# Supplementary material for: Transfer Learning: Making Retrosynthetic Predictions Based on a Small Chemical Reaction Dataset Scale to a New Level
Source: Molecules. 2020 May 19;25(10):2357. doi: 10.3390/molecules25102357 (PMC7287934; doi:10.3390/molecules25102357)
Supplement: Supplementary file 1 [file molecules-25-02357-s001.zip]

Archive with 8 entries (8 files):
- Products of USPTO-380K for pretaining.txt
- Products of USPTO-50K for test.txt
- Products of USPTO-50K for training.txt
- Products of USPTO-50K for validation.txt
- Reactants of USPTO-380K for pretaining.txt
- Reactants of USPTO-50K for test.txt
- Reactants of USPTO-50K for training.txt
- Reactants of USPTO-50K for validation.txt
