# Supplementary material for: Transfer Learning: Making Retrosynthetic Predictions Based on a Small Chemical Reaction Dataset Scale to a New Level
Source: Molecules. 2020 May 19;25(10):2357. doi: 10.3390/molecules25102357 (PMC7287934; doi:10.3390/molecules25102357)
Supplement: Supplementary file 1 [file molecules-25-02357-s001.zip › Products of USPTO-380K for pretaining.txt]

CCS(=O)(=O)OCCBr
CC(C)CS(=O)(=O)OCCCl
Nc1cccc2cnc(Cl)cc12
Cc1cc2c([N+](=O)[O-])cccc2c(Cl)n1
CCCCC[C@H](O)C=CC1CCC(=O)C1CC=CCCCC(=O)O
CC1=C(C(=O)O)N2C(=O)[C@@H](N)[C@H]2SC1
ClC(Cl)(Cl)CC1(c2cccc(Br)c2)CO1
COc1cc2ccccc2cc1C(=O)Cl
Oc1ccccc1Cc1ccccc1O
O=C=NC1CCC(CC2CCC(N=C=O)CC2)CC1
CCOC1=Cc2ccccc2N(C)c2ccc(Br)cc21
CCOC(=O)C=C1Cc2ccccc2N(C)c2ccc(SCC)cc21
CCSc1ccc2c(c1)C(CC(=O)O)=Cc1ccccc1N2C
CCSc1ccc2c(c1)C(CC(=O)N(C)C)=Cc1ccccc1N2C
CCSc1ccc2c(c1)C(CCN(C)C)=Cc1ccccc1N2C
CCS(=O)(=O)c1ccc2c(c1)C(CCN(C)C)=Cc1ccccc1N2C
N#Cc1cc2c(cc1Br)nc1n2CCC1
Clc1ccc2nc3n(c2c1)CCC3
O=C(O)c1ccc2c(c1)nc1n2CCC1
CC(C)(C)NNC1(C#N)CCCCC1
CC(C)(C)NNC1(C#N)CCCCC1
CC1CC(C)(C)CC(C#N)(N=NC(C)(C)C)C1
CC(C)(C)NNC(C)(C#N)C1CC1
CC(C)(C)N=NC(C)(C#N)C1CC1
CC(C)(C)NNC1(C#N)CCCCCCC1
CC(C)(C)N=NC1(C#N)CCCCCCC1
CC(C)(C)N=NC1(C#N)CCCCCC1
CC(C)CC(C)(Cl)N=NC(C)(C)C
CCCCCCC(C#N)(CCCCCCCCCCC(=O)O)N=NC(C)(C)C
CC(C)(C)N=NC(C)(C#N)CC(=O)O
CC(C)(C)N=NC(C)(C)C(N)=NO
O=C(O)c1ccc(NC(=O)C2CC2)cc1[N+](=O)[O-]
O=C(O)c1ccc(NC(=O)C2CC2)c([N+](=O)[O-])c1
O=C(O)c1ccc(NC(=O)C2CCCC2)cc1
O=C(CCC1CCCC1)Nc1ccc(C(=O)O)cc1
O=C(CCC1CCCCC1)Nc1ccc(C(=O)O)cc1
O=C(Nc1ccc(C(=O)O)cc1)C1=CCCCC1
O=C(O)c1ccc(NC(=O)C2CC=CCC2)cc1
O=C(O)c1ccc(NC(=O)C2CCCCCC2)cc1
O=C(O)c1ccc(NC(=O)C2CCC=CCC2)cc1
O=C(CC1CC2CCC1C2)Nc1ccc(C(=O)O)cc1
O=C(Nc1ccc(C(=O)O)c([N+](=O)[O-])c1)c1ccc([N+](=O)[O-])cc1
O=C(O)Cc1ccc(NC(=O)C2CCC2)cc1
O=C(O)c1ccc(NC(=O)C2CCCC2)cc1O
COc1cc(C(=O)Nc2ccc(C=CC(=O)O)cc2)cc(OC)c1OC
CC(C)C(C(=S)NCN1CCOCC1)c1ccccn1
S=C(NCN1CCOCC1)C(c1ccccc1)c1ccccn1
CC(C#N)c1cscn1
CC(=O)c1ccncn1
C=CC(C(N)=S)c1cccc(C)n1
S=C(NCN1CCOCC1)C(Cc1ccccc1)c1ccccn1
CC(C)C(C(=S)NCN(C)c1ccccc1)c1ccccn1
O=C(C=Cc1ccccc1)NN1CC(=O)NC1=O
Cc1ccc(C=CC(=O)NN2CC(=O)NC2=O)cc1Cl
O=C(C=Cc1ccc(Cl)cc1)NN1CC(=O)NC1=O
O=C(C=Cc1ccc(Cl)c(C(F)(F)F)c1)NN1CC(=O)NC1=O
O=C(C=Cc1ccc(F)cc1)NN1CC(=O)NC1=O
CCc1ccc(C=CC(=O)NN2CC(=O)NC2=O)cc1Cl
O=C(C=Cc1cccc(F)c1)NN1CC(=O)NC1=O
O=C(O)C=Cc1ccc(F)c(Cl)c1
CNC(=O)N1CC(=Cc2ccccc2)C2=NN(C(C)=O)C(c3ccccc3)C2C1
CN(C)CC(=O)N1CC(=Cc2ccccc2)C2=[N+]([O-])N(C)C(c3ccccc3)C2C1
Cc1cc2c(cc1Cl)C(c1ccccc1)(N1CCOCC1)ON2C(C)(C)C
CC(C)(C)N1OC(c2ccccc2)(N2CCOCC2)c2cc(Cl)ccc21
CNC(=O)SC(C(=O)O)c1ccccc1
Cc1nnc(SCC2=C(C(=O)O)N3C(=O)C(N)C3SC2)s1
O=C(NCc1cccnc1)C1Oc2ccc(Cl)cc2Cc2cc(Cl)ccc2O1
Cc1ccc2c(c1)Cc1cc(C)ccc1OC(C(=O)O)O2
COC(=O)C1Oc2ccc(C)cc2Cc2cc(C)ccc2O1
CS(=O)Cc1c[n+]([O-])c2ccccc2[n+]1[O-]
CCS(=O)Cc1c[n+]([O-])c2ccccc2[n+]1[O-]
COC(=O)c1c(CS(C)=O)[n+]([O-])c2ccccc2[n+]1[O-]
CCS(=O)(=O)Cc1c[n+]([O-])c2ccccc2[n+]1[O-]
Cc1cccc2cc(C=O)oc12
Cc1nc(C(C)C)c(C)nc1C(C)C
CCCCc1nc(C)c(CCCC)nc1C
CCCCCc1nc(C)c(CCCCC)nc1C
CCCCCCc1nc(C)c(CCCCCC)nc1C
Cc1ccc(COCc2ccco2)o1
Cc1csc(C(O)CC(C)C)n1
Cc1cccc2cc(C=O)oc12
CC(=O)c1cccn1Cc1ccco1
CCC(=O)c1nc(C)cs1
Cn1c(=O)c2cccnc2n(Cc2ccc(F)cc2)c1=N
Clc1ccc2c(NCCCCCCCCCNc3ncnc4cc(Cl)ccc34)ncnc2c1
COC(=O)c1ccc2c(c1)OCCO2
COC(=O)c1cc2c(cc1[N+](=O)[O-])OCCO2
COC(=O)c1cc2c(cc1N)OCCO2
O=c1[nH]cnc2cc3c(cc12)OCCO3
Clc1ncnc2cc3c(cc12)OCCO3
CCN(CC)c1nc(O)cc(OC)n1
CCOc1cc(O)nc(N(C)C)n1
CCOc1cc(O)nc(OC)n1
COc1cc(O)nc(OC)n1
CCOc1cc(O)nc(SC)n1
CCCOc1cc(O)nc(N(C)C)n1
CN(C)c1nc(=O)c2cccnc2n1Cc1ccc(F)cc1
NCCC1=CCCc2ccccc21
CCOC(=O)C1OC1c1ccc(OC)cc1
COc1ccc(CC2NCCC3=C2CCc2ccccc23)cc1
CNC(=O)CCC(=O)c1ccc(OCC2CO2)cc1
CNC(=O)CCC(=O)c1ccc(OCC(O)CNC(C)C)cc1
CC(C)NCC(O)COc1ccc(C2=NNC(=O)CC2)cc1
COC(=O)CCC(=O)c1ccccc1OCC1CO1
COC(=O)CCC(=O)c1ccccc1OCC(O)CNC(C)C
CC(C)NCC(O)COc1ccccc1C1=NN(C)C(=O)CC1
O=C1CCC(c2ccc(OCC3CO3)c3ccccc23)=NN1
C=CCc1ccc(C2=NNC(=O)CC2)cc1O
C=CCOc1cccc(C2=NNC(=O)CC2)c1
C=CCOc1ccc(C2=NNC(=O)CC2)cc1
C=CCc1cc(C2=NNC(=O)CC2)ccc1O
C=CCc1cc(C2=NNC(=O)CC2)ccc1OCC1CO1
O=C1CCC(c2cccc(OCC3CO3)c2)=NN1
COc1cc(C2=NNC(=O)CC2)ccc1OCC(O)CNC(C)(C)C
Cc1ccc(C2=NNC(=O)CC2)cc1O
Cc1ccc(C2=NNC(=O)CC2)cc1OCC1CO1
Cc1ccc(C2=NNC(=O)CC2)cc1OCC(O)CNC(C)(C)C
CC(C)(C)NCC(O)COc1ccc(C2=NNC(=O)CC2)cc1[N+](=O)[O-]
Oc1ccc(Br)cc1N1CCOCC1
Nc1ccc(O)c(C(=O)CCC(=O)O)c1
CC(=O)Nc1ccc(O)c(C(=O)CCC(=O)O)c1
COC(=O)CCC(=O)c1cc(NC(C)=O)ccc1O
COC(=O)CCC(=O)c1cc(NC(C)=O)ccc1OCC1CO1
CC(=O)Nc1ccc(OCC(O)CNC(C)(C)C)c(C2=NNC(=O)CC2)c1
O=C(O)CCC(=O)c1ccc(F)c(O)c1
CCOC(=O)CCC(=O)c1ccc(O)c(O)c1
O=C(O)CCC(=O)c1ccc(F)c([N+](=O)[O-])c1
CC(CC(=O)O)C(=O)c1ccc([N+](=O)[O-])c(O)c1
N#Cc1ccc(C(=O)CCC(=O)O)cc1[N+](=O)[O-]
Nc1ccc(C(=O)CCC(=O)O)cc1OCc1ccccc1
N#Cc1ccc(C(=O)CCC(=O)O)cc1OC(=O)c1ccccc1
N#Cc1ccc(C(=O)CCC(=O)O)cc1O
CC(C)(C)NCC(O)COc1ccc(N)cc1C1=NNC(=O)CC1
COC(=O)CCC(=O)c1cc(N)ccc1OCC(O)CNC(C)(C)C
CNc1ccc(OCC(O)CNC(C)(C)C)c(C2=NNC(=O)CC2)c1
CCc1ncc(C)cc1C
O=P1(O)CCCc2ccccc21
O=P1(Cl)CCCc2ccccc21
C=CP1(=O)CC=Cc2ccccc21
CN1CCP(=O)(c2ccccc2)CC1
ClP(Cl)CCc1ccccc1
CCP1(=O)C=Cc2ccccc21
C=CP1(=O)C=Cc2ccccc21
COC(=O)c1c(OC)cc(CC(C#N)=CNc2ccccc2)cc1OC
CCOC(=O)c1cc(OC)c(Cc2cnc(N)nc2N)c(OC)c1
CCOC(=O)c1c(OCC)cc(C=O)cc1OCC
CCOC(=O)c1cc(OCC)c(Cc2cnc(N)nc2N)c(OCC)c1
COC(=O)c1cc(OC)c(CN)c(OC)c1
CCOc1cc(Cc2cnc(N)nc2N)cc(OCC)c1C(C)=O
COc1cc(Cc2cnc(N)nc2N)cc(OC)c1C(C)=O
CCOc1cc(Cc2cnc(N)nc2N)cc(OCC)c1C(O)CS(C)(=O)=O
COc1cc(Cc2cnc(N)nc2N)cc(OC)c1C(C)(C)O
CCOC(=O)C(C#N)=Cc1cc(OC)c(C(=O)OC)c(OC)c1
CCOC(=O)C(C#N)=CC1C=C(OC)C(C(=O)OC)=C(OC)C1
COC(=O)c1cc(OC)c(Cc2c(N)nc(N)nc2Cl)c(OC)c1
CC1CC(C)CC(O)(C#N)C1
CC1CC(C)CC2(C1)OC(N)=NC2=O
CCc1ccc(C(c2ccccc2)C2CCN(CCCC(=O)c3ccc(N4CCCCC4)cc3)CC2)cc1
CN1CCCCC1CCc1ccccc1N
Nc1ccccc1CCc1ccccn1
O=CNc1ccccc1CCc1ccccn1
CN1CCCCC1CCc1ccccc1NC=O
COc1ccc(N)c(CCc2ccccn2)c1
NC(=O)c1cccnc1
CCN(CC)C(=O)c1ccc(CCc2ccccc2N)nc1
CCN(CC)C(=O)C1CCC(CCc2ccccc2NC=O)N(C)C1
CCc1ccc(CCc2ccccc2N)nc1
CCc1ccc(CCc2ccccc2NC=O)nc1
CN1CCCCC1CCc1ccccc1NC(=O)C=Cc1ccccc1
CN1CCCCC1CCc1ccccc1NC(=O)c1ccc([N+](=O)[O-])cc1
CN1CCCCC1CCc1ccccc1NC(=O)c1ccc(N)cc1
CC(=O)Oc1ccc(C(=O)Nc2ccccc2CCC2CCCCN2C)cc1
Cc1ccc(C(=O)Nc2ccccc2CCC2CCCCN2C)cc1
CN1CCCCC1CCc1ccccc1NC(=O)c1ccccn1
CC(=Cc1ccccn1)c1ccccc1[N+](=O)[O-]
COc1ccc(C(=O)Nc2ccccc2CC(C)C2CCCCN2C)cc1
CCN1CCCCC1CCc1ccccc1NC=O
CCN1CCCCC1CCc1ccccc1N
CCN1CCCCC1CCc1ccccc1NC(=O)c1ccc(OC)cc1
CN1CCCCC1CCc1ccccc1NC(=O)c1ccoc1
CCN1CCCCC1CCc1ccccc1NC(=O)C=Cc1ccccc1
CN1CCCCC1CCc1ccccc1NC(=O)C#Cc1ccccc1
CN1CCCCC1CCCc1ccccc1NC(=O)C=Cc1ccccc1
COc1ccc(C(=O)Nc2cc3c(cc2CCc2ccccn2)OCO3)cc1
COc1ccc(C(=O)Nc2ccccc2C(O)c2ccccn2)cc1
COc1ccc(C(=O)Nc2ccccc2Cc2ccccn2)cc1
COc1ccc(C(=O)Nc2ccccc2C(C)(O)c2ccccn2)cc1
COc1ccc(C(=O)Nc2ccccc2C(C)c2ccccn2)cc1
CC(Cc1ccccn1)c1ccc(Br)cc1[N+](=O)[O-]
O=Cc1ccc2oc3ncccc3c(=O)c2c1
c1ccc2c(c1)Cc1cccnc1O2
O=Cc1ccc2c(c1)Cc1cccnc1O2
CC(C)C(O)c1ccc2c(c1)Cc1cccnc1O2
CC(C)C(O)c1ccc2oc3ncccc3c(=O)c2c1
N#Cc1ccc2oc3ncccc3c(=O)c2c1
O=C(Cl)c1ccc2oc3ncccc3c(=O)c2c1
CCOC(=O)C(C(=O)OCC)C(=O)c1ccc2oc3ncccc3c(=O)c2c1
CC(=O)c1ccc(Oc2ncccc2C(=O)O)cc1
CC(=O)c1ccc2oc3ncccc3c(=O)c2c1
CC(=O)c1ccc2c(c1)Cc1cccnc1O2
CC(=O)c1ccc2c(c1)C(C)(C)c1cccnc1O2
CC(=O)c1ccc2oc3ncccc3c(=O)c2c1
CC(=O)c1ccc2oc3ncccc3c(=O)c2c1
CC(C)C(=O)c1ccc2oc3ncccc3c(=O)c2c1
CC(C)C(=O)c1ccc2oc3ncccc3c(=O)c2c1
O=C(O)c1ccc2oc3ncccc3c(=O)c2c1
O=C(O)c1ccc2oc3ncccc3c(=O)c2c1
O=C(O)c1ccc2c(c1)Cc1cccnc1O2
CCOC(=O)c1ccc2oc3ncccc3c(=O)c2c1
CC(=O)c1ccc2oc3ncccc3c(=O)c2c1
Nc1ccccc1OCc1nc(Cl)ccc1Cl
CON(C)C(=O)Nc1ccc(OCc2nc(Cl)ccc2Cl)cc1
CN(C)C(=O)Nc1ccc(SCc2nc(Cl)ccc2Cl)cc1
ClCc1nc(Cl)ccc1Cl
O=C(Nc1ccc([N+](=O)[O-])cc1)OCc1cccnc1
O=C(Nc1ccc(C(F)(F)F)cc1)OCc1cccnc1
CS(=O)c1ccc(NC(=O)OCc2cccnc2)cc1
O=C(NCc1cccnc1)Nc1ccc([N+](=O)[O-])cc1
O=C=Nc1ccc(S)cc1
O=C(NCc1cccnc1)Nc1ccc(S)cc1
CC(=O)Nc1ccc(Sc2cccc(Cl)n2)cc1
CCC(=O)Nc1ccc(Oc2cccc(Cl)n2)c(Cl)c1
O=C=Nc1ccc(Oc2cccc(Cl)n2)cc1
S=C=Nc1ccc(Oc2cccc(Cl)n2)cc1
CC1CCC(C)N1C(=O)Nc1ccc(Oc2cccc(Cl)n2)cc1
CN(Sc1ccc(Cl)cc1)C(=O)Nc1ccc(Oc2cccc(Cl)n2)cc1
C[N+](C)([O-])C(=O)Nc1ccc(Oc2cccc(Cl)n2)cc1
CC(C)Nc1nc(Cl)nc2cscc12
CCOc1nc(Cl)nc2cscc12
CC(C)Nc1ncnc2cscc12
CC(C)Nc1nc(N2CCOCC2)nc2cscc12
CCCNc1nc(NC(C)C)c2c(C)scc2n1
CCCNc1nc(OCC)nc2cscc12
CCOc1nc(NC(C)C)c2cscc2n1
CC(=O)O[C@]1(C(C)=O)CC[C@H]2[C@@H]3C=C(N=[N+]=[N-])C4=CC(=O)CC[C@]4(C)[C@H]3CC[C@@]21C
CC(=O)O[C@]1(C(C)=O)CC[C@H]2[C@@H]3C=C(N=[N+]=[N-])C4=CC(=O)C=C[C@]4(C)[C@H]3CC[C@@]21C
C[C@]12CC[C@H]3[C@@H](C=C(N=[N+]=[N-])C4=CC(=O)CC[C@@]43C)[C@@H]1CCC2=O
C[C@]12C=CC(=O)C=C1C(N=[N+]=[N-])=C[C@@H]1[C@@H]2CC[C@]2(C)C(=O)CC[C@@H]12
CC(C)CCC[C@@H](C)[C@H]1CC[C@H]2[C@@H]3C=C(N=[N+]=[N-])C4=CC(=O)CC[C@]4(C)[C@H]3CC[C@@]21C
C=C1C[C@H]2[C@@H]3C=C(N=[N+]=[N-])C4=CC(=O)CC[C@]4(C)[C@H]3CC[C@]2(C)[C@@]1(O)C(C)=O
C[C@]12CC[C@H]3[C@@H]([C@H](OS(C)(=O)=O)[C@@H](OS(C)(=O)=O)C4=CC(=O)CC[C@@]43C)[C@@H]1CCC2=O
O=C(O)Cc1ccc2c(c1)Cc1cccnc1O2
N#CCc1ccc2c(c1)Cc1cccnc1O2
O=C(O)Cc1ccc2oc3ncccc3c(=O)c2c1
CCOC(=O)C(C)(C#N)c1ccc2c(c1)Cc1cccnc1O2
CC(C(=O)O)c1ccc2oc3ncccc3c(=O)c2c1
CC(C(=O)O)c1ccc2c(c1)Cc1cccnc1O2
CC(C(=O)O)c1ccc2c(c1)Cc1cccnc1S2
CC(C(=O)O)c1ccc2c(c1)Cc1cccnc1O2
CC(C(=O)O)c1ccc2c(c1)Cc1cccnc1O2
CC(C(=O)O)c1ccc2c(c1)Cc1cccnc1O2
CCOC(=O)C(=O)C(C#N)c1ccccc1
N#CC(C(=O)C(=O)C(C#N)c1ccccc1)c1ccccc1
O=C1OC2=C(c3ccccc3)C(=O)OC2=C1c1ccccc1
CCOC(=O)C(=O)C(C#N)c1ccc(Cl)cc1
N#CC(C(=O)C(=O)C(C#N)c1ccc(Cl)cc1)c1ccc(Cl)cc1
CCOC(=O)C(=O)C(C#N)c1ccc(OC)cc1
CCOC(=O)C(=O)C(C#N)c1ccc(F)cc1
CCOC(=O)C(=O)C(C#N)c1ccc(OCC)c(OCC)c1
N#CC(C(=O)C(=O)C(C#N)c1ccc(Cl)cc1)c1ccccc1
CN(N)C(=O)Nc1nnc(C(F)(F)F)s1
CN1NCN(c2nnc(C(F)(F)F)s2)C1=O
CC(C)(C)c1nnc(N=C=O)s1
CN(N)C(=O)Nc1nnc(C(C)(C)C)s1
CN1NCN(c2nnc(C(C)(C)C)s2)C1=O
Cc1nnc(N=C=O)s1
CCN(N)C(=O)Nc1nnc(C)s1
CCN1NCN(c2nnc(C)s2)C1=O
COc1nnc(N=C=O)s1
CCCN(N)C(=O)Nc1nnc(OC)s1
CSc1nnc(N=C=O)s1
CSc1nnc(NC(=O)N(C)N)s1
CSc1nnc(N2CNN(C)C2=O)s1
CS(=O)(=O)c1nnc(N=C=O)s1
CCCCN(N)C(=O)Nc1nnc(S(C)(=O)=O)s1
CCCCN1NCN(c2nnc(S(C)(=O)=O)s2)C1=O
CS(=O)c1nnc(N=C=O)s1
CCCCCCN(N)C(=O)Nc1nnc(S(C)=O)s1
CCCCCCN1NCN(c2nnc(S(C)=O)s2)C1=O
CN(N)C(=O)Nc1nnc(C2CCC2)s1
CN1NCN(c2nnc(C3CCC3)s2)C1=O
O=C=Nc1nnc(C2CCCCC2)s1
CN1NCN(c2nnc(C3CCCCC3)s2)C1=O
COP(=O)(CC(=O)COc1cccnc1)OC
COP(=O)(CC(=O)CCc1ccncc1)OC
COP(=O)(CC(=O)COc1ccc2[nH]ccc2c1)OC
Oc1cc(Cl)cnc1Cl
Oc1cccc(C2CNC3(CCCCC3)O2)c1
CC(C)CC1COC(N)=N1
Clc1ccccc1NC1=NCCN1
CCCCCCCCCCCCc1ccc(C(=O)CC2CCCCN2)cc1
O=C(CC1CCCN1)c1ccc(CCc2ccccc2)cc1
CC(C=CC(=O)CC1CCCCN1)=Cc1ccccc1
CCc1cccc(CC)c1-n1cccc1C(=O)CC1CCCCN1
O=C(CC1CCCCN1)C(c1ccccc1)c1ccccc1
O=C(CC1CCCCN1)c1ccc2oc3ccccc3c2c1
OC(CC1CCCN1)c1ccc2c(c1)Cc1ccccc1-2
CC(C)(C)C1CCc2c(c3ccccc3n2CCN2CCCC2)C1
CC(C)(C)C1CCc2c(c3ccccc3n2CC[N+]2([O-])CCCC2)C1
O=Cc1ccccc1C(=O)c1ccccc1
O=Cc1ccccc1C(=O)c1ccc(Cl)cc1
COc1ccc(C(=O)c2ccccc2C=O)cc1
O=Cc1ccc(Cl)cc1C(=O)c1ccccc1
O=Cc1ccccc1C(=O)c1ccc(Br)cc1
O=C(c1ccccc1)c1ccccc1C1=NCCN1
NCCN1Cc2ccccc2C1c1ccccc1
O=C(c1ccc(Cl)cc1)c1ccccc1C1=NCCN1
O=C(O)c1ccccc1C(=O)c1ccccc1Cl
O=C(c1ccccc1)c1ccccc1NC(=O)C(Cl)Cl
NC1=Nc2ccccc2C1(O)c1ccccc1
OC1(c2ccccc2)C2=NCCCN2c2ccccc21
OC1(c2ccccc2)C2=NCCCN2c2ccc(Cl)cc21
O=C(c1cccc(Cl)c1)c1ccccc1NC(=O)C(Cl)Cl
OC1(c2cccc(Cl)c2)C2=NCCCCN2c2ccccc21
OC1(c2cccc(Cl)c2)C2=NCCCN2c2ccccc21
OC1(c2ccccc2Cl)C2=NCCCCN2c2ccc(Cl)cc21
NC1=Nc2ccc(Cl)cc2C1(O)c1ccccc1
OC1(c2ccccc2)C2=NCCCCN2c2ccc(Cl)cc21
Cc1ccc(S(=O)(=O)NCCNC(C)C)cc1
CC(C)N1CCN=C1c1ccccc1C(=O)c1ccc(Cl)cc1
CCNCCNS(=O)(=O)c1ccc(C)cc1
CCN(CCNS(=O)(=O)c1ccc(C)cc1)C(=O)c1ccccc1C(=O)c1ccc(Cl)cc1
Cc1ccc(S(=O)(=O)NCCN(C(=O)c2ccccc2C(=O)c2ccccc2)C(C)C)cc1
CCN1C(c2ccccc2C(=O)c2ccc(Cl)cc2)=NCC1(C)C
CCNC(=O)C(C)NS(=O)(=O)c1ccc(C)cc1
CN(C)/C=C/c1ccccc1[N+](=O)[O-]
CC(=O)C(=CN(C)C)c1ccccc1[N+](=O)[O-]
CC(=O)Cc1ccccc1[N+](=O)[O-]
O=C1SCc2c(Cl)c(Cl)c(Cl)c(Cl)c21
CCCCCC(C)C(C)c1cc(O)c2c(c1)Oc1cc(C)ccc1C2C
c1ccc2c(c1)CC1=C(CCCC1)O2
CCCCCC(C)C(C)c1cc(OC(C)=O)c2c(c1)OC1=C(CCCC1)C2C
CCCCCC(C)C(C)c1cc(O)c2c(c1)OC1=C(CCCC1)C2C
CCC1CCC(C(C)=O)C(=O)C1
CCCCCCC(C)c1cc(O)c2c(c1)OC1=C(CCC(C)C1)C2C
CCCCCCCCC(C)C(C)c1cc(OC)cc(OC)c1
CCCCCCCCC(C)C(C)c1cc(O)cc(O)c1
CCCCCC(C)C(C)(C)c1cc(O)cc(O)c1
CCCCCC(C)C(C)(C)c1cc(O)c2c(c1)OC1=C(CCC(C)C1)C2C
CCCCCC(C)C(CC)c1cc(O)c2c(c1)OC1=C(CCC(C)C1)C2C
CCCCCC(CC)C(CC)c1cc(O)c2c(c1)OC1=C(CCC(C)C1)C2C
CCCCCCCC(C)C(C)c1cc(O)c2c(c1)OC1=C(CCC(C)C1)C2C
CCCCCC(C)Cc1cc(O)c2c(c1)OC1=C(CCC(C)C1)C2C
CCCCCC(C)C(C)c1cc(OC(C)=O)c2c(c1)OC1=C(CCC(C)C1)C2C
CCCCCC(C)C(C)c1cc(OC(C)=O)c2c(c1)OC1=C(CCCC1)C2
O=C1CC(CCl)C(=O)O1
COC(=O)C(C)(C)Oc1c(C)oc2ccccc12
CSc1c(O)cc(C)oc1=O
CSc1c(O)cc(C)oc1=O
CSc1c(O)cc(C)oc1=O
Cc1cc(O)c(Sc2ccccc2)c(=O)o1
Cc1cc(O)c(Sc2ccccc2)c(=O)o1
Cc1cc(O)c(Sc2ccccc2)c(=O)o1
Cc1cc(O)c(Sc2ccccc2)c(=O)o1
Cc1cc(O)c(Sc2ccc(Cl)cc2)c(=O)o1
CCSc1c(O)cc(C)oc1=O
Cc1cc(O)c(SC(C)C)c(=O)o1
C#CCSc1c(O)cc(C)oc1=O
Cc1cc(O)c(SCc2cccc3ccccc23)c(=O)o1
Cc1cc(O)c(SCc2ccc([N+](=O)[O-])cc2)c(=O)o1
Cc1cc(O)c(SCc2ccc(F)cc2)c(=O)o1
Cc1cc(O)c(SCc2ccccc2)c(=O)o1
Cc1cc(O)c(SCc2ccc(CSc3c(O)cc(C)oc3=O)cc2)c(=O)o1
Cc1cc(O)c(S(=O)Cc2ccccc2)c(=O)o1
C=CCS(=O)c1c(O)cc(C)oc1=O
Cc1cc(O)c(S(=O)CCC(C)C)c(=O)o1
CCCCCCS(=O)c1c(O)cc(C)oc1=O
Cc1ccc(CS(=O)c2c(O)cc(C)oc2=O)cc1
Cc1cc(O)c(S(=O)Cc2ccc(Cl)cc2)c(=O)o1
C#CCS(=O)c1c(O)cc(C)oc1=O
Cc1cc(O)c(S(=O)CC2CCCCC2)c(=O)o1
Cc1cc(O)c(SC(C)(C)C)c(=O)o1
Cc1cc(O)c(S(=O)C(C)(C)C)c(=O)o1
Cc1cc(O)c(S(=O)CC(C)C)c(=O)o1
Cc1cc(O)c(S(=O)Cc2ccccc2F)c(=O)o1
Cc1cc(O)c(S(=O)Cc2ccc(Cl)c(Cl)c2)c(=O)o1
Cc1cc(O)c(S(=O)Cc2ccc(Cl)cc2Cl)c(=O)o1
Cc1cc(O)c(SCc2ccccc2F)c(=O)o1
Cc1cc(O)c(SCc2ccc(Cl)cc2Cl)c(=O)o1
Cc1cc(O)c(SCc2cccc(F)c2)c(=O)o1
Cc1cc(O)c(SC23CC4CC(CC(C4)C2)C3)c(=O)o1
Cc1cc(O)c(S(=O)C23CC4CC(CC(C4)C2)C3)c(=O)o1
CC(O)c1ccc(-c2ccc([N+](=O)[O-])cc2)o1
CC(O)c1ccc(-c2ccc(Cl)c(Cl)c2)o1
CC(=O)c1ccc(-c2cccc(C(F)(F)F)c2)o1
CC(=O)c1ccc(-c2ccc(N)cc2)o1
CC(=O)Nc1ccc(-c2ccc(C(C)=O)o2)cc1
CC(=O)Nc1ccc(-c2ccc(C(C)O)o2)cc1
CC(=O)c1ccc(-c2ccc(S(C)(=O)=O)cc2)o1
CC(O)c1ccc(-c2ccc(S(C)(=O)=O)cc2)o1
CC(=O)c1ccc(-c2ccc(C#N)cc2)o1
CC(O)c1ccc(-c2ccc(C#N)cc2)o1
O=[N+]([O-])c1ccc(-c2ccc(C(O)CCl)o2)cc1
Cc1c(C(=O)CC(C)C)cc2c(c1C)OC(C(=O)O)C2
C=C(C(=O)c1cc2c(c(C)c1C)OC(C(=O)O)C2)C(C)C
Cc1c(C)c2c(c3c1OC(C(=O)O)C3)CC(C(C)C)C2=O
Cc1c(C(=O)CC(C)C)cc2cc(C(=O)O)oc2c1C
C=C(C(=O)c1cc2cc(C(=O)O)oc2c(C)c1C)C(C)C
Cc1c2c(c3cc(C(=O)O)oc3c1C)CC(C(C)C)C2=O
Cc1c(C)c2c(c3c1OC(C(=O)O)C3)CC(C)(C(C)C)C2=O
Cc1c2c(c3cc(C(=O)O)oc3c1C)CC(Br)(C(C)C)C2=O
Cc1c2c(c3cc(C(=O)O)oc3c1C)C=C(C(C)C)C2=O
CC(C)=C1Cc2c(c(C)c(C)c3oc(C(=O)O)cc23)C1=O
COc1ccc(C(=O)CCCCCBr)c(Cl)c1Cl
COc1cc2c(c(Cl)c1Cl)C(=O)C(CCCCCl)C2
CCCCC(=O)c1cc2oc(C(=O)O)cc2c(C)c1C
C=C(CCC)C(=O)c1cc2oc(C(=O)O)cc2c(C)c1C
CCCC1Cc2c(c(C)c(C)c3oc(C(=O)OCC)cc23)C1=O
CCC1C(=O)c2c(cc(OC)c(Cl)c2Cl)C1c1ccccc1
CCC1C(=O)c2c(cc(O)c(Cl)c2Cl)C1c1ccccc1
CCCC1=Cc2c(c(C)c(C)c3oc(C(=O)O)cc23)C1=O
CCC=C1Cc2c(c(C)c(C)c3oc(C(=O)O)cc23)C1=O
CCCC1Cc2c3c(c(C)c(C)c2C1O)OC(C(=O)O)C3
CCCC1(Br)Cc2c3c(c(C)c(C)c2C1=O)OC(C(=O)O)C3
CCCC1=Cc2c3c(c(C)c(C)c2C1=O)OC(C(=O)O)C3
CCC=C1Cc2c3c(c(C)c(C)c2C1=O)OC(C(=O)O)C3
C=CC1(C)CCC(C(C)c2ccc(C)o2)O1
CCCCc1nc(C)c(CCCC)nc1C
Cc1ccc(COCc2ccco2)o1
O=C1c2ccccc2C(=O)c2ccccc21
O=C1c2ccccc2C(=O)c2ccccc21
Nc1cccc2c1C(=O)c1ccccc1C2=O
Nc1cccc2c1C(=O)c1ccccc1C2=O
O=C1C=CC(=O)c2c1cccc2[N+](=O)[O-]
O=C1C=CC(=O)c2c1cccc2[N+](=O)[O-]
O=C1C=CC(=O)c2c1cccc2[N+](=O)[O-]
O=C1C=CC(=O)c2c1cccc2[N+](=O)[O-]
CCc1cccc2ccoc12
c1csc(CSCc2cccs2)c1
CSCCc1cnccn1
CC(=O)Sc1nc(C)cnc1C
CCCSC(CC(C)=O)C(C)=O
CC(=O)CC(C(C)=O)C(=S)c1ccccc1
Oc1ccc(Cc2ccc(OCc3ccccc3)cc2)cc1
CN(S(C)(=O)=O)S(=O)(=O)N=C=O
CCN(S(C)(=O)=O)S(=O)(=O)N=C=O
CN(S(=O)(=O)N=C=O)S(=O)(=O)c1ccccc1
CC(C)=C[C@@H]1[C@@H](C(=O)O)C1(C)C
O=C(Nc1ccc(O)cc1)c1ccccc1
CC(=O)Nc1ccc(C(=O)Nc2ccc(O)cc2)cc1
Oc1ccc(-c2ccccc2)cc1
COC(=O)c1ccc(C)cc1
COC(=O)c1ccc(CBr)cc1
CN(C(=O)OCc1ccccc1)N(Cc1ccc(C(=O)O)cc1)C(=O)OCc1ccccc1
CN(C(=O)OCc1ccccc1)N(Cc1ccc(C(=O)NC2CC2)cc1)C(=O)OCc1ccccc1
CNCCN=Cc1ccccc1
CNC(=O)NC(=O)c1ccc(CN(C(=O)OCc2ccccc2)N(C)C(=O)OCc2ccccc2)cc1
CN(C(=O)OCc1ccccc1)N(Cc1ccc(C#N)cc1)C(=O)OCc1ccccc1
Cc1c(CC(=O)OCOC(=O)C(C)(C)C)cccc1Cc1ccc(Cl)cc1
Cc1c(CC(=O)Cl)cccc1C(=O)c1ccc(Cl)cc1
CON(C)C(=O)Cc1cccc(C(=O)c2ccc(Cl)cc2)c1C
COC(=O)Cc1ccccc1
COc1ccc2c3c(oc2c1)CC(C(=O)O)CC3
Cc1cccc(C)c1N
Cc1cccc(C(C)(C)C)c1N
Cc1cccc(C(C)(C)C)c1N
Cc1cccc(C)c1N
O=C(O)c1cc(Cl)cc(Cl)c1
O=C(O)c1cc(Cl)cc(Cl)c1
ClCOCc1ccccc1
CCCCC[C@H](O)/C=C/[C@H]1C=CC(=O)[C@@H]1CCCCCCC(=O)O
CN(C)C(=O)N(COCCO)c1ccccc1
CCC=CN(C(=O)C(Cl)Cl)C(C)(C)C
CC=C(CC)N(CC)C(=O)C(Cl)Cl
Nc1cc(Cl)ccc1Cl
Cc1ccc(Cl)c(N)c1
CCC1C(=O)CCC1=O
CSc1ccc(C(=O)NNc2ccccc2)cc1
CSc1ccc(C(Cl)=NNc2ccccc2)cc1
CSc1ccc(NN=C(Cl)c2ccccc2)cc1
CSc1c(Cl)cccc1C(Cl)=NNc1ccccc1
CC(N)=CC(=O)C1C(C)=CCCC1(C)C
CC=CC(=O)C1=C(C)CCCC1(C)C
C=C1CCCC(C)(C)C1C(=O)C=CC
C=C1CCCC(C)(C)C1C(=O)C=CC
CC1=CCCC(C)(C)C1c1cc(C)no1
O=C(O)C=CCc1cccc(C(=O)c2ccc(Cl)cc2)c1O
O=C(Cl)CCc1cccc(C(=O)c2ccccc2)c1
O=C(Cl)CCc1cccc(C(=O)c2ccccc2)c1
Cc1c(C(=O)Cl)cccc1[N+](=O)[O-]
Cc1c(C(=O)c2ccc(Cl)cc2)cccc1[N+](=O)[O-]
Cc1c(N)cccc1C(=O)c1ccc(Cl)cc1
Cc1c(CCC(=O)Cl)cccc1C(=O)c1ccc(Cl)cc1
COc1ccc(C(=O)c2cccc(CCCC(=O)O)c2C)cc1
Cc1c(CCCC(=O)Cl)cccc1C(=O)c1ccc(Cl)cc1
COC(=O)C(C)=CCc1cccc(C(=O)c2ccccc2)c1
CC(=CCc1cccc(C(=O)c2ccccc2)c1)C(=O)O
CCOC(=O)CC(=O)OCc1cccc(C(=O)c2ccc(Cl)cc2)c1
O=C(O)CCc1cccc(C(=O)c2ccc(Cl)cc2)c1
O=C(Cl)CCc1cccc(C(=O)c2ccc(Cl)cc2)c1
O=C(Cl)Cc1cccc(C(=O)c2ccccc2)c1
OC(CCl)Cc1cccc(C(O)c2ccccc2)c1
N#CCC(O)Cc1cccc(C(O)c2ccccc2)c1
N#CCC(O)Cc1cccc(C(=O)c2ccccc2)c1
O=C(O)CC(O)Cc1cccc(C(=O)c2ccccc2)c1
CCOC(=O)CC=Cc1cccc(C(=O)c2ccccc2)c1
COC(=O)Cc1cccc(C(=O)c2ccccc2)c1
COC(=O)C(C)c1cccc(C(=O)c2ccccc2)c1
CC(c1cccc(C(=O)c2ccccc2)c1)C(O)CC(=O)O
CCOC(=O)C(C)C(=O)Cc1cccc(C(=O)c2ccccc2)c1
CCOC(=O)CC=C(C)c1cccc(C(=O)c2ccccc2)c1
CC(=CCC(=O)O)c1cccc(C(=O)c2ccccc2)c1
Cc1c(C(=O)c2ccc(F)cc2)cccc1[N+](=O)[O-]
Cc1c(N)cccc1C(=O)c1ccc(F)cc1
Cc1c(CCCC(=O)O)cccc1C(=O)c1ccc(F)cc1
COc1c(C)cccc1C(=O)c1ccc(Cl)cc1
COc1c(CC(C(=O)O)C(=O)O)cccc1C(=O)c1ccc(Cl)cc1
COc1c(CCC(=O)Cl)cccc1C(=O)c1ccc(Cl)cc1
CC(C)=CC(=O)C1=C(C)CCCC1(C)C
C=C(C)CC(=O)C1=C(C)CCCC1(C)C
C=CCC(O)C1=C(C)CCCC1(C)C
C/C=C/C(=O)C1C(C)=CCCC1(C)C
C/C=C\C(=O)C1C(C)=CCCC1(C)C
CC=CC(O)C1=C(C)CCCC1(C)C
C/C=C/C(=O)C1=C(C)CCCC1(C)C
CC#CC(O)C1C(C)=CCCC1(C)C
CC=CC(O)C=C(C)CCC=C(C)C
CC#CC(O)C1=C(C)C=CCC1(C)C
C/C=C\C(=O)C1=C(C)C=CCC1(C)C
C/C=C/C(O)C12OC1(C)CCCC2(C)C
CC1=C(C)C2(C)CCC(C)C(C)(C)C2C1=O
C=C1C2CCC(C)(C)C1C(=O)CC2C
CCC1(CCCCCl)C(=O)CCc2ccc(OC)cc21
CC12CCCCCC(Cc3ccccc31)C2=O
COc1ccc2c(c1)C1(C)CCCCCC(C2)C1=O
COc1ccc2c(c1)CC1CCCCC2(C)C1=O
COc1cccc2c1CC1CCCCC2(C)C1=O
CCC12CCCCC(Cc3ccc(OC)cc31)C2=O
CCC12CCCCC(Cc3ccc(OC)cc31)C2=N
CCOC(=O)C1C(=O)Cc2ccccc21
CCOC(=O)C1(CCCBr)C(=O)Cc2ccccc21
CCOC(=O)C12CCCC(C1=O)c1ccccc12
NC1C2CCCC1(CO)c1ccccc12
CCC(C)Cc1ccc(C)cc1
CCC(C)Cc1ccc(C)cc1
C=CC(C)Cc1ccc(C)cc1
N#CCSc1nc2ccccc2s1
N#CCS(=O)(=O)c1ccccc1
CCOC(=O)C(O)c1ccc2cc(OC)ccc2c1
COc1ccc2cc(C(O)C(=O)O)ccc2c1
COc1ccc2cc(C(O)C(=O)NC(C)C)ccc2c1
CCOC(=O)C(Cl)c1ccc2cc(OC)ccc2c1
COc1ccc2cc(C(Cl)C(=O)O)ccc2c1
CCOC(=O)C(Br)c1ccc2cc(OC)ccc2c1
CCOC(=O)C(I)c1ccc2cc(OC)ccc2c1
COc1ccc2cc(C(S)C(=O)O)ccc2c1
COc1ccc2cc(C(SC(C)=O)C(=O)O)ccc2c1
COc1ccc2cc(C(SC(=O)c3ccccc3)C(=O)O)ccc2c1
CCOC(=O)C(SC(C)=S)c1ccc2cc(OC)ccc2c1
COc1ccc2cc(C(SC#N)C(=O)O)ccc2c1
CCN(CC)C(=O)SC(C(=O)O)c1ccc2cc(OC)ccc2c1
CN1C(c2ccccc2)CC(c2ccccc2)N1C
CCC#COc1ccccc1O
C#CC(C)Oc1ccccc1O
O=C(O)CCCCCCC1C(=O)CCC1=O
CCOC(=O)CCCCCCC1=C(OCC)CCC1=O
CCOC1=C(CCCCCCC(=O)O)C(=O)CC1
CC(C)C(=O)OCOC(=O)C(C)C
CCC(=O)OC(C)OC(=O)CC
CCC(=O)OC(OC(=O)CC)C(Cl)(Cl)Cl
C=CC(OC(=O)CC)OC(=O)CC
O=C(O)c1cccc(-n2c(-c3ccccc3)cc3c2-c2ccccc2CC3)c1
O=C(CC1CCCCC1=O)c1ccccc1
COC(=O)c1ccccc1-n1c(-c2ccccc2)cc2c1CCCC2
O=C(O)c1ccc(-n2c(-c3ccccc3)cc3c2CCCC3)cc1
O=C(O)c1cc(-n2c(-c3ccccc3)cc3c2-c2ccccc2CC3)ccc1O
O=C(O)c1ccc(-n2c(-c3ccccc3)cc3c2CCCC3)cc1O
O=C(O)c1ccccc1-n1c(-c2ccccc2)cc2c1-c1ccccc1CC2
O=C(O)c1cc(-n2c(-c3ccccc3)cc3c2CCCC3)ccc1O
CC(=O)Oc1ccc(-n2c(-c3ccccc3)cc3c2CCCC3)cc1C(=O)O
COC(=O)c1cc(-n2c(-c3ccccc3)cc3c2CCCC3)ccc1O
O=C(O)c1cc(-n2c(-c3ccccc3)cc3ccccc32)ccc1O
CC(=O)Oc1ccc(-n2c(-c3ccccc3)cc3ccccc32)cc1C(=O)O
O=C(CC1CCCCC1=O)c1ccc(Br)cc1
O=C(CC1CCCCC1=O)c1cccc(C(F)(F)F)c1
O=C(O)c1cc(-n2c(-c3cccc(C(F)(F)F)c3)cc3c2CCCC3)ccc1O
COc1ccc(-c2cc3c(n2-c2ccc(O)c(C(=O)O)c2)CCCC3)cc1
O=C(CC1CCCC1=O)c1ccccc1
O=C(O)c1cc(-n2c(-c3ccccc3)cc3c2CCC3)ccc1O
O=C(O)c1cc(-n2c(-c3ccc(Br)cc3)cc3c2CCCC3)ccc1O
N#Cc1ccc(-c2cc3c(n2-c2ccc(O)c(C(=O)O)c2)CCCC3)cc1
O=C(CC1C(=O)CCc2ccccc21)c1ccccc1
O=C(O)c1cc(-n2c(-c3ccccc3)cc3c2CCc2ccccc2-3)ccc1O
COC(=O)c1cc(-n2c(-c3ccccc3)cc3c2CCc2ccccc2-3)ccc1O
CCOC(=O)c1cc(-n2c(-c3ccccc3)cc3c2CCc2ccccc2-3)ccc1O
CC(=O)Oc1ccc(-n2c3c(c(C(C)=O)c2-c2ccccc2)-c2ccccc2CC3)cc1C(=O)O
CC(=O)Oc1ccc(-n2c(-c3ccccc3)cc3c2CCc2ccccc2-3)cc1C(=O)O
O=C(O)c1cc(-n2c(-c3ccccc3)cc3c4ccccc4ccc32)ccc1O
COc1cccc(-c2cc3c(n2-c2ccc(O)c(C(=O)O)c2)CCCC3)c1
O=C(O)c1cc(-n2c(-c3ccccc3)cc3c2CCCC3)c(C(F)(F)F)cc1O
O=C(O)c1cc(-n2c(-c3ccc(F)cc3)cc3c2CCCC3)ccc1O
Cc1ccc(C(=O)CC2CCCCC2=O)cc1
Cc1ccc(-c2cc3c(n2-c2ccc(O)c(C(=O)O)c2)CCCC3)cc1
CC(C)(C)c1ccc2c(c1)cc(-c1ccccc1)n2-c1ccc(O)c(C(=O)O)c1
CC(C)(C)c1cc2c(n1-c1ccc(O)c(C(=O)O)c1)CCc1ccccc1-2
O=C(O)c1cc(-n2c(-c3ccccc3)cc3c2CCCC3)cc(Cl)c1O
O=C(O)c1cc(-n2c(-c3ccc(O)cc3)cc3c2CCCC3)ccc1O
CC1CCc2c(cc(-c3ccccc3)n2-c2ccc(O)c(C(=O)O)c2)C1
Nc1ccc(-n2c(-c3ccccc3)cc3c2CCCC3)cc1C(=O)O
CC(=O)Nc1cc(-n2c(-c3ccccc3)cc3c2CCCC3)cc(C(=O)O)c1O
O=C(O)c1cc(-n2c(-c3ccccc3)cc3c2CCCC3)cc(Br)c1O
COC1CCc2c(cc(-c3ccccc3)n2-c2ccc(O)c(C(=O)O)c2)C1
O=C(CC1CCCCC1=O)c1ccc(Cl)c(Cl)c1
O=C(CC1CCCC1=O)c1ccc(Br)cc1
O=C(O)c1cc(-n2c(-c3ccc(Br)cc3)cc3c2CCC3)ccc1O
O=C(CC1CCCCC1=O)c1ccc([N+](=O)[O-])cc1
O=C(O)c1cc(-n2c(-c3ccc([N+](=O)[O-])cc3)cc3c2CCCC3)ccc1O
O=C(O)c1cc(-n2c(-c3ccccc3)cc3c2CCc2cc(Cl)ccc2-3)ccc1O
O=C(O)c1cc(-n2c(-c3ccccc3)cc3c2Cc2ccccc2-3)ccc1O
O=C(O)c1cc(-n2c(-c3cccs3)cc3c2CCCC3)ccc1O
NC(=O)c1cc(-n2c(-c3ccccc3)cc3c2CCc2ccccc2-3)ccc1O
[Li]c1ccnc2cc3c(cc12)OCO3
N#CCNC(=O)COc1ccc(Cl)cc1Cl
Nc1nc(NCc2ccccc2)nc(C(F)(F)F)n1
ClC(Cl)(Cl)c1nc(NCc2ccccc2)nc(C(Cl)(Cl)Cl)n1
Nc1nc(NCc2ccccc2)nc(C(Cl)(Cl)Cl)n1
CC(O)Oc1c(Br)cc(Br)cc1Br
CC(O)Oc1c(Br)cc(Br)cc1Br
C(=Cc1ccc(-c2cc3ccc4ccccc4c3o2)cc1)c1ccccc1
COc1ccc2cc(-c3ccc(C=Cc4ccccc4)cc3)oc2c1
Cc1ccc(C(=O)COc2ccc(Cl)cc2Cl)cc1
Clc1cc(Cl)c2oc(-c3ccc(C=Cc4ccc(-c5ccccc5)cc4)cc3)cc2c1
OP(c1ccccc1)c1ccccc1
O=C(O)CNC(=O)C(c1ccccc1)c1ccccc1
O=S1(=O)N2CN3CN1CP(C3)C2
O=P12CN3CN(C1)S(=O)(=O)N(C3)C2
C1N2CN3CP(C2)CN1S3
CC(=O)Nc1cccc2c(O)c(S(N)(=O)=O)ccc12
CC(=O)Nc1cccc2c(OC(C)=O)c(S(=O)(=O)Cl)ccc12
Cc1ccc(S(=O)(=O)Nc2cccc3c(O)cccc23)cc1
COC(=O)C1N2C(=O)C(N3C(=O)c4ccccc4C3=O)[C@H]2SC[C@@]1(C)O
COc1ccc(COC(=O)C2N3C(=O)C(N4C(=O)c5ccccc5C4=O)[C@H]3SC[C@@]2(C)O)cc1
COc1ccc2c(c1OC)CN(C=O)CCc1cc(OCc3ccccc3)ccc1CC2
COc1ccc2c(c1OC)CN(C)CCc1cc(O)ccc1CC2
C=CCN1CCc2cc(O)ccc2CCc2ccc(OC)c(OC)c2C1
CSCC[C@H](N[Si](C)(C)C)C(=O)O[Si](C)(C)C
CC1=C(C(=O)O)N2C(=O)[C@@H](N)[C@H]2SC1
COC(=O)CSCC#N
COP(=O)(CC(=O)Cc1ccccc1)OC
CC1(Cl)CSC2C(N)C(=O)N2C1C(=O)OCc1ccc([N+](=O)[O-])cc1
CON=C(C(=O)N[C@@H]1C(=O)N2[C@@H](C(=O)O)C(C)(C)S[C@H]12)c1cccc2ccccc12
CCOCCON=C(C(=O)OC)c1cccs1
O=C1c2ccccc2C(=O)N1OCc1cccs1
O=C1c2ccccc2C(=O)N1OCc1ccco1
O=C1c2ccccc2C(=O)N1OC1CCCC1
OCCSC1CN=C(c2ccccc2)c2cc(Cl)ccc2N1
OCCSC1CN=C(c2ccccc2)c2cc(Cl)ccc2N1
O=C1CSC2CN=C(c3ccccc3)c3cc(Cl)ccc3N12
CC(=O)OC1C2(CC3N4C(=O)C5(CO)SSC4(CC31O)C(=O)N5C)OC(C)C(C)(C)C2=O
c1ccc(-c2nc(-c3ccccc3)nc(-c3ccccc3)n2)cc1
c1ccc(-c2nc(-c3ccccc3)nc(-c3ccccc3)n2)cc1
CCOC(=O)C(C#N)=NC=Cc1ccccc1
COC(=O)C(C#N)=NC(C)=C(N)c1ccccc1
COC(=O)C(C#N)=NC=C(N)c1ccccc1
COC(=O)c1nc(C)c(-c2ccccc2)nc1N
COC(=O)c1ncc(-c2ccccc2)nc1N
Cc1nc(C#N)c(N)nc1-c1ccccc1
C=C1CS[C@@H]2C(N)C(=O)N2C1C(=O)O
OCCCCCNc1nccc2cc3c(cc12)OCO3
O=C(O)CNCCCc1ccccc1[N+](=O)[O-]
Nc1ccccc1CCCNCC(=O)O
O=C1CN2Cc3cc(Br)ccc3N=C2N1
Nc1ccc2c(c1)CN1CC(=O)NC1=N2
Cc1cccc([N+](=O)[O-])c1CO
O=[N+]([O-])c1cccc(Br)c1CBr
Nc1cccc(C(F)(F)F)c1CCl
Cc1cccc2c1C(C)N1CC(=O)NC1=N2
CCOC(=O)CN1Cc2c(C)cccc2NC1=O
Cc1nnc(NC(=O)N(C)CCC=O)s1
Cc1nnc(N2C(=O)N(C)CCC2O)s1
CCN(CCC=O)C(=O)Nc1nnc(OC)s1
CCN1CCC(O)N(c2nnc(OC)s2)C1=O
CCOC1CCN(CC)C(=O)N1c1nnc(OC)s1
CCCN1CCC(O)N(c2nnc(SC)s2)C1=O
C=CCN(CCC=O)C(=O)Nc1nnc(S(C)(=O)=O)s1
C=CCN1CCC(OCCCC)N(c2nnc(S(C)(=O)=O)s2)C1=O
C#CCN(CCC=O)C(=O)Nc1nnc(S(C)=O)s1
C#CCN1CCC(O)N(c2nnc(S(C)=O)s2)C1=O
C#CCN1CCC(OCCCCCC)N(c2nnc(S(C)=O)s2)C1=O
CN(CCC=O)C(=O)Nc1nnc(C(F)(F)F)s1
CN1CCC(O)N(c2nnc(C(F)(F)F)s2)C1=O
COC1CCN(C)C(=O)N1c1nnc(C(F)(F)F)s1
CN(CCC=O)C(=O)Nc1nnc(C(C)(C)C)s1
CN1CCC(O)N(c2nnc(C(C)(C)C)s2)C1=O
COC1CCN(C)C(=O)N1c1nnc(C(C)(C)C)s1
C=CCCNCCC=O
C=CCCN(CCC=O)C(=O)Nc1nnc(OC)s1
C=CCCN1CCC(O)N(c2nnc(OC)s2)C1=O
C=CCCN1CCC(OCC)N(c2nnc(OC)s2)C1=O
C#CC(C)(C)NCCC=O
C#CC(C)(C)N1CCC(OC)N(c2nnc(C(F)(F)F)s2)C1=O
C=CCc1nnc(N=C=O)s1
C=CCc1nnc(N2C(=O)N(CCl)CCC2O)s1
C=CCc1nnc(N2C(=O)N(CCl)CCC2OC)s1
Cc1ccc(N2CCN(CCCCl)CC2)cc1
O=C1CCCc2c(OCCCN3CCN(c4ccccc4Cl)CC3)cccc21
O=C1CCCc2c(OCCCN3CCN(c4ccc(Cl)cc4)CC3)cccc21
Cc1ccccc1N1CCN(CCCOc2cccc3c2CCCC3=O)CC1
COc1ccccc1N1CCN(CCCOc2cccc3c2CCCC3=O)CC1
COc1ccc(N2CCN(CCCOc3cccc4c3CCCC4=O)CC2)cc1
O=C1CCCc2c(OCCCN3CCN(Cc4ccc(Cl)cc4)CC3)cccc21
CCc1ccccc1N1CCN(CCCOc2cccc3c2CCCC3=O)CC1
O=C1CCCc2c(OCCCN3CCN(Cc4ccc(Br)cc4)CC3)cccc21
COc1ccccc1CN1CCN(CCCOc2cccc3c2CCCC3=O)CC1
CCOc1ccccc1CN1CCN(CCCOc2cccc3c2CCCC3=O)CC1
CCOc1ccccc1N1CCN(CCCOc2cccc3c2CCCC3=O)CC1
O=C1CCCc2c(OCC(O)CN3CCN(c4ccc(Cl)cc4)CC3)cccc21
CC(C)SN(c1ccccc1)P(=O)(c1ccccc1)c1ccccc1
OC1CCN(CC(O)c2cc(-c3ccccc3)on2)CC1
OC1CCN(CC(O)c2cc(-c3ccccc3)on2)CC1
OC1CCCN(CC(O)c2cc(-c3ccccc3)on2)C1
O=C(Nc1nnn[nH]1)c1ccc2ccccc2n1
CCCCc1c(C(=O)Cl)nc2ccccc2c1Cl
O=C(Nc1nnn[nH]1)c1cc(Cl)c2ccccc2n1
COc1ccc2nc(C(=O)Nc3nnn[nH]3)cc(Cl)c2c1
Cc1ccc2c(Cl)cc(C(=O)Nc3nnn[nH]3)nc2c1C
COc1cc(C(=O)Nc2nnn[nH]2)nc2ccccc12
COc1cc(C(=O)Nc2nnn[nH]2)nc2ccc([N+](=O)[O-])cc12
COc1cc(C(=O)Nc2nnn[nH]2)nc2c([N+](=O)[O-])cccc12
COc1cc(C(=O)Nc2nnn[nH]2)nc2ccc(N)cc12
C=CCOc1cc(C(=O)OCC)nc2ccccc12
C=CCOc1cc(C(=O)Nc2nnn[nH]2)nc2ccccc12
O=COCCOc1cc(C(=O)Nc2nnn[nH]2)nc2ccccc12
O=C(Nc1nnn[nH]1)c1cc(OCCO)c2ccccc2n1
CCCCOc1cc(C(=O)Nc2nnn[nH]2)nc2ccccc12
CCNc1cc(C(=O)Nc2nnn[nH]2)nc2ccccc12
CNC(=S)NCCCNc1ccccn1
CNC(=S)NCCNCc1ccncc1
CNC(=O)NCCNCc1ccccn1
O=C(NC(=S)NCCCNc1ccccn1)c1ccccc1
NC(=S)NCCCNc1ccccn1
CCn1c2ccc(O)cc2c2cc(O)ccc21
CCn1c2ccc(OCCCl)cc2c2cc(OCCCl)ccc21
CCn1c2ccc(OC(C)=O)cc2c2cc(OC(C)=O)ccc21
COn1c(C(F)(F)F)nc2ncc(Cl)cc21
FC(F)(F)c1nc2ncc(Cl)cc2n1OCc1ccccc1
CC(=O)On1c(C(F)(F)F)nc2ncc(Cl)cc21
CCCCCCCC(=O)On1c(C(F)(F)F)nc2ncc(Cl)cc21
CS(=O)(=O)On1c(C(F)(F)F)nc2ncc(Cl)cc21
COn1c(C(F)(F)F)nc2nc(Br)c(N)c(Br)c21
CNC(=O)On1c(C(F)(F)F)nc2nc(Br)c(Cl)c(Br)c21
O=C1CCCc2[nH]c(=O)sc21
O=C(O)C1CCCc2sc(=O)[nH]c21
CCOC(=O)Cc1nc(-c2ccccc2)[nH]c1C
CNC(=NCCS(=O)Cc1[nH]cnc1C)NC#N
CNC(=NCCS(=O)Cc1nccs1)NC#N
O=S(=O)(c1c[nH]cn1)n1ccnc1
Cc1nccn1S(=O)(=O)c1c[nH]cn1
CCc1nc(C)cn1S(=O)(=O)c1c[nH]cn1
CCCc1nccn1S(=O)(=O)c1c[nH]cn1
O=S(=O)(c1c[nH]cn1)n1cnc(-c2ccccc2)c1
CC(C)c1nccn1S(=O)(=O)c1c[nH]cn1
O=C=NC(=O)C(Cl)=C(Cl)Cl
COC(=O)Nc1nc2ccccc2n1C(=O)NC(=O)C(Cl)=C(Cl)Cl
CN(C)c1ccc(C=O)c(OCC#N)c1
CN(C)c1ccc2cc(C#N)oc2c1
CCN(CC)c1ccc2cc(C(=O)NN)oc2c1
Cc1c([N+](=O)[O-])c(Cl)nn1CCl
Cc1nn(CCCl)c(Cl)c1[N+](=O)[O-]
Cc1nn(-c2ccccc2)c(Cl)c1[N+](=O)[O-]
Cc1n[nH]c(Br)c1[N+](=O)[O-]
O=C1NCCN1C(c1ccccc1)c1ccccc1
O=C1NCCN1Cc1ccc2ccccc2c1
OCc1cccc2cc(Br)ccc12
ClCc1cccc2cc(Br)ccc12
O=C1NCCN1Cc1ccccc1F
O=C1NCCN1Cc1ccc(Br)cc1
O=C1NCCN1Cc1c(Cl)cccc1Cl
O=C1NCCN1Cc1ccc(Cl)cc1Cl
O=C1NCCN1Cc1cc([N+](=O)[O-])ccc1O
O=C1NCCN1Cc1ccc(OCc2ccccc2)cc1
N#Cc1ccc(CN2CCNC2=O)cc1
COc1cccc(C23CCC(=O)C(C2)NC3=O)c1
COc1cccc(C2(C(N)=O)CCC3(CC2)OCCO3)c1
COc1cccc(C2(C(N)=O)CCC(=O)C(Br)C2)c1
COc1cccc(C23CCC(=NN)C(C2)NC3=O)c1
COc1cccc(C23CCCC(C2)NC3=O)c1
COc1cccc(C23CCCC(C2)N(C)C3=O)c1
CNC1CCCC(C(=O)OC)(c2cccc(OC)c2)C1
COc1cccc(C23CCCC(C2)N(C)C3=O)c1
C=C1N(C)C2CCCC1(c1cccc(OC)c1)C2
CC=C1N(C)C2CCCC1(c1cccc(OC)c1)C2
COc1cccc(C23CCCC(C2)N(Cc2ccccc2)C3C)c1
COc1cccc(C23CCCC(C2)NC3C)c1
CN1CC2(c3cccc(O)c3)CCCC1C2
CC1N(C)C2CCCC1(c1cccc(O)c1)C2
CCCCCCN1CC2(c3cccc(O)c3)CCCC1C2
Oc1cccc(C23CCCC(C2)N(CC2CCC2)C3)c1
O=C1c2ccccc2CC12OC2c1ccc(Cl)cc1
O=C1c2ccccc2CCC12OC2c1ccncc1
c1ccc2c(c1)CCc1c-2n[nH]c1-c1ccncc1
Cc1ccc(C(=O)C2Cc3ccccc3C2=O)cc1
Cc1ccc(-c2[nH]nc3c2Cc2ccccc2-3)cc1
O=C1C(=Cc2ccncc2)CCc2ccccc21
c1ccc2c(c1)CCc1c-2n[nH]c1-c1ccncc1
CC(CCCc1ccc(F)cc1)c1cc(O)cc(O)c1
COc1cc(OC)cc(C(C)C(C)CCc2ccc(F)cc2)c1
O=C(O)C=Cc1ccc(Cl)c(C(F)(F)F)c1
CC(CCCc1ccc(F)cc1)C1=CC(O)(O)C2=C3CN(CC=CCl)CCC3C(C)(C)OC2=C1
CC(CCCc1ccc(F)cc1)C1=CC(O)(O)C2=C3CN(CC4CC4)CCC3C(C)(C)OC2=C1
CCCN1CCC2C(=C3C(=CC(C(C)CCCc4ccc(F)cc4)=CC3(O)O)OC2(C)C)C1
COc1cc(C=CCN2CCC3C(=C4C(=CC(C(C)CCCc5ccc(F)cc5)=CC4(O)O)OC3(C)C)C2)cc(OC)c1OC
CC(CCCc1ccc(F)cc1)C1=CC(O)(O)C2=C3CN(C(=O)C4CCC4)CCC3C(C)(C)OC2=C1
CC(=O)C=C(C)CCC=C(C)C
CC(=O)C=C(C)CCC=C(C)C
CC(=O)C=C(C)CCC=C(C)C
CC(=O)Oc1ccc(Cl)cc1C(=O)O
N#Cc1c(N)oc2ccccc2c1=O
NC(=O)c1c(N)oc2ccccc2c1=O
N#Cc1c(N)oc2ccc(Cl)cc2c1=O
COc1cccc2c(=O)c(C#N)c(N)oc12
CC(C)(C)SCC(=O)C(C)(C)C
CNC(=O)C(C(=NO)N1CCCC1)C(C)(C)C
CC(C)(C)C(CBr)=NO
CC(C)(C)C(C[N+](=O)[O-])=NO
CNC(=O)C(C(=NO)OS(C)(=O)=O)C(C)(C)C
CCOC(=O)CCCCC1CCCC1=O
CCOC(=O)CCCC1CCCC1=O
CCOC(=O)CCCCCCC1=C(OC(C)=O)CCC1
CCOC(=O)CCCC1=C(OC(C)=O)CCC1
CCOC(=O)CCCCC1=C(OC(C)=O)CCC1
CCOC(=O)CCCCCC1=CCCC1=O
CC(=O)OCCCCCC1=C(OC(C)=O)CCC1
CCCCCC(O)CC[C@H]1CCC(=O)[C@@H]1CCCCCCC(=O)OCC
CCCCCC(O)CC[C@H]1CCC(=O)[C@@H]1CCCCCCC(=O)O
CCCCC[C@H](O)CC[C@H]1CCC(=O)[C@@H]1CCCCCCC(=O)OC
CCCCCC(O)CC[C@H]1CC2OCCOC2[C@@H]1CCCCCCC(=O)OCC
CCCCCC(=O)CC[C@H]1CC2OCCOC2[C@@H]1CCCCCCC(=O)OCC
CCCCCC(C)(O)CC[C@H]1CC2OCCOC2[C@@H]1CCCCCCC(=O)OCC
CCCCCC(C)(O)CC[C@H]1CC2OCCOC2[C@@H]1CCCCCCC(=O)O
CCCCCC(=O)CC[C@H]1CCC2(OCCO2)[C@@H]1CCCCCCC(=O)OC
CCCCCC(C)(O)CC[C@H]1CCC2(OCCO2)[C@@H]1CCCCCCC(=O)O
CCCCC[C@@H](CC[C@H]1CCC(OCc2ccccc2)(OCc2ccccc2)[C@@H]1CCCCCCC(=O)OC)OC(C)=O
CCCCCC(CC[C@H]1CCC(=O)[C@@H]1CCCCCCC(=O)OCC)OC(C)(C)C
CCCC(CCI)OC(C)(C)C
CCCCCC(CC[C@H]1CCC(=O)[C@@H]1CCCCCCC(=O)OCC)OS(C)(=O)=O
CCCCCC(CC[C@H]1CCC(=O)[C@@H]1CCCCCCC(=O)OCC)N=[N+]=[N-]
CCCCCC(Cl)CC[C@H]1CCC(=O)[C@@H]1CCCCCCC(=O)OCC
CCCCCC(CC[C@H]1CCC(=O)[C@@H]1CCCCCCC(=O)OCC)SC#N
CCCCCC(CC[C@H]1CCC(=O)[C@@H]1CCCCCCC(=O)OCC)SC(C)=O
CCCCCC(S)CC[C@H]1CCC(=O)[C@@H]1CCCCCCC(=O)OCC
CCCCCC(O)CC[C@H]1CC[C@H](O)[C@@H]1CCCCCCC(=O)O
CCCCCC(O)CC[C@H]1CC[C@@H](O)[C@@H]1CCCCCCC(=O)O
CC1=CC(=O)C(C)=C(C)C1=O
CC1=CC(=O)C(C)=C(C)C1=O
CC1=CC(=O)C(C)=C(C)C1=O
CC1=CC(=O)C(C)=C(C)C1=O
CC1=CC(=O)C(C)=C(C)C1=O
COC(=O)CCCCCCC1=C(C=O)C(O)CC1=O
O=CC(=O)C=Cc1ccccc1
O=C(O)CCCCCCC1=C(C=Cc2ccccc2)C(O)CC1=O
O=CC1=C(CCCCCCC(=O)O)C(=O)CC1O
COC(=O)CCCCCCC1=C(C=O)C(O)CC1=O
O=C1CCC2(CC1)CCC(=O)c1ccccc12
OC1CCC2(CCCc3ccccc32)CC1
OC1CCC2(CC1)Cc1ccccc1C2
O=C1CCC2(CC1)Cc1ccc([N+](=O)[O-])cc1C2
O=C1CCC2(CC1)CC(=O)C1CC=CC=C1C2
[N-]=[N+]=NC1CCC2(CCc3ccccc3C2)CC1
N#CC1(c2ccccc2)CCC(O)CC1
O=C(O)CCC1CC(c2ccccc2)CCC1O
O=C1CCC2(CCCc3ccccc32)CC1
OC1CCC2(CCCc3ccccc32)CC1
Cc1ccc2c(c1)CC1(CCC(=O)CC1)C21OCCO1
Cc1ccc2c(c1)C1(OCCO1)C1(CCC(=O)CC1)C2
COc1ccc2c(c1)CC1(CCC(=O)CC1)C21OCCO1
c1ccc2c(c1)CC1(CCC3(CC1)OCCO3)C2
O=C1CCC2(CC1)Cc1ccccc1C2
O=C1CCC2(CC1)Cc1ccccc1C2
CC(=O)NC1c2ccccc2CC12CCC(OS(C)(=O)=O)CC2
OCC1(Cc2ccccc2)CCC2(CC1)OCCO2
N#CC1(Cc2ccccc2)CCC2(CC1)OCCO2
CCOc1ccc2c(c1)CC1(CCC(=O)CC1)C21OCCO1
c1ccc2c(c1)CCC1(CCC(N3CCCCC3)CC1)C2
CCOC(=O)NC1CCC2(CCc3ccccc3C2)CC1
CCOC(=O)C1=CC=CCCCCCCCC1
CC(=CCCC=O)CCOC(C)C
CC(=O)CCCCCCCOC(C)C
CC(C)OCCCCCCBr
CC(C)OCCC(C)(O)C1CC1
CC(C(=O)O)c1ccc(-c2ccc(F)cc2F)cc1
Fc1ccc(-c2ccccc2)c(F)c1
CC(C(=O)O)c1ccc(-c2ccc(F)cc2)c(F)c1
CC(=O)c1ccc(-c2ccc(F)cc2)c([N+](=O)[O-])c1
COC(=O)C(C)c1ccc(-c2ccc(F)cc2F)cc1
CCOC(=O)C(C)c1ccc(-c2ccc(F)cc2)c(F)c1
CC(C(=O)O)c1ccc(-c2ccc(F)cc2)c(Br)c1
C#CC(O)C(C)(C)CCCC
C#CC(C)(O)C(C)(C)CCCC
CC(=O)CCC#CCCCCl
C#CC(O)C(C)(C)CCCC
C#CC(OC1CCCCO1)C(C)(C)CCCC
CSc1ccccc1OCCO
CSc1ccccc1OCCCl
CCOc1ccccc1SC
N#CC(c1ccccn1)c1cccs1
N#CC(c1ccc(Cl)cc1)c1nccs1
CC(C(N)=S)(c1ccccc1)c1ccccn1
c1ccc(C(C2=NCCN2)c2ccccn2)cc1
Clc1ccc(C(C2=NCCN2)c2nccs2)cc1
CC(C1=NCCN1)(c1ccccc1)c1ccccn1
CC(=O)N1CCN=C1C(O)(c1ccccc1)c1ccccn1
CN1CCN=C1C(O)(c1ccccc1)c1ccccn1
CC(C)(C)C(CSC(F)(F)F)=NO
O=C1CC2CC1c1ccccc12
CCC(C)(C)c1cc(C(=O)O)c(O)c(C(C)(C)CC)c1
CC(C)c1cc(C(=O)O)c(O)c(C(C)C)c1
COc1cc(N)ccc1C
CCOC1CC(N)CCC1C
COC1CC(NC(N)=O)CCC1C
NC(=O)NC1CCC(Cl)CC1
NC(=O)NC1CCCCC1Cl
NC(=O)NC1CCC(Cl)CC1
NC(=O)NC1CCC(Cl)CC1
CC1CCC(NC(N)=O)C(C)C1
CC1(C)CCC(NC(N)=O)CC1
CCC1(CC)CCC(NC(N)=O)CC1
COC(C)(CCC=C(C)C=O)OC
CCCCCCCCCCC(C)=O
CCCCCCCCP(=O)(CCCCCCCC)CCCCCCCC
Oc1ccc(O)c2c1C1(Cl)C(Cl)=C(Cl)C2(Cl)C1(Cl)Cl
CCCCCCCSC1CCC(=O)C1CCCCCCC(=O)OCC
CCCSC1CCC(=O)C1CCCCCCC(=O)OCC
CCCCCC(C)(O)CSC1CCC(=O)C1CCCCCCC(=O)O
CCCCCCCSC1CCC(=O)C1CCCCCCC(=O)OCC
Cc1ccc(C(O)CSC2C(O)CC(=O)C2CCCCCCC(=O)O)cc1
CCOC(=O)CCCCCCC1(C(=O)OCC)CCCC1=O
CCOC(=O)CCCCCCC1=CCCC1=O
O=S(=O)(C[Mg]Cl)C(F)(F)F
CCOC(=O)CC(C)(C)CCCCI
CCOC(=O)CC(C)(C)CCCCC1CCCC1=O
CCOC(=O)CC(C)(C)CCCCC1=C(OC(C)=O)CCC1
CCOC(=O)COCCCCC1=CCCC1=O
CCOC(=O)CC(C)(C)CCCCCl
CC(C)(CCCCC1=CCCC1=O)CC(=O)O
O=C(O)CCCCCCC1=CC(Br)CC1=O
O=C(O)CCCCCCC1=CC(O)CC1=O
O=C1CC(OC2CCCCO2)C=C1CCCCCC(C(=O)O)C1CCCCO1
CCOC(=O)C(C)CCCCCC1=CCCC1=O
CCOC(=O)CCCCCCC1CCCCC1=O
CCOC(=O)CCCC1=C(OC(C)=O)CCCC1
CCOC(=O)CCCCCCCC1=C(OC(C)=O)CCCC1
C#CC(CCCCC)OC(c1ccccc1)(c1ccccc1)c1ccccc1
CCCC#CC(O)CCCl
CCCC#CC(O)CCI
CCCC#CC(CCI)OC(C)(C)C
CCCCCC(=O)/C=C/Cl
CCCCCC(=O)/C=C/I
CCCCCC(=O)/C=C/Br
CCCCCC(O)/C=C/I
CCCCCC(/C=C/I)OC(c1ccccc1)(c1ccccc1)c1ccccc1
COCCC1=C(OC(C)=O)CCC1
O=C1CCC=C1CCO
O=C(O)CCCC/C=C\C1=CCCC1=O
CCCCCC(O)/C=C/I
CCCCCC(/C=C/I)OC(Cc1ccc(OC)cc1)(c1ccccc1)c1ccccc1
[Li]/C=C/C(CCCCC)OC(c1ccccc1)(c1ccccc1)c1ccccc1
[Li]/C=C/C(CCCCC)OC(Cc1ccc(OC)cc1)(c1ccccc1)c1ccccc1
CCCCCC(=O)/C=C/Br
C#CC(OC1CCCCO1)C(C)(C)CCCC
CCCCC(C)(C)C(O)/C=C/I
CCCCC(C)(C)C(/C=C/I)OC(c1ccccc1)(c1ccccc1)c1ccccc1
C#CC(CC(C)(C)CCC)OC1CCCCO1
CCCC(C)(C)CC(O)/C=C/I
CCCC(C)(C)CC(/C=C/I)OC(c1ccccc1)(c1ccccc1)c1ccccc1
O=C(O)CCCC/C=C\C1=CC(O)CC1=O
O=C(O)CCCC/C=C\C1C=CCC1=O
CCCCC(C)(C)C(/C=C/Br)OC1CCCCO1
CCCCC(C)(C)C(O)/C=C/Br
CCCCC(C)(C)C(/C=C/Br)OC(c1ccccc1)(c1ccccc1)c1ccccc1
CCCC(C)(C)CC(/C=C/Br)OC1CCCCO1
CCCC(C)(C)CC(/C=C/Br)OC(c1ccccc1)(c1ccccc1)c1ccccc1
CCCCCC(/C=C/I)OC(c1ccccc1)(c1ccccc1)c1ccccc1
C#CC(C/C=C\CC)OC(c1ccccc1)(c1ccccc1)c1ccccc1
CCCCCCCC(/C=C/Br)OC(c1ccccc1)(c1ccccc1)c1ccccc1
CCCCCCC(/C=C/Br)OC(c1ccccc1)(c1ccccc1)c1ccccc1
O=C(O)CCCCCCCCC1=CC(O)CC1=O
CCOC(=O)CCCCCCC1=CC(OC(C)=O)CC1=O
CCOC(=O)CCCCCCC1=CC(OC2CCCCO2)CC1=O
C#CC(CCCCC)OC
CC(C)(C)c1ccc(O)cc1
Cc1ccc(C)c(Br)c1
CC(C)(C)C=Cc1ccccc1
CC(C)(C)C=Cc1ccccc1
CC1=C(/C=C/C(C)=C/C=C/C(C)=C/C=C\C=C(C)\C=C\C=C(C)\C=C\C2=C(C)CCCC2(C)C)C(C)(C)CCC1
O=C(O)c1ccccc1
CCOCCO[Ba]OCCOCC
O=C(OCCO)c1ccc(C(=O)OCCO)cc1
Cc1nc(N)nc(O)c1I
COC1CCN(S(=O)(=O)c2ccc(S(N)(=O)=O)c(Cl)c2)CC1
COC1CCN(S(=O)(=O)c2ccc([N+](=O)[O-])cc2C(F)(F)F)CC1
CSc1nc(O)nn1C(C)C
CSc1nc(O)nn1-c1ccccc1
CS(=O)c1nc(O)nn1-c1ccccc1
CC(C)n1nc(O)nc1Cl
Oc1nc(Cl)n(-c2ccccc2)n1
Oc1nc(Cl)n(-c2ccccc2)n1
CCn1nc(O)nc1Cl
CC(C)Cn1nc(O)nc1Cl
CC(C)n1nc(O)nc1F
S=C(NCN1CCOCC1)C(c1ccccc1)c1ccccn1
CC(C)N(CCOc1cccc2nc(Cl)c3ccccc3c12)C(C)C
Cc1nc[nH]c1CSCCNc1cccc(=O)[nH]1
Cc1nc[nH]c1CSCCNC1=NCCS(=O)(=O)N1
CSc1nc(C)c(Cc2ccccc2)c(=O)[nH]1
Cc1nc[nH]c1CSCCNC1=Nc2ccccc2C(=O)C1
NC(=O)N(c1ccccc1)c1ccccc1
NC(=O)NC1CCCC1
NC(=O)NC1CCCC1
CC(=O)C(Cl)=NNc1ccccc1
CC(=O)C(=NNc1cccc(C(F)(F)F)c1)C(C)=O
CCOC(=O)C=C(N)CC
NN(C(=O)c1ccc(Cl)c(Cl)c1)c1ccccc1
NN(C(=O)c1ccccc1)c1cc(Cl)ccc1Cl
NN(C(=O)c1ccc(F)cc1)c1ccccc1
NN(C(=O)c1ccc(Cl)cc1)c1ccc(Br)cc1
CC(C)c1ccc(C(=O)N(N)c2ccccc2)cc1
Cc1ccccc1N(N)C(=O)c1ccccc1
NN(C(=O)c1ccc(I)cc1)c1ccccc1
O=[N+]([O-])c1ccc(C(Cl)=NNc2ccccc2)cc1
ClC(=NNc1cc(Cl)ccc1Cl)c1ccccc1
ClC(=NNc1ccc(Br)cc1)c1ccc(Cl)cc1
N#CCCc1cccc(O)c1
COc1ccc(CC2=CS[C@@H]3C(NC(=O)Cc4ccccc4)C(=O)N3C2C(=O)O)cc1
COc1ccc(CC2=CS[C@@H]3C(NC(=O)Cc4ccccc4)C(=O)N3C2C(=O)O)c2ccccc12
O=C(Cc1ccccc1)NC1C(=O)N2C(C(=O)O)C(Cc3ccc(O)cc3)=CS[C@H]12
COc1ccc(CC2=CS[C@@H]3C(NC(=O)Cc4ccccc4)C(=O)N3C2C(=O)O)cc1
O=C(Cc1ccccc1)NC1C(=O)N2C(C(=O)O)C(COC(=O)C(F)(F)F)=CS[C@H]12
COc1ccc(CC2=CS[C@@H]3C(NC(=O)Cc4ccccc4)C(=O)N3C2C(=O)O)cc1
O=C(Cc1ccccc1)NC1C(=O)N2C(C(=O)O)C(Cc3ccc(O)cc3O)=CS[C@H]12
O=C(Cc1ccccc1)NC1C(=O)N2C(C(=O)O)C(Cc3c(O)cc(O)cc3O)=CS[C@H]12
O=C(Cc1ccccc1)NC1C(=O)N2C(C(=O)O)C(Cc3ccc(O)c(O)c3)=CS[C@H]12
O=C(Cc1ccccc1)NC1C(=O)N2C(C(=O)O)C(Cc3cccs3)=CS[C@H]12
O=C(Cc1ccccc1)NC1C(=O)N2C(C(=O)O)C(Cc3ccco3)=CS[C@H]12
Cn1cc(CC2=CS[C@@H]3C(NC(=O)Cc4ccccc4)C(=O)N3C2C(=O)O)c2ccccc21
COc1cc(CC2=C(N)S[C@@H]3[C@H](C(=O)Cc4ccccc4)C(=O)N3C2C(=O)O)ccc1O
NC1=C(Cc2ccco2)C(C(=O)O)N2C(=O)[C@@H](C(=O)Cc3ccccc3)[C@H]2S1
CSc1ccc(CC2=C(N)S[C@@H]3[C@H](C(=O)Cc4ccccc4)C(=O)N3C2C(=O)O)cc1
O=CN[C@@H]1C(=O)N2C(C(=O)O)C(Cc3cccs3)=CS[C@H]12
COc1ccc(CC2=CS[C@@H]3C(NC(=O)Cc4ccccc4)C(=O)N3C2C(=O)OC(c2ccccc2)c2ccccc2)cc1
COc1ccc(CC2=CS[C@@H]3[C@H](NC(=O)Cc4ccccc4)C(=O)N3C2C(=O)OCC(Cl)(Cl)Cl)c2ccccc12
NC1=C(Cc2ccc(C(=O)O)o2)C(C(=O)O)N2C(=O)[C@@H](C(=O)Cc3ccccc3)[C@H]2S1
COC(=O)c1ccc(CC2=C(N)S[C@@H]3[C@H](C(=O)Cc4ccccc4)C(=O)N3C2C(=O)OC(c2ccccc2)c2ccccc2)o1
NC1S[C@@H]2[C@H](C(=O)Cc3ccccc3)C(=O)N2C(C(=O)OC(c2ccccc2)c2ccccc2)=C1Cc1cccs1
COc1cc(CC2=C(C(=O)OC(c3ccccc3)c3ccccc3)N3C(=O)[C@@H](C(=O)Cc4ccccc4)[C@H]3SC2N)ccc1O
NC1C(Cc2ccc(O)cc2)=C(C(=O)OC(c2ccccc2)c2ccccc2)N2C(=O)[C@@H](C(=O)Cc3ccccc3)[C@H]2S1=O
O=C(Cc1ccccc1)NC1C(=O)N2C(C(=O)O)=C(Cc3cc(F)ccc3O)CS(=O)[C@H]12
O=C(Cc1ccccc1)N[C@@H]1C(=O)N2C(C(=O)O)=C(Cc3ccc(C(=O)O)o3)CS(=O)[C@H]12
COc1ccc(CC2=C(C(=O)OCC(Cl)(Cl)Cl)N3C(=O)[C@@H](C(=O)Cc4ccccc4)[C@H]3SC2N)c2ccccc12
O=C(Cc1ccccc1)N[C@@H]1C(=O)N2C(C(=O)O)=C(Cc3ccc(C(=O)O)o3)CS[C@H]12
COC(=O)c1ccc(CC2=C(C(=O)O)N3C(=O)[C@@H](N)[C@H]3SC2)o1
COC(=O)c1ccc(CC2=C(C(=O)O)N3C(=O)[C@@H](C(=O)NCCCl)[C@H]3SC2N)o1
CNC=C=Cc1ccc(-c2ccccc2)cc1
O=C(c1ccc(Cl)cc1)c1ccc2c(c1)Cc1ccccc1-2
O=C(c1ccc(I)cc1)c1ccc(-c2ccc(Cl)cc2)cc1
O=C(c1ccc(Cl)cc1)c1ccc(-c2ccc(Cl)cc2)cc1
N#CCC(O)(c1ccc(-c2ccccc2)cc1)c1ccc(-c2ccccc2)cc1
O=CNCC=C(c1ccc(-c2ccccc2)cc1)c1ccc(-c2ccccc2)cc1
CC(=O)NCC=C(c1ccc(-c2ccccc2)cc1)c1ccc(-c2ccccc2)cc1
COC(=O)Nc1ccc(O)c(Cl)c1
CC(C)OC(=O)Nc1ccc(O)c(Cl)c1
COC(=O)N=C(NC(=O)Nc1ccc(Cl)cc1)OC
CC(=O)c1cc(Cl)c(O)c([N+](=O)[O-])c1
CC(Cl)(Cl)C(=O)c1cc(Cl)c(O)c(Cl)c1
CNC(=O)Oc1c(Cl)cc(C(C)=O)cc1[N+](=O)[O-]
CC(=O)c1cc([N+](=O)[O-])c(Cl)c([N+](=O)[O-])c1
CCCN(CCC)c1c([N+](=O)[O-])cc(C(C)=O)cc1[N+](=O)[O-]
CC(=O)Nc1cccc2cccc(N=[N+]=[N-])c12
[N-]=[N+]=Nc1cccc2cccc(NC(=O)C(F)(F)F)c12
[N-]=[N+]=Nc1cccc2cccc(O)c12
CCC(C)(C)c1ccc(OCC(=O)Nc2cccc(C(C)=O)c2)c(C(C)(C)CC)c1
CCCCOCCOCCOP(Oc1ccccc1)Oc1ccccc1
CO[Si](CCCNCCN)(OC)OC
N#CC(F)(C(F)(F)F)C(F)(F)OC(F)(C(F)(F)F)C(F)(F)OC(F)(C(F)(F)F)C(F)(F)OC(F)(C(=O)F)C(F)(F)F
N#CC(F)(C(F)(F)F)C(F)(F)OC(F)(C(F)(F)F)C(F)(F)OC(F)=C(F)F
O=CN[C@@H](CC(=O)O)C(=O)N[C@@H](Cc1ccccc1)C(=O)O
COC(=O)[C@H](Cc1ccccc1)NC(=O)[C@@H](N)CC(=O)O
COC(=O)[C@H](Cc1ccccc1)NC(=O)[C@@H](N)CC(=O)O
CCOC(=O)CNC(=O)[C@H](Cc1ccccc1)NC=O
O=C(N[C@@H](Cc1ccccc1)C(=O)Oc1ccc([N+](=O)[O-])cc1)OCc1ccccc1
CCOC(=O)CNC(=O)[C@H](Cc1ccccc1)NC(=O)OCc1ccccc1
S=C1CC(c2ccccc2)=Nc2ccccc2N1
CCCN(CCC)CC1=Nc2ccc(Cl)cc2[SH](=O)(c2ccccc2)N1
CCOC(=O)N1CCNCC1
CN=C(N)NCC(=O)O
N#Cc1cc(C(=O)c2ccccc2)ccc1O
N#Cc1cc(C(=O)c2cccs2)ccc1O
N#Cc1cccc(C(F)(F)F)c1O
CCOC(=O)C(=C1NCCCS1)[N+](=O)[O-]
O=[N+]([O-])C=C1NCCCS1
O=[N+]([O-])C(Br)=C1NCCCS1
CN(C)C(C#N)c1ccccn1
CN(C)C(C(=S)NCN1CCOCC1)c1ccccn1
S=C(NCN1CCOCC1)C(c1ccccn1)N1CCOCC1
CN(C)C(C#N)c1ncccn1
S=C(NCN1CCCC1)C(CN1CCOCC1)c1ccccn1
CC(=O)[C@H]1CC[C@H]2[C@@H]3CCC4=CC(=O)CC[C@]4(C)[C@H]3[C@@H](Cl)C[C@]12C
CCC(=O)O[C@]1(C(=O)COC(C)=O)[C@@H](C)C[C@H]2[C@@H]3CCC4=CC(=O)C=C[C@]4(C)[C@H]3[C@@H](Cl)C[C@@]21C
CCC(=O)OCC(=O)[C@@]1(OC(=O)CC)[C@@H](C)C[C@H]2[C@@H]3CCC4=CC(=O)C=C[C@]4(C)[C@H]3[C@@H](Cl)C[C@@]21C
CCCC(=O)OCC(=O)[C@@]1(OC(=O)CC)[C@@H](C)C[C@H]2[C@@H]3CCC4=CC(=O)C=C[C@]4(C)[C@H]3[C@@H](Cl)C[C@@]21C
CC(C)C(=O)O[C@]1(C(=O)CO)[C@@H](C)C[C@H]2[C@@H]3CCC4=CC(=O)C=C[C@]4(C)[C@H]3[C@@H](Cl)C[C@@]21C
CC(=O)OCC(=O)[C@@]1(OC(=O)C(C)C)[C@@H](C)C[C@H]2[C@@H]3CCC4=CC(=O)C=C[C@]4(C)[C@H]3[C@@H](Cl)C[C@@]21C
NC1CCCC(C(F)(F)F)C1
O=C=NC1CCCC(C(F)(F)F)C1
CCc1ccc(NN)cc1
CCOC(=O)CC(=O)C=CNc1cc(C)no1
CC(=O)c1cnc2onc(C)c2c1O
CC(C)=CCOc1ccccc1
CC(C)(Cl)C(COc1ccccc1)N=O
CC(C)(Nc1nc(N)nc(O)c1[N+](=O)[O-])C(COc1ccccc1)=NO
CC(C)(Nc1nc(N)nc(O)c1[N+](=O)[O-])C(COc1ccccc1)=NO
CC(C)=CCOc1ccc(C)cc1
COc1cc2c(cc1OC)C1Cc3cc(OC)c(OC(C)=O)cc3CN1CC2
COc1cc2c(cc1OC)C1Cc3cc(OC)c(OCc4cc(OC)c(OC)c(OC)c4)cc3CN1CC2
COc1ccc(C=CC(=O)Oc2cc3c(cc2OC)CC2c4cc(OC)c(OC)cc4CCN2C3)cc1OC
COc1cc2c(cc1OC)C1Cc3cc(OC)c(OC(=O)C=Cc4cc(OC)c(OC)c(OC)c4)cc3CN1CC2
CC(=O)Oc1ccc2[nH]c3c(C)c4ccncc4c(C)c3c2c1
COc1ccc2c(c1)c1c(C)c3cnccc3c(C)c1n2C
COC(=O)CN1C(=O)CN=C(c2ccccc2)c2cc(Cl)ccc21
COC(=O)CN1C(=O)CN=C(c2c(F)cccc2F)c2cc(Cl)ccc21
COC(=O)C(C)(C)N1C(=O)CN=C(c2ccccc2)c2cc(Cl)ccc21
CCCOC(=O)CN1C(=O)CN=C(c2ccccc2Cl)c2cc([N+](=O)[O-])ccc21
COC(=O)C(C)N1C(=O)C(C)N=C(c2cccc(F)c2)c2cccc(Br)c21
COC(=O)CN1C(=O)CN=C(c2ccccn2)c2cc(Br)ccc21
CCCC(C(=O)OC)N1C(=O)CN=C(c2ccccn2)c2cc(Br)ccc21
COC(=O)CN1C(=S)CN=C(c2ccccc2)c2cc(Cl)ccc21
COC(=O)CN1C(=S)CN=C(c2c(F)cccc2F)c2cc(Cl)ccc21
CCOC(=O)CN1C(=S)CN=C(c2ccccc2)c2cc(C(F)(F)F)ccc21
COC(=O)C(C)(C)N1C(=S)CN=C(c2ccccc2)c2cc(Cl)ccc21
CCCOC(=O)CN1C(=S)CN=C(c2ccccc2Cl)c2cc([N+](=O)[O-])ccc21
COC(=O)C(C)N1C(=S)C(C)N=C(c2ccccc2F)c2cc(Br)ccc21
CCC1N=C(c2ccccc2Cl)c2cc(F)ccc2N(C(C)(C)C(=O)OC)C1=S
COC(=O)CN1C(=S)CN=C(c2ccccn2)c2cc(Br)ccc21
CCCC(C(=O)OC)N1C(=S)CN=C(c2ccccn2)c2cc(Br)ccc21
N=C(C1=C(O)C(=O)c2ccccc2C1=O)c1ccccc1
N=C(C1=C(O)C(=O)c2ccccc2C1=O)c1ccccc1
N=C(C1=C(O)C(=O)c2ccccc2C1=O)c1ccccc1
CN=C(C1=C(O)C(=O)c2ccccc2C1=O)c1ccccc1
CN=C(C1=C(O)C(=O)c2ccccc2C1=O)c1ccccc1
Cc1ccc(CN2CCN(C(F)CCC(=O)c3ccccc3)CC2)cc1
Cc1[nH]c2ccc(F)cc2c1CCC(=O)N1CCN(c2ccccc2)CC1
Cc1[nH]c2ccccc2c1CCC(=O)N1CCN(c2ccccc2)CC1
Cc1[nH]c2ccccc2c1CCC(=O)N1CCN(c2ccccc2)CC1
COc1ncccc1C(=O)NCCc1ccncc1
Cc1ccc(NC(=S)NCCCO)c(C)c1
CC(C)N=C(N=c1ccccn1CCc1ccccc1Br)NC(C)C
c1ccc(CCn2ccccc2=NC(=NC2CCCCC2)NC2CCCCC2)cc1
N=c1ccccn1Cc1ccccc1
ICCCCCCCOc1ccc2c(c1)OCO2
CC(=O)Nc1ccc(Cl)cc1C(=O)c1c(F)cccc1F
Fc1cccc(F)c1C1=NCC(=S)Nc2ccc(Cl)cc21
CC1N=C(c2ccccc2)c2cc(Cl)ccc2NC1=S
S=C1CN=C(c2ccccn2)c2cc(Br)ccc2N1
CC#CCNC1=Nc2ccc(Cl)cc2C(c2c(F)cccc2F)=NC1
CCC#CCNC1=Nc2ccc(C(F)(F)F)cc2C(c2ccccc2)=NC1
CCc1cnc2n1-c1ccc(Cl)cc1C(c1c(F)cccc1F)=NC2
Cc1nc2n(c1C=O)-c1ccc(Cl)cc1C(c1ccccc1)=NC2C
Clc1ccc2c(c1)C(c1ccccc1Cl)=NCc1nccn1-2
C1=CNc2ccccc2C=N1
Cc1cn2c(n1)CN=C(c1ccccc1Cl)c1cc(Cl)ccc1-2
Cc1cnc2n1-c1ccc(Cl)cc1C(c1ccccc1)=[N+]([O-])C2
Cc1cnc2n1-c1ccc(Cl)cc1C(c1ccccc1)=NC2O
CN(CCN(C)[Si](C)(C)C)[Si](C)(C)C
C[Si](C)(C)N1CCNC1=S
O=C(Cl)N1CCNC1=S
CN(CC=O)C(=O)Nc1nnc(C(F)(F)F)s1
CN(CC=O)C(=O)Nc1nnc(C(C)(C)C)s1
Cc1nnc(NC(=O)N(C)CC=O)s1
CCN(CC=O)C(=O)Nc1nnc(OC)s1
CCCN(CC=O)C(=O)Nc1nnc(SC)s1
CN(CC=O)C(=O)Nc1nnc(S(C)(=O)=O)s1
CN(CC=O)C(=O)Nc1nnc(S(C)=O)s1
O=C=Nc1nnc(C2CCCCCC2)s1
CN(CC=O)C(=O)Nc1nnc(C2CCCCCC2)s1
Cn1c(Oc2ccc(N=C=S)cc2)nc2ccccc21
Clc1nc2ccccc2o1
Fc1ccccc1Oc1nc2ccc(N=C=S)cc2s1
Cc1ccc(Oc2nc3ccc(N=C=S)cc3s2)cc1
CN(C)C1CCN(S(=O)(=O)c2ccc(Nc3ccnc4cc(Cl)ccc34)cc2)CC1
CCCCN1CCC(NS(=O)(=O)c2ccc(Nc3ccnc4cc(Cl)ccc34)cc2)CC1
CCCCN1CCC(NS(=O)(=O)c2ccc(NC(C)=O)cc2)CC1
O=S(=O)(NC1CCN(C2CCCCC2)CC1)c1ccc(Nc2ccnc3cc(Cl)ccc23)cc1
CCN1CCCC(NS(=O)(=O)c2cccc(Nc3ccnc4cc(Cl)ccc34)c2)C1
Nc1ccc(S(=O)(=O)O)c(Cl)c1
O=S(=O)(O)c1ccc(Nc2ccnc3cc(Cl)ccc23)cc1Cl
CCCCN1CCC(NS(=O)(=O)c2ccc(Nc3ccnc4cc(Cl)ccc34)cc2Cl)CC1
O=S(=O)(O)c1ccc(Nc2ccnc3cc(Br)ccc23)cc1
CCN1CCCC(NS(=O)(=O)c2ccc(Nc3ccnc4cc(Br)ccc34)cc2)C1
Cc1cc2oc(C(=O)O)cc(=O)c2c(C)c1Cl
CCOC(=O)c1cc(=O)c2c(C)c(Cl)c(C)cc2o1
Cc1cc2oc(C(N)=O)cc(=O)c2c(C)c1Cl
Cc1cc2oc(-c3nnn[nH]3)cc(=O)c2c(C)c1Cl
Cc1cc2oc(C#N)cc(=O)c2c(C)c1Cl
CC(O)COc1cccc2oc(C(N)=O)cc(=O)c12
CC(C)CCOc1cccc2c1C(=O)CC(c1nnn[nH]1)O2
CC(C)CCOc1cccc2oc(-c3nnn[nH]3)cc(=O)c12
CCCc1ccc(OCCC(C)C)c2c(=O)cc(-c3nnn[nH]3)oc12
C=CCc1ccc(OCCC(C)C)c2c(=O)cc(-c3nnnn3Cc3ccccc3)oc12
CCCc1ccc(OCCC(C)C)c2c(=O)cc(-c3nnnn3Cc3ccccc3)oc12
CCCc1ccc(OCCC(C)C)c2c(=O)cc(-c3nnn[nH]3)oc12
CCCc1ccc(O)c2c(=O)cc(-c3nnn[nH]3)oc12
COc1ccc(-n2cc(CC(C)O)c3ccccc32)cc1
CC(Cc1cn(-c2ccccc2Cl)c2ccccc12)=NO
CC(Cc1cn(Cc2ccccc2Cl)c2ccccc12)=NO
Cc1ccc2c(c1)c1ccccc1n2CCC#N
Cc1ccc2c(c1)c1cc(C(=O)c3ccccc3C(=O)O)ccc1n2CCC#N
COc1ccccc1N(C(=O)CCl)C1COC(=O)C1
Oc1ccccc1C1OCCO1
CCOC(OCC)c1ccccc1O
CC(C)(C)OC(=O)N[C@@H](Cc1ccc(O)c(O)c1)C(=O)O
O=C(N[C@@H](Cc1ccc(O)c(O)c1)C(=O)O)OCc1ccccc1
CC(C)=CCCC(C)CC=NO
CCC(=CCOc1ccccc1C=O)CCOC(C)CC
CC(=CCOc1ccc2c(c1)OCO2)CCOC(C)C
CCOCCCC(C)=CCOc1ccc2c(c1)OCO2
CC(=CCOC(C)C)COc1ccc2c(c1)OCO2
CC(=CCCOc1ccc2c(c1)OCO2)CCOC(C)C
CC(=O)c1ccc(OCC=CCCOC(C)C)cc1
CC(C)OCCC=CCSCc1ccc(Cl)cc1
CC(=CCOCc1ccc2c(c1)OCO2)CCOC(C)C
CC(=CCOc1ccc2c(c1)OCO2)COCC(C)C
CC(=O)c1ccc(OCC=C(C)CSCc2ccccc2)cc1
CC(=CCOc1ccc2c(c1)OCO2)CSCC(C)C
COC(=O)c1ccc(OCC=C(C)COCC(C)C)cc1
CC(C)OCCC=CCOc1ccc2c(c1)OCO2
CC(=CCOCC(C)C)CBr
CC(C)OCCC=CCCl
CC(=CCOCc1ccc2c(c1)OCO2)CBr
BrCC=CCOc1ccc2c(c1)OCO2
BrCC=CCOCc1ccc2c(c1)OCO2
CC(=CCCC=O)CCOC(C)C
CC(C)OCCC=CCO
COc1ccc2c3c(ccc2c1)C1CCC(=O)C1(C)CC3
CC[C@]12CC[C@@H]3c4ccc(OC)cc4CC[C@H]3[C@@H]1CC[C@@H]2OC(C)(C)C
CC[C@]12CC[C@@H]3c4ccc(OC)cc4CC[C@H]3[C@@H]1CC[C@@H]2O
CCCC(Cl)=CC(=O)OCC
NC(=O)CCCOc1ccc(C23CC4CC(CC(C4)C2)C3)cc1
O=C(O)CCCOc1ccc(C23CC4CC(CC(C4)C2)C3)cc1Cl
Cc1ccc(C23CC4CC(CC(C4)C2)C3)c(OCCCC(=O)O)c1
C/C(=C/C(=O)O)Oc1ccc(C23CC4CC(CC(C4)C2)C3)cc1
CCOC(=O)COc1ccc(C23CC4CC(CC(C4)C2)C3)cc1
CCOC(=O)CCCOc1ccc(C23CC4CC(CC(C4)C2)C3)cc1
CCOC(=O)CCCCCOc1ccc(C23CC4CC(CC(C4)C2)C3)cc1
CCOC(=O)CCCSc1ccc(C23CC4CC(CC(C4)C2)C3)cc1
O=C(O)CCCSc1ccc(C23CC4CC(CC(C4)C2)C3)cc1
CCOC(=O)/C=C/COc1ccc(C23CC4CC(CC(C4)C2)C3)cc1
O=C(O)CCCOc1ccc(C23CC4CC(CC(C4)C2)C3)cc1
Oc1ccc(C2C3CC4CC(C3)CC2C4)cc1
O=C(O)CCCOc1ccc(C2C3CC4CC(C3)CC2C4)cc1
O=C(O)CCCOc1ccc(C23CC4CC(CC(C4)C2)C3)cc1Cl
COc1cc(NC(C)=O)c(OC)cc1Br
N#CCC(=O)Nc1ccc(N)c([N+](=O)[O-])c1
Nc1ccc(NC(=O)CC(=O)c2ccccc2)cc1[N+](=O)[O-]
CCOC(=O)CC(=O)Nc1ccc(N)c([N+](=O)[O-])c1
CCOC(=O)CC(=O)Nc1ccc(NC(=O)CC(=O)OCC)c([N+](=O)[O-])c1
O=C(Cl)C=CC=Cc1ccccc1
CCCCC(C)C(=O)CP(=O)(OC)OC
CCCCCC(CCC1=C(OC(C)=O)CCC1)OC(C)=O
CCCCCC(CCC1=CCCC1=O)OC(C)=O
CCCCCC(CCC12OC1CCC2=O)OC(C)=O
CCCCCC(CCC1=CCC(OC(C)=O)C1=O)OC(C)=O
CCCCCC(CCC1C(=O)C(O)CC1C#N)OC(C)=O
CCCCCC(CCC1C(C=O)CC(OC2CCCCO2)C1OC1CCCCO1)OC1CCCCO1
CCCCCC(CCC1C(CCCCCCC(=O)OCC)CC(OC2CCCCO2)C1OC1CCCCO1)OC1CCCCO1
CCCCCC(O)CCC1C(CCCCCCC(=O)OCC)CC(O)C1O
CCCCCC(O)CCC1C(CCCCCCC(=O)O)CC(O)C1O
O=C1CCC=C1CCCCCCCO
O=CC1CC(OC2CCCCO2)C(O)C1CCCCCCCO
CCCCCC(=O)C=CC1CC(OC2CCCCO2)C(O)C1CCCCCCCO
CCCCCC(=O)C=P(c1ccccc1)(c1ccccc1)c1ccccc1
CCCCCC(=O)C=CC1CC(OC2CCCCO2)C(=O)C1CCCCCCC(=O)O
CCCCCC(O)C=CC1CC(O)C(O)C1CCCCCCC(=O)O
CCCCCC(O)CCC1C(CCCCCCC(=O)OC)CC(O)C1O
CCCCC(C)C(=O)CP(=O)(OC)OC
Oc1cc2ccccc2c2ccccc12
O=C(O)c1ccc2c(c1)oc(=O)c1cc(C(=O)O)ccc12
CCCCN(CCCC)CCCOC(=O)c1ccc2c(c1)cc(OCC)c1cc(C(=O)OCCCN(CCCC)CCCC)ccc12
O=C(O)C(S)c1nc(-c2ccccc2)c(-c2ccccc2)o1
O=C(O)C(S)c1nc(-c2ccccc2)c(-c2ccccc2)o1
O=C(O)C(S)c1nc(-c2ccccc2)c(-c2ccccc2)o1
O=C(O)CSc1nc(-c2ccccc2)c(-c2ccccc2)o1
N[C@@H](C(=O)O)c1ccccc1
CC(C(N)=O)c1ccc2c(c1)CCc1ccccc1C2=O
NC(=O)Cc1ccc2c(c1)CCc1ccccc1C2=O
CC(C(=O)O)c1ccc2c(c1)CCc1ccccc1C2=O
O=C(O)Cc1ccc2c(c1)CCc1ccccc1C2=O
CNC(=O)C(C)c1ccc2c(c1)CCc1ccccc1C2=O
CC(C(=O)Cl)c1ccc2c(c1)CCc1ccccc1C2=O
CC(C(=O)N(C)C)c1ccc2c(c1)CCc1ccccc1C2=O
CC(C(=O)N1CCN(C)CC1)c1ccc2c(c1)CCc1ccccc1C2=O
COC(=O)C(C)c1ccc2c(c1)CCc1ccccc1C2=O
CCCCNc1cc(C(=O)O)cc(S(N)(=O)=O)c1Nc1ccc(N)cc1
CC(=O)Nc1ccc(Nc2c([N+](=O)[O-])cc(C(=O)O)cc2S(N)(=O)=O)cc1
Nc1ccc(Nc2c(NCc3ccccc3)cc(C(=O)O)cc2S(N)(=O)=O)cc1
CC(=O)Nc1ccc(Nc2c(NCc3ccccc3)cc(C(=O)O)cc2S(N)(=O)=O)cc1
Nc1ccc(Nc2c(NCc3ccco3)cc(C(=O)O)cc2S(N)(=O)=O)cc1
CC=CCNc1cc(C(=O)O)cc(S(N)(=O)=O)c1Nc1ccc(NC(C)=O)cc1
CC(=O)Nc1ccc(Nc2c([N+](=O)[O-])cc(C(=O)O)cc2S(=O)(=O)NC(C)=O)cc1
Nc1ccc(Nc2c(NCc3ccccc3)cc(C(=O)O)cc2S(=O)(=O)Nc2ccccc2N)cc1
CC(=O)Nc1ccccc1NS(=O)(=O)c1cc(C(=O)O)cc([N+](=O)[O-])c1Cl
Nc1ccc(Nc2c(NCc3ccccc3)cc(C(=O)O)cc2S(=O)(=O)Nc2ccc(N)cc2)cc1
Nc1ccc(Nc2c(NCC3CCCO3)cc(C(=O)O)cc2S(N)(=O)=O)cc1
Nc1ccc(Nc2c(NCc3ccco3)cc(C(=O)O)cc2S(=O)(=O)Nc2ccccc2N)cc1
CC(=O)Nc1ccc(Nc2c(NCc3ccco3)cc(C(=O)O)cc2S(=O)(=O)Nc2ccccc2NC(C)=O)cc1
CC=CCNc1c(N)c(S(=O)(=O)Nc2ccc(N)cc2)cc(C(=O)O)c1Nc1ccccc1
CC=CCNc1cc(C(=O)O)cc(S(=O)(=O)Nc2ccc(NC(C)=O)cc2)c1Nc1ccc(NC(C)=O)cc1
COCN(C(=O)Nc1ccc(Cl)cc1)C(=O)c1c(Cl)cccc1Cl
CC(C)(C)c1ccc(SCC#N)cc1
Cc1cccc(C)c1C(=O)c1ccccc1
CCC1(Cl)C(Cl)=C(Cl)C(Cl)=C1Cl
CCC1(Cl)C(Cl)=C(Cl)C(Cl)=C1Cl
ClC1=C(Cl)C(Cl)(C2CCCCC2)C(Cl)=C1Cl
CCC(C)c1ccccc1O
c1ccc(C(c2ccccc2)(c2cncnc2)n2ccnc2)cc1
Clc1nc(C(c2ccccc2)(c2ccccc2)n2ccnc2)nc(Cl)c1Cl
CCc1ccc(OC/C=C(\C)CCC=C(C)C)cc1
Clc1ccc(C(c2ccccc2)(c2ccccc2)n2ccnc2)cc1
Fc1ccc(C(c2ccccc2)(c2ccccc2)n2ccnc2)cc1
Clc1cccc(C(c2ccccc2)(c2ccccc2)n2ccnc2)c1
COc1cc(C=O)ccc1OCC1CO1
NCCc1ccc(OCc2ccccc2)c([N+](=O)[O-])c1
O=[N+]([O-])c1cc(CCN(CCCCCCCCN(CCc2ccc(OCc3ccccc3)c([N+](=O)[O-])c2)Cc2ccccc2)Cc2ccccc2)ccc1OCc1ccccc1
CS(=O)(=O)Nc1cc(CCN(CCCCCCN(CCc2ccc(OCc3ccccc3)c(NS(C)(=O)=O)c2)Cc2ccccc2)Cc2ccccc2)ccc1OCc1ccccc1
COc1ccc(CCN(CCCCCCN(CCc2ccc(OC)c(CNS(C)(=O)=O)c2)Cc2ccccc2)Cc2ccccc2)cc1CNS(C)(=O)=O
NC(=O)Nc1cc(C(O)CNCCCCCCNCC(O)c2ccc(O)c(NC(N)=O)c2)ccc1O
COC(=O)[C@H](CC(C)C)NC(=O)[C@H](CC(N)=O)NC(=O)OCc1ccccc1
COC(=O)[C@H](CC(C)C)NC(=O)[C@H](CC(N)=O)NC(=O)CN
COC(=O)[C@@H](NC(=O)[C@@H](N)COC(C)(C)C)[C@@H](C)OC(C)(C)C
C[C@@H](OC(C)(C)C)[C@H](NC(=O)[C@@H](N)COC(C)(C)C)C(=O)NN
COC(=O)[C@H](Cc1ccccc1)NC(=O)[C@H](CC(=O)OC(C)(C)C)NC(=O)OCc1ccccc1
C[C@@H](OC(C)(C)C)[C@H](NC(=O)OCc1ccccc1)C(=O)O
COC(=O)[C@H](Cc1ccccc1)NC(=O)[C@H](CC(=O)OC(C)(C)C)NC(=O)[C@H](CCC(N)=O)NC(=O)[C@@H](N)[C@@H](C)OC(C)(C)C
COC(=O)[C@H](Cc1ccccc1)NC(=O)[C@H](CC(=O)OC(C)(C)C)NC(=O)[C@H](CCC(N)=O)NC(=O)[C@@H](NC(=O)[C@@H](N)Cc1ccc(OC(C)(C)C)cc1)[C@@H](C)OC(C)(C)C
COC(=O)[C@H](Cc1ccccc1)NC(=O)[C@H](CCCCNC(=O)OC(C)(C)C)NC(=O)OCc1ccccc1
COC(=O)[C@H](Cc1c[nH]cn1)NC(=O)[C@H](Cc1ccccc1)NC(=O)[C@H](CCCCNC(=O)OC(C)(C)C)NC(=O)OCc1ccccc1
COC(=O)[C@H](Cc1c[nH]cn1)NC(=O)[C@H](Cc1ccccc1)NC(=O)[C@@H](N)CCCCNC(=O)OC(C)(C)C
CC(C)(C)OC(=O)NCCCC[C@H](NC(=O)[C@H](CC(N)=O)NC(=O)OCc1ccccc1)C(=O)N[C@@H](Cc1ccccc1)C(=O)N[C@@H](Cc1c[nH]cn1)C(=O)NN
CC[C@H](C)[C@H](NC(=O)OCc1ccccc1)C(=O)NCC(=O)OC
CC[C@H](C)[C@H](N)C(=O)NCC(=O)OC
CC[C@H](C)[C@H](NC(=O)[C@H](C)N)C(=O)NCC(=O)OC
CC[C@H](C)[C@H](NC(=O)[C@H](C)NC(=O)[C@@H](NC(=O)[C@H](CCC(N)=O)NC(=O)[C@@H]1CCCN1C(=O)[C@H](Cc1ccccc1)NC(=O)[C@@H](NC(=O)OCc1ccccc1)[C@@H](C)OC(C)(C)C)[C@@H](C)OC(C)(C)C)C(=O)NCC(=O)O
C[C@H](NC(=O)OCc1ccccc1)C(=O)N1CCC[C@H]1C(N)=O
COC(=O)[C@H](Cc1ccccc1)NC(=O)[C@@H](N)CC(=O)OC(C)(C)C
COC(=O)[C@H](Cc1ccccc1)NC(=O)[C@H](CC(=O)OC(C)(C)C)NC(=O)[C@H](CCC(N)=O)NC(=O)[C@@H](NC(=O)[C@@H](N)Cc1ccc(OC(C)(C)C)cc1)[C@@H](C)OC(C)(C)C
COC(=O)[C@H](Cc1c[nH]cn1)NC(=O)[C@H](Cc1ccccc1)NC(=O)[C@H](CCCCNC(=O)OC(C)(C)C)NC(=O)[C@H](CC(N)=O)NC(=O)OCc1ccccc1
CC(C)(C)OC(=O)NCCCC[C@H](NC(=O)[C@H](CC(N)=O)NC(=O)OCc1ccccc1)C(=O)N[C@@H](Cc1ccccc1)C(=O)N[C@@H](Cc1c[nH]cn1)C(=O)NN
C[C@@H](OC(C)(C)C)[C@H](NC(=O)OCc1ccccc1)C(=O)N[C@@H](Cc1ccccc1)C(=O)N1CCC[C@H]1C(=O)O
CC[C@H](C)[C@H](NC(=O)[C@H](C)NC(=O)[C@@H](NC(=O)OCc1ccccc1)[C@@H](C)OC(C)(C)C)C(=O)NCC(=O)OC
CC[C@H](C)[C@H](NC(=O)[C@H](C)NC(=O)[C@@H](NC(=O)[C@H](CCC(N)=O)NC(=O)OCc1ccccc1)[C@@H](C)OC(C)(C)C)C(=O)NCC(=O)OC
COC(=O)[C@H](Cc1ccccc1)NC(=O)[C@H](CC(N)=O)NC(=O)[C@H](CCC(N)=O)NC(=O)OCc1ccccc1
COC(=O)[C@H](Cc1ccccc1)NC(=O)[C@H](CC(N)=O)NC(=O)[C@H](CCC(N)=O)NC(=O)[C@@H](NC(=O)OCc1ccccc1)[C@@H](C)OC(C)(C)C
COC(=O)[C@H](Cc1ccccc1)NC(=O)[C@H](CC(N)=O)NC(=O)[C@H](CCC(N)=O)NC(=O)[C@@H](N)[C@@H](C)OC(C)(C)C
C[C@@H](OC(C)(C)C)[C@H](NC(=O)OCc1ccccc1)C(=O)N[C@@H](Cc1ccc(OC(C)(C)C)cc1)C(=O)N[C@H](C(=O)N[C@@H](CCC(N)=O)C(=O)N[C@@H](CC(N)=O)C(=O)N[C@@H](Cc1ccccc1)C(=O)NN)[C@@H](C)OC(C)(C)C
CC[C@H](C)[C@H](NC(=O)[C@H](C)NC(=O)[C@@H](NC(=O)[C@H](CCC(N)=O)NC(=O)[C@@H]1CCCN1C(=O)[C@H](Cc1ccccc1)NC(=O)[C@@H](NC(=O)[C@H](Cc1c[nH]cn1)NC(=O)[C@H](Cc1ccccc1)NC(=O)[C@H](CCCCNC(=O)OC(C)(C)C)NC(=O)[C@H](CC(N)=O)NC(=O)[C@H](Cc1ccccc1)NC(=O)[C@H](CC(N)=O)NC(=O)[C@H](CCC(N)=O)NC(=O)[C@@H](NC(=O)[C@H](Cc1ccc(OC(C)(C)C)cc1)NC(=O)[C@@H](NC(=O)OCc1ccccc1)[C@@H](C)OC(C)(C)C)[C@@H](C)OC(C)(C)C)[C@@H](C)OC(C)(C)C)[C@@H](C)OC(C)(C)C)C(=O)NCC(=O)O
C[C@H](NC(=O)OCc1ccccc1)C(=O)N1CCC[C@H]1C(=O)OC(C)(C)C
C[C@H](N)C(=O)N1CCC[C@H]1C(=O)OC(C)(C)C
C[C@H](NC(=O)CN)C(=O)N1CCC[C@H]1C(=O)OC(C)(C)C
CC(C)[C@H](N)C(=O)NCC(=O)N[C@@H](C)C(=O)N1CCC[C@H]1C(=O)OC(C)(C)C
C[C@@H](O)[C@H](NC(=O)[C@H](CO)NC(=O)OC(C)(C)C)C(=O)OCc1ccccc1
CC(C)C[C@H](NC(=O)[C@H](CC(N)=O)NC(=O)OC(C)(C)C)C(=O)N[C@@H](CO)C(=O)N[C@H](C(=O)OCc1ccccc1)[C@@H](C)O
CC(C)C[C@H](NC(=O)[C@H](CC(N)=O)NC(=O)CNC(=O)OC(C)(C)C)C(=O)N[C@@H](CO)C(=O)N[C@H](C(=O)OCc1ccccc1)[C@@H](C)O
CSCC[C@H](NC(=O)OC(C)(C)C)C(=O)N[C@@H](CC(C)C)C(=O)NCC(=O)O
CSCC[C@H](N)C(=O)N[C@@H](CC(C)C)C(=O)NCC(=O)O
CCCCCCCCCCCCCCCC(=O)Oc1ccc([N+](=O)[O-])cc1
CCN(CC)c1ccc(N=Nc2ccc(C(=O)OC)c(C(=O)O)c2)cc1
CCCCCCCCCCCCCC(=O)Nc1ccc(Cl)c(NC(=CC(=O)OCC)OCC)c1
CCCCCCCCCCCCCC(=O)Nc1ccc(OC)c(Nc2cc(=O)n(-c3c(Cl)cc(Cl)cc3Cl)[nH]2)c1
CCCCCCCCCCCCCC(=O)Nc1ccc(OC)c(Nc2cc(=O)n(-c3c(Cl)cc(Cl)cc3Cl)[nH]2)c1
N#Cc1ccc(Oc2ccccc2)cc1Oc1ccccc1
C=C(CCl)CP(=O)(OCC)OCC
CSc1nc(N)nc2nc[nH]c12
C[C@H]1[C@H]2[C@H](C[C@H]3[C@@H]4CC[C@@]5(C)C[C@@H](O)CC[C@]5(C)[C@H]4CC(=O)[C@@]32C)O[C@]12CC[C@@H](C)CO2
Cc1cccn2c(=O)cc(/C=C/c3ccccc3)nc12
COc1cc(C=Cc2cc(=O)n3cccc(C)c3n2)cc(OC)c1OC
COc1cc(/C=C/c2nc3c(C)cccn3c(=O)c2C)cc(OC)c1OC
COc1cc(/C=C/c2cc(=O)n3ccccc3n2)cc(OC)c1OC
COc1cc(C(C)=Cc2nc3c(C)cccn3c(=O)c2C)cc(OC)c1OC
CCCc1cc(=O)n2cccc(C)c2n1
CC(COc1cccc(C(=O)C(=O)c2cccc(OCC(C)CN(C)C)c2)c1)CN(C)C
CCC1Oc2ccccc2N(CC(O)CO)C1=O
c1cnc(-c2nc(C3CC3)no2)cn1
c1cnc(-c2nc(C3CC3)no2)cn1
CON(C)c1nc(C)cc(O)n1
COc1cccc(C2(CCCN(C)C)C(=O)NC(=O)CC2(C)C)c1
CC(C)=CC(=O)N1CCOCC1
Cc1ccc(C(=O)O)cc1
CC(=O)Nc1ccc(Sc2nccs2)cc1[N+](=O)[O-]
Nc1ccc(Sc2ccccn2)cc1[N+](=O)[O-]
Nc1ccc(Sc2ccccn2)cc1N
CC(=O)Nc1ccc(Sc2ccncc2)cc1[N+](=O)[O-]
CC(=O)Nc1ccc(Sc2cnccn2)cc1[N+](=O)[O-]
Nc1ccc(Sc2ncccn2)cc1N
Nc1ccc(Sc2cccs2)cc1N
Cn1ccnc1Sc1ccc([N+](=O)[O-])c(N)c1
Nc1cc(Sc2nc[nH]n2)ccc1[N+](=O)[O-]
Nc1ccc(Sc2nc[nH]n2)cc1N
Nc1cc(Sc2ncc[nH]2)ccc1[N+](=O)[O-]
Nc1ccc(Sc2ncc[nH]2)cc1N
Nc1cc(Sc2ccsc2)ccc1[N+](=O)[O-]
Nc1ccc(Sc2ccsc2)cc1N
COc1cc2nc(N3CCN(C(=O)c4ccco4)CC3)nc(N)c2cc1OC
CCOC(=O)N1CCN(c2nc(N)c3cc(OC)c(OC)c(OC)c3n2)CC1
NC(=O)c1ccc(CCC(Br)CBr)cn1
NC(=O)c1ccc(CCC(Br)CBr)cn1
NC(=O)c1ccc(CCC(Cl)CCl)cn1
CCn1ncc2c1NC(=O)CC2C(F)(F)F
CCOC(=O)C1(Cc2ccc(OC)c(OC)c2)C(=O)NCC1c1ccc(OC)c(OC)c1
CCOC(=O)C1(Cc2ccc(OC)c(OC)c2)C(=S)NCC1c1ccc(OC)c(OC)c1
OC1(c2ccc(Cl)cc2)c2ccccc2C2=NCCCN21
OC1c2ccccc2-c2nccn21
CCCCCCc1ccc(C2(O)c3ccccc3C3=NCCN32)cc1
OC1(c2ccccc2)c2ccccc2C2=NCCN21
OC1(c2ccc(Cl)cc2)c2ccccc2C2=NCCN21
Cc1cc2c(cc1C)C(O)N1CCN=C21
CCOC(=O)C1=C(C)N2CCNC2=C(C(=O)OCC)C1C
CCOC(=O)C1=C(C)N2CCNC2=C(C(=O)OCC)C1c1ccco1
CCOC(=O)C1=C(C)N2CCCC2=C(C(C)=O)C1c1cccc([N+](=O)[O-])c1
CCOC(=O)C1=C2CCCN2C(C)=C(C(=O)OC)C1c1cccc([N+](=O)[O-])c1
CCOC(=O)C1=C(C)N2CCCC2=C(C(=O)OCC)C1c1ccccc1C
CCOC(=O)C1=C(C)N2CCNC2=C(C(=O)OCC)C1c1cccc2ccccc12
CCN(CC)CCN1CCN(Cc2ccc(Cl)cc2)C(c2ccccc2)C1=O
O=C1NCCN(Cc2ccc(Cl)c(Cl)c2)C1c1ccccc1
Clc1ccc(CN2CCN(CCN3CCCCC3)CC2c2ccccc2)cc1
CCN(CC)CCN1CCNCC1c1ccccc1
CCN(CC)C(C)N1CCNC(=O)C1c1ccccc1
CCN(CC)C(C)N1CCNC(c2ccccc2)C1
C1=CCC(CN2CCNCC2c2ccccc2)(OCc2ccccc2)C=C1
COc1cc(CN2CCNCC2c2ccccc2)cc(OC)c1OC
CCN(CC)CCN1CCN(Cc2ccc(Cl)cc2)CC1c1ccccc1
CN(C)CCN1CCN(Cc2ccc(Cl)c(Cl)c2)C(c2ccccc2)C1
Clc1ccc(CN2CCN(CCN3CCOCC3)CC2c2ccccc2)cc1Cl
CCN(CC)CCCN1CCN(Cc2ccc(Cl)c(Cl)c2)C(c2ccccc2)C1
CCN(CC)CCN1CCN(Cc2ccc(OCc3ccccc3)cc2)C(c2ccccc2)C1
CCN(CC)CCN1CCN(Cc2cc(OC)c(OC)c(OC)c2)C(c2ccccc2)C1
CCN(CC)CCN1CCN(Cc2ccc(Cl)cc2)C(c2ccccc2)C1
O=CNc1sc([N+](=O)[O-])cc1C(=O)O
O=c1ccc2ccccc2o1
COC(=O)C=Cc1ccccc1
COC(=O)C=Cc1ccccc1
C=CCOc1cc(OC)cc(C(=O)OC)c1
O=C1c2cccc3cccc(c23)C(=O)N1CCCCCBr
O=C1C(Cl)=C(NC2CCCC2)C(=O)c2ccccc21
CCOC(=O)C1=C(N)NC(C)=C(C(C)=O)C1c1cccc([N+](=O)[O-])c1
CCOC(=O)C1=C(C)NC(N)=C(C(=O)OCC)C1c1ccco1
CCOC(=O)C1=C(N)NC(c2ccccc2)=C(C(=O)O)C1c1ccccc1
CCOC(=O)C1=C(C)NC(N)=C(C(=O)OCC)C1C
CCOC(=O)C1=C(N)NC2=C(C(=O)CCC2)C1C
CCOC(=O)C1=C(N)NC2=C(C(=O)CCC2)C1c1cccc([N+](=O)[O-])c1
CCOC(=O)C1=C(N)NC2=C(C(=O)CCC2)C1c1ccccc1[N+](=O)[O-]
CCOC(=O)C1=C(N)NC2=C(C(=O)CCC2)C1c1c(OC)ncnc1OC
CCOC(=O)C1=C(N)NC2=C(C(=O)CCC2)C1c1cccc2ccccc12
CCOC(=O)C1=C(N)NC2=C(C(=O)CCC2)C1c1nccc2ccccc12
CCOC(=O)C1=C(N)NC2=C(C(=O)CCC2)C1c1cccc(C)n1
CCOC(=O)C1=C(N)NC2=C(C(=O)CCC2)C1c1ccccc1C#N
CCOC(=O)C1=C(C)NC(N)=C(C(=O)OC(C)C)C1c1ccccc1C#N
CCOC(=O)C1=C(N)NC2=C(C(=O)CCC2)C1c1cc(OC)c(OC)cc1[N+](=O)[O-]
CCOC(=O)C1=C(N)NC2=C(C(=O)CCC2)C1c1ccccc1-c1ccccc1
CCOC(=O)C1=C(C)NC(N)=C(C(=O)OCC)C1c1cccc2ccccc12
CCOC(=O)C1=C(C)NC(N)=C(C(=O)OCC)C1Cc1cccs1
CCCOC(=O)C1=C(N)NC(C)=C(C(=O)OC(C)C)C1c1cccc([N+](=O)[O-])c1
CCOC(=O)C1=C(N)NC2=C(C(=O)CCC2)C1c1cccc(C#N)c1
CCOC(=O)C1=C(N)NC2=C(C(=O)CCC2)C1c1cccc(Br)c1
CCOC(=O)C1=C(N)NC2=C(C(=O)CCC2)C1c1ccccc1Br
CCOC(=O)C1=C(N)NC2=C(C(=O)CCC2)C1c1cccc(C(=O)OCC)c1
CCOC(=O)C1=C(N)NC2=C(C(=O)CCC2)C1c1ccccc1N=[N+]=[N-]
C=C1CC(O)CCC2=C(C)CCC12
CC1=C2CCC(O)CC(C)C2CC1
CC1CCC2C(C)CC(O)CCC12
C=C1CC(=O)CCC2=C(C)CCC12
CC1=C2CCC(=O)CC(C)C2CC1
CC1CCC2C(C)CC(=O)CCC12
C=C1CC(O)(C(=C)C)CCC2=C(C)CCC12
CC1=C2CC(C(C)C)C3CC(C)C2(CC1)O3
C=C1CC(OC(=O)CC)CCC2=C(C)CCC12
C=C1CC(OC=O)CCC2=C(C)CCC12
C=C1CC(C)(OC(C)=O)CCC2=C(C)CCC12
CCOC(=O)C=C1C[C@@H]2[C@H](CC[C@]3(C)[C@@H](O)CC[C@@H]23)c2ccc(O)cc21
CCOC(=O)C[C@@H]1C[C@@H]2[C@H](CC[C@]3(C)C(OC(C)=O)=CC[C@@H]23)c2ccc(OC(C)=O)cc21
CC(=O)[C@H]1CC[C@H]2[C@@H]3C[C@H](OC(=O)CCC(=O)O)C4=CC(=O)CC[C@]4(C)[C@H]3CC[C@]12C
CC(=O)O[C@]1(C(C)=O)CC[C@H]2[C@@H]3C=C(Cl)C4=CC(=O)[C@@H]5C[C@@H]5[C@]4(C)[C@H]3[C@H](OC(=O)CCC(=O)O)C[C@@]21C
CC(C)NCC(O)COc1ccc(NC(=O)N(C)C)cc1
Oc1cccc2c1CC1OC1C2
Oc1cccc2c1C[C@@H](O)[C@H](O)C2
O=C1CCc2c(O)cccc2C1
Oc1cccc2c1CCC(O)C2
OC1CCc2c(cccc2OCC2CO2)C1
Oc1cccc2c1C[C@@H](O)[C@H](O)C2
Oc1cccc2c1C[C@H](O)[C@H](O)C2
CC(C)OCCC(C)(O)C1CC1
COCc1cccc2c1CCCC2=O
COc1ccc2cc(C(C)=O)ccc2c1Cl
O=CC1CCC(O)C1CCCCCCCO
CCCCCC(=O)C=CC1CCC(=O)C1CCCCCCC(=O)O
CCCCCC(O)C=CC1CCC(O)C1CCCCCCC(=O)O
N#CCCCCCCOC1CCCCO1
CCCCCC(=O)C=CC1CC(C)C(=O)C1CCCCCCC(=O)O
CCCCCC(O)C=CC1CC(C)C(O)C1CCCCCCC(=O)O
O=C1CCC=C1CCCCCCO
N#CC1CCC(=O)C1CCCCCCO
O=CC1CCC(O)C1CCCCCCO
CCCCCC(=O)C=CC1CCC(O)C1CCCCCCO
CCCCCC(=O)C=CC1CCC(=O)C1CCCCCC(=O)O
OCCCCCCOC1CCCCO1
O=CCCCCCOC1CCCCO1
CCCCC(CC)C(=O)C=CC1CCC(O)C1CCCCCCCO
CCCCC(CC)C(=O)C=CC1CCC(=O)C1CCCCCCC(=O)O
CCCCC(CC)C(O)C=CC1CCC(O)C1CCCCCCC(=O)O
CCCCC(CC)C(=O)C=P(c1ccccc1)(c1ccccc1)c1ccccc1
CCCCCC(O)C=CC1CCC(O)C1CCCCCCC(=O)OC
CCCCCC(C=CC1CCC(OC)C1CCCCCCC(=O)OC)OC
CCCCCC(O)C=CC1CCC(O)C1CCCCCCC(=O)NC
CCCCCC(O)C=CC1CCC(O)C1CCCCCCC(=O)NN
CCCCCC(O)CCC1CCC(O)C1CCCCCCC(=O)O
CCCCCC(O)C1OC1C1CCC(O)C1CCCCCCC(=O)OC
CCCCCC(O)C1CC1C1CCC(O)C1CCCCCCC(=O)OC
NC(CO)Cc1ccccc1
CC(C)(C)C(Cl)=NNc1cc(Cl)c(Cl)cc1[N+](=O)[O-]
Nc1nc2ccc(Cl)cc2nc1N
CCc1nc2nc3cc(Cl)ccc3nc2[nH]1
Cc1nc2nc3cc(Cl)ccc3nc2[nH]1
O=C(Cl)C(Cc1ccccc1)=NNc1ccccc1
COc1ccc(C(=O)Oc2cc(CO)cnc2C)cc1
Cc1ncc(COC(=O)c2ccco2)cc1O
COC(=O)OCc1cnc(C)c(O)c1
CCNC(=O)OCc1cnc(C)c(OC(=O)NCC)c1
Cc1ncc(CO)cc1OCc1ccccc1
Cc1cccc2nc(NC(=N)N)[nH]c12
c1ccc(Cn2c(NC3=NCCN3)nc3ccccc32)cc1
Nc1ccc2nc(NC3=NCCN3)[nH]c2c1
Oc1ccc2nc(NC3=NCCN3)[nH]c2c1
CC(=O)Nc1ccc2nc(NC3=NCCN3)[nH]c2c1
Clc1cc2nc(NC3=NCCN3)[nH]c2cc1Cl
N=C(N)Nc1nc2ccc(F)cc2[nH]1
N=C(N)Nc1nc2ccc(C(F)(F)F)cc2[nH]1
CC(=O)NC1CCCc2c(Cl)cccc21
CCc1ccc2c(c1N)CCC2
CC(C)CCC1(C)OCC=CCO1
Cc1ccc(O)c(-n2nc3ccccc3n2)c1
Clc1nc(Cl)nc(Oc2ccccc2)n1
COC(=O)c1ccc(-c2nc(C)c(-c3ccc(C(=O)OC)cc3)o2)cc1
C1=CC2C3C=CC(C3)C2C1
CC(=O)CCC(CCC(C)=O)C(C)C
CC(=O)OC[C@H]1O[C@@H](n2cnc3c(O)nc(NC4CCCCC4)nc32)[C@H](OC(C)=O)[C@@H]1OC(C)=O
Clc1cccc(NN=C2CCCCCN2)c1
c1ccc(NN=C2CCCCCN2)cc1
COc1c(C#N)cc([N+](=O)[O-])cc1C#N
O=C(O)C(=NOC(=O)C(Cl)Cl)c1ccco1
O=C(Cl)C(=NOC(=O)C(Cl)Cl)c1ccco1
CC1(C)S[C@@H]2[C@H](N[Si](C)(C)C)C(=O)N2[C@H]1C(=O)O[Si](C)(C)C
CC1(C)S[C@@H]2[C@H](NC(=O)C(=NO)c3cccs3)C(=O)N2[C@H]1C(=O)O
COc1ccc(CNc2ncnc(Cl)c2N)cc1OC
COc1ccc(Cn2cnc3c(Cl)ncnc32)cc1OC
CCCNc1ncnc2c1ncn2Cc1ccc(OC)c(OC)c1
CN(C)c1nc(=O)c2ccccc2n1Cc1ccc(F)cc1
C=CCNc1nc(=O)c2ccccc2n1Cc1ccc(F)cc1
COC(=O)C(c1ccc(Cl)cc1)c1c2ccccc2nc2ccccc12
CC1CCC2CCCCC2N1C(=O)Cl
CC1(C)COC(C)(C)N1
CCCCCCCCCCCCCCCCCCN1C(=O)C2(CCCCC2)NC2(CCCCC2)C1=O
c1cc2c(cc1CCCN1CCCCC1)CCC2
CC1=C(CCC2CCN(C)C2)CC=CC1
O=C(CCC(=O)N1CCCCC1)c1ccc(F)cc1
OC(CCCN1CCC(O)(c2ccc(Cl)cc2)CC1)c1ccc(F)cc1
O=C(CCCN1CCC(O)(c2ccc(Cl)cc2)CC1)c1ccc(F)cc1
Cc1ccc(C2(O)CCN(CCCC(=O)c3ccc(F)cc3)CC2)cc1
O=c1[nH]c2ccccc2n1C1CCN(CCCC(O)c2ccc(F)cc2)CC1
O=C(CCCN1CCC(n2c(=O)[nH]c3ccccc32)CC1)c1ccc(F)cc1
O=C(CCCN1CC=C(n2c(=O)[nH]c3ccccc32)CC1)c1ccc(F)cc1
N#CCc1ccc(N2CCC(=O)CC2)cc1
CCOC(=O)CCN(CCC(=O)OCC)c1ccc(CC(=O)OCC)cc1
CC(=O)Nc1ccc(CC(=O)O)cc1
CCOC(=O)C(CC1CC1)c1ccc([N+](=O)[O-])cc1
CC(C(=O)O)c1ccc(N2CCC(O)C2)c(Cl)c1
CCN[C@@H]1CCCC[C@H]1NS(=O)(=O)c1ccc(C)cc1
CCN(C(=O)c1ccccc1C(=O)c1ccccc1)[C@@H]1CCCC[C@H]1NS(=O)(=O)c1ccc(C)cc1
OC1(c2ccc(C(F)(F)F)cc2)CCN(Cc2ccccc2)CC1
OC1(c2ccc(C(F)(F)F)cc2)CCNCC1
CC(=O)N1CC(CCN2CC=C(c3ccccc3)CC2)c2ccccc21
CC(=O)N1CC(CCN2CCC(c3ccccc3)CC2)c2ccccc21
CC(=O)N1CC(CCN2CC=C(c3ccc(Cl)cc3)CC2)c2ccccc21
CC(=O)N1CC(CCN2CC=C(c3ccccc3)CC2)c2cc3c(cc21)OCO3
COc1ccc2c(c1)C(CCN1CC=C(c3ccccc3)CC1)C(C)N2C(C)=O
CCC1(c2ccccc2)CCN(CCC2CN(C(C)=O)c3ccccc32)CC1
COc1ccc2c(c1)C(CCN1CCC(c3ccccc3)CC1)C(C)N2C(C)=O
CC(=O)N1CC(CCN2CCC(O)(c3ccc(C(F)(F)F)cc3)CC2)c2ccccc21
CC(C)=CCC[C@@H](C)[C@H]1CC[C@H]2[C@@H]3CC=C4C[C@@H](O)CC[C@]4(C)[C@H]3CC[C@@]21C
O=C(O)C1C2CC3CC(C2)CC1C3
CCOC(=O)C1CCC(O)C(CC)C1C
C=C(C)C(=O)OC(CCCCCCCCCCCCCCCCC)N(C)CCCO
CCCCCCCCCCCC(=O)OOC(=O)C(Br)CCCCCCCCCC
N#CCCNCCCCCCCCCCCCCCCCCCc1ccccc1
NCCNCCCCCCCCCCCCCCCCCCc1ccccc1
Clc1ccc(C2(CBr)OCC(c3ccccc3)O2)cc1
Clc1ccc(C2(CBr)OCC(c3ccccc3)O2)c(Cl)c1
Clc1ccc(C2(CBr)OCC(c3ccccc3Cl)O2)cc1
Cc1ccc(Cl)cc1OCC1COC(CBr)(c2ccc(Cl)cc2)O1
Clc1ccc(OCC2COC(CBr)(c3ccc(Cl)cc3)O2)cc1
Cc1ccc(Cl)cc1OCC1COC(CBr)(c2ccc(Cl)cc2Cl)O1
Cc1ccc(C)c(OCC2COC(CBr)(c3ccc(Cl)cc3Cl)O2)c1
Clc1ccc(C2(CBr)OCC(COc3ccc(Cl)c4ccccc34)O2)c(Cl)c1
Clc1ccc(C2(CBr)OCC(CSc3ccc(Br)cc3)O2)c(Cl)c1
Cc1cccc(C)c1OCC1COC(CBr)(c2ccc(Cl)cc2Cl)O1
Cc1ccc(CCC2COC(CBr)(c3ccc(Cl)cc3Cl)O2)cc1
OC(CCl)CCc1ccc(Cl)cc1Cl
Clc1ccc(CCC2CO2)c(Cl)c1
CC(O)(O)CCc1ccc(Cl)cc1Cl
COc1ccc(CCC(O)CO)cc1
Clc1ccc(CCC2COC(CBr)(c3ccc(Cl)cc3Cl)O2)c(Cl)c1
Clc1ccc(CCC2COC(CBr)(c3ccc(Cl)cc3Cl)O2)cc1
Cc1cccc2c1C(=O)C([N+](=O)[O-])C2=O
O=C1CC(=O)c2cc(Br)ccc21
O=C1CC(=O)c2c(Cl)c(Cl)c(Cl)c(Cl)c21
Cc1cc2c(cc1C)C(=O)C([N+](=O)[O-])C2=O
CC(C)Oc1cccc2c1C(=O)C([N+](=O)[O-])C2=O
O=C1CC(=O)c2ccccc21
Cc1ccc(C)c2c1C(=O)C([N+](=O)[O-])C2=O
CCc1cccc2c1C(=O)C([N+](=O)[O-])C2=O
O=C1CC(=O)c2cc(-c3ccccc3)ccc21
O=C1c2ccc(-c3ccccc3)cc2C(=O)C1[N+](=O)[O-]
C1CCC(OC2CC3CC3C2)OC1
CCNc1nc(-c2ccccc2)c(-c2ccccc2)nc1Cl
CCn1c(C)nc2nc(-c3ccccc3)c(-c3ccccc3)nc21
CCOP(=O)(CC(=O)NC(N)=O)OCC
CCOP(=O)(CC(=O)N1CCN(CO)C1=O)OCC
O=C1NC(=O)N(c2ccccc2)C1=O
O=C(O)CCCCC(=O)O
O=C(O)CCCCC(=O)O
O=C(O)CCCCC(=O)O
O=C(O)CCCCC(=O)O
O=C(O)CCCCC(=O)O
CC(C)CC(C)(C#N)N=NC(C)(C#N)CC(C)C
CC(C)CC(C)(C#N)N=NC(C)(C#N)CC(C)C
NN1CCN(C2c3ccccc3C=C(Br)c3ccccc32)CC1
N#CC1=Cc2ccccc2C(N2CCN(N)CC2)c2ccccc21
Cc1cccc(C=NN2CCN(C3c4ccccc4C=C(C#N)c4ccccc43)CC2)n1
Cc1ccc(N)c(C(=O)CS(C)=O)c1
Cc1ccc2[nH]nc(S(C)=O)c(=O)c2c1
CS(=O)c1n[nH]c2ccccc2c1=O
CS(=O)c1n[nH]c2ccc(Cl)cc2c1=O
CS(=O)c1n[nH]c2cc(Cl)ccc2c1=O
Cn1nc(S(C)=O)c(=O)c2ccccc21
CC(=O)OCSc1nn(C)c2ccc(Cl)cc2c1=O
COc1cc2c(=O)c(S(C)=O)nn(C)c2cc1OC
COc1cc2c(=O)c(SCOC(C)=O)nn(C)c2cc1OC
Cn1nc(S(C)(=O)=O)c(=O)c2ccccc21
Cn1nc(S(C)(=O)=O)c(=O)c2ccc(Cl)cc21
CC1(C)c2cc(OS(C)(=O)=O)ccc2OC1N1CCCCC1
CC1(C)c2cc(OS(C)(=O)=O)ccc2OC1O
CC1(C)c2cc(OS(C)(=O)=O)ccc2OC1OC(=O)c1ccccc1
CC(=O)OC1Oc2ccc(OS(C)(=O)=O)cc2C1(C)C
CC(=O)OC1Oc2ccc(OS(C)(=O)=O)cc2C1(C)C
CC(=O)OC1Oc2ccc(OS(C)(=O)=O)cc2C1(C)C
CNC(=O)OC1Oc2ccc(OS(C)(=O)=O)cc2C1(C)C
CC1(C)C(=O)Oc2ccc(OS(C)(=O)=O)cc21
Cc1ccc2c(-c3ccc(F)cc3)nc(=O)n(C(C)C)c2c1
CC(=O)[C@@]1(O)CC[C@H]2[C@@H]3CCC4=CC(=O)C5CC5[C@@]4(C)[C@@H]3CC[C@@]21C
CO[C@]1(C(C)=O)CC[C@H]2[C@@H]3C=C(F)C4=CC(=O)C5CC5[C@@]4(C)[C@@H]3CC[C@@]21C
O=C1C(Cc2ccccc2)CCCCCC1Cc1ccccc1
O=C1C(=Cc2ccccc2)CCCCCC1=Cc1ccccc1
Nc1ccc(CC2CCCCCC(Cc3ccccc3)C2=O)cc1
Cc1cc2nc(NN)sc2cc1C
Cc1cccc2sc(NN)nc12
Cc1cccc2sc(NN)nc12
Nc1nnc(C(F)(F)C(Cl)Cl)s1
O=C=Nc1nnc(C(F)(F)C(Cl)Cl)s1
CN(C)CCCOc1cccc2c1[n+]([O-])c1cccc(O)c1[n+]2[O-]
CCN(CC)CCCOc1cccc2c1[n+]([O-])c1cccc(O)c1[n+]2[O-]
[O-][n+]1c2cccc(OCCCN3CCCC3)c2[n+]([O-])c2cccc(O)c21
[O-][n+]1c2cccc(OCCCN3CCCCC3)c2[n+]([O-])c2cccc(O)c21
O=CNNC(=S)Nc1ccccc1F
CC(=O)NNC(=S)Nc1cc(C)ccc1Cl
Fc1ccccc1-n1cnnc1S
c1ccc2c(c1)sc1nncn12
COCC(O)CN1CCOC1C(C)C
CC(C)C1OCCN1CC(O)CN=[N+]=[N-]
COc1ccc(OCc2ccccc2)c(C(=O)OCc2ccccc2)c1
N#Cc1c(OCCO)cccc1[N+](=O)[O-]
O=C(CNC(=O)OCc1ccccc1)OCc1ccccc1
O=C(CNC(=O)OCc1ccccc1)OCc1ccccc1
O=C(N[C@@H](Cc1ccccc1)C(=O)Oc1ccccc1)OCc1ccccc1
COC(=O)[C@@H](NC(=O)OCc1ccccc1)C(C)C
CCCCCC(=O)OCc1ccccc1
CC(C)(C)OC(=O)c1ccccc1
CC1=C(CC(C)CO)C(C(C)C)CC1
CC1=C(CC(C)C=O)C(C(C)C)CC1
CC(=CC1=C(C)CCC1C(C)C)CO
CCC1=C(N(C(=O)CCl)C(C)COC)C(C)CCC1
CCC(=O)Nc1cccc(NC(=O)C(C)C)c1
C=CCC(O)(C(=O)c1ccccc1)c1ccccc1
COC(C)(C(=O)c1ccccc1)c1ccccc1
CC(Oc1ccccc1)(C(=O)c1ccccc1)c1ccccc1
COC(C)(C(=O)c1ccccc1)c1ccccc1
Nc1cccc(OC(Cl)=CCl)c1
Nc1cccc(OC(F)(F)C(F)Cl)c1
Nc1ccc(OCCCl)cc1
CC(C)(C=O)SC(F)(F)F
CNC(=O)ON=C(C)CSC(F)(F)F
CC(C)(C=NO)SC(F)(F)F
CCOC(=O)C12CCCC(C1=O)c1ccccc12
CCCCOC(=O)CCC(C)(Cl)N=NC(C)(C)CC
CCC(C)(C)N=NC(C)(C#N)CCC(=O)Cl
CC(C)CC(C)(N=NC(C)(C)C)OCCCCOC(C)(CC(C)C)N=NC(C)(C)C
CC(C)CC(C)(N=NC(C)(C)C)OC(=O)CCC(=O)OC(C)(CC(C)C)N=NC(C)(C)C
CC(C)(C)N=NC1(SC2(N=NC(C)(C)C)CCCCC2)CCCCC1
CC(C)(C)N=NC(C)(C)O
CC(=O)CC(=O)c1ccccc1C
COc1ccc2c(C(=O)CC(C)=O)c(OC)ccc2c1
CC(=O)CC(=O)c1ccc2c3c(cccc13)CC2
C[C@H](CCC(=O)O)[C@H]1CC[C@H]2[C@@H]3C(=O)C[C@@H]4CC(=O)CC[C@]4(C)[C@H]3CC(=O)[C@@]21C
CC(c1ccccc1)C1(OC(=O)C(C)(C)C)C(=O)NC(=O)NC1=O
O=C(OCCN1CCCCC1)C1CC1(c1ccccc1)c1ccccc1
O=C(OCCN1CCOCC1)C1CC1(c1ccccc1)c1ccccc1
CNC(=O)OC(CCl)=NOC
CCCON=C(CCl)OC(=O)Nc1ccccc1
CCCON=C(COP(=O)(CC)NC(C)C)OC(=O)Nc1ccccc1
CCON=C(CCl)OC(=O)NC1CC1
CCON=C(COP(=O)=S(c1ccc(Br)cc1)c1ccccc1C)OC(=O)NC1CC1
CCCCCCON=C(CCl)OC(=O)NCCCl
CON=C(CCl)OC(=O)Nc1ccccc1OC
CON=C(CCl)OC(=O)Nc1ccc(SC)cc1C
CON=C(CCl)OC(=O)Nc1ccc([N+](=O)[O-])cc1
C=CCc1cccc(NC(=O)OC(CCl)=NOC)c1
C=CCc1cccc(NC(=O)OC(COP(=O)(c2ccc(SC)cc2)c2cccc(S(C)=O)c2)=NOC)c1
CON=C(CCl)OC(=O)N(C)C
CCOP(=O)(Cc1ccc(Cl)cc1C)OCC(=NOC)OC(=O)N(C)C
CON=C(OC(=O)N(C)C1CCCCC1)C(C)Cl
CCN(CC)C(=O)OC(=NOC)C(Cl)c1ccc(Cl)cc1
CCOP(=O)(OCC)OC(C(=NOC)OC(=O)N(CC)CC)c1ccc(Cl)cc1
NC(=O)NC(=O)c1coc2ccccc2c1=O
NC(=O)c1coc2ccccc2c1=O
N#Cc1coc2ccccc2c1=O
O=C(O)c1oc2cc(O)ccc2c(=O)c1C(=O)O
CC(=O)Oc1ccc2c(=O)c(C#N)c(C)oc2c1
N#Cc1c(CCC(=O)O)oc2cc(O)ccc2c1=O
N#Cc1c(C(F)(F)F)oc2cc(O)ccc2c1=O
Cc1oc2cc(O)ccc2c(=O)c1C(N)=O
NC(=O)c1c(C(F)(F)F)oc2cc(O)ccc2c1=O
CCOC(=O)c1oc2cc(O)ccc2c(=O)c1C(N)=O
Cc1oc2ccccc2c(=O)c1C(=O)O
CCOc1ccccc1NC(=O)c1ccccc1C
Cc1ccccc1C(=O)Nc1cccc(OC(C)C)c1
C#CCOc1cccc(NC(=O)c2ccccc2C)c1
COc1cccc(NC(=O)c2ccccc2C)c1
CCOc1ccccc1NC(=O)c1ccccc1C
Cc1ccccc1C(=O)Nc1cccc(OC(C)C)c1
CCCOc1cccc(NC(=O)c2ccccc2C)c1
O=C(Cl)c1cc(OCc2ccccc2)cc(OCc2ccccc2)c1
CC(=O)c1cc(OCc2ccccc2)cc(OCc2ccccc2)c1
CC(C)(C)NCC(O)c1cc(O)cc(O)c1
C=CCN(CC=C)CCCCC(=O)c1ccc2c(c1)Cc1cc(C(=O)CCCCN(CC=C)CC=C)ccc1S2
c1cc2c(cc1OCCN1CCCCC1)Cc1cc(OCCN3CCCCC3)ccc1O2
O=c1c2ccc(OCCN3CCCCC3)cc2oc2cc(OCCN3CCCCC3)ccc12
O=C(CCCN1CCCCC1)c1ccc2c(c1)Cc1cc(C(=O)CCCN3CCCCC3)ccc1-2
O=C(CCCN1CCCCC1)c1ccc2c(c1)C(=O)c1cc(C(=O)CCCN3CCCCC3)ccc1-2
O=C(CCCN1CCCCC1)c1ccc2sc3ccc(C(=O)CCCN4CCCCC4)cc3c2c1
O=C(CCCN1CCCCC1)c1ccc2[nH]c3ccc(C(=O)CCCN4CCCCC4)cc3c2c1
O=C(CCCCN1CCCCC1)c1ccc2c(c1)Cc1cc(C(=O)CCCCN3CCCCC3)ccc1S2
O=C(CCCCN1CCCCC1)c1ccc2c(c1)Sc1cc(C(=O)CCCCN3CCCCC3)ccc1O2
O=C(CCCCN1CCCCC1)c1ccc2oc3ccc(C(=O)CCCCN4CCCCC4)cc3c(=O)c2c1
COC(=O)CCCCCCC1C(/C=C/C(O)CC2CCCCC2)CCC1OC1CCCCO1
COC(=O)CCCCCCC1C(O)CCC1/C=C/C(CC1CCCCC1)OC(C)=O
COC(=O)CCCCCC[C@@H]1C(=O)CC[C@H]1C=CC(O)CC1CCCCC1
O=C(O)CCCCCC[C@@H]1C(=O)CC[C@H]1C=CC(O)CC1CCCCC1
CCC1COCCN1P(=O)(O)CCCl
COC(=O)c1ccc(-c2nnc(-c3ccc(C(=O)OC)cc3)s2)cc1
Cc1c(O)c(=O)ccn1C
COC(=O)c1ccc(C(=O)OC)cc1
COC(=O)c1ccc(C(=O)OC)cc1
O=C(NCO)c1ccccc1C(=O)c1ccccc1
NC[C@@H]1CC[C@@H](N)[C@@H](O[C@@H]2[C@@H](N)C[C@@H](N)[C@H](O[C@H]3O[C@H](CO)[C@@H](O)[C@H](N)[C@H]3O)[C@H]2O)O1
C[C@]12CC[C@H]3[C@@H](CCC4=CC(=O)CC[C@@]43C)[C@@H]1CCC21CC(=O)CO1
COc1ccc2c(c1)CC[C@@H]1[C@@H]2CC[C@@]2(C)[C@H]1CCC21CC(O)CO1
COC1=CCC2=C(CC[C@@H]3[C@@H]2CC[C@@]2(C)[C@H]3CCC23CC(O)CO3)C1
C[C@]12CC[C@@H]3[C@H]4CCC(=O)C=C4CC[C@H]3[C@@H]1CCC21CC(O)CO1
CN(C(N)=O)c1nc(Cl)nc(Cl)n1
NC(=O)N(c1ccccc1)c1nc(Cl)nc(Cl)n1
CC1(C)Nc2nc(N)nc(O)c2N=C1CCl
O=[N+]([O-])c1cc(Cl)ccc1-n1cccc1
Nc1cc(Cl)ccc1-n1cccc1
Cc1ccc(-n2cccc2)c(N)c1
CC(=O)N1CCC2(CC1)Nc1cc(C)ccc1-n1cccc12
COc1ccc(-n2cccc2)c([N+](=O)[O-])c1
COc1ccc(-n2cccc2)c(N)c1
COc1ccc2c(c1)NC1(CCN(C)CC1)c1cccn1-2
COc1ccc2c(c1)NC1(CCN(C(C)=O)CC1)c1cccn1-2
COc1ccc2c(c1)NC1(CCN(Cc3ccccc3)CC1)c1cccn1-2
Nc1cc(Cl)c(Cl)cc1-n1cccc1
CN1CCC2(CC1)Nc1cc(Cl)c(Cl)cc1-n1cccc12
COC(OC)C(N)=Cc1cccc(Cl)c1Cl
Clc1ccc2c(c1Cl)CNCC2
O=Cc1cccc(Br)c1Br
CSC(Br)C(=O)c1cc(-c2ccccc2)on1
O=C(NCCCCCCNC(=O)Nc1cccnc1)Nc1cccnc1
c1cncc(OCCCCCCOc2cccnc2)c1
CCCNc1c(C(F)(F)F)cc([N+](=O)[O-])c2nc(C(F)(F)F)[nH]c12
CCOc1c(C(F)(F)F)cc([N+](=O)[O-])c2nc(C(F)(F)F)[nH]c12
CCC(C)Nc1c(C(F)(F)F)cc([N+](=O)[O-])c2nc(C(F)F)[nH]c12
C#CCNc1c(C(F)(F)F)cc([N+](=O)[O-])c2nc(C(F)(F)F)[nH]c12
N#Cc1cc([N+](=O)[O-])c2nc(C(F)(F)C(F)(F)F)[nH]c2c1NCCC1CCCCC1
CC1CCCCC1Nc1c(C(F)(F)F)cc([N+](=O)[O-])c2nc(C(F)(F)F)[nH]c12
C=CCOc1c(C#N)cc([N+](=O)[O-])c2nc(C(F)F)[nH]c12
CCC(C)Nc1c(C(F)(F)F)cc([N+](=O)[O-])c2nc(C(F)(F)C(F)(F)C(F)(F)F)[nH]c12
N#Cc1cc([N+](=O)[O-])c2nc(C(F)(F)C(F)(F)F)[nH]c2c1OCC(F)(F)F
O=[N+]([O-])c1cc(C(F)(F)F)c(OC2CCCCC2)c2[nH]c(C(F)(F)F)nc12
N#Cc1cc([N+](=O)[O-])c2nc(C(F)F)[nH]c2c1SC1CCCC1
O=[N+]([O-])c1cc(C(F)(F)F)c(OCCC2CCCC2)c2[nH]c(C(F)(F)F)nc12
CCOC(=O)C(C(=O)OCC)c1c(C(F)(F)F)cc([N+](=O)[O-])c2nc(C(F)(F)F)[nH]c12
N#Cc1cc([N+](=O)[O-])c2nc(C(F)(F)F)[nH]c2c1N1CCCCC1
O=[N+]([O-])c1cc(C(F)(F)F)c(NC2CC2)c2[nH]c(C(F)(F)F)nc12
CCCCN(CCCC)c1c(C(F)(F)F)cc([N+](=O)[O-])c2nc(C(F)(F)F)[nH]c12
CN(c1c(C#N)cc([N+](=O)[O-])c2nc(C(F)(F)F)[nH]c12)C1CCCC1
CCC1CCC1Nc1c(C#N)cc([N+](=O)[O-])c2nc(C(F)(F)F)[nH]c12
CCCCCC#CCNc1c(C(F)(F)F)cc([N+](=O)[O-])c2nc(C(F)(F)F)[nH]c12
CC#CCC(C)Oc1c(C#N)cc([N+](=O)[O-])c2nc(C(F)(F)C(F)(F)F)[nH]c12
O=C(Nc1cscn1)C(F)(F)F
CC(=O)Nc1ccc(S(=O)(=O)Nc2cscn2)cc1
O=C(Nc1cscn1)C(F)(F)F
N#Cc1ccc2c(c1)C(=O)c1ccc(C#N)cc1C2=O
CCOC(=O)CC1(C)OCCc2c1[nH]c1ccccc21
COC(=O)CC1(C)SCCc2c1[nH]c1ccccc21
COC(=O)CC1(C)SCCc2c1n(C)c1ccccc21
C=CC=CCCCCCCC(=O)OC
O=C1OC(Br)c2ccc(Cl)cc21
COc1cc2c(c(OC)c1OC)C(Br)OC2=O
O=C1OC(Br)c2ccc(Br)cc21
CN(C)C(=O)c1cc([N+](=O)[O-])ccc1CO
O=Cc1ccc([N+](=O)[O-])cc1C(=O)O
O=C1OCc2cccc3cccc1c23
O=C1OC(Br)c2ccccc21
CCOC(=O)C1=C(C)NC(N)=C(C(=O)OC(C)C)C1c1ccccc1[N+](=O)[O-]
COC(=O)C1=C(C)NC(N)=C(C(=O)OC(C)C)C1c1ccccc1[N+](=O)[O-]
COc1ccc(C2CC(F)(F)C2(Cl)Cl)cc1
COc1ccc(C2=C(Cl)C(F)(F)C2)cc1
COc1ccc(C2CC(=O)C2)cc1
COc1ccc(C2CC(c3ccc(OC)cc3)C2)cc1
Oc1ccc(C2CC(c3ccc(O)cc3)C2)cc1
CCN(CC)CCOc1ccccc1-n1c(C)nc2c(C)nn(C)c2c1=O
CC(=O)C12CCCC1O2
CC(Cl)C(=O)c1ccc(C(C)(C)C)cc1
CC(C)=CCCC(C)=CCCC(C)C=O
CCOC(=O)CC(O)C(C)CCC=C(C)CCC=C(C)C
CCOC(=O)CC(=O)C(C)CCC=C(C)CCC=C(C)C
CC(C)=CCCC(C)=CCCC(C)C(=O)CCC(C)=CCCC(C)=CCO
CC(=O)OCC=C(C)CCC=C(C)CCC(=O)C(C)CCC=C(C)CCC=C(C)C
CC(=O)OCC=C(C)CCC=C(C)CCC(O)C(C)CCC=C(C)CCC=C(C)C
CC(=CCO)CCC=C(C)CCC(=O)C(C)C
CCOC(=O)CC(=O)C(C)CCC=C(C)CCC=C(C)C
CC(C)=CCCC(C)=CCCC(C)=CCCC(C)=CCCC(C)C=O
CCOC(=O)CC(O)C(C)CCC=C(C)CCC=C(C)CCC=C(C)CCC=C(C)C
CCOC(=O)CC(=O)C(C)CCC=C(C)CCC=C(C)CCC=C(C)CCC=C(C)C
CC(C)=CCCC(C)=CCCC(C)=CCCC(C)C(=O)CCC(C)=CCCC(C)=CCCC(C)=CCCC(C)=CCCC(C)=CCO
CC(C)=CCCC(C)=CCCC(C)=CCCC(C)=CCCC(C)C(=O)CCC(C)=CCCC(C)=CCCC(C)=CCCC(C)=CCCC(C)=CCO
CC(=O)OCC=C(C)CCC=C(C)CCC=C(C)CCC=C(C)CCC=C(C)CCC(=O)C(C)CCC=C(C)CCC=C(C)CCC=C(C)CCC=C(C)C
CCOC(=O)CCN1C(=O)NC(C)(CCc2cc(C(C)(C)C)c(O)c(C(C)(C)C)c2)C1=O
CC1(CCc2cc(C(C)(C)C)c(O)c(C(C)(C)C)c2)NC(=O)N(CN2C(=O)NC(C)(CCc3cc(C(C)(C)C)c(O)c(C(C)(C)C)c3)C2=O)C1=O
CC1(CCc2cc(C(C)(C)C)c(O)c(C(C)(C)C)c2)NC(=O)N(CCCCCCN2C(=O)NC(C)(CCc3cc(C(C)(C)C)c(O)c(C(C)(C)C)c3)C2=O)C1=O
CCCCCCN1C(=O)N(CCCCCCN2C(=O)N(CCCCCC)C(C)(CCc3cc(C(C)(C)C)c(O)c(C(C)(C)C)c3)C2=O)C(=O)C1(C)CCc1cc(C(C)(C)C)c(O)c(C(C)(C)C)c1
CCCCCCN1C(=O)NC(=O)C1CCc1cc(C(C)(C)C)c(O)c(C(C)(C)C)c1
CCCCCCCCCCCCCCCCCCN1C(=O)NC(=O)C1(C)CCc1cc(C(C)(C)C)c(O)c(C(C)(C)C)c1
CCCCCCCCCCCCCC1=C(CO)CCCC1
C=CCOP(=O)(OCC=C)OCC=C
CCCCCCCCOP(=O)(OCCCCCCCC)OCCCCCCCC
N[C@@H](Cc1ccc(O)c(O)c1)C(=O)OCc1ccccc1
CCCCNc1cc(C(=O)O)cc(S(N)(=O)=O)c1Oc1ccc(N)cc1
CC(=O)Nc1ccc(Oc2c([N+](=O)[O-])cc(C(=O)O)cc2S(N)(=O)=O)cc1
CCCCNc1cc(C(=O)O)cc(S(N)(=O)=O)c1Sc1ccc(N)cc1
CC=CCNc1cc(C(=O)O)cc(S(N)(=O)=O)c1Sc1ccc(N)cc1
CC(=O)Nc1ccc(Oc2c(NCc3ccccc3)cc(C(=O)O)cc2S(N)(=O)=O)cc1
Cc1ccc(N)c(Oc2c(NCc3ccccc3)cc(C(=O)O)cc2S(N)(=O)=O)c1
Nc1ccc(Sc2c(NCc3ccccc3)cc(C(=O)O)cc2S(N)(=O)=O)cc1
CC(=O)Nc1ccc(Sc2c(NCc3ccccc3)cc(C(=O)O)cc2S(N)(=O)=O)cc1
Nc1ccc(Oc2c(NCc3ccco3)cc(C(=O)O)cc2S(N)(=O)=O)cc1
CC(=O)Nc1ccc(Oc2c([N+](=O)[O-])cc(C(=O)O)cc2S(=O)(=O)NC(C)=O)cc1
Nc1ccc(Sc2c(NCc3ccco3)cc(C(=O)O)cc2S(N)(=O)=O)cc1
CC(=O)Nc1ccc(Sc2c(NCc3ccco3)cc(C(=O)O)cc2S(N)(=O)=O)cc1
Nc1ccccc1NS(=O)(=O)c1cc(C(=O)O)cc(NCc2ccccc2)c1Oc1ccccc1
Nc1ccccc1NS(=O)(=O)c1cc(C(=O)O)cc(NCc2ccco2)c1Oc1ccccc1
CC(=O)Nc1ccccc1NS(=O)(=O)c1cc(C(=O)O)cc(NCc2ccco2)c1Oc1ccccc1
CCSc1nc(Cl)nc2cccnc12
C(=Cc1ccccc1)COc1ccc2c(c1)OCO2
Fc1ccccc1C1(c2cc(Cl)ccc2CI)OCCO1
CN(C)Cc1ccc(Cl)cc1
CN(C)Cc1cnn(C)c1-c1ccc(Cl)cc1C(O)c1ccccc1F
CC(=O)c1ccc(-c2ccccc2F)cc1
CC(=O)c1ccc(-c2ccccc2)c(Cl)c1
C#Cc1cccc(Oc2ccccc2F)c1
O=C(O)c1ccc2c(c1)C(=O)c1ccccc1-2
CC(=O)c1ccc2c(c1)Cc1cc(C#N)ccc1-2
CCc1ccc2c(c1)Cc1cc(C(C)=O)ccc1-2
CCCCc1ccc2c(c1)Cc1ccccc1-2
CCCCc1ccc2c(c1)Cc1cc(C(C)=O)ccc1-2
Cc1nnc(SCC2=C(C(=O)O)N3C(=O)C(NC(=O)CS(=O)(=O)C(F)(F)F)[C@H]3SC2)s1
Cc1nnc(SCC2=C(C(=O)O)N3C(=O)C(NC(=O)CS(N)(=O)=O)[C@H]3SC2)s1
O=CC1=CS[C@@H]2C(NC(=O)Cc3cccs3)C(=O)N2C1C(=O)OC(c1ccccc1)c1ccccc1
O=C(Cc1cccs1)NC1C(=O)N2C(C(=O)OC(c3ccccc3)c3ccccc3)=CCS[C@H]12
NC1C(=O)N2C(C(=O)OC(c3ccccc3)c3ccccc3)=CCS[C@H]12
CS(=O)(=O)CC(=O)NC1C(=O)N2C(C(=O)O)=CCS[C@H]12
CC(=O)OCC(=O)[C@H]1C[C@H](OS(=O)(=O)c2c(C)cc(C)cc2C)[C@H]2[C@@H]3CC[C@@H]4C[C@@H](OC(C)=O)CC[C@]4(C)[C@H]3C[C@@H](OC(C)=O)[C@]12C
CC(C)(C)OC(=O)C1=C(CCc2ccccc2)CS(=O)[C@@H]2C(NC(c3ccccc3)(c3ccccc3)c3ccccc3)C(=O)N12
CC(C)(C)OC(=O)C1=C(CCc2ccccc2)CS[C@@H]2C(N)C(=O)N12
O=C(Cc1cccs1)NC1C(=O)N2C(C(=O)O)=C(CCc3ccccc3)CS[C@H]12
COC(=O)C1=C(Cc2ccccc2)CS[C@@H]2C(N)C(=O)N12
COC(=O)C1=C(Cc2ccccc2)CS[C@@H]2C(NC(=O)COc3ccccc3)C(=O)N12
CC(C)(C)OC(=O)C1=C(Cc2ccccc2)CS[C@@H]2C(NC(c3ccccc3)(c3ccccc3)c3ccccc3)C(=O)N12
CC(C)(C)OC(=O)C1=C(Cc2ccccc2)CS[C@@H]2C(N)C(=O)N12
O=C(O)C1=CCS[C@@H]2CC(=O)N12
CC(C)(C)OC(=O)C1=C(Cc2ccc(F)cc2)CS[C@@H]2C(NC(c3ccccc3)(c3ccccc3)c3ccccc3)C(=O)N12
CC(C)(C)OC(=O)C1=C(Cc2ccc(F)cc2)CS[C@@H]2C(N)C(=O)N12
CC(C)(C)OC(=O)C1=C(Cc2ccc(F)cc2)CS[C@@H]2C(NC(=O)Cc3cccs3)C(=O)N12
O=C(Cc1cccs1)NC1C(=O)N2C(C(=O)O)=C(Cc3ccc(F)cc3)CS[C@H]12
O=C(Cc1cccs1)NC1C(=O)N2C(C(=O)O)=C(CC3CCCCO3)CS[C@H]12
CC(C)(C)OC(=O)C(Cl)N1C(=O)C(NC(c2ccccc2)(c2ccccc2)c2ccccc2)C1S(=O)CC#CCc1ccccc1
COC(=O)C(O)N1C(=O)C(NC(c2ccccc2)(c2ccccc2)c2ccccc2)C1SCC#Cc1ccccc1
COC(=O)C(Cl)N1C(=O)C(NC(c2ccccc2)(c2ccccc2)c2ccccc2)C1SCC#Cc1ccccc1
CC(C)(C)OC(=O)C(Cl)N1C(=O)C(NC(c2ccccc2)(c2ccccc2)c2ccccc2)C1SCC#Cc1ccc(F)cc1
CC(C)(C)OC(=O)C(N1C(=O)C(NC(c2ccccc2)(c2ccccc2)c2ccccc2)C1SCC#Cc1ccc(F)cc1)=P(c1ccccc1)(c1ccccc1)c1ccccc1
CC(C)(C)OC(=O)C(N1C(=O)C(NC(c2ccccc2)(c2ccccc2)c2ccccc2)C1SCC(=O)Cc1ccc(F)cc1)=P(c1ccccc1)(c1ccccc1)c1ccccc1
CC#CCSC1C(NC(c2ccccc2)(c2ccccc2)c2ccccc2)C(=O)N1C(O)C(=O)OC(C)(C)C
CC(C)(C)OC(=O)C(O)N1C(=O)C(NC(c2ccccc2)(c2ccccc2)c2ccccc2)C1SCC#CCOC1CCCCO1
CC(C)(C)OC(=O)C(Cl)N1C(=O)C(NC(c2ccccc2)(c2ccccc2)c2ccccc2)C1SCC#CCOC1CCCCO1
CCOP(=S)(OCC)SCS(=O)(=O)C(C)(C)C
CCOP(=O)(OCC)SCS(=O)C(C)(C)C
O=C(CCCO)NCc1ccccc1
Cc1cccc(C)c1N(CC1OCCO1)C(=O)CCl
CCc1cccc(CC)c1NCC1OCCO1
CCc1cccc(CC)c1N(CC1OCCO1)C(=O)CCl
Cc1ccc(Cl)cc1NCC1OCCO1
Cc1ccc(Cl)cc1N(CC1OCCO1)C(=O)CCl
CCc1cccc(CC)c1NCC1SCCCCS1
CCc1cccc(CC)c1N(CC1SCCCCS1)C(=O)CCl
CCc1cccc(CC)c1NCC1OCCCO1
CCc1cccc(CC)c1N(CC1OCCCO1)C(=O)CCl
CCc1cccc(CC)c1NCC1OCCCCO1
CCc1cccc(CC)c1N(CC1OCCCCO1)C(=O)CCl
CC(C)C1(C)OC1(Cl)C(=O)OC(C)(C)C
C=C(C(=O)C(=O)OC(C)(C)C)C(C)C
Cc1cc(Cl)cc2c1NS(=O)(=O)N(C(C)C)C2=O
O=c1oc2c(c(=O)n1C1CCCCCCC1)CCC2
CCC=Nn1c(CC)nnc(-c2ccccc2)c1=O
CC(=NO)c1nc(N)nc(N)c1-c1ccc(Cl)cc1
CC(c1nc(N)nc(N)c1-c1ccc(Cl)cc1)=[N+](C)[O-]
CCOC(=O)CSc1nc(N)cc(Cl)n1
CCOC(=O)CSc1nc(Cl)cc(Nc2ccccc2)n1
CCOC(=O)CSc1nc(Cl)cc(Nc2ccc(Cl)cc2)n1
CCOC(=O)CSc1nc(Cl)cc(Nc2ccc(F)cc2)n1
CCOC(=O)CSc1nc(Cl)cc(Nc2cccc(C)c2C)n1
CCOC(=O)CSc1nc(Cl)cc(Nc2ccc(OC)cc2)n1
Cc1cccc(Nc2cc(Cl)nc(SCC(=O)O)n2)c1C
Cc1cccc(Nc2cc(Cl)nc(SCC(N)=O)n2)c1C
Cc1cccc(Nc2cc(Cl)nc(SCC(=O)NN)n2)c1C
CCOC(=O)CSc1nc(Cl)cc(NCc2ccc(F)cc2)n1
O=C(O)CSc1nc(Cl)cc(NCc2ccc(Cl)c(Cl)c2)n1
CCOC(=O)CSc1nc(Cl)cc(NCCc2ccc(Cl)cc2)n1
CC(Nc1cc(Cl)nc(SCC(=O)O)n1)c1ccc(Cl)cc1
CCOC(=O)CSc1nc(Cl)cc(NN=Cc2ccc(Cl)cc2)n1
O=C(O)CSc1nc(Cl)cc(NCc2ccc(Cl)cc2)n1
NNC(=O)CSc1nc(Cl)cc(NCc2ccc(Cl)cc2)n1
CC(Sc1nc(Cl)cc(NCc2ccc(Cl)cc2)n1)C(=O)O
CCOC(=O)CSc1nc(Cl)cc(-c2ccccc2)n1
COc1cc(-c2ccccc2)nc(SCC(=O)O)n1
CCOC(=O)CSc1nccc(Cl)n1
CCOC(=O)CSc1nccc(NCc2ccc(Cl)cc2)n1
CCOC(=O)CSc1nc(O)c(C)c(O)n1
CCOC(=O)CSc1nc(Cl)c(C)c(NCc2ccc(Cl)cc2)n1
O=C1CC(=O)NC(c2ccccc2)=N1
Cc1cccc(C2=NC(=O)CC(=O)N2)c1
Cc1ccc(C2=NC(=O)CC(=O)N2)cc1
O=C1CC(=O)NC(c2cccc(Cl)c2)=N1
O=C1CC(=O)NC(c2ccc(Br)cc2)=N1
O=C1CC(=O)NC(c2ccc(Cl)cc2)=N1
CN1CCN(c2cc(Cl)nc(-c3ccccc3)n2)CC1
COCCNc1cc(Cl)nc(-c2ccccc2)n1
COCCCNc1cc(Cl)nc(-c2ccccc2)n1
OCCN1CCN(c2cc(Cl)nc(-c3ccccc3)n2)CC1
OCCN1CCN(c2cc(Sc3ccc(Cl)cc3)nc(-c3ccccc3)n2)CC1
CCOC(=O)CNc1cc(Sc2ccccc2)nc(-c2ccccc2)n1
Clc1ccc(Sc2cc(N3CCCCCC3)nc(-c3ccccc3)n2)cc1
Clc1ccc(-c2nc(Cl)cc(NCCN3CCOCC3)n2)cc1
CCc1ccc(Sc2cc(NCCCN3CCOCC3)nc(-c3ccc(Cl)cc3)n2)cc1
CN1CCN(c2cc(Sc3ccc(Cl)cc3)nc(-c3ccccc3)n2)CC1
CN(C)CCNc1cc(Cl)nc(-c2ccc(Cl)c(Cl)c2)n1
COCCNc1cc(Cl)nc(-c2ccc(C)cc2)n1
CCc1ccc(-c2nc(Cl)cc(NCCCOC)n2)cc1
CN1CCN(c2cc(Cl)nc(-c3cccc(Cl)c3)n2)CC1
Cc1ccc(-c2nc(Cl)cc(N3CCN(C)CC3)n2)cc1
CCOc1ccc(Sc2cc(N3CCN(C)CC3)nc(-c3ccc(C)cc3)n2)cc1
COc1ccc(-c2nc(Cl)cc(N3CCN(C)CC3)n2)cc1
CCCOc1ccc(Sc2cc(N3CCN(C)CC3)nc(-c3ccc(OC)cc3)n2)cc1
CN1CCN(c2cc(Sc3ccc(Br)cc3)nc(-c3ccccc3)n2)CC1
CCCc1ccc(Sc2cc(N3CCN(C)CC3)nc(-c3ccccc3)n2)cc1
CCN(CC)CCNc1cc(Sc2ccc(Cl)cc2)nc(-c2ccccc2)n1
Nc1cc(Sc2ccc(Cl)cc2)nc(-c2ccccc2)n1
O=C(O)C=CC(=O)c1ccc(C(F)(F)F)cc1
O=C(O)C=CC(=O)c1ccc(C(F)(F)F)cc1
CC(=O)c1ccccc1
CCCCCCCCCCCCCCCCCCN(C)[Si](C)(C)C
N#CCc1ccccc1
CCCCCCSC#N
CCCCCCON=O
CCCCCCN=C=O
CCOC(=O)CCc1cnc(Oc2ccccc2)cc1C(=O)Cl
CCOC(=O)CCc1cnc(Oc2ccccc2)cc1C(=O)C=[N+]=[N-]
O=C(Cl)c1cccc(Oc2ccccn2)c1
CC(=[N+]=[N-])C(=O)c1cccc(Oc2ccccn2)c1
CC(=[N+]=[N-])C(=O)c1ccc(Oc2ccccn2)cc1
COC(=O)C(C)(C)c1ccnc(Oc2ccc(Cl)cc2)c1
O=C1c2cccc3cccc(c23)C(=O)N1CN1CCN(c2ccccn2)CC1
O=C1c2cccc3cccc(c23)C(=O)N1CCCCBr
O=C1c2cccc3cccc(c23)C(=O)N1CCCCCBr
O=C1c2cccc3cccc(c23)C(=O)N1CCCCCCBr
Clc1ccccc1N1CCNCC1
O=C1c2cccc3cccc(c23)C(=O)N1CCCCCCBr
O=C1c2cccc3cccc(c23)C(=O)N1CN1CCN(c2ccccc2)CC1
O=S(=O)(O)c1c(Cl)c(Cl)c(Cl)c2nc(C(F)(F)F)[nH]c12
O=S(=O)(Cl)c1c(Cl)c(Cl)c(Cl)c2nc(C(F)(F)F)[nH]c12
CCCCCCCCCCCCCCCCCC(=O)O
CC(=O)NNC(=N)c1ncc([N+](=O)[O-])n1C
CCC(=O)NNC(=N)c1ncc([N+](=O)[O-])n1C
Cc1nnc(-c2ncc([N+](=O)[O-])n2C)[nH]1
Cn1c([N+](=O)[O-])cnc1-c1nnc(N)[nH]1
CCn1c([N+](=O)[O-])cnc1C(=N)NNC(N)=S
Cn1c([N+](=O)[O-])cnc1C(=O)NNC(N)=S
Cn1c([N+](=O)[O-])cnc1-c1nnc(N)s1
Cn1c([N+](=O)[O-])cnc1-c1nnc(N)o1
Cn1c([N+](=O)[O-])cnc1C(=N)NNC(N)=S
Cn1c([N+](=O)[O-])cnc1C(=N)NNC(N)=S
Cn1c([N+](=O)[O-])cnc1-c1nnc(N)s1
Cn1c([N+](=O)[O-])cnc1-c1nnc(N)s1
CC(=O)Oc1ccc(C=CC(=O)Nc2ccc(C(=O)O)cc2)cc1
COc1ccc(C=CC(=O)Nc2cccc(C(=O)O)c2)cc1OC
COc1ccc(C=CC(=O)Nc2ccccc2C(=O)O)cc1OC
COC(=O)Cc1ccc(O)cc1
COC(=O)Cc1ccc(OC2CCCCO2)cc1
CC(O)c1ccc(OC2CCCCO2)cc1
O=CCc1ccc(OC2CCCCO2)cc1
N#CC(C=O)c1ccc(OC2CCCCO2)cc1
c1cc(-c2csnn2)ccc1OCC1CO1
CC(C)(C)NCC(O)COc1ccccc1-c1csnn1
NC(=O)c1ccc(OCCNCC(O)COc2ccc(-c3csnn3)cc2)cc1
NCC(O)COc1ccc(-c2csnn2)cc1
c1cc(-c2cnns2)ccc1OCC1CO1
CCOC(=O)c1nnsc1-c1ccccc1O
O=C(O)c1snnc1-c1ccccc1O
CC(C)NCC(O)COc1ccc(-c2csnn2)cc1
CC(C)(C)NCC(O)COc1ccc(-c2nnsc2C(=O)O)cc1
O=C(O)c1snnc1-c1ccc(OCC2CO2)cc1
CCOC(=O)c1nn(-c2ccccc2)c2c1CCCc1ccccc1-2
O=C(O)c1nn(-c2ccccc2)c2c1CCc1cc(Cl)ccc1-2
O=C1c2cccc(Cl)c2C(=O)N1C1(C(=O)Cl)CCCCC1
CC(C)C(C)(C#N)N1C(=O)c2cccc(Cl)c2C1=O
CNC(=O)C1(N2C(=O)c3cccc(NC(C)=O)c3C2=O)CCCCC1
NC(=O)C1(N2C(=O)c3cccc(Cl)c3C2=O)CCCCC1
O=C1OC(=O)c2cc(-c3cccc4c3C(=O)OC4=O)ccc21
CCC(=O)C=C(C)C=CCC(C)CCC=C(C)C
CC(=O)C=C(C)C=CCC(C)CC=C(C)C
CCC(=O)C=C(C)C=CCC(C)CCCC(C)(C)O
CCOC(C)(C)CCCC(C)CC=CC(C)=CC(=O)CC
CCC(=O)C=C(C)C=CCC(C)CCCC(C)(C)O
Cc1cc(C(C)(C)C)c(O)c(C(C)(C)C)c1
CN(C)C(=O)C(=O)C(Cl)(Cl)Cl
CCN(CC)C(=O)C(=O)C(Cl)(Cl)Cl
CN(C)C(=O)C(=O)C(C)(Cl)Cl
CCCCCC(C)C(C)c1cc(O)c2c3c(c(=O)oc2c1)SCC3
Cc1cc(O)c2c3c(c(=O)oc2c1)SCC3
CCCCCC(C)c1cc(O)c2c3c(c(=O)oc2c1)SCC3
CC(CC1CC1)c1cc(O)c2c3c(c(=O)oc2c1)SCC3
CCCCCc1cc(O)c2c3c(c(=O)oc2c1)SCC3
CC(c1cc(O)c2c3c(c(=O)oc2c1)SCC3)C1CCCCC1
CCCCCCCCCCCCCCCCCCC(C)c1cc(O)c2c3c(c(=O)oc2c1)SCC3
CCCCCCC1(CCCCCC)Oc2cc(C)cc(O)c2C2=C1SCC2
CCCCCCC1(CCCCCC)Oc2cc(C(C)CC3CC3)cc(O)c2C2=C1SCC2
CCCCCCC1(CCCCCC)Oc2cc(C(C)C(C)CCCCC)cc(O)c2C2=C1SCC2
CCCCCC(C)C(C)c1cc(OC(C)=O)c2c(c1)OC(C)(C)C1=C2CCS1
CCCCCC(C)C(C)c1cc(OC)c2c(c1)OC(C)(C)C1=C2CCS1
CCCCCC(C)C(C)c1cc(OC(=O)NC)c2c(c1)OC(C)(C)C1=C2CCS1
CCCCCC(C)C(C)c1cc(OC(=O)N(C)C)c2c(c1)OC(C)(C)C1=C2CCS1
CCCCCC(C)C(C)c1cc(O)c2c3c(c(=O)oc2c1)CSC3
CCCCCC(C)C(C)c1cc(O)c2c(c1)OC(C)(C)C1=C2CSC1
CCCCCC(C)C(C)c1cc(O)c2c3c(c(=O)oc2c1)CSCC3
CCCCCC(C)C(C)c1cc(O)c2c3c(c(=O)oc2c1)SCCC3
CCOC(=O)CC1(C(=O)OC)CCc2cc(C3CCCCC3)ccc21
O=C(CC1CCCCCC1Cl)c1ccccc1
O=C(O)C1CCc2cc(C3CCCCCC3)c(Cl)cc21
O=Cc1ccc(C2CCCCCC2)cc1
COC(=O)C1=Cc2ccc(C3CCCCC3)cc21
ClCCc1cccc(C2CCCCC2)c1
O=C(O)C1CCc2cc(Cl)c(C3CCCCC3)cc21
ClCCc1ccc(C2CCCCCC2)cc1
CC(C)(C)NCC(O)COc1ccc(Cl)cc1CN
CC(C)(C)NCC(O)COc1cccc(C#N)c1
O=C(Cc1ccccc1)c1cccnc1
O=C(C(=O)c1cccnc1)c1ccccc1
O=C(C(=NO)c1ccccc1)c1cccnc1
CC(C)(C)c1[nH]c(-c2cccnc2)c(-c2ccccc2)[n+]1[O-]
CC1(C(=O)CBr)CCCCC1
CC1(c2c[nH]cn2)CCCCC1
CC(C)(C)c1c[nH]c(S)n1
CCCCCCCCCCCCCCCCCCN(CCCCCCCCCCCCCCCCCC)C(=O)Cl
CCCCCCCCCCCCCCCCCCCCCC(=O)C(O)C(C)(O)C1CCCCO1
CCCCCCCCCCCCCCCCCCCCCC(=O)C(O)C(C)(O)C1CCCCO1
C=CCC(=S)N1CCC[C@@H]2CCCC[C@H]21
CCCCc1cccc(O)c1C1CCCC1
NNC(=O)c1cccc([N+](=O)[O-])c1
O=C1CCCCCCCN1
[N-]=[N+]=NS(=O)(=O)CC1CO1
[N-]=[N+]=NS(=O)(=O)c1ccc(C2CO2)cc1
CC(C)(C)c1cc(-c2nc(Cl)nc(Cl)n2)cc(C(C)(C)C)c1O
CCCCCCCC[SH]=C(N)NC(N)=S
CC1(C)S[C@@H]2[C@H](N)C(=O)N2[C@H]1C(=O)O
CC1(C)S[C@@H]2[C@H](N)C(=O)N2[C@H]1C(=O)O
O=P(O)(O)C1(P(=O)(O)O)CCCN1
CC(C)c1nc(O)cc(CO)n1
Cc1cccc(N2CCN(CCc3ccc(NC(=O)NCCCCl)cc3)CC2)c1
CC(=O)OCCc1ccc(NC(=O)CCCCl)cc1
N#CCCNc1ccc(CCCN2CCN(c3ccccc3)CC2)cc1
CC(C)(C)c1ccc(C(O)(c2ccccc2)C2CCN(CCCC(O)c3ccccc3)CC2)cc1
CC(C)(C)c1ccc(C(O)CCCN2CCC(C(O)(c3ccccc3)C3CCCCC3)CC2)cc1
CC(C)(C)c1ccc(C(O)CCCN2CCC(C(O)(c3ccccc3)c3ccc(C(C)(C)C)cc3)CC2)cc1
CCC(C)Cc1nc(C)c2n1N=C(N)NC2
CCCc1nc(C)c2cnc(NCc3ccccc3)nn12
CCCc1nc(C)c2cnc(NCc3ccc(OC)c(OC)c3)nn12
CCCc1nc(C)c2c(-c3ccc(OC)cc3)nc(N)nn12
CCCc1nc(C)c2n1N=C(NC=O)NC2
CCCc1nc(C)c2n1N=C(N)NC2C1C(=O)CC(C)(C)CC1=O
CCCc1nc(C)c2n1N=C(N)NC2S(=O)(=O)O
CCCc1nc(C)c2c(SC)nc(N)nn12
CC(C)CCC(=O)NC(C)c1nn(Cc2ccccc2)c(N)nc1=O
CC(C)c1nn(-c2ccc(Cl)cc2NO)c(=O)o1
Cc1cc(C(O)(c2ccccc2)c2ccccc2)on1
CCCCc1ccc2nc(C(=O)OCC)cc(Cl)c2c1
C=CCOc1cc(C(=O)OCC)nc2ccccc12
CCCc1c(C(=O)OCC)nc2ccccc2c1O
CCCc1c(C(=O)OCC)nc2ccccc2c1OCc1ccccc1
OCc1nnc2n1-c1ccc(Cl)cc1C(c1ccccc1)=NC2
OCc1nnc2n1-c1ccc(Cl)cc1C(c1ccccc1Cl)=NC2
COc1ccc(C2(c3cccc(C)n3)OCCCO2)cc1OC
COc1ccc(C2(c3cccc(C(Cc4ccccc4)Cc4ccccc4)n3)OCCCO2)cc1OC
Brc1cccc(Cc2ccccc2)n1
O=NN1CCc2cc(Cl)ccc21
NN1CCc2cc(Cl)ccc21
Cc1c(-c2ccccc2)c2cc(Cl)cc3c2n1CC3
Cc1c(-c2ccccc2)c2cccc3c2n1CC3
O=C(c1ccccc1)c1cccc2c1NCC2
O=C(c1ccccc1)c1cc(Cl)cc2c1NCC2
CC(=O)C(c1ccccc1)c1cccc2c1NCC2
O=C(c1ccccc1)c1cc(Cl)cc2c1NCC2
CCCC(=O)NCCc1ccc(S(=O)(=O)N2CCN(C3CCCCC3)C2=N)s1
CCCC(=O)NCCc1ccc(S(=O)(=O)Cl)s1
O=Cc1ccc2c(c1)OCO2
O=C1C=CC(=O)c2ccccc21
CC(C)CCC[C@@H](C)[C@H]1CC[C@H]2[C@@H]3CCC4CC(=O)CC[C@]4(C)[C@H]3CC[C@@]21C
C[C@@]12CCC[C@H]1[C@@H]1CC[C@@H]3CC(=O)CC[C@]3(C)[C@H]1CC2
O=C1C=CC(=O)c2c1cccc2[N+](=O)[O-]
O=C1C=CC(=O)c2c1cccc2[N+](=O)[O-]
OC1OC2CC3CC(C2)OC1O3
OCC1OC2CC(O)CC(C2)O1
OCC1OC2CC(O)CC(C2)O1
OCC1OC2CC(O)CC(C2)O1
CS(=O)(=O)OCC1OC2CC(CC(OS(C)(=O)=O)C2)O1
CS(=O)(=O)OCC1OC2C=CCC(C2)O1
CS(=O)(=O)OCC1OC2C=CCC(C2)O1
CS(=O)(=O)OCC1OC2C=CCC(C2)O1
NC(=O)c1ccccc1
NN=C(c1cc(Cl)ccc1N)c1c(F)cccc1F
NN=C(c1cc([N+](=O)[O-])ccc1N)c1ccccc1Cl
NN=C(c1ccccc1)c1ccccc1N
NN=C(c1ccccc1N)c1ccccc1Cl
NN=C(c1cc(Cl)ccc1N)c1ccccc1F
NN=C(c1cccc(Cl)c1)c1cc([N+](=O)[O-])ccc1N
Nc1ccc(Cl)cc1Cc1ccccc1Cl
Nc1ccc(Cl)cc1Cc1c(F)cccc1F
Nc1ccc([N+](=O)[O-])cc1Cc1ccccc1Cl
Nc1ccccc1Cc1ccccc1
Nc1ccccc1Cc1ccccc1Cl
Nc1ccc(F)cc1Cc1c(F)cccc1F
Nc1ccc(Cl)cc1Cc1ccccc1F
Nc1ccc(C(F)(F)F)cc1Cc1ccccc1
Nc1ccc([N+](=O)[O-])cc1Cc1ccccc1
c1ccc(Cc2ccccc2-n2ccnc2)cc1
Cc1cncn1-c1ccccc1Cc1ccccc1
Cc1cncn1-c1ccccc1Cc1ccccc1Cl
Clc1ccccc1Cc1ccccc1-n1ccnc1
CCc1ncn(-c2ccccc2Cc2ccccc2F)c1CC
O=C(c1ccccc1)c1ccccc1
CC(C)c1cc(S(=O)(=O)Cl)c(C(C)C)cc1Br
CSc1cc(C(C)C)c(Br)cc1C(C)C
CCC(C)c1cc(Br)c(C(C)CC)cc1S
CCC(C)c1cc(SC)c(C(C)CC)cc1Br
CC(C)c1cc(Cl)c(C(C)C)cc1S
CSc1cc(C(C)C)c(Cl)cc1C(C)C
CCC(C)c1cc(Br)c(C(C)C)cc1S
CCC(C)c1cc(Br)c(C(C)C)cc1SC
CC(C)Cc1cc(S)c(C(C)C)cc1Cl
CSc1cc(CC(C)C)c(Cl)cc1C(C)C
CSc1cc(C(C)C)c(C#N)cc1C(C)C
CC(C)c1cc(S(C)=O)c(C(C)C)cc1Br
CC(C)c1cc(S(C)(=O)=O)c(C(C)C)cc1Br
CC(C)c1cc(S(C)(=O)=O)c(C(C)C)cc1C#N
CCC#CCC1=CCCC1=O
CCC#CCC1=C(C)CCC1=O
COC(=O)c1cc(Oc2c(Cl)cc(Cl)cc2Cl)ccc1[N+](=O)[O-]
CC(=O)N[C@H](Cc1ccccc1)C(=O)O
CC(=O)CCC(C)[N+](=O)[O-]
COC(=O)C1=C(C)CC2(CC1(C)C)OCCO2
C=C(C)C(O)/C=C\C(C)=CC=C1C(C)=CC(=O)CC1(C)C
CC(C=CC=O)=CC=CC(C)=CC=C1C(C)=CC(=O)CC1(C)C
CC1=CC(=O)CC(C)(C)/C1=C\C=C(C)\C=C\C=C(C)\C=C\C=C\C(C)=C\C=C\C(C)=C\C=C1\C(C)=CC(=O)CC1(C)C
CC(=O)N=C(N(C)N=Cc1ccc(Cl)cc1)N(C)N=Cc1ccc(Cl)cc1
N=C(NN)NNCc1ccc(Cl)cc1
O=[N+]([O-])c1cc([N+](=O)[O-])c(C=Cc2c([N+](=O)[O-])cc([N+](=O)[O-])c(Cc3c([N+](=O)[O-])cc([N+](=O)[O-])cc3[N+](=O)[O-])c2[N+](=O)[O-])c([N+](=O)[O-])c1
O=[N+]([O-])c1cc([N+](=O)[O-])c(Cc2c([N+](=O)[O-])cc([N+](=O)[O-])c(-c3c([N+](=O)[O-])cc([N+](=O)[O-])cc3[N+](=O)[O-])c2[N+](=O)[O-])c([N+](=O)[O-])c1
CC(CCN1CCCCC1)C(=O)O
CCCCCC(C)C(C)c1cc(O)c2c3c(c(=O)oc2c1)CC(C)(C)C3
CCOC(=O)C1(CC)CCCC1=O
CCOC(=O)C1CCC(CC)C1=O
COC(=O)CCCN1CCSCC1
CCCCCC(C)C(C)c1cc(OC(=O)CCCN2CCSCC2)c2c(c1)OC(C)(C)C1=C2CC(C)CC1
CCOC(=O)C(C)CCN1CCOCC1
CCCCCC(C)C(C)c1cc(OC(=O)C(C)CCN2CCOCC2)c2c(c1)OC(C)(C)C1=C2C(C)CCC1
Cc1ccc(N)cc1N1C(=O)c2cccc(C)c2C1=O
Cc1ccc2c(c1)C(=O)N(c1cc(N)ccc1C)C2=O
Cc1ccc(N)cc1N1C(=O)c2cccc(Cl)c2C1=O
Cc1ccc(N)cc1N1C(=O)c2ccc(Cl)cc2C1=O
Cc1ccc(N)cc1N1C(=O)c2ccc(C(F)(F)F)cc2C1=O
Cc1ccc(N)cc1N1C(=O)c2cccnc2C1=O
C(=COCc1ccc2c(c1)OCO2)CCCCCCCC1CO1
CSCCCCCCCCCCCCOCc1ccc2c(c1)OCO2
Nc1ncncc1Oc1ccccc1
Clc1ncncc1Oc1ccccc1
Nc1ncncc1Oc1ccccc1
Clc1ccccc1-c1ccccc1
CCOC(=O)C(O)c1ccc(-c2ccccc2Cl)cc1
CCOC(=O)C(O)c1ccc(-c2ccccc2C(F)(F)F)cc1
CCOC(=O)C(O)c1ccc(-c2ccccc2NC)cc1
N#Cc1ccccc1-c1ccc(C(O)C(=O)OCc2ccccc2)cc1
CCOC(=O)C(O)c1ccc(-c2ccccc2F)cc1
O=C(O)C(O)c1ccc(-c2ccccc2)cc1O
O=C(O)C(O)c1ccc(-c2ccccc2O)cc1
CCOC(=O)C(O)c1ccc(-c2ccccc2OC)cc1
O=C(O)C(O)c1ccc(-c2ccccc2Br)cc1
O=C(O)C(O)c1ccc(-c2ccccc2I)cc1
CCOC(=O)C(O)c1ccc(-c2ccccc2SC)cc1
O=C(O)C(O)c1ccc(-c2ccccc2Cl)cc1
N#Cc1ccccc1-c1ccc(C(O)C(=O)O)cc1
O=C(O)C(Cl)c1ccc(-c2ccccc2Cl)cc1
CC(C)NC(=O)C(Cl)c1ccc(-c2ccccc2Cl)cc1
CCOC(=O)C(I)c1ccc(-c2ccccc2Cl)cc1
CCOC(=O)C(I)c1ccc(C2CCCCC2)c(Cl)c1
O=C(O)C(S)c1ccc(-c2ccccc2Cl)cc1
O=C(SC(C(=O)O)c1ccc(-c2ccccc2Cl)cc1)c1ccccc1
CCOC(=O)C(SC(C)=S)c1ccc(-c2ccccc2Cl)cc1
N#CSC(C(=O)O)c1ccc(-c2ccccc2Cl)cc1
CCOC(=O)SC(C(=O)O)c1ccc(-c2ccccc2Cl)cc1
CCN(CC)C(=O)SC(C(=O)O)c1ccc(-c2ccccc2Cl)cc1
NN=C(c1ccccc1)c1cc(C(F)(F)F)ccc1N
NN=C(c1ccccc1)c1cc([N+](=O)[O-])ccc1N
Nc1ccc(Cl)cc1Cc1c(F)cccc1F
Nc1ccc(F)cc1Cc1ccccc1
Cc1cncn1-c1ccccc1C(=O)c1ccccc1Cl
Cc1cnc(CO)n1-c1ccc(Cl)cc1C(=O)c1ccccc1
O=C(c1ccccc1F)c1cc(Cl)ccc1-n1ccnc1CO
Cc1cnc(CO)n1-c1ccc(C(F)(F)F)cc1C(=O)c1ccccc1
O=C(c1cc(Cl)ccc1-n1ccnc1CO)c1c(F)cccc1F
Cc1cnc(CO)n1-c1ccc(C(F)(F)F)cc1C(=O)c1ccccc1Cl
O=C(c1ccccc1)c1cc(Br)ccc1-n1ccnc1CO
Cc1cnc(CO)n1-c1ccc(Cl)cc1C(=O)c1ccccc1Cl
O=C(c1ccccc1Cl)c1cc([N+](=O)[O-])ccc1-n1ccnc1CO
O=C(c1ccccc1)c1cc([N+](=O)[O-])ccc1-n1ccnc1CO
O=C(c1ccccc1)c1cc(F)ccc1-n1ccnc1CO
O=C(c1ccccc1)c1cc(C(F)(F)F)ccc1-n1ccnc1CO
Cc1cnc(CN2C(=O)c3ccccc3C2=O)n1-c1ccc(Cl)cc1C(=O)c1ccccc1
O=C(c1ccccc1)c1cc(F)ccc1-n1ccnc1CN1C(=O)c2ccccc2C1=O
Cc1cn(-c2ccc(Cl)cc2C(=O)c2ccccc2Cl)c(CN2C(=O)c3ccccc3C2=O)n1
O=C(c1ccccc1F)c1cc(Cl)ccc1-n1ccnc1CN1C(=O)c2ccccc2C1=O
O=C(c1ccccc1)c1cc(C(F)(F)F)ccc1-n1ccnc1CN1C(=O)c2ccccc2C1=O
O=C(c1cc(Cl)ccc1-n1ccnc1CN1C(=O)c2ccccc2C1=O)c1c(F)cccc1F
Cc1cnc(CN2C(=O)c3ccccc3C2=O)n1-c1ccc([N+](=O)[O-])cc1C(=O)c1ccccc1Cl
O=C(c1ccccc1)c1ccccc1
O=C(c1ccccc1)c1cc([N+](=O)[O-])ccc1-n1ccnc1CN1C(=O)c2ccccc2C1=O
Fc1ccc2c(c1)C(c1ccccc1)=NCc1nccn1-2
Cc1cn2c(n1)CN=C(c1ccccc1Cl)c1cc(Cl)ccc1-2
Cc1cnc2n1-c1ccc([N+](=O)[O-])cc1C(c1ccccc1Cl)=NC2
Fc1cccc(F)c1C1=NCc2nccn2-c2ccc(Cl)cc21
Clc1ccccc1C1=NCc2nccn2-c2ccccc21
Brc1ccc2c(c1)C(c1ccccc1)=NCc1nccn1-2
CC(=O)C(C)=CC1CC2C=CC1C2
CS(=O)(=O)c1cc([N+](=O)[O-])ccc1N=Nc1ccc(O)c2ccc(S(=O)(=O)Cl)cc12
Nc1c(Cl)cc(C(=O)Cl)cc1Cl
O=C=NC(=C(F)F)C(F)(F)F
O=C=NC(=C(F)F)C(F)(F)C(F)(F)Cl
O=C(Cl)C(F)(Cl)C(F)(F)Cl
O=C(Cl)C(F)(Br)C(F)(F)Br
O=C=NC(Cl)(C(F)(F)F)C(F)(F)F
CCCCN1C(C)(C)CS(=O)(=O)CC1(C)C
CC1(C)CS(=O)(=O)CC(C)(C)[NH+]1[O-]
CC1(C)CS(=O)(=O)CC(C)(C)N1N
CC1(C)CS(=O)(=O)CC(C)(C)N1Cl
COCCC(=O)NC(C)(C)CC(C)N(C)C
COCCC(=O)NC(C)(C)CC(C)N(C)C
COCCC(=O)NC(C)(C)CC(C)N1CCCCC1
COCCC(=O)NC(C)(C)CC(C)N1CCCC1
C=CC(=O)NC(C)(C)CC(C)N(C)C
C=CC(=O)NC(C)(C)CCN(C)C
Nc1ccc([N+](=O)[O-])cc1
CC(Sc1nnn[nH]1)C1=C(C(=O)O)N2C(=O)C(N)[C@H]2SC1
CC(Sc1nnn[nH]1)C1=C(C(=O)OC(C)(C)C)N2C(=O)C(NC(=O)CS(=O)C(F)(F)F)[C@H]2SC1
CC(Sc1nnn[nH]1)C1=C(C(=O)O)N2C(=O)C(NC(=O)CS(=O)C(F)(F)F)[C@H]2SC1
O=C(CS(=O)C(F)(F)F)NC1C(=O)N2C(C(=O)O)=C(CSc3nncs3)CS[C@H]12
O=C(CS(=O)C(F)(F)F)NC1C(=O)N2C(C(=O)O)=CCS[C@H]12
CSC(=S)OC(C(=O)O)c1ccccc1
CNc1nc(NC)c([N+](=O)[O-])cc1[N+](=O)[O-]
O=[N+]([O-])c1cc([N+](=O)[O-])c(Nc2ccccc2)nc1Nc1ccccc1
CNc1nc(NC)c(N)cc1N
Cc1ccc(-c2nc(-c3ccc(C)c(C)c3)nc(-c3ccc(C)c(C)c3)n2)cc1C
O=C(CSC(F)(F)F)NC1C(=O)N2C(C(=O)O)=C(CSc3n[nH]c(O)n3)CS[C@H]12
Cc1ccc(S(=O)(=O)N2CCN(CCCl)CC2)cc1
CCn1cc(C(=O)Nc2nnn[nH]2)c(=O)c2ccc(C)nc21
Cc1ccc2c(=O)c(CC(=O)Nc3nnn[nH]3)c[nH]c2n1
CCOC(=O)c1cn(CCN(C)C)c2nc(C)ccc2c1=O
Cc1ccc2c(=O)c(CC(=O)Nc3nnn[nH]3)cn(CCN(C)C)c2n1
Cc1ccc2c(=O)c(C(=O)O)cn(CCOC=O)c2n1
Cc1ccc2c(=O)c(C(=O)Nc3nnn[nH]3)cn(CCOC=O)c2n1
Cc1ccc2c(=O)c(C(=O)Nc3nnn[nH]3)cn(CCO)c2n1
CCOc1ccc2c(=O)c(C(=O)Nc3nnn[nH]3)c[nH]c2n1
CCOc1ccc2c(=O)c(C(=O)Nc3nnn[nH]3)cn(CC)c2n1
CCOc1ccc2c(=O)c(C(=O)O)cn(CCO)c2n1
CCOc1ccc2c(=O)c(C(=O)O)cn(CCOC=O)c2n1
CCOc1ccc2c(=O)c(C(=O)Nc3nnn[nH]3)cn(CCO)c2n1
O=C(O)c1c[nH]c2nc(Cl)ccc2c1=O
O=C(Nc1nnn[nH]1)c1c[nH]c2nc(Cl)ccc2c1=O
CCn1cc(C(=O)Cl)c(=O)c2ccc(Cl)nc21
CCn1cc(C(=O)Nc2nnn[nH]2)c(=O)c2ccc(Cl)nc21
Cc1ccc2c(=O)c(C(=O)Nc3nnn[nH]3)cn(C(C)C)c2n1
COCCn1cc(C(=O)O)c(=O)c2ccc(C)nc21
COCCn1cc(C(=O)Nc2nnn[nH]2)c(=O)c2ccc(C)nc21
CCOC(=O)C1=C(C(=O)OCC)C(c2ccccc2[N+](=O)[O-])C(C(=O)OCC)=C(C(=O)OCC)N1
CCOC(=O)C1=C(C(=O)OCC)C(c2cccc([N+](=O)[O-])c2)C(C(=O)OCC)=C(C)N1
CCOC(=O)C1=C(C(=O)OCC)C(c2cccc3ccccc23)C(C(=O)OCC)=C(C)N1
CCOC(=O)C1=C(C(=O)OCC)C(c2cc(OC)c(OC)c(OC)c2)C(C(=O)OCC)=C(C)N1
CCOC(=O)C1=C(C(=O)OCC)C(c2ccc(OC)c(F)c2)C(C(=O)OCC)=C(C)N1
CCOC(=O)C1=C(C(=O)OCC)C(c2cccc(F)c2)C(C(=O)OCC)=C(C)N1
CCOC(=O)C1=C(C(=O)OCC)C(c2cccc(Cl)c2)C(C(=O)OCC)=C(C)N1
CCOC(=O)C1=C(C(=O)OCC)C(c2cccc(OC)c2)C(C(=O)OCC)=C(C)N1
CCOC(=O)C1=C(C(=O)OCC)C(c2cccc(OC)c2)C(C(=O)OCC)=C(C(=O)OCC)N1
CCOC(=O)C1=C(C(=O)OCC)C(c2cccc(Cl)c2)C(C(=O)OCC)=C(C(=O)OCC)N1
CCOC(=O)C1=C(C(=O)OCC)C(c2ccccc2N=[N+]=[N-])C(C(=O)OCC)=C(C)N1
CCOC(=O)C1=C(C(=O)OCC)C(c2cccc([N+](=O)[O-])c2)C(C(=O)OCC)=C(CC)N1
Cc1ccc(S(=O)(=O)NCCNC2(c3ccc(Cl)cc3)OC(=O)c3ccccc32)cc1
[N-]=[N+]=Nc1ccc(Cl)cc1C(=O)c1ccccc1
[N-]=[N+]=Nc1ccc(Cl)cc1C(=O)c1ccccc1F
[N-]=[N+]=Nc1ccc(Cl)cc1C(=O)c1ccccc1Cl
Cn1c2c(c3ccccc31)CCN1CCCC21
CN1CCCC(c2ccccc2)c2[nH]c3ccccc3c2CC1
CC12CCC(=O)N1CCc1c2[nH]c2ccccc12
COc1ccc2c(c1)c1c(n2C)C2(C)CCC(=O)N2CC1
CCOC(=O)C(C)(C)Oc1cccc2c1C[C@H](O)[C@H](O)C2
CC(C)(Oc1cccc2c1C[C@H](O)[C@H](O)C2)C(=O)O
CCCC=C1c2cccc(O)c2CC(O)C1O
C1=CCc2c(cccc2OCc2ccccc2)C1
CC(=O)OC1Cc2ccc([N+](=O)[O-])cc2C1
CC(=O)OC1Cc2ccc(N)cc2C1
c1ccc(COc2cccc3c2CC2SC2C3)cc1
CC(=O)OC(C)C(Br)P(=O)(O)O
CC(=O)OC(C(C)Br)P(=S)(Cl)Cl
CC(C)(C)[Si](C)(C)OCCCCCCCl
CC(C)=NN(CC(C)C)CC(C)C
CC(C)=C[C@@H]1[C@@H](C(=O)O)C1(C)C
CC(C)=C[C@@H]1[C@@H](C(=O)O)C1(C)C
CC(C)COP(=O)(CO)c1ccccc1
CS(=O)(=O)Nc1ccc(S(=O)(=O)C=CC#N)cc1
N#CC=CS(=O)(=O)c1ccc(NS(=O)(=O)C(F)(F)F)cc1
N#CC=CS(=O)(=O)c1ccc(N)c([N+](=O)[O-])c1
CCOC(=O)C=CS(=O)(=O)c1cc(N)cc(Cl)c1
Cc1ccc(S(=O)(=O)Nc2ccc(S(=O)(=O)C=CC#N)cc2)cc1
Cc1ccc(S(=O)(=O)Nc2ccc(S(=O)(=O)C=CC(N)=O)cc2)cc1
CCOC(=O)C=CS(=O)(=O)c1ccc(NS(=O)(=O)c2ccc(C)cc2)cc1
CCCCCCCCCCCCc1ccc(S(=O)(=O)Nc2ccccc2S(=O)(=O)C=CC#N)cc1
Cc1cc(C)c(S(=O)(=O)Nc2ccc(S(=O)(=O)C=CC#N)cc2)c(C)c1
CC(C)c1cc(C(C)C)c(S(=O)(=O)Nc2ccc(S(=O)(=O)C=CC#N)cc2)c(C(C)C)c1
N#CC=CS(=O)(=O)c1ccc(NS(=O)(=O)c2ccc(F)cc2)cc1
N#CC=CS(=O)(=O)c1ccc(NS(=O)(=O)c2cc(Cl)cc(Cl)c2O)cc1
N#CC=CS(=O)(=O)c1ccc(NS(=O)(=O)c2ccc(O)c(C(=O)O)c2)cc1
N#CC=CS(=O)(=O)c1ccc(NS(=O)(=O)c2cccc(C(=O)O)c2)cc1
CCOC(=O)c1ccc(S(=O)(=O)Nc2ccc(S(=O)(=O)C=CC#N)cc2)cc1
CC(=O)Nc1ccc(S(=O)(=O)Nc2ccc(S(=O)(=O)C=CC#N)cc2)cc1
Cc1ccc(S(=O)Nc2ccc(S(=O)(=O)C=CC#N)cc2)cc1
O=P(Cl)(Cl)N(CCCl)CCCl
Nc1ccc(S(=O)(=O)C=CC(F)(F)F)cc1
CCCOc1cc(C(=O)CCC(=O)O)ccc1OCC
CCOc1cc(OCC)c(C(=O)/C=C/C(=O)O)cc1OCC
CCOc1cc(OCC)c(C(=O)CCC(=O)O)cc1OCC
CC1(C)CC(=O)CC(=O)C1
CC1(C)CC(=O)C(S(=O)CC2CCCCC2)=C(O)C1
CC(C)CS(=O)C1=C(O)CC(C)(C)CC1=O
CC(C)CCS(=O)C1=C(O)CC(C)(C)CC1=O
CC1(C)CC(=O)C(S(=O)Cc2ccc(Cl)cc2)=C(O)C1
CC1(C)CC(=O)C(S(=O)Cc2ccc(F)cc2)=C(O)C1
Cc1ccc(CS(=O)C2=C(O)CC(C)(C)CC2=O)cc1
CC1(C)CC(=O)C(S(=O)Cc2ccccc2)=C(O)C1
CCCCCCCCC(O)COCCCC
CCCCCCCCC(O)COCCCC
O=[N+]([O-])c1cc(C(F)(F)F)cc(C(F)(F)F)c1O
COC(=O)[C@H]1CC[C@H]2[C@@H]3CC[C@H]4C[C@H](O)CC[C@]4(C)[C@H]3C(=O)C[C@]12C
CCOC(=O)[C@H]1CC[C@H]2[C@@H]3CC[C@H]4C[C@H](O)CC[C@]4(C)[C@H]3C(=O)C[C@]12C
CC(C)OC(=O)[C@H]1CC[C@H]2[C@@H]3CC[C@H]4C[C@H](O)CC[C@]4(C)[C@H]3C(=O)C[C@]12C
CO[C@H]1C[C@@]2(C)[C@@H](CC[C@H]3[C@@H]4CC[C@H](C(C)=O)[C@@]4(C)CC(=O)[C@@H]32)C[C@@H]1O
COC(=O)[C@H]1CC[C@H]2[C@@H]3CC[C@H]4C[C@H](O)[C@@H](OC)C[C@]4(C)[C@H]3C(=O)C[C@]12C
COC(=O)[C@H]1CC[C@H]2[C@@H]3CC[C@H]4C[C@H](O)[C@@H](Br)C[C@]4(C)[C@H]3C(=O)C[C@]12C
COC(=O)[C@H]1CC[C@H]2[C@@H]3CCC4=C[C@@H](O)CC[C@]4(C)[C@H]3C(=O)C[C@]12C
CCCCOC(=O)[C@H]1CC[C@H]2[C@@H]3CC[C@H]4C[C@H](O)CC[C@]4(C)[C@H]3C(=O)C[C@]12C
CC(=O)OCOC(=O)[C@H]1CC[C@H]2[C@@H]3CC[C@H]4C[C@H](O)CC[C@]4(C)[C@H]3C(=O)C[C@]12C
CCOC(=O)COC(=O)[C@H]1CC[C@H]2[C@@H]3CC[C@H]4C[C@H](O)CC[C@]4(C)[C@H]3C(=O)C[C@]12C
C[C@]12CC(=O)[C@H]3[C@@H](CC[C@H]4C[C@H](O)[C@@H](Br)C[C@@]43C)[C@@H]1CC[C@@H]2C#N
COC(=O)[C@H]1CC[C@H]2[C@@H]3CC[C@H]4C[C@](C)(O)CC[C@]4(C)[C@H]3C(=O)C[C@]12C
COC(=O)[C@H]1CC[C@H]2[C@@H]3CC[C@H]4C[C@H](O)C=C[C@]4(C)[C@H]3C(=O)C[C@]12C
C[C@]12CC(=O)[C@H]3[C@@H](CC[C@H]4C[C@H](O)CC[C@@]43C)[C@@H]1CC[C@@H]2C(=O)OCCCN1CCOCC1
C[C@]12CC[C@@H](O)C[C@@H]1CC[C@@H]1[C@@H]2CC[C@]2(C)[C@@H](C(=O)OCCN3CCOCC3)CC[C@@H]12
C[C@]12CC[C@H]3[C@@H](CC[C@H]4C[C@H](O)CC[C@@]43C)[C@@H]1CC[C@@H]2C#N
C[C@]12C=C[C@@H](O)C[C@@H]1CC[C@@H]1[C@@H]2CC[C@]2(C)[C@@H](C#N)CC[C@@H]12
COC(=O)[C@H]1CC[C@H]2[C@@H]3CC[C@H]4C[C@@H](OS(=O)(=O)c5ccc(C)cc5)CC[C@]4(C)[C@H]3C(=O)C[C@]12C
COC(=O)[C@H]1CC[C@H]2[C@@H]3CC[C@H]4CC=CC[C@]4(C)[C@H]3C(=O)C[C@]12C
COC(=O)[C@H]1CC[C@H]2[C@@H]3CC[C@H]4C[C@@H]5O[C@@H]5C[C@]4(C)[C@H]3C(=O)C[C@]12C
C[C@]12CC(=O)[C@H]3[C@@H](CC[C@H]4C[C@@H]5O[C@@H]5C[C@@]43C)[C@@H]1CC[C@@H]2C(=O)O
CCO[C@H]1C[C@@]2(C)[C@@H](CC[C@H]3[C@@H]4CC[C@H](C(=O)O)[C@@]4(C)CC(=O)[C@@H]32)C[C@@H]1O
C[C@@H]1C[C@H]2[C@@H]3CC[C@H]4C[C@H](O)CC[C@]4(C)[C@H]3C(=O)C[C@]2(C)[C@H]1C(=O)O
C[C@]12CC(=O)[C@H]3[C@@H](CC[C@H]4CC=CC[C@@]43C)[C@@H]1CC[C@@H]2C(=O)Cl
C[C@]12CC(=O)[C@H]3[C@@H](CC[C@H]4C[C@@H]5O[C@@H]5C[C@@]43C)[C@@H]1CC[C@@H]2C#N
CC(=O)[C@H]1[C@H](C)C[C@H]2[C@@H]3CC[C@H]4C[C@H](O)CC[C@]4(C)[C@H]3C(=O)C[C@@]21C
C[C@]12CCC(=O)C[C@@H]1CC[C@@H]1[C@@H]2CC[C@]2(C)[C@@H](C(=O)Cl)CC[C@@H]12
C[C@]12CC[C@H]3[C@@H](CC[C@H]4CC(=O)CC[C@@]43C)[C@@H]1CC[C@@H]2C#N
C[C@]12CC[C@H]3[C@@H](CC[C@H]4CC=CC[C@@]43C)[C@@H]1CC[C@@H]2C#N
FC(F)(F)C(F)(F)COCCl
FC(F)OC(F)(C(F)F)C(F)F
FC(F)(F)C(F)(F)COCCl
C=Cc1nccnc1C
c1csc(CSCc2cccs2)c1
COC(=O)C=Cc1ccc(OC)cc1
CCOCC=Cc1ccccc1
CCOCC=Cc1ccc(OC)cc1
CCOc1ccc(C=CC(=O)OC)cc1
O=C(NC(F)(F)F)N(O)c1ccccc1
O=c1on(-c2ccccc2)c(=O)n1C(F)(F)F
O=C(NC(F)(F)F)N(O)c1ccc(F)cc1
O=c1on(-c2ccc(F)cc2)c(=O)n1C(F)(F)F
O=c1on(-c2ccc(Cl)c(Cl)c2)c(=O)n1C(Cl)(Cl)Cl
Cc1cccc(N(O)C(=O)NC(F)(F)F)c1
Cc1cccc(-n2oc(=O)n(C(F)(F)F)c2=O)c1
CS(=O)c1ccc(-n2oc(=O)n(C(F)(F)F)c2=O)cc1
CN(CC=O)C(=O)Nc1nnc(S(C)(=O)=O)s1
CCCN(CC=O)C(=O)Nc1nnc(C2CCC2)s1
O=C(c1ccccc1)C1(c2ccccc2)COC(C(Cl)(Cl)Cl)O1
O=C(c1ccccc1)C1(c2ccccc2)COC(c2ccco2)O1
O=C(O)CCCCC(=O)O
CC(=Nc1ccc(Cc2ccc(N=C(C)c3ccccc3)cc2)cc1)c1ccccc1
C(=NCCN=Cc1ccccc1)c1ccccc1
CC(C)CCCC(C)Oc1ccccc1Br
COc1cc(C=O)cc(Br)c1OC(C)CCCC(C)C
CC(C)CCCC(C)Oc1ccc(C#N)cc1
COc1cccc(OC(C)CCCC(C)C)c1
CC(=O)c1ccc(OC(C)CCCC(C)C)cc1
CCN(CC)C(=O)c1ccc(OC/C=C(\C)CCC=C(C)C)c(OC)c1
CCN(CC)C(=O)c1ccc(OC(C)CCC(C)=C(C)C)c(OC)c1
CCN(CC)C(=O)c1ccc(OC(C)CCCC(C)C)c(OC)c1
COc1ccc(OC(C)CCCC(C)C)cc1
CC(C)=CCCC(C)=CCSc1ccc(C)cc1
CC(C)=CCCC(C)=CCSc1cccc(C)c1
CC(C)=CCCC(C)=CCSc1ccccc1C
CC(C)CCCC(C)Oc1ccc(C(=O)N(CC(C)C)CC(C)C)cc1
COC(=O)c1ccc(OC(C)CCCC(C)C)c(OC)c1
CCN(CC)C(=O)c1ccc(OC(C)CCCC(C)C)c(OC)c1
Cc1cccc(I)c1[N+](=O)[O-]
ClCC1COc2ccccc2O1
O=C(c1ccc2c(c1)CCO2)N1CCN(c2ncccn2)CC1
O=C(c1ccc2c(c1)CCO2)N1CCN(c2nccs2)CC1
CC(C)C1(C)NCCS1
CCCCNc1cc(N)n(CCCC)c(=O)c1C#N
CONC(=O)NC1CCCc2sccc21
NC1CCCc2sc(Cl)cc21
CC(O)C1c2ccccc2COc2ccccc21
CNC(=O)c1ccccc1C(O)(c1ccc(Cl)cc1)c1ccccc1CN(C)C
CN(C)Cc1ccccc1C1(c2ccc(Cl)cc2)OC(=O)c2ccccc21
O=[N+]([O-])c1ccc(Oc2cccc(Oc3ccc([N+](=O)[O-])c([N+](=O)[O-])c3)c2)cc1[N+](=O)[O-]
Nc1ccc(Oc2ccccc2-c2ccccc2Oc2ccc(N)c(N)c2)cc1N
Nc1ccc(Oc2cccc3c(Oc4ccc(N)c(N)c4)cccc23)cc1N
CCOC(=O)C(=O)C(C#N)c1ccccc1
CCOC(=O)C(=O)C(C#N)c1ccc(C)cc1
CSc1ccc(C(C#N)C(=O)C(=O)C(C#N)c2ccccc2)cc1
CCOC(=O)C(=O)C(C#N)c1ccc(SC)cc1
CC(O)c1cnc(-c2ccccc2)nc1-c1ccccc1
OC(CN=CCc1cnc(-c2ccccc2)nc1-c1ccccc1)c1ccccc1
N#CC1(O)COc2ccccc2OC1
N#CC1(O)COc2ccccc2OC1
c1ccc2c(c1)OCC1(CO2)CO1
O=[N+]([O-])c1ccc2c(c1)OCC1(CO2)CO1
CC(=O)OC1(CN(C(C)=O)C(C)C)COc2ccc(N)cc2OC1
CC(C)NCC1(O)COc2ccc(NS(C)(=O)=O)cc2OC1
CCOC(=O)Nc1ccc2c(c1)OCC(CN(C(C)=O)C(C)C)(OC(C)=O)CO2
CCOC(=O)Nc1ccc2c(c1)OCC(O)(CNC(C)C)CO2
COc1ccc2c(c1)OCC(O)(CNC(C)C)CO2
CC(C)N1CC2(COc3ccccc3OC2)OC1=O
CC(C)NCC1(O)COc2ccc([N+](=O)[O-])cc2OC1
CC(C)N1CC2(COc3ccc(NS(C)(=O)=O)cc3OC2)OC1=O
CCOC(=O)Nc1ccc2c(c1)OCC(O)(CNC(C)C)CO2
COc1ccc2c(c1)OCC1(CO2)CN(C(C)C)C(=O)O1
COC1(C)Oc2cccc(OCc3ccccc3)c2O1
Oc1cccc(OCc2ccccc2)c1O
N#CC1(O)COc2cccc(OCc3ccccc3)c2OC1
COC(=O)C1Oc2ccccc2OCC1=O
O=C1COc2ccccc2OC1
O=C(O)COc1ccccc1OC(C(=O)O)c1ccccn1
COC(=O)C1Oc2ccccc2OC(c2ccccn2)C1=O
N#CCOc1ccccc1O
N#CCOc1ccccc1OC(C#N)c1ccccc1
CC(C#N)Oc1ccc(Cl)cc1C=O
CC(C#N)Oc1ccc(Cl)cc1O
CC(C#N)Oc1ccc(Cl)cc1OCC#N
CC(C)N1CC2(COc3ccc([N+](=O)[O-])cc3OC2)OC1=O
CC(C)NCC1(O)COc2ccc([N+](=O)[O-])cc2OC1
CC(C)NCC1(O)COc2ccc(O)cc2OC1
CC(C)N1CC2(COc3ccc(N)cc3OC2)OC1c1ccccc1
CC(C)N1CC2(COc3ccc(NS(C)(=O)=O)cc3OC2)OC1c1ccccc1
CC(C)NCC1(O)COc2ccc(N(C)C)cc2OC1
CC(=O)O[C@]1(C(=O)C(=O)O)CC[C@H]2[C@@H]3CCC4=CC(=O)CC[C@]4(C)[C@H]3CC[C@@]21C
CC(=O)OCC(=O)C1=CC[C@H]2[C@@H]3CCC4=CC(=O)C=C[C@]4(C)[C@@]3(F)[C@@H](OC(C)=O)C[C@]12C
CC(=O)C1=CC[C@H]2[C@@H]3CCC4=CC(=O)CC[C@]4(C)[C@@]3(F)C(=O)C[C@]12C
CC(O)c1ccc(C2=CCCCCC2)cc1
CC1CC=C(c2ccc(C(C)O)cc2)CC1
CC(O)c1ccc(C2=CCCCC2)cc1
CCOC(=O)C(C)c1ccc(C2=CCCCC2)cc1
CC(C(=O)Cl)c1ccc(C2=CCCCC2)cc1
CC(C(=O)NCCN(C)C)c1ccc(C2=CCCCC2)cc1
OC1(c2ccc(C3OCCO3)cc2)CCCCC1
O=C(O)Cc1ccc(C2=CCCCC2)cc1
COC(=O)c1ccc(O)c(C)c1O
CC(C)(C)OC(=O)CC[C@H](NC(=O)CNC(=O)[C@H](CSC(c1ccccc1)(c1ccccc1)c1ccccc1)NC(c1ccccc1)(c1ccccc1)c1ccccc1)C(=O)OC(C)(C)C
OCCC(c1ccccc1)c1ccccc1
CCCCC/C=C/C12CC(OC3CCCCO3)CC1C2
C#CCN(C)C(=O)CBr
CC(CO)C(=O)c1ccc(F)cc1
CC1Cc2cc(F)ccc2C1=O
CC1Cc2cc(F)ccc2C1=O
CC1Cc2cc(F)ccc2C1=O
CC(CN(C)C)C(=O)c1ccc(F)cc1
CC1Cc2cc(F)ccc2C1=O
CSc1ccc(CC2C(C)=Cc3cc(F)ccc32)cc1
CC1=Cc2cc(F)ccc2C1Cc1ccc(S(C)=O)cc1
CC(C)(Br)C(=O)c1ccc(F)cc1
CSc1ccc(CC2C(C)=Cc3cc(F)ccc32)cc1
Nc1ccc(F)c([N+](=O)[O-])c1
Nc1ccc(C(=O)O)cc1
CCC(CCl)NC(C)=O
CCC(CCl)NC(C)=O
Nc1cc(C#Cc2ccccc2)c(-c2cc(N)c(N)cc2C#Cc2ccccc2)cc1N
CC(CNC(=O)Cc1ccccc1)NCC(O)c1ccccc1
CCC(CCl)NC(C)=O
CCC12CC3CC(CC(C3)C1)C2
CC(C)(C)C1=CC(=O)C=C(C(C)(C)C)C1=O
CN(C)C=NC(Cl)=C(C#N)C=O
CN(C)C=NC(Cl)=C(C#N)C=O
CCCCOP(OCCCC)c1ccccc1
CCCCCCC(C)(C)c1cc(O)c2c(c1)OC(C)(C)[C@@H]1CCC(=O)C[C@@H]21
NCc1[nH]c2ccc(Cl)cc2c1-c1c(F)cccc1F
CCOC(=O)c1[nH]c2cc(Br)c(Cl)cc2c1-c1ccccc1
COC(=O)c1sc2ccc(Br)cc2c1-c1ccccc1
N#Cc1sc2ccc(Br)cc2c1-c1ccccc1
CCOC(=O)c1[nH]c2cc(Cl)c(Cl)cc2c1-c1ccc(Cl)cc1Cl
O=C(NCCc1ccc(O)c(O)c1)C12CC3CC(CC(C3)C1)C2
CC(C)(C)C(=O)NCCc1ccc(O)c(O)c1
COc1ccc(CCNC(=O)C2CCCCC2)cc1OC
O=C(NCCc1ccc(O)c(O)c1)C1CCCCC1
CC(C)(C)C(=O)NCCc1ccc(O)c(O)c1
CC(C)(C)C(=O)NCCc1ccc(O)c(O)c1
CC(C)(C)C(=O)NCCc1ccc(O)c(O)c1
O=C(Nc1ccccc1)C12CC3CC(CC(C3)C1)C2
O=C(NCc1ccccc1)C12CC3CC(CC(C3)C1)C2
COc1ccc(NC(=O)C23CC4CC(CC(C4)C2)C3)cc1
COc1ccc(NC(=O)C23CC4CC(CC(C4)C2)C3)cc1OC
COc1ccc(CNC(=O)C23CC4CC(CC(C4)C2)C3)cc1OC
COc1ccc(CCNC(=O)C23CC4CC(CC(C4)C2)C3)cc1OC
O=C(Nc1cccc(F)c1)C12CC3CC(CC(C3)C1)C2
O=C(Nc1ccc(F)cc1)C12CC3CC(CC(C3)C1)C2
O=C(Nc1ccc(F)c(F)c1)C12CC3CC(CC(C3)C1)C2
COc1ccc(CNC(=O)C23CC4CC(CC(C4)C2)C3)cc1
O=C(NCc1ccc(O)cc1)C12CC3CC(CC(C3)C1)C2
O=C(Nc1ccc(O)c(O)c1)C12CC3CC(CC(C3)C1)C2
Cc1ccc(O)c2c1C(C)CC2=O
O=C1CCc2ccccc21
O=C1CCc2ccccc21
O=C1CCc2ccccc21
O=C1CCc2ccccc21
C(OCC1CO1)C1CO1
O=C1CCCCCCCCCCCN1
O=C(Oc1ccc([N+](=O)[O-])cc1)c1ccnnc1O
CC1(COCc2ccccc2)COC(c2ccccc2)=N1
CC1(COCc2ccccc2)COC(c2ccc([N+](=O)[O-])cc2)=N1
C=C(C)CO[C@@H]1C[C@H]2[C@@H]3CCC4=CC(=O)CC[C@]4(C)[C@@]3(F)[C@@H](O)C[C@]2(C)[C@@]1(O)C(=O)CO
CC(=O)CO[C@@H]1C[C@H]2[C@@H]3CCC4=CC(=O)CC[C@]4(C)[C@@]3(F)[C@@H](O)C[C@]2(C)[C@@]1(O)C(=O)CO
C=C(CN1C(=O)c2ccccc2C1=O)c1ccccc1
C=C(CO[C@@H]1C[C@H]2[C@@H]3CCC4=CC(=O)CC[C@]4(C)[C@@]3(F)[C@@H](O)C[C@]2(C)[C@@]1(O)C(=O)CO)c1ccccc1
C=CCO[C@@H]1C[C@H]2[C@@H]3CCC4=CC(=O)CC[C@]4(C)[C@@]3(F)[C@@H](O)C[C@]2(C)[C@@]1(O)C(=O)CO
C1=C(N2c3ccccc3Sc3ccccc32)N(C2=NCCC2)CC1
Clc1cccc2c1Sc1ccccc1N2C1=CCCN1C1=NCCC1
COc1ccc2c(c1)N(C1=CCCN1C1=NCCC1)c1ccccc1S2
FC(F)(F)c1ccc2c(c1)N(C1=CCCN1C1=NCCC1)c1ccccc1O2
CCCCC1CCC(N2C(N3c4ccccc4Oc4ccccc43)=CCC2CCCC)=N1
CCCCC1CCC(N2C(N3c4ccccc4Sc4ccccc43)=CCC2CCCC)=N1
O=C(c1ccc(Nc2nc(Nc3ccc(C(=O)c4ccc(C(=O)O)c(C(=O)O)c4)cc3)nc(N(c3ccccc3)c3ccccc3)n2)cc1)c1ccc(C(=O)O)c(C(=O)O)c1
CC1(C)C(=O)NC(c2ccc(NC(=O)CCl)cc2)c2ccccc21
CC1C(=O)NC(c2ccc(NC(=O)CCl)cc2)c2ccccc21
CC(C)C1C(=O)NC(c2ccc(NC(=O)CCl)cc2)c2ccccc21
COc1ccc(-c2nccnc2O)cc1
COc1ccc(-c2nccnc2Cl)cc1
NC(=O)CNC1CCCC1
COc1nccnc1Cl
Clc1nccnc1Oc1ccccc1
Clc1nccnc1OCc1ccccc1
Cc1cnc(C)c(Cl)n1
Cc1cnc(N)c(Br)n1
CCCOc1nc(C)cnc1N
Cc1nc(N)c(OCc2ccccc2)nc1C
COc1c[n+]([O-])cc(Cl)n1
COc1c[n+]([O-])cc(N)n1
COc1cnc(Cl)c(N)n1
COc1cnc(Oc2ccccc2)c(Cl)n1
COc1cnc(N2CCOCC2)c(Cl)n1
Brc1cnc(Br)c(-c2ccccc2)n1
CC(C)c1nc(Br)cnc1Br
COc1nc(Br)cnc1N
COc1cnc(N)c(OC)n1
COc1cnc(O)c(OC)n1
COc1cnc(Cl)c(OC)n1
Nc1ncc(Br)nc1N1CCOCC1
Nc1ncc(N2CCOCC2)nc1N1CCOCC1
Oc1ncc(Br)nc1N1CCOCC1
Nc1cnc(O)c(N2CCOCC2)n1
Nc1cnc(Cl)c(N2CCOCC2)n1
Nc1ncc(Oc2ccccc2)nc1N1CCOCC1
O=c1oc2ccccc2c2c1CNCC2
COc1ccc2c3c(c(=O)oc2c1)CN(CCN1CCOCC1)CC3
COc1cc2oc(=O)c3c(c2cc1OC)CCN(CCN1CCOCC1)C3
COc1cc(OC)c2c3c(c(=O)oc2c1)CN(CCN1CCCCC1)CC3
COc1ccc2c3c(c(=O)oc2c1OC)CN(CCN1CCCCC1)CC3
O=c1oc2cc(O)c(O)cc2c2c1CN(CCN1CCCCC1)CC2
O=c1oc2cc(O)c(O)cc2c2c1CN(CCN1CCOCC1)CC2
CCOc1cc2oc(=O)c3c(c2cc1OCC)CCN(CCN1CCOCC1)C3
CCOc1cc2oc(=O)c3c(c2cc1OCC)CCN(CCN1CCCCC1)C3
Cc1ccc(C)c(C)n1
Nc1ccc(C(F)(F)F)cc1Br
CCCC(Cl)CSc1ccccc1Br
CC(C)(C)c1ccc(C(O)CCCCN2CCC(C(O)(c3ccccc3)c3ccccc3)CC2)cc1
ON=C(CCCCN1CCC(C(O)(c2ccccc2)c2ccccc2)CC1)c1ccc(F)cc1
O=C(CCCCN1CCC(C(O)(c2ccccc2)c2ccccc2)CC1)c1ccc(N2CCCCC2)cc1
ON=c1c2nccc3cccc(c32)n2cccc12
O=c1c2nccc3cccc(c32)n2cccc12
N=c1c2nccc3cccc(c32)n2cccc12
N#Cc1nccc2cccc(-n3cccc3)c12
Cc1ccc(S(=O)(=O)N2C=Cc3cccc(-n4cccc4)c3C2C#N)cc1
O=C(O)CON=c1c2nccc3cccc(c32)n2cccc12
CC(ON=c1c2nccc3cccc(c32)n2cccc12)C(=O)O
O=C(O)C(ON=c1c2nccc3cccc(c32)n2cccc12)c1ccccc1
CCOC(=O)CON=c1c2nccc3cccc(c32)n2cccc12
CC(C)OC(=O)CON=c1c2nccc3cccc(c32)n2cccc12
O=C(O)CCON=c1c2nccc3cccc(c32)n2cccc12
CC(=O)ON=c1c2nccc3cccc(c32)n2cccc12
COC(=O)CON=c1c2nccc3cccc(c32)n2cccc12
O=C(O)CON=c1c2nccc3c(Cl)ccc(c32)n2cccc12
Cc1cccc2sc(S)nc12
CC1(C)S[C@@H]2CC(=O)N2[C@H]1C(=O)O
CCOP(=O)(N=C=O)OCc1ccccc1
CCOC(=O)C1=C(C(=O)OCC)C(c2cccc(Cl)c2)C(C(=O)OCC)=C(C)N1
O=C(Nc1nc2ccccc2[nH]1)c1ccoc1
O=C(Nc1nc2ccccc2[nH]1)c1cccnc1
O=C(Nc1nc2ccccc2[nH]1)c1cccnc1
c1ccc2c(c1)nc1nc(-c3ccoc3)sn12
c1ccc2c(c1)nc1nc(-c3cnccn3)sn12
CC1(C)NC(=O)N(CCCl)C1=O
CCOC(OCC)c1nnc2n1-c1ccc(Cl)cc1C(c1ccccc1F)=NC2
CCOC(OCC)c1nnc2n1-c1ccc(Cl)cc1C(c1ccccc1)=NC2
O=S(=O)(O)c1ccccc1
O=C(O)Cc1ccc(S)cc1
CCOC(=O)Cc1ccc(S)cc1
CCOC(=O)Cc1ccc2c(c1)C(=O)c1ccccc1CS2
CCOC(=O)C(C)c1ccc2c(c1)C(=O)c1ccccc1CS2
O=C(O)Cc1ccc2c(c1)C(=O)c1ccccc1CS2
O=S1(=O)CCC(NCCNC2CCS(=O)(=O)C2)C1
O=S1(=O)CCC(NC2CCCCC2NC2CCS(=O)(=O)C2)C1
CC(CNC1CCS(=O)(=O)C1)NC1CCS(=O)(=O)C1
Cc1cccc(C)c1NCC1OCCCO1
Cc1cccc(C)c1N(CC1OCCCO1)C(=O)CCl
CCc1cccc(C)c1NCC1OCCO1
CCc1cccc(C)c1N(CC1OCCO1)C(=O)CCl
C#CCOCc1ccc2c(c1)OCCO2
C#CCOC(CC)c1ccc(OC)c(OC)c1
CCc1cccc(CC)c1NCCC1COCO1
COc1cccc(C)c1NCC1COCO1
CCc1cc(Cl)ccc1NCC1COCO1
Cc1cc(C)c(NCC2COCO2)c(C)c1
Cc1cc(Br)cc(C)c1NCC1COCO1
CC1OCC(CN(C(=O)C(Br)C(C)(C)C)c2ccccc2)O1
NC(=NO)c1ccc(-c2ccc(Cl)cc2)o1
NC(=NO)c1ccc(-c2ccc([N+](=O)[O-])cc2)o1
NC(=NO)c1ccc(-c2ccc(N)cc2)o1
Cc1ccc(-c2ccc(C(N)=NO)o2)cc1
O=Cc1ccc(-c2ccc(OCc3ccccc3)cc2)o1
NC(=NO)c1ccc(-c2ccc(OCc3ccccc3)cc2)o1
NC(=NO)c1ccc(-c2ccc(O)cc2)o1
NC(=NO)c1ccc(-c2ccccc2)o1
CSc1ccc(-c2ccc(C(N)=NO)o2)cc1
CC(O)c1ccc(-c2ccc(C#N)o2)cc1
CC(=O)c1ccc(-c2ccc(C(N)=NO)o2)cc1
COc1ccc(-c2ccc(C=O)o2)cc1
COc1ccc(-c2ccc(C=NO)o2)cc1
COc1ccc(-c2ccc(C#N)o2)cc1
CCCCCCCCCCC(=O)OC
CCCCCC(=O)CC=CC(=O)OC
CCO[Si](CCCS)(OCC)OCC
CCO[Si](CCCSSSCCC[Si](OCC)(OCC)OCC)(OCC)OCC
CCO[Si](CCCSSSSCCC[Si](OCC)(OCC)OCC)(OCC)OCC
CN(SC1CCCCCCC1Cl)C(=O)Nc1ccc(Cl)c(Cl)c1
CC(C)OC(=O)C(C)S
CCOC(=O)CCCCCCC1C(OC(C)=O)CC(OC(C)=O)C1C#N
CC(=O)OC1CC(OC(C)=O)C(CCCl)C1C#N
C=C1CCCC(C)(C)C1C(O)/C=C/C
CC=CC(=O)C1=C(C)CCCC1
CC1CCCC(=O)C1(C)C
C=C1CCCC(C)(C)C1C(=O)C#CC
CCCCCC(C)C(C)c1cc(O)c2c3c(c(=O)oc2c1)SCC3C
CCCCCC(C)C(C)c1cc(O)c2c3c(c(=O)oc2c1)SC(C)(C)C3
CCCCCc1cc(O)c2c3c(c(=O)oc2c1)SC(C)(C)C3
CCCCCC(C)C(C)c1cc(O)c2c3c(c(=O)oc2c1)SC(C)C3
CCCCCc1cc(O)c2c3c(c(=O)oc2c1)SC(C)C3
NCC1=C(CC(=O)O)CC=CC1
NC1C(=O)N2C(C(=O)O)=C(CSc3ccc(O)nn3)CS[C@H]12
Cc1nnc(SCC2=C(C(=O)O)N3C(=O)C(N)[C@H]3SC2)s1
O=c1[nH]nc2ccc(S)nn12
NC1C(=O)N2C(C(=O)O)=C(CSc3ccc4n[nH]c(=O)n4n3)CS[C@H]12
NC1C(=O)N2C(C(=O)O)=C(CSc3nnc4ccccn34)CS[C@H]12
NC1C(=O)N2C(C(=O)O)=C(CSc3nnc4cccnn34)CS[C@H]12
O=C(Nc1cnns1)c1ccccc1
NC1C(=O)N2C(C(=O)O)=C(CSc3cnn[nH]3)CS[C@H]12
Cc1nnc(SCC2=C(C(=O)O)N3C(=O)C(NC(=O)CC4=C(CN)CCCC4)[C@H]3SC2)s1
NCC1=C(CC(=O)NC2C(=O)N3C(C(=O)O)=C(CSc4c[nH]nn4)CS[C@H]23)CCCC1
C=CCN(CC=C)CCCOC(=O)c1ccc2c(c1)-c1ccc(C(=O)OCCCN(CC=C)CC=C)c3cccc-2c13
CCn1c2ccc(C(=O)CCCCl)cc2c2cc(C(=O)CCCCl)ccc21
CCN(CC)CCCC(=O)c1ccc2c(c1)c1ccc(C(=O)CCCN(CC)CC)cc1n2C
CCn1c2ccc(C(=O)C(C)CCN3CCCCC3)cc2c2cc(C(=O)C(C)CCN3CCCCC3)ccc21
COc1ccc(OC)c(C=CC=O)c1
COc1nc(Cl)nc(Cl)n1
COc1nc(Cl)nc(OC)n1
N#CCN(CC#N)c1nc(Cl)nc(Cl)n1
COc1nc(Br)nc(OC)n1
OCCN(CCO)c1nc(Cl)nc(Cl)n1
O=C1c2ccccc2C(=O)N1c1nc(Cl)nc(Cl)n1
N#CCCn1c2ccccc2c2cc([N+](=O)[O-])ccc21
N#CCCn1c2ccccc2c2cc([N+](=O)[O-])ccc21
Cc1cc(CNCc2ccccc2)c(C)cc1CNCc1ccccc1
COc1ccc(CCC(=O)c2c(O)cc(O[C@@H]3O[C@H](CO)[C@@H](O)[C@H](O)[C@H]3O[C@@H]3O[C@@H](C)[C@H](O)[C@@H](O)[C@H]3O)cc2O)cc1O
CN1C(=O)C2CCCN2Cc2ccccc21
CCN1C(=O)C2CCCN2Cc2ccccc21
CN1C(=O)C2CCCN2Cc2cc(Cl)ccc21
CN1C(=O)C2CCCN2Cc2cc(Cl)ccc21
Cc1ccc2c(c1)CN1CCCC1C(=O)N2C
CN1C(=O)C2CCCN2Cc2ccc(Cl)cc21
CN1C(=O)C2CCCN2Cc2cc(C(F)(F)F)ccc21
COc1cc(Cl)c2c(c1)CN1CCCC1C(=O)N2C
O=C1C2CCCN2Cc2cc(Cl)ccc2N1CC1CCC1
CN1C(=O)C2CCCN2Cc2cc(OCc3ccccc3)ccc21
CN1C(=O)C2CCCN2Cc2cc(O)ccc21
CN1C(=O)C2CCCN2Cc2cc([N+](=O)[O-])ccc21
CN1C(=O)C2CCCN2Cc2cc(N)ccc21
CN1C(=O)C2CCCN2Cc2cc(O)ccc21
CN1C(=O)C2CCCN2Cc2cc(Cl)ccc21
COc1ccc2c(c1)CN1CCCC1C(=O)N2C
CN1C(=O)C2CCCN2Cc2ccccc21
CC1CC(=O)CC(C)(C)C1
CC1CC(=O)CC(C)(C)C1
CC(=O)[C@@]12O[C@]1(C)C[C@H]1[C@@H]3CCC4C[C@H](O)CC[C@]4(C)[C@H]3C(=O)C[C@@]12C
CC1CC(C)CN(Sc2ccccc2)C1
CN(C)C(=O)Nc1ccc(Oc2ccc(Cl)nn2)cc1
CCCCO[Si](CCCSC#N)(OCCCC)OCCCC
CCOP(=O)(OCC)C(N=Cc1ccccc1)C(=O)OCc1ccc(OC)cc1
Cc1nc(N(C)C)nc(O)c1C
CCCCc1c(C)nc(NCC)nc1O
COc1cc(Cc2cnc(NOC3CCCCO3)nc2NO)cc(OC)c1OC
COc1cc(Cc2cnc(N)nc2NO)cc(OC)c1OC
NC(=O)c1nc(CCl)n(-c2ccc(Cl)cc2C(=O)c2ccccc2)n1
O=C(NCCO)c1nc(CCl)n(-c2ccc(Cl)cc2C(=O)c2ccccc2)n1
COc1ccc(C(=O)c2cc(Cl)ccc2-n2nc(C(=O)N3CCOCC3)nc2CCl)cc1
CCOC(=O)C(N)N=Nc1ccc(Cl)cc1C(=O)c1ccccc1
CCOC(=O)c1nc(CCl)n(-c2ccc(Cl)cc2C(=O)c2ccccc2)n1
O=C(O)c1nc(CCl)n(-c2ccc(Cl)cc2C(=O)c2ccccc2)n1
CCOC(=O)C(Cl)N=Nc1ccccc1C(=O)c1ccccc1
CC1CC(=O)c2c(n(O)c3ccc(Cl)cc3c2=O)C1
CC1(C)CC(=O)c2c([nH]c3ccc(Cl)cc3c2=O)C1
CCOC(=O)[C@H]1CC[C@@H](C(=O)NCc2ccccc2)N1C
CNC(=O)[C@@H]1CC[C@H](C(=O)O)N1Cc1ccccc1
CN1CC2CCC(C1)N2Cc1ccccc1
CN1CC2CCC(C1)N2
O=C1C2CCC(C(=O)N2Cc2ccccc2)N1Cc1ccccc1
c1ccc(CN2CC3CCC2CN3Cc2ccccc2)cc1
CN1CC2CCC1CN2C(=O)c1ccccc1
CN1CC2CCC1CN2
Cc1ccc(S(=O)(=O)N2CCC[C@@]2(O)CO)cc1
CCOC(=O)N1CC2CC1CN2Cc1ccccc1
O=S(=O)(O)C1C=C(O)C=CC1(O)S(=O)(=O)O
O=C1CCCC12CNc1ccc(Cl)cc12
O=C1c2cccc3cccc(c23)C(=O)N1CCCCCBr
O=C1c2cccc3cccc(c23)C(=O)N1CCCCCCBr
O=C1c2cccc3cccc(c23)C(=O)N1CN1CCc2ccccc2C1
CCOC(=O)/C=C(/C)Nc1ccc2nc[nH]c2c1
CN1CCN(c2ccc([N+](=O)[O-])cn2)CC1
CCCCOc1ccc([N+](=O)[O-])cc1
COc1ccc(Nc2cc(C)nc3ccc4nc[nH]c4c23)cn1
CCCC(C)Oc1ccc([N+](=O)[O-])cc1OC(C)CCC
COc1ccc(O)c([N+](=O)[O-])c1
CCOc1ccc(OC)cc1[N+](=O)[O-]
COc1ccc(OC(C)=O)cc1
COc1ccc(OC(C)=O)cc1[N+](=O)[O-]
COc1ccc(O)cc1[N+](=O)[O-]
NC(=O)c1ccccc1-c1ccc([N+](=O)[O-])cc1[N+](=O)[O-]
CC(C)CCOc1ccc([N+](=O)[O-])cc1OCCC(C)C
CCOC(=O)C1(O)C=CN=c2ccc3c(c21)NCN=3
CC1CCN(Sc2nc3ccccc3s2)CC1
C1CCC(CN2CCCCC2)CC1
CNCC1CCCCC1
CN1C(=O)CCC1(O)c1cccc(C(F)(F)F)c1
Cc1cccc(C2(O)CCC(=O)N2C)c1
O=C(O)CCC(=O)c1ccccc1
O=C(O)CCC(=O)c1ccccc1
NCC(O)c1ccc([N+](=O)[O-])cc1
NCC(O)c1cccc([N+](=O)[O-])c1
C[C@H](N)[C@H](O)c1ccccc1
CC[Si](CC)(CC)N1CCOC1=O
CC[Si](CC)(CC)N1CC(c2ccccc2)OC1=O
O=C1OCCN1C(=O)c1ccccc1
Cn1c([N+](=O)[O-])cnc1C=Cc1ccccc1
CNN=C(Br)c1ncc([N+](=O)[O-])n1C
Cn1c([N+](=O)[O-])cnc1-c1nn(CCCl)c(N)c1C#N
Cn1nc(-c2ncc([N+](=O)[O-])n2C)c(C(N)=O)c1N
CNNC=Nc1c(C#N)c(-c2ncc([N+](=O)[O-])n2C)nn1C
Clc1ccc(Cl)c(Cl)n1
O=c1[nH]c2ccccc2c(=O)o1
O=c1[nH]c2ccccc2c(=O)o1
O=c1[nH]c2ncccc2c(=O)o1
O=c1[nH]c2cnccc2c(=O)o1
O=c1[nH]c2ccncc2c(=O)o1
O=c1[nH]c(=O)c2nccnc2[nH]1
Cn1c(=O)[nH]c2ccccc2c1=O
CCCCn1c(=O)[nH]c2cccnc2c1=O
CC(C)NC(=O)c1cccnc1N
CC(C)n1c(=O)[nH]c2ncccc2c1=O
O=C(O)C1SCCCS1
O=C(Cl)C1SCCCS1
COC(=O)[C@@H]1CC=C[C@@H]1C1SCCCS1
CC(C(=S)Cl)c1ccccc1
COc1ccc(C(=O)c2c(-c3ccccc3)oc3ccccc23)cc1
O=C(c1ccc(O)cc1)c1c(-c2ccccc2)oc2ccccc12
CCN(CC)CCCOc1ccc(C(=O)c2c(-c3ccccc3)oc3ccccc23)cc1
CN(C)CCCOc1ccc(C(=O)c2c(-c3ccccc3)oc3ccccc23)cc1
CCCCN(CCCC)CCCOc1ccc(C(=O)c2c(-c3ccccc3)oc3ccccc23)cc1
O=C(c1ccc(OCCCCBr)cc1)c1c(-c2ccccc2)oc2ccccc12
COc1c(C)cc(C(=O)c2c(-c3ccccc3)oc3ccccc23)cc1C
Cc1cc(C(=O)c2c(-c3ccccc3)oc3ccccc23)cc(C)c1O
CCN(CC)CCOc1ccc(C(=O)c2c(-c3ccc(OC)cc3)oc3ccccc23)cc1
CCN(CC)CCOc1ccc(C(=O)c2c(-c3ccccc3)oc3ccc(Cl)cc23)cc1
CCN(CC)CCOc1ccccc1C(=O)c1c(-c2ccccc2)oc2ccccc12
CCN(CC)CCOc1ccccc1C(=O)c1c(-c2ccccc2)oc2ccc(Cl)cc12
CCN(CC)CCCOc1ccc(C(=O)c2c(-c3ccc(Cl)cc3)oc3ccccc23)cc1
CCN(CC)CCCOc1ccc(C(=O)c2c(-c3ccc(OC)cc3)oc3ccccc23)cc1
CCN(CC)C(C)COc1ccccc1C(=O)O
COc1ccc(C(=O)c2c(-c3ccccc3)oc3ccc(Cl)cc23)cc1
O=C(c1ccc(O)cc1)c1c(-c2ccccc2)oc2ccc(Cl)cc12
CCN(CC)CCCOc1ccc(C(=O)c2c(-c3ccccc3)oc3ccc(Cl)cc23)cc1
Cc1ccc(-c2oc3ccccc3c2C(=O)c2ccc(O)cc2)cc1
CCN(CC)CCCOc1ccc(C(=O)c2c(-c3ccc(C)cc3)oc3ccccc23)cc1
CCN(CC)CCOc1ccc(C(=O)c2c(-c3ccc(C)cc3)oc3ccccc23)cc1
O=C(c1ccc(O)cc1)c1c(-c2ccc(Cl)cc2)oc2ccccc12
CCN(CC)CCCOc1ccc(C(=O)c2c(-c3ccc(Cl)cc3)oc3ccccc23)cc1
CCN(CC)CCCOc1ccc(C(=O)c2c(-c3cc(C)cc(C)c3)oc3ccccc23)cc1
CCN(CC)CCOc1ccc(C(=O)c2c(-c3cc(C)cc(C)c3)oc3ccccc23)cc1
O=C(c1ccc(O)cc1)c1oc2ccccc2c1-c1ccccc1
CCN(CC)CCOc1ccc(C(=O)c2oc3ccccc3c2-c2ccccc2)cc1
O=C(c1ccc(OCCCBr)cc1)c1oc2ccccc2c1-c1ccccc1
CCN(CC)CCCOc1ccc(C(=O)c2oc3ccccc3c2-c2ccccc2)cc1
O=C(COc1ccccc1)c1ccc(Cl)cc1
CCN(CC)CCCOc1ccc(C(=O)c2oc3ccccc3c2-c2ccc(Cl)cc2)cc1
CCN(CC)CCOc1ccc(C(=O)c2c(Cc3ccc(Cl)cc3)oc3ccccc23)cc1
O=C(CBr)c1cccc(C(F)(F)F)c1
COc1ccc(C(=O)c2c(Cc3cccc(C(F)(F)F)c3)oc3ccccc23)cc1
COc1ccc(C(=O)Cl)cc1C
COc1ccc(C(=O)c2c(-c3ccccc3)oc3ccccc23)cc1C
COc1cccc(C(=O)c2c(-c3ccccc3)oc3ccccc23)c1
CCN(CC)CCCOc1cccc(C(=O)c2c(-c3ccccc3)oc3ccccc23)c1
CC(C)(C)c1cc(C(=O)Cl)cc(C(C)(C)C)c1O
CC(C)(C)c1cc(C(=O)c2c(-c3ccccc3)oc3ccccc23)cc(C(C)(C)C)c1O
COc1cc(C(=O)c2c(-c3ccccc3)oc3ccccc23)ccc1O
CCN(CC)CCCOc1ccc(C(=O)c2c(-c3ccccc3)oc3ccccc23)cc1OC
O=C(c1ccccc1)c1cc2cc(Br)ccc2o1
Brc1ccc2oc(Cc3ccccc3)cc2c1
CCN(CC)CCCOc1ccc(C(=O)c2c(Cc3ccccc3)oc3ccc(Br)cc23)cc1
CCN(CC)CCOc1ccc(C(=O)c2c(Cc3ccccc3)oc3cccc(OC)c23)cc1
CCc1cc(C(=O)OC)cc(CC)c1OC
CCc1cc(C(=O)O)cc(CC)c1OC
CCc1ccc(C=C(Br)Br)cc1
CNCCCCOc1ccc(C(=O)c2c(-c3ccccc3)oc3ccccc23)cc1
CCN(CC)CCCOc1ccc(C(=O)c2c(-c3ccccc3)sc3ccccc23)cc1
Clc1ccccc1N1CCN(CCCOc2cccc3c2CCCC3)CC1
Cc1ccccc1N1CCN(CCCOc2cccc3c2CCCC3)CC1
COc1ccccc1N1CCN(CC(O)COc2cccc3c2CCCC3)CC1
Nc1ccccc1N1CCN(CC(O)COc2cccc3c2CCCC3)CC1
COC1(C)CCc2c(C)c(O)c(C)c(C)c2O1
CC(=O)Oc1c(C)c(C)c2c(c1C)CCC(C)(O)O2
Cc1c(C)c2c(c(C)c1O)CCC(C)(CC(=O)O)O2
CC(=O)Oc1c(C)c(C)c2c(c1C)CCC(C)(CC(=O)O)O2
CC(=O)Oc1c(C)c(C)c2c(c1C)CCC(C)(CC(=O)Cl)O2
CC(C)CCCC(C)CCCC(C)CBr
CC(=O)Oc1c(C)c(C)c(O)c(CCC(C)(O)C#N)c1C
CC(=O)Oc1c(C)c(C)c2c(c1C)CCC(C)(C(=O)O)O2
CC(=O)Oc1c(C)c(C)c2c(c1C)CCC(C)(C(=O)Cl)O2
CCC1(OC)CCc2c(C)c(O)c(C)c(C)c2O1
COC1(C)CCc2cc(O)ccc2O1
COC1(C)CCc2cc(OC(=O)c3ccccc3)c(C)c(C)c2O1
CC(=O)Oc1c(C)c(C)c2c(c1C)CCC(O)O2
Cc1c(C)c2c(c(C)c1O)CCC(C)(O)O2
CC(=O)Oc1c(C)c(C)c(OC(C)=O)c(CCC(C)(O)C#N)c1C
COC(=O)C(C)(O)CCc1c(C)c(O)c(C)c(C)c1O
Cc1c(C)c(O)c(CN(C)C)c(C)c1O
Cc1c(C)c2c(c(C)c1O)CCC(C)(CC(=O)O)O2
Cc1c(C)c2c(c(C)c1O)CCC(C)(C#N)O2
Cc1c(C)c2c(c(C)c1OCc1ccccc1)CCC(C)(C(=O)O)O2
CCOC(=O)C1(C)CCc2c(C)c(O)c(C)c(C)c2O1
Cc1c(C)c2c(c(C)c1OCc1ccccc1)CCC(C)(CC=O)O2
CC(=O)Oc1c(C)c(C)c2c(c1C)CCC(C)(C=O)O2
CC(=O)OCCC1(C)CCc2c(C)c(O)c(C)c(C)c2O1
Cc1c(C)c2c(c(C)c1OCc1ccccc1)CCC(C)(CCO)O2
Cc1c(C)c2c(c(C)c1OCc1ccccc1)CCC(C)(CC(=O)O)O2
Cc1c(C)c2c(c(C)c1OCc1ccccc1)CCC(C)(CC(=O)O)O2
Cc1cc([N+](=O)[O-])ccc1S(=O)(=O)Cl
O=S=NNc1cccc(C(F)(F)F)c1
COc1cccc(CCC(C(=O)c2ccc(O)cc2)c2ccccc2)c1
COc1ccc2c(c1)CC[C@H](c1ccccc1)[C@@H]2c1ccc(OCC(O)CN2C(=O)CCC2=O)cc1
COc1cccc(CCC(c2ccccc2)C(O)c2ccccc2)c1
O=c1ccoc2ccccc12
CC(CCCc1ccc(F)cc1)c1cc(O)c2c(c1)OC(C)(C)CC2c1ccncc1
CC(=O)Oc1cc(C(C)CCCc2ccc(F)cc2)cc2c1C(c1ccncc1)=CC(C)(C)O2
CC(CCCc1ccc(F)cc1)c1cc(O)c2c(c1)OC(=O)CC2c1ccncc1
Cc1cc(-c2n[nH]c(-c3ccncc3)n2)ccn1
CCCC(=O)n1nc(-c2ccncc2)nc1-c1ccncc1
Cn1nc(-c2ccncc2)nc1-c1ccncc1
O=S(=O)(c1ccccc1)n1nc(-c2ccncc2)nc1-c1ccncc1
CN(C)C(=O)n1nc(-c2ccncc2)nc1-c1ccncc1
Cn1nc(-c2ccc(Cl)cc2)nc1-c1cccnc1
Cn1nc(-c2cccnc2)nc1-c1ccncc1
Cn1nc(-c2ccncc2)nc1-c1ccccn1
CCCn1nc(-c2ccncc2)nc1-c1ccncc1
O=C1CC[C@@H](C(=O)N[C@@H](Cc2c[nH]cn2)C(=O)N[C@@H](Cc2c[nH]c3ccccc23)C(=O)OCc2ccccc2)N1
O=C1CC[C@@H](C(=O)N[C@@H](Cc2c[nH]cn2)C(=O)N[C@@H](Cc2c[nH]c3ccccc23)C(=O)O)N1
CCC(C)(N)Cc1c[nH]c2ccccc12
CCC(C)(Cc1c[nH]c2ccc(F)cc12)[N+](=O)[O-]
CCC(C)(Cc1cn(C)c2ccc(OC)cc12)[N+](=O)[O-]
CCC(C)(Cc1c[nH]c2ccccc12)NC=O
CCCC(C)(N)Cc1c[nH]c2ccccc12
Cc1ccc(N=CN(C)SN(C)C=Nc2ccc(Cl)cc2C)c(C)c1
Cc1ccc(Cl)cc1C(=O)c1ccccc1
CN(C)C=C1CN=C(c2ccccc2)c2cc(Cl)ccc2C1=O
CN(C)C(=O)n1cc2c(n1)-c1ccc(Cl)cc1C(c1ccccc1Cl)=NC2
CNC(=O)n1cc2c(n1)-c1ccc(Cl)cc1C(c1ccccc1F)=NC2
Cn1ncc2c1-c1ccc(Cl)cc1C(c1ccccc1F)=NC2
O=C(CC1OCCO1)c1ccc(Cl)cc1
FC(F)C(F)(F)OC(Br)C(F)(F)F
Fc1cc(CBr)ccc1-c1nc2ccccc2o1
N#CCc1ccc(-c2nc3ccccc3o2)c(F)c1
O=C(O)Cc1ccc(-c2nc3ccccc3o2)c(F)c1
CCOC(=O)c1ccc(CC)cc1N
CCc1ccc(C(=O)Nc2ccccc2O)c(F)c1
CCc1ccc(-c2nc3ccccc3o2)c(F)c1
CCc1ccc(C(=O)Nc2ccccc2O)cc1
CC(Br)c1ccc(-c2nc3ccccc3o2)cc1
COC(=O)Cc1ccc(-c2nc3ccccc3o2)cc1
C=C(C(N)=O)c1ccc(C(=O)O)cc1
C=C(C(N)=O)c1ccc(C(=O)Cl)cc1
C=C(C(=O)O)c1ccc(-c2nc3ccccc3o2)cc1
CC[C@H](C)[C@H](NC(=O)[C@H](CCC(N)=O)NC(=O)[C@@H]1CCCN1C(=O)[C@H](CCCNC(=N)N)NC(=O)[C@@H]1CCCN1C(=O)[C@H](Cc1c[nH]c2ccccc12)NC(=O)[C@@H]1CCC(=O)N1)C(=O)N1CCC[C@H]1C(=O)N1CCC[C@H]1C(=O)O
CC(=O)C(C(C)=O)C(C)=O
Clc1ccc(-c2ccc(Cl)cc2)cc1
CN(C)c1ccc(-c2ccc(N(C)C)cc2)cc1
CC(=O)Oc1ccccc1
O=C(Oc1ccccn1)c1ccccc1
Cn1c(=O)c2ccccc2c2ccccc21
OC[C@H]1O[C@@H](n2cnc3cncnc32)[C@H](O)[C@@H]1O
CCN(CC)CCCOc1ccc2c(c1)-c1ccc(OCCCN(CC)CC)c3cccc-2c13
CCN(CC)CCCCC(=O)c1ccc2c(c1)C(=O)c1cc(C(=O)CCCCN(CC)CC)ccc1-2
CCN(CC)CCCC(=O)c1ccc2c(c1)c1ccc(C(=O)CCCN(CC)CC)cc1n2C
NN1C=Nc2ccc(Cl)cc2C1(O)c1ccccc1
O=C(c1ccccc1)c1cc(Cl)ccc1-n1cnnc1
O=C(c1ccccc1Cl)c1cc(Cl)ccc1-n1c(CN2C(=O)c3ccccc3C2=O)nnc1CN1C(=O)c2ccccc2C1=O
O=C(c1ccccc1Cl)c1cc(F)ccc1-n1c(CN2C(=O)c3ccccc3C2=O)nnc1CN1C(=O)c2ccccc2C1=O
O=C(c1cc(Cl)ccc1-n1c(CN2C(=O)c3ccccc3C2=O)nnc1CN1C(=O)c2ccccc2C1=O)c1c(F)cccc1F
O=C(c1ccccc1Cl)c1cc([N+](=O)[O-])ccc1-n1c(CN2C(=O)c3ccccc3C2=O)nnc1CN1C(=O)c2ccccc2C1=O
O=C(c1ccccc1)c1ccccc1-n1c(CN2C(=O)c3ccccc3C2=O)nnc1CN1C(=O)c2ccccc2C1=O
NCc1nnc2n1-c1ccc(Cl)cc1C(c1ccccc1)=NC2
CN(C)Cc1nnc2n1-c1ccc(Cl)cc1C(c1ccccc1)=NC2
CN(C)Cc1nnc2n1-c1ccc(Cl)cc1C(c1ccccc1Cl)=NC2
NCc1nnc2n1-c1ccc([N+](=O)[O-])cc1C(c1ccccc1)=NC2
CN(C)Cc1nnc2n1-c1ccc([N+](=O)[O-])cc1C(c1ccccc1)=NC2
NCc1nnc2n1-c1ccc([N+](=O)[O-])cc1C(c1ccccc1Cl)=NC2
CN(C)Cc1nnc2n1-c1ccc([N+](=O)[O-])cc1C(c1ccccc1Cl)=NC2
NCc1nnc2n1-c1ccc(Cl)cc1C(c1c(F)cccc1F)=NC2
CN(C)Cc1nnc2n1-c1ccc(Cl)cc1C(c1c(F)cccc1F)=NC2
NCc1nnc2n1-c1ccc(F)cc1C(c1ccccc1Cl)=NC2
CN(C)Cc1nnc2n1-c1ccc(F)cc1C(c1ccccc1Cl)=NC2
NCc1nnc2n1-c1ccc(C(F)(F)F)cc1C(c1ccccc1Cl)=NC2
NCc1nnc2n1-c1ccc(Br)cc1C(c1ccccc1)=NC2
CN(C)Cc1nnc2n1-c1ccc(Br)cc1C(c1ccccc1)=NC2
NCc1nnc2n1-c1ccc(Br)cc1C(c1ccccc1F)=NC2
CN(C)Cc1nnc2n1-c1ccc(Br)cc1C(c1ccccc1F)=NC2
CCN(CC)Cc1nnc2n1-c1ccc(Cl)cc1C(c1ccccc1)=NC2
Nc1ccc(Cl)c(O)c1
CC(=O)Nc1ccc(Cl)c(O)c1
CCCCCCCC/C=C\CCCCCCCCCCCCC
C=CC(C)(CCC=C(C)C)OC(C)OCC
CCCCCC(S)CC(=O)OCC
CCCCCCC(S)CC(=O)OC
CCCCCCCCCCCCCCCCCCOC(=O)N(N)C(=O)c1cc(O)ccc1O
CCCCCCCCCCCCCCCCCCOc1ccc(O)c(C(=O)N(N)C(=O)OCCCCCCCC)c1
CCOC(=O)N(N)C(=O)c1cc(Cl)ccc1O
CC(=O)Oc1ccc(C(=O)O)cc1
NC(=O)c1[nH]nnc1O
OCCSCCC(F)(F)C(F)(F)C(F)(F)C(F)(F)C(F)(F)C(F)(F)C(F)(C(F)(F)F)C(F)(F)F
NC(=O)c1nc(C(N)=O)c(N)nc1N
COc1ccc(CCNCCC#N)cc1OC
CN(C)c1ccc(-c2nnc(N3CCC(O)CC3)nc2-c2ccc(N(C)C)cc2)cc1
COCc1ccccn1
CNC(=S)C(OC)c1ccccn1
COC(C#N)c1ccccn1
COC(C(=O)N(C)C)c1ccccn1
COC(C(=O)N(C)C)c1ccccn1
COC(C(=S)N(C)C)c1ccccn1
COC(C(=S)N(C)C)c1ccccn1
C=CCNC(=S)C(OC)c1ccccn1
C=CCNC(=S)C(CN1CCOCC1)(OC)c1ccccn1
CNC(=S)C(c1ccccn1)N(C)C
CNC(=S)C(CN1CCOCC1)(c1ccccn1)N(C)C
CN1CCN(C(C#N)c2ccccn2)CC1
CN(C)C(C(=S)NC1CC1)c1ccccn1
COc1ccc(-c2cc3c(=O)[nH][nH]c(=O)c3c(C)n2)cc1
COc1c(C)ncc2c(N3CCOCC3)nnc(N3CCOCC3)c12
c1ccc(-c2cc3c(N4CCOCC4)nnc(N4CCOCC4)c3cn2)cc1
CCCCNc1cccc(Cl)[n+]1[O-]
[O-][n+]1c(Cl)cccc1N1CCCCC1
O=C(Cl)Cc1ccc(CCl)cc1
O=C(O)c1ccc(CCl)s1
O=C(Cl)Cc1ccc(CCl)s1
O=C(Cl)Cc1ccccc1CBr
CCC(=O)OCOC(=O)C1=C(COC(C)=O)CSC2C(N)C(=O)N12
CCOC(=O)N(C)COC(=O)C1=C(COC(C)=O)CSC2C(N)C(=O)N12
CC(=O)OCC1=C(C(=O)OCc2ccc(OC(=O)C(C)(C)C)cc2)N2C(=O)C(N)C2SC1
CC(=O)OCC1=C(C(=O)O)N2C(=O)C(NC(=O)Cc3ccc(CCl)cc3)C2SC1
COc1ccc(C(O)C(=O)NC2C(=O)N3C(C(=O)O)=C(COC(C)=O)CSC23)c(CCl)c1
Cn1c([N+](=O)[O-])cnc1-c1nnc2ccc(N=C(N)N)nn12
O=C(Cc1cccs1)N[C@@H]1C(=O)N2C(C(=O)OC(c3ccccc3)c3ccccc3)=C(CO)CS[C@H]12
O=COCC1=C(C(=O)OC(c2ccccc2)c2ccccc2)N2C(=O)[C@@H](NC(=O)Cc3cccs3)[C@H]2SC1
O=C(Cc1cccs1)N[C@@H]1C(=O)N2C(C(=O)[O-])=C(C[n+]3ccccc3)CS[C@H]12
CCOCC1=C(C(=O)O)N2C(=O)[C@@H](NC(=O)Cc3cccs3)[C@H]2SC1
CCCOCC1=C(C(=O)O)N2C(=O)[C@@H](NC(=O)Cc3cccs3)[C@H]2SC1
CC(C)OCC1=C(C(=O)O)N2C(=O)[C@@H](NC(=O)Cc3cccs3)[C@H]2SC1
O=C(Cc1cccs1)N[C@@H]1C(=O)N2C(C(=O)O)=C(Cn3cccn3)CS[C@H]12
O=C(Cc1cccs1)N[C@@H]1C(=O)N2C(C(=O)OC(c3ccccc3)c3ccccc3)=C(CI)CS[C@H]12
COC(=NC#N)C(C)C#N
COC(=NC#N)C(C#N)c1ccccc1
CCCOC(CC#N)=NC#N
CC(C)OC(CC#N)=NC#N
COC(CC#N)=NC#N
COc1cc(N)nc(Cl)n1
Cn1nc(-c2ccc([N+](=O)[O-])o2)c2c(N)ncnc21
Cn1nc(-c2ccc([N+](=O)[O-])o2)c2c(Cl)ncnc21
Cc1nc(N)c2c(-c3ccc([N+](=O)[O-])o3)nn(C)c2n1
CCc1nc(N)c2c(-c3ccc([N+](=O)[O-])o3)nn(C)c2n1
CC(C)c1nc(N)c2c(-c3ccc([N+](=O)[O-])o3)nn(C)c2n1
CN(C)c1ncnc2c1c(-c1ccc([N+](=O)[O-])o1)nn2C
CNc1ncnc2c1c(-c1ccc([N+](=O)[O-])o1)nn2C
CNc1ncnc2c1c(-c1ccc([N+](=O)[O-])o1)nn2C
Cn1nc(-c2ccc([N+](=O)[O-])o2)c2c(N)[n+]([O-])cnc21
Cn1nc(-c2ccc([N+](=O)[O-])o2)c2c(NO)ncnc21
CCNc1nc(OC)nc(NC(CC)CC)c1[N+](=O)[O-]
Cc1nc(Cl)c([N+](=O)[O-])c(NC(C)C)n1
CCC(C)Nc1nc(C)nc(NC(C)C)c1[N+](=O)[O-]
CCC(CC)NC1=C([N+](=O)[O-])C(C(C)C)=NC(N(C)C)N1N
CC(C)Nc1nc(NC(C)C)c([N+](=O)[O-])c(NC(C)C)n1
CC(C)c1nc(O)c([N+](=O)[O-])c(O)n1
CCNc1nc(C(F)(F)F)nc(NC(C)CC)c1[N+](=O)[O-]
CCN(CC)Cc1cc(Nc2ccnc3cc(Cl)ccc23)c2c(c1O)CCCC2
CN1CCN(C(=O)OC2C3=C(SCCS3)C(=O)N2c2ccc(Cl)cn2)CC1
CN1CCN(C(=O)OC2C3=C(SCCS3)C(=O)N2c2ccccn2)CC1
COc1ccc(N2C(=O)C3=C(SCCS3)C2OC(=O)N2CCN(C)CC2)nn1
CN1CCN(C(=O)OC2C3=C(SCCS3)C(=O)N2c2ccc3ccc(Cl)cc3n2)CC1
CCN1CCN(C(=O)OC2C3=C(SCCS3)C(=O)N2c2ccc(Cl)cn2)CC1
CC(C)N1CCN(C(=O)OC2C3=C(SCCS3)C(=O)N2c2ccc(Cl)cn2)CC1
CN1CCN(C(=O)OC2C3=C(SCCS3)C(=O)N2c2ccc3cccnc3n2)CC1
CN1CCN(C(=O)OC2C3=C(SCCS3)C(=O)N2c2ccc3c(Cl)ccnc3n2)CC1
O=C(Cc1cccs1)NC1C(=O)N2C(C(=O)OC(c3ccccc3)c3ccccc3)=CCS[C@H]12
CCOC(=O)c1sc(=O)[nH]c1C
CCOC(=O)c1[nH]c(=O)sc1Br
Cc1[nH]c(=O)sc1C#N
NC(=O)c1csc(=O)[nH]1
O=C(Cl)c1csc(=O)[nH]1
COc1ccc2onc(CC(N)=NO)c2c1
N=C(N)c1noc2cc([N+](=O)[O-])ccc12
NC(Cc1noc2ccccc12)=NO
NC(Cc1noc2ccccc12)=NO
NC(Cc1noc2ccccc12)=NO
NC(Cc1noc2ccccc12)=NO
NC(Cc1noc2ccccc12)=NO
CC(=O)c1nn[nH]c1-c1ccccc1
c1ccc(-c2nn[nH]c2-c2ccccc2)cc1
O=C(O)C1CCC2C(=O)N(c3ccccc3)C(=S)N12
Cc1ccc(NC(=O)NN2CCN(CCc3c[nH]c4ccccc34)CC2)cc1
Cc1cccc(NC(=O)NN2CCN(CCc3c[nH]c4ccccc34)CC2)c1
COc1cc2[nH]c(C)c(CCN3CCN(NC(=O)Nc4ccccc4)CC3)c2cc1OC
COc1cc(NC(=O)NN2CCN(CCc3c(C)[nH]c4ccccc34)CC2)cc(OC)c1
C=CCN1CCCNC1=C[N+](=O)[O-]
O=[N+]([O-])C=C1NCCN1C/C=C/Cl
O=[N+]([O-])C=C1NCCN1C/C=C\Cl
C=CCN1CCCCNC1=C[N+](=O)[O-]
CC=CCN1CCNC1=C[N+](=O)[O-]
O=C(O)c1ccccc1-c1cc(-c2ccccc2)[nH]n1
COc1ccc(-c2cc3n(n2)C(=O)c2ccccc2-3)cc1
COC(=O)c1ccccc1-c1cc(-c2ccc(OC)cc2)[nH]n1
COC(=O)c1ccccc1-c1cc(-c2ccc(OC)cc2)n(C(C)=O)n1
COC(=O)c1ccccc1-c1cc(-c2ccc(OC)cc2)n(C(C)=O)n1
CCOC(=O)C1=C(c2cc(-c3ccccc3)[nH]n2)CCCC1
O=C(O)C1=C(c2cc(-c3ccccc3)[nH]n2)CCCC1
COC(=O)C1=C(c2cc(-c3ccccc3)n(C)n2)CCCC1
NC(=O)c1nnc2n1-c1ccc(Cl)cc1C(c1ccccc1)=NC2
CN(C)C(=O)c1nnc2n1-c1ccc(Cl)cc1C(c1ccccc1)=NC2
CN(C)C(=O)c1nnc2n1-c1ccc(Cl)cc1C(c1ccccc1)=NC2
COC(=O)c1nnc2n1-c1ccc(Cl)cc1C(c1ccccc1)=NC2
NC(=O)N1C=CN=Cc2ccccc21
N#Cc1nnc2n1-c1ccc(Cl)cc1C(c1ccccc1)=NC2
N#Cc1nnc2n1-c1ccc(Cl)cc1C(c1ccccc1)=NC2
CCCCCCCCCCCCNC(=O)CNC(=O)c1ccccc1
CCCCCCCCCCCCNC(=O)C1CCC(=O)N1
CCOC(=O)CNC(C)=O
CCCCCCCCCCCCCCCCCCCCCCNC(=O)CNC(C)=O
CC1(C)COC(c2cc(C(C)(C)C)c(O)c(C(C)(C)C)c2)OC1
CC(CO)c1ccc2c(c1)Cc1ccccc1O2
CC(=O)OCCc1ccc2c(c1)Cc1ccccc1O2
CC(CO)c1ccc2c(c1)Cc1ccccc1O2
CC(CO)c1ccc2c(c1)Cc1ccccc1O2
CC(CO)c1ccc2c(c1)Cc1ccccc1O2
C=C(C)c1ccc2c(c1)Cc1ccccc1O2
CC(CO)c1ccc2c(c1)Cc1ccccc1O2
CC(CO)c1ccc2c(c1)Cc1ccccc1O2
CC(CO)c1ccc2c(c1)Cc1ccccc1O2
CC(CO)c1ccc2c(c1)Cc1ccccc1O2
CNC(=O)Oc1cccc2c1OC(C)(C)O2
CCC1(C)Oc2cccc(O)c2O1
CC1(C)Oc2cccc(O)c2O1
CCC(=O)N(C)C(=O)Oc1cccc2c1OC(C)(C)O2
OCC1CSC(c2ccccc2)S1
BrCC1CSC(c2ccccc2)S1
CCCc1c(O)ccc2c(=O)cc(-c3ccc(C(=O)OCC)cc3)oc12
CCCc1c(OCC(O)COc2ccc3c(=O)cc(-c4ccc(C(=O)O)cc4)oc3c2CCC)ccc(C(C)=O)c1O
COc1c(C)cc(O)c2ccccc12
CC=CC=CCCCCCCCCC(=O)OCCCC1CC1
O=C=NCc1ccccc1
CNC(=O)N(OC(=O)OC)c1ccc(Cl)c(Cl)c1
CCOC(=O)ON(C(=O)NC)c1ccc(Cl)c(Cl)c1
CCOC(=O)ON(C(=O)NC)c1cc(Cl)ccc1Cl
CNC(=O)N(OC(=O)OC)c1ccc(Cl)cc1
CN(C)C(=O)N(OC(=O)Oc1ccccc1)c1ccc(Cl)c(Cl)c1
CNC(=O)N(OC(=O)Oc1ccccc1)c1ccc(Cl)c(Cl)c1
CC(=O)c1ccc(O)cc1
NC(=O)c1ccc(O)cc1
Oc1ccc2ccccc2c1
O=C(O)C1CCc2c(c3ccccc3n2C(=O)c2ccccc2)C1
O=C(c1ccccc1)n1c2c(c3ccccc31)CC(C(=O)O)(C(=O)O)CC2
COc1ccc2c(c1)c1c(n2C(=O)c2ccccc2)CCC(C(=O)O)C1
CCOC(=O)C1CCc2c(c3ccccc3n2C(=O)c2ccc(C)cc2)C1
CCOC(=O)C1CCc2c(c3ccccc3n2C(=O)c2ccccc2)C1
O=C(O)C1CCCc2c1c1ccccc1n2C(=O)c1ccccc1
O=C(OCc1ccccc1)C1CCCc2c1c1ccccc1n2C(=O)c1ccccc1
O=C(OCc1ccccc1)C1CCCc2[nH]c3ccccc3c21
O=C(O)C1CCCc2[nH]c3ccccc3c21
O=C(O)C1CCCc2c1c1ccccc1n2Cc1ccccc1
CCOC(=O)C1CCCC(Br)C1=O
Cc1ccc(C(=O)n2c3c(c4ccccc42)C(C(=O)OCc2ccccc2)CCC3)cc1
COc1ccc2c(c1)c1c(n2C(=O)c2ccccc2)CCCC1C(=O)O
Cc1ccc2c(c1)c1c(n2C(=O)c2ccccc2)CCCC1C(=O)OCc1ccccc1
Cc1ccc2[nH]c3c(c2c1)C(C(=O)OCc1ccccc1)CCC3
O=C(O)C1CCc2c(c3cccc(F)c3n2C(=O)c2ccccc2)C1
O=C(O)C1CCc2c(c3cccc(Br)c3n2C(=O)c2ccccc2)C1
CC=NN(C(=O)c1ccccc1)c1ccccc1Br
CC(C)(C)C(=O)OCOC(=O)C1CCc2c(c3ccccc3n2C(=O)c2ccccc2)C1
O=C(OCOC(=O)C1CCc2c(c3ccccc3n2C(=O)c2ccccc2)C1)c1ccccc1
CC(=O)Nc1ccc(OC(=O)C2CCc3c(c4ccccc4n3C(=O)c3ccccc3)C2)cc1
O=C(c1ccccc1)n1c2c(c3ccccc31)CC(CO)CC2
OCC1CCC2(CC1)OCCO2
O=C(O)C1CCc2c(c3ccccc3n2C(=O)c2cccs2)C1
O=C(O)C1CCc2c(c3ccccc3n2C(=O)C2CCCCC2)C1
O=[N+]([O-])c1ccc(Sc2ccccc2)cc1C(F)(F)F
Nc1ccc(Sc2ccccc2)cc1C(F)(F)F
CC1(c2ccc(O)cc2)CC1(Cl)Cl
CC1(c2ccc(O)cc2)CC1(F)F
COc1ccc(C2C(C)(C)C2(Cl)Cl)cc1
CC1(C)C(c2ccc(O)cc2)C1(Cl)Cl
CC1(C)C(c2ccc(O)cc2)C1(F)F
Oc1ccccc1C1CC1(Cl)Cl
Oc1ccc(C2CC2(F)F)cc1
CCC(O)c1ccc(OC(C)(C)C(=O)OC)cc1
C=Cc1ccc(OC(C)(C)C(=O)OCC)cc1
CC=C(C)c1ccc(OC(C)(C)C(=O)OC)cc1
Oc1ccc(C2CC2(Cl)Cl)cc1
OOCc1ccccc1
CC(=O)N[C@@H](Cc1ccccc1)C(=O)O
c1ccc(SC2CCCC2)cc1
COC(CC(C)CCCC(C)(C)S)OC
COC(CC(C)CCCC(C)(C)S)OC
COC(CC(C)CCCC(C)(C)S)OC
COC(CC(C)CCCC(C)(C)SC)OC
CSC(C)(C)CCCC(C)CC=O
COC(=O)C=C(C)/C=C/CC(C)CCCC(C)(C)SC
CSC(C)(C)CCCC(C)CC=CC(C)=CC(=O)OC(C)C
CCC(=O)C=C(C)C=CCC(C)CCCC(C)(C)SC
CSC(C)(C)CCCC(C)CC=CC(C)=CC(=O)OC(C)C
CCOC(=O)C=C(C)C=CCC(C)CCCC(C)(C)S
CSC(C)(C)CCCC(C)CCO
CSC(C)(C)CCCC(C)CCO
CSC(C)(C)CCCC(C)CC=O
CCN(CC)C(OC)OC
OC1c2ccccc2Oc2ccccc21
CNC(=O)OC1c2ccccc2Oc2ccccc21
CC(=O)OC1c2ccccc2Oc2ccccc21
CNC(C)CCn1ccnc1
CC(=O)CN1CCN=C1C
CNC(C)CN1CCN=C1C
CCNC(C)CCn1ccnc1
O=CCN1C=NCCC1
NCCN1C=NCCC1
CN1C(=O)CC(C(=O)Nc2nccs2)C(=O)c2ccc(Cl)cc21
COC(=O)c1ccc(Cl)cc1N
COC(=O)CCC(=O)Nc1cc(Cl)ccc1C(=O)OC
COC(=O)C1CC(=O)Nc2cc(Cl)ccc2C1=O
COC(=O)C1CC(=O)N(C)c2cc(Cl)ccc2C1=O
CN1C(=O)CC(C(=O)Nc2ccc(F)cc2)C(=O)c2cc(F)ccc21
O=C1Nc2ccccc2CC(C(=O)Nc2ccc(Br)cc2)C1=O
CCCCN1C(=O)CC(C(=O)Nc2nccs2)C(=O)c2ccc(Cl)cc21
CCCCN1C(=O)CC(C(=O)OC)C(=O)c2ccc(Cl)cc21
Cc1c[nH]n(Cc2ccc(Cl)c(Cl)c2)c1=O
CCCCc1c(N)[nH]n(Cc2ccc(Cl)c(Cl)c2)c1=O
Cc1ccc(Oc2cc(Cl)ccc2C(=O)O)cc1
O=C(O)c1ccc(Oc2cc(Cl)ccc2C(=O)O)cc1
COc1cccc(Oc2ccc(C)cc2C)c1
Nc1ccc(C(=O)c2ccccc2)cc1
CC(C)Oc1ccc2c(=O)c(-c3ccccc3)coc2c1
CC(C)Oc1ccc2c(=O)c(-c3ccccc3)coc2c1
Cc1oc2cc(OCc3ccccc3)ccc2c(=O)c1-c1ccccc1
O=c1c(-c2ccccc2)coc2cc(OCc3ccc([N+](=O)[O-])cc3)ccc12
O=c1[nH]c(Cc2ccccc2)ccc1CCl
COC(=O)C[C@H](NC(=O)OC1(C)CCC1)C(=O)OC
CC1(OC(=O)N[C@@H](CC(=O)O)C(=O)O)CCC1
CC1(OC(=O)Cl)CCC1
COC(=O)[C@H](Cc1ccccc1)NC(=O)OC1(C)CCC1
CC1(OC(=O)N[C@@H](Cc2ccccc2)C(=O)O)CCC1
COC(=O)[C@H](CC1(C)C=CC=CC1)NC(=O)OC1CCCCC1
CC1(OC(=O)N[C@@H](Cc2ccccc2)C(=O)O)CCCCC1
COC(=O)C[C@H](NC(=O)OC1(C)CCC1)C(=O)OC
CC1(OC(=O)N[C@@H](CC(=O)O)C(=O)O)CCC1
CC1(OC(=O)N[C@H]2CC(=O)OC2=O)CCC1
COC=CC=C(C#N)C#N
COc1cccc(C)c1OC
COc1ccc(CCc2cc(OC)c(OC)cc2C)cc1OC
CCOc1cc(C=O)ccc1OC
COc1cc(C)c(C=O)cc1OC
COc1cc(C)c(C)cc1OC
c1ccc(CCc2ccccc2)cc1
O=C1NC(=O)c2c(Br)c(Br)c(Br)c(Br)c21
O=C1NC(=O)c2c(Cl)c(Cl)c(Cl)c(Cl)c21
O=C(c1ccc(Cl)cc1Cl)N1C(=O)c2c(Cl)c(Cl)c(Cl)c(Cl)c2C1=O
O=C(c1cc(Cl)ccc1Cl)N1C(=O)c2c(Br)c(Br)c(Br)c(Br)c2C1=O
O=C(c1cc(Cl)cc(Cl)c1Cl)N1C(=O)c2c(Br)c(Br)c(Br)c(Br)c2C1=O
O=C(c1c(Br)cc(Br)cc1Br)N1C(=O)c2c(Cl)c(Cl)c(Cl)c(Cl)c2C1=O
O=C(c1c(Br)c(Br)c(Br)c(Br)c1Br)N1C(=O)c2c(Br)c(Br)c(Br)c(Br)c2C1=O
O=C(c1c(Cl)c(Cl)c(Cl)c(Cl)c1Cl)N1C(=O)c2c(Br)c(Br)c(Br)c(Br)c2C1=O
N#CCc1ccc(CC#N)cc1
Brc1c(Br)c(Br)c(Oc2nc(Oc3c(Br)c(Br)c(Br)c(Br)c3Br)nc(Oc3c(Br)c(Br)c(Br)c(Br)c3Br)n2)c(Br)c1Br
Nc1ccn([C@@H]2O[C@H](CO)[C@@H](O)[C@@H]2O)c(=O)n1
Nc1ccn([C@@H]2O[C@H](CO)[C@@H](O)[C@@H]2O)c(=O)n1
Cc1nnc(SCC2=C(C(=O)O)N3C(=O)C(N)C3SC2)s1
COc1ccc(OC)c(C(C)C=O)c1
CC(C)Cc1ccc(C(C)C(=O)O)cc1
NC(=O)CN(N=O)N1CCOCC1
CCOC(=O)C1=C(N)NC(N)=C(C(=O)OCC)C1c1cccc([N+](=O)[O-])c1
CCOC(=O)C1=C(N)NC(N)=C(C(=O)OCC)C1c1ccccc1C
CCOC(=O)C1=C(N)NC(N)=C(C(=O)OCC)C1c1ccccc1OC
CCOC(=O)C1=C(N)NC(N)=C(C(=O)OCC)C1c1ccccc1F
CCOC(=O)C1=C(N)NC(N)=C(C(=O)OCC)C1c1ccccc1C(F)(F)F
CCOC(=O)C1=C(N)NC(N)=C(C(=O)OCC)C1c1cc([N+](=O)[O-])ccc1Cl
CCOC(=O)C1=C(N)NC(N)=C(C(=O)OCC)C1c1c(OC)ncnc1OC
CCOC(=O)C1=C(N)NC(N)=C(C(=O)OCC)C1c1cccc2ccccc12
CCOC(=O)C1=C(N)NC(N)=C(C(=O)OCC)C1c1ccnc2ccccc12
CCOC(=O)C1=C(N)NC(N)=C(C(=O)OCC)C1c1ccccc1-c1ccccc1
CCOC(=O)C1=C(N)NC(N)=C(C(=O)OC(C)C)C1c1ccccc1
CCOC(=O)C1=C(N)NC(N)=C(C(=O)OC(C)C)C1c1ccccc1[N+](=O)[O-]
CCOC(=O)C1=C(N)NC(N)=C(C(=O)OCC)C1c1ccccc1N=[N+]=[N-]
Cc1cc(O)nc(SCC(N)=O)n1
Cc1cc(Cl)nc(SCC#N)n1
CCCc1cc(Cl)nc(SCC#N)n1
Cc1cc(NCc2ccc(Cl)cc2)nc(SCC#N)n1
Cc1cc(NCc2ccc3c(c2)OCO3)nc(SCC#N)n1
CCCc1cc(NCc2ccc(Cl)cc2)nc(SCC#N)n1
N#CCSc1nc(NCc2ccc3c(c2)OCO3)cc(-c2ccccc2)n1
CCCc1cc(NCc2ccc3c(c2)OCO3)nc(SCC#N)n1
Cc1cc(NCc2ccc(Cl)cc2)nc(SCC(N)=NO)n1
Cc1cc(NCc2cccc3c2OCO3)nc(SCC(N)=NO)n1
COc1ccc(Nc2cc(C)nc(SCC(N)=NO)n2)cc1
CCCc1cc(NCc2ccc(Cl)cc2)nc(SCC(N)=NO)n1
NC(CSc1nc(NCc2ccc3c(c2)OCO3)cc(-c2ccccc2)n1)=NO
N#CCSc1nc(Cl)cc(-c2ccccc2)n1
CCn1cc(C(=O)O)c(=O)c2cncnc21
CCn1cc(C(=O)O)c(=O)c2cnc(N3CCN(Cc4ccccc4)CC3)nc21
CCOC(=O)c1cn(CC)c2nc(N3CCN(C=O)CC3)ncc2c1=O
CCOC(=O)c1cn(CC)c2nc(N3CCN(c4ccccc4)CC3)ncc2c1=O
CCOC(=O)c1cn(C)c2nc(N3CCN(C)CC3)ncc2c1=O
CCCN1CCN(c2ncc3c(=O)c(C(=O)OCC)cn(CC)c3n2)CC1
C=CCN1CCN(c2ncc3c(=O)c(C(=O)OCC)cn(CC)c3n2)CC1
CCOC(=O)c1cn(CC)c2nc(N3CCN(Cc4ccc(Cl)cc4)CC3)ncc2c1=O
COC(=O)c1cccc2[nH]cc(C=O)c12
O=C1C=CC=C2CN=CC=C12
O=C1C=CC=C2CN=CC=C12
CCCn1cc2c3c(cccc31)CN(C)C2
CC(=O)N1Cc2cccc3[nH]cc(c23)C1
O=C(CCCl)N1Cc2cccc3[nH]cc(c23)C1
N#Cc1ccc(Oc2ccc(C#N)cc2C#N)cc1
CC1(C)S[C@@H]2C(N)C(=O)N2C1c1nnnn1Cc1ccc(OCc2ccccc2)cc1
CCOC(=O)Cc1ccc(C(=O)c2ccc(C)cc2)n1C
CCOC(=O)Cc1ccc(C(=O)c2ccc(C)cc2)n1C
Cc1cc(CC(=O)O)n(C)c1C(=O)c1ccc(Cl)cc1
C1=COC2(C=C1)Cc1ccccc1N2
COC(=O)CCCCCCC1=CCc2cc(OC)ccc21
CCCCCC(=O)C=CC1C(OC(C)=O)CC(=O)C1CCCCCCC(=O)OC
Cc1nc[nH]c1CSCCNC(=N)N[N+](=O)[O-]
CNC(=NCCSCc1[nH]cnc1C)NC#N
CNC(=NCCSCc1[nH]cnc1C)NC#N
CCNC(=NCCSCc1[nH]cnc1C)NC#N
CN=C(NC#N)NCCSCc1c[nH]cn1
CNC(=NCCCSCc1[nH]cnc1C)NC#N
CCCN=C(NC#N)NCCSCc1[nH]cnc1C
CCOC(=O)C(Cl)C(=O)CC
CCOC(=O)C(=NO)C(=O)C(C)C
N#CNC(=N)NCCSCc1c[nH]cn1
Cc1cn(C)c(CO)n1
OCCCOCc1c[nH]cn1
NCCSCc1c[nH]c(N)n1
N#CNC(=N)NCCSCc1cc[nH]n1
NCCNCc1cc[nH]n1
N=C(NCCNCc1cc[nH]n1)N[N+](=O)[O-]
NCCCNc1cc[nH]n1
CNC(=NCCSCc1ncccn1)NC#N
CNC(=NCCCSCc1ncccn1)NC#N
O=C1c2ccccc2C(=O)N1CCCSc1ncccn1
N=C(NCCSCc1cnccn1)N[N+](=O)[O-]
CNC(=NCCSCc1cnccn1)NC#N
CN(C)CCNC(=N)N
OCc1nccnc1O
N=C(NCCSCc1cccnn1)N[N+](=O)[O-]
CNC(=NCCSCc1cccnn1)NC#N
CCNC(=NCCSCc1cccnn1)NC#N
Nc1ccc(CO)nn1
N=C(NCCNCc1ncccn1)N[N+](=O)[O-]
CNC(=NCCNCc1ncccn1)NC#N
NCCCNc1ncccn1
NCCNCc1cnccn1
N=C(NCCNCc1cnccn1)N[N+](=O)[O-]
CNC(=NCCNCc1cnccn1)NC#N
CCNC(=S)NCCNCc1cnccn1
CCNC(=NCCNCc1cnccn1)NC#N
NCCCNc1cnccn1
NCCNCc1cccnn1
N=C(NCCNCc1cccnn1)N[N+](=O)[O-]
CNC(=S)NCCNCc1cccnn1
NCCCNc1cccnn1
N=C(NCCSCc1nccs1)N[N+](=O)[O-]
CNC(=NCCSCc1nccs1)NC#N
CCNC(=NCCSCc1nccs1)NC#N
CNC(=NCCSCc1cncs1)NC#N
CNC(=NCCSCc1csc(N)n1)NC#N
OCc1csc(Cc2ccccc2)n1
CN=C(NC#N)NCCSCc1ccsn1
CN=C(NC#N)NCCSCc1ccsn1
CN=C(NC#N)NCCSCc1nscc1Br
CNC(=N[N+](=O)[O-])NCCSCc1ccsn1
Cc1nsc(C)c1CO
NCCCSc1ncco1
CNC(=NCCCSc1ncco1)NC#N
CNC(=NCCCSc1nc(C)co1)NC#N
OCc1ncoc1Cc1ccccc1
N=C(N)NCCCSc1ncco1
NC(N)=NCCSCc1ccon1
N=C(N)NCCSCc1ccon1
N=C(NCCSCc1ccon1)N[N+](=O)[O-]
NCCNCc1nccs1
CCNC(=NCCNCc1nccs1)NC#N
NCCNCc1ccsn1
N=C(NCCNCc1ccsn1)N[N+](=O)[O-]
CNC(=S)NCCNCc1ccsn1
ClCc1ncoc1Cc1ccccc1
CNC(=S)NCCNCc1ncoc1Cc1ccccc1
CN=C(NC#N)NCCNCc1ncoc1Cc1ccccc1
CCNC(=NCCNCc1ocnc1C)NC#N
NCCSCc1csnn1
Cc1snnc1CSCCN
NCCCNc1ncsn1
N=C(NCCSCc1nc2ccccc2[nH]1)N[N+](=O)[O-]
CCN=C(NC#N)NCCSCc1nc2ccccc2[nH]1
CN=C(NC#N)NCCNCc1nc2ccccc2[nH]1
CCN=C(NC#N)NCCNCc1nc2ccccc2[nH]1
CN=C(NC#N)NCCNCCc1nc2ccccc2[nH]1
OCc1ncc2n1CCCC2
NCCSCc1ncc2n1CCCC2
CO[Si](CCCOCC1CO1)(OC)OC
CC(=O)OCCC[Si](Cl)(Cl)Cl
CCCCC(CC)C(=O)OCCC[Si](OCC)(OCC)OCC
C=C(C)C(=O)OCCC[Si](Cl)(Cl)Cl
O=C(Cc1cccs1)NC1C(=O)N2C(C(=O)O)=C(CO)CS[C@H]12
O=C(Cc1cccs1)NC1C(=O)N2C(C(=O)OC(c3ccccc3)c3ccccc3)=C(CF)CS[C@H]12
O=C(Cc1cccs1)NC1C(=O)N2C(C(=O)OC(c3ccccc3)c3ccccc3)C(CF)=CS[C@H]12
O=C(Cc1cccs1)NC1C(=O)N2C(C(=O)OC(c3ccccc3)c3ccccc3)=C(CF)CS(=O)[C@H]12
O=C(Cc1ccccc1)NC1C(=O)N2C(C(=O)OCC(Cl)(Cl)Cl)=C(CO)CS(=O)[C@H]12
O=C(Cc1ccccc1)NC1C(=O)N2C(C(=O)OCC(Cl)(Cl)Cl)=C(CF)CS[C@H]12
O=CC1=C(C(=O)OC(c2ccccc2)c2ccccc2)N2C(=O)C(NC(=O)Cc3cccs3)[C@H]2S(=O)C1
O=CC1=C(C(=O)OCC(Cl)(Cl)Cl)N2C(=O)C(NC(=O)Cc3ccccc3)[C@H]2S(=O)C1
CCCOC(=O)OOC(=O)OCCC
CC(C)OC(=O)OOC(=O)OC(C)C
[N-]=[N+]=NCCOCc1c[nH]cn1
CNC(=S)NCCOCc1c[nH]cn1
CNC(=O)NCCSCc1[nH]cnc1C
CNC(=S)NCCSCc1nc(C)cn1C
CNC(=S)NCCSCc1c[nH]c(N)n1
CNC(=O)NCCSCc1cc[nH]n1
O=C(NC(=S)NCCSCc1cc[nH]n1)c1ccccc1
CNC(=O)NCCNCc1nc[nH]c1C
O=C(NC(=S)NCCCNc1cc[nH]n1)c1ccccc1
NC(=S)NCCCNc1cc[nH]n1
CN(C)CCNC(=S)NCCNCc1cc[nH]n1
CNC(=O)NCCNCc1cc[nH]n1
CNC(=S)NCCSCc1cnc(C)nc1Cl
Cc1cnc(CO)c(Cl)n1
O=C(NC(=S)NCCSCc1cnccn1)c1ccccc1
CNC(=O)NCCSCc1cccnn1
O=C(NC(=S)NCCSCc1cccnn1)c1ccccc1
CNC(=O)NCCNCc1ncccn1
O=C(NC(=S)NCCNCc1ncccn1)c1ccccc1
CN(C)CCNC(=S)NCCNCc1ncccn1
CNC(=O)NCCNCc1cnccn1
NCCCNc1cnccn1
O=C(NC(=S)NCCCNc1cnccn1)c1ccccc1
CCNC(=S)NCCCNc1cnccn1
CN(C)CCNC(=S)NCCNCc1cnccn1
CN(C)CCNC(=S)NCCNCc1cccnn1
O=C(NC(=S)NCCSCc1nccs1)c1ccccc1
CNC(=S)NCCSCc1ccsn1
CNC(=S)NCCSCc1nscc1Br
CNC(=O)NCCSCc1nscc1Br
CNC(=O)NCCSCc1ocnc1C
CCNC(=S)NCCSCc1ocnc1C
Cc1ncoc1CSCCNC(=S)NCCN(C)C
CNC(=S)NCCOCc1ccon1
O=C(NC(=S)NCCSCc1ccon1)c1ccccc1
O=C(NC(=S)NCCCNc1nccs1)c1ccccc1
NC(=S)NCCCNc1ccsn1
CNC(=O)NCCNc1ccsn1
CN(C)CCNC(=S)NCCNCc1ccsn1
NCCCNc1nc[nH]n1
CN(C)CCNC(=S)NCCNCc1nc2ccccc2[nH]1
COC(=O)CC(=O)c1ccc(Cl)cc1
O=[N+]([O-])OC1CCCCC1[N+](=O)[O-]
N#CC(=CNc1ccccc1)Cc1ccc(OCc2ccccc2)cc1
N#CC(=CN1CCOCC1)Cc1ccc2c(c1)OCO2
CCCCCCCCCCCCCCCCCCOC(=O)C(Cc1cc(C)c(O)c(C(C)(C)C)c1)(Cc1cc(C)c(O)c(C(C)(C)C)c1)C(=O)OCCCCCCCCCCCCCCCCCC
COC(=O)C1(O)CC=CC1
NC(=O)C1(O)CC=CC1
CCC(C(O)C(C)C(O)C(C)CCc1ccc(C)c(O)c1C(=O)O)C1OC(CC)(C2CCC(O)(CC)C(C)O2)CC1C
CCC(C(=NO)C(C)C(O)C(C)CCc1ccc(C)c(O)c1C(=O)OC)C1OC(CC)(C2CCC(O)(CC)C(C)O2)CC1C
CCC(C(=O)C(C)C(O)C(C)CCc1c(N=Nc2ccccc2)cc(C)c(O)c1C(=O)O)C1OC(CC)(C2CCC(O)(CC)C(C)O2)CC1C
CCC(C(=O)C(C)C(O)C(C)CCc1c(N)cc(C)c(O)c1C(=O)O)C1OC(CC)(C2CCC(O)(CC)C(C)O2)CC1C
CCC(C(=O)C(C)C(O)C(C)CCc1ccc(C)c(O)c1C(=O)OC)C1OC(CC)(C2CCC(O)(CC)C(C)O2)CC1C
CCC(C(=O)C(C)C(O)C(C)CCc1c(NC(C)=O)cc(C)c(O)c1C(=O)O)C1OC(CC)(C2CCC(O)(CC)C(C)O2)CC1C
CCC(C(=O)C(C)C(O)C(C)CCC1=C(C(=O)O)C(O)=C(C)CC1=[N+]=[N-])C1OC(CC)(C2CCC(O)(CC)C(C)O2)CC1C
COC(=O)NC(=S)Nc1ccccc1N
CCCCSc1cc(C(=O)O)cc(S(N)(=O)=O)c1Cl
NS(=O)(=O)c1cc(C(=O)O)cc(SCc2ccccc2)c1Cl
NS(=O)(=O)c1cc(C(=O)O)cc(SCc2ccccc2)c1Sc1ccccc1
NS(=O)(=O)c1cc(C(=O)O)cc(S(=O)(=O)Cc2ccccc2)c1Cl
CCCCSc1cc(C(=O)O)cc(S(N)(=O)=O)c1Sc1ccccc1
Nc1cc(C(=O)O)cc(S)c1Oc1ccccc1
CCC(C)Sc1cc(C(=O)O)cc(N)c1Oc1ccccc1
CCCCCSc1cc(C(=O)O)cc(N)c1Oc1ccccc1
C=CCSc1cc(C(=O)O)cc(N)c1Oc1ccccc1
Nc1cc(C(O)=S)cc(SCc2ccccc2)c1-c1ccccc1
Nc1cc(C(=O)O)cc(SCc2ccsc2)c1Oc1ccccc1
NS(=O)(=O)c1cc(C(=O)O)cc(SCc2ccccc2)c1Oc1ccccc1
CCSc1cc(C(=O)O)cc(S(N)(=O)=O)c1Oc1ccccc1
NS(=O)(=O)c1cc(C(=O)O)cc(SCc2ccccc2)c1Oc1ccccc1
NS(=O)(=O)c1cc(C(=O)O)cc(SCc2ccco2)c1Oc1ccccc1
NS(=O)(=O)c1cc(C(=O)O)cc(SCCc2ccncc2)c1Oc1ccccc1
CCCCSc1cc(C(=O)OC)cc(S(N)(=O)=O)c1Oc1ccccc1
COC(=O)c1cc(SCc2ccsc2)c(Oc2ccccc2)c(S(N)(=O)=O)c1
CCCCSc1cc(C(=O)OCC#N)cc(S(N)(=O)=O)c1Oc1ccccc1
CC(=O)CCCC1(C)OCCO1
CCOC(=O)CC(=O)CCCC1(C)OCCO1
O=C(O)CNCP(=O)(O)O
O=C(O)CNCP(=O)(O)O
NC[C@H]1CC[C@H](C(=O)O)CC1
NC[C@H]1CC[C@H](C(=O)O)CC1
NC[C@H]1CC[C@H](C(=O)O)CC1
COC(=O)c1cc([N+](=O)[O-])c(-c2ccccc2)c([N+](=O)[O-])c1
O=C(O)c1cc([N+](=O)[O-])c(-c2ccccc2)c([N+](=O)[O-])c1
Nc1cc(C(=O)O)cc([N+](=O)[O-])c1-c1ccccc1
CCOC(=O)c1cc(NCc2ccccc2)c(-c2ccccc2)c([N+](=O)[O-])c1
Nc1cc(C(=O)O)cc(NCc2ccccc2)c1-c1ccccc1
NS(=O)(=O)c1cc(C(=O)O)cc(NCc2ccccc2)c1-c1ccccc1
NS(=O)(=O)c1cc(C(=O)O)cc(OCc2ccccc2)c1-c1ccccc1
CCOC(=O)c1cc(O)c(-c2ccccc2)c([N+](=O)[O-])c1
CCOc1cc(C(=O)O)cc(N)c1-c1ccccc1
CCCOc1cc(C(=O)O)cc(N)c1-c1ccccc1
CCCOc1cc(C(=O)O)cc(S(N)(=O)=O)c1-c1ccccc1
CCCCOc1cc(C(=O)O)cc(N)c1-c1ccccc1
CCCCOc1cc(C(=O)O)cc(S(N)(=O)=O)c1-c1ccccc1
CCCCCOc1cc(C(=O)O)cc(N)c1-c1ccccc1
C#CCOc1cc(C(=O)O)cc(N)c1-c1ccccc1
C#CCOc1cc(C(=O)O)cc(S(N)(=O)=O)c1-c1ccccc1
Nc1cc(C(=O)O)cc(OCc2ccsc2)c1-c1ccccc1
NS(=O)(=O)c1cc(C(=O)O)cc(OCc2ccsc2)c1-c1ccccc1
Nc1cc(C(=O)O)cc(SCc2ccccc2)c1-c1ccccc1
CCCc1cc(C(O)=S)cc(N)c1-c1ccccc1
CCCCSc1cc(C(=O)O)cc(N)c1-c1ccccc1
CCCCSc1cc(C(=O)O)cc(S(N)(=O)=O)c1-c1ccccc1
CC(C)CCSc1cc(C(=O)O)cc(N)c1-c1ccccc1
CC(C)CCSc1cc(C(=O)O)cc(S(N)(=O)=O)c1-c1ccccc1
C=CCSc1cc(C(=O)O)cc(N)c1-c1ccccc1
C=CCSc1cc(C(=O)O)cc(S(N)(=O)=O)c1-c1ccccc1
CC=CCSc1cc(C(=O)O)cc(N)c1-c1ccccc1
CC=CCSc1cc(C(=O)O)cc(S(N)(=O)=O)c1-c1ccccc1
Nc1cc(C(=O)O)cc(SCc2ccsc2)c1-c1ccccc1
Nc1cc(C(=O)O)cc(SCc2ccccn2)c1-c1ccccc1
NS(=O)(=O)c1cc(C(=O)O)cc([N+](=O)[O-])c1-c1ccccc1
Nc1cc(C(=O)O)cc(S(N)(=O)=O)c1-c1ccccc1
NS(=O)(=O)c1cc(C(=O)O)cc(NCc2ccccc2)c1-c1ccccc1
CCCCNc1cc(C(=O)OCCCC)cc(S(N)(=O)=O)c1-c1ccccc1
C=CCNc1cc(C(=O)O)cc(S(N)(=O)=O)c1-c1ccccc1
CC=CCNc1cc(C(=O)O)cc(S(N)(=O)=O)c1-c1ccccc1
NS(=O)(=O)c1cc(C(=O)O)cc(NCCc2ccncc2)c1-c1ccccc1
CCN(CC)c1cc(Br)cc(C(C)N(CC)CC)c1NC(C)=O
CC(=O)Nc1cc(C(C)(C)C)c(Cl)cc1CN(C)C1CCCCC1
CC(=O)Nc1ccc(C(C)(C)C)cc1CN(C)C1CCCCC1
CC(=O)Nc1ccc(CN(C)C2CCCCC2)cc1C(C)(C)C
CCN(CC)Cc1cc(C(N)=O)cc(Br)c1N
CN(Cc1cc(C(=O)O)ccc1N)C1CCCCC1
CCN(CC)Cc1cc(C(N)=O)ccc1N
COc1cc(Br)c(N)c(CN(C)C)c1
COc1ccc(N)c(CN(C)C)c1
CCN(CC)Cc1cc(OC)ccc1N
CCN(CC)Cc1cc(OC)cc(Br)c1N
COc1cc(Br)c(N)c(CN2CCOCC2)c1
COc1cc(Br)c(N)c(CN(C)C2CCCCC2)c1
COc1ccc(N)c(CN2CCOCC2)c1
COc1ccc(N)c(CN(C)C2CCCCC2)c1
COc1cc(Br)c(N)c(CN2CCCCC2)c1
COc1ccc(N)c(CN2CCCCC2)c1
CCCC(=O)Nc1c(Br)cc(C(=O)OCC)cc1CN(CC)CC
CSC(C)(C)C1CCC(C)CC1=O
CSC1(C)CC(=O)C2C(C1)C2(C)C
CC(C)(C)CC(C)(C)OOC(C)(C)OOC(C)(C)CC(C)(C)C
CCC(C)(OOC(C)(C)CC(C)(C)C)OOC(C)(C)CC(C)(C)C
c1ccc(-c2ccccc2)cc1
OC1c2ccccc2C(F)(F)C(F)(F)c2ccccc21
O=C1c2ccccc2C(F)(F)C(F)(F)c2ccccc21
O=C1c2ccccc2C(F)(F)C(F)(F)c2ccccc21
OC1c2ccccc2C(F)(F)C(F)(F)c2ccccc21
CCOC(=O)C(C(=O)OCC)C1c2ccccc2C(F)(F)C(F)(F)c2ccccc21
Cc1ccc(O)c(O)c1
CC(C)(C)c1ccc(O)c(O)c1
CC(C)(C)CC(C)(C)c1ccc(O)c(O)c1
CC(C)(C)CC(C)(C)c1ccc(O)c(O)c1
CC(C)(C)c1ccc(O)c(O)c1
COc1ccc(C)cc1O
COc1ccc(O)cc1
O=C1CCC2=C(C1)c1ccccc1Oc1ccccc12
OC1CCC2=C(C1)c1ccccc1Oc1ccccc12
CS(=O)(=O)OC1CCC2=C(C1)c1ccccc1Oc1ccccc12
N#CC=C1CCC2=C(C1)c1ccccc1Oc1ccccc12
NC1CCC2=C(C1)c1ccccc1Oc1ccccc12
CN(C)C1CCC2=C(C1)c1ccccc1Oc1ccc(Cl)cc12
O=C(O)C1CCC2=C(C1)c1ccccc1Oc1ccccc12
CC(=O)/C=C/c1ccc(-c2ccccc2F)cc1
CC(=O)/C=C(\C)c1ccc(-c2ccccc2)c(F)c1
CC(=O)CC(C)c1ccc(-c2ccccc2F)cc1
CC(=O)/C=C(\C)c1ccc(-c2ccccc2F)cc1
CC(O)CCc1ccc(-c2ccccc2F)cc1
CC(O)CC(C)c1ccc(-c2ccccc2F)cc1
CC(=O)CCc1ccc(-c2ccccc2F)cc1
CC(O)CCc1ccc(-c2ccccc2F)cc1
CC(=O)CCCCc1ccc(-c2ccccc2F)cc1
CC(=O)CCc1ccc(-c2ccccc2Cl)cc1
CC(=O)/C=C(\C)c1ccc(-c2ccccc2)c(Cl)c1
C/C(=C\C(C)O)c1ccc(-c2ccccc2)c(Cl)c1
CC(=O)CC(C)c1ccc(-c2ccccc2)c(Cl)c1
CC(O)CC(C)c1ccc(-c2ccccc2)c(Cl)c1
CC(O)/C=C/c1ccc(-c2ccccc2)c(Cl)c1
CC(=O)/C=C/c1ccc(C2CCCCC2)c(Cl)c1
CC(=O)/C=C(\C)c1ccc(C2CCCCC2)c(Cl)c1
CC(=O)/C=C(\C)c1ccc(C2CCCCC2)cc1
CC(=O)/C=C(\C)c1ccc(C2CCCCC2)c(Br)c1
CC(=O)/C=C(\C)c1ccc(CC(C)C)c(Cl)c1
CC(=O)/C=C(\C)c1ccc(C2CCCCCC2)cc1
CC(=O)/C=C(\C)c1ccc(C2CCCCCC2)c(Cl)c1
CC(O)CC(C)c1ccc(C2CCCCC2)c(Cl)c1
CC(=O)CCc1ccc(C2CCCCC2)c(Cl)c1
CCC(CC(C)=O)c1ccc(C2CCCCC2)cc1
CC(=O)/C=C(\C)c1ccc(C2CCCC2)cc1
CC(=O)/C=C(\C)c1ccc(C2CCCC2)c(Cl)c1
C=CCNC(=S)Cc1ccccn1
C#CCNC(=S)Cc1ccccn1
C=CCNC(=S)C(OC)c1ccccn1
C=CCNC(=S)Cc1ccccn1
C=CCNC(=S)C(c1ccccn1)N(C)C
C=CCNC(=S)C(Cc1ccccc1)c1ccccn1
CCOCc1ccccn1
C=CC(C(N)=S)c1cccc(C)n1
C=CCNC(=S)C(C=C)c1cccc(C)n1
CC=CCC(C#N)c1ccccn1
O=C(c1cc(Cl)ccc1NC(=O)C(Cl)(Cl)Cl)C1CCCCC1
O=c1nc(C2CCCCC2)c2cc(Cl)ccc2[nH]1
COCC(C)Sc1ccccc1O
Cc1ccc(NC(=S)NCCO)c(C)c1
CCOC(=O)C=Cc1ccccc1N
Clc1cc(-c2ccccc2)ncn1
Oc1ncnc2c1sc1ccccc12
Nc1cc(=O)n(Cc2ccc(Br)cc2)[nH]1
Nc1cc(=O)n(Cc2cccc(F)c2)[nH]1
Cc1cccc(Cn2[nH]c(N)cc2=O)c1
Nc1cc(=O)n(Cc2ccc([N+](=O)[O-])cc2)[nH]1
Nc1cc(=O)n(Cc2cccc([N+](=O)[O-])c2)[nH]1
Nc1cc(=O)n(Cc2ccc(Cl)c(Br)c2)[nH]1
Nc1cc(=O)n(Cc2ccc(Br)c(Cl)c2)[nH]1
Nc1cc(=O)n(Cc2cc(Cl)c(Cl)cc2Cl)[nH]1
Cc1ccc(Cn2[nH]c(N)cc2=O)cc1Cl
Nc1cc(=O)n(Cc2ccc(-c3ccccc3)cc2)[nH]1
Cc1ccc(C)c(Cn2[nH]c(N)cc2=O)c1
Nc1cc(=O)n(Cc2ccc(OC(F)(F)F)cc2)[nH]1
Nc1cc(=O)n(Cc2ccc3c(c2)OCO3)[nH]1
Cc1ccccc1Cn1[nH]c(N)cc1=O
Nc1cc(=O)n(Cc2cccc(Br)c2)[nH]1
Nc1cc(=O)n(Cc2ccc(I)cc2)[nH]1
Nc1cc(=O)n(Cc2ccccc2F)[nH]1
Nc1cc(=O)n(Cc2cc(Cl)ccc2F)[nH]1
Nc1cc(=O)n(Cc2ccc(Br)c(Br)c2)[nH]1
Cc1cc(Cn2[nH]c(N)cc2=O)ccc1Cl
CC(C)(C)c1ccc(Cn2[nH]c(N)cc2=O)cc1
CC(C)c1ccc(Cn2[nH]c(N)cc2=O)cc1
Nc1cc(=O)n(Cc2ccc(F)cc2Cl)[nH]1
CCCCOc1cccc(Cn2[nH]c(N)cc2=O)c1
COc1cc(Cn2[nH]c(N)cc2=O)ccc1Cl
Nc1cc(=O)n(Cc2ccccc2[N+](=O)[O-])[nH]1
Nc1cc(=O)n(Cc2ccc(Cl)c(C(F)(F)F)c2)[nH]1
Nc1cc(=O)n(Cc2ccccc2C(F)(F)F)[nH]1
CCc1cccc(Cn2[nH]c(N)cc2=O)c1
Nc1cc(=O)n(Cc2ccc(C(F)(F)F)c(Cl)c2)[nH]1
Cc1ccc(Cn2[nH]c(N)cc2=O)cc1C(F)(F)F
Nc1cc(=O)n(Cc2cccc(Cl)c2)[nH]1
Nc1cc(=O)n(Cc2ccccc2Cl)[nH]1
Nc1cc(=O)n(Cc2c(Cl)cccc2Cl)[nH]1
Nc1cc(=O)n(Cc2ccc(Cl)c(Cl)c2)[nH]1
Nc1cc(=O)n(Cc2cc(Cl)cc(Cl)c2)[nH]1
Nc1cc(=O)n(Cc2cccc(Cl)c2Cl)[nH]1
COc1ccc(Cn2[nH]c(N)cc2=O)cc1
Nc1cc(=O)n(Cc2ccc(Cl)cc2Cl)[nH]1
CC1=C(O)C(=O)C(C)(C(C)O)O1
CC1=C(O)C(=O)C(C)(CC2(O)C=CC=CC2)O1
CC1=C(O)C(=O)C(C)(C(O)Cc2ccccc2)O1
CC1=C(O)C(=O)C(C)(CO)O1
CCC(O)C1(C)OC(C)=C(O)C1=O
CCOC(=O)C1C(N)[C@H]2c3ccccc3[C@H]1c1ccccc12
CC(=O)OCCCCCC1=C(OC(C)=O)CCC1
CC(C)(CCCCC1=CCCC1=O)CC(=O)O
O=C(O)CCCCCCC1=CC(Br)CC1=O
O=C(O)CCCCCCCCC1=CC(O)CC1=O
O=C1CC(OC2CCCCO2)C=C1CCCCCC(C(=O)O)C1CCCCO1
CCOC(=O)CCCCCCC1=CC(OC(C)(C)C)CC1=O
O=C(O)CCCCCCC1=CC(O)CC1=O
O=C1CC(OCCCCOC2CCCCO2)C=C1CCCCCC(C(=O)O)C1CCCCO1
C#CCCCCOC(c1ccccc1)(c1ccccc1)c1ccccc1
C#CCC(CCCC)OC(c1ccccc1)(c1ccccc1)c1ccccc1
C#CCC(CC)OC(c1ccccc1)(c1ccccc1)c1ccccc1
C#CCCCCCCOC(c1ccccc1)(c1ccccc1)c1ccccc1
C#CCCC(CCC)OC(c1ccccc1)(c1ccccc1)c1ccccc1
C#CCC(O)CCCC
C#CC[C@@H](O)CCCC
O=C=Nc1nnc(C(F)(F)F)s1
CN(CC1OCCO1)C(=O)Nc1nnc(C(F)(F)F)s1
CCNCC1OCCO1
CCN(CC1OCCO1)C(=O)Nc1nnc(C(C)(C)C)s1
CN(C(=O)Cl)c1nnc(S(C)(=O)=O)s1
CN(C(=O)NCC1OCCCO1)c1nnc(S(C)(=O)=O)s1
C=CCCCCCCCCCCCCCC
OCCC1C(O)CCC2CCCCC21
OCCC1C(O)CCC2CCCCC21
CCCCCC1C(CC#N)CCC12OCCO2
CCCCCC1C(=O)CCC1CC=O
CCCCCC1C(=O)CCC1CCOC(C)=O
[N-]=[N+]=NC(=O)c1ccc2c(c1)C(=O)OC2=O
CN1CCN(CCCN2C(=O)C3CC4CC(C3)CC2C4)CC1
C=CCN1CC2CC3CC(C2)CC1C3
CC1O[C@@H](O[C@H]2CC[C@]3(CO)C4CC[C@]5(C)[C@@H](C6=CC(=O)OC6)CC[C@]5(O)C4CC[C@]3(O)C2)CC2OC(C)(c3ccccc3)O[C@H]12
OC[C@H](O)[C@@H](O)[C@@H](O)[C@H](O)CO
O=c1c2ccc(F)cc2oc2ccc(C(F)(F)F)cc12
CC1=C(C)C(Cl)OC1=O
O=C(CNC(c1ccccc1)(c1ccccc1)c1ccccc1)OCCl
CC(C)(C)OC(=O)N[C@@H](Cc1c[nH]c2ccccc12)C(=O)OCCl
Cc1cc2c(cc1S)S(=O)(=O)NC=N2
Nc1cc(Cl)c(S)cc1S(N)(=O)=O
CCC(CC)Sc1cc(S(N)(=O)=O)c(N)cc1Cl
CC1=Nc2cc(Cl)c(S)cc2S(=O)(=O)N1
CCOC(=O)C1=Nc2cc(C(F)(F)F)c(SC(C)C)cc2S(=O)(=O)N1
CC(C)Sc1cc2c(cc1Cl)N=C(CCl)NS2(=O)=O
CCCCCC(C)C(C)c1cc(O)c(CN2CCOCC2)c(O)c1
CCCCCc1cc(OC)c(CN)c(OC)c1
CCCCCC(C)C(C)c1cc(O)c(CN(CC)CC)c(O)c1
COC(=O)N=C(N)SC
CSc1nc(=O)n(-c2ccc(Cl)cc2)c(=O)[nH]1
COC(=O)N=C(N)OC
CSc1nc(=O)n(C(C)C)c(=O)n1C(C)=O
COC(=O)N=C(NC(=O)NC(C)C)OC
COC(=N)NC(=O)NC(C)C
CCNC(=O)CC(=O)OCC
O=C(CN1C=NCC1)OCc1ccccc1
CCOC(=N)c1ccc(Cl)c(Cl)c1
CSc1nc(C)cc(O)n1
CSc1c(C)nc(C(C)C)nc1O
O=C(c1ccc(F)cc1)C(CCN1CCOCC1)N1CCOCC1
O=C(c1ccc(F)cc1)C(CCCl)N1CCOCC1
O=C(c1ccc(F)cc1)C(CCCl)Oc1ccccc1
O=C(c1ccc(F)cc1)C(CCCl)Oc1cccc2ccccc12
CNC(=O)OC1CCN(C)C(=O)N1c1nnc(C)s1
CCN1CCC(OC(=O)NC2CC2)N(c2nnc(OC)s2)C1=O
CCCN(CCC=O)C(=O)Nc1nnc(SC)s1
CCCN1CCC(OC(=O)NC2CCCCC2)N(c2nnc(SC)s2)C1=O
C=CCN1CCC(OC(=O)Nc2cccc(Cl)c2)N(c2nnc(S(C)(=O)=O)s2)C1=O
C#CCN1CCC(OC(=O)Nc2ccc(Br)cc2C)N(c2nnc(S(C)=O)s2)C1=O
C=CCCN1CCC(OC(=O)N(C)C2CCCCC2)N(c2nnc(OC)s2)C1=O
C#CC(C)(C)N1CCC(OC(=O)N(CC)c2ccccc2OC)N(c2nnc(C(F)(F)F)s2)C1=O
CN1CCC(OC(=O)N(C)c2cccc(CCl)c2)N(c2nnc(C(F)(F)F)s2)C1=O
COc1ccccc1N1CCN(CC(O)COc2ccccc2CC(N)=O)CC1
COc1ccccc1N1CCN(CC(O)COc2ccccc2C(=O)O)CC1
COC(=O)c1ccccc1OCC(O)CN1CCN(c2ccccc2OC)CC1
Fc1ccc2c(c1)NC(=S)c1cscc1N2
CSC1=Nc2cc(F)ccc2Nc2cscc21
c1ccc2c(c1)N=C(N1CCNCC1)c1cscc1N2
c1ccc2c(c1)N=C(N1CCCCC1)c1cscc1N2
CN1c2ccccc2NC(=S)c2cscc21
CSC1=Nc2ccccc2N(C)c2cscc21
CN1CCN(C2=Nc3ccccc3N(C)c3cscc32)CC1
CSC1=Nc2cc(Cl)ccc2Nc2cscc21
CN1CCN(C2=Nc3cc(Cl)ccc3Nc3cscc32)CC1
S=C1Nc2ccc(Cl)cc2Nc2cscc21
CSC1=Nc2ccc(Cl)cc2Nc2cscc21
CN1CCN(C2=Nc3ccc(Cl)cc3Nc3cscc32)CC1
CN1c2ccc(Cl)cc2NC(=O)c2cscc21
CN1c2ccc(Cl)cc2NC(=S)c2cscc21
CSc1ccc2c(c1)N=C(N1CCN(CCO)CC1)c1cscc1N2
O=[N+]([O-])c1ccc2c(c1)Nc1cscc1C(N1CCN(Cc3ccccc3)CC1)=N2
Oc1ccc2c(c1)N=C(N1CCN(c3ccccc3)CC1)c1cscc1N2
COc1ccc2c(c1)Nc1cscc1C(N1CCN(C)CC1)=N2
OC(COc1ccc(F)cc1)CN1CCC(O)(c2ccc(Cl)cc2)CC1
COc1ccccc1N1CCN(CC(O)CS(=O)c2ccc(F)cc2)CC1
CC(=O)c1ccccc1N1CCN(C)CC1
N#Cc1ccc(-c2ccc(N3CCN(C4CCCCC4)CC3)cc2)[nH]c1=O
N#Cc1ccc(-c2ccc(N3CCN(Cc4ccccc4)CC3)cc2)[nH]c1=O
CCN1CCN(c2ccc(-c3ccc(C#N)c(=O)[nH]3)cc2)CC1
N#Cc1ccc(-c2ccc(N3CCN(c4cccc(Cl)c4)CC3)cc2)[nH]c1=O
N#Cc1ccc(-c2ccc(N3CCN(c4ccccc4)CC3)cc2)[nH]c1=O
CN1CCCN(c2ccc(-c3ccc(C#N)c(=O)[nH]3)cc2)CC1
CN1CCN(c2ccc(-c3ccc(C#N)c(=O)n3C)cc2)CC1
CCOC(=O)N1CC2CCC(C1)N2C
CCNC(=O)N1CC2CCC(C1)N2C
O=C(O)[C@@H]1CC[C@H](C(=O)O)N1Cc1ccccc1
CCNC(=O)N1C2CCC1CN(C)C2
CC(=O)Nc1ccc(SCCN2CC=C(c3ccc(F)cc3)CC2)cc1
CC(=O)Nc1ccc(OCCN2CC=C(c3ccc(F)cc3)CC2)cc1
OCCN1CC=C(c2ccc(F)cc2)CC1
O=[N+]([O-])c1ccc(OCCN2CC=C(c3ccc(F)cc3)CC2)cc1
CCN(CC)C(=O)c1cccnc1
CCOC(=O)C(=CNc1sc(C)cc1C(=O)OCC)C(=O)OCC
Cc1sc(N)c(C(=O)O)c1C
CCOC(=O)C(=CNc1sc(Br)cc1C(=O)OC)C(=O)OCC
COC(=O)c1cc(Cl)sc1NC(C)=O
COC(=O)c1cc(Cl)sc1NC(C)=O
CCOC(=O)C(=CNc1scc(C)c1C(=O)OC)C(=O)OCC
CCn1cc(C(=O)O)c(=O)c2c3c(sc21)CCCC3
CCc1cc2c(=O)c(C(=O)O)cn(CC)c2s1
Cn1cc(C(=O)O)c(=O)c2cc(Br)sc21
CCOC(=O)c1cn(CC)c2sc(C)cc2c1=O
CCn1cc(C(=O)O)c(=O)c2cc(C)sc21
CCOC(=O)C1=C(N)N=C(OCC)C(C(=O)OCC)C1c1ccccc1
CCOC1=NC(N)=C(C(=O)OC)C(c2cccc([N+](=O)[O-])c2)C1C(=O)OC
CCOC(=O)C1=C(N)N=C(OCC)C(C(=O)OCC)C1c1cccc([N+](=O)[O-])c1
CCOC(=O)C1=C(N)N=C(OCC)C(C(=O)OCC)C1c1cccc(Cl)c1
CCOC1=NC(N)=C(C(=O)OC)C(c2cccc(Cl)c2)C1C(=O)OC
CCOC(=O)C1=C(N)N=C(OCC)C(C(=O)OCC)C1c1ccc(Cl)cc1
CCOC1=NC(N)=C(C(=O)OC)C(c2ccccc2F)C1C(=O)OC
CCOC(=O)C1=C(N)N=C(OCC)C(C(=O)OCC)C1c1ccc(Cl)cc1Cl
CCOC(=O)C1=C(N)N=C(OCC)C(C(=O)OCC)C1c1cc([N+](=O)[O-])ccc1Cl
CCOC(=O)C1=C(N)N=C(OCC)C(C(=O)OCC)C1c1ccc(C)cc1
CCOC(=O)C1=C(N)N=C(OCC)C(C(=O)OCC)C1c1ccco1
CCOC1=NC(N)=C(C(=O)OC(C)C)C(c2cccc([N+](=O)[O-])c2)C1C(=O)OC(C)C
CCOC(=O)C1=C(N)N=C(SCC)C(C(=O)OCC)C1c1ccncc1
Cn1ncc2c1C(=O)C(Cl)=C(Cl)C2=O
Cn1ncc2c1C(=O)C(Cl)=C(NC1CC1)C2=O
CC(=O)N(C1=C(Cl)C(=O)c2c(cnn2C)C1=O)C1CC1
CC(=O)N(C1=C(NC2CC2)C(=O)c2c(cnn2C)C1=O)C1CC1
CCOC1=C(N(C(C)=O)C(C)C)C(=O)c2cnn(C)c2C1=O
CC(=O)N(C1=C(NC(C)C)C(=O)c2c(cnn2C)C1=O)C(C)C
CN(N=O)C1=C(Cl)C(=O)c2c(cnn2C)C1=O
Clc1ccc(-c2noc3ccc(CBr)cc23)cc1
N#CCc1ccc2onc(-c3ccc(Cl)cc3)c2c1
Clc1ccc(-c2noc3ccc(CBr)cc23)cc1
N#CCc1ccc2onc(-c3ccc(Cl)cc3)c2c1
CCc1ccc(O)c(C(=O)c2ccc(Cl)cc2)c1
CCc1ccc(O)c(C(=NO)c2ccc(Cl)cc2)c1
CCc1ccc2onc(-c3ccc(Cl)cc3)c2c1
CCc1ccc(C(=NO)c2ccc(Cl)cc2)c(O)c1
CCc1ccc(C(=O)c2ccc(F)cc2)c(O)c1
CCc1ccc(C(=NO)c2ccc(F)cc2)c(O)c1
Cc1ccc2onc(-c3ccc(Cl)cc3)c2c1
Cc1cccc(C(=O)c2ccc(Cl)cc2)c1O
Cc1cccc(C(=NO)c2ccc(Cl)cc2)c1O
CC(C(=O)O)c1cccc2c(-c3ccc(Cl)cc3)noc12
CCc1cccc(C(=O)c2ccccc2)c1O
CN(C)C=Cc1ncc([N+](=O)[O-])n1C
CN(C)C=Cc1ncc([N+](=O)[O-])n1CCOC(=O)c1ccccc1
CN(C)C=Cc1ncc([N+](=O)[O-])n1CCN1CCOCC1
Cc1ccc(S(=O)(=O)OCCn2c([N+](=O)[O-])cnc2C=CN(C)C)cc1
O=C1C=CC(=Nc2ccc(O)cc2)C=C1
CC(C)c1n(CCC(=O)O)c(-c2ccccc2)c(-c2ccccc2)[n+]1[O-]
Cn1nc(-c2ccccc2)cc1-c1ccccc1
c1ccc(C2=NNC(c3ccccc3)C2)cc1
c1ccc(-c2cc(-c3ccccc3)[nH]n2)cc1
c1ccc(-c2cc(-c3ccccc3)[nH]n2)cc1
CCc1cc2c(s1)NC(=S)CN=C2c1ccccc1Cl
CCOC(CNC1=Nc2sc(CC)cc2C(c2ccccc2Cl)=NC1)OCC
CCc1cc2c(s1)N=C(NN)CN=C2c1ccccc1Cl
CCc1cc2c(s1)-n1nnnc1CN=C2c1ccccc1Cl
CCc1cc(C(=O)c2ccccc2Cl)c(-n2c(C)nnc2COS(=O)(=O)c2ccc(C)cc2)s1
CCc1cc(C(=O)c2ccccc2Cl)c(-n2ccnc2CN(CC)CC)s1
CCCN(CCC)C(=O)n1cnc(S(=O)(=O)CCC)n1
CCCSc1nc[nH]n1
C=CCN(CC=C)C(=O)n1cnc(SCCC)n1
C=CCN(CC=C)C(=O)n1cnc(SCCCC)n1
C=CCN(CC=C)C(=O)n1cnc(SCCCCC)n1
C=CCN(CC=C)C(=O)n1cnc(S(=O)(=O)CCC)n1
C=CCN(CC=C)C(=O)n1cnc(SC(C)C)n1
C=CCN(CC=C)C(=O)n1cnc(SCC(C)C)n1
CCCN(CCC)C(=O)n1cnc(S(C)(=O)=O)n1
CCCCS(=O)(=O)c1ncn(C(=O)N(CCC)CCC)n1
C=CCN(CC=C)C(=O)n1cnc(S(=O)(=O)CCCC)n1
C=CCN(CC=C)C(=O)n1cnc(S(=O)(=O)C(C)C)n1
C=CCN(CC=C)C(=O)n1cnc(SCC)n1
CCCCS(=O)c1nc[nH]n1
C=CCN(CC=C)C(=O)n1cnc(S(=O)CCCC)n1
C=CCN(CC=C)C(=O)n1cnc(S(=O)CC)n1
C=CCN(CC=C)C(=O)n1cnc(S(C)(=O)=O)n1
C=CCN(CC=C)C(=O)n1cnc(S(=O)(=O)CC)n1
C=CCN(CC=C)C(=O)n1cnc(S(=O)C(C)C)n1
CCCN(CCC)C(=O)n1cnc(S(=O)CCC)n1
CCCCS(=O)c1ncn(C(=O)N(CCC)CCC)n1
CCCN(CCC)C(=O)n1cnc(S(=O)C(C)C)n1
CCCN(CCC)C(=O)n1cnc(S(=O)(=O)CC)n1
CCCN(CCC)C(=O)n1cnc(S(=O)(=O)C(C)C)n1
C=CCN(CC=C)C(=O)n1cnc(SC(C)CC)n1
C=CCN(CC=C)C(=O)n1cnc(S(=O)(=O)C(C)CC)n1
C=CCN(CC=C)C(=O)n1cnc(S(=O)C(C)CC)n1
CCCN(CCC)C(=O)n1cnc(S(=O)(=O)C(C)CC)n1
CCSc1ncn(C(=O)N(CC)CC)n1
CCCS(=O)c1ncn(C(=O)N(CC)CC)n1
CCCSc1ncn(C(=O)N(CC)CC)n1
C#CCN(CCC)C(=O)n1cnc(SCC)n1
CCCCN(CCC)C(=O)n1cnc(SCC)n1
CCCCCN(CCC)C(=O)n1cnc(S(=O)(=O)CC)n1
C=CCN(CC)C(=O)n1cnc(S(=O)CC)n1
C=CCN(CC)C(=O)n1cnc(S(=O)(=O)CC)n1
CCCN(CCC)C(=O)n1cnc(S(=O)(=O)CC(C)C)n1
C=CCSc1ncn(C(=O)N(CC=C)CC=C)n1
CCCN(CCC)C(=O)n1cnc(SCC)n1
CCCSc1ncn(C(=O)N(CCC)CCC)n1
CCCN(CCC)C(=O)n1cnc(SCC)n1
C=CCN(CC=C)C(=O)n1cnc(S(=O)(=O)CCOCC)n1
CCOCCSc1nc[nH]n1
CCN(CCOC)C(=O)Cl
C=CCOCCSc1ncn(C(=O)N(CC)CC)n1
COCCS(=O)c1nc[nH]n1
C=CCN(CC=C)S(=O)(=O)c1ncn(C(=O)N(CC)CC)n1
CCN(CCOC)C(=O)Cl
CCOC(=O)c1cc(=O)c2cc(O)ccc2s1
C=CCOc1ccc2sc(C(=O)OCC)cc(=O)c2c1
C=CCOc1ccc2sc(C(=O)O)cc(=O)c2c1
CCOC(=O)c1cc(=O)c2cc(OCCC(C)C)ccc2s1
CC(C)CCOc1ccc2sc(C(=O)O)cc(=O)c2c1
CCCc1ccc(OCCC(C)C)cc1S
CCCc1ccc(OCCC(C)C)cc1S/C(=C\C(=O)O)C(=O)O
CCCc1ccc(OCCC(C)C)c2c(=O)cc(C(=O)O)sc12
Cc1ccc(OCCC(C)C)cc1[N+](=O)[O-]
CCCCCCC(O)CO
CCCCCCCCC(O)CO
CCCCCCCCC(O)CO
CCCCCCCCCC(O)CO
OCCN1CCOCCOCC2(COCCOCC1)COC2
OCC1(COCCCl)COCCOCCNCCOCCO1
Cc1cccc2c1CCc1ccccc1C2=CCCN(C)C
Cc1cccc2c1CCc1ccccc1C2CCCN(C)C
CCOC(=O)NC(C)CCC1(O)c2ccccc2CCc2c(C)cccc21
CNCCCC1(O)c2ccccc2CCc2c(C)cccc21
Cc1cccc2c1C=Cc1ccccc1C2(O)CCCN(C)C
CCCOC(=O)NCCCC1(O)c2ccccc2C=Cc2c(C)cccc21
CNCCCC1(O)c2ccccc2C=Cc2c(C)cccc21
Cc1cccc2c1C=Cc1ccccc1C2=CCCN(C)C
Cc1cccc2c1CCc1ccccc1C2(O)CCCN=Cc1ccccc1
CC(=O)c1cccc2c1CCc1ccccc1C2=CCCN(C)C
CC(=O)c1cccc2c1CCc1ccccc1C2=O
Cc1cccc2c1C=Cc1ccccc1C2O
Cc1cccc2c1C=Cc1ccccc1C2Cl
Cn1c(CC(=O)O)ccc1C(=O)c1ccccc1
Cn1c(CC#N)ccc1C(=O)c1cccc(Cl)c1
Cn1c(CC#N)ccc1C(=O)c1ccccc1Cl
Cn1c(CC#N)ccc1C(=O)c1ccc(Cl)cc1Cl
Cc1ccc(C(=O)c2ccc(CC#N)n2C)cc1
COC(=O)Cc1ccc(C(=O)c2ccc(OC)cc2)n1C
COc1ccc(C(=O)c2ccc(CC(=O)O)n2C)cc1
Cc1ccc(C(=O)c2ccc(CC#N)n2C)c(Cl)c1
CCOC(=O)Cc1ccc(Cc2ccc([N+](=O)[O-])cc2)n1C
Cn1c(CC(=O)O)ccc1C(=O)c1ccc([N+](=O)[O-])cc1
CCOC(=O)Cc1ccc(C(=O)c2ccc(C#N)cc2)n1C
Cn1c(CC(=O)O)ccc1C(=O)c1ccc(C#N)cc1
CCOC(=O)C(C)c1ccc(C(=O)c2ccc(Cl)cc2)n1C
CC(C(=O)O)c1ccc(C(=O)c2ccc(Cl)cc2)n1C
CC(C#N)c1ccc(C(=O)c2ccc(Cl)cc2)n1C
N#CCc1ccc(C(=O)c2ccc(Cl)cc2)[nH]1
CCn1c(CC(=O)O)ccc1C(=O)c1ccc(Cl)cc1
N#CCc1ccc(C(=O)c2ccc(Cl)cc2)n1Cc1ccccc1
O=C(O)Cc1ccc(C(=O)c2ccc(Cl)cc2)n1Cc1ccccc1
Cn1c(CC#N)ccc1C(=O)c1ccc(Cl)cc1
Cn1c(CC(=O)O)ccc1C(=O)c1ccc(Cl)cc1
CCOC(=O)Cc1ccc(C(=O)c2ccc(Cl)cc2)n1C
CCN(CC)C(=O)Cc1ccc(C(=O)c2ccc(Cl)cc2)n1C
Cn1c(CCC(=O)O)ccc1C(=O)c1ccc(Cl)cc1
Cc1ccc(C(=O)Cl)cc1Cl
CC(C)c1ccc(Cc2ccc(CC#N)n2C)cc1
Cc1ccccc1C(=O)c1cccn1C
Cn1c(CC#N)ccc1C(=O)c1ccc(C(F)(F)F)cc1
CCOC(=O)Cc1c(C(=O)OCC)c(C)cn1C
CCOC(=O)Cc1c(C(=O)OCC)c(C)c(C(=O)c2ccc(Cl)cc2)n1C
Cc1cc(CC(=O)O)n(C)c1C(=O)c1ccc(Cl)cc1
CCOC(=O)Cc1c(C(=O)OCC)c(C)c(C(=O)c2ccc(C)cc2)n1C
Cc1ccc(C(=O)c2c(C)c(C(=O)O)c(CC(=O)O)n2C)cc1
CCOC(=O)Cc1c(C(=O)O)c(C)c(C(=O)c2ccc(C)cc2)n1C
CCOC(=O)Cc1cc(C)c(C(=O)c2ccc(C)cc2)n1C
Cc1ccc(C(=O)c2c(C)cc(CC(=O)O)n2C)cc1
CCOC(=O)Cc1c(C(=O)OCC)c(CC)c(C(=O)c2cccc(Cl)c2)n1C
CCc1cc(CC(=O)O)n(C)c1C(=O)c1ccc(Cl)cc1
CCOC(=O)C(C)c1cc(C)c(C(=O)c2ccc(Cl)cc2)n1C
Cc1cc(C(C)C(=O)O)n(C)c1C(=O)c1ccc(Cl)cc1
Cc1cn(C)c(CC(=O)O)c1C(=O)O
CCOC(=O)Cc1cc(C)c(C(=O)c2ccc(F)cc2)n1C
Cc1cc(CC(=O)O)n(C)c1C(=O)c1ccc(F)cc1
O=C1CCCc2oc(-c3ccccc3)cc21
O=C(C1CC1)N1CCCc2oc(-c3ccccc3)cc2C1
CC(=O)N1CCCc2c(cc(-c3ccccc3)n2C2CC2)C1
CCc1cccc2ccoc12
CCCCCCc1nc(C)c(CCCCCC)nc1C
c1coc(COCc2cccs2)c1
CCOC1C=CC(CCCCC(=O)OC)(OCC)O1
CCOC1C=CC(/C=C\CCC(C)C(C)CC(=O)O)(OCC)O1
CCOC(=O)CCC1(OC)C=CC(OC)O1
COC1C=CC(CCC=O)(OC)O1
CCc1ccccc1C
Cc1ccc(-c2ccccc2C(=O)O)cc1
CCCC(=O)Oc1ccc(-c2ccc(C#N)cc2)cc1
CCCCC(=O)Oc1ccc(-c2ccc(C#N)cc2)cc1
CCCCCC(=O)Oc1ccc(-c2ccc(C#N)cc2)cc1
CCCCCCCCC(=O)Oc1ccc(-c2ccc(C#N)cc2)cc1
CCCOC(=O)Oc1ccc(-c2ccc(C#N)cc2)cc1
CCCCOC(=O)Oc1ccc(-c2ccc(C#N)cc2)cc1
CCCCCOC(=O)Oc1ccc(-c2ccc(C#N)cc2)cc1
CCCCCCCOC(=O)Oc1ccc(-c2ccc(C#N)cc2)cc1
CCCCCCCCOC(=O)Oc1ccc(-c2ccc(C#N)cc2)cc1
CCCCCCCCCOC(=O)Oc1ccc(-c2ccc(C#N)cc2)cc1
CCCCCCCCCCOC(=O)Oc1ccc(-c2ccc(C#N)cc2)cc1
COC(=O)Oc1ccc(N=Cc2ccc(C#N)cc2)cc1
CSC(=C(N)C(C)C)S(C)=O
CSC(=C(N)c1ccccc1)S(C)=O
CSC(=C(N)c1ccccc1)S(C)=O
CSC(=C(N)c1ccccc1)S(C)=O
COC(CCC(N)=C(SC)S(C)=O)OC
Cc1ccc(SC(=C(N)c2ccccc2)S(C)=O)cc1
CC(=O)NC(C(=O)O)c1ccccc1
COC(=O)C(NC(C)=O)c1ccccc1
COC(=O)C(NC(C)=O)c1ccccc1
CC(=O)NC(C(=O)O)c1ccccc1
COC(=O)C(NC(C)=O)c1ccccc1
O=C1CCC2c3ccccc3CC12
CCCOc1ccc(CO)cc1N
COCC(C)Nc1c(C)cccc1C
CC(=O)OC1=CC[C@H]2[C@H]3CCc4cc(OC(C)=O)cc(OC(C)=O)c4[C@H]3CC[C@]12C
CC(=O)Oc1cc2c(c(OC(C)=O)c1)[C@H]1CC[C@]3(C)C(=O)[C@@H](OC(C)=O)C[C@H]3[C@H]1CC2
CC(=O)Oc1cc2c(c(OC(C)=O)c1)[C@H]1CC[C@]3(C)[C@@H]4O[C@@H]4C[C@H]3[C@H]1CC2
C[C@]12CC[C@@H]3c4c(cc(OS(C)(=O)=O)cc4OS(C)(=O)=O)CC[C@@H]3[C@@H]1C[C@@H](OS(C)(=O)=O)C2=O
C[C@]12CC[C@@H]3c4c(cc(OS(C)(=O)=O)cc4OS(C)(=O)=O)CC[C@@H]3[C@@H]1C[C@@H](OS(C)(=O)=O)[C@@H]2OS(C)(=O)=O
CC(=O)c1ccc(C2CCCCC2)cc1
C#Cc1ccc(C2CCCCC2)c(Cl)c1
O=C(CC1CCCCC1[N+](=O)[O-])c1ccccc1
Cc1c[nH]n(Cc2ccc(Cl)c(Cl)c2)c1=O
Cc1c(N)[nH]n(Cc2ccc(Cl)cc2)c1=O
O=c1cc[nH]n1Cc1ccc(Cl)cc1
COc1cc2c(c(OC)c1)C1=C(CC2)[C@@H]2CC[C@H](OC(C)=O)[C@@]2(C)CC1
COc1cc2c(c(OC)c1)[C@H]1CC[C@]3(C)C(=O)CC[C@H]3[C@H]1CC2
COc1cc2c(c(OC)c1)[C@H]1CC[C@]3(C)[C@@H](O)CC[C@H]3[C@H]1CC2
COc1cc2c(c(OC)c1)[C@H]1CC[C@]3(C)[C@@H](OC(C)=O)CC[C@H]3[C@H]1CC2
CC(=O)Oc1cc2c(c(OC(C)=O)c1)[C@H]1CC[C@]3(C)C(=O)CC[C@H]3[C@H]1CC2
C[C@]12CC[C@@H]3c4c(cc(OC5CCCC5)cc4OC4CCCC4)CC[C@@H]3[C@@H]1CC[C@@H]2O
CCCCOc1cc2c(c(OCCCC)c1)[C@H]1CC[C@]3(C)[C@@H](O)CC[C@H]3[C@H]1CC2
CC(=O)Oc1cc2c(c(OC(C)=O)c1)[C@H]1CC[C@]3(C)[C@@H](O)CC[C@H]3[C@H]1CC2
C[C@]12CC[C@@H]3c4c(O)cc(O)cc4CC[C@@H]3[C@@H]1CCC2=O
C[C@]12CC[C@@H]3c4c(cc(OS(C)(=O)=O)cc4OS(C)(=O)=O)CC[C@@H]3[C@@H]1CCC2=O
CC(=O)O[C@H]1CC[C@H]2[C@H]3CCc4cc(OS(C)(=O)=O)cc(OS(C)(=O)=O)c4[C@H]3CC[C@]12C
CCN(CC)S(=O)(=O)Oc1cc2c(c(OS(=O)(=O)N(CC)CC)c1)[C@H]1CC[C@]3(C)C(=O)CC[C@H]3[C@H]1CC2
C[C@]12CC[C@@H]3c4c(cc(OS(=O)(=O)N5CCCCC5)cc4OS(=O)(=O)N4CCCCC4)CC[C@@H]3[C@@H]1CCC2=O
CCCCCCCCCC/C=C\CCCC=O
O=Cc1ccc(OCc2ccccc2)c(CCl)n1
Cc1ccc(OCc2ccccc2)cn1
Cc1ccc(OCc2ccccc2)c[n+]1[O-]
CC(=O)OCc1ccc(OCc2ccccc2)cn1
Cc1nc(CO)ccc1O
Cc1nc(C=O)ccc1OCc1ccccc1
c1ccc(COc2cccnc2)cc1
CC(C)(C)NCC(O)c1ccc(O)cn1
CC(Cc1ccc2c(c1)OCO2)NCC(O)c1ccc(O)c(CS(C)(=O)=O)n1
CN1CCN(C)C1c1ccccc1
Cc1ccc(C2N(C)CCN2C)cc1
COC1=CCC(CO)=CC1
COC1=CCC(C(C)O)=CC1
COC(=O)/C=C(\Oc1ccc(C(C)(C)C)cc1C(C)(C)C)C(=O)OC
C=CCc1ccc2oc(C(=O)O)cc(=O)c2c1O
CCCc1ccc(OCCC(C)C)c2c(=O)cc(C(=O)O)oc12
CCCc1cc(CCC)c2oc(C(=O)O)cc(=O)c2c1
CC(C)CCOc1cccc2oc(C(=O)O)cc(=O)c12
CC(C)CCOc1cccc2oc(C(=O)O)cc(=O)c12
CC(C)(C)c1ccc(O/C(=C\C(=O)O)C(=O)O)c(C(C)(C)C)c1
CCOC(=O)C1CC(=O)c2cc(C(C)(C)C)cc(C(C)(C)C)c2O1
CCOC(=O)c1cc(=O)c2cc(C(C)(C)C)cc(C(C)(C)C)c2o1
CCOC(=O)c1cc(=O)c2cc(C(C)(C)C)cc(C(C)(C)C)c2o1
CCOC(=O)c1cc(=O)c2cc(C(C)(C)C)cc(C(C)(C)C)c2o1
CCOC(=O)c1cc(=O)c2cc(C(C)(C)C)cc(C(C)(C)C)c2o1
CCCc1cc(CCC)c2oc(C(=O)O)cc(=O)c2c1
C=CCc1ccc(OCCC(C)C)c2c(=O)cc(C(=O)O)oc12
C=CCc1ccc(OCC2CCCO2)c2c(=O)cc(C(N)=O)oc12
CC(C)(C)c1cc(C(C)(C)C)c2oc(C(=O)O)cc(=O)c2c1
CCc1cc(CC)c2oc(C(=O)O)cc(=O)c2c1O
CC(=O)[C@H]1CC[C@H]2[C@@H]3CC[C@H]4C[C@H](O)[C@@H](F)C[C@]4(C)[C@H]3C(=O)C[C@]12C
CO[C@H]1C[C@@]2(C)[C@@H](CC[C@H]3[C@@H]4CC[C@H](C(C)=O)[C@@]4(C)CC(=O)[C@@H]32)C[C@@H]1O
CC(=O)[C@H]1CC[C@H]2[C@@H]3CC[C@H]4C[C@H](O)[C@@H](C)C[C@]4(C)[C@H]3C(=O)C[C@]12C
CO[C@H]1C[C@@]2(C)[C@@H](CC[C@H]3[C@@H]4CC[C@H](C(=O)CBr)[C@@]4(C)CC(=O)[C@@H]32)C[C@@H]1O
CO[C@H]1C[C@@]2(C)[C@@H](CC[C@H]3[C@@H]4CC[C@H](C(=O)COC(C)=O)[C@@]4(C)CC(=O)[C@@H]32)C[C@@H]1O
CC(=O)[C@H]1CC[C@H]2[C@@H]3CC[C@H]4C[C@H](O)[C@@H](O)C[C@]4(C)[C@H]3C(=O)C[C@]12C
CC(=O)[C@H]1CC[C@H]2[C@@H]3CC[C@H]4C[C@H](O)[C@@H](SC#N)C[C@]4(C)[C@H]3C(=O)C[C@]12C
CCO[C@H]1C[C@@]2(C)[C@@H](CC[C@H]3[C@@H]4CC[C@H](C(C)=O)[C@@]4(C)CC(=O)[C@@H]32)C[C@@H]1OC(C)=O
CCO[C@H]1C[C@@]2(C)[C@@H](CC[C@H]3[C@@H]4CC[C@H](C(C)=O)[C@@]4(C)CC(=O)[C@@H]32)C[C@@H]1OC(=O)CC
CO[C@H]1C[C@@]2(C)[C@@H](CC[C@H]3[C@@H]4CC[C@H](C(C)=O)[C@@]4(C)CC(=O)[C@@H]32)C[C@@H]1OC(=O)C(F)(F)F
CC(=O)O[C@H]1C[C@@H]2CC[C@H]3[C@@H]4CC[C@H](C(C)=O)[C@@]4(C)CC(=O)[C@@H]3[C@@]2(C)C[C@@H]1Br
CC(=O)C1=CC[C@H]2[C@@H]3CC[C@H]4C[C@H](O)[C@@H](Cl)C[C@]4(C)[C@H]3C(=O)C[C@]12C
CC(=O)[C@H]1CC[C@H]2[C@@H]3CC[C@H]4C[C@H](O)[C@@H](OCCCCOC(=O)CI)C[C@]4(C)[C@H]3C(=O)C[C@]12C
CC(=O)[C@H]1CC[C@H]2[C@@H]3CC[C@H]4C[C@H](O)[C@@H](OCCCCOC(=O)CN5CCOCC5)C[C@]4(C)[C@H]3C(=O)C[C@]12C
CC(=O)[C@H]1CC[C@H]2[C@@H]3CC[C@H]4C[C@H](O)[C@@H](OCCCCO)C[C@]4(C)[C@H]3C(=O)C[C@]12C
CC(=O)[C@H]1CC[C@H]2[C@@H]3CC[C@H]4C[C@H](O)[C@@H](Br)C[C@]4(C)[C@H]3C(=O)C[C@]12C
CC(=O)[C@H]1CC[C@H]2[C@@H]3CC[C@H]4C[C@H](O)[C@@H](OCCCl)C[C@]4(C)[C@H]3C(=O)C[C@]12C
CC(=O)[C@H]1CC[C@H]2[C@@H]3CC[C@H]4C[C@H](O)[C@@H](OCCN5CCOCC5)C[C@]4(C)[C@H]3C(=O)C[C@]12C
CC1([C@H]2CC[C@H]3[C@@H]4CC[C@H]5C[C@H](O)[C@@H](OCCCl)C[C@]5(C)[C@H]4C(=O)C[C@@]32C)OCCO1
CC(=O)[C@H]1CC[C@H]2[C@@H]3CC[C@H]4C[C@H](O)[C@@H](OCCN5CCOCC5)C[C@]4(C)[C@H]3C(=O)C[C@]12C
CC1([C@H]2CC[C@H]3[C@@H]4CC[C@H]5C[C@H](O)[C@@H](OCCCCl)C[C@]5(C)[C@H]4C(=O)C[C@@]32C)OCCO1
CC(=O)[C@H]1CC[C@H]2[C@@H]3CC[C@H]4C[C@H](O)[C@@H](OCCCN5CCOCC5)C[C@]4(C)[C@H]3C(=O)C[C@]12C
CCCC[C@H]1C[C@@]2(C)[C@@H](CC[C@H]3[C@@H]4CC[C@H](C(C)=O)[C@@]4(C)CC(=O)[C@@H]32)C[C@@H]1O
CC(=O)O[C@H]1C[C@@]2(C)[C@@H](CC[C@H]3[C@@H]4CC[C@H](C(C)=O)[C@@]4(C)CC(=O)[C@@H]32)C[C@@H]1O
CC(=O)O[C@H]1C[C@@H]2CC[C@@H]3[C@H](CC[C@]4(C)[C@@H](C(C)=O)CC[C@@H]34)[C@@]2(C)C[C@@H]1Br
CCO[C@H]1C[C@@]2(C)[C@@H](CC[C@H]3[C@@H]4C[C@@H](C)[C@H](C(C)=O)[C@@]4(C)CC(=O)[C@@H]32)C[C@@H]1O
CCOC(=O)CCO[C@H]1C[C@@]2(C)[C@@H](CC[C@H]3[C@@H]4CC[C@H](C(C)=O)[C@@]4(C)CC(=O)[C@@H]32)C[C@@H]1O
CCC(=O)O[C@H]1C[C@@]2(C)[C@@H](CC[C@H]3[C@@H]4CC[C@H](C(C)=O)[C@@]4(C)CC(=O)[C@@H]32)C[C@@H]1O
CC(=O)[C@H]1CC[C@H]2[C@@H]3CC[C@H]4C[C@H](O)[C@@H](N=[N+]=[N-])C[C@]4(C)[C@H]3C(=O)C[C@]12C
CC(=O)[C@H]1CC[C@H]2[C@@H]3CC[C@H]4C[C@H](O)[C@@H](N=[N+]=[N-])C[C@]4(C)[C@H]3C(=O)C[C@]12C
CC(=O)[C@H]1CC[C@H]2[C@@H]3CC[C@H]4C[C@H](O)[C@@H](N=[N+]=[N-])C[C@]4(C)[C@H]3C(=O)C[C@]12C
CCO[C@H]1C[C@@]2(C)[C@@H](CC[C@H]3[C@@H]4CC[C@H](C(C)=O)[C@@]4(C)CC(=O)[C@@H]32)C[C@@H]1OC(=O)CN(CC)CC
CC(=O)S[C@H]1C[C@@]2(C)[C@@H](CC[C@H]3[C@@H]4CC[C@H](C(C)=O)[C@@]4(C)CC(=O)[C@@H]32)C[C@@H]1O
CC(=O)C1=CC[C@H]2[C@@H]3CC[C@H]4C[C@@H]5O[C@@H]5C[C@]4(C)[C@H]3C(=O)C[C@]12C
CO[C@H]1C[C@@]2(C)[C@@H](CC[C@H]3[C@@H]4CC=C(C(C)=O)[C@@]4(C)CC(=O)[C@@H]32)C[C@@H]1O
CC(=O)C1=CC[C@H]2[C@@H]3CC[C@H]4C[C@@H](OS(=O)(=O)c5ccc(C)cc5)CC[C@]4(C)[C@H]3CC[C@]12C
CC(=O)C1=CC[C@H]2[C@@H]3CC[C@H]4CC=CC[C@]4(C)[C@H]3CC[C@]12C
CC(=O)C1=CC[C@H]2[C@@H]3CC[C@H]4C[C@@H]5O[C@@H]5C[C@]4(C)[C@H]3CC[C@]12C
CC(=O)C1=CC[C@H]2[C@@H]3CC[C@H]4C[C@H](O)[C@@H](Cl)C[C@]4(C)[C@H]3CC[C@]12C
CO[C@H]1C[C@@]2(C)[C@@H](CC[C@H]3[C@@H]4CC=C(C(C)=O)[C@@]4(C)CC[C@@H]32)C[C@@H]1O
CC(=O)C1=CC[C@H]2[C@@H]3CC[C@H]4C[C@@H](O)CC[C@]4(C)[C@H]3C(=O)C[C@]12C
CC(=O)C1=CC[C@H]2[C@@H]3CC[C@H]4C[C@H](O)CC[C@]4(C)[C@H]3C(=O)C[C@]12C
CCO[C@H]1C[C@@]2(C)[C@@H](CC[C@H]3[C@@H]4CC=C(C(C)=O)[C@@]4(C)CC(=O)[C@@H]32)C[C@@H]1O
CC(=O)C1=C(C)C[C@H]2[C@@H]3CC[C@H]4C[C@@H]5O[C@@H]5C[C@]4(C)[C@H]3C(=O)C[C@]12C
CCS[C@H]1C[C@@]2(C)[C@@H](CC[C@H]3[C@@H]4CC[C@H](C(C)=O)[C@@]4(C)CC(=O)[C@@H]32)C[C@@H]1O
NC[C@H]1O[C@H](O[C@@H]2[C@@H](N)C[C@@H](N)[C@H](O)[C@H]2O)[C@H](N)[C@@H](O)[C@@H]1O
CC1(C)S[C@@H]2[C@H](N)C(=O)N2[C@H]1C(=O)O
CCCCCCN(C)C(=O)CCCCCCCC(=O)N(C)CCCCCC
O=C(c1cc(Cl)cc(Cl)c1Cl)N1C(=O)C2CCC(Br)C(Br)C2C1=O
O=C(c1ccc(Cl)cc1Cl)N1C(=O)C2CCC(Br)C(Br)C2C1=O
O=C(c1c(Cl)cc(Cl)cc1Cl)N1C(=O)C2CCC(Br)C(Br)C2C1=O
O=C(c1cc(Cl)c(Cl)c(Cl)c1Cl)N1C(=O)C2CCC(Br)C(Br)C2C1=O
O=C(c1c(Cl)c(Cl)c(Cl)c(Cl)c1Cl)N1C(=O)C2CCC(Br)C(Br)C2C1=O
O=C(c1cc(Br)ccc1Br)N1C(=O)C2CCC(Br)C(Br)C2C1=O
O=C(c1cc(Br)cc(Br)c1Br)N1C(=O)C2CCC(Br)C(Br)C2C1=O
O=C(c1ccc(Br)cc1Br)N1C(=O)C2CCC(Br)C(Br)C2C1=O
O=C(c1c(Br)cc(Br)cc1Br)N1C(=O)C2CCC(Br)C(Br)C2C1=O
O=C(c1cc(Br)c(Br)c(Br)c1Br)N1C(=O)C2CCC(Br)C(Br)C2C1=O
O=C(c1c(Br)c(Br)c(Br)c(Br)c1Br)N1C(=O)C2CCC(Br)C(Br)C2C1=O
CCOC(=O)C=Cc1cc(C(C)(C)C)c(O)c(C(C)(C)C)c1
CC(C)(C)c1cc(C=CC#N)cc(C(C)(C)C)c1O
CC(C)(C)c1cc(C=CC(N)=O)cc(C(C)(C)C)c1O
CCCC(C)(C)c1cc(C=CC(=O)OCC)cc(C(C)(C)CCC)c1O
CCCC(C)(C)c1cc(C=CC#N)cc(C(C)(C)CCC)c1O
C/C=C/C(=O)Oc1ccc(Nc2ccccc2)cc1
O=C(O)/C=C\C(=O)Oc1ccc(Nc2ccccc2)cc1
CCCN(CCC)C(=O)SCC
ON=C1CCC2(CC1)Cc1ccccc1C2
COC(=O)C1CCC2(CC1)OCCO2
N#CCC1(Cc2ccccc2)CCC2(CC1)OCCO2
O=C(Cl)c1cnccc1O
CC(C)(C)OC(=O)CC[C@H](NC(=O)OCc1ccccc1)C(=O)O
CN1c2ccccc2NC(=O)c2cscc21
CN1c2ccccc2NC(=O)c2cscc21
CN(C)CCN1C(=O)c2cscc2N(C)c2ccccc21
CN(C)CCCN1C(=O)c2cscc2N(C)c2ccccc21
CCN(CC)CCN1C(=O)c2cscc2N(C)c2ccccc21
CN1c2cscc2C(=O)N(CCN2CCCC2)c2ccccc21
CN1c2cscc2C(=O)N(CCN2CCCCC2)c2ccccc21
CN1c2cscc2C(=O)N(CCN2CCOCC2)c2ccccc21
CN1c2cscc2C(=O)N(Cc2ccccc2)c2ccccc21
CCN1c2ccccc2NC(=O)c2cscc21
CCN1c2cscc2C(=O)N(CCN(C)C)c2ccccc21
Cc1cc2c(cc1C)N(C)c1cscc1C(=O)N2
Cc1cc2c(cc1C)N(C)c1cscc1C(=O)N2CCN(C)C
CN1C2=C(CSC2)C(=O)Nc2cc(Cl)c(Cl)cc21
CN1c2cc(Cl)c(Cl)cc2NC(=O)c2cscc21
CN1C(=O)c2cscc2Nc2ccccc21
CN(C)CCN1c2cscc2C(=O)N(C)c2ccccc21
CN1C(=O)c2cscc2N(Cc2ccccc2)c2ccccc21
CN1C2=C(CSC2)C(=O)Nc2cccnc21
CN(C)CCN1C(=O)c2cscc2N(C)c2ncccc21
CN(C)CCCN1C(=O)c2cscc2N(C)c2ncccc21
N[C@@H](Cc1ccc(O)cc1)C(=O)O
CC1(C)COC(C=Cc2ccc(Cl)cc2)=N1
CC1(C)COC(C=Cc2cccc(Cl)c2)=N1
COc1cc(C=C(C)C2=NC(C)(C)CO2)cc(OC)c1
CC1(C)COC(C=Cc2ccccc2)=N1
CC1(C)COC(/C=C/c2ccco2)=N1
COC(=Cc1ccccc1)C1=NC(C)(C)CO1
CC(=O)[C@H]1CC[C@H]2[C@@H]3CC[C@H]4C[C@H](OC(=O)C(Cl)(Cl)Cl)CC[C@]4(C)[C@H]3C(=O)C[C@]12C
CC(=O)[C@H]1CC[C@H]2[C@@H]3CC[C@H]4C[C@H](OC(=O)C(F)(F)F)CC[C@]4(C)[C@H]3C(=O)C[C@]12C
CC(=O)[C@H]1CC[C@H]2[C@@H]3CC[C@H]4C[C@H](O)CC[C@]4(C)[C@@]34O[C@H]4C[C@]12C
CC(=O)O[C@@H]1CC[C@]2(C)C3=CC[C@]4(C)[C@@H](C(C)=O)CC[C@H]4[C@@H]3CC[C@H]2C1
CC(=O)O[C@@H]1CC[C@@]2(C)[C@@H](CC[C@H]3[C@@H]4CC[C@H](C(C)=O)[C@@]4(C)C[C@@H]4O[C@@]432)C1
CC(=O)O[C@@H]1CC[C@@]2(C)[C@@H](CC[C@H]3[C@@H]4CC[C@H](C(C)=O)[C@@]4(C)C[C@H](O)[C@@]32Cl)C1
CC(=O)[C@H]1CC[C@H]2C3=C(C(=O)C[C@]12C)[C@@]1(C)CC[C@@H](O)C[C@@H]1CC3
CC(=O)[C@H]1CC[C@H]2[C@@H]3CC[C@H]4C[C@H](O)[C@@H](Br)C[C@]4(C)[C@H]3C(=O)C[C@]12C
CC(=O)[C@H]1CC[C@H]2[C@@H]3CC[C@H]4C[C@H](O)[C@H](Br)C[C@]4(C)[C@H]3C(=O)C[C@]12C
CC(=O)[C@H]1CC[C@H]2[C@@H]3CC[C@H]4C[C@H](O)C=C[C@]4(C)[C@H]3C(=O)C[C@]12C
CC(=O)[C@H]1CC[C@H]2[C@@H]3CC[C@H]4C[C@H](O)C=C[C@]4(C)[C@H]3C(=O)C[C@]12C
CC(=O)[C@H]1CC[C@H]2[C@@H]3CC[C@H]4C[C@H](O)[C@@H](Br)C[C@]4(C)[C@H]3CC[C@]12C
CC(=O)[C@H]1CC[C@H]2[C@@H]3CC[C@H]4C[C@H](O)C=C[C@]4(C)[C@H]3CC[C@]12C
CC(=O)C1=CC[C@H]2[C@@H]3CC[C@H]4C[C@@H](OS(=O)(=O)c5ccc(C)cc5)CC[C@]4(C)[C@H]3C(=O)C[C@]12C
C[C@@H]1C[C@@]2(C)[C@@H](CC[C@H]3[C@@H]4CC[C@H](C5(C)OCCO5)[C@@]4(C)CC(=O)[C@@H]32)CC1=O
C[C@@H]1C[C@@]2(C)[C@@H](CC[C@H]3[C@@H]4CC[C@H](C5(C)OCCO5)[C@@]4(C)CC(=O)[C@@H]32)CC1=O
CC(=O)[C@H]1CC[C@H]2[C@@H]3CC[C@H]4C[C@H](O)[C@H](C)C[C@]4(C)[C@H]3C(=O)C[C@]12C
CC(=O)[C@H]1CC[C@H]2[C@@H]3CC[C@H]4C[C@H](O)CC[C@]4(C)[C@H]3[C@H](O)C[C@]12C
COC(=O)[C@H]1CC[C@H]2[C@@H]3CC[C@H]4C[C@@H]5O[C@@H]5C[C@]4(C)[C@H]3CC[C@]12C
C(=Cc1cccnc1)c1ccccc1
COc1ccncc1CC(=O)c1ccccc1
COc1ccc(C2C=C3CN(C)CCC3C3C(=O)N(C)C(=O)C23)cc1
COc1ccc(C2C=C3CN(C)CCC3C3CN(C)CC23)cc1
COC1=C(C(=O)OC(c2ccccc2)c2ccccc2)N2C(=O)C(NC(=O)CSc3ccc(Cl)cc3)[C@H]2SC1
COP(=O)(CC(=O)COc1ccccc1)OC
O=Cc1c[nH]c2ccc(Cl)cc12
CC(=Cc1c[nH]c2ccc(Cl)cc12)[N+](=O)[O-]
CC(=O)Cc1c[nH]c2ccc(Cl)cc12
CC(Cc1c[nH]c2ccc(Cl)cc12)C1OCCO1
CC(Cc1cn(-c2ccc(F)cc2)c2ccc(Cl)cc12)C1OCCO1
CC(=O)Cc1cn(-c2ccc(F)cc2)c2ccc(Cl)cc12
CC(Cc1cn(-c2ccccc2Cl)c2ccccc12)=NO
CC(N)Cc1cn(-c2ccccc2Cl)c2ccccc12
CC1(C)[N+]([O-])=[N+]([O-])C1(C)C
Nc1ccccc1C(=O)OCCN1CCN(c2cccc(Cl)c2)CC1
Nc1ccccc1C(=O)OCCN1CCN(c2cccc(Cl)c2)CC1
Nc1ccccc1C(=O)OCCN1CCN(c2cccc(Cl)c2)CC1
O=C1C[C@@H]2N1C=CCS2=O
O=C(Cc1cccs1)NC1C(=O)N2C(C(=O)OC(c3ccccc3)c3ccccc3)C(C3OCCO3)=CS[C@H]12
O=C(Cc1cccs1)NC1C(=O)N2C(C(=O)OC(c3ccccc3)c3ccccc3)=C(C(=O)OCCBr)CS[C@H]12
[O-][n+]1cccc2cccc(O)c21
O=c1ccc2c(OCC3CO3)cccc2[nH]1
Cc1nnc2ccc3ccccc3n12
CCCc1nnc2ccc3ccccc3n12
Oc1nnc2ccc3ccccc3n12
CCOC(=O)c1nnc2ccc3ccccc3n12
Clc1cc2nncn2c2ccccc12
FC(F)(F)c1nnc2ccc3ccccc3n12
Oc1nnc2n1-c1ccccc1CC2
CCOCCc1nnc2ccc3ccccc3n12
CC1(C)CC(=O)CC(C)(C)N1
CC1(C)CC(=O)CC(C)(C)N1
CCCCNc1c(C(=O)OCC)c(C)nc(Cl)c1[N+](=O)[O-]
CCCCNc1c(C(=O)OCC)c(C)nc(S)c1[N+](=O)[O-]
CCCCNc1c(N)c(S)nc(C)c1C(=O)OCC
CCOC(=O)c1c(C)nc(S)c([N+](=O)[O-])c1NCCCN(C)C
CCOC(=O)c1c(C)nc(S)c(N)c1NC(C)CC
CCOC(=O)c1c(C)nc2scnc2c1NC(C)CC
CNC(SC)=C(C#N)C#N
CSC(=C[N+](=O)[O-])NCCSCc1ccccn1
CNC(=CC#N)NCCSCc1[nH]cnc1C
CNC(=C[N+](=O)[O-])NCCCCc1c[nH]cn1
CNC(=C[N+](=O)[O-])NCCSCCc1c[nH]cn1
CNC(=C[N+](=O)[O-])NCCSCc1[nH]cnc1Br
CSC(=C[N+](=O)[O-])NCCSCc1ncccc1O
Cc1nc[nH]c1CSCCNC(=C[N+](=O)[O-])NCCSCc1nccs1
CC(=O)N=C1N[SH](=O)(c2ccccc2)c2ccccc21
CCC(=O)N=C1N[SH](=O)(c2ccccc2)c2ccccc21
C[SH]1(=O)NC(=NC(=O)c2ccccc2O)c2ccccc21
O=C(COc1ccc(Cl)cc1)N=C1N[SH](=O)(c2ccccc2)c2ccccc21
O=C(Cc1ccccc1)N=C1N[SH](=O)(c2ccccc2)c2ccccc21
CC(=O)Oc1ccccc1C(=O)N=C1N[SH](=O)(c2ccccc2)c2ccccc21
CC(=O)c1ccccc1
O=C(Cl)C(Oc1cccc(C(F)(F)F)c1)c1ccc(Cl)cc1
FC(F)(F)c1cccc(OC(c2ccc(Cl)cc2)c2ncco2)c1
N#CC(Oc1cccc(C(F)(F)F)c1)c1ccc(Cl)cc1
FC(F)(F)c1cccc(OC(c2ccc(Cl)cc2)c2nnn[nH]2)c1
CCCCOc1cc(C(N)=O)nn1Cc1ccc(Cl)cc1
C=C(C)C(=O)Oc1cc(C(C)(C)CCC)c(O)c(C(C)(C)CC(C)(C)C)c1
C=CC(=O)Oc1cc(C(C)(C)C)c(O)c(C(C)(C)C)c1
C=C(C)C(=O)Oc1cc(C(C)(C)C)c(O)c(C(C)(C)C)c1
CC(C)(C)c1cc(OC(=O)/C=C\C(=O)O)cc(C(C)(C)C)c1O
C/C=C/C(=O)Oc1cc(C(C)(C)C)c(O)c(C(C)(C)C)c1
CC(C)(C)c1cc(OC(=O)C=Cc2ccccc2)cc(C(C)(C)C)c1O
C=C(C)C(=O)Oc1cc(C(C)(C)C)c(O)c(C(C)(C)C)c1
c1ccc(C2CCNc3ccccc3S2)cc1
CCCCCCCCCC(=O)CP(=O)(OC)OC
CCCCC(C)(C)C(=O)CP(=O)(OC)OC
C=CCN(CC(=C)Cl)C(=O)c1cc(C)cc(C)c1
Cc1cc(C)cc(C(=O)NCC2CCCO2)c1
O=C(CBr)OC1CCOC1
CCOC1=CC2=C(CO)C[C@H]3[C@@H]4CCC[C@@]4(C)CC[C@@H]3[C@@]2(C)CC1
S=C=NC1CCCCC1
N#CC(Br)c1ccc(Cl)cc1
N#CC(Oc1cccc(C(F)(F)F)c1)c1ccc(Cl)cc1
CC(=O)NCCOC(=O)C(Oc1cccc(C(F)(F)F)c1)c1ccc(Cl)cc1
O=C(O)c1cc(S(=O)O)c(Cl)cc1Cl
CS(=O)(=O)c1cc(C(=O)O)c(Cl)cc1Cl
CS(=O)(=O)c1cc(C(=O)O)c(NCc2ccco2)cc1Cl
CCCCNc1cc(Cl)c(S(C)(=O)=O)cc1C(=O)O
CS(=O)(=O)c1cc(C(=O)O)c(N)cc1Cl
CS(=O)(=O)c1cc(C(=O)O)c(NCc2ccccc2)cc1Cl
Cc1cc(N)c(C(=O)O)cc1S(C)(=O)=O
O=C(O)c1cc(S(=O)O)c(Cl)cc1Cl
CS(=O)(=O)c1cc(C(=O)O)c(NCc2cccc3ccccc23)cc1Cl
Cc1cc(C(O)=S)c(Cl)cc1Cl
S=C(Cl)c1cc(C(Cl)(Cl)Cl)c(Cl)cc1Cl
C/C(=C/C(=O)NC(C)(C)C)OC(=O)c1cc(S(C)(=O)=O)c(Cl)cc1NCc1ccco1
CS(=O)(=O)c1cc(C(=O)NCCN2CCOCC2)c(NCc2ccco2)cc1Cl
CS(=O)(=O)c1cc(C(=O)O)cc(N=Cc2ccco2)c1Cl
O=C(O)c1cc([N+](=O)[O-])c(Cl)c(S(=O)(=O)Cl)c1
Cc1cc(C(O)=S)cc(N)c1Cl
CS(=O)c1cc(C(=O)O)cc(NCC2CC2)c1Cl
CCN(CC)NC(=O)c1cc(NCc2ccco2)c(Cl)c(S(C)=O)c1
CC(=O)NS(=O)(=O)c1cc(I)cc(C#N)c1
CC(Cl)=NS(=O)(=O)c1cc(Br)c(N)c(Br)c1
CCN(CC)C(C)=NS(=O)(=O)c1cc(Br)c(N)c(Br)c1
CCCCCCc1ccc(C(=O)Oc2ccc(C(=O)O)cc2)cc1
CNC(=O)c1c(I)c(NC(=O)COC)c(I)c(C(=O)Cl)c1I
CCOC(=O)c1c(I)c(NC(=O)COC)c(I)c(C(=O)NC)c1I
O=C(O)c1cc(NC(=O)c2ccccc2O)cc(NC(=O)c2ccccc2O)c1
O=C(O)c1ccc(NC(=O)c2ccccc2O)c(NC(=O)c2ccccc2O)c1
COC(=O)c1cc(NC(=O)c2ccccc2OC(C)=O)ccc1NC(=O)c1ccccc1OC(C)=O
COC(=O)c1ccc(NC(=O)c2ccccc2OC(C)=O)cc1NC(=O)c1ccccc1OC(C)=O
COc1ccccc1C(=O)Nc1ccc(C(=O)O)c(NC(=O)c2ccccc2OC)c1
NC(=O)c1cc(NC(=O)c2ccccc2O)cc(NC(=O)c2ccccc2O)c1
COC(=O)c1ccc(NC(=O)c2ccccc2O)cc1NC(=O)c1ccccc1O
COC(=O)c1cc(NC(=O)c2ccccc2O)ccc1NC(=O)c1ccccc1O
CCOc1ccccc1C(=O)Nc1ccc(C(=O)O)c(NC(=O)c2ccccc2OCC)c1
COc1ccccc1C(=O)Nc1cc(NC(=O)c2ccccc2OC)cc(C(N)=O)c1
COC(=O)c1ccc(NC(=O)c2ccccc2OC(C)=O)cc1NC(=O)c1ccccc1OC(C)=O
CC(=O)Oc1ccccc1C(=O)Nc1ccc(C(=O)O)c(NC(=O)c2ccccc2OC(C)=O)c1
COc1ccccc1C(=O)Nc1ccc(C(=O)O)c(NC(=O)c2ccccc2OC(C)=O)c1
COc1ccccc1C(=O)Nc1ccc(C(=O)O)c(NC(=O)c2ccccc2OC)c1
CCCCOc1ccccc1C(=O)Nc1ccc(C(=O)OCC)c(NC(=O)c2ccccc2OCCCC)c1
CCCCOC(=O)c1ccc(NC(=O)c2ccccc2OC(C)=O)cc1NC(=O)c1ccccc1OC(C)=O
COc1ccccc1C(=O)Nc1cc(NC(=O)c2ccccc2OC(C)=O)ccc1C(=O)O
CCOc1ccccc1C(=O)Nc1ccc(C(=O)OC)c(NC(=O)c2ccccc2OCC)c1
CCOC(=O)C1=CN(C)c2ccccc2O1
CNC(=O)CNC(=O)c1cc(C(=O)OC)cc([N+](=O)[O-])c1
CNC(=O)CNC(=O)c1cc(C(=O)O)cc([N+](=O)[O-])c1
COC(=O)c1cc(C(=O)NCC(=O)O)cc([N+](=O)[O-])c1
CNC(=O)C(CO)NC(=O)c1c(I)c(NC(C)=O)c(I)c(C(=O)O)c1I
CC(=O)Nc1c(I)c(C(=O)O)c(I)c(C(=O)NC(=O)CN)c1I
CNC(=O)CN(C)C(=O)c1c(I)c(NC(C)=O)c(I)c(C(=O)O)c1I
CNC(=O)CNC(=O)c1c(I)c(NC(=O)COC)c(I)c(C(=O)O)c1I
CCCCC(=O)Nc1c(I)c(C(=O)O)c(I)c(C(=O)NCC(=O)NC)c1I
CNC(=O)c1c(I)c(NC(C)=O)c(I)c(C(=O)NCCC(=O)O)c1I
CC(=O)Nc1c(I)c(C(=O)O)c(I)c(C(=O)NCC(=O)N(C)C)c1I
CNC(=O)C(C)NC(=O)c1c(I)c(NC(=O)COC)c(I)c(C(=O)O)c1I
CCC(Oc1cc(Cl)cc(Cl)c1)C(=O)Cl
CCCCC/C=C\C/C=C\C/C=C\CCCCCCCl
CCCCC/C=C\C/C=C\C/C=C\CCCCCCCC(=O)O
CCCCCC(C)=CCC#CCBr
CCCCCC(C)=CCC#CCC#CCCCCCCCl
CCCCCC(C)=CCC=CCC=CCCCCCCCl
CCCCCC(C)=CCC=CCC=CCCCCCCC(=O)O
CCCCCC(C)=CCCBr
CCCCCC(C)=CCC=C(C)CC=CCCCCCCCl
CCCCCC#CCC#N
CCCCCC=CCC(=O)OC
CCCCCC=CCC(=O)Cl
C#CC(C)(O)CC=CCCCCC
C=CC(C)(O)CC=CCCCCC
CCOc1ccc(N)cc1
COc1ccc(N)cc1
O=C1C=CC(=Nc2ccc(O)cc2)C=C1
O=C1C=CC(=Nc2ccc(O)cc2)C=C1
CCNC(=O)NC1CCCc2ccccc21
CONC(=O)NC1CCCc2ccccc21
CN(C(N)=O)C1CCCc2ccccc21
O=C(NCCO)NC1CCCc2ccccc21
CN(C)C(=O)NC1CCCc2ccccc21
O=C1NCCN1C1CCCc2ccccc21
COCNC(=O)NC1CCCc2ccccc21
CONC(=S)NC1CCCc2ccccc21
CSc1ccc(CCl)cc1
CCC(=O)c1ccc(C(O)C(C)(C)C)cc1
CC(=O)OC1C=CCCC1
CC1=CCC2C3CCC(C3)C2C1
O=C1CCc2c(Cc3ccc(Cl)cc3)cccc21
O=C1CCc2c1cccc2C(=O)c1ccccc1
CCOC(=O)c1cccc2c1CCCC2O
O=C(O)c1cccc2c1CCC2Cl
N#CC1CCc2c(C(=O)O)cccc21
COC(=O)c1cccc2c1CCC2C#N
CCOC(=O)c1cccc2c1CCCC2C#N
N#CC1CCCc2c(C(=O)O)cccc21
Cc1ccc(C(=O)c2cccc3c2CCC3C(N)=O)cc1
CCOC(=O)c1cccc2c1CCCC2C(N)=O
O=C(O)C1CCc2c(Cc3ccc(Cl)cc3)cccc21
O=C(c1ccccc1)c1cccc2c1CCC2(O)C1SCCCS1
O=C1CCc2c1cccc2C(=O)c1ccc(Cl)cc1
N#CC1CCc2c(C(=O)Cl)cccc21
N#CC1CCc2c(C(=O)Cl)cccc21
CCOC(=O)C1CCc2c(C(=O)c3ccccc3)cccc21
COc1ccc(C(=O)c2cccc3c2CCC3C#N)cc1
Cc1ccc(C(=O)c2cccc3c2CCCC3C(=O)O)cc1
O=C(c1ccc(Cl)cc1)c1cccc2c1CCCC2C(=O)O
NC(=O)C1CCCc2c(C(=O)c3ccccc3)cccc21
NC(=O)C1CCc2ccc(C(=O)c3ccccc3)cc21
CCOC(=O)C1CCc2c(C(=O)c3ccccc3)cccc21
COC(=O)C1CCc2c(C(=O)c3ccccc3)cccc21
CCOC(=O)C1CCc2c(C(=O)c3ccccc3)cccc21
CCOC(=O)CC/C=C\CCC=O
CN(C)CCSC(=NO)c1ccccc1
Nc1c2ncn(Cc3c(Cl)cccc3Cl)c2nc[n+]1[O-]
O=C(O)c1cc(Cl)cc(OCc2ccccc2)c1
O=C(O)c1cc(OCc2ccccc2)cc(C(F)(F)F)c1
COc1ccc(OCc2ccccc2)c(C(=O)OCc2ccccc2)c1
CC(=O)COc1ccc(Cl)cc1C(=O)O
O=C(O)c1cc(OCC(=O)c2ccccc2)cc(C(F)(F)F)c1
CSc1ccc(C(F)(F)F)cc1C(=O)O
CSc1cc(C(=O)O)cc(C(F)(F)F)c1
CSc1cc(Cl)cc(C(=O)O)c1
O=C(O)c1cc(SCC(=O)c2ccccc2)cc(C(F)(F)F)c1
O=C(CSc1ccc(Cl)cc1C(=O)O)c1ccccc1
O=C(O)c1cc(S(=O)CC(=O)c2ccccc2)cc(C(F)(F)F)c1
COc1cc(C(=O)O)cc(C(F)(F)F)c1
COc1ccc(C(F)(F)F)cc1C(=O)O
Oc1cccc2c1sc1ccccc12
Brc1ccc2sc3ccccc3c2c1
Oc1ccc2sc3ccccc3c2c1
Cc1ccc(S(=O)(=O)OC[C@@H]2CC[C@H](COS(=O)(=O)c3ccc(C)cc3)O2)cc1
O=C(Cc1ccccc1)N1CC2CCC(C1)O2
CCCCCCC(=O)N1CC2CCC(C1)O2
CC(=O)Oc1ccccc1C(=O)N1CC2CCC(C1)O2
O=C(O)c1ccccc1C(=O)N1CC2CCC(C1)O2
O=C(N1CC2CCC(C1)O2)C12CC3CC(CC(C3)C1)C2
c1ccc(N2CC3CCC(C2)O3)cc1
Clc1ccc(CCN2CC3CCC(C2)O3)cc1
Oc1ccccc1C(Cl)Cl
O=C=NC1CCCc2ccccc21
N[C@@H]1CCCc2ccccc21
CCC(CC)C1OCC=CCO1
CC(O)COc1ccccc1
O=C(O)c1cc(=O)c2c(OCC(O)COc3ccccc3)cccc2o1
CCOC(=O)c1cc(=O)c2c(OCC(C)(O)Oc3ccccc3)cccc2o1
O=C(O)c1cc(=O)c2c(OCC(O)COc3ccc(Br)cc3)cccc2o1
O=C(O)c1cc(=O)c2c(OCC(O)COc3ccc(Cl)cc3)cccc2o1
O=C(O)c1cc(=O)c2c(OCC(O)COc3ccc(Cl)cc3)cccc2o1
COc1ccc(OCC(O)COc2cccc3oc(C(=O)O)cc(=O)c23)cc1
CCOC(=O)c1cc(=O)c2c(OCC(O)COc3ccc(OC)cc3)cccc2o1
CC(=O)c1c(O)cccc1OCC(O)COc1ccccc1C
Cc1ccccc1OCC(O)COc1cccc2oc(C(=O)O)cc(=O)c12
CCOC(=O)c1cc(=O)c2c(OCC(O)COc3ccccc3C)cccc2o1
CC(=O)c1c(O)cccc1OCC(O)COc1ccc(C(C)(C)C)cc1
CC(C)(C)c1ccc(OCC(O)COc2cccc3oc(C(=O)O)cc(=O)c23)cc1
CCOC(=O)c1cc(=O)c2c(OCC(O)COc3ccc(C(C)(C)C)cc3)cccc2o1
CC(=O)c1c(O)cccc1OCC(O)COc1c(C)cccc1C
CC(=O)c1c(O)cccc1OCC(O)COc1cccc(C)c1
CCOC(=O)c1cc(=O)c2c(OCC(O)COc3ccc(CC)cc3)cccc2o1
CC(=O)c1c(O)cccc1OCC(O)COc1ccc(C#N)cc1
CCOC(=O)c1cc(=O)c2c(OCC(O)COc3ccc(C#N)cc3)cccc2o1
O=C(O)C(COc1ccccc1)COc1ccc2c(=O)ccoc2c1
CC(=O)c1c(O)cccc1OCC(O)COc1cc(C)ccc1C
CCOC(=O)c1cc(=O)c2c(OCC(O)COc3cc(C)ccc3C)cccc2o1
CC(=O)c1ccc(OCC(O)COc2ccc(C#N)cc2)cc1O
CCOC(=O)c1cc(=O)c2ccc(OCC(O)COc3ccc(C#N)cc3)cc2o1
CC(=O)c1cc(OCC(O)COc2ccc(C#N)cc2)ccc1O
CCOC(=O)c1cc(=O)c2cc(OCC(O)COc3ccc(C#N)cc3)ccc2o1
CCOC(=O)c1cc(=O)c2c(OCC(O)COc3cccc(C(F)(F)F)c3)cccc2o1
CCOC(=O)c1cc(=O)c2c(OCC(O)COc3ccc(Cl)cc3Cl)cccc2o1
CCOC(=O)c1ccccc1OCC(O)COc1ccc(F)cc1
COc1cc(OCC(C)O)ccc1C#N
COC(=O)[C@H](CO)NC(=O)[C@H](Cc1c[nH]c2ccccc12)NC(=O)[C@H](Cc1c[nH]cn1)NC(=O)[C@@H]1CCC(=O)N1
O=C1CC[C@@H](C(=O)N[C@@H](Cc2c[nH]cn2)C(=O)N[C@@H](Cc2c[nH]c3ccccc23)C(=O)N[C@@H](CO)C(=O)O)N1
O=C1CC[C@@H](C(=O)N[C@@H](Cc2c[nH]cn2)C(=O)N[C@@H](Cc2c[nH]c3ccccc23)C(=O)N[C@@H](CO)C(=O)N[C@@H](Cc2ccc(OCc3ccccc3)cc2)C(=O)OCc2ccccc2)N1
CC(C)C[C@H](NC(=O)CNC(=O)[C@H](Cc1ccc(O)cc1)NC(=O)[C@H](CO)NC(=O)[C@H](Cc1c[nH]c2ccccc12)NC(=O)[C@H](Cc1c[nH]cn1)NC(=O)[C@@H]1CCC(=O)N1)C(=O)N[C@@H](CCCNC(=N)N)C(=O)N1CCC[C@H]1C(=O)NCC(N)=O
CC(C)(C)OC(=O)N[C@@H](Cc1ccc(OCc2ccccc2)cc1)C(=O)NCC(=O)OCc1ccccc1
CC(C)C[C@H](N)C(=O)O
CC(C)(C)OC[C@H](NC(=O)[C@@H](N)CCC(=O)OC(C)(C)C)C(=O)OC(C)(C)C
CC(C)(C)OC[C@H](NC(=O)[C@H](CCC(=O)OC(C)(C)C)NC(=O)[C@H](CC(=O)OC(C)(C)C)NC(=O)[C@@H](N)CCC(=O)OC(C)(C)C)C(=O)OC(C)(C)C
C[C@H](NC(=O)OCc1ccccc1)C(=O)N[C@@H](CCC(=O)OC(C)(C)C)C(=O)N[C@@H](CC(=O)OC(C)(C)C)C(=O)N[C@@H](CCC(=O)OC(C)(C)C)C(=O)N[C@@H](COC(C)(C)C)C(=O)OC(C)(C)C
C[C@H](N)C(=O)N[C@@H](CCC(=O)OC(C)(C)C)C(=O)N[C@@H](CC(=O)OC(C)(C)C)C(=O)N[C@@H](CCC(=O)OC(C)(C)C)C(=O)N[C@@H](COC(C)(C)C)C(=O)OC(C)(C)C
NC(=O)C[C@H](NC(=O)OCc1ccccc1)C(=O)NCC(=O)O
C[C@H](NC(=O)CNC(=O)[C@@H](N)CC(N)=O)C(=O)N[C@@H](CCC(=O)OC(C)(C)C)C(=O)N[C@@H](CC(=O)OC(C)(C)C)C(=O)N[C@@H](CCC(=O)OC(C)(C)C)C(=O)N[C@@H](COC(C)(C)C)C(=O)OC(C)(C)C
C[C@H](NC(=O)[C@H](CO)NC(=O)[C@H](CCC(=O)OC(C)(C)C)NC(=O)[C@@H](N)CC(=O)OC(C)(C)C)C(=O)OC(C)(C)C
C[C@H](NC(=O)[C@H](CO)NC(=O)[C@H](CCC(=O)OC(C)(C)C)NC(=O)[C@H](CC(=O)OC(C)(C)C)NC(=O)[C@@H](N)CCC(=O)OC(C)(C)C)C(=O)OC(C)(C)C
C[C@H](NC(=O)CNC(=O)[C@H](CC(N)=O)NC(=O)OCc1ccccc1)C(=O)N[C@@H](CCC(=O)OC(C)(C)C)C(=O)N[C@@H](CC(=O)OC(C)(C)C)C(=O)N[C@@H](CCC(=O)OC(C)(C)C)C(=O)N[C@@H](CO)C(=O)N[C@@H](C)C(=O)OC(C)(C)C
C[C@H](NC(=O)CNC(=O)[C@@H](N)CC(N)=O)C(=O)N[C@@H](CCC(=O)OC(C)(C)C)C(=O)N[C@@H](CC(=O)OC(C)(C)C)C(=O)N[C@@H](CCC(=O)OC(C)(C)C)C(=O)N[C@@H](CO)C(=O)N[C@@H](C)C(=O)OC(C)(C)C
CC(C)[C@H](NC(=O)[C@H](CCCCNC(=O)OC(C)(C)C)NC(=O)[C@@H](NC(=O)[C@@H]1CCCN1C(=O)[C@H](CCCNC(=N)N[N+](=O)[O-])NC(=O)[C@H](CCCNC(=N)N[N+](=O)[O-])NC(=O)[C@H](CCCCNC(=O)OC(C)(C)C)NC(=O)[C@H](CCCCNC(=O)OC(C)(C)C)NC(=O)OCc1ccccc1)C(C)C)C(=O)N[C@@H](Cc1ccc(OC(C)(C)C)cc1)C(=O)N1CCC[C@H]1C(=O)N[C@@H](CC(N)=O)C(=O)NCC(=O)N[C@@H](C)C(=O)N[C@@H](CCC(=O)OC(C)(C)C)C(=O)N[C@@H](CC(=O)OC(C)(C)C)C(=O)N[C@@H](CCC(=O)OC(C)(C)C)C(=O)N[C@@H](CO)C(=O)N[C@@H](C)C(=O)OC(C)(C)C
CC(C)C[C@H](NC(=O)[C@@H]1CCCN1C(=O)[C@H](Cc1ccccc1)NC(=O)[C@H](C)NC(=O)[C@H](CCC(=O)OC(C)(C)C)NC(=O)[C@H](C)NC(=O)[C@@H](N)CO)C(=O)N[C@@H](CCC(=O)OC(C)(C)C)C(=O)N[C@@H](Cc1ccccc1)C(=O)OC(C)(C)C
CC(C)C[C@H](NC(=O)[C@@H]1CCCN1C(=O)[C@H](Cc1ccccc1)NC(=O)[C@H](C)NC(=O)[C@H](CCC(=O)OC(C)(C)C)NC(=O)[C@H](C)NC(=O)[C@H](CO)NC(=O)[C@H](CCC(=O)OC(C)(C)C)NC(=O)[C@@H](N)CC(=O)OC(C)(C)C)C(=O)N[C@@H](CCC(=O)OC(C)(C)C)C(=O)N[C@@H](Cc1ccccc1)C(=O)OC(C)(C)C
CC(C)C[C@H](NC(=O)[C@@H]1CCCN1C(=O)[C@H](Cc1ccccc1)NC(=O)[C@H](C)NC(=O)[C@H](CCC(=O)OC(C)(C)C)NC(=O)[C@H](C)NC(=O)[C@H](CO)NC(=O)[C@H](CCC(=O)OC(C)(C)C)NC(=O)[C@H](CC(=O)OC(C)(C)C)NC(=O)[C@H](CCC(=O)OC(C)(C)C)NC(=O)[C@H](C)N)C(=O)N[C@@H](CCC(=O)OC(C)(C)C)C(=O)N[C@@H](Cc1ccccc1)C(=O)OC(C)(C)C
CCCCCCCCCCCCNCCN
CCn1c(C)nc2cc(C(F)(F)F)c(Cl)c([N+](=O)[O-])c21
CCn1c(C)nc2cc(C(F)(F)F)c(Cl)c(NC)c21
CCn1cnc2cc(C(F)(F)F)c(Cl)c(N)c21
CCn1c(C)nc2cc(C(F)(F)F)c(N(C)C)c([N+](=O)[O-])c21
CCn1c(C)nc2cc(C(F)(F)F)c(N(C)C)c(N)c21
CCn1c(Cl)nc2cc(C(F)(F)F)c(Cl)c(N)c21
CCOC(=O)C(CC(CC)Oc1ccc(Cl)cc1)Oc1ccccc1
CNC(=O)C(C)Oc1ccc(Oc2ccc(Cl)cc2)cc1
CC(=O)Nc1cccc2c(OC(C)=O)c(S(=O)(=O)Cl)ccc12
OCC(O)(CC(Cl)(Cl)Cl)c1cc(Cl)cc(Cl)c1
C[C@H](CCC(=O)O)[C@H]1CC[C@H]2[C@H]3[C@H](CC[C@@]21C)[C@@]1(C)CC[C@@H](O)C[C@H]1C[C@H]3O
FC(F)(F)C(C(F)(F)F)(C(F)(F)F)C(F)(F)F
CCS(=O)(=O)C(=CNc1ccc(Cl)cc1)S(=O)(=O)CC
CC(=O)NNC1=Nc2ccc(Cl)cc2C(c2ccccc2)=[N+]([O-])C1
Cc1nnc2n1-c1ccc(Cl)cc1C(c1ccccc1)=[N+]([O-])C2
O=NCNC1=Nc2ccc(Br)cc2C(c2ccccn2)=NC1
Cc1nnc2n1-c1ccc(Br)cc1C(c1ccccn1)=NC2
CC(=O)NNC1=Nc2ccc(Cl)cc2C(c2ccccc2)=[N+]([O-])C1
O=C(NC(C(=O)O)c1ccc(O)cc1)c1cnc2cccnc2c1O
Cc1nc2nccc(C)c2c(O)c1C(=O)Oc1ccc([N+](=O)[O-])cc1
O=C(O)C1(Br)CCCC1
O=C(Cl)C1(Cl)CCCCC1
O=C(O)C1(Br)CCCCC1
C[C@]12CCC(=O)C[C@H]1CCC1C2C[C@@H](O)[C@]2(C)[C@@H](C3=CC(=O)OC3)CC[C@]12O
C[Si](C)(C)Oc1cnnc(O[Si](C)(C)C)n1
C[Si](C)(C)Oc1cnnc(O[Si](C)(C)C)n1
COC(=O)c1cc(OC)c(OC)cc1N
O=C(O)CSc1ccc([N+](=O)[O-])cc1C(=O)O
Nc1nccnc1C(=O)N1CCCC1
Nc1ncc(Cl)nc1C(=O)N1CCCC1
Nc1nccnc1C(=O)c1ccccc1
Nc1ncc(Cl)nc1C(=O)c1ccccc1
O=C(CBr)Nc1nccnc1C(=O)c1ccccc1
O=C(CBr)Nc1ncc(Cl)nc1C(=O)c1ccccc1
CN1C(=O)CNC2=C1C=NC(Cl)=CN2c1ccccc1
CCN(CC)CCC(=O)N(C)C
CCOC(=O)CCN(C)C
CCOC(=O)CCN(CC)CC
CN(C)CCOC(=O)CCN(C)C
COC=C(C#N)CNC=O
Cc1ncc(CNC=O)c(N)n1
CCc1ncc(CNC=O)c(N)n1
N#CC(CNC=O)C(=O)[Na]
N#CC(CNC=O)C(=O)[Na]
Cc1[nH]c(=O)[nH]c(=O)c1F
O=c1[nH]cc(F)c(=O)[nH]1
O=c1[nH]cc(F)c(=O)[nH]1
O=c1[nH]cc(F)c(=O)[nH]1
N#CCCN1CCN(c2cccc(SC(F)(F)F)c2)CC1
OCCC1CNCCN1
O=c1cc2ccccc2c[nH]1
Cn1cc2ccccc2cc1=O
CN(C=O)C(=O)Cc1ccccc1
Cc1ccc2cc(=O)[nH]cc2c1
COC(=O)c1ccc(OC)cc1I
CSc1ccc2c(c1)C(N1CCN(C)CC1)Cc1cc(C)ccc1S2
CSc1ccc2c(c1)C(N1CCN(C)CC1)Cc1ccc(C)cc1S2
Cc1ccc2c(c1)Sc1ccc(Cl)cc1CC2N1CCN(C)CC1
CC(=O)c1ccc(N2CCN(C)CC2)c(Cl)c1
CC(=O)NC(=O)CCCCBr
CCC(=O)NC(=O)CCCCBr
O=C(CCCCBr)NC(=O)C1CC1
COc1cc(C=C[N+](=O)[O-])c2c(c1OC)CCC2
COc1cc(CCN)c2c(c1OC)CCC2
COCCOc1ccccc1OCC(O)CN1C(C)CCCC1C
COCCOc1ccccc1OCC(O)CN1C(C)CCCC1C
COCCOc1ccccc1OCC(O)CN1C(C)CCCC1C
c1ccc(Cc2cccc(OCC3CO3)c2)nc1
CC1(C)CCCC(C)(C)N1CC(O)COc1cccc(Cc2ccccn2)c1
CCOC(=O)c1cnc2ccc3nc(S(C)(=O)=O)sc3c2c1Cl
CCOC(=O)c1cnc2ccc3nc(Cl)sc3c2c1Cl
O=C(O)c1cn(OCc2ccccc2)c2ccc3c(sc(=O)n3Cc3ccccc3)c2c1=O
Cc1ccc2c(c1)CC(N1CCN(CCN3CCCC3=O)CC1)c1cc(Cl)ccc1S2
CCOC(=O)N1CCN(C2=Cc3cc(C)ccc3Sc3ccc(Cl)cc32)CC1
Cc1ccc2c(c1)CC(N1CCNCC1)c1cc(Cl)ccc1S2
O=C1OCCN1CCN1CCN(C2Cc3cc(Cl)ccc3Sc3ccc(F)cc32)CC1
Fc1ccc2c(c1)C(Cl)Cc1cc(Cl)ccc1S2
CCOC(=O)N1CCN(C2Cc3cc(Cl)ccc3Sc3ccc(F)cc32)CC1
Fc1ccc2c(c1)C(N1CCNCC1)Cc1cc(Cl)ccc1S2
Cc1ccc2c(c1)CC(N1CCN(CCN3CCOC3=O)CC1)c1cc(F)ccc1S2
Cc1ccc2c(c1)CC(Cl)c1cc(F)ccc1S2
COc1ccc2c(c1)Sc1ccc(SC)cc1C(Cl)C2
COc1ccc2c(c1)Sc1ccc(SC)cc1C(N1CCN(CCN3CCCC3=O)CC1)C2
CCOC(=O)N1CCN(C2Cc3ccc(OC)cc3Sc3ccc(SC)cc32)CC1
COc1ccc2c(c1)Sc1ccc(SC)cc1C(N1CCNCC1)C2
COc1ccc2c(c1)Sc1ccc(SC)cc1C(N1CCN(CCn3c(=O)[nH]c4ccccc43)CC1)C2
Cc1ccc2c(c1)C=C(N1CCN(CCN3CCOC3=O)CC1)c1cc(Cl)ccc1S2
Cc1ccc2c(c1)CC(N1CCN(CCN3CCOC3=O)CC1)c1cc(Cl)ccc1S2
Cc1ccc2c(c1)Sc1ccc(F)cc1C(N1CCN(CCN3CCOC3=O)CC1)C2
O=C1OCCN1CCN1CCN(C2Cc3ccc(Cl)cc3Sc3ccc(F)cc32)CC1
O=C1OCCN1CCN1CCN(C2Cc3ccc(Cl)cc3Sc3cc(F)ccc32)CC1
O=C1OCCN1CCN1CCN(C2Cc3ccc(C(F)(F)F)cc3Sc3ccc(F)cc32)CC1
Cc1ccc2c(c1)Sc1ccc(Cl)cc1CC2N1CCN(CCN2CCOC2=O)CC1
CC1(C)CC(C2CCC(O)CC2)CC(C)(C)N1
CC(=O)OC1CCC(C2CC(C)(C)NC(C)(C)C2)CC1
CCn1c(N(C)C)nc2cc(C(F)(F)F)c(Cl)c(N)c21
NNc1cc2c(nn1)CCCCCC2
CN(N)c1cc2c(nn1)CCCCCC2
CC(C)(C)C1CCc2nnc(NN)cc2C1
NNc1cc2c(nn1)CCN(C(=O)c1ccccc1)C2
O=C(c1ccccc1)N1CCc2nnc(Cl)cc2C1
Cc1ccccc1C(=O)N1CCc2nnc(NN)cc2C1
Cc1ccccc1C(=O)N1CCc2nnc(Cl)cc2C1
CN(N)c1cc2c(nn1)CCN(C(=O)c1ccccc1)C2
NNc1cc2c(nn1)CCN(C(=O)c1ccccc1Cl)C2
NNc1cc2c(nn1)CCN(C(=O)CCc1ccccc1)C2
CC(C)(C)c1ccc(C(=O)N2CCc3nnc(NN)cc3C2)cc1
NNc1cc2c(nn1)CCN(C(=O)CC(c1ccccc1)c1ccccc1)C2
NNc1cc2c(nn1)CCN(C(=O)c1ccc(Cl)c(Cl)c1)C2
Cc1cccc(C(=O)N2CCc3nnc(NN)cc3C2)c1C
COc1cc(C(=O)N2CCc3nnc(NN)cc3C2)cc(OC)c1OC
NNc1cc2c(nn1)CCN(C(=O)CCCc1ccccc1)C2
Cc1ccc(C(=O)N2CCc3nnc(NN)cc3C2)cc1
NNc1cc2c(nn1)CCN(C(=O)c1cccc(Cl)c1)C2
NNc1cc2c(nn1)CCN(C(=O)c1ccc(Br)cc1)C2
COc1ccc(C(=O)N2CCc3nnc(NN)cc3C2)cc1
CCOc1ccc(C(=O)N2CCc3nnc(NN)cc3C2)cc1
NNc1cc2c(nn1)CCN(C(=O)c1ccc3ccccc3c1)C2
CC(C)(C)C(=O)N1CCc2nnc(NN)cc2C1
CCCC(=O)N1CCc2nnc(NN)cc2C1
CCCCCCCC(=O)N1CCc2nnc(NN)cc2C1
CCCC(CCC)C(=O)N1CCc2nnc(NN)cc2C1
NNc1cc2c(nn1)CCN(C(=O)C1CCCCC1)C2
CCOC(=O)N1CCc2nnc(N(C)N)cc2C1
COC(=O)N1CCc2nnc(NN)cc2C1
NNc1cc2c(nn1)CCN(C(=O)OCc1ccccc1)C2
C=CCOC(=O)N1CCc2nnc(NN)cc2C1
CCOC(=O)N1CCc2nnc(NN)cc2C1
NNc1cc2c(nn1)CCN(C(=O)c1ccccc1)C2
NNc1cc2c(nn1)CCN(C(=O)c1ccccc1)C2
NNc1cc2c(nn1)CCN(C(=O)c1ccccc1)C2
CN(N)c1cc2c(nn1)CCN(C(=O)c1ccccc1)C2
C=CCCC(=O)N1CCc2nnc(NN)cc2C1
C=CCCC(=O)N1CCc2nnc(N(C)N)cc2C1
NNc1cc2c(nn1)CCN(C(=O)Oc1ccccc1)C2
CCOC(=O)N1CCc2nnc(N(C)N)cc2C1
O=C(c1ccccc1)N1CCc2nnc(NN=C3CCCCC3)cc2C1
CC(C)=NNc1cc2c(nn1)CCN(C(=O)CC(c1ccccc1)c1ccccc1)C2
CC(C)=NNc1cc2c(nn1)CCN(C(=O)c1ccc(Cl)cc1Cl)C2
CCC(CC)=NNc1cc2c(nn1)CCN(C(=O)C(C)(C)C)C2
CCCCCCCC(=O)N1CCc2nnc(NN=C(C)C)cc2C1
CCOC(=O)N1CCc2nnc(NN=C(C)C)cc2C1
Cc1ccc(C(=O)N2CCc3nnc(NN=C4CCCCC4)cc3C2)cc1
CC(C)=NNc1cc2c(nn1)CCN(C(=O)c1ccccc1F)C2
CC(C)=NNc1cc2c(nn1)CCN(C(=O)C1CCC1)C2
CCCC=NNc1cc2c(nn1)CCN(C(=O)c1ccc(-c3ccccc3)cc1)C2
CC(C)=NNc1cc2c(nn1)CCCCCCCCCC2
CC(C)=NNc1cc2c(nn1)CCCCCC2
c1c(NN=C2CCCCC2)nnc2c1CCCCCC2
CC(C)=NNc1cc2c(nn1)CCN(C(=O)c1ccccc1)C2
Sc1cc2c(nn1)CCCCCC2
Cc1ccc2c(n1)C(C(C)C)CCC2C
CC(=O)CCC1C(=O)C(C(C)C)CCC1C
Cn1c(C=[N+](C)[O-])cnc1[N+](=O)[O-]
Cn1c(C=NO)cnc1[N+](=O)[O-]
Cn1c(C=NNC(N)=S)cnc1[N+](=O)[O-]
Cn1c(C=NNCCO)cnc1[N+](=O)[O-]
Cn1c(-c2nnc(N)s2)cnc1[N+](=O)[O-]
C=Cc1cnc([N+](=O)[O-])n1C
Cn1c(C(O)CO)cnc1[N+](=O)[O-]
Cn1c(C=Cc2ccccc2)cnc1[N+](=O)[O-]
Cn1c(C=O)cnc1[N+](=O)[O-]
Cn1c(CO)cnc1[N+](=O)[O-]
Cn1c(CO)cnc1[N+](=O)[O-]
Cn1c(C=O)cnc1[N+](=O)[O-]
CC(=O)c1cnc([N+](=O)[O-])n1C
CCn1c(C=Cc2ccccc2)cnc1[N+](=O)[O-]
C#CCn1nc(Cl)c2ccc([N+](=O)[O-])cc21
CC(=Cc1ccc(Cl)cc1Cl)[N+](=O)[O-]
O=c1n(CC(O)CO)c2ccccc2n1CC(O)CO
O=c1n(CCO)c2c(Br)c(Br)c(Br)c(Br)c2n1CCO
COC(=O)C1N2C(=O)C(NC(=O)COc3ccccc3)[C@H]2SC1(C)CCl
COC(=O)C1N2C(=O)C(NC(=O)COc3ccccc3)[C@H]2SCC1(C)Cl
COC(=O)C1N2C(=O)C(NC(=O)COc3ccccc3)[C@H]2SCC1(C)Cl
CC(=O)SCC1(C)S[C@@H]2C(NC(=O)Cc3ccccc3)C(=O)N2C1C(=O)OCC(Cl)(Cl)Cl
CC(=O)OCC1(C)S[C@@H]2C(NC(=O)Cc3ccccc3)C(=O)N2C1C(=O)OCC(Cl)(Cl)Cl
CC1(CNc2ccccc2)S[C@@H]2C(NC(=O)Cc3ccccc3)C(=O)N2C1C(=O)OCC(Cl)(Cl)Cl
COC(=O)C1N2C(=O)C(NC(=O)COc3ccccc3)[C@H]2SC1(C)CNc1ccccc1
COCC1(C)S[C@@H]2C(NC(=O)Cc3ccccc3)C(=O)N2C1C(=O)OCC(Cl)(Cl)Cl
Cc1onc(-c2ccccc2Cl)c1C(=O)NC1C(=O)N2C(C(=O)OCC(Cl)(Cl)Cl)C(C)(CSc3nnnn3C)S[C@H]12
Cn1nnnc1SCC1(C)S[C@@H]2C(NC(=O)Cn3cnnn3)C(=O)N2C1C(=O)OCC(Cl)(Cl)Cl
CC1(CNc2ccccc2)S[C@@H]2C(NC(=O)Cc3ccccc3)C(=O)N2C1C(=O)OCC(Cl)(Cl)Cl
CC1(CCl)C(C(=O)OCC(Cl)(Cl)Cl)N2C(=O)C(NC(=O)Cc3ccccc3)[C@H]2S1=O
CC1(CBr)C(C(=O)O)N2C(=O)C(NC(=O)COc3ccccc3)[C@H]2S1=O
Cn1nnnc1SCC1(C)S[C@@H]2C(NC(=O)Cn3cnnn3)C(=O)N2C1C(=O)O
CC1(N=[N+]=[N-])CS[C@@H]2C(NC(=O)Cc3ccccc3)C(=O)N2C1C(=O)OCC(Cl)(Cl)Cl
CC1(O)CS[C@@H]2C(NC(=O)Cc3ccccc3)C(=O)N2C1C(=O)OCC(Cl)(Cl)Cl
CCCCCCCCCCCCSSCCCCCCCCCCCC
Cc1ccc(N=C2SCS2)cc1
CC(=O)C=C(C)CCC=C(C)C
CC(=O)C=C(C)CCC=C(C)C
COc1ccc2c(c1)CC(=O)N2
O=C(OC(=O)c1ccc(Br)c2ccccc12)c1ccc(Br)c2ccccc12
CCCCCCCCCCCCC1=CC=CC2(O)SC12CCCCCCCCCCCC
COC(=O)C1CC2=C(C1=O)C(C)(C)CCC2=O
COC(=O)CCCCCCC1C(=O)CC(O)C1C#N
COC(=O)CCCCCCC1C(O)CC(O)C1C#N
CCOC(=O)CCCCCCC1=C(OC)C(=O)CC1=O
CCOC(=O)CCCCCCC1=C(OC)C(O)CC1=O
CCOC(=O)CCCCCCC1=C(C#N)C(O)CC1=O
CCOC(=O)CCCCCCC1=C(C#N)C(OC(C)=O)CC1=O
CCC#CC=CCCCOS(=O)(=O)c1ccc(C)cc1
CCC#CC=CCCCBr
CCCCCC(=O)C=Cc1ccc(CCCCCCCC(=O)OC)o1
CCCCCC(=O)C=Cc1ccc(CCCCCCCC(=O)OCC)o1
CCCCCC(=O)CCc1ccc(CCCCCCCC(=O)OCC)o1
CCCCCC(O)C=Cc1ccc(C)o1
CCCCCC(O)CCc1ccc(CCCCCCCC(=O)O)o1
CCCCCC(C)(O)CCc1ccc(CCCCCCCC(=O)O)o1
O=C1O[C@H]([C@@H](O)CO)C(O)=C1O
CCCCCCC1C(=O)CCC1C(=O)O
CCCCCCC1C(=O)CCC1C(=O)OC
CCCCCCC1C(=O)CCC1C(=O)OCC
CCCCCC1C(=O)CCC1C(=O)O
CCCCCCC1C(=O)CCC1C#N
CCCCCCC1C(=O)CCC1C#N
CCCCCCC1C(=O)CCC1C(=O)OC
COC(=O)C1CCC(=O)C1CCC(C)C
CCOC(=O)C1CCC(=O)C1CCC(C)C
CCCCCCC1C(=O)CCC1C[N+](=O)[O-]
COC(=N)NC(=O)Nc1ccc(Cl)cc1
CCOC(=O)NC(=O)NC(=NC(=O)Nc1ccc(Cl)cc1)OC
CCOC(=O)NCN1C(=O)CN=C(c2ccccc2)c2cc(Cl)ccc21
CCCCC(C)(C)C(=O)CP(=O)(OC)OC
CCCCC[C@@H](/C=C/[C@H]1C2OC2C(=O)[C@@H]1C/C=C\CCCC(=O)O)OC(C)=O
CCCCC[C@@H](/C=C/[C@H]1C(O)C=C[C@@H]1C/C=C\CCCC(=O)O)OC(C)=O
CCCCC[C@@H](/C=C/[C@H]1C(O)C=C[C@@H]1C/C=C\CCCC(=O)OC)OC(C)=O
CCCCC[C@@H](/C=C/[C@H]1C(=O)C=C[C@@H]1C/C=C\CCCC(=O)OC)OC(C)=O
O=C(O)c1cc(C(=O)O)c2cc(C(=O)O)cc(C(=O)O)c2c1
CCCCCCCCCCCCSCC(CSCCCCCCCCCCCC)OC(=O)CCc1cc(C(C)(C)C)c(O)c(C)c1C
O=Cc1ccc(F)cc1-c1ccc(Cl)cc1
CC(=O)c1ccccc1
Cc1ccc(F)cc1NBr
Cc1ccc(F)cc1C(=O)c1ccc(S(C)=O)cc1
CS(=O)c1ccc(C2=CC(F)=CCC2(N)[N+](=O)[O-])cc1
CN=C1c2ccccc2CCc2ccccc21
c1ccc2c(c1)CCc1ccccc1C2=NC1CC1
CN=c1c2ccccc2ccc2ccccc12
CC/C=C\C[C@H](O)/C=C/[C@H]1[C@H](O)C[C@H](O)[C@@H]1C/C=C\CCCC(=O)O
CC/C=C\C[C@H](O)/C=C/C1=C(C/C=C\CCCC(=O)O)C(=O)CC1
COc1ccc(C(=O)c2cccc(C)c2)cc1C
COc1ccc(C(=O)c2ccccc2C)cc1C
COc1ccc(C(=O)c2ccc(C)cc2)cc1C
OCC1CCCCCCC1
N#CCC(O)(c1ccc(Cl)cc1)c1ccc(-c2ccc(Cl)cc2)cc1
N#CCC(O)(c1ccc(Cl)cc1)c1ccc(-c2ccc(Br)cc2)cc1
CC(=O)OC1=CCCCC1
CSc1ccc(C(O)CNC(C)C)cc1Cl
Cc1csc(C(O)CNC(C)C)c1C
Cc1csc(C(CNC(C)C)OC(=O)[C@H](O)[C@@H](O)[C@H](O)[C@H](O)CO)c1C
Cc1csc(C(CNC(C)C)OC(=O)C(C)O)c1C
CCCC(NC(=O)Nc1ccc(Cl)cc1)P(=O)(c1ccccc1)c1ccccc1
O=C(NC(c1ccc([N+](=O)[O-])cc1)P(=O)(Oc1ccccc1)Oc1ccccc1)N(c1ccccc1)c1ccccc1
CC(NC(=O)N(c1ccccc1)c1ccccc1)P(=O)(O)O
CC(NS(=O)(=O)N1CCCCC1)P(=O)(Oc1ccccc1)c1ccccc1
CC(NS(=O)(=O)N1CCOCC1)P(=O)(Oc1ccccc1)Oc1ccccc1
CC(NS(=O)(=O)N1CCOCC1)P(=O)(c1ccccc1)c1ccccc1
O=[N+]([O-])c1ccc(O)cc1
O=[N+]([O-])c1ccc(O)cc1
Oc1ccc2ccccc2c1
[Li]C(C)(CC(C)CC)c1cccc(C(=C)C)c1
O=C(c1ccccc1)c1ccc(OCCCCOc2ccc(C(=O)c3ccccc3)cc2)cc1
O=C(c1ccccc1)c1ccc(OCCCOc2ccc(C(=O)c3ccccc3)cc2)cc1
NC(c1ccccc1)c1ccc(C(N)c2ccc(C(N)c3ccccc3)cc2)cc1
Cc1cccc(C(=O)c2ccc3oc4ccc(C(=O)c5cccc(C)c5)cc4c3c2)c1
O=C(c1ccccc1)c1ccc(C(=O)c2ccccc2)cc1
NC(c1ccccc1)c1ccc(C(N)c2ccccc2)cc1
CC1(C)CC(C)(C)c2cc(O)ccc21
CC1(C)CC(C)(c2ccccc2)c2ccc(O)cc21
CC1(C)CC(C)(C)c2cc(O)ccc21
CCc1nnc(S)n1N
CC1CC(Br)C(=O)c2ccccc21
CC1CCCC(=O)C1Br
CC(C)(C)C1CCC(=O)C(Cl)C1
COc1cccc2c1C(=O)C(c1c(Cl)cccc1Cl)C2=O
CNC(=S)NCCCCc1ccccn1
CNC(=S)NCCCCc1nccs1
CNC(=S)NCCSCc1nscc1Br
CNC(=NCCSCc1cnc(C)[nH]1)NC#N
Cc1ccc(SCc2ccccc2)c(C(=O)O)c1
O=C(O)c1cc(C(F)(F)F)cc(S(=O)(=O)Cc2ccccc2)c1
CC(C)(CBr)C(Br)(Br)OP(=O)(O)OC(Br)(Br)C(C)(C)CBr
ClSCc1ccccc1
C=CC(=O)n1nc(C)cc1C
OC[C@@H](O)[C@@H](O)[C@H](O)[C@@H](O)C(O)=Cc1ccccc1
C[C@](O)(C(O)=Cc1ccccc1)[C@@H](O)[C@H](O)[C@H](O)CO
c1ccc(C2CCCCC2)cc1
CCc1ccc(CC)c(CC)c1
CN(C)N=Nc1[nH]c(-c2ccccc2)nc1C(=O)O
CC(C)(C)N=NC(C)(C#N)CCC(=O)O
CC(C)(C)N=NC(C)(C#N)CCC(=O)Cl
CC(C)(C)N=NC(C)(C#N)CCC(=O)Oc1ccccc1C(=O)c1ccccc1O
Cc1ccc(OC(=O)CCCC(=O)OOC(C)(C)C)cc1
Cc1ccc(OC(=O)CCC(=O)OOC(=O)CCC(=O)Oc2ccc(C)cc2)cc1
Cc1ccc(OC(=O)CCCC(=O)OOC(=O)CCCC(=O)Oc2ccc(C)cc2)cc1
Nc1nc(N)c2ncn([C@@H]3O[C@H](CO)[C@@H](O)[C@@H]3O)c2n1
Nc1nc(O)c2ncn([C@@H]3O[C@H](CO)[C@@H](O)[C@@H]3O)c2n1
CSc1nc(NC(C)=O)nc2c1ncn2[C@@H]1O[C@H](COCc2ccccc2)[C@@H](OCc2ccccc2)[C@@H]1OCc1ccccc1
COP(=O)(CC(=O)Cc1cccs1)OC
COP(=O)(CC(=O)CCc1ccco1)OC
O=c1[nH]c(=O)[nH]c(=O)[nH]1
Brc1cncc2ccccc12
COc1ccc2[nH]c3c(C(=O)O)cccc3c2c1
Cc1cccc2c1[nH]c1c(C(=O)O)cccc12
O=C(O)C1CCCc2c1[nH]c1cc(C(F)(F)F)ccc21
Cc1ccc2c([nH]c3c(C(=O)O)cccc32)c1C
Cc1c(Cl)ccc2c1[nH]c1c(CO)cccc12
Cc1ccc2c([nH]c3c(C(=O)N4CCOCC4)cccc32)c1C
Cc1cc(C(=O)O)c2[nH]c3c(c2c1)CCCC3
Cn1c2c(c3cccc(C(=O)O)c31)CCCC2
CN(C)c1nc(=NC(=O)NC(C)(C)C)ss1
CN1CCN(c2nc(=NC(=O)NC(C)(C)C)ss2)CC1
COC(=O)Nc1nc2ccccc2n1C(=N)Oc1cccc(C)c1
COC(=O)Nc1nc2ccccc2n1C(=N)Oc1ccccc1
COSN=C1C(=O)N(C)C(=O)N1c1ccccc1F
COCN1CCCC1=O
COc1cc2[nH]nc(C(=O)NN=Cc3ccc([N+](=O)[O-])o3)c2cc1OC
CCC(C)c1csc(NC(=O)NC)c1C#N
CNC(=O)Nc1scc(C(C)(C)C)c1C#N
CN(C)C(=O)Nc1scc(C(C)(C)C)c1C#N
S=C1Nc2ccc(Cl)cc2Nc2ccccc21
COC(CNC1=Nc2ccccc2Nc2ccccc21)OC
c1ccc2c(c1)Nc1ccccc1-n1ccnc1-2
Cc1cn2c(n1)-c1ccccc1Nc1ccccc1-2
COC(CNC1=Nc2ccc(Cl)cc2Nc2ccccc21)OC
Clc1ccc2c(c1)Nc1ccccc1-c1nccn1-2
COC(CNC1=Nc2cc(C(F)(F)F)ccc2Nc2ccccc21)OC
FC(F)(F)c1ccc2c(c1)-n1ccnc1-c1ccccc1N2
COC(CNC1=Nc2cc(C)ccc2Nc2ccccc21)OC
Cc1ccc2c(c1)-n1ccnc1-c1ccccc1N2
COC(CNC1=Nc2ccccc2Nc2ccccc21)OC
COc1ccc2c(c1)Nc1ccccc1-n1ccnc1-2
Cc1c(CO)nc2n1-c1ccccc1N(C)c1ccccc1-2
CC1(C)NC(=O)N(CC(O)Cc2cc(C(C)(C)C)c(O)c(C(C)(C)C)c2)C1=O
CNC(=O)N1C(=O)C2(CCCCC2)NC12CCCCC2
O=C(Nc1ccccc1)N1C(=O)C2(CCCCC2)NC12CCCCC2
CCCCCCCCCCCCCCC=O
CCCCCCNC(=O)N1C(=O)C2(CCCCC2)NC12CCCCC2
O=C(NC1CCCCC1)N1C(=O)C2(CCCCC2)NC12CCCCC2
O=C(Nc1cccc2ccccc12)N1C(=O)C2(CCCCC2)NC12CCCCC2
C=CCNC(=O)N1C(=O)C2(CCCCC2)NC12CCCCC2
CCNC(=O)N1C(=O)C2(CCCCC2)NC12CCCCC2
Cc1ccc(NC(=O)N2C(=O)C3(CCCCC3)NC23CCCCC3)cc1
O=C(Nc1ccc(Cl)cc1)N1C(=O)C2(CCCCC2)NC12CCCCC2
O=C(Nc1ccccc1)N1C(=O)C2(CCCCC2)N(O)C12CCCCC2
CNC(=O)N1C(=S)C2(CCCCC2)NC12CCCCC2
Cc1ccc(NC(=O)N2C(=S)C3(CCCCC3)NC23CCCCC3)cc1
CCCCCCNC(=O)N1C(=S)C2(CCCCC2)NC12CCCCC2
CCCCCCN1C(C)(C)CC(O)CC1(C)C
O=C1NCC(c2ccc(Cl)cc2)C1c1ccccc1
CC1NC(=O)CC1c1ccc(Cl)cc1
CC1C(=O)NCC1c1ccc(N)cc1
O=C1CC(c2ccc(Cl)cc2)C(c2ccccc2)N1
O=C(O)C1C(=O)NC(c2ccccc2)C1c1ccc(Cl)cc1
O=C1OC(=O)c2cc(F)ccc21
O=C1OC(=O)c2cc(F)ccc21
O=C1OC(=O)c2cc(F)ccc21
CN1CNC(=S)C(c2ccccc2)(c2ccccn2)C1
S=C1NCNCC1(c1ccccc1)c1ccccn1
CNC(=S)C(c1ccccc1)c1ccccn1
ClCCCc1nc2ccccn2n1
CC(C)C[C@@H](O)C(=O)OCc1ccccc1
CC(C)C[C@@H](OC(=O)c1ccco1)C(=O)O
CC(C)C[C@@H](OC(=O)c1cccnc1)C(=O)O
CC(C)CC(OC(=O)c1ccncc1)C(=O)OCc1ccccc1
COc1ccc(Cc2cnc(N)nc2N)cc1OC
N#CC(=CNc1ccccc1)Cc1ccc2c(c1)OCO2
O=C[C@H](O)[C@@H](O)[C@H](O)[C@H](O)CO
CC(C)(CO)Oc1ccc(-c2ccc(NCCCCCBr)cc2)cc1
CC(C)(CO)Oc1ccc(-c2ccc(N3CCCCC3)cc2)cc1
CCN(CC)C(=O)C(C)(C)Oc1ccc(-c2ccc(N3CCCCC3)cc2)cc1
COc1ccccc1OCC(O)CN1CCC(N2CCCNC2=O)CC1
COCCc1ccc(OCC(O)CN2CCC(N3CCCNC3=O)CC2)cc1
CC(=O)Nc1ccc(OCC(O)CN2CCC(N3CCCNC3=O)CC2)cc1
O=C1NCCCN1C1CCN(CC(O)COc2ccccc2Cl)CC1
C=CCOc1ccccc1OCC(O)CN1CCC(N2CCCNC2=O)CC1
OCCc1cc(-c2ccncc2)no1
C=Cc1cc(-c2cccnc2)no1
C=CC1CC(c2ccccn2)=NO1
CCOC(=O)C1=C(C)N(C(=O)OCC)C(C)=C(C(=O)OCC)C1c1ccccc1C(F)(F)F
COC(=O)c1ccc(C2C(C(C)=O)=C(C)NC(C)=C2C(C)=O)cc1
O=C(c1ccccc1)c1nc(Cl)ccc1[N+](=O)[O-]
Cc1ccc(O)c2c1CC[C@@H]1[C@@H]2CC[C@]2(C)[C@@H](O)CC[C@@H]12
CCc1c[n+](-[c-]2c(NC(=O)c3cccc(NC(=O)COc4ccc(C(C)(C)CC)cc4C(C)(C)CC)c3)nn(-c3c(Cl)cc(Cl)cc3Cl)c2=O)ccc1C
CCCCCCCCCCCCCC(=O)Nc1ccc(Cl)c(Nc2nn(-c3c(Cl)cc(Cl)cc3Cl)c(=O)[c-]2-[n+]2ccccc2)c1
CCOC(=O)C(C)C#N
CCOC(=O)C(C)C#N
OCCSC1CC2CCC1C2
CCCC(=O)O[C@H]1C[C@@]2(C)[C@@H](C[C@@H](C)[C@@H]2C(=O)C(=O)O)[C@@H]2CCC3=CC(=O)C=C[C@]3(C)[C@@]12F
C[C@@H]1C[C@H]2[C@@H]3C[C@H](F)C4=CC(=O)C=C[C@]4(C)[C@H]3CC[C@]2(C)[C@H]1C(=O)C(=O)O
C[C@]12CC[C@H]3[C@@H](CCC4=CC(=O)CC[C@@]43C)[C@@H]1CC[C@@H]2C(=O)C=O
CC1(NC(=O)NCl)CCCCC1
O=C(O)CNCP(=O)(O)O
CNC(=O)Oc1cccc(NC(=S)N(C)C)c1
NS(=O)(=O)c1ccccc1CCCl
C[C@]12C[C@H](OC=O)[C@H]3[C@@H](CCC4=CC(=O)CC[C@@]43C)[C@@H]1CCC2=O
CNC(=O)c1ccccc1CC1(O)c2ccccc2CCC1CN(C)C
CC(=O)[C@H]1[C@@H](C)CCCC1(C)C
CC(O)CC[C@H]1[C@@H](C)CCCC1(C)C
C/C=C/C(=O)C1C(C)CCCC1(C)C
O=C(O)CCC(Cc1ccc(Cl)cc1Cl)(C(=O)C=Cc1ccc(Cl)cc1)c1ccccc1
O=C(O)CCC(Cc1ccc(Cl)c(Cl)c1)(C(=O)C=Cc1ccc(Cl)cc1)c1ccccc1
O=C(O)CCC(Cc1ccccc1Cl)(C(=O)C=Cc1ccc(Cl)cc1)c1ccccc1
COc1ccc(C=CC(=O)C(CCC(=O)O)(Cc2ccccc2Cl)c2ccccc2)cc1
O=C(O)CCC(Cc1ccccc1Br)(C(=O)C=Cc1ccc(Cl)cc1)c1ccccc1
O=C(O)CCC(Cc1ccccc1Cl)(C(=O)C=Cc1cccc(Cl)c1)c1ccccc1
O=C(O)CCC(Cc1ccc(Cl)cc1)(C(=O)C=Cc1ccc(Cl)cc1)c1ccccc1
O=C(O)CCC(Cc1cccc(Cl)c1)(C(=O)C=Cc1ccc(Cl)cc1)c1ccccc1
O=C(O)CCC(Cc1ccccc1Cl)(C(=O)C=Cc1c(Cl)cccc1Cl)c1ccccc1
CC(=O)C(CC=Cc1ccccc1Cl)c1ccccc1
O=C(O)CCC(CC=Cc1ccccc1Cl)(C(=O)C=Cc1ccc(Cl)cc1)c1ccccc1
COc1ccccc1C=CC(=O)C(CC=Cc1ccccc1Cl)(CCC(=O)O)c1ccccc1
O=C(O)CCC(CC=Cc1ccc(Cl)cc1)(C(=O)C=Cc1ccc(Cl)cc1)c1ccccc1
CC(=O)C(CC=Cc1cccc(Cl)c1)c1ccccc1
O=C(C=Cc1ccc(Cl)cc1)C(CC=Cc1cccc(Cl)c1)c1ccccc1
O=C(O)CCC(CC=Cc1cccc(Cl)c1)(C(=O)C=Cc1ccc(Cl)cc1)c1ccccc1
CC(=O)C(CC=Cc1ccccc1C)c1ccccc1
Cc1ccccc1C=CCC(CCC(=O)O)(C(=O)C=Cc1ccc(Cl)cc1)c1ccccc1
CC(=O)C(CC=Cc1ccccc1)c1ccccc1
O=C(C=Cc1ccc(Cl)cc1)C(CC=Cc1ccccc1)c1ccccc1
O=C(O)CCC(CC=Cc1ccccc1)(C(=O)C=Cc1ccc(Cl)cc1)c1ccccc1
Cc1ccc(C=CCC(CCC(=O)O)(C(=O)C=Cc2ccc(Cl)cc2)c2ccccc2)cc1
CC(=O)C(CC=Cc1cccc(C)c1)c1ccccc1
Cc1cccc(C=CCC(C(=O)C=Cc2ccc(Cl)cc2)c2ccccc2)c1
Cc1cccc(C=CCC(CCC(=O)O)(C(=O)C=Cc2ccc(Cl)cc2)c2ccccc2)c1
CC(=O)C(Cc1ccccc1)c1ccccc1
O=C(C=Cc1ccc(Cl)cc1)C(Cc1ccccc1)c1ccccc1
O=C(O)CCC(Cc1ccccc1)(C(=O)C=Cc1ccc(Cl)cc1)c1ccccc1
C=C(C)[C@@H]1CC=C(CO)CC1
C=C(C)[C@@H]1CC=C(C)[C@@H](O)C1
C=C(C)[C@@H]1CC=C(CO)CC1
C1=CCc2c(cccc2OCC2CO2)C1
CC(=O)OC(COc1cccc2c1CC=CC2)CN1CCCC1
CC(=O)Oc1ccc(CC(C)C(=O)O)cc1
CC1Cc2ccc(C#N)cc2C1=O
COC(=O)CC1=C(C)C(O)c2ccc(C#N)cc21
COC(=O)CC1=C(C)Cc2cc(C#N)ccc21
CC1=C(CC(=O)O)c2cc(C#N)ccc2C1=Cc1ccc(S(C)=O)cc1
CC1=C(CC(=O)O)c2cc(C#N)ccc2C1=Cc1ccc(S(C)(=O)=O)cc1
COCOC(=O)CC1=C(C)C(=Cc2ccc(S(C)=O)cc2)c2ccc(C#N)cc21
CC1=C(CC(=O)OC(c2ccccc2)(c2ccccc2)c2ccccc2)c2cc(C#N)ccc2C1=Cc1ccc(S(C)=O)cc1
CC1Cc2ccc(OS(C)(=O)=O)cc2C1=O
CCOC(=O)CNC(=O)CNC(=O)C(C)(C)Oc1ccc(Cl)cc1
O=C(Nc1ccc(Oc2ccc(Cl)cc2)c(Cl)c1)c1cc(I)cc(I)c1O
ClCc1nc(Cc2ccccc2)no1
ClCc1noc(Cc2ccccc2)n1
CC(N)Cc1cccc(C(F)(F)F)c1
c1ccc2c(N3CCOCC3)nc(N3CCOCC3)nc2c1
c1ccc2c(N3CCCC3)nc(N3CCCC3)nc2c1
Clc1nc(N2CCOCC2)c2ccccc2n1
Nc1nc(N2CCOCC2)nc2ccccc12
C#CCNC(=S)C(OC)c1ccccn1
CCCCCCCCC(O)CN(CCN)CCNCCN(CCN(CCC#N)CCC#N)CC(O)CCCCCCCC
CN(C)C=C1N=C(c2ccccc2Cl)c2cc(Cl)ccc2N(C)C1=O
CCNC=C1N=C(c2ccccc2Cl)c2cc(Cl)ccc2NC1=O
CN(C)C=C1N=C(c2ccccc2Cl)c2cc(Cl)ccc2N(C)C1=O
CN(C=C1N=C(c2ccccc2Cl)c2cc(Br)ccc2N(C)C1=O)CC(=O)N1CCOCC1
O=C1Nc2ccc(Br)cc2C(c2ccccc2Cl)=NC1=CN1CCOCC1
CN(C)C=C1N=C(c2ccccc2Cl)c2cc(I)ccc2N(C)C1=O
CN1C(=O)C(=CN2CCOCC2)N=C(c2ccccc2Cl)c2cc(F)ccc21
CC(=O)SCOCC[N+](=O)[O-]
CC(=O)SCOC(C)C[N+](=O)[O-]
CNC(=O)ON=C1SCOC1C
CCCC1OC(C)C(=NO)S1
CNC(=O)ON=C1SCOC1COC
CN(SC(Cl)(Cl)Cl)C(=O)F
COCNC(=O)ON=C1SCOC1C
C=CCNC(=O)ON=C1SCOC1C
CC1OCSC1=NOC(=O)NCCCl
CN(C)C(=O)ON=C1COCS1
CNC(=O)ON=C1OCCSC1(C)C
COC(=O)[C@H](CC(C)C)NC(=O)[C@@H](NC(=O)OCc1ccccc1)C(C)C
COC(=O)[C@H](CC(C)C)NC(=O)[C@H](CC(N)=O)NC(=O)[C@@H](N)COC(C)(C)C
CC(C)(C)OC(=O)NNC(=O)[C@H](Cc1ccccc1)NC(=O)[C@H](CC(N)=O)NC(=O)OCc1ccccc1
CC(C)(C)OC(=O)NNC(=O)[C@H](Cc1ccccc1)NC(=O)[C@@H](N)CC(N)=O
CC(C)(C)OC(=O)NNC(=O)[C@H](Cc1ccccc1)NC(=O)[C@H](CC(N)=O)NC(=O)[C@H](CC(N)=O)NC(=O)OCc1ccccc1
CC(C)C[C@H](NC(=O)OCc1ccccc1)C(=O)N[C@@H](CC(N)=O)C(=O)N[C@@H](CC(N)=O)C(=O)N[C@@H](Cc1ccccc1)C(=O)NNC(=O)OC(C)(C)C
COC(=O)[C@H](COC(C)(C)C)NC(=O)[C@H](Cc1ccccc1)NC(=O)OCc1ccccc1
COC(=O)CNC(=O)[C@H](COC(C)(C)C)NC(=O)[C@H](Cc1ccccc1)NC(=O)[C@H](CCCNC(=N)N)NC(=O)[C@H](Cc1c[nH]cn1)NC(=O)OCc1ccccc1
CC(C)(C)OC(=O)[C@@H]1CCCN1C(=O)CNC(=O)[C@H](Cc1ccccc1)NC(=O)CNC(=O)OCc1ccccc1
O=C(CNC(=O)OCc1ccccc1)N[C@@H](Cc1ccccc1)C(=O)NCC(=O)N1CCC[C@H]1C(=O)O
C[C@@H](OC(C)(C)C)[C@H](NC(=O)OCc1ccccc1)C(=O)N1CCC[C@H]1C(N)=O
C[C@@H](OC(C)(C)C)[C@H](NC(=O)[C@H](CCC(=O)OC(C)(C)C)NC(=O)[C@@H]1CCCN1C(=O)CNC(=O)[C@H](Cc1ccccc1)NC(=O)CN)C(=O)N1CCC[C@H]1C(N)=O
CC(C)C[C@H](NC(=O)[C@@H](NC(=O)OC(C)(C)C)C(C)C)C(=O)OCc1ccccc1
CC(C)C[C@H](NC(=O)[C@H](CC(N)=O)NC(=O)[C@H](CO)NC(=O)[C@H](CSCc1ccccc1)NC(=O)OC(C)(C)C)C(=O)N[C@@H](CO)C(=O)N[C@H](C(=O)O)[C@@H](C)O
CC(C)C[C@H](NC(=O)[C@@H](NC(=O)[C@H](CSCc1ccccc1)NC(=O)[C@@H](NC(=O)[C@H](CO)NC(=O)[C@H](CC(C)C)NC(=O)[C@H](CC(N)=O)NC(=O)[C@H](CO)NC(=O)[C@H](CSCc1ccccc1)NC(=O)OC(C)(C)C)[C@@H](C)O)C(C)C)C(=O)O
C[C@@H](OC(C)(C)C)[C@H](NC(=O)[C@H](CCC(=O)OC(C)(C)C)NC(=O)[C@@H]1CCCN1C(=O)CNC(=O)[C@H](Cc1ccccc1)NC(=O)CN)C(=O)N1CCC[C@H]1C(=O)OC(C)(C)C
CC(=O)OC1CC(C)=CC(C)(C)C1
Cn1c(-c2ccccc2)c(C=O)c2ccccc21
C=C(C)C(=O)OCC(O)CO
N#CCCOCCSc1ccccc1
C=CC(=O)NCN1CCOCC1
C=C(C)C(=O)NCN1CCOCC1
C=CC(=O)NCCC1CNCCO1
C=CC(=O)NCCCN1CCOCC1
CCOC(=O)C(C)n1nc(Br)c(Br)c1C
Cc1c(Br)c(Br)nn1C(C)C(=O)O
CC(C)c1n[nH]cc1Br
CCC(C(=O)N(CC)CC)n1nc(C)c(Br)c1C
CC(=O)Nc1ccc([N+](=O)[O-])cc1Oc1ccccc1
O=[N+]([O-])c1ccc(Cl)c(Oc2ccccc2)c1
O=C(O)[C@@H](O)[C@H](O)C(=O)O
CC1(C)S[C@@H]2[C@H](N)C(=O)N2[C@H]1C(=O)O
N[C@@H](Cc1ccccc1)C(=O)O
c1ccc(Oc2cccc(Oc3cccc(-c4cccc(Oc5ccccc5)c4)c3)c2)cc1
c1ccc(Oc2cccc(Oc3cccc(-c4cccc(Oc5cccc(Oc6ccccc6)c5)c4)c3)c2)cc1
c1ccc(Oc2ccc(Oc3cccc(-c4cccc(Oc5cccc(Oc6ccccc6)c5)c4)c3)cc2)cc1
c1ccc(Oc2cccc(Oc3cccc(Oc4cccc(-c5cccc(Oc6cccc(Oc7cccc(Oc8ccccc8)c7)c6)c5)c4)c3)c2)cc1
c1ccc(Oc2cccc(Oc3cccc(Oc4cccc(-c5ccccc5)c4Oc4ccccc4)c3)c2)cc1
CCCCOC(=O)CCC(C)=NNC(C)(C)CC
CCCCOC(=O)CCC(C)(Cl)N=NC(C)(C)CC
CC(C)=CCC(C)C(C)=CCOc1ccc2c(c1)OCCC2
CC(C)=CCCC(C)=CCOc1ccc2c(c1)OCCC2
CCC(C)=CCCC(=CCOc1ccc2c(c1)OCCC2)CC
CC(=CCOc1ccc2c(c1)OCCC2)CCC=C(C)CC(C)C
CCC(=CCOc1ccc2c(c1)OCCC2)C(C)CC=C(C)C
CCC(C)=CCC(C)C(=CCOc1ccc2c(c1)OCCC2)CC
CC(C)=CCCC(C)=CCBr
CCC(=CCCC(C)=CCBr)CC
CC(=CCBr)CCC=C(C)CC(C)C
CCC(C)=CCC(C)C(=CCBr)CC
CCC1(C)OC1CCC(C)=CCOc1ccc2c(c1)OCCC2
CC(=CCOc1ccc2c(c1)OCCC2)C(C)CC1OC1(C)C
CC(=CCOc1ccc2c(c1)OCCC2)CCC1OC1(C)C
CCC(=CCOc1ccc2c(c1)OCCC2)CCC1OC1(C)CC
CCC1(CC)OC1CCC(C)=CCOc1ccc2c(c1)OCCC2
CCC(=CCOc1ccc2c(c1)OCCC2)C(C)CC1OC1(C)C
CCC1(C)OC1CCC(C)CCOc1ccc2c(c1)OCCC2
OCCN1N=C2C(=Cc3ccccc3)CCCC2C1c1ccccc1
CN(C)CCC1(CO)c2ccccc2N(C)c2ccccc21
CN(C)CCC1=Cc2ccccc2N(C)c2ccccc21
N#Cc1c2ccccc2nc2ccc(Cl)cc12
O=C(O)c1c2ccccc2nc2ccc(Cl)cc12
COC(=O)c1c2ccccc2nc2ccc(Cl)cc12
COC(=O)C1c2ccccc2N(C)c2ccc(Cl)cc21
COC(=O)C1(CCN(C)C)c2ccccc2N(C)c2ccc(Cl)cc21
CN(C)CCC1=Cc2ccccc2N(C)c2ccc(Cl)cc21
COC(=O)C1c2ccccc2N(C)c2cc(Cl)ccc21
CN(C)CCC1(CO)c2ccccc2N(C)c2cc(Cl)ccc21
CN(C)CCC1=Cc2ccccc2N(C)c2cc(Cl)ccc21
CCN(C=O)CCOc1ccccc1
O=C(Cl)CSCC(F)(F)F
Cc1nnc(SCC2=C(C(=O)O)N3C(=O)C(NC(=O)CSCC(F)(F)F)[C@H]3SC2)s1
CC(Sc1nnn[nH]1)C1=C(C(=O)O)N2C(=O)C(NC(=O)CSCC(F)(F)F)[C@H]2SC1
CC1=C(C(=O)O)N2C(=O)C(NC(=O)CS(=O)(=O)CC(F)(F)F)[C@H]2SC1
COCC1=C(C(=O)O)N2C(=O)C(NC(=O)CSCC(F)(F)F)[C@H]2SC1
CC1(C)S[C@@H]2[C@H](N)C(=O)N2[C@H]1C(=O)O
CC1(C)S[C@@H]2[C@H](N)C(=O)N2[C@H]1C(=O)O
Cc1cc(NC(=O)CCl)no1
Cc1cc(NC(=O)CN2C(=O)c3ccccc3S2(=O)=O)no1
Cc1cc(NC(=O)CCl)no1
O=C(NCCS)NCN1CCOCC1
O=C(O)CNC(=O)NCN1CCOCC1
O=C(c1ccccc1)c1ccc(N2CCCCC2)c([N+](=O)[O-])c1
O=C(c1ccccc1)c1ccc(N2CCCC2)c([N+](=O)[O-])c1
CN1CCN(c2ccc(C(=O)c3ccccc3)cc2[N+](=O)[O-])CC1
O=C(Cl)c1ccc(Cl)cc1Sc1ccccc1
O=C(CS(=O)c1ccc(Cl)cc1)c1ccccc1
CC1=Nc2ccc(Cl)cc2[SH](=O)(c2ccccc2)N1
O=[SH]1(c2ccccc2)NC(Cl)=Nc2ccc(Cl)cc21
O=C(CSc1ccc(S(=O)(=O)Cl)c(Cl)c1)Nc1ccccc1
NS(=O)(=O)c1cc2c(cc1Cl)NC(=O)N[SH]2(=O)c1ccccc1
CC1=C(C(=O)O)N2C(=O)[C@@H](NC(=O)[C@H](N)c3ccccc3)[C@H]2SC1
CC(=O)Nc1cccc(-c2ncc(C(=O)O)c(O)n2)c1
CCOc1nc2c(cnn2CC)nc1C(=O)O
CCOc1nc2c(cnn2CC)nc1C(=O)Cl
CCOc1nc2c(cnn2CC)nc1C(=O)Nc1nccs1
CCn1ncc2nc(C(=O)O)c(O)nc21
CCn1ncc2nc(C(=O)Cl)c(O)nc21
CCCCNc1nc2c(cnn2CC)nc1C(=O)O
CCCCNC(=O)c1nc2cnn(CC)c2nc1OCC
CCOc1nc2c(nc1C(=O)O)c(C)nn2CC
CCOc1nc2c(nc1C(=O)Cl)c(C)nn2CC
CCOc1nc2c(nc1C(=O)Nc1nccs1)c(C)nn2CC
CCOc1nc2c(cnn2CC)nc1C#N
CCn1ncc2nc(C(=O)OCC#N)c(-c3ccccc3)nc21
CCn1ncc2nc(C(=O)O)c(C)nc21
CCOC(=O)c1nc2cnn(CC)c2nc1C
BrCc1ccccc1Br
N#CCc1ccccc1Br
CCOC(=O)Cc1ccccc1Br
OCCc1ccccc1Br
BrCCc1ccccc1Br
N=c1ncccn1CCc1ccccc1Br
Cc1cc2c(-c3ccccc3F)nc(=O)[nH]c2s1
Cc1cc2c(-c3ccccc3F)nc(=O)n(C)c2s1
O=c1nc(-c2ccccc2Cl)c2ccsc2[nH]1
COc1nc(-c2ccccc2Cl)c2ccsc2n1
Cn1c(=O)nc(-c2ccccc2Cl)c2cc(Cl)sc21
O=c1nc(-c2ccccc2F)c2ccsc2[nH]1
Cn1c(=O)nc(-c2ccccc2F)c2cc(Cl)sc21
Cc1csc2[nH]c(=O)nc(-c3ccccc3F)c12
COc1nc(-c2ccccc2F)c2c(C)csc2n1
Cc1c(Cl)sc2c1c(-c1ccccc1F)nc(=O)n2C
COc1nc(-c2ccccc2F)c2c3c(sc2n1)CCCC3
COc1nc(-c2ccccc2)c2ccsc2n1
c1ccc(-c2nc(OCC3CC3)nc3sccc23)cc1
Cc1csc2c1c(-c1ccccc1)nc(=O)n2C
CC(=O)Nc1scc(C)c1C(=O)c1ccccc1
CC(=O)N(C)c1scc(C)c1C(=O)c1ccccc1
CNc1scc(C)c1C(=O)c1ccccc1
Cc1c(Cl)sc2c1c(-c1ccccc1)nc(=O)n2C
Cn1c(=O)nc(-c2ccccc2)c2c3c(sc21)CCCC3
CC(=O)Nc1sc2c(c1C(=O)c1ccccc1)CCCC2
CCC(=O)Nc1sc2c(c1C(=O)c1ccccc1)CCCC2
CNc1sc2c(c1C(=O)c1ccccc1)CCCC2
CCc1nc(=O)n(C)c2sccc12
CCC(=O)c1ccsc1NC
CCc1cc2c(-c3ccccc3Cl)nc(=O)n(C)c2s1
CCc1cc(C(=O)c2ccccc2Cl)c(NC(C)=O)s1
CCc1cc(C(=O)c2ccccc2Cl)c(NC)s1
Cn1c(=O)nc(-c2ccccc2F)c2cc(Cl)sc21
CCC(=O)Nc1sc(Cl)cc1C(=O)c1ccccc1F
CNc1sc(Cl)cc1C(=O)c1ccccc1F
Cn1c(=O)nc(-c2ccccc2F)c2ccsc21
CC(=O)Nc1sccc1C(=O)c1ccccc1F
CC(=O)N(C)[SH]1C=CC(C(=O)c2ccccc2F)=C1
CNc1sccc1C(=O)c1ccccc1F
Cc1csc2c1c(-c1ccccc1Cl)nc(=O)n2C
CC(=O)Nc1scc(C)c1C(=O)c1ccccc1Cl
CCC(=O)Nc1scc(C)c1C(=O)c1ccccc1Cl
CNc1scc(C)c1C(=O)c1ccccc1Cl
Cc1c(Cl)sc2c1c(-c1ccccc1Cl)nc(=O)n2C
O=C(CN1C(=O)c2ccccc2C1=O)NN=CN(C(=O)CN1C(=O)c2ccccc2C1=O)c1ccc(Cl)cc1C(=O)c1ccccc1Cl
O=C(CN1C(=O)c2ccccc2C1=O)NN=CN(C(=O)CN1C(=O)c2ccccc2C1=O)c1ccc([N+](=O)[O-])cc1C(=O)c1ccccc1Cl
O=C(CN1C(=O)c2ccccc2C1=O)NN=CN(C(=O)CN1C(=O)c2ccccc2C1=O)c1ccc(Cl)cc1C(=O)c1c(F)cccc1F
O=C(CN1C(=O)c2ccccc2C1=O)NN=CN(C(=O)CN1C(=O)c2ccccc2C1=O)c1ccc(F)cc1C(=O)c1ccccc1Cl
O=C(CN1C(=O)c2ccccc2C1=O)NN=CN(C(=O)CN1C(=O)c2ccccc2C1=O)c1ccc(C(F)(F)F)cc1C(=O)c1ccccc1Cl
O=C(c1ccccc1)c1cc(Cl)ccc1-n1cnnc1CN1C(=O)c2ccccc2C1=O
O=C(c1ccccc1Cl)c1cc(Cl)ccc1-n1cnnc1CN1C(=O)c2ccccc2C1=O
O=C(c1ccccc1Cl)c1cc([N+](=O)[O-])ccc1-n1cnnc1CN1C(=O)c2ccccc2C1=O
O=C(c1cc(Cl)ccc1-n1cnnc1CN1C(=O)c2ccccc2C1=O)c1c(F)cccc1F
O=C(c1ccccc1Cl)c1cc(C(F)(F)F)ccc1-n1cnnc1CN1C(=O)c2ccccc2C1=O
CCN(CC)Cc1nnc(CN2C(=O)c3ccccc3C2=O)n1-c1ccc(Cl)cc1C(=O)c1ccccc1
CCCN(CCC)Cc1nnc(CN2C(=O)c3ccccc3C2=O)n1-c1ccc(Cl)cc1C(=O)c1ccccc1
O=C(c1ccccc1Cl)c1cc([N+](=O)[O-])ccc1-n1c(CN2CCCC2)nnc1CN1C(=O)c2ccccc2C1=O
O=C(c1ccccc1Cl)c1cc(Cl)ccc1-n1c(CN2CCOCC2)nnc1CN1C(=O)c2ccccc2C1=O
C1=Cc2ccccc2NN=C1
CN(C)Cc1nnc2n1-c1ccc(C(F)(F)F)cc1C(c1ccccc1Cl)=NC2
CN(C)Cc1nnc2n1-c1ccc(F)cc1C(c1ccccc1Cl)=NC2
CN(C)Cc1nnc2n1-c1ccc(Cl)cc1C(c1c(F)cccc1F)=NC2
CC(C)N(Cc1nnc2n1-c1ccc(Cl)cc1C(c1ccccc1Cl)=NC2)C(C)C
O=[N+]([O-])c1ccc2c(c1)C(c1ccccc1Cl)=NCc1nnc(CN3CCCC3)n1-2
FC(F)(F)c1ccc2c(c1)C(c1ccccc1Cl)=NCc1nnc(CN3CCCCC3)n1-2
Clc1ccccc1C1=NCc2nncn2-c2ccccc21
Clc1ccc2c(c1)C(c1ccccc1Cl)=NCc1nnc(CN3CCOCC3)n1-2
OCCN(CCO)CCCNc1ccc2ccccc2n1
OCCN(CCO)CCCNc1ccnc2ccccc12
CCCCN1C(=O)CC(=O)NC1=O
COc1ccc(CC(c2ccccc2)N(CCO)CCO)cc1
N#CC(c1ccccc1)N1CCN(C2CCCCC2)CC1
C=CC(O)C1CSC(c2ccccc2)N1C(=O)OC
ClCSc1ccccc1Br
C1=CC2=Nc3ccccc3SCN2C=C1
CN(C)C=NNc1ccc2nnc(-c3ccc([N+](=O)[O-])o3)n2n1
CN(Nc1ccnc(-c2ccc([N+](=O)[O-])o2)n1)N1CCCC1
O=[N+]([O-])C1=CCC(=NNc2ccc(Cl)nn2)S1
Cc1c(NN)nc(N)nc1-c1ccco1
CN1CCN(C=Nc2ccc3nnc(-c4ccc([N+](=O)[O-])o4)n3n2)CC1
Cc1cnc(NN)nc1N
Cc1ncc(NC=C2Nn3c(nnc3-c3ccc([N+](=O)[O-])o3)C=C2N)cn1
CN(C)C=C1Nn2c(nnc2-c2ccc([N+](=O)[O-])s2)C=C1N
CCc1ncc(C(=O)OC)s1
CCCc1ncc(C(=O)OCC)s1
CCCc1ncc(CO)s1
C1=CC2=Nc3ccccc3OCN2C=C1
O=S(=O)(O)COc1ccc(Cl)cc1Br
CC(Cl)COc1ccccc1Br
COc1nscc1[N+](=O)[O-]
COc1nscc1C#N
COc1nscc1C(N)=O
COc1nscc1C(=O)O
O=C(CC(=O)C1CC1)c1ccncc1
NC(=CC(=O)c1ccncc1)C1CC1
c1cc(C2=NOC(C3CC3)(N3CCCC3)C2)ccn1
c1cc(-c2cc(C3CC3)on2)ccn1
O=C(CC(=O)C1CC1)c1cccnc1
c1cncc(-c2cc(C3CC3)on2)c1
c1cncc(-c2cc(C3CC3)on2)c1
O=C(CC(=O)C1CC1)c1cnccn1
O=C(CC(=O)C1CC1)c1cccnn1
O=C(CC(=O)C1CC1)c1ccncn1
O=C(CC(=O)C1CC1)c1cnc2ccccc2n1
c1cc(C2=NOC(C3CC3)C2)ccn1
CC1CC2C(=NNC2c2ccncc2)c2ccccc21
CC1Cc2c(n[nH]c2-c2ccncc2)-c2ccccc21
CC1CC(=Cc2ccncc2)C(=O)c2ccccc21
CC1Cc2c(n[nH]c2-c2ccncc2)-c2ccccc21
CC1C(N)C(CN)CN1Cc1ccccc1
COc1ccc(Cn2nnnc2C2N3C(=O)C(NC(c4ccccc4)(c4ccccc4)c4ccccc4)[C@H]3SC2(c2ccccc2)c2ccccc2)cc1
Cc1ccc(C(C)n2[nH]c(C)cc2=O)cc1
Cc1cc(=O)n(C(C)c2ccc(F)cc2)[nH]1
CC(c1ccc(Cl)c(Cl)c1)n1[nH]c(N)cc1=O
Cc1ccc(C(C)n2[nH]c(C)c(C)c2=O)cc1
CCc1c(C)[nH]n(C(C)c2ccc(Cl)c(Cl)c2)c1=O
COc1ccc(Cc2c(C)[nH]n(C(C)c3ccc(C)cc3)c2=O)cc1
Cc1ccc(C(C)n2[nH]c(N)cc2=O)cc1Cl
OCC1CCC(CO)CC1
OCCCNC1=Nc2ccccc2C1(O)c1cccc(Cl)c1
OC1(c2cccc(Cl)c2)C2=NCCCN2c2ccccc21
OCCCNC1=Nc2ccccc2C1(O)c1ccccc1
OC1(c2ccccc2)C(NCCCCl)=Nc2ccccc21
OC1(c2ccccc2)C2=NCCCN2c2ccccc21
OC1(c2ccccc2)C(NCCCCl)=Nc2ccc(Cl)cc21
Cc1cccc(C2(O)C(NCCCO)=Nc3ccccc32)c1
OCCCNC1=Nc2ccccc2C1(O)c1cccc(F)c1
OC1(c2cccc(F)c2)C(NCCCCl)=Nc2ccccc21
OCCCNC1=Nc2ccccc2C1(O)c1ccc(Cl)c(Cl)c1
OC1(c2ccc(Cl)c(Cl)c2)C(NCCCCl)=Nc2ccccc21
OCCCNC1=Nc2ccccc2C1(O)c1cccc(C(F)(F)F)c1
C=CCCCC=CC(=O)O
C=CCCCc1cc(OCc2ccccc2)cc(OCc2ccccc2)c1C(=O)OCC
COC(c1ccccc1)c1ccccc1Br
c1ccc(C2OC3(CCOCC3)c3ccccc32)cc1
[N-]=[N+]=NC(=O)OCC(Br)(Br)Br
CC(SCC[Si](Cl)(Cl)Cl)c1ccccc1
C#CCOc1ccc(OCC=C(C)C)cc1
C#CCOC(=O)c1cc(OC)c(OCC=C(C)CCC=C(C)C)c(OC)c1
C#CCOC(=O)c1cc(OC)c(O)c(OC)c1
C#CCOC(=O)c1cc(Br)c(O)c(OC)c1
C#CCOC(=O)c1ccc(OC(C)CCC=C(C)C)cc1
C#CCOC(=O)c1ccc(OC(C)CCCC(C)C)c(Cl)c1
C#CCOC(=O)C1=CC(OC)C(O)(OC(C)CCCC(C)C)C=C1
CCC#CCOC(=O)c1ccc(OC(C)CCCC(C)C)cc1
COC(=O)c1ccc(OC(C)CCC(C)C(C)C)cc1
COC(=O)c1ccc(OCC=C(C)CCC=C(C)C)c(C)c1
C#CCOCc1ccc(OCC2OC2(C)C)cc1
C#CCOc1ccc(OCC2OC2(C)C)cc1
C#CCOCc1ccc(SC(C)CCCC(C)C)cc1
C#CCOC(=O)c1ccc(SC(C)CCCC(C)C)cc1
C#CCOC(=O)c1ccc(OCCC(C)CCC(C)C(C)C)cc1
C#CCOC(=O)c1ccc(OC(C)CCCC(C)C)cc1
C#CCOC(=O)c1ccc(OC(C)CCCC(C)C)cc1
COc1c(OC(C)=O)c(C)c(CCC(C)CCCO)c(OC(C)=O)c1OC
CC1=C(CCC(C)CCC(=O)O)C(=O)c2ccccc2C1=O
CC1=C(CCC(C)CCC(=O)O)C(=O)c2ccccc2C1=O
CCCCCOCCO
O=C(OCCSc1ccc(Cl)cc1)C1CC1
CCNc1ccc(CC(=O)OCC)cc1
COC(=O)C(C)c1ccc(NC(C)C)cc1
CCOC(=O)C1(c2ccccc2)CCC=CC1OC(C)=O
CCOC(=O)C1(c2ccccc2)CCC=CC1Cl
Cc1cc(N)c(S(=O)(=O)O)cc1[N+](=O)[O-]
Cc1cc(N)c(S(=O)(=O)O)cc1[N+](=O)[O-]
CC(=O)c1ccc(-c2ccccc2[N+](=O)[O-])cc1
CC(C(=O)O)c1ccc(-c2ccccc2[N+](=O)[O-])c(F)c1
CC(=O)c1ccc(-c2ccccc2[N+](=O)[O-])cc1
CCOC(=O)c1ccc(I)cc1
CC(C)(O)c1ccc(I)cc1
ClCc1ccc(C#Cc2ccccc2)cc1
COc1ccc(CN2CCN(CCC(c3ccccc3)c3ccccc3)CC2)c(OC)c1OC
COc1cc(CN2CCN(CCC(c3ccccc3)c3ccccc3)CC2)cc(OC)c1OC
COc1ccc(CN2CCN(CCC(c3ccccc3)c3ccccc3)CC2)cc1OC
CC1=CC2(C)CC3CCCC(C)(C2=O)C13
CC=CC(=O)C1=C(C)C(=O)CCC1(C)C
CC=CC(=O)C1C(C)=CC(=O)CC1(C)C
CC=CC(=O)C1=C(C)C=CC(=O)C1(C)C
CCOc1ccc(OC(C)Cc2ccccc2)cc1
CCCCc1c(-c2ncccc2C(=O)O)n(-c2ccccc2)n(-c2ccccc2)c1=O
CC(=O)Oc1ccc(N2C(=O)CC(=O)N2c2ccccc2)cc1
CCCCC1(COC(=O)C(C)(C)C)C(=O)N(c2ccccc2)N(c2ccccc2)C1=O
CCCCc1c(OS(=O)(=O)c2ccc(C)cc2)n(-c2ccccc2)n(-c2ccccc2)c1=O
Cc1cc(Cl)c(Cl)cc1C(Cl)=CCl
Cc1ccc([N+](=O)[O-])cc1
Cc1ccccc1[N+](=O)[O-]
O=C1C=C(C=Cc2ccccc2)C(=O)O1
COc1ccc2c(c1)CC1CCCCC2(C)C1=O
CC(Sc1nnn[nH]1)C1=C(C(=O)O)N2C(=O)C(NC(=O)CSCC#N)[C@H]2SC1
CC1=C(C(=O)O)N2C(=O)C(NC(=O)CS(=O)(=O)CC#N)[C@H]2SC1
CCCCN(CCCC)CCCNC(=O)c1ccc2c(c1)Cc1cc(C(=O)NCCCN(CCCC)CCCC)ccc1O2
CCCCOc1cc(C)c(NC(=O)C(C)Br)c(C)c1
COc1cccn(C)c1=O
CCn1c(C)cc(C)cc1=O
CCn1cccc(OC)c1=O
CCn1c(C)cc(C)nc1=O
Cc1cc(O)nc2c1CCCC2
COc1ccc2sc(Nc3ccc(OCCCl)cc3)nc2c1
COc1ccc2sc(Nc3ccc(OCCN4CCCC4)cc3)nc2c1
S=C=Nc1ccc(OCCN2CCCC2)cc1
COc1ccc2sc(Nc3ccc(OCCN4CCCC4)cc3)nc2c1
CCc1c(-c2ccccc2)nn(C)c1-c1ccccc1
CCOC(=O)CC(=O)CCC#CC(O)C(Cl)CC
CCOC(=O)CC(=O)CC/C=C\C(O)C(Cl)CC
CCCCCCCCC(Cl)C=O
Oc1ccc(Cl)c2c1CCCC2
Oc1ccc(Br)c2c1CCCC2
CNC(=O)Oc1ccc(S(C)=O)c2c1CCCC2
CNC(=O)Oc1ccc(NC=O)c2c1CCCC2
CCCC(CCC)(CCC)C(=O)O
COc1ccc2cc(CC(=O)O)ccc2c1
COC(=O)C(C)c1ccc2cc(OC)ccc2c1
COc1ccc2cc(C(C)CO)ccc2c1
O=C(CCCN1CCC2(CC(O)c3ccccc32)C1)c1ccc(F)cc1
CCOC(=O)CC(C#N)c1ccccc1
CCOC(=O)CC1(c2ccccc2)CNC(=O)C1
OC1CC2(CCNC2)c2ccccc21
O=C(CCCN1CCC2(CC(O)c3cc(F)ccc32)C1)c1ccc(F)cc1
CC(=O)OC1CC2(CCN(CCCC(=O)c3ccc(F)cc3)C2)c2ccccc21
CNC(=O)OC1CC2(CCN(CCCC(=O)c3ccc(F)cc3)C2)c2ccccc21
CCC(=O)OC1CC2(CCN(CCCC(=O)c3ccc(F)cc3)C2)c2ccc(C)cc21
CNC(=O)C1CC2(CCN(CCCC(=O)c3ccc(F)cc3)C2)c2ccc(Cl)cc21
CC(=O)OC1CC2(CCN(Cc3ccccc3)C2)c2ccccc21
O=C(CCCN1CCC2(CC(O)c3cc(Cl)ccc32)C1)c1ccc(F)cc1
O=C1CC2(CN1)CC(O)c1cc(Cl)ccc12
O=c1c2ccccc2oc2ccccc12
O=C(CCCCl)c1ccc2c(c1)Cc1cc(C(=O)CCCCl)ccc1O2
CC(=O)c1ccc2oc3ccc(C(C)=O)cc3c(=O)c2c1
O=C(CCCN1CCCCC1)c1ccc2c(c1)Cc1cc(C(=O)CCCN3CCCCC3)ccc1O2
O=C(CCCN1CCOCC1)c1ccc2c(c1)Cc1cc(C(=O)CCCN3CCOCC3)ccc1O2
C=CCN(CC=C)CCCCC(=O)c1ccc2c(c1)Cc1cc(C(=O)CCCCN(CC=C)CC=C)ccc1O2
O=C(CCCCN1CCCCC1)c1ccc2c(c1)Cc1cc(C(=O)CCCCN3CCCCC3)ccc1O2
CCN(CC)CC(=O)c1ccc2oc3ccc(C(=O)CN(CC)CC)cc3c(=O)c2c1
O=C(O)c1cccc2c(=O)c3cccc(C(=O)O)c3oc12
C=CCN(CC=O)C(=O)Nc1nnc(C(C)(C)C)s1
Nc1ccc(Cl)cc1F
Nc1ccc(Cl)cc1F
Nc1ccc(Br)cc1F
Cc1ccc(NC(=O)CCCl)cc1C
O=C(CCCl)Nc1ccc(Cl)c(Cl)c1
C=CCc1cccc(NC(=O)CCCl)c1
C=CCc1cccc(N2CCC2=O)c1
COc1ccc(NC(=O)CCCl)cc1OC
COc1ccc(N2CCC2=O)cc1OC
CSc1cccc(NC(=O)CCCl)c1
CSc1cccc(N2CCC2=O)c1
O=C(CCCl)Nc1ccc(C(F)(F)F)cc1
O=C1CCN1c1ccc(C(F)(F)F)cc1
O=C(CCCl)Nc1cccc([N+](=O)[O-])c1
O=C1CCN1c1cccc([N+](=O)[O-])c1
O=C1OCCOC(=O)c2cccc1c2
O=c1[nH]c(Cc2ccccc2)no1
O=C(O)C(c1ccccc1)c1noc(=O)[nH]1
O=C(O)C1=CCSC2CC(=O)N12
NC(Cc1cccs1)=NO
Cn1c(Cc2ccccc2)noc1=O
CC(=O)OC[C@H]1O[C@@H](n2cnc3c2N=CNC3COS(C)(=O)=O)[C@H](OC(C)=O)[C@@H]1OC(C)=O
COC(=O)C1(C(=O)OC)CC1C=O
CCCCCC(C)(O)/C=C/C1CC1(C(=O)OCC)C(=O)OCC
CCCCCC(C)(/C=C/C1CC1(C(=O)OCC)C(=O)OCC)OC1CCCCO1
CCCCCC(C)(O)C=C[C@H]1C[C@H](C(=O)OC)C(=O)C1(CC(=O)OCC)C(=O)OC
CCCCCC(O)C=C[C@@H]1CCC(=O)[C@H]1CC(=O)O
NS(=O)(=O)c1cc(C(=O)O)c(NCc2ccco2)cc1-c1ccccc1
N#CC(CCN1CCC(C(=O)ON2C(=O)CCC2=O)(c2ccccc2)CC1)(c1ccccc1)c1ccccc1
N#CC(CCN1CCC(C(=O)ON2C(=O)c3ccccc3C2=O)(c2ccccc2)CC1)(c1ccccc1)c1ccccc1
O=C(Nc1nc(NC(=O)c2ccc(-c3ccccc3)cc2)c(NC(=O)c2ccc(-c3ccccc3)cc2)nc1NC(=O)c1ccc(-c2ccccc2)cc1)c1ccc(-c2ccccc2)cc1
CC(=O)OCC=C(C)C
CC(=O)OCC(N=O)C(C)(C)Cl
Cn1c(=O)c2ccccc2n(Cc2ccc(F)cc2)c1=N
CN(C)c1snc2c1c(=O)n(C)c(=O)n2C
C=C1CN[C@@H]2Cc3c[nH]c4cccc(c34)[C@H]2C1
Nc1cccc(N)c1Cl
COC(=O)c1cc(=O)c2cc3c(=O)cc(C(=O)OC)[nH]c3c(Cl)c2[nH]1
O=C(O)c1cc(=O)c2cc3c(=O)cc(C(=O)O)[nH]c3c(Cl)c2[nH]1
O=C(O)c1cc(=O)c2cc3c(=O)cc(C(=O)O)[nH]c3cc2[nH]1
O=C(O)c1cc(=O)c2c(C(F)(F)F)c3c(=O)cc(C(=O)O)[nH]c3c(Cl)c2[nH]1
COC(=O)c1c([N+](=O)[O-])cccc1[N+](=O)[O-]
O=[N+]([O-])c1cccc([N+](=O)[O-])c1F
N#Cc1c([N+](=O)[O-])cccc1[N+](=O)[O-]
N#Cc1c(N)cccc1N
CC1(C)CC(=O)CC(C)(C)N1
O=C1c2cccc3cccc(c23)C(=O)N1CCCCCBr
CCC(=O)N(c1ccccc1)C1CCN(CN2C(=O)c3cccc4cccc(c34)C2=O)CC1
Clc1nnc(-c2ccccc2)s1
CC1(C)CC(=O)CC(C)(C)N1
CC1(C)CC(=O)CC(C)(C)N1
CC1(C)CC(=O)CC(C)(C)N1
CC1(C)CC(=O)CC(C)(C)N1
CC1(C)CC(=O)CC(C)(C)N1
CC1(C)CC(=O)CC(C)(C)N1
CNc1nnc(C(C)(C)CCl)s1
CNc1nnc(C(C)(C)CC#N)s1
CC(C)SCC(=O)[C@H]1CC[C@H]2[C@@H]3CC[C@H]4C[C@H](O)CC[C@]4(C)[C@H]3C(=O)C[C@]12C
C[C@]12CC(=O)[C@H]3[C@@H](CC[C@H]4C[C@H](O)CC[C@@]43C)[C@@H]1CC[C@@H]2C(=O)CSCc1ccccc1
C[C@]12CC(=O)[C@H]3[C@@H](CC[C@H]4C[C@H](O)CC[C@@]43C)[C@@H]1CC[C@@H]2C(=O)CSC#N
C[C@]12CC(=O)[C@H]3[C@@H](CC[C@H]4C[C@H](O)CC[C@@]43C)[C@@H]1CC[C@@H]2C(=O)CSCCN1CCOCC1
C[C@]12CC(=O)[C@H]3[C@@H](CC[C@H]4C[C@H](O)CC[C@@]43C)[C@@H]1CC[C@@H]2C(=O)CSC(=S)OCCN1CCOCC1
C[C@]12CC(=O)[C@H]3[C@@H](CC[C@H]4C[C@H](O)CC[C@@]43C)[C@@H]1CC[C@@H]2C(=O)CSc1ccccn1
C[C@]12CC(=O)[C@H]3[C@@H](CC[C@H]4C[C@](C)(O)CC[C@@]43C)[C@@H]1CC[C@@H]2C(=O)CBr
O=C(O)CN1CCCCC1
O=C(O)CN1CC=CCC1
OC(=S)c1ccccc1I
C[C@]12CC(=O)[C@H]3[C@@H](CC[C@H]4CC(=O)CC[C@@]43C)[C@@H]1CC[C@@H]2C(=O)CBr
C[C@]12CC(=O)[C@H]3[C@@H](CC[C@H]4CC(=O)CC[C@@]43C)[C@@H]1CC[C@@H]2C(=O)CSC(=O)CN1CCOCC1
CC1(C)OCCN1C(=O)C(Cl)Cl
CC1CN(C(=O)C(Cl)Cl)C(C)(C)O1
CC1CN(C(=O)C(Br)CBr)C(C)(C)O1
CC1(C)SCCN1C(=O)C(Br)Br
CCOC(=O)C1=C(N2CCCC2)N=C(C)C(C(=O)OC)C1c1cccc([N+](=O)[O-])c1
CCOC(=O)C1=C(N2CCCC2)N=C(C)C(C(C)=O)C1c1cccc([N+](=O)[O-])c1
CCOC(=O)C1=C(N(C)C)N=C(C)C(C(=O)OC)C1c1cccc([N+](=O)[O-])c1
CCOC(=O)C1=C(N2CCCC2)N=C(C)C(C(=O)OCC)C1C
CCN(CC)CCNc1ccc(C2C(C(=O)OC)=C(C)NC(C)=C2C(=O)OC)cc1[N+](=O)[O-]
COC(=O)C1=C(C)N(C)C(C)=C(C(=O)OC)C1c1ccc(OCC(O)CNC(C)C)cc1
CCOC(=O)C1=C(C)NC(C)=C(C(=O)OCC)C1c1ccc(OC(C)(C)C(=O)OCC)cc1
CCOC(=O)CSc1ccc([N+](=O)[O-])cc1C1C(C(=O)OC)=C(C)N(C)C(C)=C1C(=O)OC
CCOC(=O)C1=C(C)NC(C)=C(C(=O)OCC)C1c1ccc(OCCCN(C)C)c(OC)c1
C#CC(C)NC(=O)CCCCl
c1ccc2c(c1)ccc1c(-c3ccncc3)[nH]nc12
c1ccc2c(c1)ccc1c(-c3ccncc3)[nH]nc12
C1=CC2=C(CCCC2)n2c3c(c4cnccc42)CCC=C13
O=C(C1CC1)N1CCC2(CC1)OCCO2
O=C(C1CC1)C1CCC2=C(C=CC3=CCCc4c3n2c2ccncc42)C1
C=CCC1CCC2=C(C=CC3=CCCc4c3n2c2ccncc42)C1
CC(C)C#CC(=O)C(=O)OC(C)(C)C
CC(C)CCC(=O)C(=O)O
CC(C)C#CC(=O)C(=O)OC(C)(C)C
Oc1ccc(-c2ccccc2)cc1
CC(=O)c1ccc(O)cc1
O=C(c1ccccc1)c1ccc(O)cc1
NC(=O)c1ccc(O)cc1
NC(=O)c1ccccc1O
Oc1ccc2ccccc2c1
O=[N+]([O-])c1cc(Cl)ccc1Sc1ccc(Cl)cc1[N+](=O)[O-]
O=[N+]([O-])c1ccc(Sc2ccc([N+](=O)[O-])cc2[N+](=O)[O-])c([N+](=O)[O-])c1
COC(=S)N=C(N)SC
CC(O)CNCC(O)COc1ccccc1C#N
CC(C)(CO)NCC(O)COc1ccc(Cl)cc1C#N
CC(C)Cc1ccc(C(C)C(=O)O)cc1
O=C(Cl)c1ccc(CBr)cc1
CCCCC[C@H](O)/C=C/C1=C(C/C=C\CCCC(=O)O)C(=O)CC1
CCCCC[C@H](O)/C=C/[C@@H]1[C@H](C/C=C\CCCC(=O)O)C(=O)C[C@H]1O
NC(=O)c1ccccn1
CC(=O)N1CCCCC1C#N
CC(C(=O)O)c1ccc(-c2ccccc2)c(F)c1
Fc1cc(Br)ccc1-c1ccccc1
Brc1ccc(C2CCCCC2)cc1
O=[N+]([O-])c1cc(Br)ccc1Oc1ccccc1F
Nc1cc(Br)ccc1-c1ccccc1F
Nc1cc(Br)ccc1-c1ccc(F)cc1F
COc1ccc(-c2ccc(Br)cc2[N+](=O)[O-])cc1
CN(C)C=NC(=S)Nc1ccccc1
Cc1nnc(-c2ccccc2)c(=O)n1N
N[C@H]1C[C@@H](N)[C@H](O)C[C@@H]1O
NC1CCC(CC2CCC(N)CC2)CC1
CCCCCCOCC(O)CO
O=C1NC(SCC#CCc2ccccc2)C1NC(c1ccccc1)(c1ccccc1)c1ccccc1
CC#CCSC1C(NC(c2ccccc2)(c2ccccc2)c2ccccc2)C(=O)N1C(Cl)C(=O)OC(C)(C)C
CC(C)(C)OC(=O)C(N1C(=O)C(NC(c2ccccc2)(c2ccccc2)c2ccccc2)C1SCC#CCOC1CCCCO1)=P(c1ccccc1)(c1ccccc1)c1ccccc1
O=C(OCC12COP(OC1)OC2)c1ccccc1
CCCCCCCCCCCCCCCCCC(=O)OCC12COP(OC1)OC2
COc1cccc(CCCBr)c1
C#CCCCc1cccc(OC)c1
CCN(CC)CC#CCCCc1cccc(OC)c1
CCC1(CCC(=O)CCCc2cccc(OC)c2)C(=O)CCC1=O
CCN(CC)CC#CCCCc1cccc(OC)c1
CCN(CC)CC#CCCCc1ccccc1
CCN(CC)CC#CCCCc1cccc(OC(C)=O)c1
CCN(CC)CC#CCCCc1ccc2c(c1)OCO2
CCN(CC)CC#CCCC(C)c1cccc(OC)c1
CCN(CC)CC#CCC(C)Cc1cccc(OC)c1
CCN(CC)CCC(=O)CCCc1ccccc1
CCN(CC)CCC(=O)CCCc1ccc(O)c(O)c1
CCN(CC)CCC(=O)CCCc1ccc(OC)c(OC)c1
CCN(CC)CCC(=O)CCC(C)c1cccc(OC)c1
C=CC(=O)CC(C)Cc1cccc(OC)c1
CC1C(=O)CCCC1=O
COc1cccc(CCCC(=O)CCC2(C)C(=O)CCC2=O)c1
COc1cccc(CCCC(=O)CCC2(C)C(=O)CCC2=O)c1
CCC1(CCC(=O)CCCc2cccc(OC)c2)C(=O)CCCC1=O
COc1cccc(CCCC(=O)CCC2(C(C)C)C(=O)CCC2=O)c1
CCC1C(=O)CCC1=O
CC(=O)Oc1cccc(CCCC(=O)CCC2(C)C(=O)CCC2=O)c1
CCC1C(=O)CCC1=O
CCC1C(=O)CCC1=O
CCOC(=O)CCC(=O)C(C)(CCC(=O)CCCc1cccc(OC)c1)C(=O)OCC
COc1ccc2c(c1)CCC1=C2CC[C@]2(C)C(=O)CC=C12
CCCC1(CCC(=O)CCCc2cccc(OC)c2)C(=O)CCC1=O
CCCC[C@]12CCC3=C(CCc4cc(OC)ccc43)C1=CCC2=O
CCCCCCCCCCCCCCCCC1(CCC(=O)CCCc2cccc(OC)c2)C(=O)CCC1=O
C[C@]12CCC3=C(CCc4cc(O)ccc43)C1=CCC2=O
CC(=O)Oc1ccc2c(c1)CCC1=C2CC[C@]2(C)C(=O)CC=C12
CC[C@]12CCC3=C(CCc4cc(OC(C)=O)ccc43)C1=CCC2=O
COc1ccc2c(c1)CCC1=C2CC[C@]2(C)C(=O)CC[C@@H]12
CC[C@]12CCC3=C(CCc4cc(OC)ccc43)[C@@H]1CCC2=O
COc1ccc2c(c1)CCC1=C2CC[C@]2(C(C)C)C(=O)CC[C@@H]12
COc1ccc2c(c1)CCC1=C2CC[C@]2(CC(C)C)C(=O)CC[C@@H]12
C[C@]12CCC3=C(CCc4cc(O)ccc43)[C@@H]1CCC2=O
CC[C@]12CCC3=C(CCc4cc(O)ccc43)[C@@H]1CCC2=O
CC[C@]12CCC3=C(CCc4cc(OC(C)=O)ccc43)[C@@H]1CCC2=O
COc1ccc2c(c1)CCC1=C2CC[C@]2(C)[C@@H](O)CC[C@@H]12
CC[C@]12CCC3=C(CCc4cc(OC)ccc43)[C@@H]1CC[C@@H]2O
CCC[C@]12CCC3=C(CCc4cc(OC)ccc43)[C@@H]1CC[C@@H]2O
COc1ccc2c(c1)CCC1=C2CC[C@]2(CC(C)C)[C@@H](O)CC[C@@H]12
CCCCCCCCCCCCCCCC[C@]12CCC3=C(CCc4cc(OC)ccc43)[C@@H]1CC[C@@H]2O
CC[C@]12CCC3=C(CCc4cc(OC)ccc43)[C@@H]1CCC21OCCO1
CCC[C@]12CCC3=C(CCc4cc(OC)ccc43)[C@@H]1CCC21OCCO1
CCC[C@]12CC[C@@H]3c4ccc(OC)cc4CC[C@H]3[C@@H]1CC[C@@H]2O
CCCC[C@]12CC[C@@H]3c4ccc(OC)cc4CC[C@H]3[C@@H]1CC[C@@H]2O
CC[C@]12CC[C@@H]3C4=C(CC[C@H]3[C@@H]1CC[C@@H]2O)CC(OC)=CC4
CC[C@]12CC[C@@H]3C4=C(CC[C@H]3[C@@H]1CC[C@@H]2O)CC(OC)=CC4
COC1=CCC2=C(CC[C@@H]3[C@@H]2CC[C@]2(C(C)C)[C@@H](O)CC[C@@H]32)C1
CC[C@]12CC[C@@H]3C4=C(CC[C@H]3[C@@H]1CCC2=O)CC(OC)=CC4
CCC[C@]12CC[C@@H]3C4=C(CC[C@H]3[C@@H]1CCC2=O)CC(OC)=CC4
CC[C@]12CC[C@@H]3[C@H]4CCC(=O)C=C4CC[C@H]3[C@@H]1CC[C@@H]2O
CC[C@]12CC[C@@H]3[C@H]4CCC(=O)C=C4CC[C@H]3[C@@H]1CC[C@@H]2O
CC[C@]12CC[C@@H]3[C@H]4CCC(=O)C=C4CC[C@H]3[C@@H]1CC[C@@H]2O
CC[C@]12CC[C@@H]3[C@H]4CCC(=O)C=C4CC[C@H]3[C@@H]1CC[C@@H]2O
CC[C@]12CC[C@@H]3[C@H]4CCC(=O)C=C4CC[C@H]3[C@@H]1CC[C@@H]2O
CCC[C@]12CC[C@@H]3[C@H]4CCC(=O)C=C4CC[C@H]3[C@@H]1CC[C@@H]2O
CCC[C@]12CC[C@@H]3[C@H]4CCC(=O)C=C4CC[C@H]3[C@@H]1CC[C@@H]2O
CC(C)[C@]12CC[C@@H]3[C@H]4CCC(=O)C=C4CC[C@H]3[C@@H]1CC[C@@H]2O
CC(C)C[C@]12CC[C@@H]3[C@H]4CCC(=O)C=C4CC[C@H]3[C@@H]1CC[C@@H]2O
CC[C@]12CC[C@@H]3[C@H]4CCC(=O)C=C4CC[C@H]3[C@@H]1CC[C@@H]2OC
CC[C@]12CC[C@@H]3[C@H]4CCC(=O)C=C4CC[C@H]3[C@@H]1CCC2=O
CC[C@]12CC[C@@H]3[C@H]4CCC(=O)C=C4CC[C@H]3[C@@H]1CCC2=O
CC[C@]12CC[C@@H]3[C@H]4CCC(=O)C=C4CC[C@H]3[C@@H]1CCC2=O
CCCCCCCCCC(=O)O[C@H]1CC[C@H]2[C@@H]3CCC4=CC(=O)CC[C@@H]4[C@H]3CC[C@]12CC
C=CCCCCCCCCC(=O)O[C@H]1CC[C@H]2[C@@H]3CCC4=CC(=O)CC[C@@H]4[C@H]3CC[C@]12CC
CC[C@]12CC[C@@H]3[C@H]4CCC(=O)C=C4CC[C@H]3[C@@H]1CC[C@@H]2OC(=O)CCC1CCCC1
CC[C@]12CC[C@@H]3[C@H]4CCC(=O)C=C4CC[C@H]3[C@@H]1CC[C@@H]2OC(=O)c1ccccc1
CC[C@]12CC[C@@H]3[C@H]4CCC(=O)C=C4CC[C@H]3[C@@H]1CC[C@@H]2OC(=O)CCc1ccccc1
CC[C@]12CC[C@@H]3[C@H]4CCC(=O)C=C4CC[C@H]3[C@@H]1CC[C@@H]2OC(=O)c1cccnc1
CCC[C@]12CC[C@@H]3[C@H]4CCC(=O)C=C4CC[C@H]3[C@@H]1CC[C@@H]2OC(=O)CCc1ccccc1
CCCC[C@]12CC[C@@H]3[C@H]4CCC(=O)C=C4CC[C@H]3[C@@H]1CC[C@@H]2OC(=O)CCc1ccccc1
CC(C)C[C@]12CC[C@@H]3[C@H]4CCC(=O)C=C4CC[C@H]3[C@@H]1CC[C@@H]2OC(=O)CCc1ccccc1
C#C[C@]1(O)CC[C@H]2[C@@H]3CCC4=CC(=O)CC[C@@H]4[C@H]3CC[C@@]21CC
CC[C@]12CC[C@@H]3[C@H]4CCC(=O)C=C4CC[C@H]3[C@@H]1CC[C@@H]2C(C)=O
CC[C@]12CC[C@@H]3[C@H]4CCCC=C4CC[C@H]3[C@@H]1CCC2=O
CCC[C@]12CC[C@@H]3[C@H]4CCCC=C4CC[C@H]3[C@@H]1CCC2=O
CC[C@]12CC[C@@H]3[C@H]4CCC(=O)C=C4CC[C@H]3[C@@H]1CCC2=O
CC[C@]12CC[C@@H]3c4ccc(OC)cc4CC[C@H]3[C@@H]1CC[C@@H]2OCCO
CC[C@]12CC[C@@H]3C4=C(CC[C@H]3[C@@H]1CC[C@@H]2OCCO)CC(OC)=CC4
CCCC1(CCC(=O)CCCc2cccc(OC)c2)C(=O)CCCC1=O
COc1ccc2c(c1)CCC1=C2CC[C@]2(C)[C@@H](O)CC[C@@H]12
COc1ccc2c(c1)CC[C@@H]1[C@@H]2CC[C@]2(C)[C@@H](O)CC[C@@H]12
COC1=CCC2=C(CC[C@@H]3[C@@H]2CC[C@]2(C)[C@@H](O)CC[C@@H]32)C1
CC[C@]12CC[C@@H]3[C@H]4CCC(=O)C=C4CC[C@H]3[C@@H]1CC[C@@]2(O)C(C)O
CC[C@]12CC[C@@H]3[C@H]4CCC(=O)C=C4CC[C@H]3[C@@H]1CC[C@@H]2OC1CCCCO1
CC[C@]12CC[C@@H]3C4=C(CC(OC)=CC4)C(C)C[C@H]3[C@@H]1CCC2=O
C#C[C@]1(O)CC[C@H]2[C@@H]3C[C@H](C)C4=CC(=O)CC[C@@H]4[C@H]3CC[C@@]21CC
CC[C@]12CCC3=C(CC(C)c4cc(OC)ccc43)[C@@H]1CCC21OCCO1
CC[C@]12CC[C@@H]3c4ccc(OC)cc4C(C)C[C@H]3[C@@H]1CCC2=O
CC[C@]12CC[C@@H]3c4ccc(OC)cc4C(C)C[C@H]3[C@@H]1CC[C@@H]2O
CC[C@]12CC[C@@H]3C4=C(CC(OC)=CC4)C(C)C[C@H]3[C@@H]1CC[C@@H]2O
CC[C@]12CC[C@@H]3[C@H]4CCC(=O)C=C4[C@@H](C)C[C@H]3[C@@H]1CC[C@@H]2O
CC[C@]12CCC3=C(CC(C)c4cc(OC)ccc43)C1=CCC21OCCO1
CC[C@]12CCC3=C(CC(C)c4cc(OC)ccc43)[C@@H]1CCC21OCCO1
CC[C@]12CC[C@@H]3c4ccc(OC)cc4C(C)C[C@H]3[C@@H]1CCC21OCCO1
CC[C@]12CC[C@@H]3c4ccc(OC)cc4C(C)C[C@H]3[C@@H]1CC[C@@H]2O
CC[C@]12CC[C@@H]3C4=C(CC(OC)=CC4)C(C)C[C@H]3[C@@H]1CCC2=O
CC[C@]12CC[C@@H]3[C@H]4CCC(OC(C)=O)=CC4=CC[C@H]3[C@@H]1CCC2OC(C)=O
CC[C@]12CC[C@H]3[C@@H](C=CC4=CC(=O)CC[C@@H]43)[C@@H]1CC[C@@H]2OC(C)=O
CC[C@]12CC[C@@H]3[C@H]4CCC(=O)C=C4CC(C)[C@H]3[C@@H]1CC[C@@H]2O
C#C[C@]1(O)CC[C@H]2C3=C(CC[C@@]21C)c1ccc(OC)cc1CC3
CC[C@]1(O)CC[C@H]2C3=C(CC[C@@]21C)c1ccc(OC)cc1CC3
CCC1(O)CCC2C3CCc4cc(OC)ccc4C3CCC21C
CC[C@]1(O)CC[C@H]2[C@@H]3CCC4=C(CC=C(OC)C4)[C@H]3CC[C@@]21C
CC[C@]1(O)CC[C@H]2[C@@H]3CCC4=CC(=O)CC[C@@H]4[C@H]3CC[C@@]21C
CCO[C@H]1CC[C@H]2[C@@H]3CCc4cc(OC)ccc4[C@H]3CC[C@]12CC
CC[C@]12CC[C@@H]3[C@H]4CCC(=O)C=C4CC[C@H]3[C@@H]1CC[C@@H]2OC(O)C(Cl)(Cl)Cl
C=C(C)OC1CC[C@H]2[C@@H]3CCc4cc(OC)ccc4[C@H]3CC[C@]12CC
CCCO[C@H]1CC[C@H]2[C@@H]3CCC4=CC(=O)CC[C@@H]4[C@H]3CC[C@]12CC
Cn1c(-c2ccccc2)cc(-c2ccccc2)nc1=O
Cn1c(-c2cccc(Cl)c2)cc(-c2cccc(Cl)c2)nc1=O
COc1cc(C)c(Cl)cc1C(=O)Cl
CCN1CCCC1CNC(=O)c1cc(Cl)c(C)cc1OC
COC(=O)c1ccc(O)cc1OC
O=c1[nH]c(=O)n(-c2ccc(Cl)c(Cl)c2)o1
O=c1[nH]c(=O)n(-c2ccc(Cl)cc2)o1
O=C(c1c(Cl)cccc1Cl)n1c(=O)on(-c2ccc(Cl)cc2)c1=O
O=c1[nH]c(=O)n(-c2ccc(F)c(F)c2)o1
O=C(c1c(Cl)cccc1Cl)n1c(=O)on(-c2ccc(F)c(F)c2)c1=O
O=c1[nH]c(=O)n(-c2cccc(Cl)c2)o1
O=C(c1c(Cl)cccc1Cl)n1c(=O)on(-c2cccc(Cl)c2)c1=O
O=C(c1c(F)cccc1F)n1c(=O)on(-c2ccc(Cl)c(Cl)c2)c1=O
O=c1[nH]c(=O)n(-c2cc(Cl)c(Cl)c(Cl)c2)o1
O=C(c1c(Br)cccc1Br)n1c(=O)on(-c2cc(Cl)c(Cl)c(Cl)c2)c1=O
O=c1[nH]c(=O)n(-c2ccc(F)cc2)o1
O=C(c1c(F)cccc1F)n1c(=O)on(-c2ccc(F)cc2)c1=O
O=C(c1c(F)cccc1F)n1c(=O)on(-c2cccc(Cl)c2)c1=O
O=Cc1coc2cc3c(cc2c1=O)CCCC3
O=Cc1coc2c3c(ccc2c1=O)CCCC3
CCOCC1COc2c(cc(N)cc2C(F)(F)F)O1
CCOCC1COc2c(cc3ncc(C(=O)OCC)c(O)c3c2NC(C)=O)O1
CNC(=O)COc1cc(C)ccc1O
CNC(=O)COc1ccccc1OCC1CN(C(C)(C)C)CO1
Cc1ccc(NC(=N)NC(=N)N)c(Br)c1
CCC(O)CSC(C)C(C)S
Cc1ccc(C(O)c2ccccc2)c(Br)c1
CC(O)(c1ccccc1)c1ccccc1Br
CN1CCC2(CC1)OC(c1ccccc1)c1ccccc12
COc1ccc2c(c1)C1(CCN(Cc3ccccc3)CC1)OC2c1ccc(F)cc1
CCOC(=O)N1CCC2(CC1)OC(c1ccccc1)c1ccccc12
c1ccc(C2OC3(CCNCC3)c3ccccc32)cc1
CC(=O)N1CCC2(CC1)OC(c1ccccc1)c1ccccc12
CCN1CCC2(CC1)OC(c1ccccc1)c1ccccc12
COc1ccc2c(c1)C(OC)(c1ccccc1)OC21CCN(Cc2ccccc2)CC1
Oc1ccc2c(c1)C1(CCNCC1)OC2c1ccccc1
OC(CCN1CCC2(CC1)OC(c1ccccc1)c1ccccc12)c1ccccc1
c1ccc(CN2CCCC3(C2)OC(c2ccccc2)(c2ccccc2)c2ccccc23)cc1
CN1CCC2(CC1)OC(C)(c1ccccc1)c1ccccc12
COc1cc2[nH]c3c(c2cc1OC)CC(N(C)C)CC3
CN(C)C1CCc2c(c3ccccc3n2Cc2ccc(Cl)cc2)C1
CN(C)CCn1c2c(c3ccccc31)CC(N(C)C)CC2
CN(C)CCn1c2c(c3ccccc31)CC(OC(=O)c1ccccc1)CC2
CN(C)CCCn1c2c(c3ccccc31)CC(OC(=O)c1ccccc1)CC2
CN(C)C1CCc2c(c3ccccc3n2C)C1
Cc1ccc(S(=O)(=O)OC2CCc3c(c4ccccc4n3C)C2)cc1
Cn1c2c(c3ccccc31)CC(O)CC2
CCOC(=O)Cn1c2c(c3cc(OC)c(OC)cc31)CC(OC(=O)c1ccccc1)CC2
CN(C)C1CCc2[nH]c3ccc(N)cc3c2C1
CCOC(=O)c1ccc2[nH]c3c(c2c1)CC(N(C)C)CC3
CN(C)C1CCc2[nH]c3ccc(CO)cc3c2C1
CN(C)C1CCc2[nH]c3c(CO)cccc3c2C1
CNC1CCc2[nH]c3c(F)cc(F)cc3c2C1
CN(C)C1CCc2[nH]c3c(C#N)cccc3c2C1
Cc1cccc2c3c([nH]c12)CCC(N1CCCC1)C3
CN(C)C1CCc2c(c3ccccc3n2CC(=O)O)C1
CCOC(=O)CCn1c2c(c3ccccc31)CC(N(C)C)CC2
CN(C)C1CCc2[nH]c3c(O)cccc3c2C1
CN(C)C1CCc2[nH]c3cc(O)ccc3c2C1
Fc1cc(F)c2[nH]c3c(c2c1)CC(NCCc1ccccc1)CC3
CCNC1CCc2[nH]c3c(F)cccc3c2C1
CCNC1CCc2[nH]c3c(F)cccc3c2C1
CN(C)C1CCc2c(c3cc(F)ccc3n2-c2ccc(F)cc2)C1
CC1(C)OC(=O)COC1=O
C[C@H](O)C(=O)OC(=O)CCl
Cc1cc(C)c(CSc2cccc[n+]2[O-])c(C)c1
[O-][n+]1ccccc1SCc1c(Cl)cccc1Cl
CC(Sc1cccc[n+]1[O-])c1ccc(Cl)cc1
CC(Sc1cccc[n+]1[O-])c1ccc2ccccc2c1
O=S(Cc1ccc(Cl)cc1Cl)c1cccc[n+]1[O-]
Cc1ccccc1CSc1cccc[n+]1[O-]
[O-][n+]1ccccc1SCc1c(Cl)ccc(Cl)c1Cl
CC(Sc1cccc[n+]1[O-])c1ccc(Br)cc1
COC(=O)c1cc(Cl)c(N)c(Cl)c1
CCOc1cc(=O)n(-c2c(Cl)cc(C(=O)OC)cc2Cl)[nH]1
COC(=O)c1cc(Cl)c(-n2[nH]c(N)cc2=O)c(Cl)c1
CCCCCCCCCCCCCCOC(=O)c1cc(Cl)c(-n2[nH]c(NC(=O)c3ccccc3)cc2=O)c(Cl)c1
COC(C(=O)c1ccccc1)c1ccccc1
N#CN(c1ccccc1)c1nc(N(C#N)c2ccccc2)nc(N(C#N)c2ccccc2)n1
N#CN(c1ccccc1)c1nc(N(C#N)c2ccccc2)nc(N(c2ccccc2)c2ccccc2)n1
N#Cc1ccc(C#[N+][O-])cc1
Nc1ccc(NC(=O)Nc2ccc(N)cc2)cc1
CC(C)C[C@H](NC(=O)[C@@H]1CCCN1C(=O)[C@@H](N)CSCc1ccccc1)C(=O)NCC(N)=O
CC(C)C[C@H](NC(=O)[C@@H]1CCCN1C(=O)[C@H](CSCc1ccccc1)NC(=O)[C@@H](N)CC(N)=O)C(=O)NCC(N)=O
O=C(CNC(=O)OCc1ccccc1)N[C@@H](Cc1ccccc1)C(=O)O
CC(=O)n1nc([C@@H]2O[C@H](CO)[C@@H](O)[C@H]2O)c(O)c1C(N)=O
CC(=O)O[C@H]1CC[C@@]2(C)C(=CC[C@H]3[C@@H]4CC[C@H](C(C#N)C(=O)O)[C@@]4(C)CC[C@@H]32)C1
C[C@]12C=CC(=O)C=C1CC[C@@H]1[C@@H]2CC[C@@]2(C)[C@H]1CC[C@@H]2C(C#N)C(=O)O
CCOC(=O)c1cnc2c(O)cccn2c1=O
CCCCOC(=O)c1c(-c2ccccc2)nc2c(O)cc(C)c(F)n2c1=O
CCOC(=O)c1cnc2c(OCc3ccccc3Br)cccn2c1=O
CC(=O)O[C@H]1CC[C@H]2[C@@H]3CCc4cc(O)ccc4[C@H]3CC[C@]12CO
CO[C@H]1CC[C@H]2[C@@H]3CCc4cc(O)ccc4[C@H]3CC[C@]12CO
OC[C@]12CC[C@@H]3c4ccc(OC5CCCC5)cc4CC[C@H]3[C@@H]1CC[C@@H]2O
Nc1nc(Cc2ccccc2)no1
Nc1nc(C(C(=O)O)c2ccccc2)no1
Nc1nc(Cc2cccs2)no1
CN(C)c1nc(Cc2ccccc2)no1
CN(C)c1nc(C(C(=O)O)c2ccccc2)no1
COC(=O)OC(C(=O)O)c1ccccc1
CC(C)Sc1cc(S(N)(=O)=O)c(N)cc1Cl
CC1=C(C(=O)O[Si](C)(C)C)N2C(=O)C(NC(=O)C(Cl)Cl)[C@H]2SC1
Cn1nnnc1SCC1=C(C(=O)O[Si](C)(C)C)N2C(=O)C(NC(=O)CCl)[C@H]2SC1
COC(=O)C1=C(C)CS[C@H]2N1C(=O)[C@]2(NC(C)=O)OC
CO[C@H]1C(=O)N2C(C(=O)O)=C(COC(N)=O)CS[C@H]12
CC(=O)OCC1=C(C(=O)OC(c2ccccc2)c2ccccc2)N2C(=O)[C@@H](NC(=O)Cc3cccs3)[C@H]2SC1
CC1(C)S[C@@H]2[C@H](NC(=O)COc3ccccc3)C(=O)N2[C@H]1C(=O)OC(c1ccccc1)c1ccccc1
CC1=C(C(=O)OC2c3ccccc3-c3ccccc32)N2C(=O)[C@@H](NC(=O)COc3ccccc3)[C@H]2SC1
CC1=C(C(=O)OC(c2ccccc2)(c2ccccc2)c2ccccc2)N2C(=O)[C@@H](NC(=O)COc3ccccc3)[C@H]2SC1
COc1ccc(COC(=O)C2=C(C)CS[C@@H]3[C@H](NC(=O)COc4ccccc4)C(=O)N23)cc1
COC(=O)C1=C(O)c2ccccc2S(=O)(=O)N1
O=C(Cl)N1CCc2ccccc2CO1
O=C(N1CCN(c2ccccc2)CC1)N1CCc2ccccc2CO1
Cc1nc2ccccn2c(=O)c1CCN1CCN(c2cccc(Cl)c2)CC1
Cc1nc2cccc(C)n2c(=O)c1CCN1CCN(c2cccc(Cl)c2)CC1
Cc1cccc(N2CCN(CCc3c(C)nc4ccc(Cl)cn4c3=O)CC2)c1
Cc1nc2ccc(Cl)cn2c(=O)c1CCN1CCN(c2cccc(Cl)c2)CC1
Cc1cccc(N2CCN(CCc3c(C)nc4ccc(C)cn4c3=O)CC2)c1
Cc1ccc2nc(C)c(CCN3CCN(c4cccc(Cl)c4)CC3)c(=O)n2c1
Cc1cccc(N2CCN(CCc3c(C)nc4c(C)cccn4c3=O)CC2)c1
c1ccc2c(c1)CCNC2
COc1ccc2c(c1)CN(c1nc(N)c3cc(OC)c(OC)c(OC)c3n1)CC2
COc1ccc2c(c1OC)CN(c1nc(N)c3cc(OC)c(OC)c(OC)c3n1)CC2
COc1cc2c(c(OC)c1OC)CCN(c1nc(N)c3cc(OC)c(OC)c(OC)c3n1)C2
COc1cc2nc(N3CCc4ccc(N)cc4C3)nc(N)c2cc1OC
COc1cc2c(cc1OC)CN(c1nc(N)nc3cc(OC)c(OC)cc13)CC2
NC(=O)Cc1cccc2c1C(=O)c1ccccc1C2=O
CN1CCC(=C2c3ccccc3C=C(N3CCCCC3)c3ccccc32)CC1
CN1CCC(=C2c3ccccc3CC(=O)c3ccccc32)CC1
CN1CCC(=C2c3ccccc3C=C(N3CCCCC3)c3ccccc32)CC1
CN1CCC(=C2c3ccccc3CC(O)c3ccccc32)CC1
O=C(O)c1cnc2ccc(C3CCCCC3)cc2c1O
CCOC(=O)c1cn(CC)c2cc(C3CCCCC3)ccc2c1=O
CCn1cc(C(=O)O)c(=O)c2cc(OC)c(C3CCCCC3)cc21
COC(=O)c1cn(Cc2ccccc2)c2ccc(C3CCCCC3)cc2c1=O
CCOC(=O)c1cnc2ccc(C3CCCCCC3)cc2c1Cl
O=C(O)C1CSC(=S)N1
Cc1ccc(N2C(=O)CN(SC(F)(Cl)Cl)C2=O)cc1Cl
CCCCCc1cc(OC)c2c(c1)OC(C)(C)CC2c1ccncc1
CCCCCc1cc(OC)c2c(c1)OC(C)(C)CC2C1=CCN(Cc2ccc3ccccc3c2)CC1
O=C(O)Cc1cc(Br)c(-c2ccc(Cl)cc2)s1
CC(C)(C(=O)O)c1ccc(-c2ccc(Cl)cc2)s1
Oc1cccc2c1SCCC2
CC(C)NCC(O)COc1cccc2c1SCCC2
COC1c2sccc2C(=O)c2ccccc2C1Br
COc1cc2ccccc2c(=O)c2ccsc12
O=C1NC(=S)SC1=Cc1ccccc1C(=O)O
COc1ccc(C(=O)O)c(C=C2SC(=S)NC2=O)c1
COc1ccc2c(=O)sc(C(=O)O)cc2c1
COc1ccc(C=C2SC(=S)NC2=O)c(C(=O)O)c1
COc1ccc2cc(C(=O)O)sc(=O)c2c1
COc1cccc(C=C2SC(=S)NC2=O)c1C(=O)O
COc1cccc2cc(C(=O)O)sc(=O)c12
CC(=C1SC(=S)NC1=O)c1ccccc1C(=O)O
Cc1c(C(=O)O)sc(=O)c2ccccc12
COc1cccc(C(=O)O)c1C=C1SC(=S)NC1=O
O=C(c1ccccc1)N(c1ccccc1)c1ccccc1
CCN(CC)CCOc1ccc(N(C(=O)c2ccc(N)cc2)c2ccccc2)cc1
c1ccc(COc2ccc(Nc3ccccn3)cc2)cc1
O=C(Cl)CCCCCCCCC1CC1
O=C(O)CCCCCCC1CC1
CCC(=O)O[C@H]1CC[C@@]2(C)C(=C(CN(CC)CC)C[C@@H]3[C@@H]2CC[C@@]2(C)[C@H]3CC[C@@H]2[C@H](C)CCCC(C)C)C1
CCCCN(CCCC)CC1=C2C[C@@H](OC(C)=O)CC[C@]2(C)[C@H]2CC[C@@]3(C)[C@@H](CC[C@@H]3[C@H](C)CCCC(C)C)[C@@H]2C1
CCOCCN(CCOCC)CC1=C2C[C@@H](OC(C)=O)CC[C@]2(C)[C@H]2CC[C@@]3(C)[C@@H](CC[C@@H]3[C@H](C)CCCC(C)C)[C@@H]2C1
CCCCN(CCCC)CC1=C2C[C@@H](O)CC[C@]2(C)[C@H]2CC[C@@]3(C)[C@@H](CC[C@@H]3[C@H](C)CCCC(C)C)[C@@H]2C1
O=C(Cl)CCCCC(=O)c1ccccc1
C=CC(=O)NC(C)(C)CS(=O)(=O)OC
C=CC(=O)NC(C)(C)CS(=O)(=O)OC
CCCC(O)(c1ccc(OC)cc1)C(CC(F)(F)F)c1ccc(OC)cc1
COc1ccc(C=O)cc1
O=Cc1cccc2ccccc12
CN(C(=O)CCl)c1ccccc1
N#CC(O)(CCl)CC(=O)O
N#CCC(O)(CC(=O)O)C(N)=O
O=C(NC1CCC(O)CC1)c1ccc(OC(F)F)cc1
ON=C1c2ccccc2C2CC2c2ccccc21
O=[N+]([O-])c1c(O)ccc2ccccc12
COc1ccc2ccccc2c1Br
O=[N+]([O-])c1c(O)ccc2ccccc12
COc1ccc2ccccc2c1N
COC(CCNC(=O)C(F)(F)F)(c1ccccc1)c1ccccc1
C=CCNCCC(OC)(c1ccccc1)c1ccccc1
CC1=CC(=O)C(=C(C)C)CC1
CC1=CC(=O)C(=C(C)C)CC1
CC1CCC(C(C)C)CC1
CC1=CC(=O)C(=C(C)C)CC1
CC(=O)OCC=C(C)CS(=O)(=O)c1ccccc1
CC(C=CC1=C(C)CCCC1(C)C)=CCC(C(C)=CCO)S(=O)(=O)c1ccccc1
CC=CCCC=CC=CC1=C(C)CCCC1(C)C
CC(C=CC1=C(C)CCCC1(C)C)=CCC(C(C)=CCO)S(=O)(=O)c1ccc(C)cc1
O=C1CC=C(c2ccccc2)CC1
O=C1CC=C(c2ccc(F)cc2)CC1
OC1CC=C(c2ccc(F)cc2)CC1
[N-]=[N+]=N[C@H]1CC[C@@H](c2ccc(F)cc2)CC1
O=C1CCC(OC2CCCCO2)CC1
Cc1ccc(F)cc1C1=CCC(=O)CC1
N[C@H]1CC[C@H](c2ccccc2)CC1
CC(=O)N[C@H]1CC[C@H](c2ccc(N)cc2)CC1
[O-][n+]1c(S)ccc2ccccc21
CCC1(C)OC1CCC(C)=CCOc1ccc2c(c1)OCO2
CC(=O)CCC=C(C)CCC1(C)OC1(C)C
S=C(Nc1ccc(Cl)c(Cl)c1)NC1CCCCC1
S=C(NC1CCCCCC1)NC1CCCCC1
O=C(N=C=S)c1ccco1
COc1ncc(Cl)cc1C(=O)Cl
Clc1nc(-n2ccnc2)c2ccccc2c1-c1ccccc1
Clc1nc(-n2ccnc2)c2ccccc2c1-c1ccccc1
Clc1nc(-c2ncc[nH]2)c2ccccc2c1-c1ccccc1
Clc1nc(-n2ccnc2)c2ccccc2c1-c1ccccc1
O=c1[nH]cc(C2CCCCC2)c2ccccc12
c1ccc2c(-n3ccnc3)ncc(C3CCCCC3)c2c1
CCc1cc2ccccc2c(=O)[nH]1
COc1ccc2c(c1)N(CCCCl)c1cccc(S(=O)(=O)N(C)C)c1S2
COc1ccc2c(c1)Nc1cccc(S(=O)(=O)N(C)C)c1S2
COc1ccc2c(c1)N(CCCN1CCC(CCO)CC1)c1cccc(SC)c1S2
COc1ccc2c(c1)N(CCCCl)c1cccc(SC)c1S2
COc1ccc2c(c1)Nc1cccc(SC)c1S2
COc1ccc2c(c1)N(CCCCl)c1cccc(S(C)(=O)=O)c1S2
COc1ccc2c(c1)Nc1cccc(S(C)(=O)=O)c1S2
COc1ccc2c(c1)N(C(C)=O)C1=C(S2)C(S(C)(=O)=O)=CCC1=O
COc1ccc2c(c1)N(C(C)=O)c1cccc(SC)c1S2
CC(C)Oc1ccc2c(c1)Nc1cccc(S(=O)(=O)N(C)C)c1S2
CC(C)Oc1ccc2c(c1)N(CCCN1CCC(CCO)CC1)c1cccc(S(C)(=O)=O)c1S2
CC(C)Oc1ccc2c(c1)N(CCCCl)c1cccc(S(C)(=O)=O)c1S2
CCCCCCCOc1ccc2c(c1)N(CCCN1CCC(CCO)CC1)c1cccc(S(=O)(=O)N(C)C)c1S2
CCCCCCCOc1ccc2c(c1)Nc1cccc(S(=O)(=O)N(C)C)c1S2
CN(C)S(=O)(=O)c1cccc2c1Sc1ccc(OCc3ccccc3)cc1N2CCCCl
CN(C)S(=O)(=O)c1cccc2c1Sc1ccc(OCc3ccccc3)cc1N2
CN(C)S(=O)(=O)c1cccc2c1Sc1ccc(OC3CCCCO3)cc1N2CCCCl
NS(=O)(=O)c1ccccc1
C=CCOC1c2ccccc2Oc2ccccc21
C#CCOC1c2ccccc2Oc2ccccc21
CC=CCOC1c2ccccc2Oc2ccccc21
C=C(C)COC1c2ccccc2Oc2ccccc21
CC(C)=CCOC1c2ccccc2Oc2ccccc21
NC(=O)c1ccc(OCCNCC(O)COc2cccc(N)c2)cc1
CC(=O)Nc1ccc(OCCN(Cc2ccccc2)CC(COc2ccc(NC(C)=O)cc2C)OC(C)=O)cc1
Cc1cc(OC(=O)CCN2CCCCC2)c2c(c1)OC(C)(C)C1=C2CCS1
CCCCCC(C)C(C)c1cc(O)c2c3c(c(=O)oc2c1)SCC3
CCCCCC(C)C(C)c1cc(O)c2c3c(c(=O)oc2c1)CSCC3
CCOC(=O)C(C)CCN1CCCCC1
CCCCCC(C)C(C)c1cc(O)c2c(c1)OC(C)(C)C1=C2CC(C)S1
CCCCCC(C)C(C)c1cc(OC(=O)CCCN2CCCCC2)c2c(c1)OC(C)(C)C1=C2C(C)CS1
COc1c(Cl)ccc(Cl)c1C(=O)OC1=CC(=O)CCC1
COc1nnc(-c2ccccc2)c(=O)n1N
CC(C)([N+](=O)[O-])C1([N+](=O)[O-])CCCCC1
CCOC(=O)C1(C(C)(C)[N+](=O)[O-])CCC1
Cc1cccc(C(=O)C(C)(C)C(C)(C)[N+](=O)[O-])c1
O=C1OC(=O)C2C3C=CC(C3)C12
CC1CC(C)(C)C=CC1=O
CC1CCCC(C)(O)C12CCCC2
CCCCCCCCCCCCCCCCCC(=O)OCCCC
CC1=CC(=C2C=C(C)C(=O)C(C)=C2)C=C(C)C1=O
O=C(Oc1ccccc1)c1ccc(C(=O)Oc2ccccc2)c(C(=O)Oc2ccccc2)c1
O=C1c2ccccc2C(=O)N1CCO
O=C1CCC(=O)N1CCO
c1ccc(S[Zn]Sc2ccccn2)nc1
C=C(C)C(=O)OCCOc1cc(C(C)(C)C)c(O)c(C(C)(C)C)c1
OCc1ccc(-c2ccccc2)cc1
CN(C)CCCN1N=C2C(=Cc3ccccc3)CSCC2C1c1ccccc1
NCCN1N=C2C(=Cc3ccccc3)CSCC2C1c1ccccc1
CC(=O)C(=C1NCCCS1)[N+](=O)[O-]
Cc1ccc(C(=O)C(=C2NCCCS2)[N+](=O)[O-])cc1
CCC(=O)C(=C1NCCCS1)[N+](=O)[O-]
CCCC(=O)C(=C1NCCCS1)[N+](=O)[O-]
O=C(C(=C1NCCCS1)[N+](=O)[O-])c1ccc(Cl)cc1
O=C(C(=C1NCCCS1)[N+](=O)[O-])c1ccc([N+](=O)[O-])cc1
O=CC(=C1NCCCS1)[N+](=O)[O-]
O=C(O)CC(O)C(=O)c1ccc(-c2ccccc2)cc1
O=C(OC(c1ccccc1)c1ccccc1)C(NC=S)c1ccccc1
O=C(O)C(NC=S)c1ccccc1
CC(C)(C)OC(=O)N(CC(=O)O)c1ccc(CO)cc1
COC1(NC(=O)Cc2cccs2)C(=O)N2C(C(=O)OCC(Cl)(Cl)Cl)C(CO)=CS[C@@H]21
COC1(NC(=O)Cc2cccs2)C(=O)N2C(C(=O)OC(c3ccccc3)c3ccccc3)=C(COC(C)=O)CS[C@@H]21
CC(C)(C)OC(=O)C1(Cl)OC1(C)C
CC(C)C1(C)OC1(Cl)C(=O)OC(C)(C)C
C=C(CC)C(=O)C(=O)OCC
CCC1=C(C(=O)OC(C)(C)C)N2C(=O)[C@H](N)[C@H]2SC1
CCC1=C(C(=O)O)N2C(=O)[C@H](N)[C@H]2SC1
CC(C)C1=C(C(=O)O)N2C(=O)[C@H](N)[C@H]2SC1
CC(C)C1=C(C(=O)O)N2C(=O)[C@H](NC(=O)Cc3ccc([N+](=O)[O-])cc3)[C@H]2SC1
CC(C)C1=C(C(=O)O)N2C(=O)[C@H](NC(=O)Cc3ccc(N)cc3)[C@H]2SC1
CC(C)(C)OC(=O)C1(Cl)OC1(C)C1CCCC1
N[C@H]1C(=O)N2C(C(=O)O)=C(C3CCCC3)CS[C@H]12
O=C(Cc1ccc([N+](=O)[O-])cc1)N[C@H]1C(=O)N2C(C(=O)O)=C(C3CCCC3)CS[C@H]12
O=C(Oc1ccccc1)C(=C1NCCCS1)[N+](=O)[O-]
CC1(C)OC(C)(C)c2nc(-c3cccc([N+](=O)[O-])c3)nnc21
O=C(Cc1ccccc1)NC1C(=O)N2C(C(=O)OCc3ccc([N+](=O)[O-])cc3)=C(Cl)CS[C@H]12
O=C(COc1ccccc1)NC1C(=O)N2C(C(=O)OC(c3ccccc3)c3ccccc3)=C(Br)CS[C@H]12
O=C(O)C1=C(Cl)CS[C@@H]2C(NC(=O)C(c3ccccc3)S(=O)(=O)O)C(=O)N12
COc1ccc(COC(=O)C2=C(O)CS[C@@H]3C(NC(=O)COc4ccccc4)C(=O)N23)cc1
O=C(Cc1cccs1)NC1C(=O)N2C(C(=O)OCc3ccc([N+](=O)[O-])cc3)=C(O)CS[C@H]12
O=C(Cc1ccccc1)NC1C(=O)N2C(C(=O)OCc3ccc([N+](=O)[O-])cc3)=C(O)CS[C@H]12
O=C(Cc1cccs1)NC1C(=O)N2C(C(=O)OC(c3ccccc3)c3ccccc3)=C(Cl)CS[C@H]12
O=C(COc1ccccc1)NC1C(=O)N2C(C(=O)O)=C(Cl)CS[C@H]12
O=C(Cc1cccs1)NC1C(=O)N2C(C(=O)OCc3ccc([N+](=O)[O-])cc3)=C(Cl)CS[C@H]12
O=C(Cc1cccs1)NC1C(=O)N2C(C(=O)OCc3ccc([N+](=O)[O-])cc3)=C(Br)CS[C@H]12
O=C(Cc1cccs1)NC1C(=O)N2C(C(=O)O)=C(F)CS[C@H]12
O=C(Cc1cccs1)NC1C(=O)N2C(C(=O)O)=C(F)CS[C@H]12
Cc1cn(CC(=O)O)c2ccccc12
Cc1cn(CC=O)c2ccccc12
Cc1cn(CCBr)c2ccccc12
Cc1cn(C(C(C)C)C(C)S)c2c(C)cccc12
CCOC(=O)CC1(C)OCCn2c1c(C)c1ccccc12
CCOC(=O)CCC1(C)OCCn2c1c(C)c1ccccc12
CCNC(=O)CC1(C)OCCn2c1c(C)c1ccccc12
Cc1c2n(c3ccccc13)CCOC2(C)CCC=O
CC(C)(C)N1CCNCC1
Nc1ccccc1Cc1cccs1
O=C1Nc2ccccc2Cc2sccc21
CC1CN(C(=O)c2ccco2)CCN1CCCc1ccccc1
C[C@H]1[C@H](C)N(C(=O)c2ccco2)CCN1CCCc1ccccc1
CCOC(=O)N1CCN(C(C#N)c2ccc(OC)c(OC)c2OC)CC1
COc1c(C=C[N+](=O)[O-])cc2c(c1OC)CCC2
CCCCC1(CCCC)c2ccccc2Nc2ccccc21
CC1CCC(N2c3ccccc3Oc3ccccc32)=N1
CC1(C)CCC(N2c3ccccc3Oc3ccccc32)=N1
FC(F)(F)c1ccc2c(c1)N(C1=NCCC1)c1ccccc1O2
CC1CCC(N2c3ccccc3Oc3ccc(C(F)(F)F)cc32)=N1
CC1(C)CCC(N2c3ccccc3Oc3ccc(C(F)(F)F)cc32)=N1
Clc1ccc2c(c1)N(C1=NCCC1)c1ccccc1O2
CC1CCC(N2c3ccccc3Oc3ccc(Cl)cc32)=N1
CC1(C)CCC(N2c3ccccc3Oc3ccc(Cl)cc32)=N1
CC1CCC(N2c3ccccc3Oc3c(Cl)cccc32)=N1
COc1ccc2c(c1)N(C1=NC(C)CC1)c1ccccc1O2
c1ccc2c(c1)Cc1ccccc1N2C1=NCCCC1
CC(C)N=CN1c2ccccc2Cc2ccccc21
CC1CCC(N2c3ccccc3C(C)(C)c3ccccc32)=N1
CC1(C)CC(=O)N(C(=O)Nc2ccccc2)CC(C)(C)N1
CNC(=O)N1CC(C)(C)N(C)C(C)(C)CC1=O
CC(C)COC(=O)N(CC(C)(C)N)C(=O)CC(C)C
CC1(C)CC(=O)N(C(=O)OCc2ccccc2)CC(C)(C)N1
CCNC(=O)N1CC(C)(C)NC(C)(C)CC1=O
CCCCCCNC(=O)N1CC(C)(C)N(C)C(C)(C)CC1=O
CCCCCCCCCCCCCCCCCCNC(=O)N1CC(C)(C)NC(C)(C)CC1=O
Cc1ccc(NC(=O)N2CC(C)(C)NC(C)(C)CC2=O)cc1
C=CCNC(=O)N1CC(C)(C)NC(C)(C)CC1=O
CC1(C)CC(=O)N(C(=O)Nc2ccccc2)CC(C)(C)N1O
O=S1(=O)CCC=C(N2CCCC2)c2ccccc21
O=C(Nc1ccccc1)C1=C(N2CCCC2)c2ccccc2S(=O)(=O)CC1
O=C(Nc1ccccn1)C1CCS(=O)(=O)c2ccccc2C1=O
COC(=O)C1CCS(=O)(=O)c2ccccc2C1=O
Cc1cc(NC(=O)C2=C(O)c3ccccc3S(=O)(=O)CC2)no1
Nc1ccc2c(C(F)(F)F)cc(C(F)(F)F)nc2n1
O=C(CC(=O)C(F)(F)C(F)(F)F)C(F)(F)C(F)(F)F
Nc1ccc2c(C(F)(F)C(F)(F)F)cc(C(F)(F)C(F)(F)F)nc2n1
CN1CCCC(CC(=O)c2ccc(Cl)c(Cl)c2)C1
N#CN1CCCC(CC(=O)c2ccccc2F)C1
NC(=O)N1CCCC(CC(=O)c2ccc(F)cc2)C1
Nc1ncc(Cl)c(C(=O)C(F)(F)F)c1N
CC1(CO)COC(C2CCC2C2=NC(C)(CO)CO2)=N1
O=C1OC2(CCN(CCCC(c3ccc(F)cc3)c3ccc(F)cc3)CC2)c2ccccc21
O=C(CCCN1CCC2(CC1)OC(=O)c1ccccc12)c1ccc(F)cc1
CC1(C)COC(c2ccc(F)cc2Cl)=N1
COc1cc(Br)c(C2=NC(C)(C)CO2)cc1OC
COc1cc2c(cc1OC)C1(CCN(CCCC(=O)c3ccc(F)cc3)CC1)OC2=O
CN1CCC2(CC1)OC(=O)c1cc3c(cc12)OCO3
C=CCN1CCC2(CC1)OC(=O)c1ccccc12
CC1(C)COC(c2ccccc2C2(O)CCN(Cc3ccccc3)C2)=N1
CN1CCC(O)(c2ccccc2CO)CC1
c1ccc2c(c1)COC21CCN(CC2CC2)CC1
O=C(CCCN1CCC2(CC1)OCc1ccccc12)c1ccc(F)cc1
CCN1CCC2(CC1)OCc1ccccc12
CN1CCC(O)(c2cc(C(F)(F)F)ccc2CO)CC1
CN1CCC2(CC1)OCc1ccc(C(F)(F)F)cc12
Cc1ccc(C2(O)CCN(C)CC2)c(CO)c1
Cc1ccc2c(c1)COC21CCN(C)CC1
CN1CCC(O)(c2cc(Cl)ccc2CO)CC1
CN1CCC2(CC1)OCc1ccc(Cl)cc12
CN1CCC(O)(c2ccc(F)cc2CO)CC1
CN1CCC2(CC1)OCc1cc(F)ccc12
CN1CCC2(C1)OCc1ccccc12
O=C1OC2(CCN(CCC(O)c3ccccc3)CC2)c2ccccc21
O=C1OC2(CCN(CCOC(c3ccccc3)c3ccccc3)CC2)c2ccccc21
CCOC(=O)c1nnnn1CC(=O)O
CCOC(=O)Cn1nnnc1C(=O)c1ccccc1
Cc1nccn1CCN=[N+]=[N-]
Cc1ncc([N+](=O)[O-])n1CCN=[N+]=[N-]
Cc1nc([N+](=O)[O-])cn1CCN=[N+]=[N-]
CC1OCC(C(c2ccccc2)N(C)C)CO1
COc1ccc(CC=O)cc1
COc1ccc(CC=O)cc1
O=CCc1ccc2c(c1)OCO2
COc1ccc(CC(SC)S(C)=O)cc1
CSC(Cc1ccccc1)S(C)=O
CSC(Cc1ccc(Br)cc1)S(C)=O
CC(C(=O)O)c1ccc2c(c1)OCO2
CC(C)CCCC(C)CCCc1ccc2c(c1)OCO2
CCCCC1CCCC2=C1C(=O)c1ccccc1C2=O
CCCCC1CCCC2=C1C(=O)c1cc(C)c(C)cc1C2=O
CCCCC1CCCC2=C1C(=O)c1ccccc1C2=O
C[Si](C)(C)N1C(=O)CCC1=O
C=C(C)C(C(=O)O)N1C(=O)C(NC(=O)Cc2ccccc2)C1SN1C(=O)CCC1=O
C=C(C)C(C(=O)OC)N1C(=O)C(NC(=O)Cc2ccccc2)C1SN1C(=O)c2ccccc2C1=O
C=C(C)C(C(=O)O)N1C(=O)C(NC(=O)COc2ccccc2)C1SN1C(=O)c2ccccc2C1=O
C=C(C)C(C(=O)O)N1C(=O)C(N2C(=O)c3ccccc3C2=O)C1SN1C(=O)c2ccccc2C1=O
N#CC(O)(CCl)CC(=O)O
NC(=O)C(O)(CCl)CC(=O)O
C=C(CC1(C)C(=O)CCC1=O)C1=CCCc2cc(OC)ccc21
C=C(CC1(CC)C(=O)CCC1=O)C1=CCCc2cc(OC)ccc21
Cc1ccc(N=C=O)cc1N=C=O
Cc1ccc(N=C=O)cc1N=C=O
CN(C)C(=O)Nc1ccc(OS(C)(=O)=O)c(Cl)c1
CN(C)C(=O)Nc1ccc(OS(=O)(=O)CCl)c(Cl)c1
O=C(NCCC[C@@H](NC(=O)OCc1ccccc1)C(=O)O)OCc1ccccc1
O=C(Oc1ccccc1)c1ccc(O)cc1
O=C(Oc1ccccc1)c1ccc(O)cc1
Cc1ccc(C(=O)C(C)(C)C)cc1
CC(C)(C)C(=O)c1ccc(CBr)cc1
CCOC(=O)C(Cc1ccc(C(=O)C(C)(C)C)cc1)(Cc1ccc(C(=O)C(C)(C)C)cc1)C(=O)OCC
CC(C)(C)C(=O)c1ccc(CC(Cc2ccc(C(=O)C(C)(C)C)cc2)C(=O)O)cc1
CCc1cc(CCl)cc(Cl)c1Br
CC(C)(C)c1c(Br)cc([N+](=O)[O-])cc1CCl
CC(C)c1ccc(C(C)C)c(Br)c1
CC(C)Cc1ccc(CC(C)C)c(F)c1
CC(C)Cc1cc(Br)c(C(C)C)cc1CCl
CC(C)c1c(Br)c(O)c(Br)c(C(C)C)c1CCl
CC(C)c1c(O)c(CCl)c(C(C)C)c(O)c1Br
CC(C)c1cc(C(C)C#N)c(C(C)C)cc1C#N
CCc1cccc(CC)c1NC(C)=O
CCc1cc([N+](=O)[O-])cc(CC)c1N
CCc1cc(CC)cc([N+](=O)[O-])c1
CC(C)Cc1cc(CCl)c(CC(C)C)c([N+](=O)[O-])c1
CC(C)Cc1c(C#N)cc(CC#N)c(CC(C)C)c1[N+](=O)[O-]
CC(C)c1cc(C(C)C)c(CCl)c(C(C)C)c1Br
O=C(Cl)c1ccccc1
COc1cc(C(=O)Cl)cc(OC)c1OC
CCCCCCCC=COC(C)=O
CCCCCCCC(Br)C(OC)OC
CCCCCC/C=C/C=O
CCCCCC/C=C/C(=O)O
CCCCCC/C=C/C(=O)Cl
CCCCCC/C=C/C=O
CCCCCC/C=C/CO
CCCCCC/C=C\CO
CCCCCC/C=C\C=O
CCCCCC/C=C\COC(C)=O
CCCCCC/C=C/COC(=O)C(C)C
CCCCCC/C=C/COC(=O)Cc1ccccc1
CCCCCC/C=C/COC(C)=O
CC(C)(C)c1cc(CCC(=O)OC2C(C)(C)C(OC(=O)CCc3cc(C(C)(C)C)c(O)c(C(C)(C)C)c3)C(C)(C)C(OC(=O)CCc3cc(C(C)(C)C)c(O)c(C(C)(C)C)c3)C2(C)C)cc(C(C)(C)C)c1O
COC(F)(F)C(C(=O)O)C(F)(F)F
CC(C(=O)F)(C(=O)F)C(F)(F)F
CC1(C(F)(F)F)C(=O)NC(=O)NC1=O
CCC(C(=O)F)(C(=O)F)C(F)(F)F
CCC1(C(F)(F)F)C(=O)NC(=O)NC1=O
CC(C)=CCC(C(=O)F)(C(=O)F)C(F)(F)F
CC(C)=CCC1(C(F)(F)F)C(=O)NC(=O)NC1=O
CCC1NC(=O)N(C)C(=O)N1
CC1=CC(=O)C(=C(C)C)CC1
CC1=CC(=O)C(=C(C)C)CC1
CC(C)(C)C(=O)c1ccc(CBr)cc1
CC(C)(C)C(=O)c1ccc(CC#N)cc1
COC(=O)C/C=C\CCO
CCOC1=CCC=CC1
CC(C)OC(=O)C/C=C\CCO
COc1ccc(C2(c3ccc(OC)cc3)CC2(Cl)Cl)cc1
C=C(C)c1ccccc1CCl
CCCCCC(O)/C=C/I
COP(=O)(CCO)OC
COP(=O)(CC(C)O)OC
COP(=O)(CCO)OC
COP(=O)(CCO)OC
COP(=O)(CCO)OC
CCCCCCCCOP(C)(=O)CCO
CCOP(=S)(CCO)OCC
CCOP(=O)(CN=Cc1ccccc1)OCC
CCOP(=O)(OCC)C(N=Cc1ccccc1)C(=O)OCC(Cl)(Cl)Cl
CCOP(=O)(OCC)C(N)C(=O)OCC(Cl)(Cl)Cl
CCOP(=O)(OCC)C(N=CSCC(C)=O)C(=O)OCC(Cl)(Cl)Cl
CCOP(=O)(OCC)C(N)C(=O)OCc1ccc(OC)cc1
COc1ccc(COC(=O)C2=C(C)CSC=N2)cc1
COc1ccc(COC(=O)C2=C(C)CSC=N2)cc1
COc1ccc(COC(=O)C2=C(OC(C)=O)CSC(C)=N2)cc1
CCOP(=O)(OCC)C(N=Cc1ccccc1)C(=O)OCC(Cl)(Cl)Cl
COC(=O)C(N=[N+]=[N-])OC
COC(N=[N+]=[N-])C(=O)O
COC(N=[N+]=[N-])C(=O)Cl
C=C(C)OC(=O)CN=[N+]=[N-]
CS(=O)(=O)OC(=O)CN=[N+]=[N-]
COc1ccc(COC(=O)C2=C(COC(C)=O)CSC=N2)cc1
COCOCC1=C(C(=O)OCC(Cl)(Cl)Cl)N=CSC1
COCOCC(=O)OC
CCCCOP(=O)(CN=Cc1ccccc1)OCCCC
CCCCOP(=O)(OCCCC)C(N=Cc1ccccc1)C(=O)OCC(=O)c1ccc(Br)cc1
CC(C)C(=O)OCC1=C(C(=O)OCC(=O)c2ccc(Br)cc2)N=CSC1
O=P(CN=Cc1ccccc1)(Oc1ccccc1)Oc1ccccc1
O=C(OCc1ccc([N+](=O)[O-])cc1)C(N=Cc1ccccc1)P(=O)(Oc1ccccc1)Oc1ccccc1
NC(C(=O)OCc1ccc([N+](=O)[O-])cc1)P(=O)(Oc1ccccc1)Oc1ccccc1
O=C(OCc1ccc([N+](=O)[O-])cc1)C(NC=S)P(=O)(Oc1ccccc1)Oc1ccccc1
COCC1=C(C(=O)OCc2ccc([N+](=O)[O-])cc2)N=CSC1
COCC(=O)CSC=NC(C(=O)OCc1ccc([N+](=O)[O-])cc1)P(=O)(Oc1ccccc1)Oc1ccccc1
COc1ccc(COC(=O)C(N=Cc2ccccc2)P(=O)(OC)OC)cc1
COc1ccc(COC(=O)C(NC=S)P(=O)(OC)OC)cc1
CCCCCCCCCCCCOP(=O)(Cc1c(C)cc(C(C)(C)C)c(O)c1C)OCCCCCCCCCCCC
CCCCCCCCCCCCCCCCCCOP(=O)(Cc1c(C)cc(C(C)(C)C)c(O)c1C)OCCCCCCCCCCCCCCCCCC
CCCCCCCCCCCCCCCCCCOP(=O)(Cc1cc(C(C)(C)C)c(O)c(C)c1C)OCCCCCCCCCCCCCCCCCC
CCCCCCCCCCCCOP(=O)(Cc1cc(C(C)(C)CC(C)(C)C)c(O)c(C)c1C)OCCCCCCCCCCCC
Cc1c(CCl)cc(C(C)(C)C)c(O)c1C
Cc1c(CP(=O)(OCCCl)OCCCl)cc(C(C)(C)C)c(O)c1C
C=CN1C(=O)OC(C)C1=O
C[N+]([O-])=NNc1cccnc1
COCC(C#N)=Cc1cc(OC)c2c(c1)OCO2
CCOc1cc(CC(C#N)C(OC)OC)cc2c1OCO2
O=c1[nH]c2ccccc2[nH]c1=O
O=c1[nH]c2ccc(C(F)(F)F)cc2[nH]c1=O
Cn1c(=O)c(=O)[nH]c2ccccc21
CCc1ccc(NC(C)=O)c([N+](=O)[O-])c1
CCc1ccc(N)c(N)c1
O=C(O)CNc1ccc(C(F)(F)F)cc1[N+](=O)[O-]
O=c1[nH]c(C(F)(F)F)nc2ccccc12
N#CSc1nc(C(F)(F)F)nc2ccccc12
N#CSc1nc(C(F)(F)C(F)F)nc2ccccc12
O=C(Cl)c1cccc2c1Nc1cc(C(F)(F)F)ccc1S2
O=C(N=C=S)c1cccc2c1Nc1cc(C(F)(F)F)ccc1S2
O=c1[nH]c(=O)n2c3cc(C(F)(F)F)ccc3sc3cccc1c32
CCn1c(=O)c2cccc3sc4ccc(C(F)(F)F)cc4n(c1=O)c32
O=c1c2cccc3sc4ccc(C(F)(F)F)cc4n(c(=O)n1CCO)c32
O=c1c2cccc3sc4ccc(C(F)(F)F)cc4n(c(=O)n1CC(O)CO)c32
O=c1[nH]c(=O)n2c3c(cccc13)S(=O)c1ccc(C(F)(F)F)cc1-2
O=c1[nH]c(=S)n2c3c(cccc13)S(=O)c1ccc(C(F)(F)F)cc1-2
O=c1c2cccc3c2n(c(=O)n1CCO)-c1cc(C(F)(F)F)ccc1S3=O
O=c1c2cccc3c2n(c(=O)n1CC(O)CO)-c1cc(C(F)(F)F)ccc1S3=O
O=c1[nH]c(=O)n2c3c(cccc13)S(=O)(=O)c1ccc(C(F)(F)F)cc1-2
CCCc1ccc2c(c1)Nc1c(cccc1C(=O)O)S2
CC(C#N)c1ccc(O)c(N)c1
CC(C#N)c1ccc(O)c(N)c1
CC(C#N)c1ccc(O)c(NC(=O)c2ccccc2)c1
Cc1ccc2nc(-c3ccccc3)oc2c1
BrCc1ccc2nc(-c3ccccc3)oc2c1
N#CCc1ccc2nc(-c3ccccc3)oc2c1
CCOC(=O)Cc1ccc2nc(-c3ccccc3)oc2c1
CC(CO)c1ccc2nc(-c3ccccc3)oc2c1
CC(C(=O)O)c1ccc2nc(-c3ccccc3Cl)oc2c1
CC(C(=O)O)c1ccc2oc(-c3cccnc3)nc2c1
O=C(O)Cc1ccc2oc(-c3ccc(Cl)cc3)nc2c1
CC(C)(C#N)c1ccc2oc(-c3ccccc3)nc2c1
O=c1[nH]c2ccccc2c(O)c1[N+](=O)[O-]
O=c1[nH]c2ccc(Cl)cc2c(O)c1[N+](=O)[O-]
O=c1[nH]c2ccc(Br)cc2c(O)c1[N+](=O)[O-]
O=c1[nH]c2cc(Cl)ccc2c(O)c1[N+](=O)[O-]
CCn1c(=O)cc(O)c2ccccc21
CCn1c(=O)c([N+](=O)[O-])c(O)c2ccccc21
Cc1ccc2c(c1)c(O)c([N+](=O)[O-])c(=O)n2C
CCn1c(=O)cc(O)c2cc(C)ccc21
CCn1c(=O)c([N+](=O)[O-])c(O)c2cc(C)ccc21
Cn1c(=O)cc(O)c2cc(Cl)ccc21
CCn1c(=O)cc(O)c2cc(Cl)ccc21
Cn1c(=O)cc(O)c2ccc(Cl)cc21
O=c1cc(O)c2ccccc2n1-c1ccccc1
O=c1c([N+](=O)[O-])c(O)c2ccccc2n1-c1ccccc1
Cc1cc2c(O)cc(=O)n(C)c2cc1C
Cn1c2ccccc2c2ccccc21
C#CC(OC(=O)C1C(C)(C)C12C=CC=C2)c1cccc(Oc2ccccc2)c1
C#CC(OC(=O)C1C(C)(C)C12CCCC2)c1cccc(Oc2ccccc2)c1
CCn1cc(C(=O)O)c(=O)c2cnc(N3CCN(C)CC3)nc21
CCOC(=O)c1c[nH]c2nc(N3CCN(C(C)=O)CC3)ncc2c1=O
CCOC(=O)c1c[nH]c2nc(N3CCN(C)CC3)ncc2c1=O
CCn1cc(C(=O)O)c(=O)c2cnc(N3CCN(C(C)=O)CC3)nc21
CCn1cc(C(=O)O)c(=O)c2cnc(N3CCNCC3)nc21
CCn1cc(C(=O)O)c(=O)c2cnc(N3CCN(C)CC3)nc21
CN1CCN(c2ncc3c(=O)c(C(=O)O)cn(Cc4ccccc4)c3n2)CC1
CCOC(=O)c1cn(CCO)c2nc(N3CCN(C)CC3)ncc2c1=O
CCOC(=O)c1cn(CCCl)c2nc(N3CCN(C)CC3)ncc2c1=O
CCOC(=O)c1cn(CC)c2nc(N3CCN(C)CC3)ncc2c1=O
CCOC(=O)c1cnc2nc(N3CCN(C)CC3)ncc2c1OCC
CCOC(=O)c1cn(CC)c2nc(N3CCN(C)CC3)ncc2c1=O
CCOC(=O)c1cn(CC)c2nc(N3CCN(C(C)=O)CC3)ncc2c1=O
CCOC(=O)c1cn(CC)c2nc(N3CCN(Cc4ccccc4)CC3)ncc2c1=O
CCOC(=O)c1cn(CCCl)c2nc(N3CCN(C(C)=O)CC3)ncc2c1=O
CCOC(=O)c1cn(CCO)c2nc(N3CCN(C)CC3)ncc2c1=O
O=C(O)c1cn(Cc2ccccc2)c2nc(N3CCNCC3)ncc2c1=O
CCn1cc(C(=O)O)c(=O)c2cnc(N3CCN(C(C)=O)CC3)nc21
CCn1cc(C(=O)O)c(=O)c2cnc(N3CCNCC3)nc21
CCOC(=O)c1cn(CC)c2nc(N3CCNCC3)ncc2c1=O
C=Cn1cc(C(=O)O)c(=O)c2cnc(N3CCN(C)CC3)nc21
Oc1ncc(C(c2ccccc2)c2ccc(Cl)cc2Cl)c(O)n1
NC(=O)C(C(N)=O)C(c1ccccc1)c1ccc(Cl)cc1Cl
CCc1ccc(C=Nc2ccc(C#N)cc2)cc1
CCCc1ccc(C=Nc2ccc(C#N)cc2)cc1
CCCCc1ccc(C=Nc2ccc(C#N)cc2)cc1
CCCCCc1ccc(C=Nc2ccc(C#N)cc2)cc1
CCCCCCc1ccc(C=Nc2ccc(C#N)cc2)cc1
CCCCCCCc1ccc(C=Nc2ccc(C#N)cc2)cc1
CCCCCCCCc1ccc(C=Nc2ccc(C#N)cc2)cc1
CCCCCc1ccc(C(=O)Cl)cc1
CC(C)C[C@H](N)C(=O)O
O=C(O)C(=O)Nc1ccc(NC(=O)C(=O)O)nc1
Cc1cc([N+](=O)[O-])cc(C)n1
C=C(C)C1CCC(C)=C1CCC(C)=O
CC(=O)CCC1=C(C)CCC1C(C)C
C=C(C)C1CCC(C)=C1CCC=O
CC1=C(CCC=O)C(C(C)C)CC1
C=C(C)C1CCC(C)=C1CCC(=O)O
C=C(C)C1CCC(C)=C1CCC(=O)OC
C=C(C)C1CCC(C)=C1CC(C)C=O
C=C(C)C1CCC(C)=C1CC(C=O)C(C)C
CC(=Nc1ccccc1)Nc1ccccc1
CCCCCCCCN=C(C)NCCCCCCCC
COc1ccc([N+](=O)[O-])cc1
COc1cccc([N+](=O)[O-])c1
COC(=O)c1cccc([N+](=O)[O-])c1
O=C1OCc2ccccc21
CC1(Cl)CS[C@@H]2C(NC(=O)COc3ccccc3)C(=O)N2C1C(=O)O
Cc1nnc(SCC2=C(C(=O)O)N3C(=O)C(NC(=O)CS(=O)(=O)CC#N)[C@H]3SC2)s1
CC(Sc1nnn[nH]1)C1=C(C(=O)O)N2C(=O)C(NC(=O)CS(=O)(=O)CC#N)[C@H]2SC1
NS(=O)(=O)c1ccc(NC(=O)CCl)c(Cl)c1
NS(=O)(=O)c1ccc(N2CN(c3ccccc3)CC2=O)c(Cl)c1
NS(=O)(=O)c1ccc(NC(=O)CCl)cc1Cl
NS(=O)(=O)c1ccc(NC(=O)CNc2ccccc2)cc1Cl
NS(=O)(=O)c1ccc(N2CN(c3ccccc3)CC2=O)cc1Cl
NS(=O)(=O)c1ccc(NC(=O)CCl)c(Br)c1
Cc1cc(S(N)(=O)=O)ccc1NC(=O)CCl
Cc1cc(S(N)(=O)=O)ccc1NC(=O)CNc1ccccc1
NS(=O)(=O)c1ccc(NC(=O)CCl)cc1C(F)(F)F
NS(=O)(=O)c1ccc(N2CN(c3ccccc3)CC2=O)cc1C(F)(F)F
NS(=O)(=O)c1ccc(N2C(=O)CN(c3ccccc3)C2=O)c(Cl)c1
NS(=O)(=O)c1ccc(N2CN(C3CCCCC3)CC2=O)c(Cl)c1
NS(=O)(=O)c1ccc(NC(=O)CNc2ccc(Cl)cc2)c(Cl)c1
NS(=O)(=O)c1ccc(N2CN(c3ccc(Cl)cc3)CC2=O)c(Cl)c1
Cc1ccc(N2CC(=O)N(c3ccc(S(N)(=O)=O)cc3Cl)C2)cc1
COc1ccc(N2CC(=O)N(c3ccc(S(N)(=O)=O)cc3Cl)C2)cc1
NS(=O)(=O)c1ccc(N2CN(c3ccccc3)CC2=O)c(Cl)c1
O=C(CCl)Nc1ccc([N+](=O)[O-])cc1
O=C(CNC1CCCCC1)Nc1ccc([N+](=O)[O-])cc1
O=C1CN(C2CCCCC2)CN1c1ccc([N+](=O)[O-])cc1
Nc1ccc(N2CN(C3CCCCC3)CC2=O)cc1
Cc1cccc(NCC(=O)Nc2ccc(S(N)(=O)=O)cc2Cl)c1
Cc1cccc(N2CC(=O)N(c3ccc(S(N)(=O)=O)cc3Cl)C2)c1
NS(=O)(=O)c1ccc(N2CN(c3cccc(Cl)c3)CC2=O)c(Cl)c1
CC1C(=O)N(c2ccc(S(N)(=O)=O)cc2Cl)CN1c1ccccc1
NS(=O)(=O)c1ccc(N2CC(=O)N(c3ccccc3)C2=O)cc1
COC(=O)N(CC(=O)Nc1ccc(S(N)(=O)=O)cc1)c1ccccc1
NS(=O)(=O)c1ccc(NCC(=O)NC2CCCCC2)cc1
NS(=O)(=O)c1ccc(N2CC(=O)N(C3CCCCC3)C2=O)cc1
CC1(C)OC(C)(C)c2nc(-c3ccccc3)nnc21
CC1(C)OC(C)(C)c2nc(-c3ccccc3)nnc21
CN(c1ccccc1)c1ccc(-c2nc(C#N)c(C#N)nc2C#N)cc1
N#Cc1nc(C#N)c(-c2ccccc2)nc1C#N
CCOC(=O)c1c(C)cc2c(c1C)C(=O)OC2(C)O
S=C1NC2CCCCC2N1
O=C1OC(Br)c2ccc(Br)cc21
O=C1OCc2cccc3cccc1c23
CCC1(CC)Nc2nc(N)nc(O)c2N=C1CO
CCC(Cl)(CC)C(CO)N=O
OC(CNC1=NCCN1)c1ccccc1
c1ccc(C2CN=C3NCCN32)cc1
CC(NC1=NCCN1)C(O)c1ccccc1
OC(CNC1=NCCN1)c1ccc(Cl)c(Cl)c1
OC(CNC1=NCCN1)c1ccc(F)cc1
OC(CNC1=NCCN1)c1ccc(Cl)cc1
Cc1cccc(C(O)CNC2=NCCN2)c1
OC(CNC1=NCCN1)c1cccc(Cl)c1
Cc1ccc(C(O)CNC2=NCCN2)cc1
OC(CNC1=NCCCN1)c1ccccc1
OC(CCNC1=NCCN1)c1ccccc1
c1ccc(C2CCNC3=NCCN32)cc1
OC(CCNC1=NCCCN1)c1ccccc1
c1ccc(C2CCNC3=NCCCN32)cc1
Nc1ccc2c(c1)CCO2
Nc1cccc2c1CCO2
Nc1ccc2c(c1)OCC2
CC(C)Nc1cccc2c1CCO2
CC(C)N(C(N)=O)c1cccc2c1CCO2
CC(C)N1C(=O)NC(c2ccccc2)c2ccc3c(c21)CCO3
CC(C)Nc1ccc2c(c1)CCO2
CC(C)N(C(N)=O)c1ccc2c(c1)CCO2
CC(C)N(C(N)=O)c1ccc2c(c1)OCC2
CC(C)N1C(=O)NC(c2ccccc2)c2cc3c(cc21)OCC3
CC(C)n1c(=O)nc(-c2ccccc2)c2cc3c(cc21)OCC3
CC(C)Nc1cccc2c1OCC2
CC(C)N1C(=O)NC(c2ccccc2)c2ccc3c(c21)OCC3
CC(C)n1c(=O)nc(-c2ccccc2)c2ccc3c(c21)OCC3
CN1C(=O)CCCC1(O)C=Cc1ccccc1
CSc1nc2ccccc2n1C1CCN(CCCC(=O)c2ccc(F)cc2)CC1
CC1(C)CC(=O)CC(C)(C)N1
CC1(C)CC(=O)CC(C)(C)N1
CC1(C)CC(=O)CC(C)(C)N1
CC1(C)CC(=O)CC(C)(C)N1
CC1(C)CC(=O)CC(C)(C)N1
CC1(C)CC(=O)CC(C)(C)N1
CC1(C)CC(=O)CC(C)(C)N1
CC1(C)CC(=O)CC(C)(C)N1
CC1(C)CC(=O)CC(C)(C)N1
COC(=O)c1ncccc1Br
COc1ccc(CSc2cccnc2C(=O)O)cc1
COc1ccc(CSc2cccnc2C(N)=O)cc1
COc1ccc(CSc2cccnc2C(=O)O)cc1
CCOC(=O)c1ncccc1Cl
CC1(C)COC(c2ncccc2Br)=N1
COc1ccc(CSc2cccnc2C2=NC(C)(C)CO2)cc1
Cn1nnnc1CC(=S)Cl
O=S(=O)(O)Oc1ccc(C(c2ccc(O)cc2)c2ccccn2)cc1
CCOC(=O)c1cnc2nc(C)ccc2c1Cl
CCOC(=O)c1cn(CC)c2nc(C)ccc2c1=O
CCOC(=O)c1cnc2cc3c(cc2c1OCC)OCO3
CCOC(=O)c1cn(CC)c2cc3c(cc2c1=O)OCO3
CCOC(=O)c1cn(CC)c2cc3c(cc2c1=O)OCO3
CCOC(=O)c1cn(CC)c2cc3c(cc2c1=O)OCO3
CCn1cc(C(=O)O)c(=O)c2cc3c(cc21)OCO3
CCOc1c(C(=O)O)cnc2cc3c(cc12)OCO3
Cc1ccc2c3c1oc1ccccc1c3nn2CCN(C)C
CCN(CC)CCn1nc2c3cc(Cl)ccc3sc3c(C)ccc1c32
O=C(Nc1ncc(Cl)cc1[N+](=O)[O-])C(F)(F)F
O=C(Nc1ncc(C(F)(F)F)cc1[N+](=O)[O-])C(F)(F)F
On1c(C(F)(F)F)nc2ncc(C(F)(F)F)cc21
On1c(C(F)(F)F)nc2ncc(Cl)cc21
On1c(C(F)(F)F)nc2nc(Br)c(Cl)c(Br)c21
O=C(Nc1ncc([N+](=O)[O-])cc1[N+](=O)[O-])C(F)F
CCS(=O)(=O)c1cnc(NC(=O)C(F)(F)F)c([N+](=O)[O-])c1
O=C(Nc1ncc(Cl)cc1[N+](=O)[O-])C(F)(F)C(F)(F)F
CC(F)(F)C(=O)Nc1ncc(Cl)cc1[N+](=O)[O-]
CCC(F)(F)C(=O)Nc1ncc(I)cc1[N+](=O)[O-]
CS(=O)(=O)c1cnc(NC(=O)C(F)(F)C(Cl)CCl)c([N+](=O)[O-])c1
O=C(Nc1ncc(F)cc1[N+](=O)[O-])C(F)(F)CF
O=C(Nc1ncc(C(F)(F)F)cc1[N+](=O)[O-])C(F)(F)CCI
O=C(Nc1ncc(C(F)(F)F)cc1[N+](=O)[O-])C(F)(F)C(F)(F)C(F)(F)F
O=C(Nc1nc(Cl)ccc1[N+](=O)[O-])C(F)(F)F
O=C(Nc1nccc(Cl)c1[N+](=O)[O-])C(F)(F)F
CSc1ccc2c(n1)nc(C(F)(F)C(F)(F)F)n2O
On1c(C(F)F)nc2nccc(F)c21
Nc1ccnc2nc(C(F)(F)Cl)n(O)c12
N#Cc1ccnc2nc(C(F)(F)Cl)n(O)c12
O=C(Nc1ncc(Cl)cc1[N+](=O)[O-])C(F)(F)C(F)F
Cc1cnc(NC(=O)C(F)(F)F)c([N+](=O)[O-])c1
O=C(Nc1ncc(C(F)(F)C(F)(F)C(F)(F)C(F)(F)C(F)(F)C(F)(F)C(F)(F)C(F)(F)F)cc1[N+](=O)[O-])C(F)(F)C(F)F
CSc1ccc([N+](=O)[O-])nc1
CC(=O)Nc1sc(-c2ccc(F)cc2)cc1C(N)=O
Nc1sc(-c2ccc(F)cc2)cc1C(=O)O
Fc1ccc(C=C(c2ccccc2)N2CCOCC2)cc1
O=C(NC1CCN(C2CCCCC2)C1)c1cccc(Br)c1
O=C(NC1CCN(c2ccccc2)C1)c1ccc([N+](=O)[O-])cc1
CN(C(=O)c1ccc([N+](=O)[O-])cc1)C1CCN(C2CCCCC2)C1
COc1cc(C(=O)NC2CCN(Cc3ccccc3)C2)cc(OC)c1OC
CC(=O)Nc1ccc(C(=O)NC2CCN(C3CCCCC3)C2)cc1
COc1cc(N)c(Cl)cc1C(=O)NC1CCN(C)C1
CN(C(=S)c1ccc([N+](=O)[O-])cc1)C1CCN(C2CCCCC2)C1
COc1ccc(S(N)(=O)=O)cc1C(=O)NC1CCN(C2CCCCC2)C1
O=C(NC1=NCCC1)Nc1ccc(Br)cc1
CCOC(=O)C(C)c1cccc(C(=O)CBr)c1
CCOC(=O)C(C)c1cccc(C(=O)c2cc3ccccc3o2)c1
CCOC(=O)C(C)c1ccc(OC)c(C(C)=O)c1
c1ccc(COc2c(-c3ccccc3)n[nH]c2-c2ccccc2)cc1
CCCCCCCOCOc1c(-c2ccccc2)nn(C)c1-c1ccccc1
Cn1nc(-c2ccccc2)c(OCCI)c1-c1ccccc1
CCCCCCCOCCOc1c(-c2ccccc2)nn(C)c1-c1ccccc1
Cn1nc(-c2ccccc2)c(Oc2ccc([N+](=O)[O-])cc2)c1-c1ccccc1
Cn1nc(-c2ccccc2)c(Oc2ccc(N)cc2)c1-c1ccccc1
Cn1nc(-c2ccccc2)c(Oc2ccc(Cl)cc2)c1-c1ccccc1
CCCCSc1c(-c2ccccc2)nn(C)c1-c1ccccc1
CCCCS(=O)(=O)c1c(-c2ccccc2)nn(C)c1-c1ccccc1
Cn1nc(-c2ccccc2)c(S(=O)(=O)c2ccccc2)c1-c1ccccc1
CC1=CC(=O)CC(=O)O1
COC(=O)[C@@H](NC(=O)[C@@H](NC(=O)OCc1ccccc1)C(C)C)C(C)C
CC(C)[C@H](NC(=O)OCc1ccccc1)C(=O)NCc1ccccc1
CC(=O)NCc1ccccc1
O=C(NCC(=O)N1CCCCC1)OCc1ccccc1
Nc1cc(O)nc(S)n1
CCCCCCCCCCCCCCCC(=O)NO
CC(C)(C)OC(=O)N1CCC[C@H]1C(=O)O
CN(C(N)=O)c1ccccc1
COC(=O)c1ccc2c(c1)Cc1cc(C)cc(C(C)=O)c1O2
COC(=O)c1ccc2c(c1)Cc1cc(C)cc(C(C)O)c1O2
CC(=O)O[C@H]1CC[C@]2(C)[C@H]3CC[C@@]4(C)[C@@H](CC[C@@H]4[C@H](C)CCCC(C)(C)O)[C@@H]3CC[C@@]2(O)C1
C[C@H](CCCC(C)(C)O)[C@H]1CC[C@H]2[C@@H]3CC[C@@]4(O)C[C@@H](O)CC[C@]4(C)[C@H]3CC[C@@]21C
CC(=O)O[C@H]1CC[C@]2(C)[C@H]3CC[C@@]4(C)[C@@H](CC[C@@H]4[C@H](C)CCCC(C)(C)OC(=O)C(Cl)(Cl)Cl)[C@@H]3CC[C@@]2(O)C1
O=C1c2cccc([N+](=O)[O-])c2C(=O)c2c1cccc2[N+](=O)[O-]
C=C[C@@]1(C)O[C@H]1CC=C(C)C
C=C/C(C)=C/C(O)C=C(C)C
C=CC(C)=CCC=C(C)CCC=O
C=CC(=C)CCCC(C)(C)O
C=CC(=C)CCC=C(C)CCC=O
C=CC(=C)CC/C=C(\C)CC/C=C(\C)C=O
C=CC(=C)CC/C=C(\C)CC/C=C(\C)C=O
CC(=O)OCc1ccccc1
CC(=O)OCC=CCBr
O=C1CN=C(c2ccccc2F)c2cc(Cl)ccc2N1CC(O)C(O)CO
O=C1CN=C(c2ccccc2F)c2cc(Cl)ccc2N1CC(O)CO
O=C1CN=C(c2ccccc2F)c2cc(Cl)ccc2N1CC(O)CO
C=CCN1C(=O)C[N+]([O-])=C(c2ccccc2F)c2cc(Cl)ccc21
O=C1C[N+]([O-])=C(c2ccccc2F)c2cc(Cl)ccc2N1CC(O)CO
O=C1CN=C(c2ccccc2F)c2cc(Cl)ccc2N1CC(O)CO
O=C1CN=C(c2ccccc2F)c2cc(Cl)ccc2N1CC(O)CO
O=C1CN=C(c2ccccc2F)c2cc(Cl)ccc2N1CC(O)CO
Nc1ccc(NCCc2ccccc2)cc1
CCCCCCC(C)Nc1ccc(NCCCOC(C)C)cc1
CCCCCCC(C)Nc1ccc(NCCCOC(C)C)cc1
O=C(NNC(=O)c1ccccc1C(=O)O)c1ccccc1
O=C(NN1C(=O)c2ccccc2C1=O)c1ccccc1
NC(=O)c1ccccc1C(=O)O
COC(=O)c1ccccc1C#N
COC(=O)c1ccccc1-c1nn[nH]n1
COc1ccc(Cc2nnc(-c3ccccc3C(=O)O)o2)cc1
COc1ccccc1Cc1nnc(-c2ccccc2C)o1
Cc1ccccc1-c1nnc(-c2cccnc2)o1
CCCCCCCCCCCCNC(=O)NCCCN
CCCCNC(=O)NCCCCCCCCCCN
CCNC(=S)NCCCCCCCCCCCCN
NCCCCCCCCNC(=O)Nc1ccccc1
CCCCCCCCCCCCCCCCCCNC(=O)NCCN
CCCCCCCCCCCCCCCCCCNC(=O)NCCCCCCCCN
CCCCCCCCCCCCCCCCCCNC(=O)NCCCN
CCCCCCCCCCCCCCCCCCNC(=O)NCCCCCCCCCCCCN
CCCCNC(=O)NCCCN
C=CCNCC(O)COc1cccc2c1CC(=O)N2
C=CCNCC(COc1cccc2c1CC(=O)N2)OC(=O)C12CC3CC(CC(C3)C1)C2
CC(C)(C)NCC(COc1cccc2c1CC(=O)N2)OC(=O)c1cccnc1
CC(C)(C)NCC(COc1cccc2c1CC(=O)N2)OC(=O)c1ccccc1
CC(C)(C)NCC(COc1cccc2c1CC(=O)N2)OC(=O)c1cccnc1
CC(=O)OCOC(=O)C1=C(C(C)Sc2nnn[nH]2)CS[C@@H]2C(NC(=O)CSC(F)(F)F)C(=O)N12
CC(Sc1nnn[nH]1)C1=C(C(=O)Oc2ccc3c(c2)CCC3)N2C(=O)C(NC(=O)CSC(F)(F)F)[C@H]2SC1
COC(=O)OCOC(=O)C1=C(C(C)Sc2nnn[nH]2)CS[C@@H]2C(NC(=O)CSC(F)(F)F)C(=O)N12
ClCOc1ccccc1Br
C1=CN2COc3ccccc3N=C2N=C1
ClC1=NC2=Nc3ccccc3OCN2C=C1
CN(C)CCN1CCC(O)(c2ccccc2)C(C(O)c2ccccc2)C1
O=c1c2c(nc3c(O)cccn13)CCC2
Cc1cccn2c(=O)c3c(nc12)CCC3
COC(=O)c1cccn2c(=O)c3c(nc12)CCC3
NC(=O)c1cccn2c(=O)c3c(nc12)CCC3
Cc1ccn2c(=O)c3c(nc2c1C)CCC3
Nc1ncccc1-c1ccccc1
CCc1ccnc(N)c1CC
Cc1ccn2c(=O)c3c(nc2c1C(=O)O)CCC3
O=C(O)c1c(Cl)ccn2c(=O)c3c(nc12)CCC3
Nc1ncccc1C(=O)O
OC1(c2ccc(Cl)cc2)CCN(CCCOc2ccc(F)cc2)CC1
COc1ccc(C=Cc2ccncc2)cc1
COc1ccc(C2C=C3CCN(C)CC3C(CO)C2CO)cc1
CCOC(=O)c1c(C)nc(S)c(N)c1NC(C)CC
CCOC(=O)c1c(C)nc2snnc2c1NC(C)CC
O=C(c1ccccc1Br)N1C=NCC1
O=C(c1ccccc1)N1C=NCC1
Cc1ccc(C#N)c(=O)[nH]1
Cc1cc(C)c2c(=O)n(Cc3ccccc3)sc2n1
CCc1cc2c(s1)N=C(NNC(=O)NC)CN=C2c1ccccc1Cl
CCOC(=O)N(C)NC1=Nc2sc(CC)cc2C(c2ccccc2Cl)=NC1
CC1CC2=C(N3CN(C)N=C3C(c3ccccc3Cl)=NC2)S1=O
CCN1CN2C(=N1)C(c1ccccc1Cl)=NCC1=C2S(=O)C(C(=O)NC)C1
O=CN[C@@H](Cc1c[nH]c2cc(Cl)ccc12)C(=O)O
O=C1OC(=O)c2ccccc21
O=C(O)c1ccc(Cl)cc1C(=O)O
O=C1c2ccc(Cl)cc2C(=O)N1c1ccccc1
CCCCN1C(=O)c2ccc(Cl)cc2C1=O
CCOC(=O)CC(=O)CCCC1(C)OCCO1
Cc1ccc(OP2(=O)C(c3ccccc3)N(C)C(=O)N2C)cc1
CN1C(=O)N(C)P(=O)(c2ccccc2)C1c1ccccc1
CN1C(=O)N(C)P(=O)(c2ccccc2)C1c1ccc(C#N)cc1
COc1cc(C2N(C)C(=O)N(C)P2(=O)Oc2ccccc2)ccc1O
CCCCC(CC)C(N(C)C(=O)NC)P(=O)(O)O
CNC(=O)N(C)C(c1ccc(O)c(OC)c1)P(=O)(O)O
CNC(=O)N(C)C(CCSC)P(=O)(O)O
CNC(=O)N(C)CP(=O)(O)O
CN(C)C=C(C#N)C#N
COc1ccc(OC)c(COC(=O)Cl)c1
CCOCCOC(=O)c1ccc(NC(=O)OCc2cc(OC)ccc2OC)cc1
C#CCC(CCCC)O[Si](C)(C)C(C)(C)C
C#CCC(C)(O)CC1CCCCC1
C#CCC(O[Si](CC)(CC)CC)C(C)(C)CCC
CCCCC(O)C(C)(C)C#C[Si](C)(C)C
C#CCC(CCCC)OC
N#CSc1ccc(N)c(N)c1
Nc1cc(Sc2ccccc2)ccc1[N+](=O)[O-]
CC(=O)Nc1cc(Sc2ccccc2)ccc1[N+](=O)[O-]
Nc1ccc(Sc2ccccc2)cc1N
Cc1ccc(Sc2ccc([N+](=O)[O-])c(N)c2)cc1
Cc1ccc(Sc2ccc(N)c(N)c2)cc1
Nc1ccc(Oc2ccc(Cl)cc2)cc1N
c1ccc2[nH]cnc2c1
Nc1ccc(Oc2ccccc2)cc1[N+](=O)[O-]
Nc1ccc(Oc2ccccc2)cc1N
CC(=O)Nc1cc(Sc2ccc(C)cc2)ccc1[N+](=O)[O-]
Cc1ccc(Sc2ccc(N)c(N)c2)cc1
CC(C)Cc1ccc(C(C)C(=O)O)cc1
O=C(Cl)c1ccccc1Oc1ccccc1-c1ccccc1
Cc1ccccc1Oc1ccccc1-c1ccccc1
COC(=O)c1cc(Cl)ccc1O
COc1ccc(Cl)cc1C(=O)Cl
COc1ccc(Cl)cc1C(=O)NCCc1ccc(S(=O)(=O)O)cc1
COc1ccc(Cl)cc1C(=O)NCCc1ccccc1
O=C(NCl)c1ccc(C(=O)NCl)cc1
O=C1CN2CCOC2(c2ccccc2F)c2cc(Cl)ccc2N1
CN1C(=O)CN2CC(CCl)OC2(c2ccccc2)c2cc(Cl)ccc21
CC1CN2CC(=O)Nc3ccc(Cl)cc3C2(c2ccccc2)O1
COCN1C(=O)CN2CCOC2(c2ccccc2Cl)c2cc(Cl)ccc21
CCOC(=O)C(=NO)C(=O)Nc1ccc(Cl)cc1C(=O)c1ccccc1
CCOC(=O)C1N=C(c2ccccc2)c2cc(Cl)ccc2NC1=O
CCOC(=O)C1C(=O)Nc2ccc(Cl)cc2C2(c3ccccc3)OCCN12
O=C1CN2CCOC2(c2ccccc2Cl)c2cc([N+](=O)[O-])ccc2N1
O=C1CN2CCOC2(c2ccccc2Cl)c2cc([N+](=O)[O-])ccc2N1CCO
O=C1CN2CCOC2(c2ccccc2F)c2cc(Cl)ccc2N1CCO
CC(=O)OCCN(C(=O)CBr)c1ccc(Cl)cc1C(=O)c1ccccc1F
CC(=O)OCCN1C(=O)CN2CCOC2(c2ccccc2F)c2cc(Cl)ccc21
C#CC(O)(c1ccccc1)c1ccc([N+](=O)[O-])cc1
N#CC(O)(CCl)CC(=O)O
CCNC(C)Cc1cccc(SC(F)(F)F)c1
CC(=O)Cc1cccc(SC(F)(F)F)c1
FC(F)(F)c1cccc(C=S)c1
O=Cc1cccc(OC(F)(F)F)c1
CC(C)=CCCC(C)=CC=O
CC(C)=CCCC(C)=CC=O
CC(C)=CCCC(C)=CC=O
CC(C)=CCCC(C)=CC=O
CC(C)=CCC/C(C)=C/CC/C(C)=C/C=O
CC(C)=CCCC(C)=CCCC=CC=O
CC(=CC=O)CCC=Cc1ccccc1
CC(C)=CCCC(C)=CC=O
CC(C)=CCCC(C)=CC=O
OC1c2ccccc2C=Cc2ccccc21
ClC1c2ccccc2C=Cc2ccccc21
C(#CC1c2ccccc2C=Cc2ccccc21)COC1CCCCO1
CS(=O)(=O)OCC#CC1c2ccccc2C=Cc2ccccc21
OCCN1CCN(CC#CC2c3ccccc3C=Cc3ccccc32)CC1
Cc1cccc([N+](=O)[O-])c1C
O=[N+]([O-])c1ccccc1-c1ccccc1
O=C1CCC(O)(c2ccc(F)cc2)CC1
COC1(c2ccc(C)cc2)CCC(=NO)CC1
CC(C)(C)c1ccc(OP(=O)(Cl)Cl)cc1
O=P(Cl)(Cl)Oc1ccccc1Cl
O=P(Cl)(Oc1ccccc1)Oc1ccccc1
Cc1ccc(OP(=O)(Cl)Cl)cc1
O=P(Cl)(Cl)Oc1ccccc1
Cc1ccc(OP(=O)(Cl)Cl)cc1
C=CC(=O)c1ccccc1
O=C(CCCN1CCC(C(O)(c2ccccc2)c2ccccc2)CC1)c1ccc(N2CCCCC2)cc1
CN(C)c1ccc(C(=O)CCCN2CCC(C(O)(c3ccccc3)c3ccccc3)CC2)cc1
O=C(CCCN1CCC(=C(c2ccccc2)c2ccccc2)CC1)c1ccc(F)cc1
CCOC(=Nc1cccc(C(F)(F)F)c1)C(C)C
CNC(=Nc1ccc(Br)c(C(F)(F)F)c1)C(C)(C)OC(C)=O
CNC(=Nc1ccc(Br)c(C(F)(F)F)c1)C(C)(C)O
Nc1ccc(C(=S)N2CCCCC2)cc1
Nc1ccc(C(=S)SCCO)cc1
CSC(=S)c1ccc(N)cc1
O=C1N=NC(=O)N1c1ccccc1
CN1CC[C@]23c4c5ccc(O)c4O[C@H]2[C@@H](O)C=C[C@H]3[C@H]1C5
C(=NC1CCCCC1)=NC1CCCCC1
Nc1ccccc1S(=O)(=O)O
Nc1ccc(S(=O)(=O)O)cc1
CC(=O)NCc1sccc1C
CC(=O)NCc1sccc1CBr
O=C(Cc1cccs1)NCO
CON=C(C(=O)N[C@@H]1C(=O)N2C(C(=O)O)=C(COC(N)=O)CS[C@H]12)c1ccco1
CCN1CN=C(c2ccccc2)OC1=O
CN1CN=C(c2ccc([N+](=O)[O-])cc2)OC1=O
CN1CN=C(c2ccc(N)cc2)OC1=O
CC(=O)O[C@H]1CC[C@H]2[C@@H]3CCC4=CC(=O)CC[C@]4(C)[C@@]3(Br)[C@@H](F)C[C@]12C
C[C@]12C[C@H](F)[C@@]3(Cl)[C@@H](CCC4=CC(=O)CC[C@@]43C)[C@@H]1CCC2=O
CC(=O)O[C@H]1CC[C@H]2[C@@H]3CCC4=CC(=O)CC[C@]4(C)[C@H]3[C@@H](F)C[C@]12C
CC(=O)O[C@H]1CC[C@H]2[C@@H]3C=C(Cl)C4=CC(=O)CC[C@]4(C)[C@H]3[C@@H](F)C[C@]12C
C[C@]12C[C@H](F)[C@H]3[C@@H](C=CC4=CC(=O)CC[C@@]43C)[C@@H]1CCC2=O
C#C[C@]1(O)CC[C@H]2[C@@H]3[C@@H]4O[C@@H]4C4=CC(=O)CC[C@]4(C)[C@H]3[C@@H](F)C[C@@]21C
C#C[C@]1(O)CC[C@H]2[C@@H]3C=C(Cl)C4=CC(=O)CC[C@]4(C)[C@H]3[C@@H](F)C[C@@]21C
C[C@]12C[C@H](F)[C@H]3[C@@H](CCC4=CC(=O)CC[C@@]43C)[C@@H]1CC[C@@H]2O
CC(=O)O[C@H]1CC[C@H]2[C@@H]3C[C@H](Cl)C4=CC(=O)CC[C@]4(C)[C@H]3[C@@H](F)C[C@]12C
C[C@]12C[C@H](F)[C@H]3[C@@H](CCC4=CC(=O)CC[C@@]43C)[C@@H]1CCC2=O
C#Cc1cccc(Oc2ccc([N+](=O)[O-])c([N+](=O)[O-])c2)c1
C#Cc1cccc(Oc2ccc(N)c(N)c2)c1
N#CC=C1CCN2c3ccccc3Cc3ccccc3C2C1
CNC1CCN2c3ccccc3Cc3ccccc3C2C1
NCC1CCN2c3ccccc3Cc3ccccc3C2C1
NC1CCN2c3ccccc3Cc3ccccc3C2C1
Cc1ccccc1NC(=O)c1cc([N+](=O)[O-])ccc1NC(=O)CF
Cc1ccccc1-n1c(CF)nc2ccc(N)cc2c1=O
Cc1ccccc1NC(=O)c1cc([N+](=O)[O-])ccc1NC(=O)CF
Cc1ccccc1-n1c(CF)nc2ccc(N)cc2c1=O
Cc1ccccc1-n1c(CF)nc2ccc(N)cc2c1=O
CC(=O)OCCOc1cnc(-c2ncc([N+](=O)[O-])n2C)nc1
Nc1cc(C(F)(F)F)ccc1Br
C1=CN2CSc3ccccc3N=C2N=C1
N=c1ncccn1CSc1ccccc1Br
CC(=O)Nc1cccc(C(F)(F)F)c1
COC(=S)Cc1ccncc1
Cc1ccc2c(c1)CC(N1CCN(C)CC1)c1cc(F)ccc1S2
CN1CCN(C2Cc3cc(Cl)ccc3Sc3cc(F)ccc32)CC1
CN1CCN(C2Cc3cc(Cl)ccc3Sc3ccc(F)cc32)CC1
Cc1ccc2c(c1)C=C(N1CCN(C)CC1)c1cc(F)ccc1S2
Cc1ccc2c(c1)Sc1ccc(F)cc1C(N1CCN(C)CC1)C2
COc1ccc2c(c1)Sc1ccc(F)cc1C(N1CCN(C)CC1)C2
CCOC(=O)c1nn(CC)c2nccc(O)c12
CCn1ncc2c(O)c(C(=O)O)cnc21
CCOC(=O)C(=CNc1cc(C)nn1CC)C(=O)OCC
CCOC(=O)c1cnc2c(c(C)nn2CC)c1O
CCCCNc1c(C(=O)OCC)cnc2c1cnn2CC
CCCCNc1c(C(=O)Cl)cnc2c1cnn2CC
CCOC(=O)C(=CNc1ccnn1Cc1ccco1)C(=O)OCC
CCOC(=O)c1cnc2c(cnn2Cc2ccco2)c1O
CCOC(=O)c1cnc2c(cnn2Cc2ccco2)c1OCC
CCCCNc1c(C(=O)OCC)cnc2[nH]ncc12
CCOC(=O)C(=CNc1ccnn1Cc1ccncc1)C(=O)OCC
CCOC(=O)c1cnc2[nH]ncc2c1O
CCOC(=O)c1cnc2[nH]ncc2c1OCC
CCCCNc1c(C(=O)O)cnc2[nH]ncc12
O=C1Nc2cc(Br)c(Br)cc2Nc2ncccc21
CN(C)CC(=O)N1c2ccccc2NC(=S)c2cccnc21
CCCN(CCC)CC(=O)N1c2ccccc2NC(=S)c2cccnc21
CCCN(CCC)CC(=O)N1c2cc(C)c(C)cc2NC(=S)c2cccnc21
CCCN(CCC)CC(=O)N1c2cc(Cl)c(Cl)cc2NC(=S)c2cccnc21
CCN(CC)CC(=O)N1c2cc(Br)c(Br)cc2NC(=S)c2cccnc21
O=C(CN1CCN(CCO)CC1)N1c2cc(Br)c(Br)cc2NC(=S)c2cccnc21
O=C(CN1CCCC1)N1c2ccccc2NC(=S)c2cccnc21
O=C(CN1CCCCC1)N1c2ccccc2NC(=S)c2cccnc21
CN1CCN(CC(=O)N2c3ccccc3NC(=S)c3cccnc32)CC1
Cc1cc2c(cc1C)N(C(=O)CN1CCN(C)CC1)c1ncccc1C(=S)N2
CN(C)CC(=O)N1c2ccccc2-n2c(n[nH]c2=O)-c2cccnc21
CCCN(CCC)CC(=O)N1c2ccccc2-n2c(n[nH]c2=O)-c2cccnc21
CCCN(CCC)CC(=O)N1c2cc(Cl)c(Cl)cc2-n2c(n[nH]c2=O)-c2cccnc21
O=C(CN1CCN(CCO)CC1)N1c2ccccc2-n2c(n[nH]c2=O)-c2cccnc21
O=C(CN1CCN(CCO)CC1)N1c2cc(Br)c(Br)cc2-n2c(n[nH]c2=O)-c2cccnc21
O=C(CN1CCCC1)N1c2ccccc2-n2c(n[nH]c2=O)-c2cccnc21
CCCN(CCC)CC(=O)N1c2ccccc2-n2c(nn(CCN(C)C)c2=O)-c2cccnc21
CCCN(CCC)CC(=O)N1c2cc(C)c(C)cc2-n2c(nn(CCCN(C)C)c2=O)-c2cccnc21
CCCn1nc2n(c1=O)-c1cc(Br)c(Br)cc1N(C(=O)CN(CC)CC)c1ncccc1-2
O=C(CN1CCCC1)N1c2ccccc2-n2c(nn(CCN3CCCC3)c2=O)-c2cccnc21
CN(C)CCn1nc2n(c1=O)-c1ccccc1N(C(=O)CN1CCCCC1)c1ncccc1-2
CN1CCN(CC(=O)N2c3ccccc3-n3c(nn(CCCN4CCCC4)c3=O)-c3cccnc32)CC1
CCCN(CCC)CC(=O)N1c2cc(F)c(F)cc2-n2c(nn(CCN3CCN(C)CC3)c2=O)-c2cccnc21
Cc1cc2c(cc1C)-n1c(nn(CCCN(C)C)c1=O)-c1cccnc1N2C(=O)CN(C)C
O=c1ccc2ccccc2nn1
O=c1cnc2ccccc2nc1
Cc1cc2c(cc1C)-n1c(nn(CCCN(C)C)c1=O)-c1cccnc1N2C(=O)CN1CCN(C)CC1
OC(CCCN1CC=C(c2noc(C3CC3)n2)CC1)c1ccc(F)cc1
Cc1csc(C2=CCN(CCCC(O)c3ccc(F)cc3)CC2)n1
CCc1cc(C2=CCN(CCCC(O)c3ccc(F)cc3)CC2)[nH]n1
OC(CCCN1CC=C(c2cc(C(F)(F)F)on2)CC1)c1ccc(F)cc1
Cc1csc(C2CCN(CCCC(O)c3ccc(F)cc3)CC2)n1
OC(CCCN1CCC(c2ncco2)CC1)c1ccc(F)cc1
Cc1cc(C2=CCN(CCCC(O)c3ccccc3)CC2)on1
Cc1cc(C2=CCN(CCCC(=O)c3ccc(F)cc3)CC2)on1
O=C(CCCN1CC=C(c2noc(C3CC3)n2)CC1)c1ccc(F)cc1
Cc1csc(C2=CCN(CCCC(=O)c3ccc(F)cc3)CC2)n1
O=C(CCCN1CC=C(c2ccon2)CC1)c1ccc(F)cc1
O=C1NCCN1Cc1ccc(Cl)cc1
O=C1NCCN1Cc1cccc(F)c1
OCc1cccc(Cl)c1Cl
N=C1NC(=C2SC(=O)NC2=S)c2ccccc21
N=C1NC(=C2SC(=S)NC2=S)c2ccccc21
COc1cc(C=NC2CCCCC2)c([N+](=O)[O-])cc1OC
CCN(CC)c1ccc(N=Cc2cc(OC)c(OC)cc2[N+](=O)[O-])cc1
COc1cc(C=C2COCCN2CCCN)c([N+](=O)[O-])cc1OC
COc1cc(C=C2CCCOC2CN)c([N+](=O)[O-])cc1OC
COc1cc(C=C(N)C(N)=Cc2cc(OC)c(OC)cc2[N+](=O)[O-])c([N+](=O)[O-])cc1OC
COc1cc(C=C=CCN)c([N+](=O)[O-])cc1OC
COc1cc(C=S2C=CN=C2N)c([N+](=O)[O-])cc1OC
c1ccc2[nH]ncc2c1
COc1cc([N+](=O)[O-])c(C=NO)c(Cc2ccccc2)c1OC
CC(C)=CC(C)(S)C(NC=O)C(=O)O
CC(C)(S)[C@@H](N)C(=O)O
O=C(Oc1ccc([N+](=O)[O-])cc1)C1=C(N2CCCC2)c2ccccc2S(=O)(=O)C1
O=C(Oc1ccc([N+](=O)[O-])cc1)C1=C(O)c2ccccc2S(=O)(=O)C1
O=C1c2ccccc2C(=O)N1Cc1cn2c3c(cccc13)CCc1ccccc1-2
O=C(c1ccc(-c2ccc(Cl)cc2)o1)C1CC1
CC(=O)c1ccc(O)c(CS(C)(=O)=O)c1
CC(=O)c1ccc(OCc2ccccc2)c(CS(C)(=O)=O)c1
CC1=CC(=O)C(C)=C(C)C1=O
CC1=CC(=O)C(C)=CC1=O
CC1=CC(=O)C(C)=C(C)C1=O
O=C1c2ccccc2C(=O)c2c(NO)cccc21
O=C1c2ccccc2C(=O)c2c(NO)cccc21
Cc1cc2c(cc1C)C(=O)c1c(NO)cccc1C2=O
Nc1cccc2c1C(=O)c1ccccc1C2=O
Nc1cccc2c1C(=O)c1ccccc1C2=O
Nc1cccc2c1C(=O)c1ccccc1C2=O
Nc1cccc2c1C(=O)c1ccccc1C2=O
Cc1cc2c(cc1C)C(=O)c1c(N)cccc1C2=O
Nc1cccc2c1C(=O)c1ccccc1C2=O
Nc1cccc2c1C(=O)c1ccccc1C2=O
Cc1cc2c(cc1C)C(=O)c1c(N)cccc1C2=O
Nc1cccc2c1C(=O)c1ccccc1C2=O
Nc1cccc2c1C(=O)c1ccccc1C2=O
Nc1cccc2c1C(=O)c1ccccc1C2=O
Nc1cccc2c1C(=O)c1ccccc1C2=O
Cc1cc2c(cc1C)C(=O)c1c(N)cccc1C2=O
Nc1cccc2c1C(=O)c1ccccc1C2=O
CCCCCCCCCCCCCCCCCC(=O)O
CCCCCCCCCCCCCCCCCC(=O)OCC
CC(=O)O[C@H]1C[C@H](OC(C)=O)CC2=CC(=O)[C@@H]3[C@H](CC[C@@]4(C)[C@H]3CC[C@@H]4[C@H](C)CCCC(C)C)[C@]21C
CC(CC=O)CCC(C)C(C)C
C#CCOC(=O)C=C(C)C=CCC(C)CCCCC
CC(C)CCCC(C)CC=CC=CC(=O)O
COC(=O)C(C)=CC=CCC(C)CCCC(C)(C)OC
COC(=O)C(C)=CC=CCC(C)CCC=C(C)C
C#CCOC(=O)C(C)=CC=CCC(C)CCCC(C)(C)OC
CC(C)=CCCC(C)CC=CC=C(C)C(=O)O
CCC1(c2ccccc2)C(=O)NC(=O)NC1=O
C=CCC1(C(C)CCC)C(=O)NC(=O)NC1=O
CCOC(=O)C1(c2ccccc2)CCN(CC(=O)O)CC1
CC(=O)CCCCC(=O)Cl
C/C=C/C=C/C(=O)OC
C/C=C/C=C/C(=O)OC
C/C=C/C=C/C(=O)OC
O=C(O)CC12CC3CC(CC(Cl)(C3)C1)C2
C1COCCOCCNCCOCCOCCN1
C1COCCOCCOCCNCCOCCOCCOCCN1
C1COCCOCCNCCSCCSCCN1
C1CSCCSCCNCCSCCSCCN1
C1COCCNCCOCCOCCN1
C1COCCNOCCN1
O=C(Cl)COc1ccccc1OCC(=O)Cl
O=C1COc2ccccc2OCC(=O)N2CCOCCN1CCOCC2
Cc1ccc(S(=O)(=O)NCCNS(=O)(=O)c2ccc(C)cc2)cc1
COC(=O)N1CCN2CCOCCOCCN(CCOCCOCC2)CCN(C(=O)OC)CC1
C1COCCOCCNCCOCCOCCOCCOCCN1
OCCOCCOCCOCCOCCOCCOCCO
CCCCCCCCCC(=O)N1CCOCCOCCN(C(=O)CCCCCCCCC)CCOCCOCC1
COP(=O)(CC(=O)C(C)C1CCCCC1)OC
COP(=O)(CC(=O)CCC1CCCCC1)OC
COP(=O)(CC(=O)CCC1CCCC1)OC
C=CCC(C)C(=O)OCC
O=C1CN=C(c2ccccc2)c2cc(Cl)ccc2N1
NC(=O)C1N=C(c2ccccc2)c2cc(Cl)ccc2NC1=O
CCOC(=O)C1N=C(c2ccccc2)c2cc(C)ccc2NC1=O
O=C1CN=C(c2ccccc2)c2cc(Cl)ccc2N1
CN1C(=O)CN=C(c2ccccc2)c2cc(Cl)ccc21
CCCN(CCC)c1c([N+](=O)[O-])cc(C(F)(F)F)c(Cl)c1[N+](=O)[O-]
CCC(C)Nc1c(C(F)(F)F)cc([N+](=O)[O-])c(Cl)c1[N+](=O)[O-]
C=C(Cl)CNc1c([N+](=O)[O-])cc(C(F)(F)F)c(Cl)c1[N+](=O)[O-]
O=[N+]([O-])c1cc(C(F)(F)F)c(Cl)c([N+](=O)[O-])c1NC1CC1
COCCNc1c([N+](=O)[O-])cc(C(F)(F)F)c(Cl)c1[N+](=O)[O-]
CC#CNc1c([N+](=O)[O-])cc(C(F)(F)F)c(Cl)c1[N+](=O)[O-]
CCN(CC)c1c([N+](=O)[O-])cc(C(F)(F)F)c(Cl)c1[N+](=O)[O-]
CCCN(CCC)c1c([N+](=O)[O-])cc(C(F)(F)F)c(N)c1[N+](=O)[O-]
Cc1cccc(C)c1NCC=O
CCc1cccc(CC)c1NCC=O
CCc1cccc(CC)c1N(CC=O)C(=O)CCl
Cc1cccc(C)c1NCC=O
Cc1cccc(C)c1N(CC=O)C(=O)CCl
Cc1cccc(C)c1NCC=O
Cc1ccc(C)c(N(CC=O)C(=O)C(C)Br)c1C
Cc1ccc(Cl)cc1NCC=O
Cc1ccc(Cl)cc1N(CC=O)C(=O)C(C)Cl
CCc1cccc(OC)c1N(CC=O)C(CC)C(=O)Cl
CCCc1ccc(F)cc1NCC=O
Cc1ccc(C#N)cc1NCC=O
Cc1ccc(C#N)cc1N(CC=O)C(=O)CCl
COc1ccc(C)c(NCC=O)c1
CSc1cccc(N(CC=O)C(=O)CCl)c1C
Cc1ccc(C(F)(F)F)cc1NCC=O
Cc1ccc(C(F)(F)F)cc1N(CC=O)C(=O)CCl
COCc1ccc(C)c(NCC=O)c1
COCc1ccc(C)c(N(CC=O)C(=O)CCl)c1
COc1ccc2c(c1)C1(C)CCC(C2)C1N
Clc1ccc(OC(c2ccc(Cl)cc2)C(Cl)(Cl)Cl)cc1
BrC=Cc1ccccc1
BrC=Cc1ccccc1
O=C(O)c1ccc2c(=O)c3ccccc3ccc2c1
COC(=O)c1ccc(C(=O)OC)c(CBr)c1
CC(CO)c1ccc2c(=O)c3ccccc3ccc2c1
O=C(Cl)c1ccc2c(=O)c3ccccc3ccc2c1
CC(=O)OCC(C)c1ccc2c(=O)c3ccccc3ccc2c1
CCOCC(C)c1ccc2c(=O)c3ccccc3ccc2c1
O=c1c2ccccc2ccc2cc(CCO)ccc12
O=C(O)CCCCCCC1=CC(O)CC1=O
CCCC#CC(O)CCCl
CCCCCC(/C=C/I)OC(Cc1ccc(OC)cc1)(c1ccccc1)c1ccccc1
O=C(O)CCCC/C=C\C1=CCCC1=O
O=C(O)CCc1ccc(-c2ccccc2Cl)cc1
O=C(O)CCc1ccc(-c2ccccc2Cl)cc1
O=C(Cl)CCc1ccc(-c2ccccc2Cl)cc1
O=CCCc1ccc(-c2ccccc2Cl)cc1
CC(=O)CCc1ccc(-c2ccccc2Cl)cc1
O=C(O)C(CCO)c1ccc(-c2ccccc2Cl)cc1
CCOC(=O)C(O)CCc1ccc(C2CCCCC2)c(Cl)c1
CCOC(=O)C(O)CCc1ccc(C2CCCCC2)c([N+](=O)[O-])c1
CCOC(=O)C(O)CCc1ccc(C2CCCCC2)c(N)c1
CCOC(=O)C(O)CCc1ccc(C2CCCCC2)c(NC)c1
O=C(O)C(O)CCc1ccc(C2CCCCC2)c(O)c1
N#Cc1cc(CCC(O)C(=O)O)ccc1C1CCCCC1
CC(C)NC(=O)C(O)CCc1ccc(-c2ccccc2Cl)cc1
CCOC(=O)C(Br)CCc1ccc(-c2ccccc2Cl)cc1
O=C(O)C(S)CCc1ccc(-c2ccccc2Cl)cc1
O=C(SC(CCc1ccc(-c2ccccc2Cl)cc1)C(=O)O)c1ccccc1
CCOC(=O)C(CCc1ccc(-c2ccccc2Cl)cc1)SC(C)=S
CCOC(=O)C(CCc1ccc(-c2ccccc2Cl)cc1)SC(C)=S
N#CSC(CCc1ccc(-c2ccccc2Cl)cc1)C(=O)O
CCOC(=O)SC(CCc1ccc(-c2ccccc2Cl)cc1)C(=O)O
CC=CCN(Cc1cc(C)ccc1C)c1ncnc2c1ncn2[C@@H]1O[C@H](CO)[C@@H](O)[C@H]1O
COc1ccc(Cl)cc1CN(CCO)c1ncnc2c1ncn2[C@@H]1O[C@H](CO)[C@@H](O)[C@H]1O
Fc1ccc(Br)c(S)c1
CN1CCN(CCCN2c3ccc(F)cc3Sc3ccc(S(=O)(=O)N(C)C)cc32)CC1
CC(=O)N1c2ccccc2Sc2cc(F)ccc21
CCCCOc1cc(C)c(NC(=O)C(C)NC)c(C)c1
CCOc1cc2ccnc(N3CCN(C(=O)N4CCCCC4)CC3)c2cc1OCC
COc1cc2ncnc(N3CCN(C(=O)N4CCCCC4)CC3)c2cc1OC
O=C1CSC(=S)N1c1ccc(Cl)cc1
CCOC(C)=C1SC(=S)N(c2ccc(Cl)cc2)C1=O
CC(O)=C1SC(=S)N(c2ccc(Cl)cc2)C1=O
CCOC(CC)=C1SC(=S)N(c2ccc(Cl)cc2)C1=O
CCOC(Cc1ccccc1)=C1SC(=S)N(c2ccc(Cl)cc2)C1=O
CCC(S)=C1SC(=S)N(c2ccc(Cl)cc2)C1=O
O=C1C(=C(O)Cc2ccccc2)SC(=S)N1c1ccccc1
CCOC(Cc1ccccc1)=C1SC(=S)N(c2ccccc2)C1=O
CCOC(CC)=C1SC(=S)N(c2ccccc2)C1=O
CC(O)=C1SC(=S)N(c2ccc(F)cc2)C1=O
O=C(Nc1ccc(S)cc1)OCc1cccnc1
N#CSc1ccc(NC(=O)OCc2cccnc2)cc1
CC1=C(C(=O)OCCOCc2ccccc2)C(c2ccccc2C(F)(F)F)C(C(=O)OCCOCc2ccccc2)=C(C)N1
CC1=C(C(=O)OC(C)COCc2ccccc2)C(c2ccccc2C(F)(F)F)C(C(=O)OC(C)COCc2ccccc2)=C(C)N1
[O-][n+]1c(CO)c(CBr)[n+]([O-])c2ccccc21
CNCCN1CCN(c2ccccc2OC)CC1
CCCc1ncc(C(=O)OCC)s1
N#CCc1ncccn1
COCC(C#N)c1ccccn1
CC(O)c1ccccn1
COC(C)c1ccccn1
CNC(=O)ON=C1SCC(=O)N1C(C)C
C=CCN1C(=O)CSC1=NOC(=O)NC
CNC(=O)ON=C1SCC(=O)N1CCOC
CCN1C(=O)CSC1=NOC(=O)NCCCl
C=CCNC(=O)ON=C1SCC(=O)N1CC
CNC(=O)ON=C1SC(C)C(=O)N1N(C)C
CCN1C(=O)CSC1=NOC(=O)N(C)SC(Cl)(Cl)Cl
O=C(O)CCC(=O)c1ccc(-c2ccccc2)cc1
O=C(CC(=O)C1CCCCC1)C1CCCCC1
Cn1nc(-c2ccccc2)cc1Cl
COc1ccc2[nH]c(C)c(CC(=O)OC(OC(C)=O)c3ccccc3)c2c1
COc1ccc2c(c1)c(CC(=O)OC(OC(C)=O)c1ccccc1)c(C)n2C(=O)c1ccc(Cl)cc1
COc1ccc2c(c1)c(CC(=O)OC(OC(C)=O)c1ccccc1)c(C)n2C(=O)c1ccc(Cl)cc1
COc1ccc2c(c1)c(CC(=O)OCC(=O)O)c(C)n2C(=O)c1ccc(Cl)cc1
COc1ccc(NN=C(COC(=O)CCC(C)=O)OCc2ccccc2)cc1
COc1ccc2c(c1)c(CC(=O)OC(OC(C)=O)c1ccccc1)c(C)n2C(=O)c1ccc(Cl)cc1
CCCCCCCCCCOS(C)=O
CCC1(CC)C(=O)c2cc(OC)c(C)c(C)c2C1=O
CCC1(CC)C(=O)c2cc(OCC(=O)O)c(C)c(C)c2C1=O
COC(=O)COc1cc2c(c(Cl)c1C)C(=O)C1(CCCC1)C2=O
CCC1(C)C(=O)c2cc(OC)c(Cl)c(Cl)c2C1=O
CCC1(c2ccccc2)C(=O)c2cc(OC)c(Cl)c(Cl)c2C1=O
Cc1c(OCC#N)cc2c(c1Cl)C(=O)C1(CCCC1)C2=O
CC1(c2ccccc2)C(=O)c2cc(O)c(Cl)c(Cl)c2C1=O
CC1(c2ccccc2)C(=O)c2cc(OCC(=O)O)c(Cl)c(Cl)c2C1=O
CC1(c2ccc(Cl)cc2)C(=O)c2cc(O)c(Cl)c(Cl)c2C1=O
CC1(c2ccc(Cl)cc2)C(=O)c2cc(OCC(=O)O)c(Cl)c(Cl)c2C1=O
COc1cc2c(c(Cl)c1Cl)C(=O)CC2=O
CC1(c2cccs2)C(=O)c2cc(OCC(=O)O)c(Cl)c(Cl)c2C1=O
N#Cc1c(OCCOc2ccccc2)cccc1[N+](=O)[O-]
COc1cccc(NC(=O)C(=O)O)c1C(N)=O
COc1cccc(NC(=O)C(N)=O)c1C(N)=O
COc1cc(OC)c2c(=O)oc(=O)[nH]c2c1
CN(C)c1cccc([N+](=O)[O-])c1C#N
CSc1cccc(N)c1C(N)=O
COc1cc2c(cc1OC)[C@@H]1CN(C)CC[C@@H]1N=C2c1ccc(N)cc1
COc1cc2c(cc1OC)[C@@H]1CN(C)CC[C@@H]1N=C2c1ccc(NC(C)=O)cc1
COc1cc2c(cc1OC)[C@@H]1CN(C)CC[C@@H]1N=C2c1ccc(NC(=O)C(C)(C)C)cc1
COc1cc2c(cc1OC)[C@@H]1CN(C)CC[C@@H]1N=C2c1ccc(NC(=O)c2ccccc2)cc1
COc1cc2c(cc1OC)[C@@H]1CN(C)CC[C@@H]1N=C2c1ccc(F)cc1
COc1cc2c(cc1OC)[C@@H]1CN(C)CC[C@@H]1N=C2c1ccc([N+](=O)[O-])cc1
CN1CC[C@@H]2N=C(c3ccccc3)c3cc4c(cc3[C@@H]2C1)OCO4
COc1cc2c(cc1OC)[C@@H]1CN(C)CC[C@@H]1N=C2c1ccc(C)c(C)c1
COc1cc2c(cc1OC)[C@@H]1CN(C)CC[C@@H]1N=C2c1ccc(NC=O)cc1
COc1cc2c(cc1OC)[C@@H]1CN(C)CC[C@@H]1N=C2c1cccc(NC=O)c1
CCCCC(=O)Nc1ccc(C2=N[C@H]3CCN(C)C[C@H]3c3cc(OC)c(OC)cc32)cc1
COc1cc2c(cc1OC)[C@@H]1CN(C)CC[C@@H]1N=C2c1ccc(NC(=O)Cc2ccccc2)cc1
CC(C)(C)c1ccc2sc(S)nc2c1
CN(C)C(=O)N(C)c1nc2cc(Cl)ccc2s1
FC1(F)Oc2ccc(Cl)cc2C(F)(F)O1
O=C1CCCCCCCCC(=O)OCCCCCCO1
CCC1(C)COC(=O)CCCCCCCCC(=O)OC1
CCN(C=C(C(=O)C(=O)c1ccccc1)c1ccccc1)CC
O=c1c(-c2ccccc2)c[nH]nc1-c1ccccc1
Cn1cc(-c2ccccc2)c(=S)c(-c2ccccc2)n1
O=[N+]([O-])c1ccc(O)cc1
Cc1ccc(NC(=O)OCc2ccco2)cc1NC(=O)OCc1ccco1
C#C[C@]1(O)CC[C@H]2[C@@H]3CCC4=C/C(=N/O)CC[C@@H]4[C@H]3CC[C@@]21C
CN1CCCNC(=O)C1
NC(=O)c1cnn([C@@H]2O[C@H](CO)[C@@H](O)[C@H]2O)n1
NC(=O)c1cnn([C@@H]2O[C@H](CO)[C@@H](O)[C@H]2O)n1
CC(=O)OC[C@H]1O[C@@H](n2ncc(C(N)=S)n2)[C@H](OC(C)=O)[C@@H]1OC(C)=O
NC(=S)c1cnn([C@@H]2O[C@H](CO)[C@@H](O)[C@H]2O)n1
NC(=S)c1cn([C@@H]2O[C@H](CO)[C@@H](O)[C@H]2O)nn1
Nc1cnn([C@@H]2O[C@H](CO)[C@@H](O)[C@H]2O)n1
Nc1cn([C@@H]2O[C@H](CO)[C@@H](O)[C@H]2O)nn1
Nc1nc(Cl)nc2c1ncn2[C@@H]1O[C@H](CO)[C@@H](O)[C@H]1O
Nc1[nH]c(=S)nc2c1ncn2[C@@H]1O[C@H](CO)[C@@H](O)[C@H]1O
Nc1nc(Cl)nc2c1ncn2[C@@H]1O[C@H](CO)[C@@H](O)[C@H]1O
Nc1[nH]c(=S)nc2c1ncn2[C@@H]1O[C@H](CO)[C@@H](O)[C@H]1O
CN1CCC(=C2c3ccccc3CC(=O)c3ccccc32)CC1
On1c(C(F)(F)F)nc2ncc(Cl)cc21
Nc1cnc2nc(C(F)(F)F)n(O)c2c1
CCC(C(=O)OCc1cccc(Oc2ccccc2)c1)c1ccccc1
CCOC(=O)C1=C(C)NC(C)=C(C(=O)OCC)C1c1cc(NCCN(CC)CC)ccc1Cl
O=C(CCCCC(=O)OCCO)OCCO
O=C(CCCCCCCC(=O)OCCO)OCCO
O=C(OCCO)C1CCCCC1(C(=O)OCCO)C(=O)OCCO
O=C(CCCCCCCCC(=O)OCCO)OCCO
O=C(OCCO)c1ccc(C(=O)OCCO)cc1
CCC(CC)Nc1c([N+](=O)[O-])cc(C)c(N)c1[N+](=O)[O-]
CCCN(CCC)c1c([N+](=O)[O-])cc(C)c(N)c1[N+](=O)[O-]
CCC(C)Nc1c([N+](=O)[O-])cc(C)c(N)c1[N+](=O)[O-]
CCN(CC)c1c([N+](=O)[O-])cc(C#N)c(N)c1[N+](=O)[O-]
CCC(CC)(CO)COc1cc(O)c2c(c1N)C(=O)c1ccccc1C2=O
CCCCC(CC)(CO)COc1cc(O)c2c(c1N)C(=O)c1ccccc1C2=O
CC(CCO)CCOc1cc(O)c2c(c1N)C(=O)c1ccccc1C2=O
CCCC(O)C(C)(C)COc1cc(O)c2c(c1N)C(=O)c1ccccc1C2=O
Nc1c(OCCO)cc(O)c2c1C(=O)c1ccccc1C2=O
N#CC1=CC(C(F)(F)F)(C(F)(F)F)N=N1
COc1ccc(-n2c(-c3ccccc3)cc3c2CCCC3)cc1
Cc1cc(C)cc(C)c1
CCN(CC)CCOc1ccc(-n2c(-c3ccccc3)cc3cc(OC(=O)c4ccccc4)ccc32)cc1
COC(=O)CCCCCCC1C(=O)C[C@@H](O)C1=O
CC(C)(Oc1ccc(COc2ccccc2)cc1)C(=O)O
CC(Oc1ccc(COc2ccccc2)cc1)C(=O)O
CC(Oc1ccc(COc2ccccc2)cc1)C(=O)O
CC(Oc1ccc(COc2ccccc2)cc1)C(=O)O
CC(Oc1ccc(COc2ccccc2)cc1)C(=O)O
CC1(C(=O)O)CCC(=O)c2cc(C3CCCCC3)c(Cl)cc21
CC1(C(=O)O)CCCc2cc(C3CCCCC3)c(Cl)cc21
O=C1CCC(C(=O)O)c2cc(Cl)c(C3CCCCC3)cc21
CCOC(=O)Cc1ccc(C2CCCCC2)c(Cl)c1
CCOC(=O)CCC(C(=O)OCC)c1ccc(C2CCCCC2)c(Cl)c1
O=C(O)C1CCCc2cc(C3CCCCC3)c(Cl)cc21
CC(Cl)c1ccc(C2CCCCC2)cc1
CC1(C(=O)O)CCCc2cc(C3CCCCC3)ccc21
N#CCc1ccc(C2CCCCC2)cc1
CCOC(=O)Cc1ccc(C2CCCCC2)cc1
CCOC(=O)CCC(C(=O)OCC)c1ccc(C2CCCCC2)cc1
O=C1CCC(C(=O)O)c2cc(Cl)c(C3CCCCC3)cc21
CCOC(=O)CCC(C#N)c1ccc(C2CCCCC2)c(Cl)c1
C=CC(=O)OCC(CN(F)F)N(F)F
CC(C)(S)[C@H](N)C(=O)O
C1=Cc2ccccc2CC1=Nc1ccccc1
CC(C)(C)c1ccc(C(O)C(Cl)(Cl)Cl)cc1
CCCC(=O)c1ccc(C(C)(C)C)cc1
CC(C)C(=O)c1ccc(C(C)(C)C)cc1
CCC(C)C(=O)c1ccc(C(C)(C)C)cc1
C=C1CCCC(C)(C)C1C(=O)CC(C)=O
O=P(Cl)(Cl)OCCOCCOP(=O)(Cl)Cl
CCN(CC)CCNc1nc(N(C)C)nc(Cl)c1SC
O=C(CC1CCCCC1)NC1CCCCC1
O=C(NC1CCCCC1)c1ccc(Cl)cc1
O=C(CCCCC(=O)Oc1ccc(N=Nc2ccccc2)cc1)Oc1ccc(N=Nc2ccccc2)cc1
ClCCCN1c2ccccc2CCc2ccccc21
O=C(c1ccc(F)cc1)C1CCN(CCCN2c3ccccc3CCc3ccccc32)CC1
CCCc1n(O)c(C)c(C)[n+]1[O-]
OCCCc1nccn1Cc1ccccc1
NCCCc1ccccn1
O=C(C=CCl)CCCN1C(=O)c2ccccc2C1=O
CN1C(=O)C2CCCN2C(=O)c2ccccc21
CN1C(=O)C2CCCN2C(=O)c2ccccc21
CN1C(=O)C2CCCN2C(=O)c2ccccc21
CN1C(=O)C2CCCN2C(=O)c2ccccc21
CN1C(=O)C2CCCN2C(=O)c2ccccc21
CC(=O)OCc1nc([N+](=O)[O-])c(C#N)n1C
Cn1c(CO)nc([N+](=O)[O-])c1C#N
Cn1c(CCBr)nc([N+](=O)[O-])c1Br
Cn1c(CO)nc([N+](=O)[O-])c1C#N
Cn1c(CCl)nc([N+](=O)[O-])c1C#N
CN(C)C(=O)OCc1nc([N+](=O)[O-])c(C#N)n1C
Cn1c(C=O)nc([N+](=O)[O-])c1C#N
CCN(CC)CC(O)CSCC(=O)O
Cc1nnc(SCC2=C(C(=O)O)N3C(=O)C(N)[C@H]3SC2)n1C
CC(C)(C)OC(=O)N(CC(=O)O)c1ccc(O)cc1
FC(F)(F)c1nnc(Br)s1
Oc1cc2c(cc1C=CCc1ccccc1)OCO2
COc1cc2c(cc1C=CCc1ccccc1)OCO2
CCOC(=O)c1c(C)oc2cc(CN(C)C)c(O)c(Cl)c12
ON=C(Cl)c1ccccc1
O=[N+]([O-])c1cccc(C(Cl)=NO)c1
ON=C(Cl)c1ccc(Cl)cc1
CC(=O)ON=C(Cl)c1ccc(Cl)cc1
Cc1ccc(C(Cl)=NO)cc1
CCC(=O)ON=C(Cl)c1ccc(C)cc1
CCOC(=O)N1Cc2c(n(-c3ccc(F)cc3)c3ccc(F)cc23)C1
CN1Cc2c(n(-c3ccc(F)cc3)c3ccc(F)cc23)C1
CC(=O)OC(CCCN1Cc2c(n(-c3ccc(F)cc3)c3ccc(F)cc23)C1)c1ccc(F)cc1
CC(=CCOc1ccc2c(c1)OCO2)CCOC(C)C
Cc1[nH]cnc1CSCCNC(=S)S
Cc1[nH]cnc1CSCCN=C(N)NCCCNC(N)=NCCSCc1nc[nH]c1C
Cc1[nH]cnc1CSCCN=C(N)NCCCCCNC(N)=NCCSCc1nc[nH]c1C
Cc1[nH]cnc1CSCCNC(=NC#N)NCCCNC(=NC#N)NCCSCc1nc[nH]c1C
Cc1[nH]cnc1CSCCNC(=C[N+](=O)[O-])NCCCNC(=NC#N)NCCSCc1ccccn1
CC(=O)c1ccc(-c2ccccc2)c(Cl)c1
C#Cc1ccc(-c2ccccc2)cc1
C[C@]12CCCCC1CC[C@@H]1[C@@H]2CC[C@@]2(C)[C@H]1CC[C@@]21CCC1=O
CCOC1=CC2=CC[C@H]3[C@@H]4CCC(=O)[C@@]4(C)C[C@H](O)[C@]3(F)[C@@]2(C)CC1
CCCCSc1nc(O)cc(O)n1
CCCCCCCCC(=O)OCCN(C)C
C=C(C)C(=O)OCCCC
C=C(C)C(=O)OCCOC
c1ccc2sc(SSN3CCOCC3)nc2c1
C#CCN1CCNC1=C[N+](=O)[O-]
C=CCN1CCNC1=C[N+](=O)[O-]
CN1CCNC1=C(Br)[N+](=O)[O-]
COC(=O)Cc1nc(Cl)c(Cl)cc1Cl
CCc1nc(C(=O)NCCc2ccc(S(N)(=O)=O)cc2)no1
Cc1noc(C(=O)NCCc2ccc(S(N)(=O)=O)cc2)n1
C[C@]12CC(=O)[C@H]3[C@@H](CC[C@H]4C[C@H](O)CC[C@@]43C)[C@@H]1CC[C@@H]2C(=O)CBr
C[C@@H]1C[C@H]2[C@@H]3CC[C@H]4C[C@H](O)CC[C@]4(C)[C@H]3C(=O)C[C@]2(C)[C@H]1C(=O)CBr
C[C@]12CC[C@@H](O)C[C@@H]1CC[C@@H]1[C@@H]2CC[C@]2(C)[C@@H](C(=O)CBr)CC[C@@H]12
COCC(=O)[C@H]1CC[C@H]2[C@@H]3CC[C@H]4C[C@H](OC(C)=O)CC[C@]4(C)[C@H]3C(=O)C[C@]12C
COCC(=O)[C@H]1CC[C@H]2[C@@H]3CC[C@H]4C[C@H](OS(=O)(=O)c5ccc(C)cc5)CC[C@]4(C)[C@H]3C(=O)C[C@]12C
COCC(=O)[C@H]1CC[C@H]2[C@@H]3CC[C@@H]4C[C@H](OC(C)=O)CC[C@]4(C)[C@H]3C(=O)C[C@]12C
C[C@]12CC(=O)[C@H]3[C@@H](CC[C@H]4C[C@H](O)CC[C@@]43C)[C@@H]1CC[C@@H]2C(=O)COCCC#N
C[C@]12CC(=O)[C@H]3[C@@H](CC[C@H]4C[C@H](O)CC[C@@]43C)[C@@H]1CC[C@@H]2C(=O)COCCCCl
CNc1ccc(Cl)cc1-c1nnc(C(F)(F)F)n1CC(=O)N1CCOCC1
CN1CCN(Cc2nnc3n2CC(=O)N(C)c2ccc(Cl)cc2-3)CC1
CC(=O)CC(=O)c1c(C)cc(C)nc1C
CC(N)=CC(=O)c1ccc(C)nc1
CC1(C)c2cc(O)ccc2OC1O
CC1=CCC(=Nc2cc([N+](=O)[O-])ccc2O)S1
O=[N+]([O-])c1ccc2oc(-c3ccc(CN4CCOCC4)s3)nc2c1
S=C=Nc1ccc2oc(-c3ccc(CN4CCOCC4)s3)nc2c1
Cc1ccsc1C=Nc1cc([N+](=O)[O-])ccc1O
Cc1ccsc1-c1nc2cc([N+](=O)[O-])ccc2o1
O=[N+]([O-])c1ccc2oc(-c3sccc3CBr)nc2c1
O=[N+]([O-])c1ccc2oc(-c3sccc3CN3CCOCC3)nc2c1
CN1CCN(Cc2ccc(-c3nc4cc([N+](=O)[O-])ccc4o3)s2)CC1
CCC(C)(C)NC(=O)NC1=CC(=O)OC1
CC1(NC(=O)NC2=CC(=O)OC2)CCCC1
CC1(NC(=O)NC2=CC(=O)OC2)CCCCC1
CCCC(C)(C)NC(=O)NC1=CC(=O)OC1
Nc1cccc2c1C(=O)c1cc([N+](=O)[O-])ccc1C2=O
O=C(c1ccccc1)C1OC1c1ccccc1
O=C(Cc1ccccc1)C(=O)c1ccccc1
O=C(O)C=Cc1ccc(C(=O)O)cc1
O=Cc1ccc(CCC(=O)O)cc1
O=C(O)CCc1ccc(C=CC(=O)c2ccccc2)cc1
O=C(O)CCc1ccc(C2OC2C(=O)c2ccccc2)cc1
CN(C)C=C(C(=O)C(=O)c1ccccc1)c1ccc(CCC(=O)O)cc1
O=C(O)CCc1ccc(C2=COC(O)(c3ccccc3)C2=O)cc1
COC1(c2ccccc2)OC=C(c2ccc(CCC(=O)O)cc2)C1=O
O=C(O)c1ccc(C=CC(=O)c2ccccc2)cc1
O=C(O)c1ccc(C2OC2C(=O)c2ccccc2)cc1
O=C(Cc1ccc(C(=O)O)cc1)C(=O)c1ccccc1
CN(C)C=C(C(=O)C(=O)c1ccccc1)c1ccc(C(=O)O)cc1
O=C(O)c1ccc(C2=COC(O)(c3ccccc3)C2=O)cc1
CCOC(=O)CC1(c2ccc(Cl)cc2)Oc2ccccc2O1
CCOC(=O)CC1(c2ccccc2)Oc2ccc(Cl)cc2O1
CCOC(=O)CC1(C)Oc2ccccc2O1
O=C(O)CC1(c2ccccc2)Oc2ccc(Cl)cc2O1
NC(=O)CC1(c2ccccc2)Oc2ccccc2O1
CC1(CC(=O)NO)Oc2ccccc2O1
O=C(O)CC1(c2ccccc2)Oc2ccccc2O1
CCOC(=O)CCC1(c2ccccc2)Oc2ccc(Cl)cc2O1
CCOC(=O)C1CCCC12Oc1ccccc1O2
CCOC(=O)CC1(C)Oc2ccc(N)cc2O1
CC(CC=O)CCC(O)C(C)C
CCCCCCCCCCCCCCCCCCCCCC(=O)Oc1cc(C(C)(C)C)c(O)c(C(C)(C)C)c1
COC(=O)CCCCCCC1=CC(O)CC1=O
COC(=O)CCCCCCC1=CC(O)CC1=O
O=C(O)CCCCCCC1=CC(O)CC1=O
COC(=O)CCCCCCC1=CC(O)CC1=O
O=C(OCCO)c1ccc(C(=O)OCCO)cc1
CN(C)CCOc1cccc2c1CC1C(C2)C1(Cl)Cl
CCCCCCCC#CCOC(=O)CCCCCCC1CC1
Cc1ccc(C=CCOC(=O)CCCCCCCCC2CC2)cc1
COc1c(Cl)ccc(Cl)c1CO
OCc1c(O)c(Cl)cc(Br)c1Cl
OCc1c(Cl)ccc(Cl)c1O
COc1ccc(-c2ccc(C(C)=O)cc2[N+](=O)[O-])cc1
COc1ccc(-c2ccc(C(C)=O)cc2F)cc1
CC(=O)c1ccc(-c2ccc(F)cc2)c([N+](=O)[O-])c1
CC(=O)c1ccc(-c2ccc(F)cc2)c(O)c1
CC(C(=O)O)c1ccc(-c2ccc(F)cc2)c(O)c1
CC(=O)c1ccc(-c2ccc(Cl)cc2)c([N+](=O)[O-])c1
CC(C(=O)O)c1ccc(-c2ccccc2)c(O)c1
COC(=O)C(C)c1ccc(-c2ccccc2)c(O)c1
CC(C(N)=O)c1ccc(-c2ccc(F)cc2F)c(O)c1
COc1ccc(-c2ccc(C(C)=O)cc2[N+](=O)[O-])c(OC)c1
CN(c1ccccc1)c1ccccc1
CC1(C)CC=C(Nc2ccccc2Cl)C(=O)C1
CC1(C)CC(=O)C=C(Nc2ccccc2Cl)C1
CN(C)CC1=C(Nc2ccccc2)CC(C)(C)CC1=O
OCCC=Cc1ccc(-c2ccccc2)cc1
COP(=O)(CC(=O)CCc1ccccc1)OC
CCOC(=O)C=C(C)c1ccc(-c2ccccc2)c(F)c1
CC(CCO)c1ccc(-c2ccccc2)c(F)c1
CCCCCCCCC(=O)OCCC(C)c1ccc(-c2ccccc2)c(F)c1
CC(CCOC(=O)c1ccncc1)c1ccc(-c2ccccc2)c(F)c1
CC(CCOC(=O)c1ccccc1)c1ccc(-c2ccccc2)c(F)c1
CC(=O)OCCC(C)c1ccc(-c2ccccc2)c(Cl)c1
CC(C)COCN(C)Cc1ccccc1
COCCC(C)=C(C)C(Cc1ccccc1)NCc1ccccc1
CCOC(=O)c1cn2c3c(ccc(C)c3c1=O)CCC2C
COc1cc2c3c(c1)c(=O)c(C(=O)O)cn3CCC2
CC1CCc2ccc(N)c3c(=O)c(C(=O)O)cn1c23
CC(=O)Nc1ccc2c3c1c(=O)c(C(=O)O)cn3C(C)CC2
CC(=O)Nc1c(Cl)cc2c(=O)c(C(=O)O)cn3c2c1CCC3C
CC(=O)Nc1ccc2c3c1c(=O)c(C(=O)O)cn3CCC2
CC1CCc2cc(F)cc3c(=O)c(C(=O)NN)cn1c23
O=C(O)c1cn2c3c(cc(F)cc3c1=O)CCC2C(F)(F)F
CC1CCc2cc(F)ccc2N1
CC1CCc2cc(Cl)ccc2N1
COc1ccc2c(c1)CCC(C)N2
CC1CCc2cc(N(C)C)ccc2N1
COc1cccc2c1CCC(C)N2
Fc1ccc2c(c1)CCC(C(F)(F)F)N2
COc1ccc2c(c1)CCC(C(F)(F)F)N2
FC(F)(F)C1CCc2cc(Cl)ccc2N1
CC1CCc2ccc(Cl)c3c(=O)c(C(=O)O)cn1c23
CC1CCc2ccc(C#N)c3c(=O)c(C(=O)O)cn1c23
CC(=O)Nc1cc2c3c(c1)c(=O)c(C(=O)O)cn3C(C)CC2
NS(=O)(=O)c1cc(Br)c2c(c1)S(=O)(=O)NC(CCl)=N2
O=C1c2ccccc2N(Cc2ccccc2)C2=NCCN12
O=C1c2ccccc2N(Cc2ccc(F)cc2)C2=NCCN12
O=C1c2cc(O)ccc2N(Cc2ccccc2)C2=NCCN12
O=C1c2ccccc2N(Cc2ccc(F)cc2)C2=NCCN12
O=c1oc(=O)n(-c2ccc(F)cc2)c2ccccc12
O=C1c2ccccc2N(c2ccc(F)cc2)C2=NCCN12
OC(C1=NCC2CCCCN12)(c1ccccc1)c1ccccc1
Nc1cc(Oc2ccncc2)ccc1[N+](=O)[O-]
CC(C(=O)NCc1ccccc1)c1cc(C(C)(C)C)c(O)c(C(C)(C)C)c1
CCN(CC)CCOc1ccc(C2C3Cc4ccccc4C3=NN2C)cc1
CN(C)CCCOc1ccc(C=O)cc1
CN(C)CCOc1ccc(C=O)cc1
CN(C)CCCOc1cccc(C=O)c1
CN(C)CCCOc1ccccc1C=O
O=Nc1ccc(N(CCO)CCO)cc1
CNc1ccc(N)c(C)c1
CNc1ccc([N+](=O)[O-])cc1C
CN1CCCc2cccc(O)c21
CCCc1ccc2cccnc2c1O
CCCc1ccc2c(c1O)N(C)CCC2
COC(=O)CCP(CCOC(C)=O)C1CCCCC1
C=C(C)CC=CC=C(C)C
C=C(C)CC=CC=C(C)C
[C-]#[N+]c1ccc([N+](=O)[O-])cc1
O=C(CCNc1cccc2ccccc12)OCC1CCCO1
N#CC=C(N)c1ccc2ccccc2c1
N#CC=C(N)c1ccc(F)cc1
CC1(C)CC(O)(P(=O)(CCC#N)CCC#N)CC(C)(C)N1
c1ccc(NC2CCc3ccccc3C2)cc1
O=c1oc(-c2cccc(Cl)c2)nc2ccccc12
Cc1nc2ccccc2c(=O)[nH]1
O=[N+]([O-])c1ccc(C=Cc2nc(Cl)c3ccccc3n2)o1
c1ccc(-c2cc(-c3ccccc3)nc(-c3ccccc3)c2)cc1
O=c1nc(-c2ccccc2)c2cc([N+](=O)[O-])ccc2n1CC12CC3CC(CC(C3)C1)C2
O=c1nc(-c2ccccc2)c2cc([N+](=O)[O-])ccc2n1CC12CC3CC(CC(C3)C1)C2
O=c1nc(-c2ccccc2)c2cc([N+](=O)[O-])ccc2n1CC1CC2CCC1C2
CCN1CCCC1CNC(=O)c1ccc(NC(C)=O)nc1
O=C(O)C[C@@H]1C=CC[C@@H]1O
CC1(CCOCCN2CCOCC2)Oc2ccccc2O1
COC(=O)Nc1nc2ccccc2n1C(=O)NCC1(C)CC(NC(=O)n2c(NC(=O)OC)nc3ccccc32)CC(C)(C)C1
CCCC1C(=O)CCC1CC(=O)OC
Cc1nnc(CN(C)C)n1-c1cc(Cl)ccc1C(N)c1ccccc1Cl
CCc1nnc(C=O)n1-c1ccccc1C(N)(N)c1ccccc1
CC(CC(C)(C)S)OC=O
CCCCCC(C)(CC=O)SC(C)=O
CCCCOC(C)OC(=O)CC1(C)C(OC(C)OCCCC)CCC1C1CCc2cc(OC)ccc2C1
COc1ccc2c(c1)CCC([C@@H]1CC[C@H](O)[C@@]1(C)CCO)C2
COc1ccc2c(c1)CCC([C@@H]1CC[C@H](O)[C@@]1(C)CC(=O)O)C2
CCCCCC(C)(O)C#CC1C(O)CC(=O)C1CCCCCCC(=O)OC
COC(=O)CCCCCCC1=CC(O)CC1=O
CCCCCC(C#CC1C(O)CC(=O)C1CCCCCCC(=O)OC)OC1CCCCO1
CCCCCC(/C=C/I)OC1CCCCO1
CCCCCC(/C=C/Br)OC1CCCCO1
CCOC(CSC(=CC=O)CCCCCCC#N)OCC
CCOC(=O)C=CCCCCCCC#N
CCOC(CSC(CCCCCCC#N)C(=O)OC)OCC
CCOC(=O)C[C@@H](N)c1ccccc1
C=C(C)C(=O)c1ccc(F)cc1
CC=C(C#CCC)C(OC)OC
CC/C=C\C(=O)C(OC)OC
CC/C=C/C(=O)C(OC)OC
C#CCOC(=O)C(OC)(c1ccccc1)C(C)C
C#CCCOC(=O)C(CC=C)(OC)c1ccccc1
C=CCOC(=O)C(Cc1ccccc1)(OC)c1ccccc1
C=CCOC(=O)C(Cc1ccccc1)(OC)c1ccccc1
CCC#COC(=O)C(OC#CCC)(c1ccccc1)c1ccccc1
CCCCCC(=O)CP(=O)(OC)OC
CCOC(=O)C=C(C)C=CCC(C)CCC=C(C)C
CC(C)=CCCC(C)C/C=C\C(C)=CC(=O)O
CCC(C)=CCCC(C)CC=CC(C)=CC(=O)Cl
CCOC(=O)C=C(C)/C=C/CC(C)CCCC(C)(C)F
CCOC(=O)C=C(C)C=CCC(C)CCCC(C)(C)O
CCOC(=O)C=C(C)/C=C/CC(C)CCCC(C)(C)OCC
CCOC(=O)C=C(C)/C=C/CC(C)CCCC(C)(C)OCC
CCOC(C)(C)CCCC(C)C/C=C/C(C)=CC(=O)O
CCOC(=O)C=C(C)C=CCC(C)CCCC(C)(C)OCC
COC(C)(C)CCCC(C)CC=CC(C)=CC(=O)OC(C)C
CC(=CC(=O)OC(C)C)/C=C/CC(C)CCCC(C)(C)Cl
CCOC(C)(C)CCCC(C)CCO
CCOC(C)(C)CCCC(C)CC=O
CCOC(C)(C)CCCC(C)CC=CC(C)=O
CC(C)=CCCC(C)CC(C)O
CCOC(=O)C=C(C)C(C)=CCC(C)CCCC(C)(C)OC
CCOC(C)(C)CCCC(C)CC=CC(C)=O
CCOC(=O)C=C(C)C=CCC(C)CCCC(C)(C)OCC
CCOC(C)(C)CCCC(C)C=O
CC(C)=CCCC(C)CC=CC(C)=CCO
CC(C)=CCCC(C)CC=CC(C)=CCBr
CCN(CC)CC=C(C)C=CCC(C)CCC=C(C)C
COC(C)(C)CCCC(C)CC=CC(C)=CCO
CC(C)=CCCC(C)CC=CC(C)=CCF
O=C1c2ccccc2C(=O)N1CCc1cn2ccccc2n1
O=CNCCc1cn2ccccc2n1
CN1N=C(c2ccccc2)CC1=O
Cn1nc(-c2ccccc2)cc1Cl
CN1N=C(C2CCCCC2)CC1=O
Cn1nc(C2CCCCC2)cc1Cl
Cn1nc(Br)c(Br)c1Br
CCCCCCCCCCCCN=CN(C(C)C)C(C)C
CCCN(CCC)c1c([N+](=O)[O-])cc(S(=O)(=O)N(C)C(=O)OCC)cc1[N+](=O)[O-]
CCCOC(=O)N(C)S(=O)(=O)c1cc([N+](=O)[O-])c(N(CCC)CCC)c([N+](=O)[O-])c1
CCCCOC(=O)N(C)S(=O)(=O)c1cc([N+](=O)[O-])c(N(CCC)CCC)c([N+](=O)[O-])c1
[O-][n+]1c(Cl)cnc2ccccc21
CC1(C)NC(C)(C)N(Cc2ccccc2)C1=O
OC1(C2=NCCCN2)c2ccccc2-c2ccccc21
C=C(C)CO[C@@H]1C[C@H]2[C@@H]3CCC4=CC(=O)C=C[C@]4(C)[C@@]3(F)[C@@H](O)C[C@]2(C)[C@@]1(O)C(=O)CCl
CC1(CO[C@@H]2C[C@H]3[C@@H]4CCC5=CC(=O)C=C[C@]5(C)[C@@]4(F)[C@@H](O)C[C@]3(C)[C@@]2(O)C(=O)CCl)CO1
CCOC(CO[C@@H]1C[C@H]2[C@@H]3CCC4=CC(=O)C=C[C@]4(C)[C@@]3(F)[C@@H](O)C[C@]2(C)[C@@]1(O)C(=O)CCl)OCC
NCCOC1CCCCO1
NC(=O)NCCOC1CCCCO1
[N-]=[N+]=CCOC1CCCCO1
C[C@]12C[C@H](O)[C@@]3(F)[C@@H](CCC4=CC(=O)CC[C@@]43C)[C@@H]1C[C@@H](OCCO)[C@]2(O)C(=O)CO
C[C@]12C[C@H](O)[C@@]3(F)[C@@H](CCC4=CC(=O)CC[C@@]43C)[C@@H]1C[C@@H](OCCOS(C)(=O)=O)[C@]2(O)C(=O)CO
C=C(CO[C@@H]1C[C@H]2[C@@H]3CCC4=CC(=O)C=C[C@]4(C)[C@@]3(F)[C@@H](O)C[C@]2(C)[C@@]1(O)C(=O)CCl)c1ccccc1
C[C@]12C[C@H](O)[C@@]3(F)[C@@H](CCC4=CC(=O)C=C[C@@]43C)[C@@H]1C[C@@H](OCC1(c3ccccc3)CO1)[C@]2(O)C(=O)CCl
C[C@]12C[C@H](O)[C@@]3(F)[C@@H](CCC4=CC(=O)C=C[C@@]43C)[C@@H]1C[C@@H](OCC(=O)c1ccccc1)[C@]2(O)C(=O)CCl
C[C@]12C[C@H](O)[C@@]3(F)[C@@H](CCC4=CC(=O)C=C[C@@]43C)[C@@H]1C[C@@H](OCCOS(C)(=O)=O)[C@]2(O)C(=O)CCl
C[C@]12C[C@H](O)[C@H]3[C@@H](CCC4=CC(=O)C=C[C@@]43C)[C@@H]1C[C@@H](OCCOC1CCCCO1)[C@]2(O)C(=O)CO
C[C@]12C[C@H](O)[C@H]3[C@@H](CCC4=CC(=O)C=C[C@@]43C)[C@@H]1C[C@@H](OCCOS(C)(=O)=O)[C@]2(O)C(=O)CO
CCOC(=O)NC(C)C1(c2ccccc2)OCCO1
CC(O[C@@H]1C[C@H]2[C@@H]3CCC4=CC(=O)C=C[C@]4(C)[C@@]3(F)[C@@H](O)C[C@]2(C)[C@@]1(O)C(=O)CCl)C(=O)c1ccccc1
COc1cc2ncnc(N(C)CC(C)c3ccccn3)c2cc1OC
COc1cc2ncnc(N(C)C(C)Cc3ccccn3)c2cc1OC
COc1ccc(C(=O)n2cc(F)c(=O)[nH]c2=O)cc1
O=C(c1ccc([N+](=O)[O-])cc1)n1cc(F)c(=O)[nH]c1=O
CS(=O)(=O)n1cc(F)c(=O)[nH]c1=O
Cc1ccc(S(=O)(=O)n2cc(F)c(=O)[nH]c2=O)cc1
CCN(CC)CCN(CC)C(=O)c1ccc(Nc2ccnc3cc(Cl)ccc23)cc1
CCCN(CCCCN(C)C)C(=O)c1ccc(Nc2ccnc3cc(Cl)ccc23)cc1
CCOC(CO[C@@H]1C[C@H]2[C@@H]3CCC4=CC(=O)CC[C@]4(C)[C@H]3[C@@H](O)C[C@]2(C)[C@@]1(O)C(=O)CO)OCC
CCOC(CO[C@@H]1C[C@H]2[C@@H]3CCC4=CC(=O)C=C[C@]4(C)[C@H]3[C@@H](O)C[C@]2(C)[C@@]1(O)C(=O)CCl)OCC
C=C(CN1C(=O)c2ccccc2C1=O)c1ccccc1
C=C(CO[C@@H]1C[C@H]2[C@@H]3CCC4=CC(=O)C=C[C@]4(C)[C@H]3[C@@H](O)C[C@]2(C)[C@@]1(O)C(=O)CO)c1ccccc1
CC1(CO[C@@H]2C[C@H]3[C@@H]4CCC5=CC(=O)C=C[C@]5(C)[C@H]4[C@@H](O)C[C@]3(C)[C@@]2(O)C(=O)CCl)CO1
CC(=O)CO[C@@H]1C[C@H]2[C@@H]3CCC4=CC(=O)C=C[C@]4(C)C3=CC[C@]2(C)[C@@]1(O)C(=O)CCl
CC(=O)CO[C@@H]1C[C@H]2[C@@H]3CCC4=CC(=O)C=C[C@]4(C)[C@@]3(Cl)[C@@H](Cl)C[C@]2(C)[C@@]1(O)C(=O)CCl
C=CCO[C@@H]1C[C@H]2[C@@H]3CCC4=CC(=O)CC[C@]4(C)[C@H]3[C@@H](O)C[C@]2(C)[C@@]1(O)C(=O)CO
C=CCO[C@@H]1C[C@H]2[C@@H]3CCC4=CC(=O)CC[C@]4(C)[C@H]3[C@@H](O)C[C@]2(C)[C@@]1(O)C(=O)CCl
C[C@]12C[C@H](O)[C@H]3[C@@H](CCC4=CC(=O)CC[C@@]43C)[C@@H]1C[C@@H](OCC1CO1)[C@]2(O)C(=O)CCl
C[C@]12C[C@H](O)[C@H]3[C@@H](CCC4=CC(=O)C=C[C@@]43C)[C@@H]1C[C@@H](OCCOC1CCCCO1)[C@]2(O)C(=O)CCl
C[C@]12C[C@H](O)[C@H]3[C@@H](CCC4=CC(=O)C=C[C@@]43C)[C@@H]1C[C@@H](OCCO)[C@]2(O)C(=O)CCl
C[C@]12C[C@H](O)[C@H]3[C@@H](CCC4=CC(=O)C=C[C@@]43C)[C@@H]1C[C@@H](OCCOS(C)(=O)=O)[C@]2(O)C(=O)CCl
CCOC(CO[C@@H]1C[C@H]2[C@@H]3C[C@H](C)C4=CC(=O)C=C[C@]4(C)[C@H]3[C@@H](O)C[C@]2(C)[C@@]1(O)C(=O)CO)OCC
C[C@]12C[C@H](Cl)[C@@]3(Cl)[C@@H](CCC4=CC(=O)C=C[C@@]43C)[C@@H]1C[C@@H](OCC(=O)c1ccccc1)[C@]2(O)C(=O)CCl
N=C(NCCCCc1ccccn1)N[N+](=O)[O-]
CNC(=NCCSCc1[nH]cnc1C)NS(=O)(=O)c1ccc(Cl)cc1
CNC(=NCCSCc1cccc(C)n1)NS(=O)(=O)c1ccc(Cl)c(Cl)c1
Cc1cccnc1CSCCNC(=N)NS(=O)(=O)c1ccccc1
COC(=S)S(C)=NS(=O)(=O)c1ccc(N)cc1
Cc1cccc(C(=O)O)c1Nc1ccnc2cc(Cl)ccc12
CCCCN1CCC(NC(=O)c2cccc(C)c2Nc2ccnc3cc(Cl)ccc23)CC1
O=C(O)c1ccc(Cl)cc1Nc1ccnc2cc(Cl)ccc12
CCCCN(CCCC)CCNC(=O)c1ccc(Cl)cc1Nc1ccnc2cc(Cl)ccc12
O=C(O)c1cc(I)ccc1Nc1ccnc2cc(Cl)ccc12
CN(C)C1CCN(C(=O)c2cc(I)ccc2Nc2ccnc3cc(Cl)ccc23)CC1
O=C(O)c1ccccc1Nc1ccnc2cc(C(F)(F)F)ccc12
CN(C)CCCNC(=O)c1ccccc1Nc1ccnc2cc(C(F)(F)F)ccc12
O=C(O)c1ccccc1Nc1ccnc2cc(Br)ccc12
CCN(CC)C1CCN(C(=O)c2ccccc2Nc2ccnc3cc(Br)ccc23)CC1
CCOc1c(OC)c2c(c(OC)c1C(C)=O)CC(N1CCCCC1)O2
CCOCC1=C(C(=O)OCC)C(c2ccccc2)C(C(=O)OCC)=C(C)N1
CCOCC1=C(C(=O)OCC)C(c2cccc(I)c2)C(C(=O)OCC)=C(C)N1
CCOCC1=C(C(=O)OCC)C(c2cccc([N+](=O)[O-])c2)C(C(=O)OCC)=C(C)N1
CCOCC1=C(C(=O)OCC)C(c2ccccc2Cl)C(C(=O)OCC)=C(C)N1
CCOCC1=C(C(=O)OCC)C(c2ccc(OC)c(F)c2)C(C(=O)OCC)=C(C)N1
CCOCC1=C(C(=O)OCC)C(c2ccccc2C(F)(F)F)C(C(=O)OCC)=C(C)N1
CCOCC1=C(C(=O)OCC)C(c2cccc(C#N)c2)C(C(=O)OCC)=C(CC)N1
CCOC(=O)C1=C(COC)NC(COC)=C(C(=O)OCC)C1c1ccccc1C(F)(F)F
CCOC(=O)C1=C(COC)NC(COC)=C(C(=O)OCC)C1c1ccc(SC)cc1
Clc1ccc(Cl)c(Cl)n1
NNc1c(Cl)c(Cl)nc(C(=O)O)c1Cl
N#Cc1nc(Cl)c(Cl)c(NN)c1Cl
O=C(O)c1nc(Cl)c(Cl)cc1Cl
CCNc1c(C(=O)OCC)c(C)nc(Cl)c1[N+](=O)[O-]
CCOC(=O)c1c(C)nc(OCC)c2nnn(CC)c12
CCCCNc1nc(C)c(C(=O)OCC)c2c1nnn2CC
CCOC(=O)c1c(C)nc(NC(C)C)c2nnn(CC)c12
CCOC(=O)c1c(C)nc(NN=C(C)C)c2nnn(CC)c12
CCNc1c(C(=O)OCC)c(C)nc(N2CCN(C)CC2)c1[N+](=O)[O-]
CC(C)(C)c1cc(Cn2nc(-c3ccccc3)oc2=O)cc(C(C)(C)C)c1O
CC(C)(C)c1cc(Cn2nc(-c3ccccc3)oc2=S)cc(C(C)(C)C)c1O
Cc1cc(Cn2nc(-c3ccccc3)oc2=O)cc(C)c1O
O=C(O)C=CSc1c[nH]c2ccccc12
C/C(=C/C(=O)O)Sc1c[nH]c2ccccc12
O=C(O)C=Cc1cccc(Sc2c[nH]c3ccccc23)c1
O=c1ccsc2c1[nH]c1ccccc12
Cn1c2ccccc2c2sccc(=O)c21
CCn1c2ccccc2c2sccc(=O)c21
C=CCn1c2ccccc2c2sccc(=O)c21
CC(C)n1c2ccccc2c2sccc(=O)c21
O=c1ccsc2c3ccccc3n(-c3ccccc3[N+](=O)[O-])c12
CCOC(=O)Cn1c2ccccc2c2sccc(=O)c21
C#CCn1c2ccccc2c2sccc(=O)c21
O=c1ccsc2c3ccccc3n(CCN3CCOCC3)c12
O=C(O)Cn1c2ccccc2c2sccc(=O)c21
O=c1ccsc2c1[nH]c1ccc(Br)cc12
CC(C)Nc1cccc2c1C(=O)c1cccc(O)c1C2=O
CC(C)Nc1ccc(Br)c2c1C(=O)c1cccc(O)c1C2=O
COc1cccc2c1C(=O)c1cccc(N)c1C2=O
COC(=N)c1sc2ccccc2c1O
CC(C)OC(=N)c1sc2ccccc2c1O
CCCCOC(=N)c1sc2ccccc2c1O
CCNC(=N)c1sc2ccccc2c1O
Oc1c(C(=Nc2ccccc2)Nc2ccccc2)sc2ccccc12
CNCCCC1CCC2=C1CC=CC2
CCCCCc1ccc(OC(=O)c2ccc(O)cc2Cl)cc1
CCCCCc1ccc(OC(=O)c2ccc(OC(=O)c3ccc(CCCCC)cc3)cc2Cl)cc1
CN(C)c1ccc(C=O)c([N+](=O)[O-])c1
CCN(CC)c1ccc(C=O)c([N+](=O)[O-])c1
CN(C)c1ccc(C=NO)c([N+](=O)[O-])c1
CC(C)=CCCC#CC(=O)O
COC(=O)/C=C(/C)CCC=C(C)C
CC(C)=CCC/C(C)=C\CO
CC(C)=CCC/C(C)=C\CBr
COC(=O)/C=C(/C)CCC=C(C)C
[O-][n+]1cccc(CS)c1
Cc1ncc(CSSCc2cnc(C)c3c2COC(c2ccccc2)O3)c2c1OC(c1ccccc1)OC2
Cc1ncc(CS)c2c1OC(c1ccccc1)OC2
Cc1ncc(CS)c(COC(=O)c2ccccc2)c1OC(=O)c1ccccc1
CCOC(=O)CSCc1cnc(C)c2c1COC(C)(C)O2
CCOC(=O)OCc1c(CS)cnc(C)c1OC(=O)OCC
CCOC(=O)OCc1c(CS)cnc(C)c1OC(=O)OCC
CCOC(=O)SCc1cnc(C)c(O)c1CO
Cc1ncc(CCl)c2c1OC(=O)OC2
Cc1ncc(CS)c2c1OC(=O)OC2
O=C(Cl)C(Br)Cc1ccccc1
O=C(Cl)Cc1ccc(Cl)cc1Br
O=C(O)CNC(=O)Cc1ccc(Cl)cc1SC(=O)c1ccccc1
O=C(O)CNC(=O)Cc1ccc(Cl)cc1S
CC(SC(=O)c1ccccc1)C(=O)N[C@@H](Cc1ccccc1)C(=O)O
CC(C)C[C@H](NC(=O)C(C)S)C(=O)O
CC(SC(=O)c1ccccc1)C(=O)NCCC(=O)O
CC(S)C(=O)NCCC(=O)O
CC(CCCC(=O)O)NC(=O)C(C)S
COP(=O)(CC(=O)Cc1ccccc1)OC
CC(C)(C)OC(=O)NCCBr
CC(C)(C)OC(=O)CON1C(=O)c2ccccc2C1=O
COC(=O)C(=O)c1cccn1COCc1ccccc1
Cc1nnc(SCC2=C(C(=O)O)N3C(=O)[C@@H](NC(=O)C(=NOC(C)(C)C)c4csc5ccccc45)[C@H]3SC2)s1
CCON=c1cc(CC(=O)N[C@@H]2C(=O)N3C(C(=O)OC(C)(C)C)=C(COC(C)=O)CS[C@H]23)cc[nH]1
CC(Sc1nnn[nH]1)C1=C(C(=O)OC(c2ccccc2)c2ccccc2)N2C(=O)[C@@H](NC(=O)C(=NOc3ccccc3)c3ccccc3)[C@H]2SC1
CCC(Sc1nnn[nH]1)C1=C(C(=O)OC(c2ccccc2)c2ccccc2)N2C(=O)[C@@H](NC(=O)Cc3cccs3)[C@H]2SC1
CCn1nnnc1SCC1=C(C(=O)OC(c2ccccc2)c2ccccc2)N2C(=O)[C@@H](N)[C@H]2SC1
NS(=O)(=O)c1cc(C(=O)O)cc([N+](=O)[O-])c1Oc1ccccc1
Nc1cc(C(=O)O)cc(S(N)(=O)=O)c1Oc1ccccc1
CNS(=O)(=O)c1cc(C(=O)O)cc([N+](=O)[O-])c1Oc1ccccc1
CN(C)S(=O)(=O)c1cc(C(=O)O)cc([N+](=O)[O-])c1Oc1ccccc1
O=C(O)c1cc([N+](=O)[O-])c(Nc2ccccc2)c(S(=O)(=O)Nc2ccccc2)c1
COc1ccc(Oc2c([N+](=O)[O-])cc(C(=O)O)cc2S(N)(=O)=O)cc1
COc1ccc(Oc2c(N)cc(C(=O)O)cc2S(N)(=O)=O)cc1
Nc1cc(C(=O)O)cc(S(N)(=O)=O)c1Oc1cccc(C(F)(F)F)c1
NS(=O)(=O)c1cc(C(=O)O)cc([N+](=O)[O-])c1Oc1cccc(Cl)c1
Nc1cc(C(=O)O)cc(S(N)(=O)=O)c1Oc1cccc(Cl)c1
COc1c(N)cc(C(=O)O)cc1S(N)(=O)=O
NS(=O)(=O)c1cc(C(=O)O)cc([N+](=O)[O-])c1Nc1ccccc1
Nc1cc(C(=O)O)cc(S(N)(=O)=O)c1Nc1ccccc1
Cc1cccc(Nc2c([N+](=O)[O-])cc(C(=O)O)cc2S(N)(=O)=O)c1
Cc1cccc(Nc2c(N)cc(C(=O)O)cc2S(N)(=O)=O)c1
Cc1ccc(Nc2c(N)cc(C(=O)O)cc2S(N)(=O)=O)cc1
Cc1ccccc1Nc1c(N)cc(C(=O)O)cc1S(N)(=O)=O
COc1ccccc1Nc1c(N)cc(C(=O)O)cc1S(N)(=O)=O
COc1cccc(Nc2c(N)cc(C(=O)O)cc2S(N)(=O)=O)c1
COc1ccc(Nc2c(N)cc(C(=O)O)cc2S(N)(=O)=O)cc1
Nc1cc(C(=O)O)cc(S(N)(=O)=O)c1Nc1cccc(C(F)(F)F)c1
Cc1ccc(Nc2c(N)cc(C(=O)O)cc2S(N)(=O)=O)c(C)c1
Nc1cc(C(=O)O)cc(S(N)(=O)=O)c1Nc1ccc(Cl)cc1
Nc1cc(C(=O)O)cc(S(N)(=O)=O)c1Nc1ccc(O)cc1
Nc1cc(C(=O)O)cc(S(N)(=O)=O)c1NCc1ccccc1
NS(=O)(=O)c1cc(C(=O)O)cc([N+](=O)[O-])c1NCCc1ccccc1
Nc1cc(C(=O)O)cc(S(N)(=O)=O)c1NCCc1ccccc1
Nc1cc(C(=O)O)cc(S(N)(=O)=O)c1Nc1ccc(C(=O)O)cc1
COCCNc1c([N+](=O)[O-])cc(C(=O)O)cc1S(N)(=O)=O
COCCNc1c(N)cc(C(=O)O)cc1S(N)(=O)=O
CC(C)Nc1c([N+](=O)[O-])cc(C(=O)O)cc1S(N)(=O)=O
CC(C)Nc1c(N)cc(C(=O)O)cc1S(N)(=O)=O
NS(=O)(=O)c1cc(C(=O)O)cc([N+](=O)[O-])c1N1CCCCC1
Nc1cc(C(=O)O)cc(S(N)(=O)=O)c1N1CCCCC1
CN(C)CCCNc1c([N+](=O)[O-])cc(C(=O)O)cc1S(N)(=O)=O
CN(C)CCCNc1c(N)cc(C(=O)O)cc1S(N)(=O)=O
Nc1cc(C(=O)O)cc(S(N)(=O)=O)c1Nc1ccc2ccccc2c1
NS(=O)(=O)c1cc(C(=O)O)cc([N+](=O)[O-])c1Sc1ccccc1
Nc1cc(C(=O)O)cc(S(N)(=O)=O)c1Sc1ccccc1
Cc1ccccc1Sc1c([N+](=O)[O-])cc(C(=O)O)cc1S(N)(=O)=O
Cc1ccccc1Sc1c(N)cc(C(=O)O)cc1S(N)(=O)=O
Nc1cc(C(=O)O)cc(S(N)(=O)=O)c1S(=O)(=O)c1ccccc1
CCCCS(=O)c1c(N)cc(C(=O)O)cc1S(N)(=O)=O
NS(=O)(=O)c1cc(C(=O)O)cc([N+](=O)[O-])c1OCC(F)(F)F
Nc1cc(C(=O)O)cc(S(N)(=O)=O)c1OCC(F)(F)F
CCOC(=O)c1cc([N+](=O)[O-])c(Cl)c(S(N)(=O)=O)c1
CCOC(=O)c1cc([N+](=O)[O-])c(Nc2cccc(C)n2)c(S(N)(=O)=O)c1
Cc1cccc(Nc2c([N+](=O)[O-])cc(C(=O)O)cc2S(N)(=O)=O)n1
CCCCOC(=O)c1cc([N+](=O)[O-])c(Cl)c(S(N)(=O)=O)c1
NS(=O)(=O)c1cc(C(=O)O)cc([N+](=O)[O-])c1Oc1ccc(OCc2ccccc2)cc1
Nc1cc(C(=O)O)cc(S(N)(=O)=O)c1Oc1ccc(OCc2ccccc2)cc1
NS(=O)(=O)c1cc(C(=O)Cl)cc([N+](=O)[O-])c1Oc1ccccc1
NC(=O)c1cc([N+](=O)[O-])c(Oc2ccccc2)c(S(N)(=O)=O)c1
NC(=O)c1cc(N)c(Oc2ccccc2)c(S(N)(=O)=O)c1
Nc1cc(C(=O)O)cc(S(N)(=O)=O)c1Oc1ccccc1
CC(=O)NS(=O)(=O)c1cc(C(=O)O)cc([N+](=O)[O-])c1Oc1ccccc1
CCCCNc1cc(C(=O)OCC#N)cc(S(N)(=O)=O)c1Oc1ccccc1
NS(=O)(=O)c1cc(C(=O)O)cc(NCc2ccccc2)c1Sc1ccccc1
CCCCNc1cc(C(=O)O)cc(S(N)(=O)=O)c1S(=O)c1ccccc1
CCOC(=O)c1cc(NCc2ccccc2)c(Nc2ccccc2)c(S(N)(=O)=O)c1
NS(=O)(=O)c1cc(C(=O)O)cc(NCc2ccccc2)c1Nc1ccccc1
CCOC(=O)c1cc(NCc2ccccc2)c(Nc2ccccc2)c(S(=O)(=O)Nc2ccccc2)c1
O=C(O)c1cc(NCc2ccccc2)c(Nc2ccccc2)c(S(=O)(=O)Nc2ccccc2)c1
NS(=O)(=O)c1cc(C(=O)O)cc(NCc2ccccc2)c1S(=O)c1ccccc1
NS(=O)(=O)c1cc(C(=O)O)cc(NCc2ccc3c(c2)OCO3)c1Oc1ccccc1
CCCCCCNc1cc(C(=O)OCCCCCC)cc(S(N)(=O)=O)c1Oc1ccccc1
C=CCNc1cc(C(=O)O)cc(S(N)(=O)=O)c1Oc1ccccc1
C#CCNc1cc(C(=O)OCC)cc(S(N)(=O)=O)c1Oc1ccccc1
C#CCNc1cc(C(=O)O)cc(S(N)(=O)=O)c1Oc1ccccc1
CCCNc1cc(C(=O)O)cc(S(N)(=O)=O)c1Oc1ccccc1
CCNc1cc(C(=O)OCC)cc(S(N)(=O)=O)c1Oc1ccccc1
CCCCCNc1cc(C(=O)OCCCCC)cc(S(N)(=O)=O)c1Oc1ccccc1
CCOC(=O)c1cc(NCc2ccccc2)c(Oc2ccc(OCc3ccccc3)cc2)c(S(N)(=O)=O)c1
NS(=O)(=O)c1cc(C(=O)O)cc(NCc2ccccc2)c1Oc1ccc(OCc2ccccc2)cc1
NS(=O)(=O)c1cc(C(=O)O)cc(NCc2ccccc2)c1Oc1ccc(O)cc1
NS(=O)(=O)c1cc(C(=O)O)cc(NCc2ccccc2)c1NCCc1ccccc1
CC(C)Nc1c(NCc2ccccc2)cc(C(=O)O)cc1S(N)(=O)=O
Cc1cccc(Nc2c(NCc3ccccc3)cc(C(=O)O)cc2S(N)(=O)=O)n1
CCOC(=O)c1cc(NCc2ccccc2)c(Oc2cccc(C(F)(F)F)c2)c(S(N)(=O)=O)c1
CCOC(=O)c1cc(NCc2ccccc2)c(Nc2cccc(C(F)(F)F)c2)c(S(N)(=O)=O)c1
CCOC(=O)c1cc(NCc2ccccc2)c(Nc2ccc3ccccc3c2)c(S(N)(=O)=O)c1
CCOC(=O)c1cc(NCc2ccccc2)c(Nc2cccc(C)c2)c(S(N)(=O)=O)c1
CCOC(=O)c1cc(NCc2ccccc2)c(OCC(F)(F)F)c(S(N)(=O)=O)c1
CCCCNc1cc(C(=O)O)cc(S(N)(=O)=O)c1Nc1ccccc1
CCCCNc1c([N+](=O)[O-])cc(C(=O)O)cc1S(N)(=O)=O
CCCCNc1c(N)cc(C(=O)O)cc1S(N)(=O)=O
CCCCNc1c(NCc2ccccc2)cc(C(=O)O)cc1S(N)(=O)=O
CC(=O)NS(=O)(=O)c1cc(C(=O)O)cc(NCc2ccccc2)c1Oc1ccccc1
CCOC(=O)c1cc(NCc2ccccc2)c(Oc2ccccc2)c(S(=O)(=O)NC)c1
CCOC(=O)c1cc(NCc2ccccc2)c(Oc2ccccc2)c(S(=O)(=O)N(C)C)c1
CN(C)S(=O)(=O)c1cc(C(=O)O)cc(NCc2ccccc2)c1Oc1ccccc1
CCCCNS(=O)(=O)c1cc(C(=O)O)cc(NCc2ccccc2)c1Oc1ccccc1
CCCCNc1cc(C(=O)O)cc(S(=O)(=O)NCCCC)c1Oc1ccccc1
O=C(O)c1cc(NCc2ccccc2)c(Nc2ccccc2)c(S(=O)(=O)Nc2ccccc2)c1
COC(=O)[C@H](Cc1ccccc1)NC(=O)[C@H](Cc1ccccc1)NC(=O)[C@@H](NC(=O)[C@@H]1CCCN1C(=O)OCc1ccccc1)C(C)C
COC(=O)[C@H](Cc1ccccc1)NC(=O)[C@H](Cc1ccccc1)NC(=O)[C@@H](NC(=O)CNC(=O)OC(C)(C)C)C(C)C
Nc1cccc(-c2nc3ccccc3s2)c1O
CO[C@]12C[C@@H](CC#N)CN(C)[C@@H]1Cc1cn(C)c3cccc2c13
NCCCCCc1nc2ccccc2[nH]1
NCCCCCc1nc2ccccc2[nH]1
NCCCc1nc2ccccc2[nH]1
NCCCCCc1nc2ccccc2s1
Cc1cc(=O)n(O)c(C)c1Cc1ccccc1
Cc1ccc(-c2cc(C)cc(=O)n2O)cc1
C#CCc1c(C)cc(=O)n(O)c1-c1ccccc1
Cc1cc(Cc2ccc(Cl)cc2)n(O)c(=O)c1
Cc1cc(CC(C)CC(C)(C)C)n(O)c(=O)c1
Cc1cc(C2CCCCC2)n(O)c(=O)c1
Cc1ccc(Cc2cc(C)c(C)c(=O)n2O)c(C)c1
Cc1cc(C2CCCCC2)n(O)c(=O)c1
Cc1cc(Cl)ccc1OCC(=O)C(C)(C)C
Cc1cc(Cl)ccc1OC(CCl)C(=O)C(C)(C)C
CC(=O)N1CCN(C(=O)Cl)C1=O
COC(=O)N1CCNC1=O
NC(=O)N1CCNC1=O
CN(C)C(=O)N1CCNC1=O
O=C1NCCN1C(=O)Nc1ccccc1
O=C1NCCN1C(=O)Oc1ccccc1
O=C1NCCN1C(=O)c1ccccc1
O=CN1CCN(C(=O)Cl)C1=O
CC(C)(C)C(=O)N1CCNC1=O
O=C(Cl)N1CCN(C(=O)OC2CCCCC2)C1=O
Cc1ccc(S(=O)(=O)NC2=NCCN2C(=O)Cl)cc1
O=C(Cl)N1CCN(S(=O)(=O)c2ccccc2)C1=O
O=C1NCCN1S(=O)(=O)c1ccccc1
CCOC(=O)NC(=N)NC(=O)NC
CS(=O)(=O)NC(=O)NC(=O)Cl
CC(=O)N1CCCNC1=O
O=CN1CCCN(C(=O)Cl)C1=O
O=CN1CCCNC1=O
CS(=O)(=O)N1CCCNC1=O
O=C(Cl)N1CCCN(S(=O)(=O)c2ccccc2)C1=O
O=C1NCCCN1S(=O)(=O)c1ccccc1
CCS(=O)(=O)N1CCNC1=O
CCCCSc1cc(C(=O)OCC)cc(S(N)(=O)=O)c1Cl
CCOC(=O)c1cc(SCc2ccccc2)c(Sc2ccccc2)c(S(N)(=O)=O)c1
Cc1ccc(Sc2c(N)cc(C(=O)O)cc2S)cc1
CCCCSc1cc(C(=O)O)cc(N)c1Oc1ccccc1
CCSc1cc(C(=O)O)cc(S(=O)(=O)Cl)c1Oc1ccccc1
C=CCSc1cc(C(=O)O)cc(S(N)(=O)=O)c1Oc1ccccc1
O=S(=O)(Cl)c1cc(C(O)=S)cc(SCc2ccccc2)c1-c1ccccc1
CCc1cccc2cc(C(C)=O)oc12
CCc1cccc2cc(C3(C)OCCO3)oc12
CC(Br)c1cccc2cc(C3(C)OCCO3)oc12
CC(=O)OC(C)c1cccc2cc(C(C)=O)oc12
CC(=O)OC(C)c1cccc2cc(C(=O)CBr)oc12
CC(C)(C)NCC(=O)CNC(C)(C)C
CC1=C(Cl)CC2C(=O)OC(=O)C2C1
O=C(O)C1CC(Cl)=C(c2ccccc2)CC1C(=O)O
CCCCC/C=C\C/C=C\C/C=C\C/C=C\CCC(C)C(=O)OCC
CCCCC/C=C\C/C=C\C/C=C\C/C=C\CCC(C)(C)C(=O)O
CCCCC/C=C\C/C=C\C/C=C\C/C=C\CCC(C)C(=O)OCC
CCCCC/C=C\C/C=C\C/C=C\C/C=C\CCC(C)(C)C(=O)OCC
CCCCCCC1(CCCCCC)Oc2cc(C(C)CC3CC3)cc(OC(=O)CN3CCOCC3)c2C2=C1SCC2
CC(=O)OC(CBr)(CC(Cl)(Cl)Cl)c1ccccc1
OC(CCl)(CC(Cl)(Cl)Cl)c1cc(Cl)cc(Cl)c1
Nc1cc(-c2ccccc2)cc(N)c1Cl
CC(C)(C)OC(=O)N(CC(=O)O)c1ccc(O)cc1
CC(C)[C@H](NC(=O)C(F)(F)F)C(=O)Cl
O=[N+]([O-])c1ccccc1Cc1ccccc1
O=[N+]([O-])c1ccccc1C=Cc1ccccc1
O=[N+]([O-])c1ccc(C=Cc2ccccc2)cc1
O=S(=O)(Nc1cccc(/C=C/c2ccccc2)c1)C(F)(F)F
O=[N+]([O-])c1cccc(C=Cc2ccccc2)c1
CCN(CC)C(=O)c1cc(C(C)(C)C)c(O)c(C(C)(C)C)c1
CCCCCCCCCCCCN(CCCCCCCCCCCC)C(=O)c1cc(C(C)(C)C)c(O)c(C(C)(C)C)c1
CCCCNC(=O)c1cc(C(C)(C)C)c(O)c(C(C)(C)C)c1
CCCCCCCCNC(=O)c1cc(C(C)(C)C)c(O)c(C(C)(C)C)c1
CCCCN(CCCC)C(=O)c1cc(C(C)(C)C)c(O)c(C(C)(C)C)c1
CC(C)(C)c1cc(C(=O)NC2CCCCC2)cc(C(C)(C)C)c1O
CC(C)(C)c1cc(C(N)=O)cc(C(C)(C)C)c1O
CCCCC(CC)CNC(=O)c1cc(C(C)(C)C)c(O)c(C(C)(C)C)c1
CCCCCCCCN(CCCCCCCC)C(=O)c1cc(C(C)(C)C)c(O)c(C(C)(C)C)c1
CCCCCC(O)C=CC1CCC2(OCCO2)C1C(CCCCC)C(=O)O
CCCCCC(=O)C=CC1CCC2(OCCO2)C1C(CCCCC)C(=O)O
Cc1c(Cl)cc(NC(N)=NN)cc1Cl
CCN(CC)CCC=C(c1ccccc1)C1Cc2ccccc2C1
CCN(CC)CCCC(c1ccccc1)C1Cc2ccccc2C1
CCCCC(NCCC)(c1ccccc1)C1Cc2ccccc2C1
CCOC(=O)C(C)c1cccc(Oc2ccccc2)c1
CN(C)CCCC1(O)c2ccccc2C(F)(F)C(F)(F)c2ccccc21
NCCCC1c2ccccc2C(F)(F)C(F)(F)c2ccccc21
C=C(CCCCCCCCCCCCCCCCCC)C(=O)OC
CN1CC[C@]23c4c5ccc(OCCCN6C(=O)c7ccccc7C6=O)c4O[C@H]2[C@@H](O)C=C[C@H]3[C@H]1C5
CN1CC[C@]23c4c5ccc(OCCCN)c4O[C@H]2[C@@H](O)C=C[C@H]3[C@H]1C5
CN1CC[C@]23c4c5ccc(OCCCC#N)c4O[C@H]2[C@@H](O)C=C[C@H]3[C@H]1C5
CN1CC[C@]23c4c5ccc(O)c4O[C@H]2[C@@H](O)C=C[C@H]3[C@H]1C5
CCN1CC2CCCC2C1CN
COc1ccc(S(N)(=O)=O)cc1C(=O)Cl
CCN1CC2CCCC2C1CNC(=O)c1cc(Cl)c(N)cc1OC
N=c1nc(N2CCSCC2)cc(N)n1O
C1CN2CCSCC2=N1
CNC(=O)n1nc(C(C)(C)C)nc1S(=O)(=O)N(C)C
Cc1cccc(Cl)c1Nc1ccccc1CC(=O)OCc1ccccn1
O=C(Cc1ccccc1Nc1c(Cl)cccc1Cl)OCCCc1ccncc1
O=C(Cc1ccccc1Nc1c(Cl)cccc1Cl)OCc1ccccn1
O=C(Cc1ccccc1Nc1c(Cl)cccc1Cl)Oc1cccnc1
ClCc1cccc2c1CCCC2
CC1(C)C(C(=O)OC(C#N)c2cccc(Oc3ccccc3)c2)C1(Cl)Cl
COc1cc(C#CC(=O)N(C)CC=Cc2ccccc2)cc(OC)c1OC
C=CC(O)c1ccc(OC)cc1
COc1cc(C#CC(=O)N(C)CC=Cc2ccccc2)cc(OC)c1OC
O=CC=Cc1ccc(OCc2ccccc2)cc1
CNCC=Cc1ccc(OC)c(OC)c1
COc1ccc(C=CCN(C)C(=O)C#Cc2cc(OC)c(OC)c(OC)c2)cc1OC
O=c1[nH]c(C=Cc2ccc([N+](=O)[O-])o2)nc2ccccc12
O=[N+]([O-])c1ccc(C=Cc2nc(Nc3ccccc3O)c3ccccc3n2)o1
CC(C)(C)c1cc(CC=Cc2ccccc2)cc(C(C)(C)C)c1O
CC(C)(C)c1cc(CCCc2ccccc2)c(O)c(C(C)(C)C)c1
CC(C)(C)c1cc(CCCc2ccccc2)cc(C(C)(C)C)c1O
O=C(Nc1cc(Cl)c(O)c(Cl)c1)c1ccc(O)cc1O
O=C(Nc1cc(Br)c(O)c(Br)c1)c1ccccc1O
CC(=O)Oc1cc(C)ccc1C(=O)Cl
Cc1ccc(C(=O)Nc2cc(Cl)c(O)c(Cl)c2)c(O)c1
O=C(Nc1cc(Br)c(O)c(C(=O)O)c1)c1ccccc1O
COc1c(Cl)cc(NC(=O)c2ccccc2O)cc1Cl
Cc1cc(NC(=O)c2ccccc2O)cc(Cl)c1O
O=C(Nc1cc(Cl)c(O)c(Cl)c1)c1cc(F)ccc1O
Cc1cc(NC(=O)c2ccccc2O)cc(C)c1O
O=C(Nc1ccc(O)c(Cl)c1)c1ccccc1O
O=C(Oc1ccccc1C(=O)Nc1cc(Cl)c(OC(=O)c2ccccc2)c(Cl)c1)c1ccccc1
CCCOC(=O)c1cc(NC(=O)c2ccccc2O)cc(Br)c1O
O=C(O)Cc1ccc2nc(-c3ccccc3)ccc2c1
BrCc1ccc2nc(-c3ccccc3)ccc2c1
CC(C#N)c1ccc2nc(-c3ccccc3)ccc2c1
BrCc1ccc2nc(-c3cccs3)ccc2c1
CC(C(=O)O)c1ccc2nc(-c3ccccc3)ccc2c1
COC(=O)C(C)c1ccc2nc(-c3ccc(Cl)cc3)ccc2c1
O=C(O)Cc1ccc2nc(-c3ccccc3)ccc2c1
CC(C(=O)O)c1ccc2nc(-c3ccc(Cl)cc3)ccc2c1
O=C(O)Cc1ccc2nc(-c3ccccc3)ccc2c1
CC[C@H](C)[C@H](NC(=O)OCc1ccccc1)C(=O)N1CCC[C@H]1C(=O)N1CCC[C@H]1C(N)=O
Nc1cc(Cl)c(NCCO)cc1[N+](=O)[O-]
O=[N+]([O-])c1cc(NCCO)c(Cl)cc1NCCO
C=CCONC(O)(CC)C1C(=O)C=C(CC)OC1=O
CCONC(O)(CC)C1C(=O)C=C(CC)OC1=O
O=C(NCCN1CCNC1=O)Nc1ccccc1
O=C(Nc1ccccc1)NN1CCCOC1=O
O=C(NCCN1CCCOC1=O)Nc1ccccc1
CC(=O)c1c(N)c2ccccc2c2ccccc12
O=C1CCOc2ccccc21
CCOCC[Si](OCC)(OCC)OCC
CN1C(C)(C)CC(O)CC1(C)C
CC1(C)CC(O)CC(C)(C)N1CO
CC1(C)CC(O)CC(C)(C)N1Cc1ccc(CN2C(C)(C)CC(O)CC2(C)C)cc1
Cc1c(CC(=O)O)c2cc3c(cc2n1C(=O)c1ccc(Cl)cc1)OCO3
CC=NNc1ccc2c(c1)OCCO2
Cc1ccc(C(=O)n2c(C)c(CC(=O)O)c3cc4c(cc32)OCCO4)cc1
Cc1c(CC(=O)O)c2cc3c(cc2n1C(=O)C=Cc1ccccc1)OCO3
N#CCCC1=C(C(=O)O)N2C(=O)[C@@H](NC(=O)Cc3cccs3)[C@H]2SC1
N#CCCC1=C(C(=O)OC(c2ccccc2)c2ccccc2)N2C(=O)[C@@H](N)[C@H]2SC1
Cc1ccc(S(=O)(=O)OCC2CN(Cc3ccccc3)CCO2)cc1
C=CCOCC(O)CNCCC
C=CCOCC(O)CN(CCC)C(=O)CCl
C=CCOCC1CN(CCC)CCO1
CCCN1CCOC(CO)C1
CCCN1CCOC(COS(=O)(=O)c2ccc(C)cc2)C1
O=C(Cl)N1CCS(=O)(=O)NC1=O
O=C(O)c1ccc(C=Cc2ccc(-c3cc4ccccc4o3)cc2)cc1
O=C(O)c1ccc(C=Cc2ccc(-c3cc4cc(Cl)ccc4o3)cc2)cc1
O=C(O)c1ccccc1C=Cc1ccc(-c2cc3ccc4ccccc4c3o2)cc1
Cc1ccc(C(=O)COc2ccc(F)cc2)cc1
Cc1ccc2oc(-c3ccc(C=Cc4ccc(C(=O)O)cc4)cc3)cc2c1
COc1ccc2oc(-c3ccc(C=Cc4cccc(C(=O)Oc5ccccc5)c4)cc3)cc2c1
Cc1ccc2sc(-c3ccc(C=Cc4ccccc4C(=O)N4CCCCC4)cc3)cc2c1
[C-]#[N+][C@@H]1C(=O)N2C(C(=O)OC(c3ccccc3)c3ccccc3)=C(C)CS[C@H]12
CC(=O)OCC1=C(C(=O)OC(c2ccccc2)c2ccccc2)N2C(=O)[C@@H](NC=O)[C@H]2SC1
CC1=C(C(=O)O)N2C(=O)C(NC(=O)Cc3ccccc3O)[C@H]2SC1
CC1=C(C(=O)O)N2C(=O)C(NC(=O)C(O)c3cccs3)[C@H]2SC1
CC1=C(C(=O)O)N2C(=O)C(NC(=O)C(O)c3ccco3)[C@H]2SC1
CC1(C)S[C@@H]2[C@H](NC=O)C(=O)N2[C@H]1C(=O)OCc1ccc([N+](=O)[O-])cc1
CCOC(=O)CSc1cc(Cl)nc(Nc2cccc(C)c2C)n1
CCOC(=O)CSc1cc(Cl)nc(NCc2ccc(Cl)cc2)n1
CCOC(=O)CSc1cc(NCc2ccc(Cl)cc2)ncn1
CCOC(=O)CNc1cc(Cl)nc(Cl)n1
CCOC(=O)CNc1nc(Cl)cc(NCc2ccc(Cl)cc2)n1
CCOC(=O)CNc1cc(Cl)nc(NCc2ccc(Cl)cc2)n1
CCOC(=O)COc1nc(Cl)cc(NCc2ccc(Cl)cc2)n1
Cc1ccc(S(=O)(=O)OCC2CN(C(=O)Oc3ccccc3)CCO2)cc1
CCOc1ccccc1NCC1CO1
Cc1ccc(S(=O)(=O)OC[C@@H]2CN(Cc3ccccc3)CCO2)cc1
CCOC(=O)CC(Cc1ccccc1[N+](=O)[O-])(C(=O)OCC)C(=O)OCC
CCOC(=O)CC(Cc1c(C)cccc1[N+](=O)[O-])(C(=O)OCC)C(=O)OCC
O=[N+]([O-])c1cc(Cl)c(Cl)nc1Cl
O=[N+]([O-])c1cc(CCl)c(Cl)nc1Cl
CC(=O)OCc1ccc(Cl)nc1Cl
OCc1ccc(Cl)nc1Cl
O=Cc1cc(Cl)c(Cl)nc1Cl
CC(=O)C(C)c1ccc2c(c1)Cc1cccnc1O2
COCCC(C(C)=O)c1ccc2c(c1)Cc1cccnc1O2
CC(=O)C(CCN(C)C)c1ccc2c(c1)Cc1cccnc1O2
O=C(O)CCC(=O)Cc1ccc2c(c1)Cc1cccnc1O2
CC(=O)C(C)(C#N)c1ccc2c(c1)Cc1cccnc1O2
CC(=O)Cc1ccc2c(c1)Cc1cccnc1O2
CC(=O)OC1(C(C)CN(C)C)CCCCC1c1ccccc1
C=CCCNCC(C)C1(O)CCCCC1c1ccccc1
C=CCCNCC(C)C1(OC(C)=O)CCCCC1c1ccccc1
CC1NC(=O)OC12CCCCC2c1ccccc1
CC1N(C)C(=O)OC12CCCCC2c1ccccc1
NC(=O)OCC1=C(C(=O)O)N2C(=O)[C@@H](N)[C@H]2SC1
CON=C(C(=O)N[C@@H]1C(=O)N2C(C(=O)O)=C(COC(N)=O)CS[C@H]12)c1cccs1
CON=C(C(=O)N[C@@H]1C(=O)N2C(C(=O)O)=C(COC(N)=O)CS[C@H]12)c1ccco1
CON=C(C(=O)N[C@@H]1C(=O)N2C(C(=O)O)=C(COC(N)=O)C[S@@](=O)[C@H]12)c1ccco1
NC(=O)c1cc2ccccc2nc1N
CCOC(=O)c1nc2nc3ccccc3cc2c(=O)[nH]1
COc1cc(C=C(C#N)C(N)=O)c([N+](=O)[O-])cc1OC
COc1cc2cc(C(N)=O)c(N)nc2cc1OC
COc1cc2cc3c(=O)[nH]c(C(=O)O)nc3nc2cc1OC
N#CC(=Cc1cc(F)ccc1[N+](=O)[O-])C(N)=O
NC(=O)c1cc2cc(F)ccc2nc1N
CCOC(=O)c1nc2nc3ccc(F)cc3cc2c(=O)[nH]1
N#CC(=Cc1ccc(F)cc1[N+](=O)[O-])C(N)=O
CCOC(=O)c1nc2nc3cc(F)ccc3cc2c(=O)[nH]1
N#CC(=Cc1cc(Cl)ccc1[N+](=O)[O-])C(N)=O
NC(=O)c1cc2cc(Cl)ccc2nc1N
CCOC(=O)c1nc2nc3ccc(Cl)cc3cc2c(=O)[nH]1
NC(=O)c1cc2cc3c(cc2nc1N)OCO3
COc1cc2cc3c(=O)[nH]c(C(N)=O)nc3nc2cc1OC
NC(=O)c1nc2nc3ccccc3cc2c(=O)[nH]1
CCOC(=O)c1nc2nc3cccc(Cl)c3cc2c(=O)[nH]1
COc1cc2cc3c(=O)[nH]c(C(=O)NO)nc3nc2cc1OC
COc1cc2nc3nc(C(=O)O)[nH]c(=O)c3cc2cc1O
CCOC(=O)c1nc2nc3cc(O)c(OC)cc3cc2c(=O)[nH]1
CCOC(=O)c1nc2nc3ccccc3c(-c3ccccc3)c2c(=O)[nH]1
CCOC(=O)c1nc2nc3cc(OC)c(OC)cc3cc2c(=O)n1C
CCOC(=O)c1nc2cc3ccccc3cc2c(=O)[nH]1
COc1cc([N+](=O)[O-])c(C=O)cc1OCc1ccccc1
CCOC1=CC(C)=C(C(=O)OC)C(C)(C)C1
CC(C=CC1=C(C)CC2OCCOC2C1(C)C)=CC=O
CCOC1=CC(C)=C(CO)C(C)(C)C1
CCCCCC1=C(C)C(=O)C(OC)=C(OC)C1=O
CCCCCCCCCCC1=C(C)C(=O)C(OC)=C(OC)C1=O
CCCCCCCCCCCCCCCC1=C(C)C(=O)C(OC)=C(OC)C1=O
CC1(C=O)OCCc2c1[nH]c1ccccc21
CCCC(C)C=Nc1ccccc1C(=O)OC
COC(=O)Cc1ccccc1
COC(=O)Cc1ccc(OC)cc1
COC(=O)Cc1ccccc1
O=C(O)Cc1c(-c2ccc(Cl)cc2)nn(-c2ccccc2)c1Cl
O=C(O)Cc1c(-c2ccc(Cl)cc2)nn(-c2ccccc2)c1Cl
O=C(O)Cc1c(-c2ccc(Cl)cc2)nn(-c2ccccc2)c1Cl
O=C(O)Cc1c(-c2ccc(Cl)cc2)nn(-c2ccccc2)c1Cl
O=C(O)Cc1c(-c2ccc(Cl)cc2)nn(-c2ccccc2)c1Cl
O=Cc1c(-c2ccccc2)nn(-c2ccccc2)c1Cl
O=Cc1c(-c2ccc(Cl)cc2)nn(-c2ccccc2)c1Cl
O=Cc1c(-c2ccc(Cl)cc2)nn(-c2ccccc2)c1Cl
OCc1c(-c2ccccc2)nn(-c2ccccc2)c1Cl
OCc1c(-c2ccc(Cl)cc2)nn(-c2ccccc2)c1Cl
ClCc1c(-c2ccc(Cl)cc2)nn(-c2ccccc2)c1Cl
ClCc1c(-c2ccc(Cl)cc2)nn(-c2ccccc2)c1Cl
N#CCc1c(-c2ccc(Cl)cc2)nn(-c2ccccc2)c1Cl
CCOC(=O)Cc1c(-c2ccc(Cl)cc2)nn(-c2ccccc2)c1Cl
NC(=O)Cc1c(-c2ccc(Cl)cc2)nn(-c2ccccc2)c1Cl
NC(Cc1c(-c2ccc(Cl)cc2)nn(-c2ccccc2)c1Cl)=NO
CCCCOC(=O)C(C)C
CCN(CC)CCOc1cccc2c1C(=O)c1ccccc1C2=O
NCCOc1ccc2c(c1)C(=O)c1ccc(OCCN)cc1C2=O
COP(=O)(CC(=O)c1ccccc1)OC
CC(C)N(Cc1ccccc1)C(=O)C(C)(C)C
CC(C)(C)c1cc(C=O)cc(C(C)(C)C)c1O
CC(C)(C)c1cc(C=O)cc(C(C)(C)C)c1O
CC(=O)Nc1ccccc1
CC(=O)N(C)c1ccccc1
O=C(CNC(=O)OCc1ccccc1)Oc1ccc([N+](=O)[O-])cc1
CC(=O)Nc1ccccc1
C=C/C(C)=C/C/C=C(\C)CC/C=C(\C)C=O
COC(=O)CCCCCCCC=CCCCCCCCC(=O)O
C=C(C(=O)c1ccc(OC)c(Cl)c1Cl)C1CCCC1
CC1(C2CCCC2)Cc2cc(OCC(=O)O)c(Cl)c(Cl)c2C1=NO
COc1ccc(C(=O)C(C)C)c(Cl)c1Cl
COc1ccc(C(=O)C(C)(C)Br)c(Cl)c1Cl
COc1cc2c(c(Cl)c1Cl)C(=O)C(C)C2
COc1cc2c(c(Cl)c1Cl)C(=O)C(C)(c1ccccc1)C2
CC1(c2ccccc2)Cc2cc(OCC(=O)O)c(Cl)c(Cl)c2C1=O
CC1(c2ccccc2)Cc2cc(OCC(=O)O)c(Cl)c(Cl)c2C1=NO
CC1(c2ccc(Cl)cc2)Cc2cc(OCC(=O)O)c(Cl)c(Cl)c2C1=NO
COc1ccc(C(=O)CC(C)C)c(Cl)c1Cl
C=C(C(=O)c1ccc(OC)c(Cl)c1Cl)C(C)C
COc1cc2c(c(Cl)c1Cl)C(=O)C(C)(C(C)C)C2
CC(C)C1(C)Cc2cc(O)c(Cl)c(Cl)c2C1=O
CC1(C2CCCC2)Cc2cc(OC(=NO)c3nnn[nH]3)c(Cl)c(Cl)c2C1
O=C1c2c(cc(OCc3nnn[nH]3)c(Cl)c2Cl)CC12CCCC2
N#Cc1ccc(P(Cl)c2ccccc2)cc1
CP(=O)(O)c1ccc(C(=O)O)cc1
CNC(=S)N1CC=C(C(C)(C)C)CC1
CCNC(=S)N1CC=C(C(C)(C)C)CC1
C=CCNC(=S)N1CC=C(C(C)(C)C)CC1
Cc1ccc(=O)n(-c2cccc(C(F)(F)F)c2)c1
Cc1ccc(=O)n(-c2ccc(Cl)cc2)c1
CCc1ccc(=O)n(-c2ccccc2)c1
O=c1ccccn1-c1ccccc1
Cc1cc(-c2ccccc2)c(=O)n(-c2ccccc2)c1
Cc1cc(-c2ccc(Cl)cc2)c(=O)n(-c2ccccc2)c1
O=C(O)c1ccc(C=Cc2ccccn2)cc1
CCOC(=O)c1ccc(C=Cc2cccnc2)cc1
Cc1ccc(C=Cc2cccnc2)cc1
OCc1ccc(C=Cc2ccccn2)cc1
CCOC(=O)C1=C(C)NC(COC)=C(C(=O)OCC)C1c1ccc(S(C)(=O)=O)cc1
Oc1ccc(Br)cc1-c1nc2ccccc2s1
Clc1ccc(-c2nc3ccccc3s2)cc1
COc1ccc(OC)c(-c2nc3ccccc3s2)c1
CNC1C2C3=CC=CCC3=C3C(c4ccccc42)C31
NC1C2c3ccccc3C3C(c4ccccc42)C13
CN(C)C(=O)CC1(O)C2c3ccccc3C3C(c4ccccc42)C31
CN1CCC(C2(O)C3c4ccccc4C4C(c5ccccc53)C42)CC1
CN1CCC(O)(c2csc3ccccc23)CC1
c1ccc2c(C3CCNCC3)csc2c1
CN1CCCC(O)(c2cc3ccccc3s2)C1
CC1CNCCC1c1cc2ccccc2s1
O=c1oc2ccccc2c(O)c1[N+](=O)[O-]
CCc1ccc2oc(=O)c([N+](=O)[O-])c(O)c2c1
Cc1ccc2c(O)cc(=O)oc2c1C
Cc1ccc2c(O)cc(=O)oc2c1C
Cc1ccc2c(O)cc(=O)oc2c1C
Cc1ccc2c(O)cc(=O)oc2c1C
COc1ccc2oc(=O)c([N+](=O)[O-])c(O)c2c1
CCCOc1ccc2c(O)c([N+](=O)[O-])c(=O)oc2c1
O=c1oc2cc(Br)ccc2c(O)c1[N+](=O)[O-]
CCc1ccc2c(c1)sc1nc(CC)nn12
CCC(=O)N=c1sc2cccc(C)c2n1N
Cc1cccc2sc(=NC(=O)C(F)(F)F)n(N)c12
CN1CCC(=C2c3ccccc3-c3cocc3-c3ccccc32)CC1
CN1CCC(=C2c3ccccc3C3=C(c4ccccc42)C2(C)C=CC3O2)CC1
Cc1occ2c1-c1ccccc1C(=C1CCN(C)CC1)c1ccccc1-2
COc1ccc(C(=O)C=Cc2c(O)cc(OCCBr)cc2O)cc1O
O=C1NC(SCC#Cc2ccc(F)cc2)C1NC(c1ccccc1)(c1ccccc1)c1ccccc1
O=C1CC(=O)N(c2ccccc2)c2cc(Cl)ccc2N1CCO
COCCN1C(=O)CC(=O)N(c2ccccc2)c2cc(Cl)ccc21
C=C(C)c1ccccc1
CN1CC[C@]23c4c5ccc(O)c4O[C@H]2[C@@H](O)C=C[C@H]3[C@H]1C5
C=CCC(O)C1=C(C)CCCC1(C)C
C/C=C/C(=O)C1=C(C)CCCC1(C)C
C/C=C\C(=O)C1C(C)=CCCC1(C)C
C=CCC(O)C12OC1(C)CCCC2(C)C
C=CCC(O)C1C(C)=CCCC1(C)C
C/C=C/C(=O)C1(O)C(C)=CCCC1(C)C
CC(O)C(Cc1cc(C(C)(C)C)c(O)c(C(C)(C)C)c1)C(C)O
CCCCCCCCN1C(C)(C)CCCC1(C)C
CCCCCCCCOC(=O)CN1C(C)(C)CCCC1(C)C
CC[C@H](C)[C@H](NC(=O)[C@H](Cc1ccc(O)cc1)NC(=O)[C@@H](NC(=O)OCc1ccccc1)C(C)C)C(=O)O
O=C1/C(=C/c2ccccc2)Oc2ccccc21
CCCCCCCCCCCCCCCC(=O)OC[C@H]1O[C@@H](n2ccc(NC(=O)[C@H](Cc3ccccc3)NC(=O)CNC(=O)CNC(=O)OC(C)(C)C)nc2=O)[C@@H](O)[C@@H]1O
Cc1ccc(S(=O)(=O)OC[C@@H]2C[C@H](O)[C@H](n3ccc(=O)[nH]c3=O)O2)cc1
CC(Cl)c1nc2c(c(=O)n(C)c(=O)n2C)n1C
CC(OC(=O)c1cccnc1)c1nc2c(c(=O)n(C)c(=O)n2C)n1C
CC(OC(=O)c1cncc(Br)c1)c1nc2c(c(=O)n(C)c(=O)n2C)n1C
Cc1ccnc(C)c1C(=O)OC(C)c1nc2c(c(=O)n(C)c(=O)n2C)n1C
CC1=C(C(=O)OCC(Cl)(Cl)Cl)N2C(=O)C(NC(=O)C(Cl)(Cl)Cl)C2SC1
C=C(C)C(C(=O)OCC(Cl)(Cl)Cl)N1C(=O)C(NC(=O)Cc2ccccc2)C1SSc1nnnn1C
O=C1CCC(c2ccc(C3CCCC3)cc2)=NN1
COC(=O)CCC(=O)c1ccc(F)cc1
O=C(O)CCC(=O)c1ccc(OC2CCCCC2)cc1
O=C1CCC(c2ccc(OC3CCCCC3)cc2)=NN1
CCOC(=O)CCC(=O)c1ccccc1O
CCOc1ccccc1C1=NNC(=O)CC1
COc1ccc(C(=O)CCC(=O)O)cc1N
COc1ccc(C2=NNC(=O)CC2)cc1N
COc1ccc(C(=O)CCC(=O)O)cc1Cl
COc1ccc(C2=NNC(=O)CC2)cc1Cl
COc1ccc(C(=O)CCC(=O)O)cc1NC(C)=O
CCOc1ccc(C(=O)CCC(=O)O)c(OCC)c1
CCCOc1ccccc1C(=O)CCC(=O)O
O=C1CCc2c(C(=O)CCl)ccc(O)c2N1
O=C1CCc2c(C(=O)CCl)ccc(O)c2N1
COc1ccc(C(=O)CCl)c2c1NC(=O)CC2
O=C(CN1CCCCC1)c1ccc(O)c2[nH]c(=O)ccc12
CC(C)(C)CC(C)(C)c1cc(O)c(Sc2ccccc2)c(Sc2nnnn2-c2ccccc2)c1O
CCCCCCCCCCCCCCCCCCSc1cc(O)c(Sc2nnnn2-c2ccccc2)c(-c2ccccc2)c1S
CN(C)CCn1c2ccccc2c2cc(N)ccc21
CSc1nc(NC2CCCCC2)c([N+](=O)[O-])c(N2CCSCC2)n1
COc1nc(Cl)c(C#N)c(Cl)n1
CCOc1nc(SC)nc(N2CCS(=O)CC2)c1[N+](=O)[O-]
CSc1nc(N)c([N+](=O)[O-])c(N2CCS(=O)CC2)n1
CCOc1nc(N2CCSCC2)nc(Cl)c1[N+](=O)[O-]
CCOc1nc(SC)nc(N2CCS(=O)CC2)c1C=O
CCOC(=O)c1cnc(N2CCSCC2)nc1Cl
Cc1nc(N2CCNCC2)nc(N2CCOCC2)c1[N+](=O)[O-]
N#Cc1nc(Cl)nc(N2CCS(=O)CC2)c1Cl
N#Cc1nc(N2CCNCC2)nc(N2CCS(=O)(=O)CC2)c1Cl
N#Cc1nc(N2CCNCC2)nc(N2CCS(=O)CC2)c1Cl
Cc1nc(N2CCS(=O)CC2)nc(N2CCNCC2)c1C#N
Cc1nc(N2CCNCC2)nc(N2CCS(=O)(=O)CC2)c1[N+](=O)[O-]
O=CC1CNCCN1c1nc(Cl)cc(N2CCSCC2)n1
CCOC(=O)c1c(C)nc(N2CCNCC2)nc1N1CCS(=O)(=O)CC1
CCOc1nc(N2CCNCC2)nc(N2CCSCC2)c1[N+](=O)[O-]
CCOc1nc(N2CCNCC2)nc(N2CCS(=O)CC2)c1[N+](=O)[O-]
CCOc1nc(N2CCNCC2)nc(N2CCS(=O)CC2)c1[N+](=O)[O-]
CCOc1nc(N2CCNCC2)nc(N2CCS(=O)CC2)c1[N+](=O)[O-]
CCOc1nc(N2CCNCC2)nc(N2CCS(=O)CC2)c1[N+](=O)[O-]
CCOc1nc(N2CCNCC2)nc(N2CCS(=O)CC2)c1[N+](=O)[O-]
CCOc1nc(N2CCNCC2)nc(N2CCS(=O)CC2)c1[N+](=O)[O-]
CCOc1nc(N2CCNCC2)nc(N2CCS(=O)CC2)c1[N+](=O)[O-]
CC(C)(C)COc1nc(N2CCNCC2)nc(N2CCS(=O)CC2)c1[N+](=O)[O-]
CCOc1nc(OCC)c([N+](=O)[O-])c(N2CCS(=O)CC2)n1
CCOc1nc(N2CCNCC2)nc(N2CCS(=O)CC2)c1[N+](=O)[O-]
CCOc1nc(N2CCN(C(=O)CCC(=O)O)CC2)nc(N2CCS(=O)CC2)c1[N+](=O)[O-]
O=C(CCSCCOCCSCCC(=O)Nc1ccc(Nc2ccccc2)cc1)Nc1ccc(Nc2ccccc2)cc1
CC(CSCCSCCSCC(C)C(=O)Nc1ccc(Nc2ccccc2)cc1)C(=O)Nc1ccc(Nc2ccccc2)cc1
O=C=Nc1ccc(Br)c(Cl)c1
CCCCC[C@H](O)/C=C/[C@H]1[C@H](O)C[C@H](O)[C@@H]1CCCCCCC(=O)O
CCCCC[C@H](O)/C=C/[C@H]1[C@H](O)C[C@H](O)[C@@H]1C/C=C\CCCC(=O)O
CCCCC[C@H](O)/C=C/[C@H]1C=CC(=O)[C@@H]1CCCCCCC(=O)O
CCCCC[C@H](O)CC[C@H]1[C@H](O)CC(=O)[C@@H]1CCCCCCC(=O)O
COc1ccc2cc([Zn]c3ccc4cc(OC)ccc4c3)ccc2c1
COc1ccc2cc(C(C)C(=O)O)ccc2c1
CCOC(=O)C(C)c1ccc2cc(OC)ccc2c1
O=C(C=Cc1ccc(Cl)c(Cl)c1)Nc1ccc(OC(F)(F)F)cc1
CCC(C)C1(C#N)CO1
CC(=O)OC(C#N)=C(C)c1ccc(CC(C)C)cc1
C#Cc1cccc(Oc2ccc(N)c(N)c2)c1
C#Cc1ccc([N+](=O)[O-])c([N+](=O)[O-])c1
C#Cc1ccc(N)c(N)c1
CC(=O)CCC=C(C)CCCC(C)CCCC(C)C
CCC#CC(O)CCCCC
CCC#CC(O)CCCCC
C=C(C)CCCC(C)=O
CC(C(=O)O)c1ccc2c(c1)Sc1ccccc1S2
CN(C)C1(C#N)CCCCC1
CN(C=O)CC1(N(C)C)CCCCC1
NCC1(N2CCCCC2)CCCCC1
O=CNCC1(N2CCCCC2)CCCCC1
O=C(NCC1(N2CCCCC2)CCCCC1Cl)c1ccccc1
Nc1ccc(C(=O)NCC2(N3CCCCC3)CCCCC2)cc1
CCNCC1(N2CCCCC2)CCCCC1
CN(C=O)CC1(N2CCCCC2)CCCCC1
CC(=O)N(C)CC1(N2CCCCC2)CCCCC1
CN1CCN(C2(CNC=O)CCCCC2)CC1
CC(=O)NCC1(N2CCN(C)CC2)CCCCC1
CN1CCN(C2(CNC(=O)c3ccc(Cl)c(Cl)c3)CCCCC2)CC1
Cc1ccc(S(=O)(=O)NCC2(N3CCN(C)CC3)CCCCC2)cc1
CCNCC1(N2CCN(C)CC2)CCCCC1
CN1CCN(C2(CN(C)C(=O)c3ccc(Cl)c(Cl)c3)CCCCC2)CC1
CN(C)C(C)(C)C(N)=O
C=CCCNC(C)(C)C#N
C=CCCNC(C)(C)CN
C=CCCNC(C)(C)CNC(=O)c1ccc(Cl)c(Cl)c1
CN(CC1CC1)C(C)(C)CNC(=O)c1ccccc1
CCCCC(C)(C#N)N(C)C
CCCCC(C)(CN)N(C)C
CCCCC(C)(CNC(=O)c1ccc(Cl)c(Cl)c1)N(C)C
CCCCC(C)(CNC=O)N(C)C
CCCCC(C)(CN(C)C(=O)c1ccc(Cl)c(Cl)c1)N(C)C
CN(C)C1(C(N)=O)CCCCC1
Cc1ccc(Cl)c(Cl)c1NC(=O)C1(N(C)C)CCCCC1
N#CC1(O)CCCCC1
CC1C(=O)CC(C)(C)C1C[N+](=O)[O-]
COC(=O)C1=C(C)C(=O)CC1(C)C
CC1C(=O)CC(C)(C)C1C=O
CC1=C(CO)C(C)(C)CC1=O
CC1C(CO)C(C)(C)CC12SCCS2
CC(=CCO)CC(C1=C(C)C(=O)CC1(C)C)S(=O)(=O)c1ccccc1
CC(C=CC1=C(C)C(=O)CC1(C)C)=CC=O
CC1=C(/C=C/C(C)=C/C=C/C(C)=C/C=C/C=C(C)/C=C/C=C(C)/C=C/C2=C(C)C(=O)C(=O)C2(C)C)C(C)(C)C(=O)C1=O
CNC(=NCCCCc1nccs1)NC#N
Clc1cc2ccccc2c(N2CCSCC2)n1
Cc1cccc2c(N3CCSCC3)nc(Cl)cc12
Cc1cccc2c(N3CCSCC3)nc(Cl)cc12
c1ccc2c(N3CCOCC3)nc(N3CCNCC3)cc2c1
Clc1cccc2c(N3CCSCC3)nc(N3CCNCC3)cc12
Clc1ccc2cc(N3CCNCC3)nc(N3CCSCC3)c2c1
Fc1cccc2c(N3CCSCC3)nc(N3CCNCC3)cc12
O=[N+]([O-])c1cccc2c(N3CCSCC3)nc(N3CCNCC3)cc12
Cc1cccc2c(N3CCS(=O)CC3)nc(N3CCNCC3)cc12
O=S1CCN(c2nc(N3CCNCC3)cc3c(Cl)cccc23)CC1
O=S1CCN(c2nc(N3CCNCC3)cc3ccc(Cl)cc23)CC1
O=S1CCN(c2nc(N3CCNCC3)cc3c(F)cccc23)CC1
O=[N+]([O-])c1cccc2c(N3CCS(=O)CC3)nc(N3CCNCC3)cc12
O=C(O)c1cc2ccccc2c(=O)o1
Cc1c(C(=O)O)oc(=O)c2ccccc12
Cc1cccc2cc(C(=O)O)oc(=O)c12
Cc1c(C(=O)O)oc(=O)c2c(C)cccc12
COc1ccc2cc(C(=O)O)oc(=O)c2c1
O=C(O)c1cc2ccc(Br)cc2c(=O)o1
O=C(O)c1cc2ccccc2c(=O)[nH]1
O=C(O)c1cc2ccccc2c(=O)s1
Cc1c(C(=O)O)sc(=O)c2ccccc12
COc1cc2cc(C(=O)O)sc(=O)c2cc1OC
O=C(Cc1ccccc1)N1CC2COCC2C1
O=C(c1ccccc1)N1CC2COCC2C1
c1ccc(CCN2CC3COCC3C2)cc1
O=S(=O)(c1ccccc1)N1CC2COCC2C1
CSCC(=O)OC(=O)c1ccccc1
CCOC(=O)Cc1cccc(C(=O)c2ccccc2)c1NC(C)=O
CC(=O)Nc1c(CC(=O)O)cccc1C(=O)c1ccccc1
O=C1Cc2cc(C(=O)c3ccccc3)ccc2N1
O=C1Cc2cc(Cl)cc(C(=O)c3ccccc3)c2N1
CSC1C(=O)Nc2cccc(C(=O)c3ccccc3)c21
CSC1C(=O)Nc2c(C(=O)c3ccc(Cl)cc3)cccc21
CSC1(C)C(=O)Nc2c(C(=O)c3ccccc3)cccc21
CSC1C(=O)Nc2c(C(=O)c3ccccc3)cccc21
O=C1Cc2c(cccc2C(=O)c2ccccc2)N1
O=C1Cc2cccc(C(=O)c3ccc(Cl)cc3)c2N1
CC1C(=O)Nc2c(C(=O)c3ccccc3)cccc21
CCc1ccc(-c2ccc(F)cc2)cc1
CCc1ccc(-c2ccccc2Cl)cc1
CCc1ccc(-c2ccc(Cl)cc2)cc1
CCc1ccc(-c2ccc(Cl)cc2)cc1
CCCCc1oc2ccccc2c1C(=O)c1ccc(OC)c(C)c1
CCCCc1oc2ccccc2c1C(=O)c1cc(C)c(OC)c(C)c1
COC(=O)c1ccc(O)c(Cl)c1
COC(=O)c1ccc(OC)c(Cl)c1
COc1ccc(C(=O)Cl)cc1Cl
CCCCc1oc2ccccc2c1C(=O)c1ccc(OC)cc1Cl
CCCCc1oc2ccccc2c1C(=O)c1cccc(OC)c1
CCCCc1oc2ccccc2c1C(=O)c1ccccc1OC
CCCCc1oc2ccccc2c1C(=O)c1ccccc1OCC1CO1
CCCCc1oc2ccccc2c1C(=O)c1ccc(Cl)cc1OCC1CO1
CCCOc1ccc(C(=O)c2cc3ccccc3o2)c2c1O2
COc1ccc(C(=O)c2coc3ccccc23)cc1
COc1ccc(C(=O)c2c(-c3ccccc3)oc3ccccc23)cc1
O=C(c1ccc(Cl)cc1)C1Oc2ccccc2C1O
O=C(c1ccc(O)cc1)c1c(-c2ccc(Cl)cc2)oc2ccccc12
CCCC(=O)c1cc2cc(Cl)ccc2o1
CCCCc1cc2cc(Cl)ccc2o1
CCCCc1oc2ccc(Cl)cc2c1C(=O)c1ccc(OC)cc1
Cc1ccc2occc2c1
CCCCc1oc2ccccc2c1C(=O)c1ccc(O)c(OC)c1
O=[N+]([O-])c1ccc(C(O)c2cc3ccccc3o2)cc1
O=[N+]([O-])c1ccc(Cc2cc3ccccc3o2)cc1
Nc1ccc(Cc2oc3ccccc3c2C(=O)c2ccc(O)cc2)cc1
Nc1cccc(-c2oc3ccccc3c2C(=O)c2ccc(O)cc2)c1
COC(=O)c1ccc2c(=O)c3ccccc3ccc2c1
O=C(O)Cc1ccc2c(=O)c3ccccc3ccc2c1
CCC(C(=O)OC)c1ccc2c(=O)c3ccccc3ccc2c1
CCC(C(=O)O)c1ccc2c(=O)c3ccccc3ccc2c1
O=C(O)CCc1ccc2c(=O)c3ccccc3ccc2c1
CC(C(=O)Cl)c1ccc2c(=O)c3ccccc3ccc2c1
CC(C=O)c1ccc2c(=O)c3ccccc3ccc2c1
COC(OC)C(C)c1ccc2c(=O)c3ccccc3ccc2c1
c1coc(CN=C2SCS2)c1
Clc1ccc(OCN=C2SCS2)cc1
c1ccc(SCN=C2SCS2)cc1
c1ccc(N=C2SCS2)nc1
CCOCCN=C1SCS1
Nc1n[nH]c2ccc(C(F)(F)F)cc12
Nc1n[nH]c2cc(C(F)(F)F)ccc12
Nc1n[nH]c2cc(Cl)ccc12
N#Cc1cc(Br)ccc1N
Nc1n[nH]c2ccc(Br)cc12
Nc1ccc(F)cc1I
N#Cc1cc(F)ccc1N
Nc1n[nH]c2ccc(F)cc12
O=CNc1n[nH]c2ccc(C(F)(F)F)cc12
CNc1n[nH]c2ccc(C(F)(F)F)cc12
CCN(CC)c1n[nH]c2ccc(C(F)(F)F)cc12
C=Nc1c(CC)cccc1CC
CCCCCCCCC(C)C
CON=C(C(=O)N[C@@H]1C(=O)N2C(C(=O)O)=C(CO)CS[C@H]12)c1ccco1
CON=C(C(=O)N[C@@H]1C(=O)N2C(C(=O)O)=C(CO)CS[C@H]12)c1ccco1
C=CC(=O)OCCCC
CC(=O)[C@H]1[C@H](C(=O)c2ccccc2)C[C@H]2[C@@H]3CCC4=CC(=O)CC[C@]4(C)[C@@]3(F)[C@@H](O)C[C@@]21C
C[C@]12C[C@H](O)[C@@]3(F)[C@@H](CCC4=CC(=O)C=C[C@@]43C)[C@@H]1CC=C2C(=O)CI
CC(=O)C1=CC[C@H]2[C@@H]3CCC4=CC(=O)C=C[C@]4(C)[C@@]3(F)[C@@H](O)C[C@]12C
CC1C(O)c2ccccc2C1NCCc1ccccc1
CC1C(O)c2ccccc2C1NCCCc1ccccc1
NNc1nc(Cl)c(Cl)nc1Cl
N#CCCN1C(=O)C(O)(c2cccc(Cl)c2)c2ccccc21
NCCCN1C(=O)C(O)(c2cccc(Cl)c2)c2ccccc21
N#CCCN1C(=O)C(O)(c2ccccc2)c2ccccc21
Cc1cccc(C2(O)C(=O)N(CCC#N)c3ccccc32)c1
N#CCCN1C(=O)C(O)(c2cccc(F)c2)c2ccccc21
COc1cccc(CC2(O)C(=O)N(CCC#N)c3ccccc32)c1
N#CCCN1C(=O)C(O)(c2cccc(C(F)(F)F)c2)c2ccccc21
CC(=O)NC(=N)N(C(C)=O)c1c(Cl)cccc1Cl
O=C(NC(=S)Nc1c(Cl)cccc1Cl)c1ccccc1
CCOC(=O)ON=C(C(=O)OCC)C(=O)OCC
CCOC(=O)C(C#N)=NOC(=O)OCc1ccccc1
CCOC(=O)ON=C(C#N)C(=O)OCC
CC(C)COC(=O)ON=C(C#N)C(N)=O
C=CCOC(=O)ON=C(C#N)C(=O)OCC
CCOC(=O)C(C#N)=NOC(=O)OCC(C)C
CCOC(=O)C(C#N)=NOC(=O)OC
CCOC(=O)C(C#N)=NOC(=O)Cl
CCOC(=O)C(C#N)=NOC(=O)Oc1ccccc1
CCOC(=O)C(C#N)=NOC(=O)OC(C)(C)CC
CCOC(=O)c1ccccc1
COC(=O)c1ccccc1
CC(C)COC(=O)c1ccccc1
CCOC(=O)CCCCC(=O)OCC
CCOC(=O)CNC(=O)OCc1ccccc1
CCOC(=O)CNC(=O)OCc1ccccc1
COC(=O)CNC(=O)OCc1ccccc1
CC(C)COC(=O)CNC(=O)OCc1ccccc1
CCOC(=O)[C@H](Cc1c[nH]c2ccccc12)NC(=O)OCc1ccccc1
CCOC(=O)[C@H](Cc1ccccc1)NC(=O)OCc1ccccc1
COC(=O)N[C@@H](Cc1ccccc1)C(=O)OC
O=C(N[C@@H](Cc1ccccc1)C(=O)Oc1ccc([N+](=O)[O-])cc1)OCc1ccccc1
O=C(N[C@@H](Cc1ccccc1)C(=O)Oc1ccc([N+](=O)[O-])cc1)OCc1ccccc1
O=C(Oc1ccc([N+](=O)[O-])cc1)[C@@H]1CCCN1C(=O)OCc1ccccc1
O=C(N[C@@H](Cc1ccccc1)C(=O)Oc1cc(Cl)c(Cl)cc1Cl)OCc1ccccc1
CN(C)/C=C/c1ccccc1[N+](=O)[O-]
COc1ccc([N+](=O)[O-])c(/C=C/N(C)C)c1
c1cc2cc3c(cc2[nH]1)OCO3
Cc1cccc(/C=C/N(C)C)c1[N+](=O)[O-]
COc1cc(/C=C/N(C)C)c([N+](=O)[O-])cc1OC
N#Cc1c(N)cccc1C(F)(F)F
CC(=O)Nc1c(Br)cccc1C(F)(F)F
Nc1c(Br)cccc1C(F)(F)F
N#Cc1cccc(C(F)(F)F)c1N
CC(=O)N(N=Nc1cc(C(F)(F)F)ccc1C#N)c1cc(C(F)(F)F)ccc1C#N
CNC(=O)N(N=Nc1cc(C(F)(F)F)ccc1C#N)c1cc(C(F)(F)F)ccc1C#N
CCCNC(=O)N(N=Nc1cc(C(F)(F)F)ccc1C#N)c1cc(C(F)(F)F)ccc1C#N
CCCCOC(=O)N=C=O
CCCOC(=O)N=C=O
CC(C)C(=O)N(N=Nc1cc(C(F)(F)F)ccc1C#N)c1cc(C(F)(F)F)ccc1C#N
N#Cc1ccc(C(F)(F)F)cc1NN=Nc1ccccc1
N#Cc1ccc(C(F)(F)F)cc1N=NN(C(=O)CCl)c1cc(C(F)(F)F)ccc1C#N
N#Cc1ccc(C(F)(F)F)cc1N=NN(C(=O)CCC(=O)O)c1cc(C(F)(F)F)ccc1C#N
CCOC(=O)c1cnc2ccccc2c1O
CCOC(=O)c1cnc2ccc(F)cc2c1O
CCOC(=O)c1cn2c3c(cc(F)cc3c1=O)C(=O)CC2C
CC(=O)Nc1ccc2c3c1c(=O)c(C(=O)O)cn3C(C)CC2=O
CCCCOc1ccc(C(=O)CBr)cc1
COC(=O)Nc1cc(-c2nc(-c3ccco3)no2)ccc1Cl
O=C(Nc1cc(-c2nc(-c3ccco3)no2)ccc1Cl)OCC(Cl)(Cl)Cl
O=C(Nc1cc(-c2nc(-c3ccco3)no2)ccc1Cl)Oc1ccccc1
Nc1ccc(-c2nc(-c3ccco3)no2)c(Cl)c1
O=C(Nc1ccc(-c2nc(-c3ccco3)no2)c(Cl)c1)Oc1ccccc1
O=C(Nc1ccc(-c2nc(-c3ccco3)no2)c(Cl)c1)OCC(Cl)(Cl)Cl
CCOC(=O)C=C(C)Nc1ccc(OC)c(OC)c1
COC(=O)N1c2cc(OC)c(OC)cc2C(=O)C(=CO)C1C
CCCCOC(=O)N1c2cc(OC)c(OC)cc2C(=O)C(=CO)C1C
COc1cc2c(cc1OC)N(C(=O)OCc1ccccc1)C(C)C(=CO)C2=O
CC1(C)CC(N2CCCC2)=CC(=C(C#N)C(O)C#N)C1
CCN1C(=O)C(=C2C=C(N3CCCC3)CC(C)(C)C2)SC1=S
CCN1C(=O)C(=C2C=C(N3CCCC3)CC(C)(C)C2)C(=O)N(CC)C1=S
CC1(C)CC(N2CCCC2)=CC(=C(C#N)S(C)(=O)=O)C1
CCCCCCCCCCCCS(=O)(=O)C(C#N)=C1C=C(N2CCCC2)CC(C)(C)C1
COc1cc([N+](=O)[O-])c(C)cc1Br
CCCCCCOC(=O)C1CCCN1
CCCCCCNC(=O)C1CCCN1C(=O)OCc1ccccc1
CC(C)(C)OC(=O)N1CCCC1CO
CCCCCCOC(=O)C1CCCN1CCCCCCC(=O)OCc1ccccc1
CCCCCCOC(=O)C1CCNC1
CCCCCCNC(=O)C1CCNC1
CC(C)(C)OC(=O)N1CCC(C(=O)O)C1
CCCCCCCCC1CCNC1
O=C(O)CCCCCCC1CCCN1
CC(C)(C)OC(=O)CC(O)CCCCCCC(=O)OCc1ccccc1
O=C(CCCCCCC1C(C(=O)O)CCN1C(=O)OCc1ccccc1)OCc1ccccc1
CCCCCCOC(=O)C1CCNC1CCCCCCC(=O)O
CC(C)(C)OC(=O)N1CCC(C(=O)O)C1CCCCCCC(=O)OCc1ccccc1
O=C(O)CC(=O)c1ccccc1
Oc1ccccc1-c1ccccc1
Cc1ccc(O)c(C(C)(C)C)c1
O=C(O)CC(=O)c1ccccc1
COCC(Br)C(=O)OC
COCC(C=O)C(CCCCCCC#N)C(C)=O
CC(C)(C)c1ccc(S(=O)(=O)CC[Sn](C)(C)C)cc1
Cc1ccc(S(=O)(=O)CC[Sn](C)(C)C)cc1
Cc1ccc(S(=O)(=O)CCCCCC[Sn](C)(C)C)cc1
Cc1ccc(S(=O)(=O)CCCCCCCCCCC[Sn](C)(C)C)cc1
Cc1ccc(S(=O)(=O)CCCC[Sn](C)(C)C)cc1
O=C1Cc2cc(O)cc(O)c2C2CCCCC12
COc1cc2c(c(OC)c1)C1CCCCC1C(=O)C2
COc1cc2c(c(Cl)c1C)C(=O)C(C)(C1CCCC1)C2=O
Cc1c(OCc2nnn[nH]2)cc2c(c1Cl)C(=O)C1(CCCC1)C2=O
COc1ccc(C(=O)C2=CCCCC2)c(Cl)c1Cl
COc1cc2c(c(Cl)c1Cl)C(=O)c1ccccc1-2
COC(=O)[C@@H](N)CCSC
CSCC[C@H](N)C(=O)O
CC(C)(C)NCC(O)c1ccc(O)c(O)c1Cl
COc1cc(C=O)cc(Cl)c1OCc1ccccc1
Oc1cc(C(O)CNCC2CC2)cc(Cl)c1O
O=Cc1cc(O)c(O)cc1Cl
O=Cc1ccc(O)c(O)c1F
COc1ccc(CCl)c(F)c1OC
O=C(c1ccccc1)C(Cl)(Br)C(COCc1ccccc1)OCc1ccccc1
CCCC=CC(=O)CC
CC(C)=CCCC(=O)C=C(C)C
CC12CC3CC(CC(C3)C1)C2
C1CC2CC3CC1CC(C2)C3
CCN(CC)S(F)(F)F
CCCCCCCCF
O=C(F)c1ccccc1
COC(=O)C(=C1NCCCO1)[N+](=O)[O-]
O=C(O)C(=C1NCCCO1)[N+](=O)[O-]
O=C1CNC(=O)C(CCCCNC(=O)OCc2ccccc2)N1
Cc1c([N+](=O)[O-])cc(C(C)(C)C)c(O)c1C(=O)O
O=C(CCl)Nc1ccccc1
CCN(CC)CC(=O)NCC(=O)Nc1ccccc1
CC(C)(NC(=O)CN)c1ccccc1
C[C@H](N)C(=O)NC(C)(C)c1ccccc1
O=C1NCCN1C(=S)NCc1ccccc1
CCN(CC)C(=O)N1CCNC1=O
CCS(=O)(=O)N1CCNC1=O
O=C1NCCN1S(=O)(=O)c1ccc(F)cc1
CCN(CC)S(=O)(=O)N1CCNC1=O
O=C1NCCN1S(=O)(=O)N1CCCCC1
O=C1CCCC(O)=C1C(=O)Nc1ccc(Cl)cc1
CCCOc1ccc(C=O)c(OCc2ccccc2)c1
Cc1c(N)cc([N+](=O)[O-])cc1[N+](=O)[O-]
CCCCN(C(C)=O)c1cc([N+](=O)[O-])cc([N+](=O)[O-])c1
CCN(C(C)=O)c1cc([N+](=O)[O-])cc([N+](=O)[O-])c1
O=C(Nc1cc([N+](=O)[O-])cc([N+](=O)[O-])c1)C1CC1
CN(C=O)c1cc([N+](=O)[O-])cc([N+](=O)[O-])c1
CC(=O)Nc1cc([N+](=O)[O-])cc([N+](=O)[O-])c1
O=CNc1cc([N+](=O)[O-])cc([N+](=O)[O-])c1
C=C=CC(C)C(=O)OCC
C=C=CC(C)C(=O)OCC
CC(=O)Nc1ccc(OCCN(CC(=O)c2ccc(OCc3ccccc3)c(OCc3ccccc3)c2)Cc2ccccc2)cc1
NC(=O)Cc1ccc(OCCN(CC(=O)c2ccc(OCc3ccccc3)c(OCc3ccccc3)c2)Cc2ccccc2)cc1
CC(=O)Nc1ccc(OCCN(CCc2ccc(OCc3ccccc3)c(OCc3ccccc3)c2)Cc2ccccc2)cc1
CCOC(=O)C1(C(=O)O)CCCN(C(=O)OCc2ccccc2)C1Cc1ccc(OC)cc1
COc1ccc(C[C@H]2[C@@H](CO)CCCN2C)cc1
COc1ccc2c(c1)C(C)(C)[C@H]1CCCN(C(C)=O)[C@H]1C2
COc1ccc(C[C@H]2[C@@H](C(C)=O)CCCN2Cc2ccccc2)cc1
COc1ccc(C[C@H]2[C@@H](C(C)(O)c3ccccc3)CCCN2Cc2ccccc2)cc1
COc1ccc(C[C@@H]2NCCC[C@@H]2C(C)(O)c2ccccc2)cc1
COc1ccc(CC2C(=C(C)C)CCCN2C)cc1
COc1ccc(CC2C(=C(C)C)CCCN2c2ccc([N+](=O)[O-])cc2)cc1
CC(=O)Oc1ccc2c(c1)C[C@H]1CCCN(C(C)=O)[C@H]1C2
CN1CCC[C@@H]2Cc3cc(O)ccc3C[C@@H]21
C=C(C)CN1CCC[C@H]2[C@@H]1Cc1ccc(O)cc1C2(C)C
CC1(C)c2cc(O)ccc2C[C@H]2[C@@H]1CCCN2CC1CCCC1
C=C1C=CCC(C)(C)C1CCC(C)=O
CN(C)c1ccc(C2=CC(=O)C(=N)C(NC(N)=O)C2=O)cc1
O=C(O)CNCP(=O)(O)O
NC(=O)NC(=O)CCCl
COC(=O)[C@H](CC1=CCC=CC1)NC(=O)[C@@H](NC(=O)OC(C)(C)C)C(C(=O)O)C(C)(C)C
COC(=O)[C@H](CC1=CCC=CC1)NC(=O)[C@@H](N)CC(=O)O
COC(=S)OC(C(=O)OC(c1ccccc1)c1ccccc1)c1ccccc1
COC(=S)OC(C(=O)O)c1ccccc1
N#CCCn1nc(-c2cccnc2)nc1-c1cccnc1
C1=C(N2CCOCC2)CCC(C2CCCCC2)C1
CNC(=S)C1=C(N2CCOCC2)CCC(C2CCCCC2)C1
CNc1n[nH]c2c1CC(C1CCCCC1)CC2
O=C1CCC(C2CCCCC2)CC1C(=S)Nc1ccccc1
Cn1nc2c(c1Nc1ccccc1)CC(C1CCCCC1)CC2
N#CC1(c2ccccc2)CCC(=O)CC1
N#CC1(c2ccccc2)CC=C(N2CCCC2)CC1
CNC(=S)C1=C(N2CCCC2)CCC(C#N)(c2ccccc2)C1
CC(=O)CC(=O)N1C(=N)CCN=C(c2ccccc2)c2cc(Cl)ccc21
COc1cc(C(=O)O)cc(OC)c1C(C)=O
C=CCc1c(O)cc(OC)cc1C(=O)OC
CC=CCOc1cc(OC)cc(C(=O)OC)c1
COc1cc(C2=NCCO2)cc(OC)c1C(C)=O
COc1cc(C(=O)O)cc(OC)c1CC(C)C
COC(=O)c1cccc2[nH]cc(C=O)c12
CCOC1=NCc2c[nH]c3cccc1c23
CN(C)CCCNC1=NCc2c[nH]c3cccc1c23
NNC1=NCc2c[nH]c3cccc1c23
CC(C)=NNC1=NCc2c[nH]c3cccc1c23
c1cc2c3c(c[nH]c3c1)Cn1cnnc1-2
Cc1nnc2n1Cc1c[nH]c3cccc-2c13
Cc1nnc2n1Cc1c[nH]c3cccc-2c13
Cc1nnc(-c2ccccc2)c(=O)n1N=Cc1ccccc1
CCc1nnc(-c2ccccc2)c(=O)n1N
Nn1c(C2CCCCC2)nnc(-c2ccccc2)c1=O
CC(C)(C)OC(=O)NCCCC[C@H](NC(=O)[C@H](CC(N)=O)NC(=O)OCc1ccccc1)C(=O)O
CC[C@H](C)[C@H](N)C(=O)N[C@@H](Cc1ccccc1)C(=O)OC(C)(C)C
CC(C(=O)c1ccccc1)C(=S)NCC(=O)Cl
CCCCN(C)C(=O)[C@H](CCCNC(=N)N)N(C(=O)OC(C)(C)C)[N+](=O)[O-]
CCOC(=O)c1c(C)n(-c2ccccc2)c(C)c(C(=O)OCc2ccccc2)c1=O
Cn1nnnc1SCC1NCCc2cc(OCc3ccccc3)c(OCc3ccccc3)cc21
COC(=O)C(c1ccccc1)(c1ccccc1)c1ncc[nH]1
N#CC(c1ccccc1)(c1ccccc1)c1ncc[nH]1
COC(=O)C(c1ccccc1)(c1ccc(C)cc1)c1ncc[nH]1
CCOC(=O)C(c1ccccc1)(c1ncc[nH]1)C(C)C
CN(C)C(=O)C(c1ccccc1)(c1ccccc1)c1ncc[nH]1
COC(=O)C(c1ccccc1)(c1ccccc1)c1c[nH]c(C)n1
COC(=O)C(c1ccccc1)(c1ncc[nH]1)C(C)(C)C
Oc1ccccc1-n1nc2ccccc2n1
CC1(C)NC(=O)N(CCCl)C1=O
CCC1(C)NC(=O)N(CCCl)C1=O
CC1(C)NC(=O)N(CCCCCCCl)C1=O
CC1(C)NC(=O)N(CCCCCl)C1=O
CCOC(=O)Cc1ccc(-c2cn3ccccc3n2)cc1
CCOC(=O)C(C)c1ccc(-c2cn3ccccc3n2)cc1
CCOC(=O)Cc1ccc(-c2cn3cccnc3n2)cc1
CCOC(=O)C(C)c1ccc(-c2cn3cccnc3n2)cc1
CCOC(=O)Cc1ccc(-c2cn3ccsc3n2)cc1
N#CCc1ccc(-c2cn3ccccc3n2)cc1
CC(C(N)=O)c1ccc(-c2cn3ccccc3n2)cc1
CCOC(=O)Cc1ccc(-c2cn3ccccc3n2)cc1
O=C(O)Cc1ccc(-c2cn3ccccc3n2)cc1
CC(C(=O)O)c1ccc(-c2cn3cccnc3n2)cc1
O=C(O)Cc1ccc(-c2cn3ccccc3n2)cc1
CC(=O)c1ccc(-c2cn3ccccc3n2)cc1
CC(C(=O)NCCN(C)C)c1ccc(-c2cn3ccccc3n2)cc1
O=c1c2ccccc2oc2oc3ccccc3c(=O)c12
CCOC(=O)N1c2cc(OC)c(OC)cc2C(=O)C(=CN)C1C
CCOC(=O)N1c2cc(OC)c(OC)cc2C(=O)C(=CNC)C1C
CCOC(=O)N1c2cc(OC)c(OC)cc2C(=O)C(=CNC(C)C)C1C
CCNC=C1C(=O)c2cc(OC)c(OC)cc2N(C(=O)OCC)C1C
C#CCNC=C1C(=O)c2cc(OC)c(OC)cc2N(C(=O)OCC)C1C
CCOC(=O)N1c2cc(OC)c(OC)cc2C(=O)C(=CNc2ccccc2)C1C
CCOC(=O)N1c2cc(OC)c(OC)cc2C(=O)C(=CNc2cccc3ccccc23)C1C
CCOC(=O)N1c2cc(OC)c(OC)cc2C(=O)C(=CNCCOc2ccccc2)C1C
CCOC(=O)N1c2cc(OC)c(OC)cc2C(=O)C(=CNCCOC)C1C
COc1cc2c(cc1OC)N(C(=O)OCc1ccccc1)C(C)C(=CN)C2=O
O=C1c2ccccc2C(=O)c2c(Cl)cccc21
O=C1c2ccccc2C(=O)c2c(Cl)cccc21
CC#CCC(C(C)=O)C(C)(OC)OC
C=C(OC)C(C/C=C\C)C(C)=O
C=C(OC)C(C/C=C\C)C1(C)OC1Cl
C/C=C\CC(C(C)=O)C1(C)OC1Cl
c1ccc(-c2[nH]c3cc4c(cc3c2-c2ccccc2)OCO4)cc1
O=C(Nc1cc2c(cc1C(=O)c1ccccc1)OCO2)c1ccccc1
Nc1cc2c(cc1C(=O)c1ccccc1)OCO2
CC(C)Nc1cc2c(cc1C(=O)c1ccccc1)OCO2
CC(C)N(C(=O)C(F)(F)F)c1cc2c(cc1C(=O)c1ccccc1)OCO2
CC(C)n1c(=O)nc(-c2ccccc2)c2cc3c(cc21)OCO3
CC(C)=CCOC(C=C(C)C)OCC=C(C)C
CCOC(C=C(C)C)OCC
CCC=C=CCC(=O)OCC
CCOC(=O)CC=C=CC1CCCCC1
CCOC(=O)CC=C=C(C)CCC=C(C)C
CCOC(=O)C(C)C=C=C(C)CCC=C(C)C
CCC=CC=CC(=O)OCC
CCOC(=O)C=CC=C(C)CCCC(C)CCCC(C)C
CC(CC=Cc1ccc2c(c1)OCO2)CCOC(C)C
CC(C)CCOCCCC=Cc1ccc2c(c1)OCO2
COC(C)(C)CCCC(C)CC=Cc1ccc2c(c1)OCO2
COC(C)(C)CCCC(C)CC=Cc1ccc([N+](=O)[O-])cc1
CC(C)=CCCC(C)CC=Cc1ccc2c(c1)OCO2
CC(C)CCOCCCCBr
CC(C)CCOCCCCCCBr
CCC(C)OCCC(C)CCBr
CC(=CCCBr)CCOC(C)C
CC(CCBr)CCOC(C)C
CC(C)OCCCCCC=O
CC(C)CCOCCCCO
CC(C)OCCCCCCO
CC(=O)OCCC(C)CCOC(C)C
CC(CCO)CCOC(C)C
CC(=O)OCC=C(C)CCOC(C)C
CNC(=O)N(CSC)c1ccccc1F
CSCN(C)C(=O)Nc1ccccc1F
CNC(=O)N(COC)c1ccccc1F
COc1ccc(C(O)(CCN(C)C)C2CC2)cc1
CN(C)CCC(O)(c1cccc(C(F)(F)F)c1)C1CC1
CNCCC(O)(c1cccc(C(F)(F)F)c1)C1CC1
CNCCC(=O)C1CC1
CC(=O)N(C)CCC(=O)C1CC1
CC(C)(C)C(=O)c1ccc(CBr)cc1
CC(C)(C)C(=O)c1ccc(COc2ccccc2)cc1
CCC1(O)c2ccccc2C=Cc2ccccc21
CC=C1c2ccccc2C=Cc2ccccc21
BrCC=C1c2ccccc2C=Cc2ccccc21
CC(=O)NCCC=C1c2ccccc2C=Cc2ccccc21
CCNCCC=C1c2ccccc2C=Cc2ccccc21
ICCCC1c2ccccc2C=Cc2ccccc21
O=C1c2ccccc2C(=O)N1CCCC1c2ccccc2C=Cc2ccccc21
NCCCC1c2ccccc2C=Cc2ccccc21
CCCC(=O)NCCCC1c2ccccc2C=Cc2ccccc21
CC(C)NCCCC1c2ccccc2C=Cc2ccccc21
CNCCCC1c2ccccc2CCc2ccc(Cl)cc21
CCOCCCC1c2ccccc2C=Cc2ccc(Cl)cc21
Clc1ccc2c(c1)C(CCCI)c1ccccc1C=C2
CC(=O)NCCCC1c2ccccc2C=Cc2ccc(Cl)cc21
CCNCCCC1c2ccccc2C=Cc2ccc(Cl)cc21
CCNCCCC1c2ccccc2C=Cc2ccccc21
CC(=O)NCCCC1c2ccccc2C=Cc2ccccc21
O=C1c2cc(Br)ccc2CCc2ccc(S(=O)(=O)F)cc21
CN(C)S(=O)(=O)c1ccc2c(c1)C(=O)c1cc(Br)ccc1CC2
CN(C)S(=O)(=O)c1ccc2c(c1)C(O)c1ccccc1C=C2
CN(C)S(=O)(=O)c1ccc2c(c1)C(Cl)c1ccccc1C=C2
CNCCCC1c2ccccc2C=Cc2ccc(S(=O)(=O)N(C)C)cc21
CN(C)CCC=C1c2ccccc2C=C(Br)c2ccccc21
CN(C)CCCC1(O)c2ccccc2C=Cc2ccc(S(C)(=O)=O)cc21
CN(C)CCC=C1c2ccccc2C=Cc2ccc(S(C)(=O)=O)cc21
CSc1ccc2c(c1)C(O)c1ccccc1C=C2
CSc1ccc2c(c1)C(Cl)c1ccccc1C=C2
CSc1ccc2c(c1)C(CCCN(C)C)c1ccccc1C=C2
CNCCCC1c2ccccc2C=Cc2ccc(S(C)(=O)=O)cc21
OCc1cccc(Oc2ccccc2)c1
OCc1cccc(Oc2ccccc2)c1
O=[N+]([O-])c1ccccc1CCO
OCc1ccccc1CO
Cc1ccccc1Cc1ccccc1
N#Cc1ccccc1C(F)(F)C(F)(F)c1ccccc1
O=CNCc1ccccc1C(F)(F)C(F)(F)c1ccccc1
N#Cc1ccc(F)cc1Br
O=C(Cc1ccccc1)c1ccc(F)cc1Br
N#Cc1ccccc1C(F)(F)C(F)(F)c1ccc(F)cc1
OCc1ccccc1C(F)(F)C(F)(F)c1ccccc1
N#CCc1ccccc1C(F)(F)C(F)(F)c1ccccc1
FC(F)(c1ccccc1)C(F)(F)c1ccccc1CNCc1ccccc1
CC(NC=O)c1ccccc1C(F)(F)C(F)(F)c1ccccc1
Cc1c(CBr)cccc1C(F)(F)C(F)(F)c1ccccc1
Cc1c(CN2C(=O)c3ccccc3C2=O)cccc1C(F)(F)C(F)(F)c1ccccc1
CC(=O)c1ccc(C(F)(F)C(F)(F)c2ccccc2)cc1
CC(=NO)c1ccc(C(F)(F)C(F)(F)c2ccccc2)cc1
Cc1ccc(C(O)C(=O)c2ccc(Br)cc2)cc1
Cc1ccc(C(=O)C(=O)c2ccc(Br)cc2)cc1
CCCCCCCCCCCCCCCCC(OCCCc1ccc(O)cc1)C(=O)O
CCCCCCCCCCCCCCCC(=O)N[C@H]1C[C@@H](O)[C@@H](O)NC(=O)[C@@H]2[C@@H](O)[C@@H](C)CN2C(=O)[C@H]([C@@H](C)O)NC(=O)[C@H]([C@H](O)[C@@H](O)c2ccc(O)cc2)NC(=O)[C@@H]2C[C@@H](O)CN2C(=O)[C@H]([C@@H](C)O)NC1=O
CC(C)=CCCC(C)CC=NO
CNC1c2ccccc2Oc2ccccc21
CCNC(=O)N(C)C1c2ccccc2Oc2ccccc21
CNC(=O)N(C)C1c2ccccc2Oc2ccccc21
CN(C(N)=O)C1c2ccccc2Oc2ccccc21
CNC(=O)N(C)C1c2ccccc2Oc2ccccc21
COS(=O)(=O)CC(Cl)CCl
O=S(=O)(CC(Cl)CCl)Oc1ccc(Cl)cc1
O=[N+]([O-])c1ccccc1OS(=O)(=O)CC(Cl)CCl
C=C(CCCC)C(=O)CP(=O)(OC)OC
CCCCCCCCCCCC(=O)CP(=O)(OC)OC
CCOC(=O)CCCCCOC1CCCCO1
[Li]C#Cc1ccccc1
C=CCNc1cc(Cl)nnc1Cl
CC(C)Nc1cc(Cl)nnc1NN
NNc1nnc(Cl)cc1NCCO
NNc1nnccc1N
CNc1ccnnc1NN
CC(C)CNc1ccnnc1NN
CCCC(C)=NNc1nnc(Cl)cc1NCC
CC(=O)c1ccc2ccccc2c1
COc1ccc(C(=O)CCC(=O)O)cc1OC
COc1ccc2c(C(C)C(=O)O)cccc2c1
c1ccc2cc(C3CC3)ccc2c1
OC1(c2ccc3ccccc3c2)CCC1
C#Cc1ccc2ccccc2c1
Fc1ccc(-c2ccc3ccccc3c2)cc1
COC(=O)Cc1ccc2cc(OC)ccc2c1
COC(=O)Cc1ccc2cc(OC)ccc2c1OC
COC(=O)Cc1ccc2cc(OC)ccc2c1C
COC(=O)Cc1ccc2cc(OC)ccc2c1Cl
COC(=O)Cc1ccc2cc(OC)ccc2c1SC
COC(=O)CC1Cc2ccc(F)cc2C(O)C1
COC(=O)Cc1ccc(C(=O)CCC(=O)O)cc1
COC(=O)C(C)c1ccc2cc(C)ccc2c1
C#Cc1ccc2cc(C(C)C(=O)OC)ccc2c1
COC(=O)C(O)c1ccc2cc(C)ccc2c1
CCOC(=O)C(C)(C(=O)OCC)c1ccc2cc(OC)ccc2c1
COC(=O)C(C)C1=Cc2ccc(OC)cc2CC1
COCOc1ccc2cc(C(C)C(=O)OC)ccc2c1
COC(=O)C(C)c1ccc2cc(C(C)=O)ccc2c1
CC(C(=O)O)c1ccc2cc(CO)ccc2c1
CC(C(=O)O)c1ccc2cc(C=O)ccc2c1
COCc1ccc2cc(C(C)C(=O)OC)ccc2c1
COc1ccc2cc(C(C)C(=O)O)ccc2c1
CC(C(N)=O)c1ccc2cc(F)ccc2c1
CCOC(=O)C(C)c1ccc2cc(OCOC)ccc2c1
O=C(NO)C(c1ccc2cc(OC(F)F)ccc2c1)C(F)F
CC(=O)Oc1ccc2cc(C(C)C(=O)O)ccc2c1
COC(=O)Cc1ccc2cc(OC)ccc2c1C
COc1ccc2c(OC)c(CC(=O)O)ccc2c1
N#CC1CC2CCC1C2
C=C(C)C(=O)Nc1cccc(OC(=O)NC(C)(C)CC(C)(C)C)c1
C=CC(=O)Nc1cccc(OC(=O)NCCCCCCCCCCCCCCCCCC)c1
C=C(C)C(=O)Nc1cccc(OC(=O)Nc2ccccc2)c1
C/C=C/C(=O)Nc1cccc(OC(=O)Nc2ccc(Cl)c(Cl)c2)c1
CC(C)(C)c1ccc(O)c(C(F)(F)F)c1
CC(C)(C)c1cc(C=O)c(O)c(C(F)(F)F)c1
CC(C)(C)c1cc(C=NO)c(O)c(C(F)(F)F)c1
C(=Cc1ccccc1)C=Nc1ccc(Cc2ccc(N=CC=Cc3ccccc3)cc2)cc1
COC(=O)c1c(Cl)c(OC)c(Cl)c(Cl)c1C#N
Cc1cccc2c1ncc1nnnn12
Cc1cccc2ncc3nnnn3c12
c1ccc2c(c1)NCc1nnnn1-2
Cc1cccc2c1NC(C)c1nnnn1-2
CN1Cc2nnnn2-c2ccccc21
CCCN1N=C2C(=Cc3ccccc3)CSCC2C1c1ccccc1
CCCN1N=C2C(=Cc3ccc(OC)cc3)CSCC2C1c1ccc(OC)cc1
CCCN1N=C2C(=Cc3ccc(Cl)cc3)CSCC2C1c1ccc(Cl)cc1
CCCN1N=C2C(=Cc3ccccc3)CS(=O)(=O)CC2C1c1ccccc1
O=C1C(=Cc2ccccc2)CS(=O)CC1=Cc1ccccc1
CCCN1N=C2C(=Cc3ccccc3)CS(=O)CC2C1c1ccccc1
CCCN1N=C2C(=Cc3ccc(Cl)c(Cl)c3)CSCC2C1c1ccc(Cl)c(Cl)c1
CCCN1N=C2C(=Cc3cccc(C(F)(F)F)c3)CS(=O)(=O)CC2C1c1cccc(C(F)(F)F)c1
CCCN1N=C2C(=Cc3cccc(C(F)(F)F)c3)CSCC2C1c1cccc(C(F)(F)F)c1
CCCN1N=C2C(=Cc3ccccc3C)CSCC2C1c1ccccc1C
O=S1(=O)CC(=Cc2ccccc2)C2=NNC(c3ccccc3)C2C1
CC(=O)N1N=C2C(=Cc3ccccc3)CS(=O)(=O)CC2C1c1ccccc1
O=S1(=O)CC(=Cc2ccc(Cl)cc2)C2=NN(c3ccccc3)C(c3ccc(Cl)cc3)C2C1
CC(=O)N1N=C2C(=Cc3cccc(C(F)(F)F)c3)CS(=O)(=O)CC2C1c1cccc(C(F)(F)F)c1
CCCCCCCCN(CCCCCCCC)C(=O)c1cc(C(C)(C)C)c(OC(=O)c2cc(C(C)(C)C)c(O)c(C(C)(C)C)c2)c(C(C)(C)C)c1
CN(C)C(P(=O)(O)O)P(=O)(O)O
NC(c1ccccc1)(P(=O)(O)O)P(=O)(O)O
O=P(O)(O)C(NC1CCCCC1)P(=O)(O)O
CCCCCCCCCCN(CCCCCCCCCC)C(P(=O)(O)O)P(=O)(O)O
O=P(O)(O)C(N1CCOCC1)P(=O)(O)O
CCCCCCCCCCCCCCCCCCN(CCCCCCCCCCCCCCCCCC)C(P(=O)(O)O)P(=O)(O)O
O=C(Cc1cccs1)N[C@@H]1C(=O)N2C(C(=O)OC(c3ccccc3)c3ccccc3)=C(CS)CS[C@H]12
CCSCC1=C(C(=O)OC(c2ccccc2)c2ccccc2)N2C(=O)[C@@H](NC(=O)Cc3cccs3)[C@H]2SC1
O=C1OC(=O)c2ccccc21
O=C1OC(=O)c2c1cccc2N1C(=O)C(Cl)=C(Cl)C1=O
CC1=C(C)C(=O)N(c2ccc3c(c2)C(=O)OC3=O)C1=O
Nc1ccc(C(=O)O)c(C(=O)O)c1
COC(=O)C1=C(N)C(CCCCC(=O)O)SC1
COC(=O)C1=C(NC(C)=O)C(CCCCC(=O)N2CCCCC2)SC1
COC(=O)C1=C(N)C(CCCCC(=O)N2CCCCC2)SC1
CCOC(=O)C(=O)C1=C(NC(C)=O)C(CCCCC(=O)N2CCCCC2)SC1
CCOC(=O)N(C(C)=O)C1=C(NC(=O)OC)CSC1CCCCC(=O)N1CCCCC1
CCOC(=O)NC1=C(NC(=O)OC)CSC1CCCCC(=O)N1CCCCC1
COc1cc2c(cc1OC)-c1c(C#N)sc(=N)n1CC2
COc1cc2c(cc1OC)-c1c(C#N)sc(=NC(=O)c3ccccc3)n1CC2
S=C(NCc1ccccc1)SSCCSSC(=S)NCc1ccccc1
Clc1nc(C(Cl)(Cl)Cl)ns1
CCOC(=O)C(=CNc1ccnn1CC)C(=O)OCC
O=C(Nc1ncc[nH]1)c1ccccc1
O=C(Nc1ncc[nH]1)c1ccccc1
CC(=O)n1c(=NC(F)(F)F)oc2ccccc21
O=C1NCN(c2ccccc2)C12CCN(CCCC1(c3ccc(F)cc3F)OCCO1)CC2
O=C(c1ccccc1)C(CC(F)N1CCC(O)(c2ccc(Cl)cc2)CC1)NCc1ccccc1
O=C(c1ccccc1)C(F)CC(NCc1ccccc1)N1CCC(O)(c2ccc(Cl)cc2)CC1
CN(C)C(CC(F)N1CCC(O)(c2ccc(Cl)cc2)CC1)C(=O)c1ccccc1
CN(C)C(CC(F)C(=O)c1ccccc1)N1CCC(O)(c2ccc(Cl)cc2)CC1
O=C1OC(=O)c2cc([N+](=O)[O-])ccc21
O=C1OC(=O)c2c1cccc2[N+](=O)[O-]
Nc1ccc2c(c1)C(=O)OC2=O
C#CC(OC(=O)C1C(C)(C)C1(C)C)c1cccc(Oc2ccccc2)c1
O=C=Nc1ccccc1
O=C=Nc1ccccc1
O=C=Nc1ccccc1
O=C=Nc1ccccc1
O=C=Nc1ccccc1
CC1(C)COC(C(C)(C)Oc2ccc(Cl)cc2)=N1
CC1OC(C(C)(C)Oc2ccc(Cl)cc2)=NC1(O)O
C=CC(=O)NC(C)(C)CC(C)N1CCCCC1
Nc1ccc2c(S(=O)(=O)O)cc(S(=O)(=O)O)cc2c1
C1=C(N2CCOCC2)CCCC1
CC(COC1CCC(C(=O)c2ccccc2)CC1)NC(C)Cc1ccccc1
CCOC(=O)C1C(=O)Cc2ccccc21
CCOP(=O)(CCCC1(C)OCCO1)OCC
COC(=O)CCC1(C)C(=O)CCC1=O
COc1cccc(CCC(=O)O)c1
CC(=O)O[C@H]1CC[C@H]2[C@@H]3CCC4=CC(=O)CC[C@]4(C)[C@H]3CC[C@]12C
COc1ccc2c(c1)CCC1=C2CC[C@]2(C)C(=O)CC[C@@H]12
COC(CCCBr)OC
O=C1C=C(Cc2ccccc2)c2ccccc21
O=C(O)c1ccccc1CCCCc1ccccc1
CCc1ccc2c(=O)c3ccccc3ccc2c1
CC(Br)c1ccc2c(=O)c3ccccc3ccc2c1
CC(C#N)c1ccc2c(=O)c3ccccc3ccc2c1
CC(C(N)=O)c1ccc2c(c1)C=Cc1ccccc1C21OCCO1
COC(=O)C(C)c1ccc2c(c1)C=Cc1ccccc1C21OCCO1
CC(C(=O)O)c1ccc2c(=O)c3ccccc3ccc2c1
O=C(O)Cc1ccc2c(=O)c3ccccc3ccc2c1
COC(=O)C(C)c1ccc2c(=O)c3ccccc3ccc2c1
CC(C(=O)O)c1ccc2c(=O)c3ccccc3ccc2c1
O=C(O)Cc1ccc2c(=O)c3ccccc3ccc2c1
CC(C(=O)O)c1ccc2c(=O)c3ccccc3ccc2c1
O=C(O)Cc1ccc2c(=O)c3ccccc3ccc2c1
CC(C(=O)O)c1ccc2c(=O)c3ccccc3ccc2c1
O=C(O)Cc1ccc2c(=O)c3ccccc3ccc2c1
CC(C(=O)O)c1ccc2c(=O)c3ccccc3ccc2c1
COC(=O)C(C)c1ccc2c(=O)c3ccccc3ccc2c1
COC(=O)CCC(C#N)(CCC(=O)OC)c1ccc(Cl)cc1
COC(=O)CCC(C#N)(CCC(=O)OC)c1ccc(F)cc1
COC(=O)CCC(C#N)(CCC(=O)OC)c1ccc(OC)cc1
COC(=O)CCC(C#N)(CCC(=O)OC)c1ccc(OC)c(OC)c1
COC(=O)CCC(C#N)(CCC(=O)OC)c1cccc2ccccc12
N#CC1(c2ccccc2)CCC(=O)CC1
N#CC1(c2ccc(Cl)cc2)CCC(=O)CC1
N#CC1(c2ccc(F)cc2)CCC(=O)CC1
COc1ccc(C2(C#N)CCC(=O)CC2)cc1OC
N#CC1(c2cccc3ccccc23)CCC(=O)CC1
O=C1CCC(C(=O)O)(c2ccccc2)CC1
O=C1CCC(C(=O)O)(c2ccc(Cl)cc2)CC1
O=C1CCC(C(=O)O)(c2ccc(F)cc2)CC1
COc1ccc(C2(C(=O)O)CCC(=O)CC2)cc1
COc1ccc(C2(C(=O)O)CCC(=O)CC2)cc1OC
O=C1CCC(C(=O)O)(c2cccc3ccccc23)CC1
O=CC1(c2ccccc2)CCC(=O)CC1
CC1(c2ccccc2)CCC(=O)CC1
O=C1CCC(CO)(c2ccc(F)cc2)CC1
O=C1CCC(CO)(c2ccc(Cl)cc2)CC1
COc1ccc(C2(CO)CCC(=O)CC2)cc1OC
O=C1CCC(CO)(c2cccc3ccccc23)CC1
CC(=O)OCC1(c2ccccc2)CCC(=O)CC1
CC(=O)OCC1(c2ccc(Cl)cc2)CCC(=O)CC1
CC(=O)OCC1(c2ccc(F)cc2)CCC(=O)CC1
COc1ccc(C2(COC(C)=O)CCC(=O)CC2)cc1
COc1ccc(C2(COC(C)=O)CCC(=O)CC2)cc1OC
CC1(c2ccccc2)CCC(O)CC1
COc1ccc(C(=O)CCCCl)cc1
C[C@@H](C(=O)c1ccc(NS(C)(=O)=O)cc1)N(Cc1ccccc1)Cc1ccccc1
COCNC(=O)NC(=O)C(C#N)=NOC
COCCCNC(N)=O
Cc1cccc(OC=C(Cl)Cl)c1
Cc1cccc(OC=C(Cl)Cl)c1
OCc1cccc(OC=C(Cl)Cl)c1
O=Cc1cccc(OC=C(Cl)Cl)c1
COc1ccc(-c2nnc(O)nc2-c2ccc(OC)cc2)cc1
COc1ccc(-c2nnc(SC)nc2-c2ccc(OC)cc2)cc1
CSc1nnc(-c2ccc(F)cc2)c(-c2ccc(F)cc2)n1
COc1ccc(-c2nnc(N3CCN(C)CC3)nc2-c2ccc(OC)cc2)cc1
CCN(CC)C(=O)SC(C(=O)O)c1ccc(C2CCCCC2)c(Cl)c1
C=CCn1nc(-c2ccccc2)c(OCCC)c1-c1ccccc1
COc1cccc2c1C(=O)OC2c1ccccc1
COc1cccc(Cc2ccccc2)c1C(=O)O
C=CCN1CCC2(CC1)c1ccccc1Cc1c(OC)cccc12
COc1cccc2c1Cc1ccccc1C2(CC(=O)O)CC(=O)O
CN1CCC2(CC1)c1ccccc1Cc1ccccc12
COc1cccc(C(O)c2cccc(C(F)(F)F)c2)c1
COC1(O)CC=Cc2cc3cc(C(F)(F)F)ccc3cc21
O=C1c2cc(Cl)ccc2Cc2cccc(Cl)c21
COc1cccc2c1Cc1c(OC)cccc1C2(CCO)CCO
CN1CCC2(CC1)c1ccccc1C(C)(O)c1c(O)cccc12
COc1cccc2c1Cc1ccccc1C21CCN(C#N)CC1
C=CCN1CCC2(CC1)c1ccccc1C(=O)c1c(OC)cccc12
COc1cccc2c1C(O)c1ccccc1C21CCN(C)CC1
Sc1ccc(-n2cccc2)cc1
CSCCCn1cccc1
CCCCOC(=O)n1cccc1
c1ccn(-c2ccncc2)c1
c1ccn(-c2cnccn2)c1
c1ccn(-c2nccs2)c1
NS(=O)(=O)c1ccc(Nc2ccccc2)c([N+](=O)[O-])c1
CCCCCCCCCCCCN1COc2c(C)c(C)c(O)c(C)c2C1
O=C(O)C[C@H](O)C(=O)O
O=C(O)c1ccc(O)cc1
CCCCC(CC)C(N(C)C(=O)NC)P(=O)(O)O
CNC(=O)N(C)C(CCSC)P(=O)(O)O
Nc1ccc2c(c1)C(=O)N(CCO)C2=O
CCN1C(=O)c2ccc(N)cc2C1=O
O=C1Nc2ccc(Cl)cc2C2(c3ccccc3)NCCCN12
O=C1Nc2ccc(Cl)cc2C2(c3ccccc3)OCCN12
O=C1Nc2ccc(Cl)cc2C2(c3ccccc3)OCCN12
CN1C(=O)N2CCOC2(c2ccccc2)c2cc(Cl)ccc21
O=C1Nc2ccc([N+](=O)[O-])cc2C2(c3ccccc3)OCCN12
O=C1N(Cc2ccccc2)c2ccc([N+](=O)[O-])cc2C2(c3ccccc3)OCCN12
O=C1Nc2ccc(Cl)cc2C2(c3ccccc3)OCCCN12
CN1C(=O)CC(=O)N(c2ccccc2)C1=O
CCN(CC)c1nc(N)c2ccccc2n1
CN(C)c1nc(N)c2ccccc2n1
COc1cc2nc(N3CCN(C(=O)c4ccco4)CC3)nc(N)c2cc1OC
O=C(c1ccco1)N1CCNCC1
COc1cc2nc(-c3ccccn3)nc(N)c2cc1OC
COCOc1ccc2c(c1)[C@@]13CCCC[C@@]1(O)[C@@H](C2)N(CC1CCC1)CC3
CC(=O)N1CC=C(c2cc3ccccc3[nH]2)CC1
O=C(c1ccc(C2CCCCC2)cc1)c1ccccn1
CN1CCN(CCC2C(=O)NC(c3ccc(Cl)cc3)c3ccccc32)CC1
S=C1NC(c2ccc(Cl)cc2)c2ccccc2C1CCN1CCOCC1
CC(C)CNc1ccc(NC(C)C)c2c1C(=O)c1c(O)cccc1C2=O
CC(=O)Oc1ccc2c(c1)CC[C@H]1[C@@H]3CCC(=O)[C@@]3(C)CC[C@@H]21
Cc1ccc(S(=O)(=O)Oc2ccc3c(c2)CC[C@@H]2[C@@H]3CC[C@]3(C)C(=O)CC[C@@H]23)cc1
C[C@]12CC[C@@H]3c4ccc(OC(=O)Cc5ccccc5)cc4CC[C@H]3[C@@H]1CCC2=O
CC(=O)Oc1ccc2c(c1)CC[C@@H]1[C@@H]2CC[C@]2(C)[C@@H](OC(=O)c3ccccc3)CC[C@@H]12
CC(=O)Oc1ccc2c(c1)CC[C@@H]1[C@@H]2CC[C@]2(C)[C@@H](OS(C)(=O)=O)CC[C@@H]12
CCC(=O)Oc1ccc2c(c1)CC[C@@H]1[C@@H]2CC[C@]2(C)C(=O)CC[C@@H]12
CC(=O)Oc1ccc2c(c1)CC[C@@H]1C2=CC[C@]2(C)C(=O)CC[C@@H]12
Cl[Si](Cl)(Cl)c1ccccc1
Cl[Si](Cl)(Cl)c1ccccc1
N#CSc1cc(Cl)c(NCCC(=O)O)cc1Cl
Oc1ccccc1-c1nc2cccc3cccc([nH]1)c32
c1ccc(C(c2ccccc2)(c2ncccn2)n2ccnc2)cc1
O=[N+]([O-])c1cc(C(F)(F)F)cc2c1nc(C(F)(F)F)n2S(=O)(=O)c1ccccc1
O=C(Nc1c([N+](=O)[O-])cc(C(F)(F)F)cc1[N+](=O)[O-])C(F)(F)F
CCOn1c(C(F)(F)F)nc2c([N+](=O)[O-])cc(C(F)(F)F)cc21
N#CC1C2C=CC(CC2)C1c1ccc(Cl)c(Cl)c1
N#C/C=C/c1cccc(Cl)c1
CNC1CCCN(Cc2ccccc2)C1
CN(C)C1CCCN(Cc2ccccc2)C1
CN(C)C1CCCNC1
CN(C)C1CCCN(C2c3ccccc3Oc3ccccc32)C1
CNC1CCN(Cc2ccccc2)CC1
CN(C)C1CCN(Cc2ccccc2)CC1
CN(C)C1CCNCC1
CN(C)C1CCN(C2c3ccccc3Oc3ccccc32)CC1
CN(C)CC1CCCCN1C1c2ccccc2Oc2ccccc21
CCN(CC)C1CCCN(Cc2ccccc2)C1
CCN(CC)C1CCCN(C2c3ccccc3Oc3ccccc32)C1
CNC1CCCN(C2c3ccccc3Oc3ccccc32)C1
CCOC(=O)N(CC)CCc1ccncc1
CCOC(=O)N(CC)CCC1CCN(C2c3ccccc3Oc3ccccc32)CC1
CC(=O)N(C)C1CCCN(C2c3ccccc3Oc3ccccc32)C1
CN(C)CCCC1CCCN(C2c3ccccc3Oc3ccccc32)C1
CCCCCC(O)C=CC1=C(CCCCCCC(=O)O)C(=O)CC1O
COC(=O)CCCCCCC1=C(C=Cc2ccccc2)C(OC(=O)CCl)CC1=O
COC(=O)CCCCCCC1=C(C=Cc2ccccc2)C(=O)CC1=O
CCCCCC(=O)CC(O)C1=C(CCCCCCC(=O)O)C(=O)CC1O
O=C(O)CCCCCCC1=C(C=Cc2ccccc2)C(=O)CC1
COC(=O)CCCCCCC1=C(C=Cc2ccccc2)C(O)CC1=NO
NC(=O)NN=C1CC(O)C(C=Cc2ccccc2)=C1CCCCCCC(=O)O
CC1CCC(C(C)C)C(OCC(=O)OC2CC(=O)C(CCCCCCC(=O)O)=C2C=Cc2ccccc2)C1
CC(=CC(=O)O)c1ccc(-c2ccc(F)cc2)cc1
CC1(c2ccc(-c3ccc(F)cc3)cc2)CC(=O)NN1
CC1(c2ccc(-c3ccc(F)cc3)cc2)CC(=O)NN1
CC1(c2ccc(-c3ccc(F)cc3)cc2)CC(=O)NN1
CC1(c2ccc(-c3ccc(F)cc3)cc2)CC(=O)NN1
CC1(c2ccc(-c3ccc(F)cc3)cc2)CC(=O)NN1
CC1(c2ccc(-c3ccc(F)cc3)cc2)CC(=O)NN1
CC1(c2ccc(-c3ccc(F)cc3)cc2)CC(=O)NN1
CC1(c2ccc(-c3ccccc3)cc2)CC(=O)NN1
CC1(c2ccc(-c3ccc(Cl)cc3)cc2)CC(=O)NN1
CC1(c2ccc(-c3ccc(Br)cc3)cc2)CC(=O)NN1
CC1(c2ccc(-c3ccc(F)cc3)cc2)CC(=O)NN1
O=C1NCCCN2c3ccccc3CC12
CC1(C)S[C@@H]2[C@H](NC(=O)Cc3ccccc3)C(=O)N2[C@H]1C(=O)O
CN1C(=O)CC(=O)N(c2ccccc2[N+](=O)[O-])c2cc(C(F)(F)F)ccc21
OC1CCN(CCc2c[nH]c3ccccc23)C1
COc1cc(C(=O)OC2CCN(CCc3c(C)[nH]c4ccccc34)C2)cc(OC)c1OC
COc1cc(C(=O)OC2CCN(CCc3c[nH]c4ccccc34)C2)cc(OC)c1OC
COc1ccc(NC(=O)OC2CCN(CCc3c[nH]c4ccccc34)C2)cc1
Oc1ccc2[nH]cc(CCN3CCC(O)(c4ccccc4)CC3)c2c1
OC1(c2ccccc2)CCN(CCc2c[nH]c3ccccc23)CC1
CCC(=O)OC1(c2ccccc2)CCN(CCc2c[nH]c3ccccc23)CC1
CC(C)n1c(=O)[nH]c(C(F)(F)F)c(Br)c1=O
O=c1[nH]c(C(F)(F)F)c(Br)c(=O)[nH]1
CCCCn1c(=O)[nH]c(C(F)(F)F)c(Cl)c1=O
COc1ccc(NC(C)=C(C#N)C#N)cc1
NC1CCC(CC2CCCCC2)CC1
CN(C)C=C(C1=NCCCS1)[N+](=O)[O-]
CC1(C)O[C@@H]2CO[C@@]3(CO)OC(C)(C)O[C@H]3[C@@H]2O1
O=C1c2ccccc2C(=O)C1c1ccc2ccccc2n1
O=C(CCCl)N(c1ccccc1)C1CCCc2ccccc21
CN1CCC(Sc2ccccc2)C(C#N)C1
CC(C)N1C(=S)NC(c2ccccc2)c2cc3c(cc21)OCO3
O=C1CC2CC(O1)C1CCCC21
CC/C=C\CC1C(=O)CCC1CC=O
CCOC(=O)CC1=CCCC1=O
CCOC(=O)C(CC)CCCCCC1=CCCC1=O
CCCCCC/C=C/C1C(CC(=O)OCC)OC2CCCC21
CCCCCC/C=C/C1C(CC=O)OC2CCCC21
CCCCCC/C=C/C1C(/C=C\CCCCC(=O)O)OC2CCCC21
CC(=O)OCC(C)OC(C)=O
CC(=O)OCC(C)OC(C)=O
CC(=O)OCC(C)OC(C)=O
CC(C(=O)O)c1ccc(Oc2ccc(F)cc2)cc1
CC(=O)c1ccc(Oc2ccc(F)cc2)cc1
CC(C(=O)O)c1ccc(Oc2ccc(F)cc2F)cc1
CC(C(=O)O)c1ccc(Nc2ccc(Cl)cc2)cc1
CC(CO)c1ccc(Oc2ccc(F)cc2)cc1
CC1(C2CCCC2)CC=CC1=O
CCCCCCCCCCCCO
Cc1ccc(C(=O)O)cc1
Cc1ccc(C=O)cc1
Cc1ccc(C=O)cc1
Cc1ccc(C=O)cc1
CCC(=O)C=C(C)C=CCC(C)CCCC(C)(C)CC
C=C(C)C(=O)OC(C(F)(F)F)(C(F)(F)F)C(F)(F)F
O=C(OC(C(F)(F)F)(C(F)(F)F)C(F)(F)F)C(F)(F)F
O=[N+]([O-])c1ccccc1
CC(C)CCCC(C)CCCC(C)CCCCC(C)CCCC(C)CCCC(C)C
CC(=O)C=CCC(C)CCCC(C)(C)O
CC(C)CCCC(C)CCCC(C)CCCCC(C)CCCC(C)CCCC(C)C
CC(=O)C=CCC(C)CCCC(C)(C)O
CCOC(=O)C(=O)c1cc(Cl)c(C2CCCCC2)c(Cl)c1
CCOC(=O)C(=O)c1ccc(C2CCCCC2)c(C(F)(F)F)c1
CCOC(=O)C(=O)c1ccc(C2CCCCC2)c(NC)c1
CCOC(=O)C(=O)c1ccc(C2CCCCC2)c(F)c1
O=C(O)C(=O)c1ccc(C2CCCCC2)c(O)c1
O=C(O)C(=O)c1ccc(C2CCCCC2)c(Br)c1
O=C(O)C(=O)c1ccc(C2CCCCC2)c(I)c1
O=C(O)C(=O)c1ccc(C2CCCCC2)c(S)c1
CCOC(=O)C(=O)c1ccc(C2CCCCC2)c(SC)c1
CCOC(=O)C(=O)c1cc(Cl)c(C2CCCCC2)c(C(F)(F)F)c1
CCOC(=O)C(=O)c1cc(N)c(C2CCCCC2)c(Cl)c1
OCC(O)c1ccc(C2CCCCC2)c(Cl)c1
O=C(O)C(=O)c1ccc(C2CCCCC2)c([N+](=O)[O-])c1
O=Cc1ccc(C2CCCCC2)c(Cl)c1
O=C(O)C=Cc1ccc(C2CCCCC2)c(Cl)c1
O=C(O)C#CC1CCCCC1Cl
O=C(O)C#CC1CCCCC1Cl
Clc1ccccc1C#CC1CCCCC1
Clc1ccccc1C#CC1CCCCC1
Clc1ccccc1C#CC1CCCCC1
CC[C@]12CCCN3CCc4c(n(c5ccccc45)[C@@](O)(C(=O)OC)C1)[C@@H]32
CC1(C)CC(NC(=O)c2cc(N)cc(N)c2)CC(C)(C)N1
O=CC(=Cc1ccc([N+](=O)[O-])o1)c1ccccc1Cl
O=CC(=Cc1ccc([N+](=O)[O-])s1)c1ccc(Cl)cc1
NC(=S)NN=CC(=Cc1ccc([N+](=O)[O-])o1)c1ccc(Br)cc1
O=CC(=Cc1ccc([N+](=O)[O-])o1)c1ccc(OCc2ccccc2)cc1
Br[Mg]c1ccc2c(c1)OCO2
OC1(c2ccc3c(c2)OCO3)CCNCC1
OC1(c2ccc3c(c2)OCO3)CCN(CCc2ccccc2)CC1
CCC(=O)OC1(c2ccc3c(c2)OCO3)CCN(CCc2ccccc2)CC1
OC1(c2ccc3c(c2)OCO3)CCN(CC=Cc2ccccc2)CC1
Cc1nc2cccc(OCC(O)CNC(C)C)c2[nH]1
N=C(N)NN=Cc1c(Cl)cccc1Cl
CS(=O)(=O)OCC(O)COc1nccs1
NC(O)CCOc1nccs1
CC(C)NCC(O)COc1nccs1
CC(O)COC1SC=CN1N1CCOCC1
OCCNCC(O)COc1nccs1
O=C(Nc1ccccc1)NC(F)(F)F
CC(C)N(C(=O)NC(F)(F)F)c1ccccc1
Cc1cc(NC(=O)NC(F)(F)F)ccc1Cl
Oc1ccc2ccccc2c1
CC(=O)Nc1ccc(Sc2c([N+](=O)[O-])cc(C(=O)O)cc2S(N)(=O)=O)cc1
CC(C)CNc1cc(C(=O)O)cc(S(N)(=O)=O)c1Sc1ccc(N)cc1
Nc1ccc(Sc2c(NCC3CC3)cc(C(=O)O)cc2S(N)(=O)=O)cc1
CC(=O)Nc1ccc(Sc2c(NCC3CC3)cc(C(=O)O)cc2S(N)(=O)=O)cc1
Nc1ccc(Sc2c(NCC=Cc3ccccc3)cc(C(=O)O)cc2S(N)(=O)=O)cc1
CCCCNc1cc(C(=O)O)cc(S(N)(=O)=O)c1Oc1cccc(N)c1
CCCCNc1cc(C(=O)O)cc(S(N)(=O)=O)c1Sc1ccc(N)cc1
CCCCNc1cc(C(=O)O)cc(S(=O)(=O)NCCCC)c1Sc1ccc(N)cc1
CCCCNS(=O)(=O)c1cc(C(=O)O)cc([N+](=O)[O-])c1Cl
COC(=O)N1C(=O)c2ccccc2C1=O
CCOC(=O)N1C(=O)c2ccccc2C1=O
COC(=O)N1C(=O)CCC1=O
O=C1CCC(=O)N1C(=O)Oc1ccccc1
Oc1ccc2ccccc2c1
CC1(C)CC(C)(c2ccccc2)c2ccccc21
O=C1Nc2ccccc2SC(c2ccccc2)=C1Cl
Nc1nc(O)c2c(n1)NC[C@H](CCNc1ccc(C(=O)NC(CCC(=O)O)C(=O)O)cc1)N2
CN1c2c([nH]c(N)nc2=O)NCC1CCNc1ccc(C(=O)N[C@@H](CCC(=O)O)C(=O)O)cc1
O=C(NCC1CC2C=CC1C2)NS(=O)(=O)C=Cc1ccccc1
CC(=Cc1ccccc1)S(=O)(=O)NC(=O)N1CCCCC1
O=C(NS(=O)(=O)C=Cc1ccccc1)N1CCCC1
O=C(O)C1CCN(C(=O)NS(=O)(=O)C=Cc2ccccc2)CC1
O=C(NS(=O)(=O)C=Cc1ccccc1)N1CCC(CCCc2ccccc2)CC1
CC(=Cc1ccccc1)S(N)(=O)=O
CC(=CS(=O)(=O)Cl)c1ccccc1
NS(=O)(=O)C=C(c1ccccc1)c1ccccc1
CCOC(=O)CN1Cc2c(C)cccc2NC1=S
CSc1nc(=O)n(C(C)C)c(=O)n1C
CC(C)n1c(=O)nc(N(C)C)n(C)c1=O
CSc1nc(=O)n(C2CCCCC2)c(=O)n1C
CSc1nc(=O)n(C2CCCCC2)c(=O)n1C
CN(C)c1nc(=O)n(C2CCCCC2)c(=O)n1C
c1ccc(N2CCN(CCc3ccc4ccccc4n3)CC2)cc1
CC1C(=O)C2CCCCC2N2CCc3ccccc3C12
Cc1ccc2c(c1)CCN1C2CC(=O)C2CCCCC21
COc1cc2c(cc1OC)C1CC(=O)C3CCCCC3N1CC2
O=C1CC2c3cc(F)ccc3CCN2C2CCCCC12
C[C@]12CC(=O)[C@H]3[C@@H](CC[C@H]4C[C@H](O)CC[C@@]43C)[C@@H]1CC[C@@H]2C(=O)CN1CCOCC1
C[C@H]1CN(CC(=O)[C@H]2CC[C@H]3[C@@H]4CC[C@H]5C[C@H](O)CC[C@]5(C)[C@H]4C(=O)C[C@]23C)C[C@H](C)O1
CC(=O)[C@H]1CC[C@H]2[C@@H]3CCC4=C[C@H](O)C(N5CCOCC5)C[C@]4(C)[C@H]3C(=O)C[C@]12C
C[C@]12CC(=O)[C@H]3[C@@H](CC[C@H]4C[C@H](O)CC[C@@]43C)[C@@H]1CC[C@@H]2C(=O)CN1CCOCC1
C[C@]12CC(=O)[C@H]3[C@@H](CC[C@H]4CC(=O)CC[C@@]43C)[C@@H]1CC[C@@H]2C(=O)CN1CCOCC1
C[C@]12CC(=O)[C@H]3[C@@H](CC[C@@H]4C[C@H](O)CC[C@]34C)[C@@H]1CC[C@@H]2C(=O)CBr
CCO[C@H]1C[C@@]2(C)[C@@H](CC[C@H]3[C@@H]4CC[C@H](C(=O)CBr)[C@@]4(C)CC(=O)[C@@H]32)C[C@@H]1O
C[C@]12CC(=O)[C@H]3[C@@H](CC[C@H]4CC(=O)CC[C@@]43C)[C@@H]1CC[C@@H]2C(=O)CN1CCOCC1
C[C@]12CC(=O)[C@H]3[C@@H](CC[C@H]4C[C@H](O)[C@@H](Br)C[C@@]43C)[C@@H]1CC[C@@H]2C(=O)CBr
OCCNCC(O)c1ccccc1
c1ccc(C2CNCCO2)cc1
C[C@]12CC(=O)[C@H]3[C@@H](CC[C@H]4[C@@H](Br)[C@H](O)CC[C@]34C)[C@@H]1CC[C@@H]2C(=O)CBr
C[C@]12CC(=O)[C@H]3[C@@H](CCC4=C[C@H](O)CC[C@@]43C)[C@@H]1CC[C@@H]2C(=O)CBr
C[C@]12CC(=O)[C@H]3[C@@H](CC[C@H]4CC(=O)CC[C@@]43C)[C@@H]1CC[C@@H]2C(=O)CO
C[C@]12CC(=O)[C@H]3[C@@H](CC[C@H]4CC(=O)CC[C@@]43C)[C@@H]1CC[C@@H]2C(=O)CCl
O=CC1=CS[C@@H]2[C@H](NC(=O)Cc3cccs3)C(=O)N2C1C(=O)OC(c1ccccc1)c1ccccc1
C=CC(O)C1=CS[C@@H]2[C@H](NC(=O)Cc3cccs3)C(=O)N2C1C(=O)OC(c1ccccc1)c1ccccc1
Cc1snc(O)c1C(N)=O
N#Cc1c(O)nsc1-c1ccccc1
CCOC(=O)c1cnc2c(cnn2CC)c1O
CCOC(=O)c1cnc2c(cnn2CC)c1Cl
CCn1ncc2c(Cl)c(CO)cnc21
CCOC(=O)c1cnc2c(c(C)nn2CC)c1O
CCn1nc(C)c2c(Cl)c(CO)cnc21
CCOc1c(CO)cnc2c1cnn2CC
CCCCNc1c(CO)cnc2c1cnn2CC
CCOc1c(CO)cnc2c1c(C)nn2CC
CCOC(=O)C(=CNc1ccnn1Cc1ccco1)C(=O)c1ccccc1
CCOc1c(C(=O)c2ccccc2)cnc2c1cnn2Cc1ccco1
CCOc1c(C(=O)c2ccccc2)cnc2[nH]ncc12
CCC(C)N(C(=O)c1cccc(Cl)c1)C(C)CC
CCC(C)N(C(=O)c1cc(Cl)cc(Cl)c1Cl)C(C)CC
CCC(C)N(C(=O)c1ccc(C)c(Cl)c1)C(C)CC
CN1CC(=O)NC1=NC(=O)Nc1cccc(Cl)c1
COc1ccc(NC(=O)N=C2NC(=O)CN2C)cc1
CN1CC(=O)N(C)C1=NC(=O)Nc1cccc(Cl)c1
Cc1ccc(Cl)c(C)c1NC(=O)N=C1NC(=O)CN1C
Cc1cccc(C)c1NC(=O)N=C1NC(=O)C(c2ccccc2)(c2ccccc2)N1
Cc1cccc(C)c1NC(=O)N=C1N(C)CC(=O)N1C
CN1CC(=O)NC1=NC(=O)Nc1cccc([N+](=O)[O-])c1
OC(CNC1=NCCN1)c1ccccc1
OC(CCNC1=NCCN1)c1ccccc1
OC(CCNC1=NCCCN1)c1ccccc1
O=[N+]([O-])c1ccc2oc(-c3ccco3)nc2c1
O=[N+]([O-])c1ccc2oc(-c3cccs3)nc2c1
Cc1ccc(-c2nc3cc([N+](=O)[O-])ccc3o2)o1
Cc1ccc(-c2nc3cc(N=C=S)ccc3o2)o1
Cn1cccc1-c1nc2cc(N)ccc2o1
Cn1cccc1-c1nc2cc(N=C=S)ccc2o1
O=C1CCC(=O)c2c1c(O)c1c(O)ccc(O)c1c2O
CCOC(=O)C1C2CC(OC3CCCCO3)CC21
COC(=O)C1C2CC(OC3CCCCO3)CC21
O=C(O)C1C2CC(OC3CCCCO3)CC21
CCCCCC=CC1C2CC(O)CC12
CCCCCC=CC1C2CC(O)C(CCCCCCC(=O)O)C12
COc1cc(CC#N)ccc1O
CC(Cl)N1C(=O)CCC1=O
C[C@](N)(Cc1ccc(O)c(O)c1)C(=O)O
NC(=O)CCC(=O)OCc1ccccc1
O=C(CCC(=O)OCc1ccccc1)NCO
O=C(CCC(=O)OCc1ccccc1)NCCl
COC1(C[N+](=O)[O-])OC(=O)c2ccccc21
CCOC(=O)C(C(=O)c1ccccc1)[N+](=O)[O-]
COc1cc(CC#N)ccc1O
N#CCc1ccccc1O
CCC(O)CCCC(=O)OC
CCOC(=O)c1ccc(OCc2ccc(Cl)cc2)cc1
CCOC(=O)c1ccc(OCc2ccccc2)cc1
Cc1ccc(OCC(=O)c2ccccc2)cc1
O=C(O)c1ccc(OCc2ccccc2)cc1
COc1cc(C(=O)O)ccc1OCc1ccccc1
O=C(OC1CCCC1)c1ccc(OCc2ccccc2)cc1
COC(=O)c1ccc(O)cc1
NC(=O)c1ccc(OCc2ccccc2)cc1
O=C(NC1CCCCC1)C(Oc1ccccc1)c1ccccc1
CCOC(=O)c1ccc(OCc2ccccc2)cc1
O=C(Cl)c1ccc(OCc2ccccc2)cc1
CC(C)OC(=O)c1ccc(OCc2ccccc2)cc1
CCOC(=O)c1ccc(OCc2ccccc2)cc1
CCOC(=O)c1ccc(OCc2ccccc2)cc1
CCOC(=O)c1ccc(OCc2ccccc2)cc1
O=Cc1ccc(OCc2ccccc2)cc1
O=C(O)c1ccc(OCc2ccccc2)cc1
O=C(O)c1ccc(OCc2ccccc2)cc1
Cc1cccc(C)c1N(CC=O)C(=O)CCl
COc1cccc(C)c1NCC=O
Cc1cccc(C)c1N(CC=O)C(=O)CCl
Cc1cc(Cl)ccc1NCCC=O
Cc1cc(Cl)ccc1N(CCC=O)C(=O)CCl
CCCC=CC(=O)CC
Oc1ccc(CCl)cc1
CC(=O)C(Cc1ccc(O)cc1)C(C)=O
N#CCc1ccc(O)cc1
CCCCOC(=O)n1c(N)nc(C#N)c1C#N
C=CCOC(=O)n1c(N)nc(C#N)c1C#N
CCOC(=O)n1c(N)nc(C#N)c1C#N
CSC1C(=O)Nc2ccc(C(F)(F)F)cc21
CC(C)(C)C(=O)C(CCl)Oc1ccccc1
CC(C)(C)C(=O)C(CO)Oc1ccccc1
CC1NCC(CO)CC1OC(=O)c1ccncc1
Cc1ncc(COC(=O)c2ccncc2)cc1O
c1ccc2c(c1)Cc1ccccc1-2
OC(CCCN1CCCCC1)c1ccc2c(c1)Cc1cc(C(O)CCCN3CCCCC3)ccc1-2
CCN(CC)C(=O)c1ccc2c(c1)C(=O)c1cc(C(=O)N(CC)CC)ccc1-2
O=C1c2cc(C(=O)N3CCCCC3)ccc2-c2ccc(C(=O)N3CCCCC3)cc21
OC1c2cc(CN3CCCCC3)ccc2-c2ccc(CN3CCCCC3)cc21
c1cc2c(cc1CN1CCCCC1)Cc1cc(CN3CCCCC3)ccc1-2
Cc1ccc(C=NO)cc1
Cc1ccc(C(Cl)=NOS(C)(=O)=O)cc1
ON=Cc1ccc(Cl)cc1
ON=C(Cl)c1ccc(Cl)cc1
CS(=O)(=O)ON=C(Cl)c1ccc(Cl)cc1
ON=C(Cl)c1ccccc1
CS(=O)(=O)ON=C(Cl)c1ccccc1
ON=Cc1ccc(Cl)c(Cl)c1
ON=C(Cl)c1ccc(Cl)c(Cl)c1
COc1ccc(C(Cl)=NO)cc1
Cc1ccc(C(Cl)=NO)cc1
Cc1ccc(C(Cl)=NOS(=O)(=O)CCCCl)cc1
CCOc1ccc(C=NO)cc1
ON=C(Cl)c1ccc(F)cc1
CCCS(=O)(=O)ON=C(Cl)c1ccc(C)cc1
CC(C)c1ccc(C(Cl)=NO)cc1
CC(C)c1ccc(C(Cl)=NOS(C)(=O)=O)cc1
COC(CC(C)CCCC(C)(C)O)OC
C#CCOC(C)(C)CCCC(C)CC=CC(C)=CC(=O)OC(C)C
C#CCOCCCCCCO
CC(=CC(=O)Oc1ccccc1)CCC=C(C)CCC(C)=C(C)C
CC(=CCO)CCC=C(C)CCC(C)=C(C)C
CC(=CCO)CCC=C(C)CCC(C)=C(C)C
CC(=CCO)CCC=C(C)CCC1(C)OC1(C)C
CC(=CCBr)CCC=C(C)CCC(C)=C(C)C
COCC=C(C)CCC=C(C)CCC(C)=C(C)C
CC(=CCOc1ccc2c(c1)OCO2)CCC1(C)OC1(C)C
CC(=CCOc1ccc2c(c1)OCO2)CCC(C)=C(C)C
CC(=CC#N)CCC=C(C)CCC1(C)OC1(C)C
CCc1ccc2c(c1)C1CN(CCCC(=O)c3ccc(F)cc3)CCC1N2
Cc1ccc2c(c1)C1CN(CCCl)CCC1N2C
Cc1ccc2c(c1)C1CN(CCCC(=O)c3ccc(F)cc3)CCC1N2C
Cc1ccc2c(c1)C1CNCCC1N2
Cc1ccc2c(c1)C1CN(CCCC#N)CCC1N2
Cc1ccc2c(c1)C1CN(CCO)CCC1N2
CCc1ccc2c(c1)C1CN(C(=O)CCC(=O)c3ccc(F)cc3)CCC1N2
CCCCc1oc2ccccc2c1C(=O)c1ccc(OC2CN(C(C)(C)C)C2)cc1
CC(C)(C)N1CC(CO)C1
CC(C)(C)N1CC(CCl)C1
CCN1CCC(CBr)C1
CCN1CCCC(CBr)C1
Cc1c(C(=O)c2ccc(O)cc2)oc2ccccc12
O=C(c1ccccc1)c1cc2cc(Br)ccc2o1
CC(C)(C)[N+]1=C(COc2ccc(C(=O)c3c(Cc4ccccc4)oc4ccc(Br)cc34)cc2)[C-]=C1
CCc1ccc(-c2cc3ccccc3o2)cc1
CCOC(=O)C(C)C(O)c1ccc(OC)cc1
CCOC(=O)C(C)=Cc1ccc(OC)cc1
COc1ccc2c(c1)C(=O)C(C)C2
CCOC1=C(C)Cc2ccc(OC)cc21
Cc1cc(C(=O)O)c(O)c(C(C)(C)C)c1
Cc1ccc(O)c(C(C)(C)c2ccccc2)c1
CC1(C)CC(=O)C2OC2(C)C1=O
CN(CCO)C(=O)Nc1nnc(C(C)(C)C)s1
CN(CCCl)C(=O)Nc1nnc(C(C)(C)C)s1
CN(CCO)C(=O)Nc1nnc(C(F)(F)F)s1
[N-]=[N+]=Nc1ccc(OS(=O)(=O)c2cccc3c2C=CC(=[N+]=[N-])C3=O)cc1
[N-]=[N+]=Nc1ccc(OS(=O)(=O)C2=CC(=[N+]=[N-])C(=O)c3ccccc32)cc1
CCN1C=CC(=Cc2c([N+](=O)[O-])cccc2[N+](=O)[O-])c2ccccc21
CCOC(=O)c1ccc(C=C2C=CN(CC)c3ccccc32)c([N+](=O)[O-])c1
CCCCc1[nH]cnc1CO
CNC(=NCCSCc1nc[nH]c1C)NC#N
CNC(=NCCSCc1nc[nH]c1C)NC#N
Cc1c(N=C=O)cccc1N=C=O
CCCCSCCC#N
CCCCCCSCCC#N
CC(C)CSCCC#N
CC(C)(C)SCCC#N
N#CCCSCCCCSCCC#N
N#CCCSCc1ccccc1
N#CCCSc1ccccc1
Cc1cccc(SCCC#N)c1
N#CCCSc1nc2ccccc2s1
CCCCC=CCCCCCC
O=[N+]([O-])c1ccc2ccc3cccc4ccc1c2c34
c1cc(SN2CCOCC2)ccc1SN1CCOCC1
NC(=O)c1ncn([C@@H]2O[C@H](COC(=O)c3ccccc3)[C@@H](O)[C@H]2O)n1
NCCCCC(N)C(=O)O
CCOC(=O)CC(=O)N(C)c1ccccc1[N+](=O)[O-]
CCOC(=O)CC(=O)N(C)c1ccccc1N
CCOC(=O)CC(=O)N(C)c1ccc(OC)cc1N
CN1C(=O)CC(=O)N(c2ccccc2)c2ccccc21
CCCN1C(=O)CC(=O)N(c2ccccc2)c2cc(Cl)ccc21
CCCCN1C(=O)CC(=O)N(c2ccccc2)c2cc(Cl)ccc21
C=C(C)CN1C(=O)CC(=O)N(c2ccccc2)c2cc(Cl)ccc21
CC(=O)OC[C@H]1O[C@@H](Br)[C@H](OC(C)=O)[C@@H]1OC(C)=O
COc1c(Cl)nc(N2CCOCC2)nc1Cl
C=CCN(CC=C)C(=N)OC
C=CCN(CC=C)C(=NC(=O)CCl)OC
COC(=NC(=O)CCl)NN1CCOCC1
CN(C)C(CN1C(=O)CSc2ccccc21)N(C)C
CN(C)CCCN1C(=O)CSc2ccccc21
CN(C)CCCN1C(=O)CSc2ncccc21
CCCCNc1c(C(=O)OCC)c(C)nc(N)c1[N+](=O)[O-]
CCCCNc1c(C(=O)OCC)c(C)nc2nc(C)c(C)nc12
CCCCNc1c(C(=O)OCC)c(C)nc2nccnc12
CCOC(=O)c1c(C)nc2nccnc2c1NCCCN(C)C
Cn1c(=O)c2c(ncn2CCOC(=O)C(C)(C)Oc2ccc(Cl)cc2)n(C)c1=O
Cn1c(=O)c2c(ncn2CC(O)COC(=O)COc2ccc(Cl)cc2)n(C)c1=O
COc1ccc(C=O)cc1
C=CCn1c(=O)c2cccnc2n(-c2cccc([N+](=O)[O-])c2)c1=O
Cn1c(=O)c2cccnc2n(-c2cccc([N+](=O)[O-])c2)c1=O
Cn1c(=O)c2cccnc2n(-c2cccc([N+](=O)[O-])c2)c1=O
O=c1c2cccnc2n(-c2cccc([N+](=O)[O-])c2)c(=O)n1Cc1ccccc1
CCn1c(=O)c2cccnc2n(-c2cccc([N+](=O)[O-])c2)c1=O
O=c1c2cccnc2n(-c2cccc([N+](=O)[O-])c2)c(=O)n1CC(F)(F)F
CCn1c(=O)c2cccnc2n(-c2cccc([N+](=O)[O-])c2)c1=O
Nc1ccccc1CCN1CCCCC1
CCOC(=O)C(=CNc1cc(C)no1)C(=O)OCC
CCOC(=O)c1cnc2onc(C)c2c1OCC
CCCCNc1c(C(=O)OCC)cnc2onc(C)c12
CCOC(=O)c1cnc(O)c2c(C)n[nH]c12
CCOC(=O)c1cnc(OCC)c2c(C)n[nH]c12
CCOC(=O)c1cnc(Cl)c2c(C)n[nH]c12
CCN(CC)c1ncc(C(=O)O)c2[nH]nc(C)c12
CNC(=O)NC1CCCC1
COc1ccc(Cl)cc1C(=O)NC1Cc2ccc(S(=O)(=O)NC(=O)NCC3CCCC3)cc2C1
CNC(=S)NC1CCCC1
CCC1CCCC1CNC(N)=O
Nc1cccc2c1C(=O)c1ccccc1C2=O
OCCC1C=Cc2ccccc21
C1=C(CCc2ccccn2)c2ccccc2C1
CN1CCCCC1CCC1CCc2ccccc21
c1ccc2c(c1)CCC2N1CCCCC1
C1=C(N2CCCCC2)c2ccccc2CC1
c1ccc2c(c1)CCCC2N1CCCCC1
CN(C)CCCC1=CCc2ccccc21
CN(C)CCCC1CCC2=C1CC=CC2
CCCCOC(=O)CCC1=CCc2ccccc21
CCC(C1CCCC2=C1CC=CC2)N(CC)CC
CCN(CC)CCCC1CCCC(C)C2=C1CC=CC2
NC1CCCC2=C(CC=CC2)C1
NCCCCCC1CCC2=C(CC=CC2)CC1
O=C(Cl)c1ccc2c(c1)C(=O)c1cc(F)ccc1C2=O
O=C1c2ccc(-c3nnn[nH]3)cc2C(=O)c2cc(N3CCCCC3)ccc21
OCC1CCC2C3=C(CC=CC3)CC2C1CN1CCCCC1
COC(=O)C1CCCCN1
C1=CCC2=C(C1)CC1CC(N3CCCC3)CCC21
O=C(O)C1CCCC2c3ccccc3CC12
CCN(CC)C1CCCC2Cc3ccccc3C21
O=C(O)CC12CCCCC1C1=C(CC=CC1)C2
NC1CCC2c3ccccc3CCC2C1
CN1C(=O)C(CCCCNC(=O)OCc2ccccc2)NC1=S
CN1C(=O)C(CCCCNC(=O)c2ccccc2)NC1=S
CN1C(=O)C(CCCCNC(=O)OC(C)(C)C)NC1=S
CN1C(=O)C(CCCCNC(=O)OCc2ccc(Cl)cc2)NC1=S
O=C(NCCCCC1NC(=S)N(c2ccccc2)C1=O)OCc1ccccc1
CC(=O)NCCCCC1NC(=S)N(C)C1=O
CC(=O)NCCCC1NC(=S)N(C)C1=O
Cc1ccc(COC(=O)NCCCCC2NC(=S)N(C)C2=O)cc1
CN1C(=O)C(CCCCNC(=O)OCc2ccccc2)N(C)C1=S
C=CC(=O)CCCC(O)CCC(CC)C1(C)OC(C)C(C)O1
CCOC(=O)c1c(C)noc1C
Cc1noc(C)c1CCC1CCCC(O)O1
Cc1noc(C)c1CCC(=O)CCCC(=O)O
ClCc1c(-c2ccccc2)c(-c2ccccc2)nn1Cc1ccccc1
OCc1c(-c2ccccc2)c(-c2ccccc2)nn1Cc1ccccc1
O=Cc1coc2ccccc2c1=O
CCOP(=O)(OCC)C(C)(C)NC(=O)c1cccc([N+](=O)[O-])c1
CCCCc1c(OP(=O)(O)CCCC)cccc1[N+](=O)[O-]
CCCCCC(Cl)C(O)C#CCO
Oc1ccccc1-n1cccc1
c1ccc(-n2cccc2)c(OCC2CO2)c1
CC12CC1(C(=O)OCC(Cl)(Cl)Cl)N1C(=O)C(NC(=O)Cc3ccccc3)[C@H]1S2
CC12CC1(C(=O)O)N1C(=O)C(N)[C@H]1S2
CC12CC1(C(=O)OCC(Cl)(Cl)Cl)N1C(=O)C(NC(=O)Cc3cccs3)[C@H]1S2
CC12CC1(C(=O)O)N1C(=O)C(NC(=O)C(N)c3ccccc3)[C@H]1S2
CC12CC1(C(=O)O)N1C(=O)C(NC(=O)C(O)c3ccccc3)[C@H]1S2
CC12CC1(C(=O)O)N1C(=O)C(NC(=O)Cc3ccccc3)[C@H]1S2
CC12CC1(C(=O)O)N1C(=O)C(NC(=O)Cn3cnnn3)[C@H]1S2
CC12CC1(C(=O)O)N1C(=O)C(NC(=O)Cc3cccs3)[C@H]1S2
CC12CC1(C(=O)O)N1C(=O)C(NC(=O)Nc3ccccc3)[C@H]1S2
CC12CC1(C(=O)O)N1C(=O)C(NC(=O)C(OC=O)c3ccccc3)[C@H]1S2
CC12CC1(C(=O)O)N1C(=O)C(NC(=O)C(=NNC(N)=O)c3ccccc3)[C@H]1S2
CC12CC1(C(=O)O)N1C(=O)C(NC(=O)Sc3ccccc3)[C@H]1S2
CC(=O)Nc1ccc(S(=O)(=O)NC2C(=O)N3[C@@H]2SC2(C)CC32C(=O)O)cc1
O=C(Cl)CCC(=O)OCc1ccccc1
O=C(CCC(=O)OC(=O)CCC(=O)OCc1ccccc1)OCc1ccccc1
COC(=O)CCCCCCCCCCC(=O)OC
COC1(OOC2(OC)CCCCC2)CCCCC1
COC(=O)Cc1cc(C(C)(C)C)c(O)c(C)c1C
CCCCCCCCCCCCCCCCCCOC(=O)Cc1cc(C(C)(C)C)c(O)c(C)c1C
CCCCCCCCCCCCCCCCCCN(C)C(=O)Cc1cc(C(C)(C)C)c(O)c(C)c1C
CCCCCCCCCCCCCCCCCCNC(=O)CCc1cc(C(C)(C)C)c(O)c(C)c1C
Cc1c(CCC(=O)NCCNC(=O)CCc2cc(C(C)(C)C)c(O)c(C)c2C)cc(C(C)(C)C)c(O)c1C
CC(CCBr)CCCC(=O)O
CCOC(=O)CCCC(C)CCBr
CCOC(=O)CCC(C)CCC(=O)O
CCOC(=O)C(C)(CCCCOc1ccccc1)C(=O)OCC
CC(CCCCOc1ccccc1)C(=O)O
CC(CO)CCCCOc1ccccc1
CC(CCl)CCCCOc1ccccc1
CCOC(=O)CC(C)OCCCCl
CC(=O)OCc1ccccc1CCCCl
CC(=O)OCc1ccccc1CCCC#N
O=C(O)CCc1ccc(CO)cc1
Cc1noc(C)c1CO
Cc1noc(C)c1C=CC1CCC=CO1
Cc1noc(C)c1CCC(=O)CCCC(=O)O
C[C@]12C[C@H](O)[C@@]3(F)[C@@H](CCC45O[C@H]4C(=O)CC[C@@]53C)[C@@H]1CCC2=O
C[C@@]12CCC[C@H]1[C@@H]1CCC34O[C@H]3C(=O)CC[C@]4(C)[C@H]1CC2
CCCCCCCCCCCCO
CCCCCCCCCCCCCCCCCCSCC(O)CO
CCCCC(=N)NC(=O)Nc1ccc(OC)cc1
CCCCC(=N)NC(=O)Nc1ccccc1Cl
CCCCC(=N)NC(=O)Nc1ccc(Cl)c(Cl)c1
CCCCC(=N)NC(=O)Nc1ccc([N+](=O)[O-])cc1
CCCCC(=N)NC(=O)Nc1ccc(N)cc1
CCCCC(=N)NC(=O)Nc1cccc(Cl)c1
CCCCCCC(=N)NC(=O)Nc1ccc(Cl)cc1
CCCCC(=N)NC(=O)Nc1cccc([N+](=O)[O-])c1
CCCCC(=N)NC(=O)Nc1cccc(C(F)(F)F)c1
CCCCC(=N)NC(=O)Nc1ccccc1OCc1ccccc1
CCC(=N)NC(=O)Nc1ccc(Cl)cc1
CCCCC(=N)NC(=O)Nc1ccccc1
CCCCC(=N)NC(=O)Nc1ccc(C)cc1
CC(=N)NC(=O)Nc1ccccc1
CC(=N)NC(=O)Nc1ccc(C)cc1
CC(=N)NC(=O)Nc1ccc(C#N)c(Cl)c1
CCCCC(=N)NC(=O)N(C)c1ccccc1
CCCCC(=N)NC(=S)Nc1ccc(Cl)cc1
CCCCC(=N)NC(=O)NC1CCCCC1
CCCCNC(=O)NC(=N)c1ccccc1
CCCCCC(=N)NC(=S)Nc1ccc(Cl)cc1
CCCCCCC(=N)NC(=S)Nc1ccc(F)cc1
CCCCCCC(=N)NC(=S)Nc1ccc(Cl)c(Cl)c1
CCCCCCC(=N)NC(=S)Nc1ccc(Br)cc1Br
CCCCCCC(=N)NC(=S)Nc1ccc(Cl)c([N+](=O)[O-])c1
CCCCCCCCC(=N)NC(=S)Nc1ccc(Cl)cc1
CCCCCCC(=N)NC(=S)Nc1ccccc1Cl
CCCCCCC(=N)NC(=S)Nc1ccc(SC)cc1
CCCCCCC(=N)NC(=S)Nc1cccc(C(F)(F)F)c1
CCCCCCC(=N)NC(=S)Nc1ccc(C)cc1Cl
CCCCCCC(=N)NC(=S)Nc1cc(C(F)(F)F)ccc1Cl
CC(C)(C)CCC(=N)NC(=S)Nc1ccc(Cl)cc1
CCC(CC)CC(=N)NC(=S)Nc1ccc(Cl)cc1
CCCCCCC(=N)NC(=S)Nc1ccc(N)cc1
CCCCC(=N)NC(=S)Nc1cccc(Cl)c1
COc1ccc(C(=O)C=Cc2ccccc2)cc1
CCOC(=O)c1cn2c3c(cc(C)cc3c1=O)OCC2C
CCOC(=O)c1cn2c3c(ccc(OC)c3c1=O)OCC2C
CCC1(CO)Cc2cc(OCC(=O)O)c(Cl)c(Cl)c2C1=O
CC(C)C1(CO)Cc2cc(OCC(=O)O)c(Cl)c(Cl)c2C1=O
CCC1(C)Cc2cc(OCC(=O)O)c(Cl)c(Cl)c2C1=O
COc1cc2c(c(Cl)c1Cl)C(=O)C(C)(C)C2
CC1(C)Cc2cc(O)c(Cl)c(Cl)c2C1=O
CCCC1(CC)Cc2cc(OC)c(Cl)c(Cl)c2C1=O
CCCC1(CC)Cc2cc(O)c(Cl)c(Cl)c2C1=O
C=CCC1(C)Cc2cc(OC)c(Cl)c(Cl)c2C1=O
C=CCC1(C)Cc2cc(OCC(=O)O)c(Cl)c(Cl)c2C1=O
CCC1(CC)Cc2cc(O)c(Cl)c(Cl)c2C1=O
CCC1(CC)Cc2cc(OCC(=O)O)c(Cl)c(Cl)c2C1=O
CC(C)C1(C)Cc2cc(OCC(=O)O)c(Cl)c(Cl)c2C1=O
COc1cc2c(c(Cl)c1Cl)C(=O)C(C)(C1CCCC1)C2
CC(C)(C)OC(=O)COc1cc2c(c(Cl)c1Cl)C(=O)C(C)(C1CCCC1)C2
CC1(C2CCCC2)Cc2cc(OCC(=O)O)c(Cl)c(Cl)c2C1=O
COc1cc2c(c(Cl)c1Cl)C(=O)C(C)(Cc1ccccc1)C2
CC1(Cc2ccccc2)Cc2cc(O)c(Cl)c(Cl)c2C1=O
C#CCC1(C)Cc2cc(OC)c(Cl)c(Cl)c2C1=O
C=C(Cl)CC1(C)Cc2cc(O)c(Cl)c(Cl)c2C1=O
C=C(Cl)CC1(C)Cc2cc(OCC(=O)O)c(Cl)c(Cl)c2C1=O
COc1ccc(C(=O)CCCCCCBr)c(Cl)c1Cl
CCOC(=O)COc1cc2c(c(Cl)c1Cl)C(=O)C(C)(C(C)C)C2Br
CCC(C)C(=O)c1ccc(OC)c(Cl)c1Cl
CC=C(C)C(=O)c1ccc(OC)c(Cl)c1Cl
COc1cc2c(c(Cl)c1Cl)C(=O)C(C)C2C
COc1cc2c(c(Cl)c1Cl)C(=O)C(C)(C)C2C
CC1c2cc(O)c(Cl)c(Cl)c2C(=O)C1(C)C
CC(C)(Oc1cc2c(c(Cl)c1Cl)C(=O)C(C)(C1CCCC1)C2)C(=O)O
CC1(C2CCCC2)Cc2cc(OCCCC(=O)O)c(Cl)c(Cl)c2C1=O
CC1(C2CCCC2)Cc2cc(OCCC(=O)O)c(Cl)c(Cl)c2C1=O
CSc1ccc(C(=O)CC2CCCC2)c(Cl)c1Cl
CSc1cc2c(c(Cl)c1Cl)C(=O)C(C)(C1CCCC1)C2
CC1(C2CCCC2)Cc2cc(S)c(Cl)c(Cl)c2C1=O
CC1(C2CCCC2)Cc2cc(SCC(=O)O)c(Cl)c(Cl)c2C1=O
COc1cc2c(c(Cl)c1Cl)C(=O)C(C)(C)C2c1ccccc1
CC1(C)C(=O)c2c(cc(O)c(Cl)c2Cl)C1c1ccccc1
COc1cc2c(c(Cl)c1Cl)C(=O)C(C)(C)C2(C)c1ccccc1
CC(=O)CCC1(C(C)C)Cc2cc(OCC(=O)O)c(Cl)c(Cl)c2C1=O
CC(O)CCC1(C(C)C)Cc2cc(OCC(=O)O)c(Cl)c(Cl)c2C1=O
CCC1C(=O)c2c(cc(OC)c(Cl)c2Cl)C1c1ccccc1
CCC1(C)C(=O)c2c(cc(OC)c(Cl)c2Cl)C1c1ccccc1
CCC1(C)C(=O)c2c(cc(OCC(=O)O)c(Cl)c2Cl)C1c1ccccc1
CC(C)C1(COC(C)(C)C)Cc2cc(OCC(=O)OC(C)(C)C)c(Cl)c(Cl)c2C1=O
S=c1nc2ccc(Cl)cn2c(=S)n1-c1ccc(Cl)cn1
S=c1nc2ccccn2c(=S)n1-c1ccccn1
Cc1cccnc1-n1c(=S)nc2c(C)cccn2c1=S
S=c1nc2ccc(Br)cn2c(=S)n1-c1ccc(Br)cn1
S=C=Nc1ncccc1-c1ccccc1
O=c1nc2ccccn2c(=S)n1-c1ccc(Cl)cc1
CCCCCCCCCCn1c(=S)nc2cc(Cl)ccn2c1=S
N#CC(c1ccccc1)c1ccccn1
Cn1c([N+](=O)[O-])cnc1CSc1ccccn1
O=c1[nH]cnc2ccccc12
Cc1ccc2nc(C=CCBr)[nH]c(=O)c2c1
COC(=O)c1cc(O)c2cc3c(O)cc(C(=O)OC)nc3c(C)c2n1
Nc1cccc(N)c1Oc1ccccc1
CC(=O)Nc1c(-c2ccc(Cl)cc2)c2ccccc2n1C
CN1C(=NC(=O)c2ccc(Cl)cc2)C(C)(C)c2ccccc21
CC(=O)Nc1c(CC(=O)O)c2ccccc2n1C
O=C(Nc1ccccc1)Nc1[nH]c2ccccc2c1-c1ccccc1
CC1(C)C(=N)N(CC(N)=O)c2ccccc21
C=CCc1c(O)c(Cl)c(Cl)c2c1CC(C)(c1ccccc1)C2=O
O=C1c2c(Cl)c(Cl)c3c(c2CC1c1ccccc1)CC(CO)O3
COc1ccc(C(=O)Cc2ccccc2)c(Cl)c1Cl
C=C(C(=O)c1ccc(OC)c(Cl)c1Cl)c1ccccc1
COc1cc2c(c(Cl)c1Cl)C(=O)C(c1ccccc1)C2
COc1cc2c(c(Cl)c1Cl)C(=O)C(C)(c1ccccc1)C2
CC1(c2ccccc2)Cc2c3c(c(Cl)c(Cl)c2C1=O)OC(CO)C3
CCOC(=O)c1ccccc1S
CC(C)OC(=O)c1ccccc1S
CCCOC(=O)c1ccccc1S
CCCCOC(=O)c1ccccc1S
CCOC(=O)C(=O)C(C#N)c1ccc(Cl)cc1
NCCSC[C@H](NC(=O)CC[C@H](N)C(=O)O)C(=O)NCC(=O)O
O=C(CCN1CCCC1)N1CC2CCCN2Cc2cc(O)ccc21
C=[N+]([O-])C1(c2cc(C(C)(C)C)c(O)c(C(C)(C)C)c2)C=CC=CC1
CCCCCCCCCCCCC(C)C(S)C=O
CCCCSCCC=O
CCCCCCCCCCCCSC(C=O)CC
CC(C)[C@H](NC(=O)C(F)(F)F)C(=O)O
O=C(O)CNC(=O)CNC(=O)C(F)(F)F
CC1(O)CC(NCCc2ccccc2)c2ccccc21
CCCCCCCCCCCC(=O)NC(CCC(=O)O)C(=O)O
CCCCCCCCCCCC(=O)N[C@@H](CCC(=O)O)C(=O)O
CC(C)C(=O)OOC(=O)C(C)C
CCOC(=O)OOC(=O)OCC
CN1C(=O)C2CCCN2C(=O)c2cc(F)ccc21
CN1C(=O)C2CCCN2C(=O)c2ccccc21
CN1C(=O)C2CCCN2C(=O)c2ccccc21
CN1C(=O)C2CCCN2C(=O)c2ccccc21
CCOC(=O)c1ccccc1N(C)C(=O)C1CCCN1Cc1ccccc1
CN1C(=O)C2CCCN2C(=O)c2ccccc21
CO[C@@H]1O[C@H](COCc2ccccc2)[C@H](OCc2ccccc2)[C@H](NC(C)=O)[C@H]1OCc1ccccc1
CO[C@@H]1O[C@H](COCc2ccccc2)[C@H](OCc2ccccc2)[C@H](N(C)C(C)=O)[C@H]1OCc1ccccc1
N#C/C=C\c1ccccc1C(=O)Cl
O=c1nc(O)ccc2ccccc12
CCC(C(=O)O)c1ccc(Cl)cc1
O=C1c2cc(Cl)ccc2CCC1Br
O=Nc1ccc2ccc(Cl)cc2c1O
N#C/C=C\c1ccc(Cl)cc1C(=O)Cl
N#C/C=C\c1cc(Cl)ccc1C(=O)Cl
Cn1cnnc1SCC1=C(C(=O)O)N2C(=O)C(N)[C@H]2SC1
CCS(=O)(=O)OC1=C(C(=O)OCc2ccc([N+](=O)[O-])cc2)N2C(=O)C(NC(=O)Cc3cccs3)[C@H]2SC1
CCN1c2ccccc2C=C(Br)c2ccccc21
CCN1c2ccccc2CC(C#N)c2ccccc21
CCN(CC)CCC1Cc2c(C#N)cccc2N(CC)c2ccccc21
CN1c2ccccc2C=C(Br)c2ccccc21
N#CCCC(=S)NC1C(=O)N2C(C(=O)OC(c3ccccc3)c3ccccc3)=C(O)CS[C@H]12
N#CCCC(=S)NC1C(=O)N2C(C(=O)OC(c3ccccc3)c3ccccc3)=C(Br)CS[C@H]12
N#CCCC(=S)NC1C(=O)N2C(C(=O)OCc3ccc([N+](=O)[O-])cc3)=C(O)CS[C@H]12
COC1=C(C(=O)O)N2C(=O)C(NC(=S)CCC#N)[C@H]2SC1
CS(=O)(=O)OC1=C(C(=O)OCc2ccc([N+](=O)[O-])cc2)N2C(=O)C(NC(=S)CCC#N)[C@H]2SC1
N#CCCC(=S)NC1C(=O)N2C(C(=O)OC(c3ccccc3)c3ccccc3)=CCS[C@H]12
CCCCCCCC(=O)OCCCN1CCN(C2Cc3ccccc3Sc3ccc(OC)cc32)CC1
CCCCCCCCCCCC(=O)OCCCN1CCN(C2Cc3ccccc3Sc3ccc(OC)cc32)CC1
CCCCCCCC(=O)OCCCN1CCN(C2Cc3ccccc3Sc3ccc(SC)cc32)CC1
CCCCCCCCCCCC(=O)OCCCN1CCN(C2Cc3ccccc3Sc3ccc(SC)cc32)CC1
CCCCCCCCCCCCCCCC(=O)OCCCN1CCN(C2Cc3ccccc3Sc3ccc(SC)cc32)CC1
CCCCCCCCCCCC(=O)OCCCN1CCN(C2Cc3ccccc3Sc3ccc(CC)cc32)CC1
CCCCCCCC(=O)OCCCN1CCN(C2Cc3ccccc3Sc3ccc(CCCC)cc32)CC1
CCCCCCCC(=O)OCCCN1CCN(C2=Cc3ccccc3Sc3ccc(OC)cc32)CC1
O=C(c1cccnc1)c1cnc2c(cnn2Cc2ccco2)c1O
CCOc1c(C(=O)c2cccs2)cnc2[nH]ncc12
O=C(CCCO)NCC1c2ccccc2CCc2ccccc21
COCC1(O)c2ccccc2CCc2ccccc21
O=C1CCCCN1CC1c2ccccc2CCc2ccccc21
O=C(CCCCO)NCC1Cc2ccccc2Cc2ccccc21
Sc1ccc2nnnn2n1
CS(=O)c1nc2ccc([N+](=O)[O-])cc2s1
Cc1noc2nc(-c3ccccc3)cc(O)c12
Cc1noc2nc(-c3ccccc3)cc(Cl)c12
CCCCNc1cc(-c2ccccc2)nc2onc(C)c12
O=[N+]([O-])C=Cc1ccc(O)c(Br)c1
Nc1ccccc1SC(c1ccccc1)c1ccccc1
Nc1ccc([N+](=O)[O-])cc1SC(c1ccccc1)c1ccccc1
CCCCCCCCC=O
Clc1ccc(C(c2ccccc2)(c2ncc[nH]2)c2ncc[nH]2)cc1
Cc1cc2oc(-c3ccccn3)nc2cc1N
c1ccc(-c2nc3ccccc3o2)nc1
CC(C(=O)O)c1cccc(Oc2ccc(F)cc2)c1
Cc1cc(Cl)ccc1Oc1cccc(C(C)C(=O)O)c1
CC(=O)O[Si](CCCl)(OC(C)=O)OC(C)=O
CSC(=S)Nc1ccccc1N
Cc1ncc(C#N)c(N)n1
CNCc1ccccc1
Cc1cc(C)c(OC(=O)Nc2ccccc2)c(CN2CCCCC2)c1
CCOC(=O)C(Cl)Cc1ccc(C2CCCCC2)c(Cl)c1
O=C(O)C(Cl)Cc1ccc(C2CCCCC2)c(Cl)c1
CCOC(=O)C(I)Cc1ccc(C2CCCCC2)c(Cl)c1
CCOC(=O)COc1ccccc1
COc1cccc(NC(=O)c2ccccc2C)c1
CCCCOc1cccc(NC(=O)c2ccccc2C)c1
Cc1ccccc1C(=O)Nc1cccc(OCc2ccccc2)c1
OCc1ccc(Cl)cc1C(O)c1ccccc1
CNC(=O)OCc1ccc(Cl)cc1C(OC(=O)NC)c1ccccc1
CC(=O)OCc1ccc(Cl)cc1C(O)c1ccccc1
CC(=O)OCc1ccc(Cl)cc1C(Br)c1ccccc1
CC(=O)NC(c1ccccc1)c1cc(Cl)ccc1CO
Cc1c(F)ccc(C(=O)O)c1F
NS(=O)(=O)c1cc(C(=O)O)cc([N+](=O)[O-])c1Oc1cccc(C(F)(F)F)c1
Nc1cc(C(=O)O)cc(S(N)(=O)=O)c1NC1CCCCC1
Nc1cc(C(=O)O)cc(S(N)(=O)=O)c1N1CCOCC1
CCCCSc1c(N)cc(C(=O)O)cc1S(N)(=O)=O
Nc1cc(C(=O)O)cc(S(N)(=O)=O)c1S(=O)(=O)c1ccccc1
NS(=O)(=O)c1cc(C(=O)O)cc(NCc2ccccc2)c1Sc1ccccc1
CCCNc1cc(C(=O)OCC)cc(S(N)(=O)=O)c1Oc1ccccc1
CCOC(=O)c1cc(NCc2ccccc2)c(N2CCCCC2)c(S(N)(=O)=O)c1
NS(=O)(=O)c1cc(C(=O)O)cc(NCc2ccccc2)c1Oc1ccccc1
NC1C(=O)N2C(C(=O)O)=C(CSC(=O)c3nccs3)CS[C@H]12
Cc1cnc(C(=O)SCC2=C(C(=O)O)N3C(=O)C(N)[C@H]3SC2)s1
NC1C(=O)N2C(C(=O)O)=C(CSC(=O)c3cscn3)CS[C@H]12
NC1C(=O)N2C(C(=O)O)=C(CSC(=O)c3cncs3)CS[C@H]12
Cc1csc(C(=O)SCC2=C(C(=O)O)N3C(=O)C(N)[C@H]3SC2)n1
CCCCc1c(C)ccc(O)c1CCCC
CC(C)(C)C(=O)c1ccc(Oc2ccccc2)cc1
O=c1ccc2n3c(nc4cccc1c4=2)=COC3
CN(C)C(=O)OCc1nc2cccc3cccc([nH]1)c32
O=C(OCc1nc2cccc3cccc([nH]1)c32)c1ccccc1
c1ccc(-c2nc3ccccc3s2)nc1
c1cncc(-c2nc3ccccc3s2)c1
O=[N+]([O-])c1ccc2sc(-c3cccnc3)nc2c1
Nc1ccc2sc(-c3cccnc3)nc2c1
S=C=Nc1ccc2sc(-c3cccnc3)nc2c1
COc1ccc2nc(-c3ccccn3)sc2c1
COc1cc2sc(-c3ccccn3)nc2cc1[N+](=O)[O-]
COc1cc2sc(-c3cccnc3)nc2cc1N=C=S
O=[N+]([O-])c1ccc2sc(-c3cccs3)nc2c1
S=C=Nc1ccc2sc(-c3cccs3)nc2c1
COC(=O)COc1ccc(Oc2ccc(Cl)cc2)cc1
NCC1c2ccccc2CCN1Cc1ccccc1
COc1cc(C(=O)NCC2c3ccccc3CCN2CCO)cc(OC)c1OC
COc1cc2c(cc1OC)C(CNC(=O)c1cc(OC)c(OC)c(OC)c1)NCC2
COc1cc2c(cc1OC)C(CNC(=O)c1cc(OC)c(OC)c(OC)c1)NCC2
COc1ccc(C(O)c2ccccn2)cc1
CC(=O)Nc1cc(C(=O)c2ccccn2)ccc1OCc1ccccc1
CN(C)S(=O)(=O)Nc1cc(C(=O)c2ccccn2)ccc1OCc1ccccc1
CC(=O)N(c1cc(C(=O)c2ccccn2)ccc1OCc1ccccc1)S(=O)(=O)Cl
O=C=Nc1cc(C(=O)c2ccccn2)ccc1OCc1ccccc1
COc1ccc(C(O)c2cccc(C)n2)cc1
CCOC(=O)CCC(C#N)(CCC(=O)OCC)c1ccccc1
O=C1CCC2(CCC(=O)c3ccccc32)C(=O)N1
O=C1CCC2(CCC(=O)c3ccccc32)C(=O)N1
CN1C(=O)CCC2(CCC(=O)c3ccccc32)C1=O
CCN1C(=O)CCC2(CCC(=O)c3ccccc32)C1=O
Cc1ccc2c(c1)C(=O)CCC21CCC(=O)N(C)C1=O
COc1cc2c(cc1OC)C1(CCC(=O)NC1=O)CCC2=O
O=C1CCC2(CN1)C(=O)C(=O)c1ccccc12
O=C1CCC2(CCC(=O)c3cc([N+](=O)[O-])ccc32)C(=O)N1
CCC1CCc2cccc3c(=O)c(C(=O)O)cn1c23
CC1CCc2cc(F)cc3c(=O)c(C(=O)Cl)cn1c23
NC(=S)NC1Cc2ccccc2C1
COc1cc2c(cc1OC)C1(CCN(CCCC(=O)c3ccc(F)cc3)CC1)OC2=O
OCCCN=C1c2ccccc2CSc2ccccc21
ON=C1c2ccccc2CSc2ccccc21
CCN(CC)CCCN=C1c2ccccc2CSc2ccccc21
ClC1c2ccccc2CSc2ccccc21
CCNCCCN=C1c2ccccc2CSc2ccccc21
COc1ccc(C=CBr)c2ccccc12
C#Cc1ccc(OC)c2ccccc12
CC(=O)c1c(-c2ccc(O)c3ccccc23)oc2ccccc12
CC(=O)c1c(-c2ccc(OCCBr)c3ccccc23)oc2ccccc12
O=C(O)c1c(-c2ccc(OCCBr)c3ccccc23)oc2ccccc12
COc1ccc2c3c(cccc13)C(=O)c1c-2oc2ccccc12
O=C1c2c(oc3ccccc23)-c2ccc(OCCCBr)c3cccc1c23
O=C1c2c(oc3ccccc23)-c2ccc(OCCCBr)c3cccc1c23
CCN(CC)CCOc1ccc2c3c(cccc13)C(=O)c1c-2oc2ccccc12
Cc1occc1SCc1ccccn1
Cc1occc1SCc1ccccn1
Cc1cc(SCc2ccccn2)c(C)o1
O=C(O)CCC(=O)c1ccc2c(c1)oc1ccccc12
CCOc1ccc(-c2cc(C3CCCCC3)nc(C3CCCCC3)c2)cc1
CCOC(=O)C1(C)OCC(C)(COCc2ccccc2)O1
CC1(COCc2ccccc2)COC(C)(C(N)=O)O1
CCCCCCCCCCCC(=O)OCC(S)CS
CCCCCCCCCCCC(=O)SC(C)O
COc1ccc(C(=O)C#N)cc1
N#CC(Cl)Cc1ccccc1C(=O)O
N#CC(Cl)Cc1ccccc1C(=O)Cl
N#CC=Cc1ccc(C(=O)Cl)cc1
N#CCCc1ccc(C(=O)Cl)cc1
COC(=O)c1ccccc1S(=O)(=O)NCC(=O)Nc1cc(C)on1
c1ccc(Pc2ccccc2)cc1
c1ccc(Pc2ccccc2)cc1
CCO[Si](CCP(=O)(c1ccccc1)c1ccccc1)(OCC)OCC
CCO[Si](CCCP(=O)(c1ccccc1)c1ccccc1)(OCC)OCC
C=CCP(=O)(c1ccccc1)c1ccccc1
CCO[Si](OCC)(OCC)c1ccc(P(c2ccccc2)c2ccccc2)cc1
CCO[Si](OCC)(OCC)c1ccc(P(=O)(c2ccccc2)c2ccccc2)cc1
CC(C)CC(C)(N=NC(C)(C)C)SCCOC(=O)CCC(C)(C#N)N=NC(C)(C)C
OCCC1CC2CCN1CC2
COc1ccc2c(c1)N(CC1CN3CCC1CC3)c1ccccc1S2
Clc1ccc2c(c1)N(CC1CN3CCC1CC3)c1ccccc1S2
CON=CC1=C(C(=O)O)N2C(=O)[C@@H](NC(=O)Cc3cccs3)[C@H]2SC1
CCON=CC1=C(C(=O)O)N2C(=O)C(NC(=O)Cc3cccs3)[C@H]2SC1
CON=CC1=C(C(=O)O)N2C(=O)C(NC(=O)Cc3cccs3)[C@H]2SC1
CON=CC1=C(C(=O)O)N2C(=O)C(NC(=O)Cc3cccs3)[C@H]2SC1
CON=CC1=C(C(=O)OC(c2ccccc2)c2ccccc2)N2C(=O)C(N)[C@H]2SC1
O=C(Cc1cccs1)NC1C(=O)N2C(C(=O)O)C(CBr)=CS[C@H]12
COCC1=CS[C@@H]2C(NC(=O)Cc3cccs3)C(=O)N2C1C(=O)O
COC1(NC(=O)Cc2cccs2)C(=O)N2C(C(=O)O)C(COC(N)=O)=CS[C@@H]21
Nc1ccc(OCc2nc(Cl)ccc2Cl)cc1
CN(C)C(=O)Nc1ccc(OCc2nc(Cl)ccc2Cl)cc1
CCOc1c(C(=O)c2ccccc2)cnc2[nH]ncc12
CCC(C)Nc1c(C(=O)c2ccccc2)cnc2c1cnn2Cc1ccco1
CCC(C)Nc1c(C(=O)c2ccccc2)cnc2[nH]ncc12
Cc1n[nH]c2ncc(C(=O)c3ccccc3)c(N)c12
COc1c(C(=O)c2cccc(Cl)c2)c(C)nc2[nH]ncc12
Cc1n[nH]c2ncc(Cc3ccccc3)c(N3CCNCC3)c12
CC(=O)c1cnc2[nH]nc(C)c2c1NC1CCCC1
CCCCNc1c(C(=O)c2ccccc2)c(-c2ccccc2)nc2[nH]ncc12
CCCCOc1c(C(=O)c2ccccc2)cnc2[nH]ncc12
Cn1c(C(O)CO)cnc1[N+](=O)[O-]
Cn1c(C=O)cnc1[N+](=O)[O-]
Cn1c(C=Cc2ccccc2)cnc1[N+](=O)[O-]
O=C1C2CCCCC2C(=O)N1c1ccc(Cl)cc1F
O=C1C2CCCCC2C(=O)N1c1c(F)cc(F)cc1F
O=C(OCC1CO1)C1CCCCC1C(=O)OCC1CO1
Clc1ccc2c(c1)C(c1ccccc1)=NCc1nnc(-c3ccccc3)n1-2
CCc1nnc2n1-c1ccc(Cl)cc1C(c1ccccc1)=NC2
CCc1ccc2c(c1)C(c1ccccc1Cl)=NCc1nnc(-c3ccccc3)n1-2
CCSc1cccc2c1C(c1ccccc1Br)=NCc1nnc(C)n1-2
CCC(=O)Nc1ccc(C2=NCc3nncn3-c3c2cccc3C(F)(F)F)cc1
CCCc1nnc2n1-c1cc(C#N)ccc1C(c1ccc(C(F)(F)F)cc1)=NC2
O=[N+]([O-])c1ccc2c(c1)-n1c(nnc1-c1ccccc1)CN=C2c1ccccc1Cl
Cc1nnc2n1-c1c(Cl)ccc(Cl)c1C(c1ccc(C(C)C)cc1)=NC2
Cc1cc(C)c2c(c1)-n1c(C)nnc1C(C)N=C2c1ccccc1Cl
CN(C)c1ccc2c(c1)C(c1ccccc1)=NCc1nncn1-2
CCc1cccc(C2=NCc3nnc(Cc4ccccc4)n3-c3cc(CC)cc(CC)c32)c1
Cc1nnc2n1-c1cccc([N+](=O)[O-])c1C(c1ccccc1C#N)=NC2
CCCN(CCC)c1ccc2c(c1)C(c1ccccc1[N+](=O)[O-])=NCc1nncn1-2
CCc1nnc2n1-c1c(NC(C)=O)cccc1C(c1ccc(C#N)cc1)=NC2
Clc1ccc2c(c1)C(c1ccccc1)=NCc1nncn1-2
C=C(C)C(=O)OCC(C)O
C=C(C)C(=O)OCC(C)O
COC(=O)CCC/C=C\CC(C(=O)OC)C(=O)OC
CCCCCC(C)(O)C=C[C@H]1CCC(=O)[C@H]1CC=CCCCC(=O)O
CCCCCC(C)(O)C=C[C@@H]1CCC(=O)[C@H]1CCCCCCC(=O)OC
NS(=O)(=O)CS(=O)c1ccc(Cl)c(Cl)c1
CC(=O)OC(C#N)=C(C)c1ccc(CC(C)C)cc1
CC(=O)c1ccc2c(c1)Cc1cccc(C(C)=O)c1-2
CC(=O)N(Cc1ccc2c(c1)OCO2)c1ccc(Oc2ccccc2)cc1
COCOc1cccc(C=O)c1
COCOc1cccc(C=O)c1
CCOC(=O)N1CCc2nc3ccccc3c(C)c2CC1
Cc1c2c(nc3ccccc13)CCN(C(=O)Oc1ccccc1)CC2
CCOC(=O)N1CCc2nc3ccccc3c(C)c2CC1
CCOC(=O)N1CCc2nc3c(Cl)cccc3c(C)c2CC1
CCOC(=O)N1CCc2nc3cccc(N)c3c(C)c2CC1
CCOC(=O)OC1CCN(C(=O)OCC)Cc2cc3ccccc3nc21
O=C(Oc1ccccc1)N1CCc2nc3ccccc3c(Cl)c2CC1
CCOC(=O)N1CCc2nc3ccccc3c(Cl)c2CC1
O=C(Oc1ccccc1)N1CCCc2nc3ccccc3c(Cl)c2C1
CCOC(=O)N1CCc2nc3ccccc3c(O)c2CC1
O=C(Oc1ccccc1)N1CCCc2nc3ccccc3c(O)c2C1
Cc1c2c(nc3ccccc13)CCN(C(=O)c1ccc(Cl)cc1)CC2
CC(=O)N1CCCc2c(c(C)c3ccccc3[n+]2[O-])C1
CCOC(=O)N1CCc2c(C)c3ccccc3[n+]([O-])c2CC1
CC(=O)N1CCc2c(C)c3ccccc3[n+]([O-])c2CC1
CCOC(=O)N1CCCc2c(c(C)c3ccccc3[n+]2[O-])C1
Cc1ccc2c(C)c3c(nc2c1)CCNCC3
CC(=O)N1CCCc2nc3ccc(O)c(Br)c3c(C)c2C1
CCOC(=O)N1CCc2nc3ccc(N)cc3c(C)c2CC1
CCOC(=O)N1CCCc2nc3cc(C)ccc3c(C)c2C1
CCOC(=O)N1CCc2c(C)c3ccccc3[n+]([O-])c2C(O)C1
CCOC(=O)N1CCc2c(nc3ccccc3c2C)C(Cl)C1
CCOC(=O)N1CCc2c(nc3ccccc3c2C)C(OC)C1
Cc1c2c(nc3ccccc13)C=CNCC2
CCCC(=O)N1CCc2nc3ccccc3c(C)c2CC1
Cc1c2c(nc3ccccc13)CCN(C(=O)C(C)C)CC2
CCCCCC(=O)N1CCc2nc3ccccc3c(C)c2CC1
COCC(=O)N1CCc2nc3ccccc3c(C)c2CC1
Cc1c2c(nc3ccccc13)CCN(C(=O)C(F)(F)F)CC2
Cc1c2c(nc3ccccc13)CCN(S(=O)(=O)c1ccc(Cl)cc1)CC2
CCOC(=O)N1CCc2nc3ccccc3c(Oc3ccccc3)c2CC1
CCOC(=O)N1CCc2nc3ccccc3c(N3CCCC3)c2CC1
COc1c2c(nc3ccccc13)CCN(Cc1ccccc1)CC2
CCOC(=O)N1CCc2nc3ccccc3c(OC)c2CC1
COc1c2c(nc3ccccc13)CCNCC2
c1ccc(CCOc2c3c(nc4ccccc24)CCN(Cc2ccccc2)CC3)cc1
CCOC(=O)N1CCc2c(Cl)c3ccccc3[n+]([O-])c2CC1
CCOC(=O)N1CCCc2nc3ccccc3c(O)c2C1
CCCN1CCCc2nc3ccccc3c(C)c2C1
CCOC(=O)N1CCCc2nc3ccccc3c(C)c2C1
CCOC(=O)N1CCc2nc3cc(C)ccc3c(C)c2CC1
CCOC(=O)N1CCc2nc3c(C(F)(F)F)cccc3c(C)c2CC1
Cc1c2c(nc3ccccc13)CCN(C(N)=O)CC2
Cc1c2c(nc3ccccc13)CCN(C(N)=S)CC2
Cc1cccc(O)c1[N+](=O)[O-]
COc1cccc2cc(C=CC(=O)O)ccc12
COc1cccc2cc(C#CC(=O)O)ccc12
C#Cc1ccc2c(OC)cccc2c1
O=P12N3CCNCCN1CCN2CC3
COP(=O)(CC(=O)CCc1ccccc1)OC
COP(=O)(CC(=O)C(C)(C)Cc1ccccc1)OC
O=C(CCc1ccc(F)cc1)C[PH](c1ccccc1)(c1ccccc1)c1ccccc1
CCC(=O)Nc1nc2ccc(Cl)cc2nc1N
CC(=O)Nc1nc2ccc(Cl)cc2nc1NC(C)=O
CCCCC(=O)Nc1nc2ccc(Cl)cc2nc1NC(=O)CCCC
CCCCC(=O)Nc1nc2ccc(Cl)cc2nc1N
NS(=O)(=O)N1CCC(CCNC(=O)c2cc(Cl)ccn2)CC1
Cc1cc(OCCBr)ccc1Cl
CC(C#N)Oc1ccccc1
CC(CN)Oc1ccccc1
CC(=O)COc1cccc(C)c1
CC(COc1cccc(C)c1)=NO
Cc1cccc(OCC(C)N)c1
CC(=O)C(C)Oc1ccccc1
CC(=NO)C(C)Oc1ccccc1
CC(N)C(C)Oc1ccccc1
Cc1ccc(CC(N)=S)cc1C
N#CCc1cccc(OCc2ccccc2)c1
CC(C)NCC(O)COC1c2ccccc2C(=O)N1c1ccccc1
CC(C)NCC(O)COC1c2ccccc2C(=O)N1c1ccc(Cl)cc1
CC(C)NCC(O)COC1c2ccccc2C(=O)N1c1cccc(Cl)c1
CN1CCN(CC(O)COC2c3ccccc3C(=O)N2c2ccccc2)CC1
CCOC(=O)C1=C2NCCN2CCC1
COc1cccc2cc(C(=O)O)oc(=O)c12
CC(=O)NC(C(=O)O)C1CC1
CCCC[Sn](CCCC)(CCCC)CS(=O)c1ccccc1
CCCC[Sn](CCCC)(CCCC)CS(C)=O
CC(C)COc1ccccc1C(N)=O
COc1cccc(OC)c1C(=N)N
CS(=O)(=O)c1ccccc1C#N
COc1ccc(OCc2ccccc2)cc1C(=O)O
COc1ccc(C(F)(F)F)cc1C#N
C=CCOc1ccccc1C1=NC(=O)C2=NN=NC2=N1
CCOC(=N)c1cccc(C)c1OC
COc1c(C)cc(C)cc1C(=O)O
COc1ccc(C(C)(C)C)cc1C(N)=NO
COc1ccc(C(C)(C)C)cc1C#N
Nc1nc(Cc2ccccc2)[nH]c(=O)c1N
Nc1nc(Cc2ccccc2)[nH]c(=O)c1N
Nc1nc(Cc2ccccc2)[nH]c(=O)c1N=Nc1ccccc1
Nc1nc(CCc2ccccc2)[nH]c(=O)c1N
Nc1nc(CCc2ccccc2)[nH]c(=O)c1N=O
CC(C)c1nc(N)c(N=Nc2ccccc2)c(=O)[nH]1
CC(C)c1nc(N)cc(=O)[nH]1
Nc1nc(C2CCCCC2)[nH]c(=O)c1N=O
Nc1cc(=O)[nH]c(C2CCCCC2)n1
CCCCc1nc(N)c(N=Nc2ccccc2)c(=O)[nH]1
Nc1nc(-c2cccc(Cc3ccccc3)c2)[nH]c(=O)c1N
Nc1nc(-c2cccc(Cc3ccccc3)c2)[nH]c(=O)c1N=O
CCOCCc1nc(N)cc(=O)[nH]1
NC(=O)c1nnn(Cc2ccccc2)c1NC(=O)c1ccccc1
O=C(NC(=O)c1nnn(Cc2ccccc2)c1NC(=O)c1ccccc1)c1ccccc1
CC(C)CC(=O)NC(=O)c1nnn(Cc2ccccc2)c1NC(=O)CC(C)C
CCCCCCCCCCOc1ccccc1-c1nc(N)c(N=O)c(=O)[nH]1
CCCCCCCCCCOc1ccccc1C(=N)OCC
CCCCCCCCCCOc1ccccc1C(N)=O
COc1c(Cl)cc(Cl)cc1-c1nc(N)c(N)c(=O)[nH]1
COc1c(Cl)cc(Cl)cc1-c1nc(N)c(N=O)c(=O)[nH]1
CCCOc1ccc(C)cc1C(=N)OCC
CCCOc1ccc(C)cc1C(N)=O
NC(=O)c1nn[nH]c1NC(=O)c1ccccc1
NC(=O)c1nn[nH]c1NC(=O)c1ccccc1
NC(=O)c1nn[nH]c1NC(=O)c1ccccc1
Nc1ccc(S(N)(=O)=O)cc1C(F)(F)F
Nc1c(Br)cc(S(N)(=O)=O)cc1C(F)(F)F
CC(=O)Nc1c(C(F)(F)F)cc([N+](=O)[O-])cc1C(F)(F)F
CC(=O)Nc1c(C(F)(F)F)cc(N)cc1C(F)(F)F
CC(=O)Nc1c(C(F)(F)F)cc(S(N)(=O)=O)cc1C(F)(F)F
CC(=O)Nc1c([N+](=O)[O-])cc(S(=O)(=O)Cl)cc1C(F)(F)F
CC(=O)Nc1ccc(S(N)(=O)=O)cc1[N+](=O)[O-]
Nc1ccc(S(N)(=O)=O)cc1[N+](=O)[O-]
Nc1c(Br)cc(S(N)(=O)=O)cc1[N+](=O)[O-]
CC(C)NS(=O)(=O)c1cc(Br)cc(Br)c1
CC(C)NS(=O)(=O)c1cc(Br)c(N)c(Br)c1
Nc1c(Br)cc(S(=O)(=O)Cl)cc1Br
CC=CC(=O)c1ccc(OC)cc1
CC(C)C(=O)Nc1ccc(C(F)(F)F)cc1[N+](=O)[O-]
CC(C)C(=O)Nc1ccc(C(F)(F)F)cc1N
CC(C)c1nc2ccc(C(F)(F)F)cc2n1C
CC(C)c1nc2cc([N+](=O)[O-])c(C(F)(F)F)cc2n1C
CC(C)c1nc2cc(C(F)(F)F)c([N+](=O)[O-])cc2n1C
Cc1cccc2ncc3nnnn3c12
CC1(C)Oc2c(ccc3oc(C(=O)O)cc(=O)c23)-c2ccc(O)cc21
CCCC1(CCC)Oc2c(ccc(O)c2C(C)=O)-c2ccccc21
O=C(O)c1cc(=O)c2c3c(cc(Cl)c2o1)-c1ccccc1CO3
Cc1cc2oc(C(=O)O)cc(=O)c2c2c1-c1ccccc1C(C)(C)O2
CC1(C)Oc2c(cc(Cl)c3oc(C(=O)O)cc(=O)c23)-c2ccc([N+](=O)[O-])cc21
Cc1cc2c(c3c(=O)cc(C(=O)O)oc13)OC(C)(C)c1cc(S(=O)(=O)O)ccc1-2
CCCCCC(=O)CCCCl
CCCCCC(CCCCl)OC(C)=O
CC(=O)OC(CCCCl)CCCC(C)C
CC(=O)OC(CCCCl)CCCCC(F)(F)F
CCCCC(C)(C)C(=O)CCCCl
CCCCCC(C#CCBr)OC(C)=O
CCOC(=O)COCCCCBr
CCCCCC(CCCCl)OC1CCCCO1
CCCCCC(CCCN1C(=O)c2ccccc2C1=O)OC1CCCCO1
CCCCCC(CCCNC(C)=O)OC1CCCCO1
CCCCCC(O)CCCN(CCCCCCC(=O)O)C(C)=O
CCCCCC(CCCN(CCCCCCC(=O)OCC)C(C)=O)OC(C)=O
CCCCCC(O)CCCN(CCCCCCC(=O)O)C(C)=O
C=CC(=O)N(CCCCCCC(=O)OCC)CCCC(CCCCC)OC(C)=O
C=CC(=O)N(CCCCCCC(=O)OCC)CCCC(CCCCC)OC(C)=O
C=CC(=O)N(CCCCCCC(=O)OCC)CCCC(CCCCC)OC(C)=O
CCCCCC(O)C=CCN(CCCCCCC(=O)O)C(C)=O
CCCCCC(O)C=CCN(CCCCCCC(=O)O)C(C)=O
CCCCC[C@@H](O)C#CCN(CCCCCCC(=O)O)C(C)=O
CCCCC[C@@H](O)C#CCN(CCCCCCC(=O)O)C(C)=O
CCCCCC(CCCN(CCCCCCC(=O)O)C(C)=O)OC(C)=O
CCCCCC(O)CCCN(CCCCCCC(=O)OC)C(C)=O
CCCC(C)C(=O)OCC
CCCCS(=O)(=O)C[Sn](CCCC)(CCCC)CCCC
CCCC[Sn](CCCC)(CCCC)CS(=O)(=O)N(C)C
CC(=O)OC(C)C#CC1(O)[C@H](C)C[C@@H](OC(C)=O)CC1(C)C
CN(C)C(=O)Nc1cccc(C(=O)c2ccccc2)c1
O=C(c1ccc(Cl)cc1)c1ccc([N+](=O)[O-])cc1Cl
O=C(c1ccc(Cl)cc1)c1ccc([N+](=O)[O-])cc1
Nc1ccc(C(=O)c2ccccc2)c(Cl)c1
Cc1ccc(-c2nc3ccccc3o2)cc1
COc1ccc(C(=O)c2ccc(-c3nc4ccccc4o3)cc2)c(O)c1
Nc1ccc(Oc2ccc(N)cc2)cc1
CC[C@@]1(O)C[C@H](O[C@H]2C[C@H](N(C)C)[C@H](O)[C@H](C)O2)c2c(cc3c(c2O)C(=O)c2c(O)cccc2C3=O)[C@H]1C(=O)OC
CC(=O)c1ccccc1
CC(C)(C)C=[a](CC(C)(C)C)(CC(C)(C)C)CC(C)(C)C
CCCCCCNc1nc(SC)[nH]c2nccc1-2
CCCCCNc1nc(SC)[nH]c2nccc1-2
CSc1nc(NCC=C(C)C)c2ccnc-2[nH]1
CSc1nc(NC2CCCCC2)c2ccnc-2[nH]1
CSc1nc(NC2CCCC2)c2ccnc-2[nH]1
CCCCCCNc1nc[nH]c2nccc1-2
CCOC(=O)CCNCc1c(COC)cccc1[N+](=O)[O-]
COCc1c(Br)ccc2c1CN1CC(=O)NC1=N2
COCc1c([N+](=O)[O-])ccc2c1CN1CC(=O)NC1=N2
COCc1c(N)ccc2c1CN1CC(=O)NC1=N2
CC1=C(C(=O)O)N2C(=O)C(NC(=O)C(C)Oc3ccccc3)[C@H]2SC1
CC1=C(C(=O)O)N2C(=O)C(NC(=O)C(C(=O)O)c3ccccc3)[C@H]2SC1
Clc1ccc2c(c1Cl)CNCC2
Cc1cccc(C=O)c1Cl
Cc1ccc2ccncc2c1Cl
Nc1c(Cl)ccc2ccncc12
CC(=O)Nc1c(Cl)ccc2ccncc12
CC(=O)N1CCc2ccc(Cl)c(S(=O)(=O)Cl)c2C1
CC(=O)N1CCc2ccc(Cl)c(S(N)(=O)=O)c2C1
Fc1c(Cl)ccc2ccncc12
N#Cc1ccc2ccncc2c1[N+](=O)[O-]
FC(F)(F)c1ccc2ccncc2c1Cl
CC(=O)N1CCc2ccc(C(F)(F)F)c(N)c2C1
NS(=O)(=O)c1c(C(F)(F)F)ccc2c1CNCC2
Fc1c(C(F)(F)F)ccc2c1CNCC2
O=[N+]([O-])c1ccc2ccncc2c1Cl
Nc1ccc2ccncc2c1C(F)(F)F
CNS(=O)(=O)c1ccc2c(c1)CN(C(C)=O)CC2
CNS(=O)(=O)c1cccc2c1CNCC2
FC(F)(F)c1cccc2c1CNCC2
N#CC1c2c(ccc(Cl)c2Cl)C=CN1C(=O)c1ccccc1
Cc1nccc2ccc(Cl)c(Cl)c12
CC(=O)N1CCc2ccc(N)c(Cl)c2C1
O=[N+]([O-])c1c(C(F)(F)F)ccc2c1CNCC2
Cc1cncc2c(Cl)c(Cl)ccc12
CCCCOC(=O)c1ccccc1
CCCCOC(=O)c1ccccc1
Cc1cccc(C(N)=Nc2ccccc2)c1
S=P(Cl)(Cl)c1ccccc1
Cc1cc(I)ccc1O
Cc1cc(C(C)(C)C)c(O)c(C)c1CC#N
Cc1cc(C(C)(C)C)c(O)c(C)c1CC(=O)O
Cc1cc(C(C)(C)CC(C)(C)C)c(O)c(C)c1CC(=O)O
CCCCCCCCCCCCCCCCCCOC(=O)Cc1c(C)cc(C(C)(C)C)c(O)c1C
CCCCCCCCCCCCCCCCCCOC(=O)C(Cc1c(C)cc(C(C)(C)C)c(O)c1C)C(=O)OCCCCCCCCCCCCCCCCCC
Cc1cc(C(C)(C)C)c(O)c(C)c1CC(C(=O)O)C(=O)O
Cc1cc(C(C)(C)C)c(O)c(C)c1CCC(=O)O
Cc1cc(C(C)(C)C)c(O)c(C)c1CC(=O)Cl
Cc1cc(C(C)(C)C)c(O)c(C)c1CC(=O)Oc1ccccc1
C=CS(=O)(=O)C=CSc1ccc(Cl)cc1
C=CS(=O)(=O)C=CSc1ccc(C(C)(C)C)cc1
CCCCNC(=N)NC(=O)NCCCC
CCCCCCN=C=O
CCCCCCN=C=O
CCCCCCCCN=C=O
CC=CC(Cc1ccccc1)P(=O)(OCC)OCC
CCCCC=CC(C)P(=O)(OCC)OCC
CCC=CCc1ccccc1
CCCC(=CCC/C=C/CCCCO)CCC
CCOP(=S)(OCC)Oc1nc2c(s1)CCCC2
CCOP(=S)(OCC)Oc1nc2c(s1)C(=O)CCC2
CCOP(=S)(OCC)Oc1nc2c(s1)CCCCC2
CCOP(=S)(OCC)Oc1nc2c(s1)CCC2
CCOP(=S)(OCC)Oc1nc2c(s1)CCCC2C(=O)OC
C=C(C)C(=O)N1c2ccccc2Sc2ccc(C(F)(F)F)cc21
C=C(C)C(=O)N1c2ccccc2Sc2ccc(OC)cc21
CNCc1ccccc1CCc1ccccc1
CCOC(=O)c1ccccc1CCc1ccc(Br)cc1
OCc1ccccc1CCc1ccc(Br)cc1
BrCc1ccccc1CCc1ccc(Br)cc1
N#CCc1ccccc1CCc1ccc(Br)cc1
NCCc1ccccc1CCc1ccc(Br)cc1
O=CNCCc1ccccc1CCc1ccc(Br)cc1
N#CCC(O)(c1ccccc1)c1ccccc1
NCCC(O)(c1ccccc1)c1ccccc1
O=C(NCCC(O)(c1ccccc1)c1ccccc1)c1ccccc1
OC(CCNCc1ccccc1)(c1ccccc1)c1ccccc1
c1ccc(C2NCCC(c3ccccc3)(c3ccccc3)O2)cc1
CCOC(=O)N1CCOC(c2ccccc2)(c2ccccc2)CC1
OCCN1CCOC(c2ccccc2)(c2ccccc2)CC1
N#CCCN1CCOC(c2ccccc2)(c2ccccc2)CC1
CN1CCOC(c2ccccc2)(c2ccccc2)CC1
O=C(CCl)NN1CCOC(c2ccccc2)(c2ccccc2)CC1
N#CCN1CCOC(c2ccccc2)(c2ccccc2)CC1
O=C(c1ccccc1)C(Br)c1ccccc1
c1cnc(N2CCN(Cc3ccc4ccccc4c3)CC2)nc1
c1ccc(N2CCN(Cc3ccc4ccccc4c3)CC2)nc1
c1ccc(N2CCN(Cc3ccc4ccccc4c3)CC2)cc1
Oc1ccc(N2CCN(Cc3ccc4ccccc4c3)CC2)cc1
Oc1cnc(N2CCN(Cc3ccc4ccccc4c3)CC2)nc1
Cc1ccc2cc(CO)ccc2c1
Cc1ccc2cc(CCl)ccc2c1
Cc1ccc2cc(CN3CCN(c4ccccn4)CC3)ccc2c1
Oc1cccc2cc(CN3CCN(c4ccccn4)CC3)ccc12
CCCC(CCC)(CCC)C(N)=O
CCCC(CCC)(CCC)C(=O)O
CCN(CC)CCOc1ccccc1OC(=Cc1ccccc1)C(C)=O
CC(C)(C)c1cc(C(=S)OCc2ccccc2)cc(C(C)(C)C)c1O
CC(C)(C)c1cc(C(=S)SC(C)(C)c2ccccc2)cc(C(C)(C)C)c1O
CC(SC(=S)c1cc(C(C)(C)C)c(O)c(C(C)(C)C)c1)c1ccccc1
CC(C)(C)SC(=S)c1cc(C(C)(C)C)c(O)c(C(C)(C)C)c1
CC(C)(C)c1cc(C(=S)SCCc2ccncc2)cc(C(C)(C)C)c1O
CCCCCCCC(=O)OCC(COC(=O)CCCCCCC)OC(=O)C1C=CC=CC1(O)C(C)=O
CC(C)[C@@H]1CC[C@@H](C)C[C@H]1O
COc1ccc(O)c2c1SC1CC3C(N(C)C)C(O)=C(C(N)=O)C(=O)C3(O)C(O)=C1C2=O
Cc1occc1SCc1ccccn1
Cc1occc1SC(O)c1ccccn1
Cc1occc1Sc1nccnc1CC(C)C
CSCSc1ccoc1C
Cc1occc1SCc1ccccc1
CC=CCSc1ccoc1C
COc1ccc(Nc2cccc3c2C(=O)c2ccc([N+](=O)[O-])cc2C3=O)cc1
COc1ccc(Nc2cccc3c2C(=O)c2c(cccc2[N+](=O)[O-])C3=O)cc1
CCONC(CC)=C1C(=O)OC(CC)=C(Br)C1=O
COc1ccc2c(c1)C(C)(C)C(C)=N2
CCNc1ccc(C(N)=O)cc1[N+](=O)[O-]
CCn1c(C)nc2cc(C#N)ccc21
O=C[C@H](O)[C@@H](O)[C@H](O)[C@H](O)CO
CN1C(=O)c2cccnc2NS1(=O)=O
COC(=O)c1cccnc1NS(=O)(=O)NC(C)C
CNS(=O)(=O)Nc1ncccc1C(=O)OC
COCN1C(=O)CN=C(c2ccccc2)c2cc(NO)ccc21
O=C1CN=C(c2ccccc2)c2cc(NO)ccc2N1
CN1C(=O)CN=C(c2ccccc2)c2cc(NO)ccc21
CN1C(=O)CN=C(c2ccccc2F)c2cc(NO)ccc21
COCN1C(=O)CN=C(c2ccccc2Cl)c2cc(NO)ccc21
COCN1C(=O)CN=C(c2ccccc2)c2cc(N=O)ccc21
CN(C)N=[N+]([O-])c1ccccc1
Cc1cccc([N+]([O-])=NN(C)C)c1C
Nc1[nH]c(=S)nc2c1ncn2[C@@H]1O[C@H](CO)[C@@H](O)[C@H]1O
Nc1[nH]c(=S)nc2c1ncn2[C@@H]1O[C@H](CO)[C@@H](O)[C@H]1O
Nc1[nH]c(=S)nc2c1ncn2[C@@H]1O[C@H](CO)[C@@H](O)[C@H]1O
Nc1[nH]c(=S)nc2c1ncn2[C@@H]1O[C@H](CO)[C@@H](O)[C@H]1O
Nc1[nH]c(=S)nc2c1ncn2[C@@H]1O[C@H](CO)[C@@H](O)[C@H]1O
Nc1[nH]c(=S)nc2c1ncn2[C@@H]1O[C@H](CO)[C@@H](O)[C@H]1O
Nc1[nH]c(=S)nc2c1ncn2[C@@H]1O[C@H](CO)[C@@H](O)[C@H]1O
Nc1[nH]c(=S)nc2c1ncn2[C@@H]1O[C@H](CO)[C@@H](O)[C@H]1O
Nc1[nH]c(=S)nc2c1ncn2[C@@H]1O[C@H](CO)[C@@H](O)[C@H]1O
Nc1[nH]c(=S)nc2c1ncn2[C@@H]1O[C@H](CO)[C@@H](O)[C@H]1O
Nc1[nH]c(=S)nc2c1ncn2[C@@H]1O[C@H](CO)[C@@H](O)[C@H]1O
Nc1[nH]c(=S)nc2c1ncn2[C@@H]1O[C@H](CO)[C@@H](O)[C@H]1O
CCCCN1C(=O)CC(C(=O)OC)C(=O)c2ccc(Cl)cc21
Cn1c([N+](=O)[O-])cnc1-c1nc(C=O)cs1
CC(=O)OCc1csc(-c2ncc([N+](=O)[O-])n2C)n1
CCOC(=O)CC1CCN(C(=O)c2ccccc2)CC1
CC(=O)N1CCC(CC=O)CC1
COc1ccc2nccc(C=CCC3CCN(C(C)=O)CC3)c2c1
Cc1nc2ccccc2c(=O)o1
CC(=O)Nc1ccccc1C(=O)O
Cc1nc2ccccc2c(O)[n+]1[O-]
Cc1ccccc1-n1c(C)nc2ccccc2c1=O
CCOC(=O)COc1c(Cl)cccc1[N+](=O)[O-]
CC(C)CN(CC(C)C)c1ccc(C(=O)c2ccccc2)cc1N
CCN(c1ccc(C(=O)c2ccccc2)cc1N)C1CCCCC1
Nc1cc(C(=O)c2ccccc2)ccc1N1CCOCC1
Nc1cc(C(=O)c2ccccc2)ccc1N1CCCCC1
COc1cc(C(=O)Nc2cc(C(=O)c3ccccc3)ccc2N2CCOCC2)cc(OC)c1OC
NC1C(=O)N2C(C(=O)O)=C(CSc3[nH]nnc3C(=O)O)CS[C@H]12
O=C(O)C1=C(CSc2[nH]nnc2C(=O)O)CS[C@@H]2C(NC(=O)[C@H](O)c3ccccc3)C(=O)N12
CCOC(=O)c1nn[nH]c1SCC1=C(C(=O)O)N2C(=O)C(N)[C@H]2SC1
NC1C(=O)N2C(C(=O)O)=C(CSc3n[nH]c(CC(=O)O)n3)CS[C@H]12
CCOC(=O)Cc1nc(SCC2=C(C(=O)O)N3C(=O)C(N)[C@H]3SC2)n[nH]1
O=C(O)Cn1cnnc1S
O=C(O)CCc1nnn(Cc2ccccc2)c1O
O=C(O)CCc1nn[nH]c1S
NC1C(=O)N2C(C(=O)O)=C(CSc3[nH]nnc3CCC(=O)O)CS[C@H]12
CCOC(=O)C(C(=O)OCC)C(C)(C)C(=O)OCC
NC(=O)c1nn[nH]c1SCC1=C(C(=O)O)N2C(=O)C(N)[C@H]2SC1
C[C@@]1(Cl)CS[C@@H]2[C@H](N)C(=O)N2[C@H]1C(=O)OCC(Cl)(Cl)Cl
C[C@@]1(Cl)CS[C@@H]2[C@H](N)C(=O)N2[C@H]1C(=O)OC(c1ccccc1)c1ccccc1
C[C@@]1(Cl)CS[C@@H]2[C@H](N)C(=O)N2[C@H]1C(=O)OC(c1ccccc1)c1ccccc1
C[C@@]1(Cl)CS[C@@H]2[C@H](NC(=O)C(N)c3ccccc3)C(=O)N2[C@H]1C(=O)O
Cc1onc(-c2ccccc2)c1C(=O)N[C@@H]1C(=O)N2[C@@H](C(=O)O)[C@](C)(Cl)CS[C@H]12
CC(C)(C)OC(=O)NC(C(=O)N[C@@H]1C(=O)N2[C@@H](C(=O)O)[C@](C)(Cl)CS[C@H]12)c1ccccc1
C[C@@]1(Cl)CS[C@@H]2[C@H](NC(=O)COc3ccccc3)C(=O)N2[C@H]1C(=O)OC(c1ccccc1)c1ccccc1
C[C@@]1(Cl)CS[C@@H]2[C@H](NC(=O)Cc3ccccc3)C(=O)N2[C@H]1C(=O)OC(c1ccccc1)c1ccccc1
CNC(=O)c1ccccc1C(O)c1ccccc1
O=C1OC(c2ccccc2)c2ccccc21
O=C(O)c1ccccc1Cc1ccccc1
CC(C)(C)NC(=O)c1ccccc1Cc1ccccc1
CC(C)(C)C1NCc2ccccc2C1c1ccccc1
CCOC(=O)C1=C(N)NC(C)=CC1c1ccccc1
CCOC(=O)C1=C(N)NC(c2ccccc2)=CC1c1ccccc1
CCOC(=O)C1=C(N)NC(C)=CC1c1ccccc1Cl
CCOC(=O)C1=C(N)NC(C)=CC1c1ccc(OC)cc1
CCOC(=O)C1=C(N)NC(C)=CC1c1cccc(Cl)c1
CCOC(=O)C1=C(N)NC(c2ccccc2)=CC1c1cccc(Cl)c1
CCOC(=O)C1=C(N)NC(c2ccccc2)=CC1c1cccc([N+](=O)[O-])c1
CCOC(=O)C1=C(N)NC(C)=CC1c1ccccc1C
CCOC(=O)C1=C(N)NC(c2ccccc2)=CC1c1ccccc1Cl
ClCCCNc1nc2ccccc2n1-c1ccccc1
Clc1ccc(N2C3=NCCCN3c3ccccc32)cc1
CC(=O)OC1CS[C@@H]2[C@H](NC(=O)Cc3ccccc3)C(=O)N2[C@H]1C(=O)OC(c1ccccc1)c1ccccc1
Nc1nc(N)c2nc(CO)cnc2n1
Clc1cccc2c1Sc1ccccc1S2
COC(=O)c1sc2ccccc2c1OCC(C)=O
COc1ccc(C2CN(O)C3(C)CCCCC23)cc1OC
COc1ccc(C2CN(O)C3(c4ccccc4)CCCCC23)cc1OC
CCCCCCCC(=O)NNC(=O)N1Cc2ccccc2Oc2ccc(Cl)cc21
CCCCCCCC(=O)NNC(=O)N1Cc2ccccc2Oc2ccc(Cl)cc21
CCCCCCCC(=O)NNC(=O)N1Cc2ccccc2Oc2ccc(C(F)(F)F)cc21
O=C(CCC1CCCC1)NNC(=O)N1Cc2ccccc2Oc2ccc(Cl)cc21
CNCC[C@H]1[C@H](C)c2cccc3c2N1c1ccccc1CC3
C=C(C#N)CN1CCN(C)CC1
CNC(=O)N(C)C(CCSC)P(=O)(O)O
CNC(=O)N(C)C(c1ccc(Br)cc1F)P(=O)(O)c1ccc2ccccc2c1
CC(C)(C)c1cc(CC(C)(C)[N+](=O)[O-])cc(C(C)(C)C)c1O
CCC(Cc1cc(C(C)(C)C)c(O)c(C(C)(C)C)c1)[N+](=O)[O-]
CC1(C)CCCC2(C)CC(=O)CCC12
CCON=C(CC)C1=C(OC(=O)c2ccc(Cl)cc2)CC(C)(C)CC1=O
C=CCON=C(CCC)C1=C(OC)CC(C)(C)CC1=O
C=CCON=C(CC)C1=C(OC(=O)c2ccccc2)CC2CCCCC2C1=O
C=CCON=C(CC)C1=C(OC(=O)c2ccccc2)CC2(CCCCC2)CC1=O
C=C(C)C(=O)OC(C)CCc1cc(C(C)(C)C)c(O)c(C(C)(C)C)c1
CC(O)CCc1cc(C(C)(C)C)c(O)c(C(C)(C)C)c1
CC(O)CCc1cc(C(C)(C)C)c(O)c(C(C)(C)C)c1
C=C(C)C(=O)OC(C)CCc1cc(C(C)(C)C)c(O)c(C(C)(C)C)c1
C=CC(O)CCCC(O)CC
C=CC(=O)CCCC(O)CC
C=CC(=O)CCCC(O)CCC
C=CC(=O)CCC[C@@H](O)CCCCC
C=CC(=O)CCCC(O)CCCC1(C)OCCO1
O=C1C=CC2=C(C1)OCC=C2
C=CC(O)CCCC(O)CCCC(C)OC(C)(C)C
C=CC(O)CCCC(O)CCCC(C)OC(C)(C)C
CCN(CC)CCC1(O)CCCC(CCCC(C)OC(C)(C)C)O1
C#C[C@]1(O)CC[C@H]2[C@@H]3CCC4=CC(=O)CC[C@@H]4[C@H]3CC[C@@]21CC
CCN(CC)CC[C@]1(O)CCC[C@H](CCCC(C)=O)O1
CCCCOc1cc(C(=O)O)cc(NC=O)c1C(=O)c1ccccc1
CCCCOc1cc(C(=O)O)cc(NC(C)=O)c1C(=O)c1ccccc1
CCOC(=O)N1CCC(n2c(=O)[nH]c3cc(C(F)(F)F)ccc32)CC1
O=c1[nH]c2cc(C(F)(F)F)ccc2n1C1CCNCC1
CCOC(=O)N1CCC(n2c(=O)n(C)c3cc(Cl)ccc32)CC1
Cn1c(=O)n(C2CCNCC2)c2ccc(Cl)cc21
C#CCn1c(=O)n(C2CCN(C(=O)OCC)CC2)c2ccc(Cl)cc21
COC(=O)N1CCC(N)C(C)C1
COC(=O)N1CCC(Nc2ccc(Cl)cc2[N+](=O)[O-])C(C)C1
COC(=O)N1CCC(Nc2ccc(Cl)cc2N)C(C)C1
COC(=O)N1CCC(n2c(=O)[nH]c3cc(Cl)ccc32)C(C)C1
CC1CNCCC1n1c(=O)[nH]c2cc(Cl)ccc21
CCOC(=O)CCN(C(=O)OC)C(CC)CC(=O)O
COC(=O)N1CCC(=O)CC1C
COC(=O)N1CCC(N)CC1C
COC(=O)N1CCC(Nc2ccc(Cl)cc2N)CC1C
COC(=O)N1CCC(n2c(=O)[nH]c3cc(Cl)ccc32)CC1C
O=c1[nH]c2cc(Cl)ccc2n1C1CCN(CCCC(c2ccc(F)cc2)c2ccc(F)cc2)CC1
O=c1[nH]c2cc(Br)ccc2n1C1CCN(CCCC(c2ccc(F)cc2)c2ccc(F)cc2)CC1
O=c1[nH]c2cccc(Cl)c2n1C1CCN(CCCC(c2ccc(F)cc2)c2ccc(F)cc2)CC1
Cc1c(Cl)ccc2[nH]c(=O)n(C3CCN(CCCC(c4ccc(F)cc4)c4ccc(F)cc4)CC3)c12
O=c1[nH]c2cc(Cl)ccc2n1C1CCN(CCCC(c2ccc(Cl)cc2)c2ccc(Cl)cc2)CC1
O=c1[nH]c2cc(Cl)ccc2n1C1CCN(CCCC(c2ccccc2)c2ccccc2)CC1
O=c1[nH]c2cc(Cl)ccc2n1C1CCN(CCCC(c2ccccc2)c2ccc(F)cc2)CC1
CC1CN(CCCC(c2ccc(F)cc2)c2ccc(F)cc2)CCC1n1c(=O)[nH]c2cc(Cl)ccc21
CC(=O)Cn1c(=O)n(C2CCN(CCCC(c3ccc(F)cc3)c3ccc(F)cc3)CC2)c2ccc(Cl)cc21
Cn1c(=O)n(C2CCN(CCCC(c3ccc(F)cc3)c3ccc(F)cc3)CC2)c2ccc(Cl)cc21
CC(C)=C[C@H]1[C@H](C(=O)Cl)C1(C)C
Cc1ccc2ccccc2c1Nc1ccccc1C(=O)O
Cc1cc(Br)c2ccccc2c1Cl
Clc1cc(Br)c2ccccc2c1Cl
CCCCc1c(C)ccc2ccccc12
O=C1OC(=O)C2C3C=CC(C3)C12
CC(C=CC=O)=CCO
CCOC(C=CC(C)=CCO)OCC
CC(C=CC=O)=CCO
CC(C=O)=CC=CC(C)=CCO
CCOC(OCC)C(C)=CC=CC(C)=CC=O
CCOC(OCC)C(C)=CC#CC(C)=CCOC(C)=O
CN1CCCCCC1=O
CCCCCCCCN1CCCCCC1=O
PC(c1ccc(Cl)cc1)c1ccc(Cl)cc1
PCCC(c1ccc(Cl)cc1)c1ccc(Cl)cc1
COc1cc([N+](=O)[O-])c(Cl)cc1NC(=O)CCCl
Oc1cccc(C2CNC3(CCCCC3)O2)c1
CC(=O)Nc1cccc(C(=O)CBr)c1
CC(=O)Nc1cccc(C2CN3CCSC3=N2)c1
c1cc(NCc2ccco2)cc(C2CN3CCSC3=N2)c1
CN(C)c1ccc2nnc(-c3ncc([N+](=O)[O-])n3C)n2n1
Cn1c([N+](=O)[O-])cnc1-c1nnc2ccc(NC=O)nn12
Cn1c([N+](=O)[O-])cnc1-c1nnc2ccc(N=CN3CCCCC3)nn12
CC(=O)Nc1ccc2nnc(-c3ncc([N+](=O)[O-])n3C)n2n1
CCOC=Nc1ccc2nnc(-c3ncc([N+](=O)[O-])n3C)n2n1
CC(=O)OCCn1c([N+](=O)[O-])cnc1-c1nnc2ccc(N3CCN(C)CC3)nn12
Cn1c([N+](=O)[O-])cnc1-c1nnc2cccnn12
COc1ccc2nnc(-c3ncc([N+](=O)[O-])n3C)n2n1
CCn1c([N+](=O)[O-])cnc1-c1nnc2ccc(NN)nn12
Cn1c([N+](=O)[O-])cnc1-c1nnc2ccc(C(=O)O)nn12
CN(C)c1ccc2nnc(-c3cnc([N+](=O)[O-])n3C)n2n1
COC(OC)C(Br)C=O
Nc1nc2ncc(CNc3ccc(C(=O)O)cc3)nc2c(=O)[nH]1
O=C(NC(=O)c1c(Cl)cccc1Cl)Nc1ccc(Cl)c(Cl)c1
O=C(NC(=S)Nc1ccc(Cl)c(Cl)c1)c1c(Cl)cccc1Cl
S=C(NC(=S)c1c(Cl)cccc1Cl)Nc1ccc(Cl)c(Cl)c1
O=C(O)C(=O)c1ccc2c(c1)Cc1ccccc1-2
CC(O)(C(=O)O)c1ccc2c(c1)Cc1ccccc1-2
C=C(C(=O)O)c1ccc2c(c1)Cc1ccccc1-2
C=C(C(=O)O)c1ccc2c(c1)Cc1ccccc1-2
CC(O)(C#N)c1ccc2c(c1)Cc1ccccc1-2
CC(C(=O)O)c1ccc2c(c1)Cc1ccccc1-2
CC(C#N)c1ccc2c(c1)Cc1ccccc1-2
O=C(O)Cc1ccc2c(c1)Cc1cc(O)ccc1-2
Cc1c(CC(=O)O)ccc2c1Cc1cc(O)ccc1-2
COc1ccc2c(c1)Cc1c-2ccc(CC(=O)O)c1C
COc1ccc2c(c1)Cc1cc(CC(=O)O)ccc1-2
CC(C(=O)O)c1ccc2c(c1)Cc1cc([N+](=O)[O-])ccc1-2
COC(=O)C(C)c1ccc2c(c1)Cc1cc(N)ccc1-2
CC(C(=O)O)c1ccc2c(c1)Cc1cc(O)ccc1-2
COC(=O)C(C)c1ccc2c(c1)Cc1cc(OC)ccc1-2
CCOC(=O)CCCCCCNC#N
CCCCCC(CCCNC#N)OC(C)=O
CCCCCC(C)(O)CCCCl
CCCCCC(CCCN(C#N)CCCCCCC(=O)OCC)OC(C)=O
CCCCCC(O)CCCN(CCCCCCC(=O)O)C(N)=O
CCCCCC(O)C#CCN(CCCCCCC(=O)O)C(N)=O
CCCCCC(CCCN(C#N)CCCCCC(C)C(=O)OCC)OC(C)=O
CCCCCC(O)CCCN(C#N)CCCCCC(C)C(=O)O
CCCCCC(O)CCCN(CCCCCC(C)C(=O)O)C(N)=O
CC(C)CCCC(O)CCCN(C#N)CCCCCCC(=O)O
CCCCCC(O)CCCN(CCCCCCC(=O)OC)C(N)=S
CCCCCCCCCCOC(=O)CCCCCCN(CCCC(O)CCCCC)C(N)=O
CCCCCC(CCCN(CCCCCCC(=O)O)C(N)=O)OC(C)=O
CC[C@H](c1ccc(O)cc1)[C@@H](CC)c1ccc(O)cc1
O=C(O)C1=C(C(=O)Nc2ccc(Cl)cc2F)CCCC1
O=C1OC(=Nc2ccc(Cl)cc2F)C2=C1CCCC2
O=C1OC(=Nc2ccc(Cl)cc2F)C2=C1CCCC2
CCCCCCSc1nnc(NC(=O)Nc2ccc(Cl)c(Cl)c2)s1
CSCCC1NC(=O)N(CCC(=O)O)C1=O
CCCNC(=O)N1C(=O)N(c2ccccc2)C(=O)C1CCSC
CNc1nnc(S(=O)(=O)N(C)Cc2ccco2)s1
CNC(=O)N(C)c1nnc(S(=O)(=O)N(C)Cc2ccco2)s1
CNC(=O)N(C)c1nnc(S(=O)(=O)N(C)Cc2cccnc2)s1
CCC(Br)=C1NC(=O)N(C(C(=O)Nc2cc(NC(=O)C(CC)Oc3ccc(C(C)(C)CC)cc3C(C)(C)CC)ccc2Cl)C(=O)C(C)(C)C)C1=O
C[C@]12CC[C@H]3[C@@H](CC[C@H]4CC(=O)CC[C@@]43C)[C@@H]1CC[C@@H]2O
C[C@]12CC[C@H]3[C@@H](CC[C@H]4CC(=O)CC[C@@]43C)[C@@H]1CC[C@@H]2O
C=CCOP(=O)(C=C)OCC=C
CC(=O)OC1CC2(C)CCC1C(C)(C)N2
CN1C(=O)CN=C(c2ccccc2)c2cc([N+](=O)[O-])ccc21
O=C(O)C(=NO)c1cccs1
CC1(O)OCc2c1[n+]([O-])c1ccccc1[n+]2[O-]
CC1(O)OCc2c1[n+]([O-])c1ccccc1[n+]2[O-]
COC1(C)OCc2c1[n+]([O-])c1ccccc1[n+]2[O-]
CC1(O)OCc2c1[n+]([O-])c1ccccc1[n+]2[O-]
CC(=O)OCc1c(C(C)=O)[n+]([O-])c2ccccc2[n+]1[O-]
CCOC(=O)COC1CCCCO1
CCCC(=O)Nc1ccn([C@@H]2O[C@H](CO)[C@@H](O)[C@@H]2O)c(=O)n1
CCCCCCCC(=O)Nc1ccn([C@@H]2O[C@H](CO)[C@@H](O)[C@@H]2O)c(=O)n1
CCCCCCCCC(=O)Nc1ccn([C@@H]2O[C@H](CO)[C@@H](O)[C@@H]2O)c(=O)n1
CCCCCCCCCCC(=O)Nc1ccn([C@@H]2O[C@H](CO)[C@@H](O)[C@@H]2O)c(=O)n1
CCCCCCCCCCCCC(=O)Nc1ccn([C@@H]2O[C@H](CO)[C@@H](O)[C@@H]2O)c(=O)n1
CCCCCCCCCCCCCCCCC(=O)Nc1ccn([C@@H]2O[C@H](CO)[C@@H](O)[C@@H]2O)c(=O)n1
CCCCCCCCCCCCCCCCCCC(=O)Nc1ccn([C@@H]2O[C@H](CO)[C@@H](O)[C@@H]2O)c(=O)n1
CCCCCCCCCCCCCCCCCCCCC(=O)Nc1ccn([C@@H]2O[C@H](CO)[C@@H](O)[C@@H]2O)c(=O)n1
COC(=O)Cc1ccc2cc(OC)ncc2c1
O=C(O)Cc1ccc2cc(O)ncc2c1
COc1cc2ccccc2c(CC=O)n1
COc1cc2c(cn1)CC(CC(=O)O)C=C2
Nc1nc(-c2ccccn2)cc2ccccc12
COc1ccc(N=C=O)cc1OC
COc1cc2c3c(c(=O)n(CCN4CCCCC4)c2cc1OC)CN(C(=O)c1ccccc1)CC3
O=C(c1ccccc1)N1CCc2c(c(=O)[nH]c3ccccc23)C1
O=c1[nH]c2ccccc2c2c1CNCC2
COc1cc2c(cc1OC)N(C)CC1=C2CCN(C(=O)c2ccccc2)C1
COc1cc2[nH]c(=O)c3c(c2cc1OC)CCN(CCN1CCCCC1)C3
COC(=O)CN1CCC2=C(C)c3ccccc3C2C1
CCOC(=O)CCCN1CCC2=C(C)c3ccccc3C2C1
CC1=C2CCN(CCCCC(N)=O)CC2c2ccccc21
CC1=C2CCNC(CC(N)=O)C2c2ccccc21
CC1=C2CCN(CCC(N)=O)CC2c2ccccc21
CNC(=O)CCN1CCC2=C(C)c3ccccc3C2C1
CC1=C2CCN(CCC(=O)N(C)C)CC2c2ccccc21
CCCNC(=O)CCN1CCC2=C(C)c3ccccc3C2C1
CCCCNC(=O)CCN1CCC2=C(C)c3ccccc3C2C1
CC1=C2CCN(CCC(=O)NC3CCCCC3)CC2c2ccccc21
CC1=C2CCN(CCC(=O)N3CCCCC3)CC2c2ccccc21
CC1=C2CCN(CCC(=O)NCc3ccccc3)CC2c2ccccc21
CC1=C2CCN(CCC(=O)Nc3ccccc3)CC2c2ccccc21
CC1=C2CCN(CCC(=O)OCc3ccccc3)CC2c2ccccc21
Cc1cc2c([n+]([O-])c1)CCCC2
Cc1cnc2c(c1)CCCC2NC(=S)NC(=O)c1ccccc1
Cc1cnc2c(c1)CCCC2NC(N)=S
Cc1cnc2c(c1)CCCC2=NO
CCc1ccc2c(n1)C(NC(=S)NC)CCC2
CNC(=S)NC1CCCc2ccc(-c3ccccc3)nc21
CCN(CC)CCNC(=S)NC1CCCc2cc(C)cnc21
Nc1ccc(SCc2nc(Cl)ccc2Cl)cc1
CCCN(C(=O)n1ccnc1)c1ccccc1Cl
CCCN(Cc1ccc(Cl)cc1)C(=O)Cl
CCCN(C(=S)n1ccnc1)c1ccccc1Cl
CCCN(C(=S)Cl)c1ccccc1Cl
CCCN(CCOc1ccccc1)C(=O)n1ccnc1
CCCNCCOc1ccccc1
CCCN(CCOc1ccccc1)C(=O)Cl
NNC(=O)c1nc(-c2cccc3ccccc23)no1
[N-]=[N+]=NC(=O)c1nc(-c2cccc3ccccc23)no1
CN(C)C(=O)c1nc(-c2cccc3ccccc23)no1
O=C(NC12CC3CC(CC(C3)C1)C2)c1ncon1
CCN(CC)C(=O)c1nc(C=Cc2ccc(OC)cc2)no1
CCN(CC)C(=O)c1nc(/C=C/c2ccc([N+](=O)[O-])o2)no1
CC(c1ccccc1)N(C=O)CC#N
CC(c1ccccc1)n1cncc1C(N)=O
CC(c1ccccc1)n1cncc1C#N
CC(c1ccccc1)n1cncc1C(N)=O
C[C@@H](N)c1ccccc1
Cc1nnc2n1-c1ccc(Cl)cc1C(c1ccccc1)=NN2
O=C(c1ccccc1)c1cc(Br)ccc1-n1c(Cl)nnc1CN1C(=O)c2ccccc2C1=O
O=C(c1ccccc1)c1cc([N+](=O)[O-])ccc1-n1c(Br)nnc1CN1C(=O)c2ccccc2C1=O
O=C(c1ccccc1Cl)c1cc(Cl)ccc1-n1c(Br)nnc1CN1C(=O)c2ccccc2C1=O
O=C(c1cc([N+](=O)[O-])ccc1-n1c(Cl)nnc1CN1C(=O)c2ccccc2C1=O)c1c(F)cccc1F
O=C(c1ccccc1Br)c1cc(C(F)(F)F)ccc1-n1c(Br)nnc1CN1C(=O)c2ccccc2C1=O
O=C(c1ccccc1)c1cc(F)ccc1-n1c(Cl)nnc1CN1C(=O)c2ccccc2C1=O
Fc1ccc2c(c1)C(c1ccccc1)=NCc1nnc(Cl)n1-2
O=C(c1ccccc1Cl)c1ccccc1-n1c(Cl)nnc1CN1C(=O)c2ccccc2C1=O
Clc1ccccc1C1=NCc2nnc(Cl)n2-c2ccccc21
O=C(c1ccccc1F)c1cc(Cl)ccc1-n1c(Br)nnc1CN1C(=O)c2ccccc2C1=O
Fc1ccccc1C1=NCc2nnc(Br)n2-c2ccc(Cl)cc21
O=C(c1ccccc1Cl)c1cc([N+](=O)[O-])ccc1-n1c(Br)nnc1CN1C(=O)c2ccccc2C1=O
O=[N+]([O-])c1ccc2c(c1)C(c1ccccc1Cl)=NCc1nnc(Br)n1-2
FC(F)(F)c1ccc2c(c1)C(c1ccccc1)=NCc1nnc(Br)n1-2
O=C(c1ccccc1)c1cc(Cl)ccc1-n1c(Cl)nnc1CN1C(=O)c2ccccc2C1=O
Clc1ccc2c(c1)C(c1ccccc1)=NCc1nnc(Cl)n1-2
Cc1ccsc1S(=O)(=O)Cl
Cc1sc(SCl)cc1[N+](=O)[O-]
O=C(CC1CSCCC1=O)c1ccccc1
O=C(CC1CSCCC1=O)c1ccc(Br)cc1
CN(C)CCCn1c(-c2ccc(Br)cc2)cc2c1CCSC2
CCNCCn1c(-c2ccc(Br)cc2)cc2c1CCSC2
O=C(CC1CSCCC1=O)c1ccc(F)cc1
COc1ccc(C(=O)CC2CSCCC2=O)cc1
O=C(CC1CSCCC1=O)c1ccc(Cl)cc1
CN(C)CCn1c(-c2ccc(Cl)cc2)cc2c1CCSC2
O=C(CC1CSCCC1=O)c1cccc(C(F)(F)F)c1
O=C1CCS(=O)(=O)C(CC(=O)c2ccccc2)C1
CN(C)CCCn1c(-c2ccccc2)cc2c1CCS(=O)(=O)C2
NC=C1C(=O)COc2ccccc2C1=O
CC(C)NC=C1C(=O)COc2ccccc2C1=O
O=C1COc2ccccc2C(=O)C1=CNc1ccccc1
C/C(=C\CCC(=O)O)CC/C=C(\C)CCCN(C)C
CCN(CC)CCCC/C(C)=C/CC/C(C)=C/CCC(=O)O
CCCCCCCCCCCCCCCCC(S)C(=O)OC
COc1ccc(Cc2cnc(N)nc2N)cc1OC
CCc1cc(OC)c(OC)cc1Cc1cnc(N)nc1N
COC(=O)c1cc(OC)c(O)c(OC)c1
COC(=O)c1cc(OC)c(OCc2ccccc2)c(OC)c1
COc1cc(CC(C#N)=CN2CCOCC2)cc(OC)c1OCc1ccccc1
CN(C)CCC=C1c2ccccc2CCc2ccccc21
C=C1c2ccccc2CC(CCN(C)C)c2ccccc21
CC(C)(C)OOC(=O)c1ccccc1C(=O)Cl
CC(C)(C)OOC(=O)CCOC(=O)Cl
CC(C)(C)c1cc([N+](=O)[O-])c(Cl)c([N+](=O)[O-])c1
CCC(C)Nc1c([N+](=O)[O-])cc(C(C)(C)C)cc1[N+](=O)[O-]
CNc1c([N+](=O)[O-])cc(C(C)(C)C)cc1[N+](=O)[O-]
O=C(c1ccccc1)C(O)CC(Cl)CCCl
CC1(C)C(=O)C2(C)CCC1CC2C=CCl
CC1(C)C2CCC3(C)C(C2)C2CC2C13O
CCOC(=O)CCCCCCNS(C)(=O)=O
CCOC(=O)CCCCCCN(CCCC(O)COc1ccc(F)cc1)S(C)(=O)=O
CS(=O)(=O)N(CCCCCCC(=O)O)CCCC(O)COc1ccc(F)cc1
CCOC(COc1ccc(F)cc1)OCC
O=CCOc1ccc(F)cc1
CC(=O)OC(CCCOC1CCCCO1)COc1ccc(F)cc1
CC(=O)OC(CCCI)COc1ccc(F)cc1
COC(=O)CCCC#CCN(CCCC(COc1ccc(F)cc1)OC(C)=O)S(C)(=O)=O
CS(=O)(=O)N(CC#CCCCC(=O)O)CCCC(O)COc1ccc(F)cc1
CC(=O)OC(C#CCO)COc1ccc(F)cc1
CC(=O)OC(C#CCBr)COc1ccc(F)cc1
CS(=O)(=O)N(CC#CC(O)COc1ccc(F)cc1)CCCCCCC(=O)O
OC(C#CCOC1CCCCO1)COc1ccc(F)cc1
OC(/C=C/COC1CCCCO1)COc1ccc(F)cc1
CC(=O)OC(/C=C/COC1CCCCO1)COc1ccc(F)cc1
CC(=O)OC(/C=C/CO)COc1ccc(F)cc1
CS(=O)(=O)N(C/C=C/C(O)COc1ccc(F)cc1)CCCCCCC(=O)O
CS(=O)(=O)N(CC#CCCCC(=O)O)C/C=C/C(O)COc1ccc(F)cc1
CS(=O)(=O)N(CCCCCCC(=O)O)CCCC(O)COc1cccc(C(F)(F)F)c1
CS(=O)(=O)N(CCCCCCC(=O)O)CCCC(O)CSc1ccc(F)cc1
CCOCC(O)CCCN(CCCCCCC(=O)O)S(C)(=O)=O
COC(=O)CCCCCCN(CCCC(O)COc1ccc(F)cc1)S(C)(=O)=O
CC(=O)OC(CCCN(CCCCCCC(=O)O)S(C)(=O)=O)COc1ccc(F)cc1
CC(=O)OC[C@H]1O[C@H](n2cc[n+]([O-])cc2=O)C[C@@H]1OC(C)=O
O=CNc1nc(Cl)cc(Cl)n1
CC(=O)Nc1nc(Cl)cc(Cl)n1
O=NN(c1ccccc1)c1ccccc1
O=C1CCCN1Cc1ccccc1
O=C1CCCN1c1ccccc1
O=C(Nc1ccc(Cl)c(Cl)c1)c1c(O)c2ccccc2oc1=O
O=C(Cl)Oc1cc(Cl)c(Cl)cc1Cl
CC(C)(C)OC(=O)Oc1cc(Cl)c(Cl)cc1Cl
COc1cc([C@H]2C[C@H](c3ccncc3)C(C)(C)N2)cc(OC)c1OC
COc1cc(C(=O)C=Cc2ccncc2)cc(OC)c1OC
O=C(C=Cc1ccncc1)c1ccc([N+](=O)[O-])cc1
CC1(C)N[C@@H](c2ccccc2)C[C@@H]1c1cccnc1
Cc1ccc(C2=NC(C)(C)C(c3ccncc3)C2)cc1
CC1(C)N=C(c2ccccc2)CC1c1ccccn1
COc1cc([C@H]2C[C@H](c3ccncc3)C(C)(C)N2Cl)cc(OC)c1OC
COc1cc(C2=NC(C)(C)C(c3ccncc3)C2)cc(OC)c1OC
CC(=O)Nc1ccc(C2=NC(C)(C)C(c3ccncc3)C2)cc1
CC1(C)N=C(c2ccc(N)cc2)CC1c1ccncc1
COc1ccc(C2=NC(C)(C)[C@@H](c3ccncc3)C2)cc1
CCCCCC(C#N)c1ccc(F)cc1
COC(=O)C(Cc1ccc(Cl)cc1Cl)c1ccccc1
O=C(O)C(Cc1ccc(Cl)cc1Cl)c1c(Cl)cccc1Cl
COC(=O)C(Cc1ccc(Cl)cc1Cl)c1c(Cl)cccc1Cl
OCC(Cc1ccc(Cl)cc1Cl)c1c(Cl)cccc1Cl
Clc1ccc(C(Cn2ccnc2)C2CCCC2)c(Cl)c1
CS(=O)(=O)OCC(Cc1ccccc1)c1ccc(Cl)cc1Cl
CCn1c([N+](=O)[O-])cnc1C=O
Cn1c([N+](=O)[O-])cnc1C1=CNN(NC=O)S1
CC(=O)OCCn1c([N+](=O)[O-])cnc1C=O
Cn1c([N+](=O)[O-])cnc1C=NNC(N)=O
CNC(=O)NN=Cc1ncc([N+](=O)[O-])n1C
CN(C)C=NN1NC=C(c2ncc([N+](=O)[O-])n2C)S1
Cn1c([N+](=O)[O-])cnc1C1=CNN(NCCO)S1
CN(C)CCCNN1NC=C(c2ncc([N+](=O)[O-])n2C)S1
CC(=O)OCCn1c([N+](=O)[O-])cnc1C1=CNN(N)S1
Cn1c([N+](=O)[O-])cnc1C1=CNN(NCO)S1
NC(=S)NN=Cc1ncc([N+](=O)[O-])n1Cc1ccccc1
CCOC(CNN1NC=C(c2ncc([N+](=O)[O-])n2C)S1)OCC
Cn1c([N+](=O)[O-])cnc1C1=CNN(N2CCCCC2)S1
Cn1c([N+](=O)[O-])cnc1C1=CNN(N2CCNCC2)S1
CN1CCN(N2NC=C(c3ncc([N+](=O)[O-])n3C)S2)CC1
CN(C)CCCN1CCN(N2NC=C(c3ncc([N+](=O)[O-])n3C)S2)CC1
Cn1c([N+](=O)[O-])cnc1C1=CNN(N2CCN(c3nccs3)CC2)S1
Cc1cccc(Cl)c1CNC(=O)C(C)Br
CC(C)(C)N(Cc1ccccc1)C(=O)CCl
C=CCOc1ccc(F)cc1
C=CCc1cc(F)ccc1O
Fc1ccc2c(c1)CC(CBr)O2
C=CCc1cc(F)ccc1OCCCBr
CCCCOCCCC
CCCCCC(CCCCl)OCc1ccccc1
CCCCCC(CCCC(CCCCCCC(=O)O)(C(C)=O)c1ccccc1)OCc1ccccc1
CCCCCC(O)CCCC(CCCCCCC(=O)O)(C(C)=O)c1ccccc1
CCCCCC(CCCC(Br)(CCCCCCC(=O)OCC)C(C)=O)OC(C)=O
CCCCCC(CCCC(C)(CCCCCCC(=O)OCC)C(C)=O)OC(C)=O
CCCCCC(O)CCCC(C)(CCCCCCC(=O)O)C(C)=O
CCCCCC(O)CCCC(CCCCCCC(=O)O)(C(C)=O)c1ccccc1C
CCCCCC(C)=CCCC(CCCCCCC(=O)O)(C(C)=O)c1ccccc1
CCCCCC(O)CCCC(Cl)(CCCCCCC(=O)OC)C(C)=O
COC(=O)CCCCN1CCCCC1
O=C(Oc1cc(OC(=O)c2ccccc2)c(C(=O)C=Cc2ccc(O)cc2)c(OC(=O)c2ccccc2)c1)c1ccccc1
O=C1C2=C(CCCC2)C(=O)N1c1ccc(Cl)cc1F
CC1(O)C2=C(CCCC2)C(=O)N1c1ccc(Cl)cc1F
C=C1C2=C(CCCC2)C(=O)N1c1ccc(Cl)cc1F
CC=C1C2=C(CCCC2)C(=O)N1c1ccc(Cl)cc1F
C=C1c2ccccc2C(=O)N1c1ccc(Cl)cc1F
CCOP(C)(=O)c1cc(Cl)ccc1Cl
CP(=O)(O)c1ccccc1Cl
C=CC(=O)OCCS(=O)(=O)O
N#CC1(N)CCCCC1
CC1(C)CNCC(C)(C)N1
O=CN1c2ccccc2C2C(c3ccccc31)C2(Cl)Cl
ClC1(Cl)C2c3ccccc3Nc3ccccc3C21
c1ccc2c(c1)Nc1ccccc1C1CC21
O=C(O)C=CC(=O)NNC(=O)N1Cc2ccccc2Oc2ccc(Cl)cc21
O=C(C=Cc1ccccc1)NNC(=O)N1Cc2ccccc2Oc2ccc(Cl)cc21
O=CNNC(=O)N1Cc2ccccc2Oc2ccc(Cl)cc21
CC(NC(=O)c1ccc(Cl)cc1)c1cccc2ccccc12
COC(=O)C1C[C@@H]2c3cccc4c3C(CN4)C[C@H]2N(C)C1
CN1CC(CO)C[C@@H]2c3cccc4c3C(CN4)C[C@H]21
CC(=O)OCC1C[C@@H]2c3cccc4c3C(C[C@H]2N(C)C1)CN4C(C)=O
N[C@@H](Cc1ccc(O)cc1)C(=O)O
Brc1ccc2c(c1)C(c1ccccn1)=NCc1nccn1-2
Oc1ccc(N2CCC(O)c3ccccc32)cc1
NC(=S)NNC(=O)CCCCc1ccccc1
CC(C)n1cnc(O)n1
CCC(C)n1nc(O)nc1Cl
c1ccc2[nH]ccc2c1
Cc1cc2cc(Cl)ccc2[nH]1
O=[N+]([O-])c1ccc(NCl)cc1
c1ccc2c3c([nH]c2c1)CCCC3
Cn1nc(O)nc1SCc1c(Cl)cccc1Cl
CC1=C(C(=S)OCc2ccc([N+](=O)[O-])cc2)N2C(=O)C(NC(=O)Cc3ccccc3)[C@H]2SC1
O=C(Cc1cccs1)NC1C(=O)N2C(C(=O)OCc3ccc([N+](=O)[O-])cc3)=C(Br)CS[C@H]12
C=CCN1C(=O)N(C)C(=O)C1=NC(Cl)C(Cl)(Cl)Cl
CC1(C)S[C@@H]2C(NC(c3ccccc3)(c3ccccc3)c3ccccc3)C(=O)N2C1C#N
CC1(C)S[C@@H]2C(NC(c3ccccc3)(c3ccccc3)c3ccccc3)C(=O)N2C1C#N
CC1(C)S[C@@H]2C(NC(c3ccccc3)(c3ccccc3)c3ccccc3)C(=O)N2C1c1nnn[nH]1
CC1(C)S[C@@H]2C(NC(c3ccccc3)(c3ccccc3)c3ccccc3)C(=O)N2C1c1nnn[nH]1
CC1(C)S[C@@H]2C(NC(c3ccccc3)(c3ccccc3)c3ccccc3)C(=O)N2C1c1nnn[nH]1
CC1(C)S[C@@H]2C(NC(c3ccccc3)(c3ccccc3)c3ccccc3)C(=O)N2C1c1nnn[nH]1
CC1(C)S[C@@H]2C(NC(=O)Cc3ccccc3)C(=O)N2C1c1nnn[nH]1
CC1(C)S[C@@H]2C(N)C(=O)N2C1c1nnn[nH]1
CC1(C)S[C@@H]2C(NC(=O)COc3ccccc3)C(=O)N2C1c1nnn[nH]1
CC1(C)S[C@@H]2C(NC(c3ccccc3)(c3ccccc3)c3ccccc3)C(=O)N2C1C#N
O=C(NC1CCN(CCC2CCCCC2)CC1)c1ccccc1
COc1ccc(CCN2CCC(N)CC2)cc1OC
COc1ccc(CCN2CCC(NC(=O)c3ccccc3Cl)CC2)cc1OC
COc1cc(CCN2CCC(NC(=O)c3ccccc3)CC2)cc(OC)c1OC
O=C(CN1CCC(NC(=O)c2ccccc2)CC1)c1ccccc1
O=C(NC1CCN(CCc2cccc3ccccc23)CC1)c1ccccc1
O=C(NC1CCN(CCc2ccc3ccccc3c2)CC1)c1ccccc1
O=C(NC1CCN(CCC2=CCc3ccccc32)CC1)c1ccccc1
O=C(NC1CCN(CCCC2=CCc3ccccc32)CC1)c1ccccc1
CC(=O)Nc1ccc(OCC(O)CN2CCC(NC(=O)c3ccccc3)CC2)cc1
CC(=O)Nc1ccc(O)c(CN2CCC(NC(=O)c3ccccc3)CC2)c1
O=C(CCCN1CCC(NC(=O)c2ccccc2)CC1)c1ccc(F)cc1
O=C(NC1CCN(CC(O)c2ccccc2)CC1)c1ccccc1
O=C(NC1CCN(CCc2ccc([N+](=O)[O-])cc2)CC1)c1ccccc1
Nc1ccc(CCN2CCC(NC(=O)c3ccccc3)CC2)cc1
CC(=O)Nc1ccc(CCN2CCC(NC(=O)c3ccccc3)CC2)cc1
O=C(NC1=CCN(CCc2ccccc2)CC1)c1ccccc1
Cc1ccc(C(=O)NC2CCN(Cc3ccccc3)CC2)cc1
Nc1ccccc1CCN1CCC(NC(=O)c2ccccc2)CC1
O=C(NC1CCN(CCc2ccc(Cl)c(Cl)c2)CC1)c1ccccc1
O=C(NC1CCN(CCc2c(Cl)cccc2Cl)CC1)c1ccccc1
O=C(NC1CCN(Cc2ccc3c(c2)OCO3)CC1)c1ccccc1
COc1ccc(CCN2CCC(NC(=O)c3ccccc3)CC2)cc1
O=C(NC1CCN(CCOc2ccccc2)CC1)c1ccccc1
O=C(NC1CCN(CCCC(O)c2ccccc2)CC1)c1ccccc1
O=C(NC1CCN(CCCOc2cccc3ccccc23)CC1)c1ccccc1
O=C(CN1CCC(NC(=O)c2ccccc2)CC1)c1ccc2c(c1)CCCC2
O=C(NC1CCN(CCc2ccccc2)CC1)c1ccccc1
O=C(NC1CCN(CCc2ccc3ccccc3c2)CC1)c1ccccc1
Cc1cc2c(cc1C(=O)CN1CCC(NC(=O)c3ccccc3)CC1)C(C)(C)CC(C)C2(C)C
CC(C)(C)c1ccc(C(=O)CCCN2CCC(NC(=O)c3ccccc3)CC2)cc1
O=C(CCCN1CCC(NC(=O)c2ccc3c(c2)OCO3)CC1)c1ccccc1
O=C(CCCN1CCC(NC(=O)c2ccc(Cl)cc2)CC1)c1ccccc1
O=C(NC1CCN(CCC=C(c2ccccc2)c2ccccc2)CC1)c1ccccc1
O=C(NC1CCN(CCc2ccncc2)CC1)c1ccccc1
O=C(NC1CCN(CCC(O)C(=O)C(O)CCN2CCC(NC(=O)c3ccccc3)CC2)CC1)c1ccccc1
CCOC(C#CCN1CCC(NC(=O)c2ccccc2)CC1)OCC
CC(C)(C)c1cc(CC2CO2)cc(C(C)(C)C)c1O
CC(C)(C)c1cc(CC2CS2)cc(C(C)(C)C)c1O
C[Si](C)(C)NC(=O)N[Si](C)(C)C
CC(C)(C)c1cc(C(=O)OCCN(CCOC(=O)c2cc(C(C)(C)C)c(O)c(C(C)(C)C)c2)C(=O)c2cc(C(C)(C)C)c(O)c(C(C)(C)C)c2)cc(C(C)(C)C)c1O
CC(C)(C)c1cc(C(=O)OCCN(CCOC(=O)c2cc(C(C)(C)C)c(O)c(C(C)(C)C)c2)C(=O)c2cc(C(C)(C)C)c(O)c(C(C)(C)C)c2)cc(C(C)(C)C)c1O
CC(C)(C)c1cc(C(=O)OCCN(CCO)C(=O)c2cc(C(C)(C)C)c(O)c(C(C)(C)C)c2)cc(C(C)(C)C)c1O
CCCCCCCCCCOC(C)=O
CCCCCCCCCCSC#N
CCCCCCCCCCCCCCCCO
CCCCC(C#N)(C#N)CCCC
NCC1c2ccccc2C=Cc2ccccc21
O=CNCC1c2ccccc2C=Cc2ccccc21
O=C(CBr)CN1C(=O)c2ccccc2C1=O
CCC(=O)CN1C(=O)c2ccccc2C1=O
CC(N=[N+]=[N-])C(=O)CN1C(=O)c2ccccc2C1=O
CC(N)C(=O)CN1C(=O)c2ccccc2C1=O
O=C(CNC1=Nc2ccc(Cl)cc2C(c2ccccc2Cl)=NC1)CN1C(=O)c2ccccc2C1=O
O=C(CNC1=Nc2ccc([N+](=O)[O-])cc2C(c2ccccc2Cl)=NC1)CN1C(=O)c2ccccc2C1=O
O=C(CNC1=Nc2ccc(C(F)(F)F)cc2C(c2ccccc2)=NC1)CN1C(=O)c2ccccc2C1=O
Cc1nc2n(c1CN1C(=O)c3ccccc3C1=O)-c1ccc(Cl)cc1C(c1ccccc1Cl)=NC2
O=C1c2ccccc2C(=O)N1Cc1cnc2n1-c1ccc(C(F)(F)F)cc1C(c1ccccc1)=NC2
O=C1c2ccccc2C(=O)N1Cc1cnc2n1-c1ccc(Cl)cc1C(c1c(F)cccc1F)=NC2
NCc1cnc2n1-c1ccc(Cl)cc1C(c1ccccc1Cl)=NC2
Cc1nc2n(c1CN)-c1ccc(Cl)cc1C(c1ccccc1Cl)=NC2
NCc1cnc2n1-c1ccc([N+](=O)[O-])cc1C(c1ccccc1)=NC2
Clc1ccccc1-c1cnc2n1-c1ccccc1C=NC2
NCc1cnc2n1-c1ccc(C(F)(F)F)cc1C(c1ccccc1)=NC2
NCc1cnc2n1-c1ccc(C(F)(F)F)cc1C(c1ccccc1Cl)=NC2
Fc1cccc(F)c1-c1cnc2n1-c1ccccc1C=NC2
CCN(CC)Cc1cnc2n1-c1ccc(Cl)cc1C(c1ccccc1)=NC2
CNCc1cnc2n1-c1ccc(Cl)cc1C(c1ccccc1Cl)=NC2
CC(=O)Nc1ccc(Sc2c(NCc3ccccc3)cc(C(=O)O)cc2S(N)(=O)=O)cc1
CCCCNc1cc(C(=O)O)cc(S(N)(=O)=O)c1Sc1ccc(N)cc1
COc1ccc(OC)c(C=CC#N)c1
COc1ccc(OC)c(CCCN)c1
COC1CCCCC1=O
COC1CCCCC1=O
COc1ccccc1O
CCOOc1ccccc1
O=C1CC(O)c2ccccc21
Clc1cccc(Cl)c1-c1nc(-c2ccccc2)c(-c2ccccc2)n1Cl
CCCCC=CC=CO
Fc1ccc(-c2ccccc2)c(F)c1
Oc1ccc(-c2ccc(F)cc2F)cc1
Fc1ccc(-c2ccccc2)c(F)c1
NN=C(c1ccccc1)c1cc(C(F)(F)F)ccc1N
Nc1ccc(F)cc1Cc1c(F)cccc1F
Nc1ccc(C(F)(F)F)cc1Cc1ccccc1
N=C(NN)NNCc1ccc(Cl)cc1
CC(=O)Nc1nc(NC(C)=O)c2ncn([C@]3(C(C)=O)O[C@H](CO)[C@](O)(C(C)=O)[C@]3(O)C(C)=O)c2n1
CC(=O)Nc1nc(NC(C)=O)c2ncn([C@]3(C(C)=O)O[C@H](CO)[C@](O)(C(C)=O)[C@]3(O)C(C)=O)c2n1
O=C(Cl)c1cnc2c(C(F)(F)F)cccc2c1O
O=C(Nc1ccccn1)c1cnc2c(C(F)(F)F)cccc2c1O
O=C(Nc1nccs1)c1cnc2c(Cl)cccc2c1O
O=C(Nc1nccs1)c1cnc2cc(C(F)(F)F)ccc2c1O
Cc1cn2c(C(F)(F)F)nnc2c2ccccc12
COC(=O)c1cn2c(C(F)(F)F)nnc2c2ccccc12
O=C(O)c1cn2c(C(F)(F)F)nnc2c2ccccc12
COc1ccc2c(ccn3c(C(F)(F)F)nnc23)c1
Cc1nnc2c3cccc(Br)c3ccn12
CCCc1nnc2c3cccc(Br)c3ccn12
CC(=O)OCc1nnc2c3ccccc3ccn12
COc1ccc2ccn3c(C(F)(F)F)nnc3c2c1
Cc1ccc2ccn3c(C(F)(F)F)nnc3c2c1
CC(O)(c1ccccc1)C1CCN(CCCC(=O)c2ccc(F)cc2)CC1
CC(=O)N1CCC(C(=O)O)CC1
CC(O)(c1ccc(F)cc1)C1CCN(CCCC(=O)c2ccc(F)cc2)CC1
CC1CN(Cc2ccccc2)CC=C1N1CCCC1
CC1CN(Cc2ccccc2)CC(CC(=O)c2ccccc2)C1=O
CC1CN(Cc2ccccc2)Cc2cc(-c3ccccc3)n(Cc3ccccc3)c21
C#CCC1CN(Cc2ccccc2)CC(C)C1=O
CC(=O)CC1CN(Cc2ccccc2)CC(C)C1=O
CC1CN(Cc2ccccc2)Cc2c(C=O)c(-c3ccccc3)n(Cc3ccccc3)c21
CC(=O)OCc1c2c(n(Cc3ccccc3)c1-c1ccccc1)C(C)CN(Cc1ccccc1)C2
COCc1c2c(n(Cc3ccccc3)c1-c1ccccc1)C(C)CN(Cc1ccccc1)C2
Cc1cc2c(n1C)C(C)CN(Cc1ccccc1)C2
Cc1cc2c(n1Cc1ccc(Cl)cc1)C(C)CN(Cc1ccccc1)C2
Cc1ccc(Cn2c(C)cc3c2C(C)CN(Cc2ccccc2)C3)cc1
COc1ccc(Cn2c(C)cc3c2C(C)CN(Cc2ccccc2)C3)cc1
CC1CN(Cc2ccccc2)Cc2cc(-c3ccc(Cl)cc3)n(-c3ccc(Cl)cc3)c21
Cc1cc2c(n1Cc1ccccc1)CCN(Cc1ccccc1)C2
CCOC(=O)C1=C(N)N=C(OCC)C(C(=O)OCC)C1c1ccc(C)cc1
C[N+]1([O-])CCN(C(=O)c2ccc(Nc3ccnc4ccccc34)cc2)CC1
O=C(c1ccc(Nc2ccnc3cc(Cl)ccc23)cc1)N1CC[N+]([O-])(c2ccccc2)CC1
CCOC(=O)C1(CC)CCCC1=O
CCCCCC(C)C(C)c1cc(O)c2c3c(c(=O)oc2c1)CCC3CC
CC(C)(C)OC(=O)CC[C@H](NC(=O)OCc1ccccc1)C(=O)O
COC(=O)CN1C(=O)c2ccc3ccccc3c2S1(=O)=O
COC(=O)C1=C(O)c2ccc3ccccc3c2S(=O)(=O)N1
COC(=O)C1=C(O)c2ccc3ccccc3c2S(=O)(=O)N1C
CN1C(C(=O)Nc2ccccc2)=C(O)c2ccc3ccccc3c2S1(=O)=O
CN1C(C(=O)Nc2cccc(Br)c2)=C(O)c2ccc3ccccc3c2S1(=O)=O
CN1C(C(=O)Nc2cccc(F)c2)=C(O)c2ccc3ccccc3c2S1(=O)=O
Cc1cccc(NC(=O)C2=C(O)c3ccc4ccccc4c3S(=O)(=O)N2C)c1
COc1ccccc1NC(=O)C1=C(O)c2ccc3ccccc3c2S(=O)(=O)N1C
COc1cccc(NC(=O)C2=C(O)c3ccc4ccccc4c3S(=O)(=O)N2C)c1
CN1C(C(=O)Nc2ccccn2)=C(O)c2ccc3ccccc3c2S1(=O)=O
Cc1ccnc(NC(=O)C2=C(O)c3ccc4ccccc4c3S(=O)(=O)N2C)c1
Cc1cccc(NC(=O)C2=C(O)c3ccc4ccccc4c3S(=O)(=O)N2C)n1
CN1C(C(=O)Nc2ncccc2O)=C(O)c2ccc3ccccc3c2S1(=O)=O
CN1C(C(=O)Nc2cnccn2)=C(O)c2ccc3ccccc3c2S1(=O)=O
CN1C(C(=O)Nc2nccs2)=C(O)c2ccc3ccccc3c2S1(=O)=O
Cc1csc(NC(=O)C2=C(O)c3ccc4ccccc4c3S(=O)(=O)N2C)n1
Cc1cnc(NC(=O)C2=C(O)c3ccc4ccccc4c3S(=O)(=O)N2C)s1
Cc1nc(NC(=O)C2=C(O)c3ccc4ccccc4c3S(=O)(=O)N2C)sc1C
CCc1sc(NC(=O)C2=C(O)c3ccc4ccccc4c3S(=O)(=O)N2C)nc1C
CN1C(C(=O)Nc2nc3ccccc3s2)=C(O)c2ccc3ccccc3c2S1(=O)=O
CN1C(C(=O)Nc2nc3c(s2)CCCC3)=C(O)c2ccc3ccccc3c2S1(=O)=O
CN1C(C(=O)NC2N=C3CCSC=C3S2)=C(O)c2ccc3ccccc3c2S1(=O)=O
Cc1cc(NC(=O)C2=C(O)c3ccc4ccccc4c3S(=O)(=O)N2C)sn1
CN1C(C(=O)Nc2nncs2)=C(O)c2ccc3ccccc3c2S1(=O)=O
Cc1cc(NC(=O)C2=C(O)c3ccc4ccccc4c3S(=O)(=O)N2C)no1
O=C(Nc1ccccc1)C1=C(O)c2ccc3ccccc3c2S(=O)(=O)N1
O=C(Nc1cccc(Cl)c1)C1=C(O)c2ccc3ccccc3c2S(=O)(=O)N1
O=C(Nc1nccs1)C1=C(O)c2ccc3ccccc3c2S(=O)(=O)N1
Cc1nc(NC(=O)C2=C(O)c3ccc4ccccc4c3S(=O)(=O)N2)sc1C
CCc1nc(NC(=O)C2=C(O)c3ccc4ccccc4c3S(=O)(=O)N2)sc1C
CCN1C(C(=O)Nc2ccccc2)=C(O)c2ccc3ccccc3c2S1(=O)=O
CCN1C(C(=O)OC)=C(O)c2ccc3ccccc3c2S1(=O)=O
CCN1C(C(=O)Nc2nccs2)=C(O)c2ccc3ccccc3c2S1(=O)=O
CCOC(=O)CN1C(=O)c2ccc3ccccc3c2S1(=O)=O
CCOC(=O)C1=C(O)c2ccc3ccccc3c2S(=O)(=O)N1C
CN1C(C(=O)Nc2cccc(Cl)c2)=C(O)c2ccc3ccccc3c2S1(=O)=O
CN1C(C(=O)Nc2cccc(Cl)c2)=C(O)c2ccc3ccccc3c2S1(=O)=O
CN1C(C(=O)Nc2nccs2)=C(O)c2ccc3ccccc3c2S1(=O)=O
CC(=O)CN1C(=O)c2ccc3ccccc3c2S1(=O)=O
CC(=O)C1=C(O)c2ccc3ccccc3c2S(=O)(=O)N1
CN1CC2(OCCO2)c2ccc3ccccc3c2S1(=O)=O
CN1CC(=O)c2ccc3ccccc3c2S1(=O)=O
CCN1CC2(OCCO2)c2ccc3ccccc3c2S1(=O)=O
CCN1CC(=O)c2ccc3ccccc3c2S1(=O)=O
O=C(Nc1cccc(Cl)c1)C1=C(O)c2ccc3ccccc3c2S(=O)(=O)N1
COC(=O)C1=C(O)c2ccc3ccccc3c2S(=O)(=O)N1Cc1ccccc1
CN1C(C(=O)Nc2cccc(Cl)c2)=C(O)c2ccc3ccccc3c2S1(=O)=O
CN1C(C(=O)Nc2nccs2)=C(O)c2ccc3ccccc3c2S1(=O)=O
CN1C(C(=O)Nc2nccs2)=C(O)c2ccc3ccccc3c2S1(=O)=O
CCN1C=C(N2CCCC2)c2ccc3ccccc3c2S1(=O)=O
CCN1C(C(=O)Cl)=C(N2CCCC2)c2ccc3ccccc3c2S1(=O)=O
O=C(O)c1cc(S(=O)(=O)Cl)ccc1Cl
C[C@H]1C[C@@H](C)CN(S(=O)(=O)c2ccc(Cl)c(C(=O)O)c2)C1
O=C(O)c1cc(S(=O)(=O)NCCc2ccc(Cl)cc2)ccc1Cl
O=C(O)c1cc(S(=O)(=O)Cl)ccc1Br
CC(=O)N1CCCC(O)C1
c1ccc(COC2CCCNC2)cc1
O=C(O)c1cc(S(=O)(=O)N2CCCC(OCc3ccccc3)C2)ccc1Br
O=C(O)c1cc(S(=O)(=O)Cl)ccc1F
CC1CCCN(S(=O)(=O)c2ccc(OC(C)C)c(C(=O)O)c2)C1
O=C(O)c1cc(S(=O)(=O)N2CCC(CCl)CC2)ccc1Cl
COC1CN(S(=O)(=O)c2ccc(Cl)c(C(=O)O)c2)CCC1O
C=C1CCN(S(=O)(=O)c2ccc(Cl)c(C(=O)O)c2)CC1
O=C(O)c1cc(S(=O)(=O)N2CCSCC2)ccc1Br
CC1CC(C)CN(S(=O)(=O)c2ccc(Cl)c(C(=O)Cl)c2)C1
C[C@H]1C[C@@H](C)CN(S(=O)(=O)c2ccc(Cl)c(C(=O)NCC(=O)O)c2)C1
C[C@H]1C[C@@H](C)CN(S(=O)(=O)c2cc(Cl)c(Cl)c(C(=O)O)c2)C1
O=C(O)c1cc(S(=O)(=O)N2CCCCC2)c(Cl)cc1Cl
O=C(O)c1c(Cl)ccc(S(=O)(=O)N2CCCCC2)c1Cl
CC1CCCN(S(=O)(=O)c2cc(Cl)cc(C(=O)O)c2)C1
CC1CC(C)CN(S(=O)(=O)c2cc(Cl)cc(C(=O)O)c2)C1
C[C@H]1C[C@@H](C)CN(S(=O)(=O)c2cccc(C(=O)O)c2Cl)C1
O=C(O)c1cccc(S(=O)(=O)N2CCOCC2)c1Cl
CCN(CC)c1c(F)cc(S(=O)(=O)N2C[C@@H](C)C[C@@H](C)C2)cc1C(=O)O
CC(C)C1CCC(CO)CC1
CC(C)C1CCC(CO)CC1
C=C(C)[C@H]1CC[C@@H](COC(C)=O)CC1
C=C(C)[C@H]1CC[C@@H](COCC)CC1
O=C(NNC(=O)c1ccccc1O)c1ccccc1O
CC(=O)CC(=O)NC1CCCCC1
CC(C)(C)C(=O)CC(=O)NC1CCCCC1
NC(=O)c1ccc([N+](=O)[O-])cc1C(N)=O
N#Cc1ccc([N+](=O)[O-])cc1C#N
COc1ccc(Cn2ccnc2C=Cc2ccc([N+](=O)[O-])o2)cc1OC
COc1cccc(Cn2ccnc2C=Cc2ccc([N+](=O)[O-])o2)c1
O=[N+]([O-])c1ccc(C=Cc2nccn2Cc2ccncc2)o1
O=[N+]([O-])c1ccc(C=Cc2nccn2CCCOc2ccccc2)o1
COc1ccc(Cn2ccnc2C=Cc2ccc([N+](=O)[O-])o2)cc1
C=C(C)C(=O)OCC1CO1
CCCCCCCCCCCCCCCCCC(=O)N1C(=O)C2CC=CCC2C1=O
CCS(=O)CC(=C1NCCCS1)[N+](=O)[O-]
COC(=O)c1[nH]c(-c2ccccc2)c(NC(N)=O)c1C(=O)OC
CCNc1c(C(=O)c2ccccc2)c(C)n(CC)c1-c1ccccc1
O=C(CBr)c1ccc(-c2ccc([N+](=O)[O-])cc2)o1
CC1(C)CC(OC(=O)C(Cc2cc(C(C)(C)C)c(O)c(C(C)(C)C)c2)C(=O)OC2CC(C)(C)NC(C)(C)C2)CC(C)(C)N1
O=C1C2C3C=CC(C4CC34)C2C(=O)N1c1ccc([N+](=O)[O-])cc1
CC(=O)Nc1c(C)nc(N)c(C(=O)NN)c1C
CC(=O)Nc1c(C)nc(N)c(C=O)c1C
Cc1nc2[nH]c(=O)ccc2c(C)c1N
Cc1cc(C)c(C=O)c(N)n1
Cc1cc(C)c2cc([N+](=O)[O-])c(=O)[nH]c2n1
CC(=O)Nc1c(C)nc2[nH]c(=O)c(C(=O)O)cc2c1C
NNC(=O)c1c(C(F)(F)F)cc(C(F)(F)F)nc1N
Nc1nc(C(F)(F)F)cc(C(F)(F)F)c1C(=O)NNS(=O)(=O)c1ccccc1
O=c1[nH]c2nc(C(F)(F)F)cc(C(F)(F)F)c2cc1-c1ccncc1
O=c1ccc2cc(-c3ncc[nH]3)cnc2[nH]1
CN(C)C=C(C=O)c1c[nH]c2ccccc12
CCOC(=O)C(CCCCCC1=CCCC1=O)c1ccccc1
O=C(Cl)CC1CCCC1
OC(/C=C/I)CC1CCCC1
I/C=C/C(CC1CCCC1)OC(c1ccccc1)(c1ccccc1)c1ccccc1
CCCC(=O)Nc1cc(S(=O)c2ccccc2)ccc1N(C(=N)NC(=O)OC)C(=O)OC
CCOC(=O)C(=O)Nc1cccc(NC(=O)C(=O)OCC)c1
O=C(O)C(=O)Nc1cc(NC(=O)C(=O)O)cc(C(=O)O)c1
O=C(O)C(=O)Nc1cccc(NC(=O)C(=O)O)c1Cl
N#Cc1cc(N)cc(N)c1
N#Cc1cc(NC(=O)C(=O)O)cc(NC(=O)C(=O)O)c1
N#Cc1cc(N)c(Cl)c(N)c1
NC(=O)c1cc(N)cc(N)c1
NC(=O)c1cc([N+](=O)[O-])cc([N+](=O)[O-])c1Cl
N#Cc1cc([N+](=O)[O-])cc([N+](=O)[O-])c1Cl
N#Cc1cc(N)cc(N)c1Cl
Nc1cc(N)c(Cl)cc1Cl
Cc1cc(N)c(C(=O)O)c(N)c1
COC(=O)c1cc([N+](=O)[O-])c(Cl)c([N+](=O)[O-])c1
COC(=O)c1c(N)cccc1N
COc1cc(N)cc(N)c1
Cc1cc(N)c(Cl)c(N)c1
CCCCN(C(=O)C(=O)O)c1cccc(NC(=O)C(=O)O)c1
C=C(C)C(=O)OCCCCO
C=C(C(=O)O)c1cccc2ccccc12
C=C(C(=O)O)c1ccco1
C=C(C(=O)O)c1cccs1
CC1(C)C(C(=O)OCC(Cl)(Cl)Cl)N2C(=O)C(NC(=O)Cc3ccccc3)[C@H]2S1=O
CC1(C)C(C(=O)OCC(Cl)(Cl)Cl)N2C(=O)C(NC(=O)Cc3ccccc3)[C@H]2S1=O
CC1(C)C(C(=O)O)N2C(=O)C(NC(=O)COc3ccccc3)[C@H]2S1=O
CC1(C)C(C(=O)O)N2C(=O)C(NC(=O)COc3ccccc3)[C@H]2S1=O
CC1(C)C(C(=O)O)N2C(=O)C(N)[C@H]2S1=O
CC1(C)C(C(=O)O)N2C(=O)C(NC(=O)COc3ccccc3)[C@H]2S1=O
CC1(CCl)S[C@@H]2C(NC(=O)Cc3ccccc3)C(=O)N2C1C(=O)OCC(Cl)(Cl)Cl
COC(=O)C1=C(C)CS[C@@H]2C(NC(=O)COc3ccccc3)C(=O)N12
CC1=C(C(=O)O)N2C(=O)C(NC(=O)COc3ccccc3)[C@H]2SC1
CC1=C(C(=O)OCC(Cl)(Cl)Cl)N2C(=O)C(NC(=O)Cc3ccccc3)[C@H]2SC1
CC1=C(C(=O)OCC(Cl)(Cl)Cl)N2C(=O)C(NC(=O)COc3ccccc3)[C@H]2SC1
CC1=C(C(=O)O)N2C(=O)C(NC(=O)COc3ccccc3)[C@H]2SC1
CC1=C(C(=O)OCC(Cl)(Cl)Cl)N2C(=O)C(NC(=O)Cc3ccccc3)[C@H]2SC1
ClCOC1CCCCCCCCCCC1
CC(O)(COCc1ccccc1)COCc1ccccc1
CC(COCc1ccccc1)(COCc1ccccc1)OCc1ccccc1
COCC(C)(COCc1ccccc1)OC
Cc1ccc2ccccc2c1O
OCc1ccccc1CO
OCc1cccc(CO)c1
Oc1cccc(-c2ccccc2)c1
O=[N+]([O-])c1ccc(C(Br)(Br)Br)cc1
O=[N+]([O-])c1ccc(C(Br)(Br)Br)cc1
O=[N+]([O-])c1ccc(C(Br)(Br)Br)cc1
Nc1ccc(C(F)(F)F)cc1
CONC(=O)NC1CCC(=O)c2ccccc21
CCNC(=S)NC1CCC(=O)c2ccccc21
NC(=O)NC1CCC(=O)c2ccccc21
CC(SCC(=O)O)c1ccc(-c2ccccc2F)cc1
CCC(SCC(=O)OC)c1ccc(-c2ccccc2F)cc1
CCC(SCC(=O)O)c1ccc(-c2ccccc2F)cc1
COC(=O)CSC(C)c1ccc(-c2ccccc2Cl)cc1
CC(SCC(N)=O)c1ccc(-c2ccccc2Cl)cc1
CC(SCC(=O)N1CCCCC1)c1ccc(-c2ccccc2Cl)cc1
CCSCC(=O)c1ccc(-c2ccccc2F)cc1
OCCSCC(O)c1ccc(-c2ccccc2)cc1
COC(=O)CSC(C)c1ccc(-c2ccc(OC)cc2)cc1
COC(=O)CS(=O)C(C)c1ccc(-c2ccccc2F)cc1
COC(=O)CS(=O)C(C)c1ccc(-c2ccccc2F)cc1
COC(=O)CS(=O)C(C)c1ccc(-c2ccccc2F)cc1
CCCCOC(=O)CS(=O)C(C)c1ccc(-c2ccccc2F)cc1
COC(=O)CS(=O)C(C)c1ccc(-c2ccccc2F)cc1
COC(=O)CS(=O)C(C)c1ccc(-c2ccccc2F)cc1
COC(=O)CS(=O)C(C)c1ccc(-c2ccccc2)c(F)c1
COCCOC(=O)CS(=O)C(C)c1ccc(-c2ccccc2F)cc1
CNC(=O)CS(=O)C(C)c1ccc(-c2ccccc2F)cc1
CC(c1ccc(-c2ccccc2F)cc1)S(=O)CC(=O)N(C)C
CCS(=O)CC(=O)c1ccc(-c2ccccc2F)cc1
CC(C)NC(=O)CS(=O)CC(=O)c1ccc(-c2ccccc2)cc1
COC(=O)C(c1ccc(-c2ccccc2F)cc1)S(C)=O
CC(c1ccc(-c2ccccc2F)cc1)S(=O)(=O)CC(=O)O
COC(=O)CS(=O)(=O)C(C)c1ccc(-c2ccccc2)cc1
NNc1cc(-c2ccccc2)c2cc(Cl)ccc2n1
Cc1nncn1-c1ccc(Cl)cc1C(=O)c1ccccc1
CC(=O)Nc1ccc(Cl)cc1C(=O)c1ccccc1Cl
O=c1cc(-c2ccccc2Cl)c2cc(Cl)ccc2[nH]1
NNc1cc(-c2ccccc2Cl)c2cc(Cl)ccc2n1
Cc1nnc2cc(-c3ccccc3Cl)c3cc(Cl)ccc3n12
Cc1nnc(CO)n1-c1ccc(Cl)cc1C(=O)c1ccccc1Cl
Cc1nnc2n1-c1ccc(Cl)cc1C(c1ccccc1Cl)=NC2
Cc1nnc(CN2C(=O)c3ccccc3C2=O)n1-c1ccc([N+](=O)[O-])cc1C(=O)c1ccccc1Cl
Cc1nnc2n1-c1ccc([N+](=O)[O-])cc1C(c1ccccc1Cl)=NC2
CCCS(=O)c1ccc(C2=NCc3nnc(CC)n3-c3ccc(F)cc32)cc1
CCOc1cc(-n2c(CN3C(=O)c4ccccc4C3=O)nnc2-c2ccccc2)c(C(=O)c2cccc(SC)c2)cc1C(C)C
CCCc1nnc(CN2C(=O)c3ccccc3C2=O)n1-c1ccc(S(=O)(=O)C(C)C)cc1C(=O)c1ccccc1F
CCCc1nnc2n1-c1ccc(S(=O)(=O)C(C)C)cc1C(c1ccccc1F)=NC2
O=CNc1cccc(-n2c(Cc3ccccc3)nnc2CN2C(=O)c3ccccc3C2=O)c1C(=O)c1ccccc1Cl
O=CNc1cccc2c1C(c1ccccc1Cl)=NCc1nnc(Cc3ccccc3)n1-2
Cc1nnc(CN2C(=O)c3ccccc3C2=O)n1-c1ccc(Cl)cc1C(=O)c1ccccc1Cl
O=C(c1ccccc1)c1ccccc1
N=C1NC(=N)C(=C2NC(=N)c3ccccc32)S1
N=C1NC(=O)SC1=C1NC(=N)c2ccccc21
N=C1NC(=N)C(=C2NC(=N)C3=C2CCCC3)S1
COC1CC2=C(CC1OC)C(=C1SC(NCCCc3ccccc3)=NC1=N)NC2=N
CCc1ccc(NC2=NC(=N)C(=C3NC(=N)C4=C3C(c3ccc(Cl)cc3)CCC4)S2)cc1
N=C1N=C(N2CCCC2)SC1=C1NC(=N)C2=C1C(c1ccc(Br)cc1)CCC2c1ccccc1
CC1CC2=C(C(=C3SC(N4CCOCC4C)=NC3=N)NC2=N)C(Br)C1
COc1ccc(OC)c2c1C(=N)NC2=C1SC(=N)NC1=N
C#CC(OC(=O)C1C(C)(C)C1(Cl)Cl)c1cccc(Oc2ccccc2)c1
Cc1occc1C(=O)N(O)C1CCCCC1
Cc1cc(C(=O)N(O)C2CCCCC2)c(C)o1
Cc1cc(C(=O)N(O)C2CCCC2)c(C)o1
CON(C(=O)c1cc(C)oc1C)C1CCCC1
Cc1oc(C)c(C(=O)N(O)C2CCCCC2)c1C
Cc1coc(C)c1C(=O)N(O)C1CCCCC1
Cc1occc1C(=O)N(O)C1CCCC1
Nc1ccc(SCCCCl)cc1N
Nc1cc(OCCOCc2ccccc2)ccc1[N+](=O)[O-]
Nc1cc(SCCCc2ccccc2)ccc1[N+](=O)[O-]
Nc1ccc(OCCCCOc2ccccc2)cc1N
Nc1ccc(SCCCBr)cc1[N+](=O)[O-]
CSCCSc1ccc(N)c([N+](=O)[O-])c1
CCCCCCCCCCCCCCCCCCOCC(CBr)OCCCCCCCCCCCCCCCCCC
CCCCCCCCCCCCCCCCCCOCC(Br)COCCCCCCCCCCCCCCCCCC
O=C(O)c1ccccc1Nc1ccccc1
N#CC(N=Nc1ccc(CCc2cc(O)ccc2O)cc1)C(=O)c1ccco1
CCOC(=O)COc1ccccc1C(C)=O
c1ccc(C[Se][Se]Cc2ccccc2)cc1
c1ccc(C[Se]Cc2ccccc2)cc1
O=C([Se]C(=O)c1ccccc1)c1ccccc1
CC(C)(C)c1cc(CN)cc(C(C)(C)C)c1O
CCOc1ccc([N+](=O)[O-])cc1[N+](=O)[O-]
CCOOP(=O)(CCN1C(=O)N(CC2CO2)C(C)(CC)C1=O)OOCC
CCOOP(=O)(CCN1C(=O)N(CC2CO2)C(C)(C)C1=O)OOCC
O=CCCc1cccc2c1OCO2
CC(=O)OCC1=C(C(=O)OCOC(=O)C(N)C(C)C)N2C(=O)C(N)C2SC1
CC(=O)OCC1=C(C(=O)OCc2ccc(OC(=O)C(C)(C)C)cc2)N2C(=O)C(N)C2SC1
CC(=O)OCC1=C(C(=O)O)N2C(=O)C(NC(=O)Cc3ccc(CCl)s3)C2SC1
COCC1=C(C(=O)OC(c2ccccc2)c2ccccc2)N2C(=O)C(NC(=O)Cc3cccs3)(OC)[C@H]2SC1
COC1(Oc2ccccc2)C(=O)N2C(C(=O)OCC(Cl)(Cl)Cl)=C(C)C(NC(C)=O)S[C@@H]21
C=CCOC1(NC(=O)Cc2cccs2)C(=O)N2C(C(=O)O)=C(C)CS[C@@H]21
COC1(NC(=O)C(O)c2ccccc2)C(=O)N2C(C(=O)O)=C(C(C)Sc3nnn[nH]3)CS[C@@H]21
COC1(NC(=O)Cc2cccs2)C(=O)N2C(C(=O)OCOC(C)=O)=C(COC(C)=O)CS[C@@H]21
CC(=O)OCC1=C(C(=O)O)N2C(=O)C[C@H]2SC1
NC1C(=O)N2C(C(=O)O)=C(CSC3=NCCS3)CS[C@H]12
Cc1nnc(SCC2=C(C(=O)O)N3C(=O)C(N)[C@H]3SC2)[nH]1
CCOC(=O)c1cnn2c1c(N)nc1ccccc12
O=C(O)C=Cc1ccccc1
O=c1[nH]nc2ccc(Cl)nn12
CCCCNc1ccc2n[nH]c(=O)n2n1
CCCCNc1ccc2nn(CCC)c(=O)n2n1
CNc1ccc2n[nH]c(=O)n2n1
CCN1CN2N=C(N3CCCC3)C=CC2=N1
CC1=C(C(=O)OC(c2ccccc2)c2ccccc2)N2C(=O)[C@@H](NC=O)[C@H]2SC1
C=CC1=C(C(=O)OC(c2ccccc2)c2ccccc2)N2C(=O)[C@@H](N)[C@H]2SC1
O=C(NC1CCCCC1)NC1CCCCC1
COC(=O)C1=C(C)CS[C@@H]2C(N3C(=O)c4ccccc4C3=O)C(=O)N12
COc1ccc(COC(=O)C2=C(C)CS[C@@H]3C(N4C(=O)c5ccccc5C4=O)C(=O)N23)cc1
CC(=O)OCC1=C(C(=O)OC(C)(C)C)N2C(=O)C(NC(=O)c3ccccc3C(=O)O)[C@H]2SC1
CC(=O)OCC1=C(C(=O)OC(C)(C)C)N2C(=O)C(N)[C@H]2SC1
CC1=C(C(=O)OC(C)(C)C)N2C(=O)C(NC(=O)c3ccccc3C(=O)O)[C@H]2SC1
CC1=C(C(=O)OC(C)(C)C)N2C(=O)C(N)[C@H]2SC1
COc1ccc(COC(=O)C2=C(C)CS[C@@H]3C(NC(=O)c4ccccc4C(=O)O)C(=O)N23)cc1
Cc1nnc(SCC2=C(C(=O)OC(c3ccccc3)c3ccccc3)N3C(=O)C(NC(=O)c4ccccc4C(=O)O)[C@H]3SC2)s1
Cc1nnc(SCC2=C(C(=O)OC(c3ccccc3)c3ccccc3)N3C(=O)C(N)[C@H]3SC2)s1
CC(=O)Nc1ccc(-c2ccncc2)cc1[N+](=O)[O-]
Nc1ccc(-c2ccncc2)cc1
CC(C(=O)c1ccc(O)c2c1CCC(=O)N2)N1CCOCC1
CCC(C(O)c1ccc(O)c2c1CCC(=O)N2)N1CCOCC1
CN(C)CCCSc1cccc2c1NC(=O)CC2c1ccccc1
CN(C)CCCOc1ccc(N)cc1
CN(C)CCOc1ccc(N)cc1
CCC(c1c(C)ccc2[nH]nc(-c3ccccc3)c12)N(C)C
c1ccc(-c2nn(-c3ccccc3)c3cccc(CN4CCNCC4)c23)cc1
OCn1nc(-c2ccccc2)c2ccccc21
c1ccc(-c2nn(CN3CCOCC3)c3ccccc23)cc1
CCC(c1c(Cl)ccc2[nH]nc(-c3ccccc3)c12)N1C(=O)c2ccccc2C1=O
CNCCCn1nc(-c2ccccc2)c2ccccc21
CCC(N)c1c(Cl)ccc2[nH]nc(-c3ccccc3)c12
CCC(N)c1c(C)ccc2[nH]nc(-c3ccccc3)c12
CCC(N)c1cccc2[nH]nc(-c3ccccc3)c12
Fc1ccc2c(c1)c(-c1ccccc1)nn2CN1CCCCC1
COc1ccc2cc(-c3nc(-c4ccccc4)no3)c(=O)oc2c1
CCOc1ccc2cc(-c3nc(-c4ccccc4)no3)c(=O)oc2c1
COc1ccc2cc(-c3nc(-c4ccc(C)cc4)no3)c(=O)oc2c1
CC(C)OC(=O)n1c(Cc2ccccc2)noc1=O
CCCNC(=O)n1c(Cc2ccccc2)noc1=O
O=C1NC(c2ccccc2)(c2ccccn2)C(=O)N1CCCN1CCC(c2ccccc2)CC1
CCOC(=O)c1nc(C)oc1CCc1ccccc1
C1=Cc2ccccc2C2(CO2)c2ccccc21
NNCC1(O)c2ccccc2C=Cc2ccccc21
NCC1(O)c2ccccc2C=Cc2ccccc21
NNCC1(O)c2ccccc2CCc2ccccc21
NCC1(O)c2ccccc2CCc2ccccc21
CCOC(=O)CC1(O)c2ccccc2C=Cc2ccccc21
NNC(=O)CC1(O)c2ccccc2C=Cc2ccccc21
O=C1c2cccc(-c3ccccc3)c2C2NCCN12
c1ccc(C2NCCNCc3ccccc32)cc1
CCN1CCN2C(=O)c3ccccc3C12c1ccccc1
CCN1CCN2C(=O)c3ccccc3C12c1ccc(Cl)cc1
O=C1c2ccccc2C2NCCN12
CC1NC2(c3ccccc3)c3ccccc3C(=O)N2C1C
O=C1c2ccc([N+](=O)[O-])cc2C2(c3ccccc3)NCCN12
O=C1c2ccccc2C2(c3ccc(F)cc3)NCCN12
O=C1c2ccccc2C2(c3cccs3)NCCN12
[C-]#[N+]C1CCC(=O)c2sccc21
[C-]#[N+]C1CCC(=O)c2sccc21
O=C=NC1CCC(=O)c2sccc21
CONC(=O)NC1CCC(=O)c2sccc21
O=CNC1CCC(=O)c2sccc21
CC(C)(C)c1cc(-c2c(S)ssc2=S)cc(C(C)(C)C)c1O
CCCCCCSc1ssc(=S)c1-c1cc(C(C)(C)C)c(O)c(C(C)(C)C)c1
CC(C)c1cc(C2(C)CCCCC2)c(O)c(C2(C)CCCCC2)c1
O=c1oc(=O)n(-c2ccccc2)c2ccccc12
CCN(CC)CCOc1ccc(N2c3ccccc3CCC2c2ccc(Cl)cc2)cc1
COc1ccc2c(c1)CCC(=O)N2
COc1ccc(Nc2ccccc2C(=O)O)cc1
COc1ccc2c(c1)c(=O)cc(-c1ccccc1)n2-c1ccc(OCc2ccccc2)cc1
COc1ccc2c(c1)CCC(c1ccccc1)N2c1ccc(O)cc1
CCN(CC)CCOc1ccc(-n2c(-c3ccccc3)cc(=O)c3ccccc32)cc1
C#C[C@]1(OC(C)=O)[C@@H]2C[C@@H]2[C@H]2[C@@H]3CCC4=C[C@@H](O)CC[C@@H]4[C@H]3CC[C@@]21CC
CCCCCCCC[Sn](Cl)(Cl)Cl
C=CC(C)(CCCl)CC(=O)OCC
CCOC(=O)C(C)(C)Oc1ccc(C=CC(=O)c2ccc(Br)cc2)cc1
CCOc1ccc(C(=O)C=Cc2ccc(OC(C)(CC)C(=O)OC)cc2)cc1
CCOC(=O)C(C)(C)Oc1ccc(C#CC(=O)CC)cc1
CCCCOC(=O)C(NC(=O)OC(C)(C)C)OC(C)=O
CCCCOC(=O)C(NC(=O)OCc1ccccc1)OCCCC
CCCCOC(=O)C(NC(=O)OC(C)(C)C)Oc1ccccc1
CCCCOC(=O)C(NC(=O)OC(C)(C)C)Oc1ccccc1
CCCCOC(NC(=O)OCc1ccccc1)C(=O)O
CCCCOC(=O)C(NC(=O)OC(C)(C)C)c1ccccc1
CCCCOC(=O)C(NC(=O)OC(C)(C)C)c1ccc(OC)cc1
CCCCOC(=O)C(NC(=O)OC(C)(C)C)c1ccc(O)cc1O
CC(C)(C)OC(=O)NC(C(=O)O)c1ccc(O)cc1O
CCCCOC(=O)C(NC(=O)OC(C)(C)C)c1c[nH]c2ccccc12
CC(C)(C)OC(=O)NC(C(=O)O)c1c[nH]c2ccccc12
CCCCOC(=O)C(NC(=O)OC(C)(C)C)c1ccco1
CC(C)(C)OC(=O)NC(C(=O)O)c1ccc(O)cc1
CC(C)(C)OC(=O)NC(C(=O)O)c1ccccc1O
CCCCOC(=O)C(NC(=O)OC(C)(C)C)c1ccc[nH]1
CCCCOC(=O)C(NC(=O)OCc1ccccc1)c1ccc(O)cc1
CCCCOC(=O)C(NC(=O)OCc1ccccc1)c1ccc(SC)cc1
CCCCOC(=O)C(NC(=O)OCc1ccccc1)c1cccs1
CCCCOC(=O)C(NC(=O)OCC(Cl)(Cl)Cl)c1ccc(OC)cc1
CCCCOC(=O)C(NC(=O)OCC(Cl)(Cl)Cl)c1cc(C)c(O)c(C)c1
O=S(=O)(O)c1ccc2cc(O)ccc2c1
Oc1ccc2ccccc2c1
N=C(N)NC(=O)NCC(=O)O
CCC(C)C1(C#N)CO1
COc1ccc2ccccc2c1Br
NC(=O)c1ccccc1
CC1CC(N(C)C)CC(C)(C)C1
CC(C)(C)c1ccc(SCC#N)cc1
OCCc1nnc2n1-c1ccc(Cl)cc1C(c1ccccc1Cl)=NC2
O=C1c2ccccc2C(=O)N1CCc1nnc2n1-c1ccc(Cl)cc1C(c1ccccc1Cl)=NC2
OCCc1nnc2n1-c1ccc(Cl)cc1C(c1ccccn1)=NC2
OCCc1nnc2n1-c1ccc(F)cc1C(c1ccccc1)=NC2
O=C1c2ccccc2C(=O)N1CCc1nnc2n1-c1ccc(F)cc1C(c1ccccc1)=NC2
OCCc1nnc2n1-c1ccc(Br)cc1C(c1ccccn1)=NC2
O=[N+]([O-])c1ccc2c(c1)C(c1ccccc1Cl)=NCc1nnc(CCO)n1-2
O=C1c2ccccc2C(=O)N1CCc1nnc2n1-c1ccc([N+](=O)[O-])cc1C(c1ccccc1Cl)=NC2
OCCc1nnc2n1-c1ccc(C(F)(F)F)cc1C(c1ccccc1Cl)=NC2
OCCc1nnc2n1-c1ccccc1C(c1ccccc1Cl)=NC2
O=C1c2ccccc2C(=O)N1CCc1nnc2n1-c1ccccc1C(c1ccccc1Cl)=NC2
OCCc1nnc2n1-c1ccc(Br)cc1C(c1ccccc1)=NC2
O=C1c2ccccc2C(=O)N1CCc1nnc2n1-c1ccc(Br)cc1C(c1ccccc1)=NC2
NCCc1nnc2n1-c1ccc(Cl)cc1C(c1ccccc1)=NC2
NCCc1nnc2n1-c1ccc(Cl)cc1C(c1ccccc1Cl)=NC2
CN(C)CCc1nnc2n1-c1ccc(Cl)cc1C(c1ccccc1Cl)=NC2
NCCc1nnc2n1-c1ccc(F)cc1C(c1ccccc1)=NC2
CN(C)CCN1CN2C(=N1)CN=C(c1ccccc1)c1cc(F)ccc12
OCCc1nnc2n1-c1ccc(Cl)cc1C(c1ccccc1)=NC2
O=C(CBr)c1ccc(O)c([N+](=O)[O-])c1
O=C(CBr)c1ccc(OCc2ccccc2)c([N+](=O)[O-])c1
CC(=O)Nc1cc(C(O)CN(Cc2ccccc2)C(C)Cc2ccc(O)cc2)ccc1OCc1ccccc1
CC(C)NCC(O)c1ccc(O)c(NC=O)c1
CC(=O)NCCC(=O)Nc1cc(C(O)CN(Cc2ccccc2)C(C)Cc2ccc(O)cc2)ccc1OCc1ccccc1
COc1ccc(CCC(C)N(Cc2ccccc2)CC(O)c2ccc(OCc3ccccc3)c(N)c2)cc1OC
Cc1ccc(CC(C)NCC(O)c2ccc(O)c(NC=O)c2)cc1
O=C(c1ccccc1)c1cc(Cl)ccc1-n1cnnc1CCN1C(=O)c2ccccc2C1=O
O=C(CCN1C(=O)c2ccccc2C1=O)NN1C=Nc2ccc(Cl)cc2C1(O)c1ccccc1Cl
O=C(c1ccccc1Cl)c1ccccc1-n1cnnc1CCN1C(=O)c2ccccc2C1=O
CN(C)CCc1nnc(CN2C(=O)c3ccccc3C2=O)n1-c1ccc(Cl)cc1C(=O)c1ccccc1Cl
CN(C)CCc1nnc2n1-c1ccc(Cl)cc1C(c1ccccc1Cl)=NC2
CN(C)CCc1nnc(CN2C(=O)c3ccccc3C2=O)n1-c1ccc([N+](=O)[O-])cc1C(=O)c1ccccc1Cl
CN(C)CCc1nnc2n1-c1ccc([N+](=O)[O-])cc1C(c1ccccc1Cl)=NC2
CN(C)CCc1nnc(CN2C(=O)c3ccccc3C2=O)n1-c1ccc(F)cc1C(=O)c1ccccc1
CN(C)CCc1nnc(CN2C(=O)c3ccccc3C2=O)n1-c1ccccc1C(=O)c1ccccc1Cl
CN(C)CCc1nnc2n1-c1ccccc1C(c1ccccc1Cl)=NC2
CN(C)CCc1nnc(CN2C(=O)c3ccccc3C2=O)n1-c1ccc(Cl)cc1C(=O)c1c(F)cccc1F
CN(C)CCc1nnc2n1-c1ccc(Cl)cc1C(c1c(F)cccc1F)=NC2
CN(C)CCc1nnc(CN2C(=O)c3ccccc3C2=O)n1-c1ccc(F)cc1C(=O)c1ccccc1Cl
CN(C)CCc1nnc2n1-c1ccc(F)cc1C(c1ccccc1Cl)=NC2
CN(C)CCc1nnc(CN2C(=O)c3ccccc3C2=O)n1-c1ccc(C(F)(F)F)cc1C(=O)c1ccccc1Cl
COc1c(Cl)cc(Cl)cc1OCCCN1CCOCC1
Nc1ncnc2c(-c3ccncn3)cnn12
Nc1ncnc2c(-c3cnccn3)cnn12
N=c1ccccn1CSc1ccccc1Br
N=c1ccccn1CSc1ccccc1Br
CCN(CC)Cc1nnc2n1-c1ccc(Br)cc1C(c1ccccn1)=NC2
O=C(O)c1ccccc1-c1ccccc1C(=O)NCCCN1CCC(c2ccccc2)CC1
CNC(=O)N(c1ccccc1)c1ncc(C)n1-c1ccccc1
COC(=O)CC1(C)OCCC2=C1Cc1ccccc12
CC1(CC(=O)O)OCCC2=C1Cc1ccccc12
CC1(CCC(=O)O)OCCC2=C1Cc1ccccc12
CN(C)CCC1(C)SCCC2=C1Cc1ccccc12
CNCCCC1(C)OCCC2=C1Cc1ccccc12
CC1(C=O)OCCC2=C1Cc1ccccc12
CC1(CI)OCCC2=C1Cc1ccccc12
CC(=O)NCCCC1(C)OCCC2=C1Cc1ccccc12
CN(C)CCC1(C)OCCC2=C1Cc1ccccc12
CC1(CCNC=O)OCCC2=C1Cc1ccccc12
CCOC(=O)CC1Cc2ccccc2C1=O
OCCC1Cc2ccccc2C1O
CC1(C(=O)O)OCCC2=CC3=CC=CCC3=C21
CC(C)C(=O)Nc1ccc(Br)c(C(F)(F)F)c1
CC(C)C(=O)Nc1ccc(N)c(C(F)(F)F)c1
CC(C)C(=O)Nc1ccc(I)c(C(F)(F)F)c1
O=C(c1ccccc1)c1cccc(CBr)c1
COC(=O)C(C)=CCc1cccc(C(=O)c2ccccc2)c1
O=C(O)CCc1cccc(Cc2ccc(Cl)cc2)c1
O=C(O)CC=Cc1cccc(C(=O)c2ccccc2)c1
CNC(=O)c1ccccc1CC(O)(CCN(C)C)c1ccccc1
CN(C)CCC1(c2ccccc2)Cc2ccccc2C(=O)O1
CN(C)CCC1Cc2ccccc2C(O)(C[Si](C)(C)C)c2ccccc21
CCOC(=O)c1ccccc1CC(CCN(C)C)c1ccccc1
CCC(C(O)c1ccc(CC(C)C)cc1)[N+](=O)[O-]
Cc1ccc(C(O)C(C)[N+](=O)[O-])cc1
CCC(C(O)c1ccc(C)cc1)[N+](=O)[O-]
[truncated: 15,754,981 more chars]
