# Supplementary material for: Transfer Learning: Making Retrosynthetic Predictions Based on a Small Chemical Reaction Dataset Scale to a New Level
Source: Molecules. 2020 May 19;25(10):2357. doi: 10.3390/molecules25102357 (PMC7287934; doi:10.3390/molecules25102357)
Supplement: Supplementary file 1 [file molecules-25-02357-s001.zip › Products of USPTO-50K for test.txt]

<RX_1>COC(=O)CCC(=O)c1ccc(OC2CCCCO2)cc1O
<RX_4>COC(=O)c1cccc(-c2nc3cccnc3[nH]2)c1
<RX_2>CON(C)C(=O)C1CCC(NC(=O)OC(C)(C)C)CC1
<RX_1>O=[N+]([O-])c1ccc(Cl)nc1Nc1ccc(O)cc1
<RX_9>NCC1=CC[C@@H](c2ccc(Cl)cc2Cl)[C@H]([N+](=O)[O-])C1
<RX_6>CCc1oc(-c2ccc(C(F)(F)F)cc2)nc1COC[C@@H]1CCC[C@H](COC(C)(C)C(=O)O)C1
<RX_2>Cc1noc(C)c1NC(=O)Nc1ccc2nc(N[C@@H]3CCc4ccccc43)ccc2c1
<RX_2>Cc1cnc(N2CCN(C(=O)c3ccc(N4CCCS4(=O)=O)nc3C)CC2)c(C)c1
<RX_6>C#CCCCCC(C)(C)c1cc(OC)cc(OC)c1
<RX_1>CCOC(=O)c1cn(C)c2c(C)c(C=O)sc2c1=O
<RX_1>CC(C)n1cnnc1-c1nc2c(s1)CCOc1cc(CNCCO)ccc1-2
<RX_4>CCOC(=O)Cn1c(C)cc2c1CCC2
<RX_6>Cc1cc(Nc2cc(C(F)(F)F)ccn2)nc(-c2cnc(C(C)(O)C3CCNC3)s2)c1
<RX_2>CC(C)(C)OC(=O)N1CCN(C(=O)c2cc(COS(C)(=O)=O)ccc2F)CC1
<RX_1>CCCC(=O)c1cnc2c(C)cccc2c1Nc1ccccc1OC
<RX_1>COc1ccc(CN2CCc3nc(NC(=O)N[C@H](C)c4ccccc4)cc4c3c2nn4C(c2ccccc2)(c2ccccc2)c2ccccc2)cc1
<RX_10>CC1=C(c2ccccc2)C(=O)N(C(C)(C)C(=O)CCC(C)Br)CO1
<RX_1>CSc1cc(-n2nc(C)cc2Nc2cc(NC(=O)c3cccc(C(F)(F)F)c3)ccc2C)ncn1
<RX_1>Nc1nccc(Oc2cc(F)ccc2F)c1I
<RX_7>N#CC[C@H](O)c1ccccc1
<RX_1>CCN(Cc1ccc(CN2CCN(c3ncccc3C(=O)OC(C)C)CC2)cn1)Cc1c(F)cccc1Cl
<RX_6>COCCOCOc1c(CC=C(C)CCC(=O)O)c(OC)c(C)c2c1C(=O)OC2
<RX_6>Cc1nc(Cl)c(Cl)n1Cc1sc2c(c1C(=O)O)c(=O)n(C)c(=O)n2CC(C)C
<RX_6>Oc1ccc2cc(-c3cnc(-c4ccccc4)o3)ccc2c1
<RX_2>Cc1ccccc1-c1ccc2nc(NC(=O)C(C)(C)C)ccc2c1
<RX_5>CC(C)(C)OC(=O)NCCc1ccc(N)cc1F
<RX_6>O=C(O)CC1Nc2ccc(C(=O)NCc3ncc[nH]3)cc2CN(CCc2ccccc2)C1=O
<RX_6>CCc1cc(C(C)=O)c(O)cc1OCc1cccc(C(=O)O)n1
<RX_1>CCOC(=O)CNc1ccc2c(c1)OCO2
<RX_7>CC(C)(C)OC(=O)N1CCC(OCCO)CC1
<RX_3>O=C(OCc1ccccc1)N1CCC[C@@H]1Cc1c[nH]c2ccc(-c3cccc(CO)c3)cc12
<RX_1>Cc1cc(Cl)c(NC(=O)CN2CCN(CCO)CC2)c(Cl)n1
<RX_2>COc1cc(C(=O)NC2CCN(S(C)(=O)=O)CC2)ccc1Nc1ncc2c(n1)N(C1CCCCC1)CC(F)(F)C(=O)N2C
<RX_2>O=C(Cc1ccc(Cl)c(Cl)c1)Nc1ccccc1I
<RX_6>Oc1cnn(-c2ccc(Br)cc2)n1
<RX_1>C=CCN1CCCC(O)(c2cccc3[nH]ccc23)C1
<RX_7>Nc1cc([N+](=O)[O-])ccc1F
<RX_1>CCc1noc(CC)c1CSc1nc(C)cc(O)n1
<RX_2>CN(C)Cc1cnnn1-c1cccc(C(=O)CC(=O)Nc2cc(C(F)(F)F)c(N3CCOCC3)cc2NC(=O)OC(C)(C)C)c1
<RX_1>O=c1c(F)c(N2CCOCC2)nc2n1CC[C@@H](C(F)(F)F)N2
<RX_1>CNC(=O)c1ccc2c(c1)CC(=O)N2C1CCN(CC(=O)N2C[C@H]3CCC[C@H]3C2)CC1
<RX_2>CCOC(=O)c1ccc2c(c1)CC(C)(C)C(c1cccc(NC(=O)N3CCOCC3)c1)N2
<RX_1>CN1CC(n2nccc2-c2cc(-c3ccccc3C(F)(F)F)ccc2Oc2cc(F)c(S(=O)(=O)Nc3nncs3)cc2Cl)C1
<RX_6>Cc1nc([C@@H](N)CC2CC2)no1
<RX_7>CCC(c1ccc(CC(C)C)cc1)c1nc(O)c(CCCCO)s1
<RX_6>CCC1(C)C(=O)C(C(=O)NCC(=O)O)=C(O)c2cc(Cl)ccc21
<RX_6>O=C1CCc2ccc(OC3CCNCC3)cc2N1
<RX_9>NC(=O)COc1ccc(C(=O)CN2CCN(c3ccncc3)CC2)cc1
<RX_2>COc1ccccc1N1CCN(CCCCNC(=O)c2ccc3c(c2)Cc2ccccc2-3)CC1
<RX_7>Cn1ccc(COc2ccc(N)c(NCc3ccc(OC(F)(F)F)cc3F)c2)n1
<RX_1>Cc1ccc(F)cc1C1CC(=O)N(CC(=O)OC(C)(C)C)C(c2cccc(Cl)c2)C12C(=O)Nc1cc(Cl)ccc12
<RX_9>COc1ccc2c(c1OC)CCC2=NO
<RX_1>Brc1ccc(OCc2ccccc2)cn1
<RX_1>CSc1nc(CS(C)(=O)=O)cc(N2[C@@H](C)COC[C@H]2C)n1
<RX_1>O=[N+]([O-])c1ccccc1CCN1CCN(c2ccccc2)CC1
<RX_6>C[C@H]1CC(=O)CC[C@H]1N1CCC(Cc2ccc(Cl)cc2Cl)C1=O
<RX_9>CC(C)(C)OC(=O)N1CCC(C)(C(N)=O)CC1
<RX_6>O=C(Nc1nc2cc(CO)ccc2n1C[C@H]1CCCN1)c1ccc(C(F)F)s1
<RX_3>C=C1CCN(C(=O)OC(C)(C)C)CC1C
<RX_3>CC(O)C(C)(C)[C@@H]1CCOC(C)(C)O1
<RX_7>CCOC(=O)C=CC(C)=CCO
<RX_1>CC(C)(C)OC(=O)N1CCN(Cc2cn(CC3(CO[Si](C)(C)C(C)(C)C)CCC3)c(=O)c3ccc(Br)cc23)CC1
<RX_3>Cn1ncnc1COc1nn2c(-c3ccccc3F)nncc2c1-c1cccc(C(F)(F)F)c1
<RX_1>CCCN(C(=O)c1nc2ccccc2n1CCCCOC)[C@H]1C[C@@H](C(=O)N2CCOCC2)CN(C(=O)OC(C)(C)C)C1
<RX_10>CCOC(=O)c1ccccc1-c1cccc(CBr)c1
<RX_1>CN(N)c1cc2c(cc1[N+](=O)[O-])c(=O)c(C(=O)O)cn2-c1cc(N)c(F)cc1F
<RX_1>CC1(C)COc2ccc(Br)cc21
<RX_6>Cn1nccc1-c1ccc(C(=O)N[C@H](CN)Cc2ccccc2C(F)(F)F)cc1F
<RX_9>Cn1cncc1C(N)(c1ccoc1)c1ccc2c(c1)c(-c1cccc(Cl)c1)cc(=O)n2C
<RX_6>N=C(N)Nc1ccc(C(CS)C(=O)O)cc1
<RX_3>COc1ccc(F)cc1-c1ccc(S(=O)(=O)Nc2cccc(-c3nnn[nH]3)c2)s1
<RX_6>N#Cc1ccc(NC(=O)c2nc3ccccc3o2)c(C(=O)O)c1
<RX_3>COc1ccc(C2=C(c3ccc(F)cc3F)c3ccc(OCCCN4CCN(S(C)(=O)=O)CC4)cc3C2=O)cn1
<RX_3>CS(=O)(=O)Nc1cccc(-c2nnc(N)nc2-c2ccccc2)c1
<RX_1>COc1ccc(N2CCN(CCCOc3cccc4ccccc34)CC2)cc1
<RX_7>O=C1OC(=O)C2C3CCC(C3)C12
<RX_1>Clc1ccc(C(Cn2ccnc2)OCc2csc3c(Cl)cccc23)c(Cl)c1
<RX_3>COC(=O)C(OC(C)(C)C)c1cc([N+](=O)[O-])ccc1-c1ccc2c(c1)CCCO2
<RX_9>[N-]=[N+]=NCCCC(=O)c1ccccc1
<RX_7>O=c1ccc(-c2cnn(CCO)c2)nn1Cc1cccc(-c2ncc(OCCN3CCOCC3)cn2)c1
<RX_2>COC(=O)c1cc(C(F)(F)F)ccc1Sc1ccccc1
<RX_2>CC[C@H](C)[C@H](NC(=O)OC)C(=O)N[C@@H](Cc1ccccc1)[C@@H](O)CN(Cc1ccc(-c2nccs2)cc1)NC(=O)[C@@H](NC(=O)OC)C(C)C
<RX_2>COC(=O)c1ccc(NC(=O)c2ccc3c(c2)N(S(=O)(=O)c2cc(Cl)ccc2OC)CCO3)nc1
<RX_6>O=C(O)/C=C/c1ccc(CNC23CC4CC(CC(C4)C2)C3)cc1
<RX_1>Cc1cn(-c2ccc3c(N)ncc(Br)c3c2)c2c1C(=O)CC(C)(C)C2
<RX_6>CC(C)C[C@H](N[C@H](CCN1C(=O)c2cc3ccccc3cc2C1=O)C(=O)O)C(=O)NCCN1CCOCC1
<RX_1>Cc1ccoc1C(=O)Nc1cccc(C(=O)c2ccc3c(c2)NC(=O)C3=CNc2ccc(CCN3CCCC3)cc2)c1
<RX_6>C=C(CN)C(=O)Nc1cccc(-c2ncnc3[nH]cc(C(=O)OCC)c23)c1
<RX_2>C=CCc1c(F)c(F)c(COC(=O)[C@@H]2[C@@H](C=C(C)C#N)C2(C)C)c(F)c1F
<RX_1>CCCCN(CCCC)Cc1nc(-c2ncn3c2[C@@H]2CCN2C(=O)c2ccccc2-3)no1
<RX_4>CS(=O)(=O)O[C@@H]1C[C@@H](c2csc(N)n2)N(C(=O)OCc2ccc([N+](=O)[O-])cc2)C1
<RX_1>Cc1cc(Nc2ncnc3cccc(OCCN)c23)ccc1O
<RX_1>Cc1cc(CC(NC(=O)N2CCC(N3Cc4ccccc4NC3=O)CC2)c2nccn2Cc2ccccc2)cc2cn[nH]c12
<RX_9>CC(=O)O[C@@H]1O[C@H](C)[C@@H](OC(C)=O)[C@H]1OC(C)=O
<RX_2>O=C(N[C@@H](Cc1ccc(Cl)c(Cl)c1)C(=O)Nc1ccccc1)c1ccc(Cl)cc1NS(=O)(=O)c1cccc2nsnc12
<RX_2>CN(Cc1cccc(Br)c1)S(=O)(=O)c1cccc(C(=O)O)c1
<RX_1>CCC1(CCCCN2CCN(c3ccc(Cl)c(Cl)c3)CC2)C(=O)Nc2c(Cl)cc(Cl)cc21
<RX_1>Fc1cncc(Cl)c1N1CCNCC1
<RX_1>C#CCOCC(=O)OCC
<RX_1>CC(C)CN(Cc1cc(Cl)cc(Cl)c1)C[C@@H]1CCCN1C(=O)OC(C)(C)C
<RX_3>N#CCc1cccc(NC(=O)c2cccc(-c3cccc(F)c3)n2)c1
<RX_1>Cc1c(N(Cc2ccccc2)Cc2ccc(Oc3cccc(OCCCN4C(=O)c5ccccc5C4=O)c3)cc2)cccc1[N+](=O)[O-]
<RX_6>c1cnc2c(c1)CCCC2N(CCn1ccnc1)Cc1nc2ccccc2[nH]1
<RX_1>Cc1cc(CN2C(=O)c3ccccc3C2=O)ccc1[N+](=O)[O-]
<RX_2>C=CC(O)COS(=O)(=O)c1ccc(C)cc1
<RX_1>CN(CCN1CCNC1=C(C#N)C#N)Cc1ccc(CN2CCCCC2)o1
<RX_2>Nc1nc(-c2ccc3c(N)n[nH]c3c2)cc(N2CCCC(NC(=O)c3ccccc3)C2)n1
<RX_2>CCCn1c(COCC)nc2c(N)nc3ccc(OCCCCCCNC(=O)C(C)C)cc3c21
<RX_1>CCOC(=O)N1c2ccc(OCC)nc2[C@@H](Nc2ncc(N3CCOCC3)c(Cc3cc(C(F)(F)F)cc(C(F)(F)F)c3)n2)C[C@H]1CC
<RX_3>NC(=O)c1cc(-c2ccnc(Cl)c2)cc2c(C3CCS(=O)(=O)CC3)c[nH]c12
<RX_1>FC(F)(F)c1ccc(N2CCOc3ccccc32)c(Br)c1
<RX_6>Cc1noc(-c2cc3c(O)cccc3o2)n1
<RX_8>Cc1c(OC2CCCCO2)cc2c(c1C)OC(C)(CCC=O)CC2
<RX_2>CCc1cc(C)c(-c2cccc(C(=O)CC(=O)Nc3cc(C(F)(F)F)c(C)cc3NC(=O)OC(C)(C)C)c2)cn1
<RX_3>CC(C)(C#N)c1ccc(Cc2c([N+](=O)[O-])cnc3ccc(-c4ccc(Oc5ccccc5)nc4)cc23)cc1
<RX_6>CNCc1ccc(C(=O)Cn2cnc3cc(-c4ccc(Cl)cc4)sc3c2=O)cc1
<RX_7>Cn1cc2c3c(c(Cl)cc2n1)CCC3=CCN
<RX_6>N#Cc1ccc(N2CC[C@@H](Oc3cccc(C(=O)O)c3)C2=O)cc1
<RX_1>CC(C)(C)c1csc(COc2cccc(C(=O)Nc3cc(CCCS(=O)(=O)c4ccc(Cl)cc4)ccc3OCC#N)c2)n1
<RX_2>CC(C)(C)OC[C@H](NC(=O)c1ccc(-c2cccc(NC(=O)OCC3c4ccccc4-c4ccccc43)c2)cc1)C(=O)OC(C)(C)C
<RX_1>CN1CCCn2c1cc(OCCc1ccc(Oc3ccc(Cl)c(C(F)(F)F)c3)cc1)nc2=O
<RX_6>Oc1ccc2c(c1)O[C@@H](c1ccccc1)CC2
<RX_6>O=C(O)c1cnc2cc(C3CCCCC3)ccc2c1O
<RX_7>Nc1cc(C(=O)Nc2nnc(C(F)(F)F)s2)ccc1Sc1ccc(NC(=O)OCC2c3ccccc3-c3ccccc32)cc1
<RX_2>O=C(NC[C@H]1CCCO1)c1ccc2c(C3CCCCC3)c3n(c2c1)CC(C(=O)N1CCC(N2CCOCC2)CC1)=Cc1ccccc1-3
<RX_1>O=C(NC[C@H]1CN(CC2CCc3c(F)cnc4ccc(=O)n2c34)C[C@H]1O)OCc1ccccc1
<RX_1>CCS(=O)(=O)CCn1c([N+](=O)[O-])cnc1C
<RX_1>N#CC1(NC(=O)[C@@H]2CC[C@@H](S(=O)(=O)c3ccc(N4CC5(COC5)C4)cc3Cl)C2)CC1
<RX_2>CCOC(=O)Cn1ncc2c1CCCC2NS(=O)(=O)c1cccc(NS(=O)(=O)c2ccccc2)c1
<RX_3>CCCCCCC(=CC(=O)O)C(C)=O
<RX_1>CC(C)(C)OC(=O)Nc1ccccc1NC(=O)c1ccc(-c2ccnc(NCCCN3CCCCC3)n2)cc1
<RX_1>CCOC(=O)c1cccc(NCc2ccc(C(=O)C(=O)OC)cc2)c1
<RX_2>CC(C)c1cc2cc(S(C)(=O)=O)cc(COS(C)(=O)=O)c2o1
<RX_3>CC(C)(C)OC(=O)Nc1ccc(C#Cc2nccs2)cc1[N+](=O)[O-]
<RX_2>Cc1n[nH]c(C)c1[C@H](C)NC(=O)COc1cc(C(F)(F)F)c2c(-c3ccccc3)nn(C)c2n1
<RX_3>COc1ccc(C(=CC#N)c2ccc3c(c2)OCO3)cc1OC
<RX_2>CCOC(=O)C1=C[C@@H](OC(CC)CC)[C@@H](NC(C)=O)[C@H](N=[N+]=[N-])[C@@H]1OS(C)(=O)=O
<RX_2>O=C(N[C@H]1CC[C@H](CCN2CCN(c3nccc4c3OCC4)CC2)CC1)c1ccc(C(F)(F)F)cc1
<RX_2>Cc1ccc(S(=O)(=O)OC[C@@H]2CCCN2S(=O)(=O)c2ccc3c(c2)C2(OCCCO2)C2=NCC(C)(C)CN23)cc1
<RX_1>COC(=O)c1ccc(NCc2ccc(C3CCCCC3)cc2)cc1O
<RX_1>O=[N+]([O-])c1cccnc1-n1cccn1
<RX_3>COc1cc(-c2cn[nH]c2)cc(OC)c1-c1ccc(N(C)C2CC(C)(C)NC(C)(C)C2)nn1
<RX_1>NCCNCCNCc1ccccc1
<RX_1>CCOC(=O)c1cn2cc(CNc3nnc(C(O)(CC)C(F)(F)F)o3)ccc2c1-c1ccc(F)cc1
<RX_6>O=C(O)C(F)(F)F
<RX_7>Nc1cccc(S(=O)(=O)Nc2ccc3nsnc3c2)c1
<RX_6>O=c1cc(OCc2ccc(F)cc2)cn[nH]1
<RX_1>FC(F)(F)C(OCOC(C(F)(F)F)C(F)(F)F)C(F)(F)F
<RX_3>Cc1cncc(C#C[Si](C)(C)C)c1
<RX_1>COC1CCN(c2ccc([N+](=O)[O-])cn2)C1
<RX_1>CCCOc1cc2c(cc1C(C)=O)C(C(C)C)=CC(C)(C)O2
<RX_4>CCS(=O)(=O)N1CC=C(c2cnc(N)c(-c3nc4cc(C)ccc4[nH]3)n2)CC1
<RX_2>C=CC(=O)Nc1cccc(Oc2nc(Nc3cc(F)c(OCCOC)c(F)c3)nc3[nH]ccc23)c1
<RX_1>COC(COc1ccc(C(C)(C)C)cc1)OC
<RX_9>N#CC1(c2ccc(Cl)nc2)CCC(=O)CC1
<RX_3>CSc1nc(NC2CCCC2)n2nc(-c3ccccc3)c(-c3ccnc(F)c3)c2n1
<RX_2>CCCO[C@@H]1C[C@H]([C@@H](O[Si](C)(C)C(C)(C)C)[C@H](Cc2cc(F)cc(F)c2)NC(=O)c2cccc(C(=O)N3CCC[C@@H]3COC)c2)N(C(=O)OC(C)(C)C)C1
<RX_3>COc1cc(OC)cc(C(=CC#N)c2cc(OC)ccc2OC)c1
<RX_2>CN(C)c1ccccc1CC(=O)N1C[C@@H]2[C@@H](Cl)CCC(c3ccccc3)(c3ccccc3)[C@@H]2C1
<RX_3>O=[N+]([O-])c1cc(-c2cccs2)cn1[C@H]1C[C@H](O)[C@@H](CO)O1
<RX_1>CCC(=Nc1c(C)cc(C(=O)C(C)C)nc1Cl)N[C@H]1CCc2cc(Br)ccc21
<RX_2>O=C(O)C(F)(F)F
<RX_1>CCOC(=O)c1cccc(Sc2c(C)n(-c3cnn(C(C)C)c3)c3cc(Cl)ccc23)c1
<RX_1>COC(=O)c1cc([N+](=O)[O-])c(OC(=S)N(C)C)c(F)c1Nc1ccccc1C
<RX_3>Cc1ccc(-c2cnc3nc(NC(=O)C(C)(C)C)nc(OC(C)C)c3c2)cc1C
<RX_1>COc1cccc2c(C(=O)N3CCN(C)[C@@H](C)C3)cn(CC3CCCCC3)c12
<RX_7>Cc1cc(CO)c(C)o1
<RX_7>CC(CCCCO)=C(F)F
<RX_7>c1ccc2oc(C3CCN(CC4CC4)CC3)cc2c1
<RX_7>CC(C)(C)OC(=O)N1CCN(c2ccc(N)cc2)CC1
<RX_1>CC(C)N(C(=O)CNc1ccccc1N)c1ccccc1
<RX_1>CCCC[Sn](CCCC)(CCCC)c1cn(C(c2ccccc2)(c2ccccc2)c2ccccc2)cn1
<RX_1>CCCN(CCC)C(=O)CNc1nc(-c2ccccc2)nc(C)c1C
<RX_1>C[C@H]1CN(C(=O)COc2ccc(Cl)cc2OCC#N)[C@H](C)CN1Cc1ccc(F)cc1
<RX_1>Cc1cc(Br)cnc1C1=CCN([C@@H]2CCO[C@H]2C)CC1
<RX_2>O=C(NCCc1cccs1)c1cc(Cl)ccc1Cl
<RX_4>CCOC(=O)c1cnc(C(F)(F)F)s1
<RX_7>Cc1oc(-c2ccccc2)nc1Cn1ccc2c(CO)cccc21
<RX_1>COc1ccc2cc(C(=O)C(C)N3CCN(c4cccc(Cl)c4)CC3)ccc2c1Cl
<RX_1>CC(=O)N[C@@H](Cc1ccc(Nc2cc(-c3ccccc3)ccn2)cc1)[C@H]1CN(C2(c3cccc(C(C)C)c3)CC2)C(=O)O1
<RX_2>Cc1c(F)cc(C(=O)NC[C@@H](C)O)cc1-c1ccc(C(=O)NCC(C)(C)C)cc1C(N)=O
<RX_3>COc1nc(N)ccc1-c1cnn(C(=O)OC(C)(C)C)c1
<RX_9>Cn1cc(CCBr)c2ccccc21
<RX_1>C[C@H]1COCCN1c1cc(CS(=O)(=O)c2ccc(F)c(F)c2)nc(Cl)n1
<RX_6>COC(=O)[C@@H]1C[C@H](OS(=O)(=O)c2ccc(Br)cc2)CN1
<RX_1>CNC(=O)c1cccc(F)c1Nc1nc(Nc2ccc3c(c2)CCN(C(=O)C2COCCO2)CC3)ncc1Cl
<RX_6>CC(C)Oc1cc2[nH]ccc2cc1Oc1ccnc(N)c1
<RX_7>CCCCc1nc(CO)c(Cl)n1C1CCc2cc(Br)ccc21
<RX_2>COc1cc(NC(=O)CC#N)c(Cl)cc1Cl
<RX_4>CC(C)(C)OC(=O)N1C[C@@H](NOCc2ccccc2)CC[C@@H]1c1nnn[nH]1
<RX_1>CS(=O)(=O)NCCOc1c(C2CCC2)ccc(-c2cnc(N)cn2)c1F
<RX_1>O=S(=O)(c1ccc(Nc2ccnc3cc(Cl)ccc23)cc1)N1CCN(c2cc(C(F)(F)F)cc(C(F)(F)F)c2)CC1
<RX_3>CCOC(=O)C=C(C)C(OC)OC
<RX_6>CCCCOC(=O)C(CCc1ccccc1)NC1CSC(c2cccs2)CN(CC(=O)O)C1=O
<RX_1>CCCCCCCCCCCOc1ccc(-c2c3ccc(n3)c(-c3ccc(O)cc3)c3ccc([nH]3)c(-c3ccc(O)cc3)c3ccc(n3)c(-c3ccc(O)cc3)c3ccc2[nH]3)cc1
<RX_1>NC(=O)c1nn(-c2cccc(I)c2)c2ccc(OCCBr)cc12
<RX_2>O=C1C(=O)c2ccccc2C2=C1SCC1(CCN(C(=O)c3ccc(-n4cccn4)cc3)CC1)O2
<RX_6>O=C(NCC(=O)N1CCCNCC1)OCc1ccccc1
<RX_6>CCc1nc2cc(C(=O)O)ccc2nc1-c1ccccc1
<RX_1>CC1(C)Cc2cccc(NC3=Nc4ccc(NCc5ncc[nH]5)cc4CO3)c2O1
<RX_2>O=C(O)C(F)(F)F
<RX_2>O=CCN(CCl)C(=O)Nc1ncc(Br)s1
<RX_6>COC[C@H]1CCCN1c1nc2cc(C(=O)O)ccc2nc1-c1ccccc1
<RX_3>O=S(=O)(c1ccc(C(O)c2ccccc2)cc1)N1CCc2ccoc2C1
<RX_6>O=C(O)C(F)(F)F
<RX_6>C[C@@H](c1ccccc1)N(C)c1nc2cc(C(=O)O)ccc2nc1-c1ccc2[nH]ncc2c1
<RX_2>O=C(OCn1ncc(=O)[nH]c1=O)c1cccc2ccccc12
<RX_1>O=S(CCn1ccnn1)Cc1ccc(OCc2coc(/C=C/c3ccc(S(=O)(=O)C(F)(F)F)cc3)n2)cc1
<RX_1>Cc1cc(N2CCN(c3c(C)c(C)c4c(c3C)CC(C)(C)O4)CC2)ccc1Cl
<RX_1>C#CCCCCN(C(=O)OCc1ccccc1)C(=O)OCc1ccccc1
<RX_7>COC(=O)c1cc(C#CC(N)C(C)=O)c2cccc(N)c2n1
<RX_9>COC(=O)CC1Cc2ccc(S)cc2C1
<RX_6>COC(=O)c1ccc(CCN)cc1
<RX_1>Cc1ccc(S(=O)(=O)n2ccc3c(-c4c(-c5ccc(F)cc5)nc5ccc(N6CCN[C@H](C)C6)nn45)ccnc32)cc1
<RX_2>CCOC(=O)C1CCN(c2ccc3c(NC(=O)CCc4ccccc4Cl)c(Cl)ccc3n2)CC1
<RX_2>C#CC#CCC/C=C/C=C/C(=O)NCC(C)C
<RX_7>O=C1CCC(=O)c2ccccc21
<RX_1>CCCO[C@H]1CN(c2nc(-c3ncnn3C)c(C(=O)OC)s2)CC[C@H]1NC(=O)c1cc(Cl)c(C)[nH]1
<RX_6>CCCCCCCCCCCCCCCCNc1ccc(CC(=O)O)cc1
<RX_1>C[Sn](C)(C)c1cc2nccc(Cl)c2s1
<RX_3>Cn1c(CC#N)ccc1C(=O)c1ccccc1
<RX_7>CS(=O)(=O)Nc1ccc(CO)cc1
<RX_7>COC(=O)C1Cc2cccc3ccn(c23)C1
<RX_1>Cn1cc2ccc(NC(=O)c3c(F)cccc3NCc3ccnc(NC(=O)N4CCOCC4)c3)cc2n1
<RX_7>NCc1ccc2[nH]ccc2c1
<RX_6>c1cc2c(ccn2CC2CCNC2)cc1-c1cnn(C2CCCCO2)c1
<RX_5>C[C@@H](NC(=O)OC(C)(C)C)c1ccc(Br)cc1F
<RX_6>N#CC1(c2ccncc2)CCNCC1
<RX_2>CC(C)NC(=O)N1CCc2ccc(OCCCN3CCCCC3)cc2C1
<RX_3>O=C1NCCn2c1cc1c(F)c(F)cc(-c3ccc(F)c(F)c3)c12
<RX_1>O=C(c1ccccc1)C1CCN(CCc2ccccc2)CC1
<RX_2>COc1ccc(NC(=O)Nc2ccc(Br)cc2)cc1-c1c(F)cnn1C
<RX_6>COc1ccc(Cn2ncc3c4c(cnc32)CNCC4)cc1
<RX_6>NCCCOCCCCOCCCNc1nc(Nc2ccc(C(=O)O)cc2)nc(OCC(F)(F)F)n1
<RX_2>CC(C)(O)C(=O)NCCn1ccc2ncnc(Nc3ccc(Oc4cccc5sncc45)c(Cl)c3)c21
<RX_3>COc1ccc(-c2ccc3[nH]c(=O)c(-c4nc5ccccc5[nH]4)c(N[C@@H]4CN5CCC4CC5)c3c2)cc1
<RX_3>Cc1cccc(-c2[nH]c(C(C)C)nc2-c2cccc(-c3ccc([N+](=O)[O-])cc3)c2)n1
<RX_8>CC(=O)Nc1cc(OCC(F)(F)C(F)(F)F)nn1-c1cc(S(=O)CC(F)(F)Cl)c(C)cc1F
<RX_2>COc1ccc2ncc(F)c(CCN3CC[C@H](CNS(=O)(=O)c4ccc5c(c4)NC(=O)CS5)C3)c2n1
<RX_2>COc1ccc2c(c1)C(C(=O)N(Cc1ccc(N(C)C)cc1)c1ccc(C(C)C)nc1)CCC2
<RX_7>CS(=O)(=O)Oc1ccc(F)cc1CO
<RX_1>CC1(C)CN([C@H]2C[C@@]3(C)[C@@H](CC[C@H]4[C@@H]5CC[C@H](C(=O)CSC#N)[C@@]5(C)CC(=O)[C@@H]43)C[C@@H]2O)CCO1
<RX_6>O=C(O)Cc1ccccc1
<RX_3>CCCS(=O)(=O)Nc1ccc(F)c(C(=O)c2c[nH]c3ncc(-c4cnc(OC)nc4)nc23)c1F
<RX_2>COC(=O)C(C)(Cc1c[nH]c2ccccc12)NC(=O)c1cc(C#Cc2ccccc2)ccc1OC(C)C
<RX_7>CC(C)(C)OC(=O)Nc1nc(CO)cs1
<RX_2>O=C(O)[C@@H]1CCCN1C(=O)OCc1ccccc1
<RX_1>COc1ccc(CN2C(=O)c3ccccc3C2=O)cc1
<RX_2>NNC(=O)c1ccc(OCF)cc1
<RX_1>C=C(CC(=O)OC)C[Si](C)(C)C
<RX_2>CC(C)C[C@H]1C(=O)N[C@@H](c2ccsc2)CN1C(=O)c1cc(-c2ccc(F)cc2)on1
<RX_6>Oc1cccc(-c2c(-c3ccccc3)[nH]c3ncc(Br)cc23)c1
<RX_6>CCCCOCCOc1ccc(-c2cc3c4c(c2)OCCN4CCCC(C(=O)O)=C3)cc1
<RX_1>CCOC(=O)c1c(OCC)cc(C)nc1Cl
<RX_3>Cc1ccc(-c2cn3c(n2)C(OC2CCN(C)CC2)c2ccccc2CC3)cc1
<RX_1>CCN(Cc1ccccc1N)c1ccc(C(N)=O)nn1
<RX_1>c1ccc(Nc2c[nH]c3ncccc23)cc1
<RX_2>O=C(Nc1cccc(OC(F)(F)F)c1)Oc1ccccc1
<RX_2>N=C(CCCCc1ccc(F)cc1)NC(=O)c1cc(Cl)cnc1Cl
<RX_7>Nc1ccc(Br)c2ccncc12
<RX_6>CC(=O)Nc1cccc(C(CN)NC(=O)c2c(C)nc3c(OCc4c(F)cccc4F)cc(C)cn23)c1
<RX_4>CC(C)(C)OC(=O)N[C@@H](CO)c1nc2cc(C(C)(C)C)ccc2[nH]1
<RX_3>COc1cc(-n2ccc3oc(-c4ccc(C(F)(F)F)cc4)cc3c2=O)ccc1OCC1(C#N)CC1
<RX_6>CN([C@@H]1CCc2ccc(C(=O)O)cc21)S(=O)(=O)c1ccccc1Cl
<RX_1>C1=C(c2c[nH]c3ccccc23)CCN(CCOC2CCCCO2)C1
<RX_2>CN(C)C(=O)Oc1cccc2c1CC[C@H]1[C@@H]2CCN1CCCCCCN1C(=O)CC(C)(C)CC1=O
<RX_2>CC(=O)Nc1ccc(S(=O)(=O)Nc2ccc(Cl)cc2C(=O)c2ccccc2)cc1Cl
<RX_9>CC(C)(C)OC(=O)NC(CC#N)c1ccc(OC(F)(F)F)c(F)c1
<RX_4>CCc1cc(=O)c2cc(F)ccc2[nH]1
<RX_1>COc1cc2c(Oc3ccc4[nH]c(C)c(C)c4c3)ncnc2cc1OCCCN(C)S(C)(=O)=O
<RX_6>O=C(O)CCNS(=O)(=O)c1ccccc1[N+](=O)[O-]
<RX_1>CS(=O)(=O)C(=C1CN([C@@H](c2ccc(Cl)cc2)c2ccc(CN3CCCCC3)cc2)C1)c1cc(F)cc(F)c1
<RX_1>CC(C)(C)c1cc(C(=O)Oc2ccccc2[N+](=O)[O-])cc(C(C)(C)C)c1O
<RX_9>CC(=O)N[C@H]1[C@@H](N=[N+]=[N-])O[C@H](COC(C)=O)[C@H](OC(C)=O)[C@@H]1OC(C)=O
<RX_7>COc1ccc(N)cc1OCCN1CCCCC1
<RX_7>Nc1ccc(C2CC2)cc1NC1CCN(C2CCOCC2)CC1
<RX_1>CC1NC2=NCCN2C1c1ccccc1
<RX_3>CC(C)(O)C#Cc1cccc(Br)n1
<RX_6>CCc1cccc(CC(=O)O)c1OCCCc1cn(-c2ccc(Br)cn2)nc1C(CC)CC
<RX_2>Cc1ccccc1C1CCN(C(=O)c2cnc3c(C(=O)NS(C)(=O)=O)cnn3c2NCc2ccccc2)CC1
<RX_6>O=C(O)c1nc(-c2ccccc2)cs1
<RX_3>Nc1ncncc1-c1ccnc2c1cnn2-c1ccc(F)cc1
<RX_3>CCOC(=O)CCCCCCN(Cc1ccc(C(O)CCc2ccccc2)cc1)S(C)(=O)=O
<RX_6>NC1CCN(c2cc3[nH]c(Nc4ccccc4C(F)(F)F)nc3cc2C(=O)Nc2ccc3cn[nH]c3c2)CC1
<RX_1>Fc1nc(F)c(Cl)c(OCC(F)(F)F)c1F
<RX_2>CN1CCN(C(=O)c2cccc(Nc3cncc(-c4ccc(O)cc4)n3)c2)CC1
<RX_6>Cc1[nH]c2cc(O)ccc2c1C
<RX_2>CCOC(=O)C(C)(C)CNC(=O)c1nc(C#N)c2cc(Oc3ccc(Cl)cc3)ccc2c1O
<RX_2>N[C@H]1CCCC[C@H]1NC(=O)c1ccc(C(F)(F)F)cc1C1CC1
<RX_2>COc1nc2ccc(C)cc2nc1NC(=O)N1CCN(c2ccccc2Cl)CC1
<RX_4>COc1cccc2ccc(-c3nnc4ccc([C@@H](N5CC[C@H](N(CCF)C(=O)OC(C)(C)C)C5)C(F)(F)F)cn34)nc12
<RX_2>CC(C)(C)OC(=O)NCC(=O)Nc1ccccc1C(=O)c1cnc2ccccc2c1
<RX_2>Cc1ncn(-c2ccc(NC(=O)OCc3ccccc3)cc2F)n1
<RX_1>O=C(O)c1cccc(Sc2ccccn2)c1
<RX_1>O=c1cccnn1-c1ccc2cc(CCO)ccc2c1
<RX_6>O=C(O)C(F)(F)F
<RX_6>CC1(c2ccc(F)cc2)Cc2cc(O)c(Cl)c(Cl)c2C1=O
<RX_2>Cc1ccnc(Nc2ncc(Sc3ccnc(C(=O)NCC4(c5ccccc5)CCOCC4)c3F)s2)c1
<RX_3>CCOC(=O)/C=C1\CC[C@@H](c2cccc(F)c2F)[C@H](NC(=O)OC(C)(C)C)c2cccnc21
<RX_1>COc1ccc(C2=NC(C)(C)CO2)cn1
<RX_2>O=C(NC[C@H]1CC[C@H](C(=O)NCc2nccnc2Cl)CC1)OCc1ccccc1
<RX_2>COCCCN1CCOc2ccc(CO[C@H]3CN(S(=O)(=O)c4ccc(C)cc4)[C@H](CC(C)(C)C(=O)N(C)C)C[C@@H]3c3ccc(OC)cc3)cc21
<RX_2>Cc1cc(C(=O)Nc2cc([N+](=O)[O-])ccc2O)c(Br)s1
<RX_6>CCn1cnc2c(Nc3cccc(C(=O)O)c3)nc(N[C@H]3CC[C@H](O)CC3)nc21
<RX_3>CCC(=O)c1cc(C)c(OC)c(C)c1
<RX_2>Cc1ccc(NC(=O)c2cccc(C3(C#N)CC3)c2)cc1Oc1ccc2nc(NC(=O)C3CC3)nn2c1
<RX_2>COc1cc(Cl)cc(COS(C)(=O)=O)c1
<RX_2>CCCc1c2c(c(O)c3c(=O)cc(C(=O)Nc4ccc(CC5SC(=O)NC5=O)cc4)oc13)CCCC2
<RX_2>O=S(=O)(Cc1cccc(C(F)(F)F)c1)NC1CC1
<RX_6>Cc1cccc(C)c1-c1cccc(S(=O)(=O)Nc2ccsc2C(=O)O)c1
<RX_6>O=C(O)COc1ccc(SCc2ccc(OCc3ccc(F)cc3F)cc2)c2c1CCC2
<RX_3>CC(C)c1cccc(-c2nc(C(=O)NC(C)c3cc(F)c(NS(C)(=O)=O)c(F)c3)cs2)c1
<RX_7>Cc1nccn1-c1ccc(N)cc1F
<RX_4>COC(=O)c1ccc2[nH]c(-c3csc(Nc4cc(Cl)ccc4OCC(C)C)n3)nc2c1
<RX_1>O=c1ccc2ncc(=O)n3c2n1CC3CN1CCC(NCc2ccc(C(F)(F)F)nn2)CC1
<RX_3>COC(=O)c1ccc(CN(C)C(=O)OC(C)(C)C)cc1-c1ccccc1
<RX_2>CCOC(=O)CN1CCN(C(=O)Cc2csc(NC(=O)c3ccc(Cl)cc3)n2)CC1
<RX_4>CC1(C(C)(C)N2CCCS2(=O)=O)CO1
<RX_7>CC(=O)N(c1ccccc1)C1CC(C)N(Cc2ccccc2)c2ccccc21
<RX_6>CC1(C)CCC(C)(C)c2c(OCc3cccc4ccccc34)cc([Se]C#Cc3ccc(C(=O)O)cc3)cc21
<RX_7>COc1ccc(CN(Cc2ccc(OC)cc2)c2nc(C)c(C)c(NCc3cc(-c4ccc(F)cc4)no3)c2N)cc1
<RX_7>Nc1c(F)cccc1CCNC1CCN(Cc2ccccc2)CC1
<RX_2>CCCCOCCOc1ccc(-c2cnc3c(c2)C=C(C(=O)Nc2ccc(CN(C)C4CCOCC4)cc2)CCN3CC(C)C)cc1
<RX_9>Cc1nc(-c2ccc(F)cc2)c(C(N)=O)o1
<RX_1>O=C(O)c1cc2ccccc2cc1Nc1ccccc1
<RX_6>CC(O)(c1ccc(N2CCN(S(=O)(=O)c3cccs3)C[C@@H]2CN2C3COCC2C(O)C3)cc1)C(F)(F)F
<RX_6>CC(C)(C)OC(=O)c1c(N)ccc2c1OCC1CC21
<RX_1>CCOC(=O)Cc1cn(Cc2ccc(OCc3csc(-c4ccccc4)n3)nc2)nc1-c1ccccc1
<RX_1>COC(=O)Cc1ccc([N+](=O)[O-])c(N(C)C)c1
<RX_2>O=C(N[C@H]1CC[C@H]2CN(Cc3ccccc3)C[C@@H]12)C(C1CCCCC1)C1CCCCC1
<RX_2>CC(C)c1cc(Nc2nc(N3C[C@H](O)C[C@H]3C(=O)Nc3ccc(F)nc3)nc3c2CCC3)n[nH]1
<RX_7>COC(=O)CCCCCCCCCCCCCCO
<RX_1>CC(C)N(CC#N)C1CCCCC1
<RX_2>Cc1cc(C(=O)N2CCC(O)CC2)ncc1C(c1cc(F)ccc1F)S(=O)(=O)c1ccc(F)cc1
<RX_9>CC1(CNc2cnc(Cl)nc2C(N)=O)COC1
<RX_3>CC(C)(C)OC(=O)N1CCC(n2cc(-c3cnc(N)c(-c4ccc(NC(=O)c5cn(CCF)cc(-c6ccc(F)cc6)c5=O)cc4)c3)cn2)CC1
<RX_2>COC(=O)CNC(=O)c1ccccc1Cl
<RX_1>Cn1c(=O)c2cccc(N)c2c(=O)c2ccccc21
<RX_2>CS(=O)(=O)c1cccc(C(=O)N2CCC(=O)CC2)c1
<RX_1>Cn1nnnc1SCCl
<RX_2>Cc1cc(N(C)C(=O)N(C)[C@@H]2CN(C(=O)C3CCC(F)(F)CC3)C[C@H]2c2ccc(F)cc2)cc(C(F)(F)F)c1
<RX_1>CC(Oc1ccccc1)C(=O)N1CCN(c2nc(N)nc3ccc(-c4ccc(F)cc4)nc23)CC1
<RX_2>CC(C)(C)OC(=O)NCCNC(=O)[C@@H]1C[C@@H](Oc2cccc(-c3ccccc3)c2)CN1C(=O)OC(C)(C)C
<RX_1>O=S(=O)(c1ccc(Br)cc1)C1CCN(CCc2ccc(F)cc2F)CC1
<RX_7>CC(C)(C)c1csc(-c2cc3cc(C(=O)n4cc(CC(=O)OCc5ccccc5)c5cc(N)ccc54)ccc3o2)n1
<RX_2>CCCCCS(=O)(=O)NC(=O)/C=C/c1ccc(OCCOC2CC2)cc1Oc1ncc(C(F)(F)F)cc1Cl
<RX_1>CC(C)(C)c1cnc(CSc2cnc(NC(=O)Cc3ccc(CNC[C@@H](O)CO)cc3)s2)o1
<RX_2>CCOc1ccsc1C1=N[C@@H](c2ccc(Cl)cc2)[C@@H](c2ccc(Cl)cc2)N1C(=O)N1CCN(CC(N)=O)CC1
<RX_1>O=C1N(Cc2cccc(N=C(c3ccccc3)c3ccccc3)n2)c2ccccc2C12COc1cc3c(cc12)OCCO3
<RX_1>CCOC(=O)c1sc(-c2ccc(Cl)cc2)c(CN(C)C)c1-c1ccc(S(=O)(=O)N=CN(C)C)cc1
<RX_6>O=C(O)C(F)(F)F
<RX_2>Cc1c(NNC(=O)CC2CC2)ncnc1N1CCC(c2ccccc2)CC1
<RX_2>Nc1ncc(C(=O)NCCO)c2scc(COc3cccc(CNc4ccccc4)c3)c12
<RX_1>CCN1c2ncc(Br)cc2C(=O)N(C)c2ccc(F)nc21
<RX_1>Nc1nnc(N2CCCC3CCCCC32)c(-c2ccccc2)n1
<RX_1>CCC[C@H]1O[C@@H]1C(=O)OC
<RX_1>CCOC(=O)c1sc(-n2cnn(Cc3ccc(S(C)(=O)=O)cc3)c2=O)cc1C
<RX_10>N#Cc1ccc(CBr)cc1Br
<RX_1>O=S(=O)(Nc1nccnc1-c1ccc(Cn2ccc3ccccc32)cc1)c1ccccc1Cl
<RX_2>COc1nnc(C(C)(F)F)cc1COS(C)(=O)=O
<RX_6>COc1ccc2c(Oc3ccc(OCCN4CCCCC4)cc3)c(-c3ccc(OCc4ccccc4)c(C(=O)O)c3)ccc2c1
<RX_3>C=Cc1ccc(OCOC)c(OCOC)c1
<RX_6>O=C(O)C1Cc2ccc(Cl)cc2NC1=O
<RX_2>CCC(=O)N1CCN(c2cc(C)c3c(=O)cc(Nc4ccccc4)n(-c4ccccc4)c3n2)CC1
<RX_1>CC(C)CC(Oc1ccccc1)c1ccc(Br)cc1
<RX_1>CC(C)(C)OC(=O)N1CCN(C2CCC2)C[C@@H]1C(=O)N1CCN(Cc2ccccc2)CC1
<RX_2>CC(=O)N(C(C)=O)n1c(=O)[nH]c2ccccc2c1=O
<RX_2>Cc1ccc(C(=O)Nc2ccc(NC(=O)Cc3ccccn3)cc2)c(-c2ccc(C(F)(F)F)cc2)c1
<RX_1>COCCCN1C(=O)C(C)(C)c2ccc(COC3CN(C(=O)OC(C)(C)C)CCC3c3ccc(OCCCOCc4ccccc4OC)cc3)cc21
<RX_6>CC1(C2CCCC2)Cc2cc(OCCCCOc3ccc(CCC(=O)O)cc3)c(Cl)c(Cl)c2C1=O
<RX_3>COc1ccc(C=O)c(-c2ccc(O[Si](C)(C)C(C)(C)C)cc2)c1O
<RX_1>CC(=O)c1ccc(NCCNc2nc(-c3ccc(Cl)cc3Cl)cc3nccn23)nc1NC(=O)OC(C)(C)C
<RX_1>COC(c1cccc2c1CCC2O[Si](C)(C)C(C)(C)C)C(F)F
<RX_2>Cc1ccc(S(=O)(=O)OCCOCCSC(c2ccccc2)(c2ccccc2)c2ccccc2)cc1
<RX_1>Cn1cc(C(=O)NCc2ccc(Cl)cc2)c(=O)c2cc(CN3CC[C@@H](O)C3)oc21
<RX_2>N#Cc1c(C(=O)NC2CC2)cnn1-c1ccc(Cl)cc1
<RX_3>COC(=O)C(C)(C)C(C)Nc1c(C(N)=O)cnn2cc(-c3ccccc3)cc12
<RX_1>C(=NNc1cc(N2CCOCC2)n2nc(-c3ccccc3)cc2n1)c1cccc2[nH]ccc12
<RX_3>CCOC(=O)/C=C/CC1Cc2ccccc2C1
<RX_1>COc1cc2c(Oc3cc4ccccc4nc3C)ccnc2cc1OCCCNC(=N)N
<RX_2>O=C(Nc1ccc(Cl)c(-c2ccccn2)c1)c1ccc(S(=O)(=O)NCC(F)(F)F)cc1
<RX_6>CC(C)(C)OC(=O)CN1C(=O)C(N)CCC(=O)N1Cc1ccccc1
<RX_7>COc1cc2cc(-c3cccc(N)c3)nc(C)c2cc1OC
<RX_6>Cc1ccc(C(=O)O)cc1N1CCC2(CC1)OCCO2
<RX_3>CC(C)CC1=CCCC1O
<RX_6>CC(C)(C(=O)O)c1cc(F)ccc1Br
<RX_2>CN1CCCC1CCNC(=O)CCn1cnc2c(=O)[nH]cnc21
<RX_7>Cc1ccc(O[C@H]2CCN(C(=O)OCc3ccccc3)C[C@H]2O)cc1C
<RX_2>CC(C)(NC(=O)c1ccc(C2CC2)c(OCC2CC2)n1)c1ccccn1
<RX_1>CC1(C)OC(=O)N(CC(N)=O)c2ccc(Br)cc21
<RX_6>Cc1onc(-c2ccccc2)c1-c1cn2cc(N)ccc2n1
<RX_1>CCC(CC)Oc1cc(-c2nc(CNC(=O)c3ncccc3C)co2)ccc1OC
<RX_6>Nc1nccc(-c2ccc3c(c2)CCN3)n1
<RX_1>COC(=O)c1cc(SC)c2nc(Cl)nc(N3CCOCC3)c2n1
<RX_1>Cc1ccc(-n2nccn2)c(C(=O)N2CCC[C@@H](C)[C@H]2CNc2cc(C)nc3nc(C)nn23)c1
<RX_6>CC(C)N1CCn2c(CC3(c4ccc(Cl)c(Cl)c4)CCCC3)nc(=O)c(O)c2C1=O
<RX_2>O=C(Nc1cccnn1)N1CCN(c2nccc(-c3ccc(F)cc3F)n2)CC1
<RX_3>C=CC1(c2cncc(-c3ccc4c(c3)CCc3nncn3-4)c2)CC1
<RX_2>CC(=O)Oc1ccc2ncc(OCCN3CCC(NC(=O)c4ccc5c(c4)NC(=O)CS5)CC3)nc2c1
<RX_6>O=C(O)c1cc2c(Br)csc2cn1
<RX_7>COc1c(N)cc(Oc2c(Cl)cc(C(=O)N(C)CC(=O)O)cc2Cl)cc1C(C)C
<RX_7>COC(=O)COc1cc(N)nc(C)c1CN
<RX_6>Cc1ccc2c(Nc3cc(C(=O)Nc4cccc(Br)c4)ccc3Sc3ccc(N)cc3)ncnc2n1
<RX_2>C#CC1(COS(C)(=O)=O)CC1
<RX_2>O=C(O)CCCCCCCCCCCCCCCCCN1C(=O)C=CC1=O
<RX_3>CCOc1ccc(-c2ccc(O)c(F)c2F)c(F)c1F
<RX_2>CN(Cc1ccccc1)C(=O)C(=O)c1c[nH]c2ccccc12
<RX_6>O=C(O)c1cncc(-c2ccoc2)c1
<RX_2>O=C(Cc1ccc(Cl)cc1)Nn1nc(-c2ccc(Cl)cc2)c2ccccc2c1=O
<RX_1>CN(CC(O)c1ccccc1)c1ccc2ncc(-c3cc4cnccc4o3)n2n1
<RX_9>Cc1c(-c2ccncc2)c(-c2ccc(F)cc2)n2c1SCC2
<RX_1>CC(C)(C)OC(=O)NCCN1CCN(c2ccc(-n3ccc(OCc4ccc(Cl)cn4)cc3=O)cn2)CC1
<RX_2>CC(C)(C)OC(=O)Nc1sc2cc(F)cnc2c1C(=O)Nc1cnccc1N1CCC[C@H](NC(=O)OC(C)(C)C)C1
<RX_2>CS(=O)(=O)Nc1ccc(CNC(=O)C=Cc2ccc(C(F)(F)F)nc2OCc2ccccc2)cc1F
<RX_2>CNC(=O)Nc1nc(NCc2ccc3c(c2)OCO3)c2cc(Cl)ccc2n1
<RX_2>CCCCCCCCCCCCCCCCNC(=O)N(C)CCO
<RX_2>COc1cc2ccccc2cc1NC(=O)Nc1cccc2ccccc12
<RX_7>OCCC1CCC2(CC1)OCCO2
<RX_1>O=C(OCc1ccccc1)[C@@H](O)CC1CCC1
<RX_6>COC(=O)C1=C(C)NC(C)=C(C(=O)OCCOc2ccc(OCCN)cc2)C1c1cccc([N+](=O)[O-])c1
<RX_2>CC(C)(C)c1cc(NC(=O)c2ccc(-c3ccc([N+](=O)[O-])cc3)o2)cc(C(C)(C)C)c1O
<RX_2>O=C(Cc1ccc(Cl)c(OC(F)(F)F)c1)N1CCCc2c1cnn2-c1ccc(F)cc1
<RX_3>CCCCCC1CCC(c2cccc(F)c2F)(C2CCC(=COC)CC2)CC1
<RX_1>CC(C)(C)OC(=O)c1ccc(CBr)cc1
<RX_1>CC(C)C[C@@H](O)C(=O)OCc1ccc([N+](=O)[O-])cc1
<RX_1>CCOC(=O)c1cccnc1NOCc1ccccc1
<RX_2>CC(=O)N1CC(c2ccc3c(c2)-n2nc(-c4ncnn4C(C)C)cc2CCO3)C1
<RX_2>O=S(=O)(NCCCN1c2ccc(Cl)cc2CCc2cc(Cl)ccc21)c1ccc(Cl)cc1
<RX_1>CCOC(=O)C(CC(C)C)c1cc(-c2ccc(C(F)(F)F)cc2)cc(C2CCCC(C(F)(F)F)N2Cc2ccccc2)c1
<RX_2>CC(=O)N1CCC(=O)NCc2ccccc21
<RX_3>N#CC1(N2CCOCC2)CCN(Cc2ccccc2)CC1
<RX_1>C=CCOC(=O)c1ccccc1Oc1cccc2c1C[C@](NC(=O)OC(C)(C)C)(C(=O)OC)CC2
<RX_6>COC(=O)CN(c1csc(-c2cccc(NC3CCCCC3)c2)c1C)S(N)(=O)=O
<RX_6>CC(C)O
<RX_3>c1ccc2c(-c3c4ccccc4c(-c4ccc5ccc(-c6ccc7c8ccccc8c8ccccc8c7c6)cc5c4)c4ccccc34)cccc2c1
<RX_6>O=C(O)Cn1c(=O)n(C2CCN([C@@H]3Cc4cccc5cccc3c45)CC2)c2ccccc21
<RX_1>COc1cccc(Nc2cc3ccc(-c4cc(F)ccc4C)cc3cn2)n1
<RX_6>Cc1nc(-c2ccccc2)oc1-c1cc(CN)[nH]n1
<RX_7>O=[N+]([O-])c1ccc(F)c(CO)c1
<RX_6>O=C(Nc1ccc(Oc2ccc3[nH]c(C(=O)O)cc3c2)nc1)c1ccc(Cl)c(Cl)c1
<RX_7>COc1ccc(CCN)c(C)c1
<RX_6>COc1ccc(C(=O)N2C(=O)Cc3cccc(CC(=O)O)c32)cc1
<RX_1>CCCC[Sn](CCCC)(CCCC)c1cccc(C)n1
<RX_2>CC1CCCN(c2nc(C(F)(F)F)c(C(=O)Nc3ccc(N4CCCN(S(=O)(=O)Cc5ccccc5)CC4)nc3)o2)C1
<RX_7>Cc1nc(N[C@@H](CO)c2ccc(F)cc2)nc(Nc2cc(C3CC3)[nH]n2)c1N
<RX_2>COc1c(Cl)cc(C)c(C)c1NC(C)=O
<RX_5>O=C(NCc1ccccc1SC1CC1)C(F)(F)F
<RX_7>CC(C)(C)OC(=O)N1CCC2(CC(CN)C2)C1
<RX_7>COc1ccc2c(CO)nc(Nc3cc(C)[nH]n3)cc2c1
<RX_2>Cc1cc(C(=O)Nc2cc(Oc3ccc4nc(NC(=O)C5CC5)cn4c3)ccc2F)n(C)n1
<RX_1>Cn1nc(C2CC2)c(C=O)c1-n1ccc2cc(Cl)cnc21
<RX_1>CCNCCCN1C(=O)C(c2ccccc2)(c2ccccc2)C(C#N)=C1SCC
<RX_1>CC(C)(C)OC(=O)NC1CCN(CCC(c2ccccc2)c2ccccc2)CC1
<RX_6>CN1c2ccccc2C(c2ccccc2)=NCC1C[C@](C)(NC(=O)OC1C2CC3CC(C2)CC1C3)C(=O)O
<RX_1>COc1ccc2nnc(=O)n(CCN3CCC(NC(=O)OC(C)(C)C)CC3)c2c1
<RX_7>COc1ccc(NS(=O)(=O)C(F)(F)F)cc1C[C@H]1[C@@H](O)c2cc(OCc3nc4cc(F)c(F)cc4s3)ccc2OC1(C)C
<RX_2>Nc1ncccc1C(=O)NCc1ccc(CCc2ccccc2)cc1
<RX_2>CNC(=O)c1cc(Oc2ccc3c(C(=O)Nc4cccc(C(F)(F)F)c4)cccc3c2)ccn1
<RX_1>O=[N+]([O-])c1ccc(Br)cc1NC1CCN(C2CCOCC2)CC1
<RX_1>COc1ccc2cc(C(OC)c3cn(C(c4ccccc4)(c4ccccc4)c4ccccc4)cn3)ccc2c1
<RX_1>CC(C)c1nn(Cc2cc(=O)[nH]c3c(F)c(F)ccc23)c2ccccc12
<RX_1>Brc1cc2[nH]ncc2cc1OCc1ccccc1
<RX_2>CC(C)(O)[C@H](CC1CC1)NC(=O)c1cnc(C2CC2)c(OCC2CC2)n1
<RX_7>COC(=O)[C@H](Cc1ccc(-c2ccc(C#N)cc2)cc1)NC(=O)[C@@H]1Cc2cc(N)c(O)cc2CN1C(=O)OC(C)(C)C
<RX_1>CC1(C)COc2cc3c(cc21)C1(CO3)C(=O)N(Cc2ccc(C(F)(F)F)o2)c2ccccc21
<RX_1>Cc1cn(Nc2ccncc2)c2ccc(OCc3ccccc3)cc12
<RX_3>O=C(O)c1ccc(-c2cc(OCc3ccccc3)cc(OCc3ccccc3)c2)cc1
<RX_1>CO[C@H]1O[C@H](COCc2ccccc2)[C@@H](OCc2ccccc2)[C@@]1(C)OCc1ccccc1
<RX_5>CC(C)(C)OC(=O)N1CCc2ccoc2CC1
<RX_4>Clc1ccc(C2(COC3CCCCO3)CO2)cc1
<RX_7>COc1cccc(CO)c1
<RX_2>O=C(NC12CC3CC(CC(C3)C1)C2)[C@H]1CCCN(c2ccccc2)C1
<RX_1>CCOCCn1c(N2CCCN(CCC3(Cc4ccc(F)cc4)CCN(Cc4cc(OC)c(OC)c(OC)c4)C3=O)CC2)nc2ccccc21
<RX_1>COc1ccccc1CN1CCN(C)C(C(c2ccccc2)c2ccccc2)C1
<RX_7>COc1ccc2c(c1Cl)CC(Cc1ccc(SC(F)(F)F)cc1)C2=O
<RX_6>O=C(O)[C@@H]1CCCC[C@H]1c1oc(-c2ccc(F)cc2)nc1-c1ccc(Br)cc1
<RX_1>Cc1oc(=O)oc1CSc1ccc(Cl)cc1
<RX_1>CC(C)(C)OC(=O)N1Cc2ncnc(Nc3cnc4ccccc4c3)c2C1
<RX_2>Cc1sc(C)c(C(=O)N[C@@H](C)c2ccc(C(=O)NS(=O)(=O)c3ccccc3)cc2)c1Cc1ccc(C(F)(F)F)cc1
<RX_2>Cc1onc(-c2ccccc2)c1COc1cnc(C(=O)NC2CCC(F)(F)CC2)cn1
<RX_6>CO[C@@H]1Cc2ccccc2[C@H]1N
<RX_9>CC(N)C(=O)N1N=C(c2cc(F)ccc2F)SC1(CCCN)c1ccccc1
<RX_7>C[C@H]1OCCN(Cc2ccccc2)[C@@H]1C(=O)OCc1ccccc1
<RX_2>CS(=O)(=O)OCCc1ccc2oc(=O)[nH]c2c1
<RX_6>NC(=O)c1sc(Nc2cc(C=O)ccc2[N+](=O)[O-])nc1-c1ccc(C(F)(F)F)cc1
<RX_4>CC(C)(C)OC(=O)N1CCC2(c3ccc(Cl)cc3)OC2(C)C1
<RX_4>O=C(O)CCc1c(-c2ccccc2)[nH]c2ccc(F)cc12
<RX_6>Oc1ccc(-c2cnc(Nc3ccc(OCCN4CCCC4)cc3)s2)cc1
<RX_1>COC(=O)c1ccc(COc2cc(Cl)ccc2-c2nc3cc(F)c(F)cc3n2Cc2ccccc2)cc1
<RX_2>CCNC(=O)c1noc(-c2cc(Cl)c(OCc3ccccc3)cc2OCc2ccccc2)c1NC(C)=O
<RX_6>CCCCCc1c(-c2ccccc2)n(Cc2ccccc2)c2ccc(-c3ccc(O)cc3)cc12
<RX_3>Oc1c(-c2ccnc(Cl)n2)cccc1C(F)(F)F
<RX_6>O=S(=O)(Nc1nccs1)c1ccc2c(c1)CNCC2
<RX_6>CC(C)C#Cc1cc(N(C(=O)[C@H]2CC[C@H](C)CC2)C2CCN(C(=O)CCCCCNC(=O)OC(C)(C)C)CC2)c(C(=O)O)s1
<RX_1>CCOC(=O)c1cn(-c2nc(SC(C)C)nc(C(F)(F)F)c2I)nc1C(F)(F)F
<RX_6>OC[C@@H]1CNCC[C@H]1N1CCc2ccccc21
<RX_2>CS(=O)(=O)NC(=O)Cc1csc2cc(OCc3ccc(Cl)cc3Cl)ccc12
<RX_2>O=C(O)C(=O)O
<RX_2>CC(C)C(NC(=O)OC(C)(C)C)C(=O)N(C)CCc1ccccc1
<RX_1>O=Cc1ccc(Oc2ccc(C(F)(F)F)cn2)cc1
<RX_1>O[C@@H]1CN(c2cc(Cc3ccccc3)c(Br)cn2)C[C@H]1O
<RX_1>C=Cc1c(N)c(C(=O)OCC)cc(C(F)(F)F)c1CN1CCC[C@H](N(C)C(=O)OC(C)(C)C)C1
<RX_2>CCOC(=O)Cc1csc(NS(C)(=O)=O)n1
<RX_6>CCC(=C(c1ccc(OC(C)=O)cc1)c1ccc(OC(C)=O)cc1)c1ccc(/C=C/C(=O)O)cc1
<RX_5>COc1cc(Cl)c(NC(=O)OC(C)(C)C)cc1OCc1c(OC)ccc(F)c1F
<RX_6>Oc1ccccc1Oc1ccccc1
<RX_8>Cc1cc(OCCO)c(OCCO)cc1-c1cccc(C=O)c1C
<RX_1>CCOC(=O)c1c(CN2CCNCC2)nc2cc(OC)c(OC)cc2c1-c1ccc(OC)c(OC)c1
<RX_2>Cc1c(CN(C)C(=O)/C=C/c2cnc3c(c2)CN(CCCN2CCOCC2)CC(=O)N3)sc2ccccc12
<RX_2>CN(CC1CCOCC1)C(C)(C)C(=O)Nc1nnc(C(C)(C)C#N)s1
<RX_1>CCCOC(=O)COc1cc2c(=O)c(Cc3cccnc3)cn3c4ccc(Br)cc4c(c1)c23
<RX_9>CC1(C)CN(Cc2ccccc2)CCC1c1c(F)cc(F)c2ccoc12
<RX_6>CC(C)Oc1ccc(-c2nc(-c3cccc4c3CCNC4)no2)cc1C#N
<RX_2>CCCC(CCC)NC(=O)c1ccc(O)c(O)c1
<RX_9>COc1ccc(/C=C\Br)cc1O
<RX_7>C=CC(C)(O)CCC(C)CC
<RX_1>O=C(Oc1ccc(Cl)cc1)N1CCCc2cc(OCCCCBr)ccc21
<RX_3>CC(C)S(=O)(=O)c1cc(C#Cc2cc(Cl)ccc2OCC(=O)OC(C)(C)C)ccc1C(=O)N1CCOCC1
<RX_8>COc1cc(OC)c2c(=O)[nH]c(-c3ccc(OCCNC(C)C)c(-c4ccc(S(C)=O)cc4)n3)nc2c1
<RX_2>NCC1CCN(C(=O)Oc2ccc(Oc3ccc(C(F)(F)F)cn3)cc2)CC1
<RX_3>Cc1cccc(C2(C#N)CC=CC2)c1
<RX_1>O=[N+]([O-])c1ccc(F)cc1OCC(F)(F)F
<RX_3>CC(=O)C1(c2cnc(C)nc2)CCOCC1
<RX_2>NS(=O)(=O)c1cc(C(=O)N(Cc2ccccc2)Cc2ccccc2)cc(N2CCCC2)c1Oc1ccccc1
<RX_2>Cc1ccc(S(=O)(=O)N[C@@H](CSCc2ccccc2)C(=O)NCCN(C)C)c2ccccc12
<RX_9>NNc1nccc(N2CCC[C@@H]2COc2cccc3ccccc23)n1
<RX_6>NCC(=O)c1cccnc1
<RX_1>COC(=O)COc1cc2c(cc1Cl)N(C(=O)OC(C)(C)C)CC(C(=O)N1CCC(C#N)(Cc3ccc(F)cc3)CC1)O2
<RX_3>CCC1CCCC(c2nc(SC)ns2)C1
<RX_1>CNC(=O)c1cccc(Cl)c1Nc1nc(Nc2ccc3c(c2)C(C)(C)CCC(=O)N3)ncc1Cl
<RX_8>O=C(COc1ccccc1)[C@@H]1CCCN1C(=O)[C@@H]1CCCN1C(=O)CCc1ccccc1
<RX_2>Cc1ccc2[nH]cc(Cn3nc4c(c3-c3cc(C(=O)NCCN(C)C)cn3C)c(=O)n(C)c(=O)n4CC(C)C)c2c1
<RX_7>O=C(O)CCCc1ccc(C2CCCCC2)cc1
<RX_3>Nc1cccc(-c2cc3nc(-c4cnc(N)nc4)nc(N4CCOCC4)c3s2)c1
<RX_1>N#Cc1ccc(Oc2ccc(CN3CCC(c4ccccc4)C3)cc2Cl)nc1
<RX_2>CCOC(=O)C1CCCN(C(=O)COc2ccc(-c3ccc(C#N)cc3)cc2)C1
<RX_6>CCOP(=O)(CCO)OCC
<RX_1>N#CCOc1ccc(C=O)cc1
<RX_3>COc1ccc(-c2cn(CCN3CCCCC3)nc2OCc2ccccc2)cc1
<RX_3>COCc1cc(C=O)cc(COC)c1
<RX_9>NNc1cc(C(c2cc(F)ccc2F)S(=O)(=O)c2ccc(Cl)cc2)c(Cl)cn1
<RX_1>COc1cc2ncc(NC3CCCCC3)nc2cc1N1CCOCC1
<RX_1>NC(=S)NN=CC=Cc1cccc(O)c1
<RX_6>Cc1ccc(-c2cc(C(=O)O)nn2-c2cccnc2)nc1
<RX_1>CNCc1cc(-c2ccccc2F)n(S(=O)(=O)c2cccc(S(C)(=O)=O)c2)c1
<RX_1>FC(F)(F)c1nnc2ccc(N3CCN(Cc4ccsc4)CC3)nn12
<RX_1>CSc1cc(Oc2ncc(F)cc2C(=O)N[C@H]2CC[C@H](O)CC2)ccc1Cl
<RX_7>Nc1ccc2[nH]c3c(c2c1)CC(N1C(=O)c2ccccc2C1=O)CC3
<RX_1>FC(F)(F)c1cccc2c(-c3cccc(NCc4cc(Br)cs4)c3)c(Cc3ccccc3)cnc12
<RX_2>CCOC(=O)C(CNC(=O)C1CCN(c2ccncc2)CC1)NS(=O)(=O)c1ccc2ccccc2c1
<RX_1>COc1ccc(CNc2nc(-n3cccn3)nc3sc(Cl)cc23)cc1OC
<RX_1>CCc1cc2c(N3CCN(C(=O)Cc4ccccc4)CC3)nc(Cl)nc2s1
<RX_1>CCOC(=O)[C@@H](CCCC1CCN(C(=O)OCc2ccccc2)CC1)N[C@H]1COc2ccccc2N(CC(=O)OCc2ccccc2)C1=O
<RX_4>c1ccc(Nc2nc(-c3ccccn3)cs2)nc1
<RX_1>CCOC(=O)c1nc2ccc(COc3ccc(OCc4ccc5ccccc5n4)cc3)cc2o1
<RX_6>O=C(Cn1nc(C(F)(F)F)c2c1CCCC2)Nc1sc2c(c1C(=O)O)CCCC2
<RX_1>CCOC(=O)c1sc(Cc2ccccc2)nc1OCCCc1cc(OC(C)C)nn1Cc1ccc(Cl)cc1Cl
<RX_2>CNC(=S)N1CCc2[nH]cnc2C1
<RX_7>CC/C(=C(\F)CO)c1cc2c(cc1OC)OC(C)(C)C=C2C(C)C
<RX_1>COc1ccc(O[C@H]2C[C@@H](C(=O)N3CCCC3)N(C(=O)OCc3ccccc3)C2)cc1
<RX_7>Cc1cc(N)c(Sc2ccc(O)cc2)cc1NC(=O)Cc1ccccc1
<RX_2>O=C(Nc1ccc(Cl)c(-c2ccccn2)c1)c1ccc(CNC(=O)c2ccccn2)cc1
<RX_2>Nc1nc(Cl)ccc1C(=O)NCc1ccc(Oc2ccccc2)s1
<RX_6>O=C(O)c1cccc(CNC(=O)c2cccnc2SCCCc2ccc(F)cc2)c1
<RX_1>O=C(c1ccc(OCCCC(F)(F)F)cc1)N1CCC[C@H]1CN1CCCC1
<RX_2>O=C(O)c1cc(NC(=O)C2CCCCC2)ccc1O
<RX_3>CC(=O)c1ccccc1-c1ccc(C)cc1
<RX_3>COc1cccc(C(=O)c2cn(-c3cccc(-c4ccccc4OC(F)(F)F)c3)cn2)c1
<RX_2>COC(=O)c1ccc2c(c1)Cc1cc(C)ccc1O2
<RX_2>CC(=O)N1CCC[C@H](NC(=O)c2c[nH]c3c(-c4c(OCC5CC5)ccc5c4OCO5)ncnc23)C1
<RX_7>CN1CCC2C1CCN2c1ccc(N)cc1
<RX_1>Cc1cc(C(=O)O)ccc1Nc1ncc2c(n1)N(C1CCCC1)CC1(CC1)C(=O)N2C
<RX_3>COCCn1ncc(-n2cc(C#Cc3cccc(C)c3)nc2C)cc1=O
<RX_7>CN1CCN(c2ccc(C(=O)Nc3n[nH]c4ccc(S(=O)(=O)c5ccccc5)cc34)c(N)c2)CC1
<RX_2>CCCCCCCCCCCCn1nnnc1NC(=O)Nc1c(C(C)C)cccc1C(C)C
<RX_3>Clc1ccc(-n2cnc(-c3ccco3)c2)cc1
<RX_3>CCOC(=O)C(CN1CCCCC1)(NC(C)=O)C(=O)OCC
<RX_1>COc1cccc(N=Cc2ccccc2C)c1
<RX_2>CCCCCCOC(=O)C1=C(C)NC(C)=C(c2ccccn2)C1c1cccc([N+](=O)[O-])c1
<RX_2>O=C(Nc1ccccc1)c1c(F)cccc1[N+](=O)[O-]
<RX_2>CCOC(=O)C(=O)CC(C)(C)c1ccc(Cl)c(F)c1OC
<RX_6>CCOC(=O)c1cc2c(C)c(N3CCNCC3)ccc2o1
<RX_1>CC(C)C1NS(=O)(=O)N(COC(=O)c2c(Cl)cccc2Cl)C1=O
<RX_1>COc1nnc(Cl)cc1-c1cc2ccc(CN3CCN(C)CC3)cc2n1C(=O)OC(C)(C)C
<RX_4>Cc1csc2ccc3[nH]c4c(c3c12)CNCC4
<RX_7>CCOC(=O)C(Cc1ccc(C(F)(F)F)cc1)C(O)c1ccc(Cl)nc1
<RX_2>CCC(Oc1ccc(OC(F)(F)F)cc1)C(=O)N1CC(=O)Nc2cccnc21
<RX_2>CN(C[C@H]1Cc2ccccc2O1)C(=O)c1nc2c(s1)CCOc1cc(-c3cn[nH]c3)ccc1-2
<RX_1>COc1cc2c(cc1Nc1ncc(Cl)c(Nc3ccc(N4CCN(C)CC4)cc3OC)n1)CCN(CC(N)=O)CC2
<RX_2>CC(C)(C)OC(=O)N1CCC(C)(C(=O)Nc2cccc(C(C)(C)C)c2)CC1
<RX_6>COCCOc1ccc2c(c1)[nH]c1c(C(=O)O)ncc(-c3cccc(NC(=O)OCc4ccccc4)c3C)c12
<RX_1>CC(C)(C)OC(=O)n1cc(-c2cc3cnc(Nc4ccc(OCCN5CCOCC5)cc4)cc3n2C(=O)OC(C)(C)C)cn1
<RX_1>CCn1ccc(I)cc1=O
<RX_3>COc1cc2c(cn1)c(C(=O)N1CCN(C(=O)OC(C)(C)C)CC1)c(Cc1cccc(F)c1C)n2-c1ccccc1
<RX_1>COC(=O)c1cc(Oc2ccc(-c3nnc(C)o3)cc2)cc(OC2CCN(C)C2=O)c1
<RX_2>COc1cccc(F)c1Cn1cc(C(=O)NCC2CC2)c2ncccc21
<RX_6>O=C(O)C(CC1CCCC1)n1ncccc1=O
<RX_7>CC(C)(O)CC1(c2ccccc2)CCNC1
<RX_1>O=[N+]([O-])c1ccc(N2CCC(N3CCCC3)C2)cc1
<RX_2>Cc1c(C(=O)N2CCC(N3CCCC3)CC2)c(C(F)(F)F)nn1-c1cccc(C(F)(F)F)c1
<RX_7>O=C(N1CCC(c2cnc(-c3ccc4c(c3)CC3CCC(C4)C34CN(CC(F)(F)F)S(=O)(=O)N4)s2)CC1)C(F)(F)F
<RX_3>c1cc(-c2c[nH]c3ncnc(Nc4ccc5[nH]ncc5c4)c23)ccn1
<RX_2>C=C(C)C(=O)OCC[P+](CCCC)(CCCC)CCCC
<RX_3>Cc1cn(-c2ccc(NC(=O)c3ccc(Cl)c(C#Cc4ccc(NC5CCC5)nn4)c3)cc2C(F)(F)F)cn1
<RX_1>CCCc1nc(CC)n(-c2ccc(OC3CCC(F)(F)CC3)cc2)c(=O)c1Cc1ccc(-c2ccccc2C#N)cc1
<RX_6>CC1=CCC(C)(C)c2cc(C#Cc3ccc(C(=O)O)cc3)ccc21
<RX_2>Cc1ccc(-n2ccnc2)c(C(=O)N2CCC[C@@H](C)[C@H]2CNc2ccc(C(F)(F)F)cn2)c1
<RX_1>C=CCOC(=O)N1COC(=O)[C@]12C1[C@@H](C(=O)O[C@H]3OC(=O)c4ccccc43)[C@@H]1C[C@@H]2F
<RX_1>Cc1nn(CCO)c(C)c1[N+](=O)[O-]
<RX_3>c1ccc2c(c1)-c1cccc(-c3cncc4sc(-c5nnn[nH]5)cc34)c1-2
<RX_2>CCNC(=O)C[C@@H]1N=C(c2ccc(Cl)cc2)c2cc(OCCOCCOCCOCCOCCOCCOCCNC(=O)C[C@@H]3N=C(c4ccc(Cl)cc4)c4cc(OC)ccc4-n4c(C)nnc43)ccc2-n2c(C)nnc21
<RX_2>Cc1cnoc1C(=O)N(Cc1cc(=O)[nH]c2c(F)cccc12)c1cccc(Cl)c1
<RX_1>CC(=O)C(Sc1ccc(Cl)cc1)c1ccccc1
<RX_1>NC(=O)c1c(Cl)ccc(Nc2c(Nc3ccccc3)c(=O)c2=O)c1O
<RX_2>COc1cc(NC(=O)Nc2ccc(-c3c(C(N)=O)[nH]c4cnccc34)cc2)cc(OC)c1
<RX_2>CN(C)C/C=C/C(=O)Nc1cccc(-c2cnccc2Oc2ccc(Oc3ccccc3)cc2)c1
<RX_1>C[C@H]1CN(Cc2nc(Cc3ccccc3)n(-c3ccc(S(N)(=O)=O)cc3F)n2)C[C@@H](C)O1
<RX_3>O=Cc1c(F)ccc(C2CC2)c1F
<RX_2>CCOC(=O)c1sc2c(NC(=O)c3ccc(N4CCN(C)CC4)cc3)ncn2c1C(F)(F)F
<RX_1>Cc1ccc(-c2ncccn2)c(C(=O)N2CCC[C@@H](C)[C@H]2CNc2ccc(C#N)cn2)c1
<RX_2>C[SiH](C)OC(c1ccc(C(C)(C)C)cc1)N(C(=O)c1cccs1)c1ccc(C#N)cc1
<RX_3>C[C@H](Oc1ccc(S(C)(=O)=O)cc1C(=O)N1Cc2ccc(-c3cccc(C(F)(F)F)c3)nc2C1)C(F)(F)F
<RX_1>Nc1cc(OC[C@H](N)c2ccccc2)ccc1[N+](=O)[O-]
<RX_6>CCNc1ccc(N2CCNCC2)cc1
<RX_2>CON(C)C(=O)c1nc(C)cc2c1c(=O)cc(Nc1ccccc1)n2-c1ccccc1
<RX_1>CCn1ncc(C(=O)c2ccc(S(C)(=O)=O)c(-n3nc(C)cc3C)c2Cl)c1O
<RX_3>Fc1ccc(-c2ccc(COC3CCCCO3)cn2)cc1
<RX_1>CCOC(=O)C1(NCc2cccc(O[Si](C)(C)C(C)(C)C)c2)CC1
<RX_6>CCNC(=O)N1CC2CC(CN(CC(N)COc3ccc(C#N)cc3)C2)C1
<RX_1>Cc1ccc(N2CCN(CCCc3cc(-c4ccc(F)cc4)n(C(C)(C)C)n3)CC2)cc1C
<RX_6>O=C(O)Cc1c(C(=O)c2ccc(Cl)cc2)[nH]c2cc(Cl)ccc12
<RX_1>COc1ccc2ncc(=O)n(CCCN[C@@H]3CC(=O)N(c4ccc5c(c4)NC(=O)CO5)C3)c2c1
<RX_1>CC(Oc1cc(-c2ccc(N3CCC(N4CCCC4)CC3)nc2)cnc1N)c1c(Cl)ccc(F)c1Cl
<RX_3>COC(=O)C=Cc1c(C)nc(OC)nc1OC
<RX_1>COC1=NC(C)(c2cccc(NCc3cccc(Cl)c3)c2)COC1
<RX_2>CCCCn1c(=O)n(Cc2ccccc2F)c(=O)c2[nH]c(Cc3ccc(NS(=O)(=O)c4c(C)cc(C)cc4C)cc3)nc21
<RX_1>CCOC(=O)c1nn(C(C)(C)C)c(=O)n1CC(=O)C(C)(C)C
<RX_1>Oc1cc(O)nc(SCc2cccc(F)c2F)n1
<RX_3>CC(=O)Nc1ccccc1-c1ccc2c(c1)Oc1ccccc1N2C1CCN(C(=O)OC(C)(C)C)CC1
<RX_2>CCCCC(=O)OCCNc1cc(C)nc2cn(C)nc12
<RX_7>C[C@@H](O)c1nccc(N2CCC3(CC2)CC(=O)c2cc(Cl)ccc2O3)n1
<RX_2>CN(C)C(=O)c1[nH]c(=O)c(O)c2c1CCN(Cc1ccc(F)cc1)C2=O
<RX_1>C[C@@H]1CN(C)CCN1c1nc(Cl)nc(N(C(=O)OC(C)(C)C)N(C(=O)OC(C)(C)C)C(=O)OC(C)(C)C)c1F
<RX_7>NCc1ccc([N+](=O)[O-])cc1N
<RX_2>NCC(=O)Nc1ccc(Br)cc1C(=NCCO)c1ccccc1F
<RX_7>CCCCC(=O)O
<RX_6>CC(C)(C)N(CC(=O)c1ccc(OCc2ccccc2)c2[nH]c(C(=O)O)cc12)Cc1ccccc1
<RX_1>O=C(OCc1ccccc1)c1cnc(-c2ccc(Br)nc2)[nH]1
<RX_2>COCCn1cc(C(=O)N2CCC(c3cc(CNC(=O)OC(C)(C)C)ccc3OCC(N)=O)CC2)c2cccc(C)c21
<RX_6>CC(c1ccc(C(=O)O)cc1)n1ccccc1=O
<RX_6>O=C(O)c1cc(F)cc(CNS(=O)(=O)c2ccc(-c3ccc(F)cc3)cc2)c1
<RX_3>CC(C)(C)N1C(=O)c2ccc(C#Cc3cc(Cl)ccc3OCC(=O)O)cc2S1(=O)=O
<RX_2>CN(C)S(=O)(=O)Nc1cccc(C=C2c3ccccc3CCc3ccccc32)c1
<RX_2>CC(C)C(=O)NC(N)=S
<RX_1>CCCOc1ccc(OC)c2c1C(Cc1ccc(OC)c(OC)c1)N(CC(=O)NCc1ccccn1)CC2
<RX_7>CC(=O)c1ccc(N)cc1
<RX_1>CNc1cc(CC(C)C)ccc1-c1ccccc1S(=O)(=O)Nc1onc(C)c1C
<RX_3>O=C1N(Cc2ccc(Cl)cc2)c2ccccc2C1(O)c1ccc2c(c1)OCCO2
<RX_1>Cc1nc2c(N[C@@H](C)c3nc4ccccc4n3-c3ccccc3)ncnc2[nH]1
<RX_7>Nc1cc(C(F)(F)F)cnc1N
<RX_1>Cc1cc(C=O)c(F)cc1Oc1ccc(Cl)c(C(F)(F)F)c1
<RX_6>CCS(=O)(=O)c1ccc(Oc2cc(O)cc(C(=O)OC)c2)cn1
<RX_2>O=C(NCc1ncc(C(F)(F)F)cc1Cl)c1ccco1
<RX_2>CCS(=O)(=O)N[C@H](C(=O)NCCc1ccc(O)c(OC)c1)C(C)C
<RX_2>Cn1nc(C2CCN(C(=O)CCOC3CCCCO3)CC2)nc1-c1cnc(N)c(-c2nnc(C(C)(C)C)o2)n1
<RX_1>Clc1cccc(Nc2nccc(-c3cccnc3Cl)n2)c1
<RX_1>COC(=O)[C@@H]1[C@H](NCc2cc(OC(F)(F)F)ccc2OC)[C@H](c2ccccc2)N(C(=O)OCc2ccccc2)[C@@H]1C
<RX_6>Cn1ccc2c(Cl)ncc(C(=O)O)c21
<RX_1>O=C(c1cccs1)c1cnn2c(-c3cccc(-c4ccn(CC5CCC5)n4)c3)ccnc12
<RX_1>CCOC(=O)COc1ccc(F)c(NCc2cc(-c3cccc(F)c3)ccc2Cl)c1F
<RX_3>Cc1nc(-c2cccc(C(N)=O)c2)n2c1c(C)nc1scnc12
<RX_1>CN(C)CCSCc1ccc2sc(S(N)(=O)=O)cc2c1
<RX_2>CCc1cc(C)cc(CC)c1C(=O)C(=O)NN
<RX_2>CC(C)(C)c1ccc(C(=O)NN)cc1
<RX_3>OCC#Cc1ccc(B(O)O)cc1
<RX_4>O=Cc1ccc(-c2nnn[nH]2)cc1
<RX_1>CCOC(CC)OCN1CCN(Cc2ccc(Cl)nc2)C1=N[N+](=O)[O-]
<RX_2>CC(C)(C)C(=O)Oc1ccc(C(=O)c2ccc(Cl)cc2)cc1
<RX_3>C=Cc1ccc2ccc(OC)cc2c1
<RX_1>Nc1ccc(OCc2ccccn2)c(Cl)c1
<RX_6>CN(C(=O)c1cc2c(s1)-c1cc(C(=O)O)ccc1OC2)c1ccc(F)cc1F
<RX_3>Cc1c2c(=O)n(CCCNC(=O)OC(C)(C)C)c3ccc(-c4ccc(C#N)cc4)cc3c2nn1C1CCCCO1
<RX_6>CN(c1nc2cc(C(=O)O)ccc2nc1-c1ccc(F)cc1)C1CCNCC1
<RX_5>CC(C)(C)OC(=O)NC(CCO)C(=O)O
<RX_2>CC(C)(C)OC(=O)N1CC(F)(F)C[C@H]1C(=O)NCC(=O)c1ccc(Br)cc1
<RX_3>CN1CCC(c2cccc3ccc(-c4cncnc4)cc23)CC1
<RX_1>CSc1ccc(N)nc1
<RX_2>CC(C)OC(=O)N1CCC(n2ncc(COc3ccc(-n4cnnn4)nc3)n2)CC1
<RX_2>CCOc1ccc(NC(=O)c2cncc(Br)c2)c([N+](=O)[O-])c1
<RX_6>CC(C)c1ccc(N2CCNCC2COc2ccc(Cl)cc2)cc1
<RX_2>CCS(=O)(=O)N1CCC(c2c[nH]c3c(C(N)=O)cc(-c4cccc(CNC(=O)C5CCOC5)c4)cc23)CC1
<RX_2>CC(C)(C)c1ccc(CNS(=O)(=O)c2ccccc2)cc1
<RX_1>C#C[C@H]1O[C@@H](n2cnc3c(N[C@H]4CC[C@H](OC)CC4)ncnc32)[C@H](OC(C)=O)[C@@H]1OC(C)=O
<RX_3>CC(=O)Nc1nc2ccc(-c3cncc(NS(=O)(=O)c4ccc(C)cc4)c3)cc2s1
<RX_3>CC1(O)CCN(Cc2ccccc2)C1
<RX_6>NC[C@H]1CN(c2ccc(C3CCN(C(=O)CO)CC3)c(F)c2)C(=O)O1
<RX_2>CC(C)C(=O)Nc1cccc(C2CCN(CC[C@H](NS(=O)(=O)c3cc(Cl)ccc3Cl)c3ccccc3)CC2)c1
<RX_1>N#Cc1ccc(OCc2sc(-c3ccc(C(F)(F)F)nc3)nc2CCCOCc2ccccc2)cc1Cl
<RX_2>COc1ccc(C2=NC(C)(c3ccc(Cl)cc3)C(C)(c3ccc(Cl)cc3)N2C(=O)Cl)c(OC(C)C)c1
<RX_1>CN1C(=O)SC(=Cc2ccc([N+](=O)[O-])cc2)C1=O
<RX_6>c1ccc2nc(C3CNC3)ccc2c1
<RX_2>O=C(NCCO)c1cc([N+](=O)[O-])cc([N+](=O)[O-])c1Cl
<RX_1>COC(=O)N[C@H]1CCN(c2c(C(C)N)cc(Cl)c3cccnc23)C1
<RX_2>CCCC(C)C(=O)NC(=S)Nc1ccc(Oc2ncnc3cc(OC)c(OC)cc23)cc1
<RX_1>C[C@@H]1CN(CC(=O)OCc2ccccc2)[C@@H](CN2CCCC2=O)CN1C(=O)OC(C)(C)C
<RX_1>CCc1cccc(N2CCN(Cc3ccc([N+](=O)[O-])cc3)CC2)c1
<RX_1>CC(C)(C)OC(=O)N1CCCC(CNc2cc(Nc3cnc(C#N)cn3)ncc2-n2ccc(CN3CCOCC3)c2)C1
<RX_2>CS(=O)(=O)Nc1cccc(Br)n1
<RX_4>Cc1csc(-c2cc3cccc(NS(=O)(=O)c4cccs4)c3[nH]2)n1
<RX_1>CNCCc1ccc([N+](=O)[O-])cc1
<RX_2>CCNC(=O)c1ccc(-n2nnc(C(=O)NC3CC3)c2Cc2ccccc2)cc1
<RX_9>CC1(C)CC(CNc2ccc(Cl)c(-c3cc(N)ncc3Cl)n2)CCO1
<RX_2>CCCC1CC(=O)C2=C(C1)NC(C)=C(C#N)C2c1cc(Br)c(OCC=CC(=O)NCCOC)c(OCC)c1
<RX_2>CC(C)(C)c1ccc(CN(CCc2cccc(C(F)(F)F)c2)C(=O)c2ccc(F)c3cc[nH]c23)cc1
<RX_1>O=C(OCc1ccccc1)N1CCC(CN2CCC(Cc3ccc(F)cc3)CC2)C1
<RX_6>COC(=O)COc1ccc(CC(=O)O)cc1
<RX_1>CC(C)CCCOc1cc(F)ccc1-c1ncnc(Nc2cccc(CS(C)(=O)=O)c2)n1
<RX_1>C=CCNCc1nnc2n1-c1ccc(Cl)cc1C(c1ccccc1Cl)=NC2
<RX_3>O=C(Cc1ccc2cc[nH]c2c1)NCC#Cc1ccc(OC(F)(F)F)cc1
<RX_2>COc1ccc(CC(=O)OC(C)C)cc1
<RX_3>Cc1ccc2c(-c3cccc(F)c3)ccnc2c1
<RX_2>O=C(NCc1cccc2ccccc12)c1cccc(-c2cnc3c(c2)N(Cc2cc(Cl)ccc2C(F)(F)F)CCN3)c1
<RX_2>NC(=O)C[C@H](NC(=O)c1ccc2ccccc2n1)C(=O)O
<RX_1>O=C1OCCN1c1ccc(Cc2ccc3c(c2)CCN(C2CCC2)CC3)cn1
<RX_2>COC(=O)c1cc([N+](=O)[O-])c(C)s1
<RX_7>Cc1ccc(NC(=O)c2cccc(Cl)c2)cc1O
<RX_2>O=C(Nc1cccc(Oc2ccc3nccnc3c2)c1)c1cccc(F)c1
<RX_6>O=C(O)/C=C\C(=O)O
<RX_7>CCCCCCCCCOc1cc(CO)cc(OCCCCCCCCC)c1
<RX_1>COCC(C)Nc1cc(-c2ncnc(Nc3cccc(Cl)c3)n2)ccn1
<RX_2>O=C(Nc1nc(CC(=O)N2CCN(CC(=O)N3CCCC3)CC2)cs1)c1ccc2c(c1)OCO2
<RX_9>C[C@@H](O[Si](C)(C)C(C)(C)C)[C@H](CO[Si](C)(C)C(C)(C)C)Cn1cnc2c(N)ncnc21
<RX_2>CCN(C(=O)Cc1ccccc1)C1CCN(Cc2cccc(Oc3ccccc3OC)c2)CC1
<RX_2>CON=C(C(=O)NC1C(=O)N2C(C(=O)OC(c3ccccc3)c3ccccc3)=C(C)CSC12)c1csc(NC(c2ccccc2)(c2ccccc2)c2ccccc2)n1
<RX_6>COc1ccc(Cn2c3c(cc(C(=O)O)c2=O)CCCc2cc4c(cc2-3)cc(CO)n4C)c(OC)c1
<RX_2>CCS(=O)(=O)c1ccc2oc(N3CCN(C(=O)c4cc(S(C)(=O)=O)ccc4OCC(C)C)CC3)nc2c1
<RX_6>Cc1ccsc1C(=CCSc1ccc(OCC(=O)O)c(C(F)(F)F)c1)c1sccc1C
<RX_1>CN(C)C(=O)[C@H]1CCCCN1C1CCN(CC[C@H](CN(C)C(=O)c2ccccc2)c2ccc(Cl)c(Cl)c2)CC1
<RX_1>c1ncc(OC2=NOCC2)cn1
<RX_1>CCOC(=O)c1sc(-c2ccc(C)cc2)nc1NC(C)=O
<RX_6>N#CCC1CC(C(=O)O)C1
<RX_1>N#Cc1ccc(COc2cc(Cl)ccc2-c2nc3cc(F)c(F)cc3n2CC2CCCC2)c(F)c1
<RX_1>CN1C(=O)OC(C)(C)c2cc(Nc3ccccc3Cl)ccc21
<RX_9>O=[N+]([O-])c1ccc(CBr)cc1
<RX_7>CCOC(=O)c1cccc(C(C)C)n1
<RX_1>CC#CC(C)Oc1cc(-c2cccc(F)c2F)ncn1
<RX_1>COC(=O)c1ccc(OCC(=O)N(C)C)c(OC)c1
<RX_7>Nc1ccccc1C(=O)c1ccccc1
<RX_8>CCCc1nn(-c2ccc(C(F)(F)F)cn2)cc1C=O
<RX_1>COc1cc(Br)c(C)cc1Oc1ccccc1
<RX_6>O=C(NC[C@@H]1CNC[C@@H]1F)OCc1ccccc1
<RX_5>C[C@H]1[C@H](OCC(C)(C)C)OC[C@H]([C@@H](OCc2ccccc2)[C@H](Cc2cc(F)cc(F)c2)N(Cc2ccccc2)Cc2ccccc2)N1C(=O)OC(C)(C)C
<RX_2>CCOC(=O)[C@H](CSCCc1ccccc1)NC(=O)C(CSC(C)=O)Cc1ccccc1
<RX_2>CCOC(=O)N1CC(C(=O)Nc2cc(OC(=O)OC)c(C3CCCC3)cc2Br)Oc2ccc(C#N)cc21
<RX_6>Cc1cccc(C)c1-c1nc2ccc(C(=O)O)cc2[nH]1
<RX_6>O=C(CC[C@H]1C(=O)N(c2ccc(F)cc2)[C@@H]1c1ccc(OCc2ccccc2)cc1)c1ccc(F)cc1
<RX_6>Cc1ccc(C(=O)Nc2ccc(-c3ccc4c(c3)CN([C@H](C(=O)O)C(C)C)C4=O)cc2)cc1
<RX_6>Cc1nc(NC(=O)NCCC(=O)O)sc1-c1ccc(S(=O)(=O)N(C)C)cc1
<RX_2>CC(C)[C@@H](C)NC(=O)COc1cccc(Cl)c1
<RX_1>CCCCc1nc2ccccn2c(=O)c1-c1ccc(O[C@@H]2CCN(C(=O)OC(C)(C)C)C2)cc1
<RX_2>N#CCc1ccccc1NC(=O)c1cccnc1
<RX_2>Cc1cccc(NC(=O)NCC(=O)N(CC(=O)N2CCCC2)c2ccccc2)c1
<RX_6>Cc1nc(-n2nnc(C(=O)O)c2C)sc1C(=O)NCc1ccccc1
<RX_6>CC(C)Oc1ncc(-c2nc(-c3ccc4c(cnn4CCC(=O)O)c3)no2)cc1Cl
<RX_1>COc1ccc([N+](=O)[O-])c(N[C@@H](CSC)C(=O)O)c1
<RX_1>Cc1ccnc(COc2cc(-c3cccnc3)c3c(n2)CCCC3)c1
<RX_2>O=C1CCc2ccc(OCCCCN3CCN(c4cccc5sccc45)CC3)cc2N1C(=O)C1CCCCC1
<RX_2>CNC(=O)c1ccc(Cl)c(Cn2nc(-c3ncc(OC)c(Nc4ccncc4)n3)c3ccccc32)c1Cl
<RX_2>CCOC(=O)n1c(C(=O)c2cncnc2)c(NC(C)=O)c2ccc(Cl)cc21
<RX_2>NNC(=O)c1cc(Oc2cccc(C(F)(F)F)c2)cc(Oc2cccc(C(F)(F)F)c2)c1
<RX_2>CNC(=O)C(=O)CCCCCNS(=O)(=O)c1ccc(Cl)cc1
<RX_6>OCC(F)(F)COCc1ccc(Br)cc1
<RX_1>O=C(CCSCCO)NC/C=C\COc1cc(CN2CCCCC2)ccn1
<RX_2>Cc1onc(-c2ccccc2)c1C(=O)NCCCN1CCC(c2cccc(NC(=O)C(C)C)c2)CC1
<RX_1>CS(=O)(=O)c1ccc(Oc2ccc([N+](=O)[O-])cc2)cn1
<RX_2>CCOC(=O)C1CCN(c2ccc(C(=O)Nc3ccc(C)c(I)c3)cc2)CC1
<RX_2>CC(=O)N(C)c1c(I)c(N)c(I)c(C(=O)N2CCOCC2)c1I
<RX_1>CCOC(=O)c1nc(CCOC)sc1Nc1cccnc1
<RX_9>CCCN(CCC)C(C)CCC1Cc2cc(C#N)ccc2C1OCOC
<RX_7>Nc1nc2ccc(CO)cc2s1
<RX_3>CSc1nccc(C#Cc2ccc(CC(C)NC(C)=O)cc2)n1
<RX_1>Nc1cc(N2CCC[C@@H]2CO)c(Cl)cc1[N+](=O)[O-]
<RX_1>O=c1n(Cc2ccc(C(F)(F)F)nc2)nc2c(Br)c(-c3ccc(Cl)cc3)ccn12
<RX_1>CN[C@H](CN1CC[C@H](O[Si](C)(C)C(C)(C)C)C1)c1cc(F)cc(C#N)c1
<RX_2>CC(C)(C)CCN1C(=O)[C@H](CC(=O)N2CCC(N3CCc4ccccc4NC3=O)CC2)SC1c1cccc(F)c1NCCN1CCOCC1
<RX_6>N#CC(=Cc1ccc(O)c2c1CCCC2)C(=O)Nc1ccccc1
<RX_7>COc1cc(CO)ccc1OCc1csc(N2CCOCC2)n1
<RX_3>COCOc1cccc(C(C)O)c1
<RX_2>O=C(N[C@H]1CC[C@H](CCN2CCN(c3nccc4c3OCC4)CC2)CC1)c1ccc2ncccc2c1
<RX_1>CC(C)(C)OC(=O)C(C)(C)Sc1ccc(CN(Cc2ccco2)Cc2nc(Cc3ccc(F)cc3)no2)cc1
<RX_3>CC(=O)Nc1cccc(-c2cc(C(N)=O)c3[nH]nc(C4CCN(C(=O)OC(C)(C)C)CC4)c3c2)c1
<RX_6>O=C(O)c1ccc(-c2ccc(OCc3ccccc3)cc2)cc1
<RX_1>CCOC(=O)C(Oc1ccccc1OC)c1ccccc1
<RX_7>CC1CN(c2ccc(N)cc2)CC(C)N1
<RX_2>CN1C(C(=O)Nc2ncc(Cl)s2)=C(O)c2sc3ccccc3c2S1(=O)=O
<RX_6>COc1ccc(-c2nc(C3(CO)CCN(C(=O)N(C)O)CC3)oc2-c2ccc(OC)cc2)cc1
<RX_3>CCCc1cc(C)[nH]c(=O)c1CNC(=O)c1cc(-c2ccc(CN(C)C)cc2)cc2c1c(C)nn2C(C)C
<RX_9>CCn1c(=O)nc(-c2cccc(Cl)c2)c2ccc(C=NO)nc21
<RX_1>CCn1cc(C(=O)O)c(=O)c2cc3cc(F)c(N4CCN(c5ccc(F)cc5)CC4)cc3nc21
<RX_1>COC(C)(C)Cn1cc(-c2ccc3cnc(Cl)cc3c2)cn1
<RX_2>CC(=O)O[C@@H](C)C(=O)N1C[C@H](O)C[C@H]1C(=O)NCc1ccc(-c2cnco2)cc1
<RX_1>CC(C=NN(C)c1ccccc1)=Cc1ccccc1
<RX_1>CCOC(=O)[C@H](Cc1ccccc1)NCc1ccccc1
<RX_1>O=C(O)CCCCCCCCCCCOC1CCCCO1
<RX_6>COc1ccc(-c2cc3c4c(c2)[C@@H]2CNCC[C@@H]2N4CCSC3)c(C)c1
<RX_7>CN(Cc1ccccc1)CC(O)c1ccc(F)cc1
<RX_2>NC(=S)Nc1cccc(F)c1
<RX_1>O=C(c1cccnc1)N1NC(N2CCN(Cc3ccccc3)CC2)=Nc2ncccc21
<RX_6>Oc1cc2ccncc2cc1Br
<RX_7>C[C@]12C[C@H]3O[C@H]3C[C@@H]1CC[C@@H]1[C@@H]2CC[C@@]2(C)[C@H]1C[C@H](N1CCC(O)CC1)[C@@H]2O
<RX_1>CCOc1ccc2c(Cc3cc(OC)c(OC)c(OC)c3)cncc2c1NC
<RX_2>Cc1ccc(C(=O)C2CCN(C(=O)c3ccc(-n4cnc5cccnc54)cc3)CC2)c(C)c1
<RX_1>CC(C)(C)OC(=O)Nc1cc(F)ccn1
<RX_3>COC(=O)Cn1c(=O)[nH]c2ccc(C(=O)c3c(C)c(-c4ccc(OCC(=O)OC(C)(C)C)cc4)c4ccccn34)cc2c1=O
<RX_4>Cc1c2c(nn1-c1cc(OC(C)C)c(Cl)cc1F)CCCC2
<RX_2>CC(C)(CO)NS(=O)(=O)c1cccc(NC(=O)c2cnn3c(C(F)(F)F)cc(-c4ccc(Cl)cc4)nc23)c1
<RX_1>C#CCCCN1CCN(c2ncccn2)CC1
<RX_1>COc1cc(N2CC[C@@H](N(C)C)C2)c([N+](=O)[O-])cc1Nc1nccc(-c2cnn3c2CCCC3)n1
<RX_2>CC(=O)NNC(=O)c1ccc(I)cc1O
<RX_5>CC(C)(C)OC(=O)n1c(CCCO)nc2ccccc21
<RX_7>OC[C@H]1CCC[C@H](OC(Cn2ccnc2)c2ccc(Cl)cc2Cl)O1
<RX_1>COc1ccc(S(=O)(=O)c2ccc(CCNC(=O)C(F)(F)F)cc2)cc1O
<RX_2>CC(=O)N1CCC(NC(=O)c2ccc(F)cc2)CC1
<RX_2>N#Cc1ccc2c(ccc(=O)n2CC(=O)Nc2scc(Cl)c2-c2nc[nH]n2)c1
<RX_8>COC(=O)c1ccc(C=O)c(N)c1
<RX_6>CC(C)(C)OC(=O)CC(C(=O)O)c1cccc2cnccc12
<RX_2>CCCn1c(=O)c2nc(C(CC)c3ccc(NCC(=O)OC)cc3)[nH]c2n(CCC)c1=O
<RX_2>CC(C)C1=C(C(=O)N2CCC[C@H]2C(=O)NN)SC2=N[C@@](C)(c3ccc(Cl)cc3)[C@@H](c3ccc(Cl)cc3)N21
<RX_1>CSc1ccc(OCc2ccccc2)cc1C
<RX_1>FCCOc1ccc(Cl)nn1
<RX_1>CCOC(=O)C(C(=O)OCC)c1ccc(N(C)c2ccccc2)cc1
<RX_9>CCCCC[C@H](O[Si](C)(C)C(C)(C)C)[C@@H](C)n1cnc2c(N)ncnc21
<RX_1>CC(C)(CO)S(=O)(=O)CCNCC1=Cc2c(ncnc2Nc2ccc(Oc3cccc(C(F)(F)F)c3)c(Cl)c2)NCC1
<RX_2>CO[C@@H](C)C(=O)N[C@H]1CC[C@H](CCN2CCC(c3cccc4c3OCO4)CC2)CC1
<RX_1>N#CCn1nc(C[C@@H]2CCN(C(=O)C3CC3)C2)n(-c2ccc(-c3ccc4occc4c3)cc2)c1=O
<RX_7>COc1c(CO)cc(Br)cc1[N+](=O)[O-]
<RX_4>CCc1[nH]c2c(F)ccc(OCC(=O)OC)c2c(=O)c1Cc1cccc(S(C)(=O)=O)c1
<RX_1>COc1cncc2nc(-c3ccnc(Cl)c3)nc(N3CCC[C@@H](O)C3)c12
<RX_6>COc1cccc([C@H]2O[C@H](CCn3cc(CCC(=O)O)nn3)c3cccn3-c3ccc(Cl)cc32)c1OC
<RX_1>CCNCC1CCN(c2c(F)cc3c(=O)c(C(=O)O)cn(NC)c3c2F)C1
<RX_2>CS(=O)(=O)OCCCOC(=O)c1[nH]c(-c2ccccc2)c2cc(Cl)ccc12
<RX_3>O=Cc1ccncc1Br
<RX_1>O=C1C(Br)CCCN1c1cnn(-c2cccnc2)c1
<RX_9>CCC(CC)C(N)c1ncnn1Cc1ccc(F)cc1
<RX_2>O=C(Nc1nc2ccc(O)cc2s1)C1CC1
<RX_1>CCOC(=O)Cc1ccc(OCCCN2CCC(C(O)(c3ccc(F)cc3)c3ccc(F)cc3)CC2)c(OC)c1
<RX_8>COc1ccc(-c2nc(C=O)cn2-c2ccc(OC)cc2)cc1
<RX_7>COC(=O)Cc1ccc(-c2cccc(N)c2)s1
<RX_2>COc1ccc2cccc(C(CO)CNC(=O)CF)c2c1
<RX_2>CC(=NC(=O)OCc1ccc([N+](=O)[O-])cc1)N1CC[C@H](SC(=O)C[C@@H]2[C@@H]([C@@H](C)OC(=O)OCc3ccc([N+](=O)[O-])cc3)C(=O)N2C(C(=O)OCc2ccc([N+](=O)[O-])cc2)=C(C)C)C1
<RX_1>CCN(CC)CCNc1ccc([N+](=O)[O-])cc1[N+](=O)[O-]
<RX_2>COc1cc2[nH]ncc2cc1Nc1ncnc2sc3c(c12)CCC(C(=O)N(C)CCO)C3
<RX_2>CC(=O)Nc1ccc2c(c1)OC(F)(F)O2
<RX_2>COCCn1cc(C(=O)NCC(C)(C)c2ccc(NC(=O)c3ccc(OC)c(OC)c3)cc2)c2cc(F)ccc21
<RX_1>Cc1ccc(C2(O)CCC(N3CC(NC(=O)CNC(=O)c4cc(F)cc(C(F)(F)F)c4)C3)CC2)cn1
<RX_1>CC(C)NCC#CCOCc1cc(Br)ccc1F
<RX_1>CC(C)CN(C(=O)c1nc2ccccc2n1CCc1cccs1)[C@H]1C[C@@H](C(=O)N2CCOCC2)CN(C(=O)OC(C)(C)C)C1
<RX_2>CN1CCC(C2CCN(C(=O)[C@@H](Cc3cn(C)cn3)NC(=O)c3ccc4cc[nH]c4c3)CC2)CC1
<RX_6>Fc1ccc(-c2cc(C3CCC(CCc4ccccc4)NC3)n(-c3ncccn3)n2)cc1
<RX_2>Cc1ccc(C(=O)N2CCOCC2)c(CN2CCN(C(=O)OC(C)(C)C)CC2)c1
<RX_3>COc1cc(-c2cc(NC(=O)CCC(=O)c3ccc4c(c3)CCO4)nc(-c3ccccc3)c2)ccc1O
<RX_4>COC(=O)[C@H](Cc1ccc(CCCc2ccc3cccnc3n2)cn1)NC(=O)OC(C)(C)C
<RX_6>COc1ccc2cc(-c3ccnc(N(C)C)n3)cc(NC3CCNCC3)c2c1
<RX_6>C[C@H](c1ccccc1)N1C[C@@](CCO)(C(=O)OC(C)(C)C)C(F)C1=O
<RX_7>Cc1cc(-c2ccccc2C(F)(F)F)cc(N)c1N
<RX_1>CCOC(=O)c1ccc(N2CCN(C(=O)OCC)CC2)cc1
<RX_1>COc1ccnc(Cl)n1
<RX_1>C[C@@H](O)[C@H]1C(=O)N2C(C(=O)OCOC(=O)C(C)(C)C)=C(c3ccc(N4CCOC4=O)cc3)C[C@H]12
<RX_3>CCc1c(C(=O)OC(C)(C)C)[nH]c(C=O)c1-c1cc2ccccc2o1
<RX_1>CCN1C(=O)C2CCc3c(Br)ccc(OC)c3C2C1=O
<RX_3>COc1ncc(-c2ccc3ncnc(-c4ccnc(C(=O)N5CCN(C(C)=O)CC5)c4)c3c2)cn1
<RX_1>COC(=O)C[C@@H]1CC[C@@H](NCC2CCCC2)[C@H](c2ccc(C(F)(F)F)cc2)C1
<RX_2>CCCCCCCCCCCCNC(=O)c1ccc(C(=O)OC)cc1
<RX_2>Cc1cccc(C)c1N(CC(C)O)C(=O)c1ccccc1
<RX_2>CC(=O)Nc1nc(C)c(-c2cc(C)nc(N(C)CCN(C)C)n2)s1
<RX_6>CS(=O)(=O)Nc1ccccc1C1CCNCC1
<RX_2>CC1(C)[C@@H](OS(C)(=O)=O)CC[C@H]1Nc1c(C(N)=O)cnn2cccc12
<RX_2>COc1ccccc1C(c1ccnc2ccccc12)C(C)(C#N)C(=O)N1CCC(c2cccc(C(F)(F)F)c2)CC1
<RX_7>CC(=O)Nc1ncc(N)cn1
<RX_2>N#Cc1ccc(CCNC(=O)c2ccc(O)cc2)cc1
<RX_6>Nc1ccc(Oc2ccnc(Nc3ccc(F)cc3)n2)c(F)c1
<RX_6>CCCCCCCC/C=C\CCCCCCCCOc1ccc(-c2ccc(C(=O)O)cc2)cc1
<RX_3>CCOC(=O)c1c(C)[nH]c2ncc(-c3cc(OC)c(OC)c(OC)c3)nc12
<RX_7>Cc1c(Br)cccc1CO
<RX_3>CC(C)(C)OC(=O)c1ccc(-c2nccnc2N)cc1F
<RX_1>COCCNCc1ccc(C#N)cc1
<RX_1>CC(=O)Nc1ccc(S(=O)(=O)Cc2cccc(OC(C)=O)c2)c2cccnc12
<RX_2>COC(=O)CCNC(=O)c1cc(I)ccc1NC(=O)CBr
<RX_1>CSc1nc(SCC(N)=O)c(C#N)c(-c2ccc(Cl)c(Cl)c2)n1
<RX_3>C=C(CCCCC)C(=O)c1cccnc1
<RX_9>O=C1C(c2cc3c(cc2O)OCC3)c2cc(F)ccc2N1C(c1ccccc1)c1ccccc1
<RX_1>CN1C(=O)CCC(C)(C)c2cc(Nc3ncc(Cl)c(N[C@@H]4CCCC[C@H]4N(C)S(C)(=O)=O)n3)ccc21
<RX_2>CCCC(=O)N[C@H]1CC[C@H](CCN2CCCCC2c2coc3cccc-3c2)CC1
<RX_2>CCCCc1cn(C(C)(C)C)s/c-1=N\C(=O)C1(C)CCC(C(=O)NC)C1(C)C
<RX_2>COC(C(=O)NCc1ccc(C#N)cc1)c1ccc(C(F)(F)F)cc1C(F)(F)F
<RX_2>Cc1ccc(S(=O)(=O)Nc2ccc(F)c([N+](=O)[O-])c2)cc1
<RX_3>COc1cc(-c2ccc3ncc(C(=O)C4CC4)c(N[C@H]4CC[C@H](N(C)C)CC4)c3c2)ccc1O
<RX_1>CC(C)(C)OC(=O)N1CCN(Cc2ccccc2Br)CC1
<RX_1>O=[N+]([O-])c1cnc2ccc(Cl)cc2c1Nc1ccccc1
<RX_2>CCOC(=O)CCc1ccc(S(=O)(=O)CCc2c(CCNS(=O)(=O)C(C)c3ccccc3C(F)(F)F)n(C(c3ccccc3)c3ccccc3)c3ccc(Cl)cc23)cc1
<RX_2>CCCCCCCCOC(=O)CCC(=O)CN
<RX_2>COc1ccc2nc(NC(=O)C(CC3CCCC3)c3ccc(S(=O)(=O)N4CCN(C)CC4)cc3)sc2n1
<RX_1>CCOC(=O)[C@H]1CCCN(C(=O)c2ccccc2C)[C@H]1c1ccc(NC2CCCC2)cc1
<RX_1>O=C1NCCN(N=Cc2ccc(Br)o2)C1=O
<RX_1>O=Cc1cc(N2CCN(Cc3ccccc3)CC2)ccc1O
<RX_9>CC1(C)OC(=O)Nc2ccc(-c3coc(C=NO)c3)cc21
<RX_6>Oc1ccc(-n2c(-c3sccc3Br)nc3ccccc32)cc1
<RX_7>Cc1nc2c(N)ccc(C#N)c2o1
<RX_6>CC1(C)CCCn2c1nc(C(=O)NCc1ccc(F)cc1-n1cncn1)c(O)c2=O
<RX_2>CC(C)(C)CN(CC(=O)N1CCOCC1)C(=O)CBr
<RX_2>CCOC(=O)c1ccc(C)c(O)c1
<RX_1>O=C(CN1CCCC1)Nc1ccc(Oc2ccc3c(c2)CCC(c2ccccc2)O3)nc1
<RX_6>O=C(O)C1CNCCN1Cc1cccc(-c2ccnc(Cl)n2)c1
<RX_1>Nc1ccc(Oc2ccc(C=O)cc2)cc1[N+](=O)[O-]
<RX_6>O=C(Nc1cccc(NCC2CCCCN2)n1)Nc1csc(-c2ccncc2)n1
<RX_1>Cc1cc(C2CCN(C(=O)OC(C)(C)C)CC2)cnc1Cn1ccc2cc(-n3cncn3)ccc21
<RX_1>CN1CCN(c2cccc(Nc3nc4c(NCc5ccc(F)cc5)cccn4n3)c2)CC1
<RX_6>CC(C)N(C(=O)CC(c1cccs1)c1ccccc1O)C(C)C
<RX_9>Nc1cc(F)cc(F)c1[N+](=O)[O-]
<RX_6>CCOC(=O)/C=C/c1c(C)nn(C)c1-n1ccc2ccc(O)cc21
<RX_2>O=C(c1cnc(-n2ccnc2)nc1)N(C1CC1)C1CCN(c2nc(-c3ccccc3)no2)CC1
<RX_1>CCOC(=O)C1SC(c2ccccc2)=NN1C(=O)CCSC(C)=O
<RX_1>CC(C)COC(=O)N(n1c(=O)[nH]c2cc(C(F)(F)F)c([C@H]3CCCO3)cc2c1=O)S(C)(=O)=O
<RX_2>Cn1c(C#N)ccc1-c1ccc(NC(=O)c2ccco2)cc1
<RX_3>CN1CCN(c2ccc(Nc3ccn4ncc(C=C5NC(=O)NC5=O)c4n3)cc2)CC1
<RX_2>CC[C@@H](CN1CC(O)C1)N(C)C(=O)c1ccc(Br)cc1
<RX_7>CCOC(=O)CCc1cn(-c2ccc(Cl)cn2)nc1C(C)C
<RX_2>COC(=O)[C@@H](NC(=O)OC12CC3CC(CC(C3)C1)C2)C(C)(C)C
<RX_9>NC(=O)c1cnn(-c2ccc(F)cc2)c1-c1ccncc1
<RX_1>FC(F)(F)c1nnnn1-c1ccc(OC2CC2)c(CN[C@@H]2CC[C@H]3CC[C@]2(c2ccccc2)N3)c1
<RX_8>C=CCCCCCCCCC=O
<RX_1>CCOC(=O)CCCSc1nc2ccccc2n1Cc1cccc2ccccc12
<RX_6>O=C(O)[C@@H]1CCCN1C(=O)[C@@H]1CCCN1S(=O)(=O)c1ccccc1
<RX_2>CCOC(=O)c1cc2cc(COS(C)(=O)=O)ccn2c1C(C)C
<RX_6>Cc1c(OC(C)C)cc(Cl)cc1C(=O)O
<RX_2>Cc1[nH]cnc1CSCCNC(=S)NCCSCc1csc(NC(=N)N)n1
<RX_6>Cn1c(CNc2ccc(C#N)cc2)nc2cc(C(=O)N(CCC(=O)O)c3ccccc3)ccc21
<RX_1>Cn1nccc1CN1CCN(c2nc3c(cnn3C)c(=O)[nH]2)CC1
<RX_6>O=C(O)c1ccc(-c2nn(C(c3ccccc3)(c3ccccc3)c3ccccc3)cc2-c2ccc3ncc(-c4nccs4)n3c2)s1
<RX_2>Cc1ccc(-c2ccccc2)cc1COS(C)(=O)=O
<RX_8>O=Cc1nc(C(Cl)Cl)cnc1N1C(=O)c2ccccc2C1=O
<RX_2>Cc1ccc2c(c1)c(O)c(C(=O)NC1CCCCC1)c(=O)n2C
<RX_1>COCCCOc1ccccc1
<RX_5>COc1cc(C=O)c(F)cc1OCc1nc2cc(S(=O)(=O)N(C)C)ccc2n1C(=O)OC(C)(C)C
<RX_1>COC(CN=[N+]=[N-])Cn1cc([N+](=O)[O-])nc1Cl
<RX_1>CCc1ccccc1Nc1ccnc(Nc2ccc(OCC(O)CN(C)C)cc2)n1
<RX_2>COc1ccc2c(c1)CCN(C(=O)c1ccc(F)cc1)C2Cc1ccc(OCc2ccccc2)cc1
<RX_6>O=C(O)c1ccc(C2CC2)c(-c2cccc(Cl)c2)n1
<RX_1>CN(C)c1ccc(CN2CCC(C3c4ccccc4C=Cc4ccccc43)CC2)cc1
<RX_7>COc1ccc(Cl)cc1C(C)O
<RX_4>CCOC(=O)C(C)(C)c1nc(C)cs1
<RX_9>COc1cccc(-c2csc(COc3ccc(F)c(C(N)=O)c3F)n2)c1
<RX_2>O=C(c1ccc2[nH]c(C(=O)N3CCSCC3)cc2c1)N1CCN(C2CCCC2)CC1
<RX_1>Cc1nnc(COCc2cccc(Nc3sc(-c4ccc(C(C)(C)O)cc4F)cc3C(N)=O)n2)o1
<RX_6>O=C(O)CCN1CCC(c2ccc(OCc3ccc(C4CCCCC4)c(C(F)(F)F)c3)cc2)CC1
<RX_1>Cc1csc(Nc2cc(Sc3ccccc3)ccn2)n1
<RX_1>CCCN1CCN(c2ccccc2C2CC(C)(C)C(C)(C)C2)CC1
<RX_2>CCCCOC(=O)N1CCN(C(=O)CNC(=O)c2cc(OCC(=O)N3CCC[C@H]3c3nnn[nH]3)n(-c3ccccc3)n2)CC1
<RX_1>Cc1cccc(C)c1N(Cn1cccn1)C(=O)CCl
<RX_5>CC(C)C[C@@H](C(=O)NN(CC(C)C)C(=O)C(F)(F)F)[C@H](C/C=C/c1ccccc1)C(=O)OC(C)(C)C
<RX_2>O=C(c1ccc(S(=O)(=O)Nc2ccccc2Oc2ccc(Cl)c(Cl)c2)cc1)N1CCN(CCCN2CCOCC2)CC1
<RX_1>CNC(=O)c1cnn(-c2nc(N)c3ncn([C@@H]4O[C@H](CO)[C@@H](O)[C@H]4O)c3n2)c1
<RX_1>CCOC(=O)c1ccc(COc2ccc3c(c2)nc(N)c2nc(CC)sc23)o1
<RX_2>CNC(=O)C[C@@H]1C[C@H](c2ccc(OC)cc2)[C@@H](OCc2ccc3c(c2)N(CCCOC)CCO3)CN1C(=O)OCc1ccccc1
<RX_2>CS(=O)(=O)OCC1Cc2nccnc2C1
<RX_2>O=C1CCCN1S(=O)(=O)c1ccccc1C1CCCCC1
<RX_7>O=C1CCCN1CCCCN1CCCC1
<RX_2>CC(=O)Nc1[nH]cc(-c2ccc(NC(=O)Nc3cc(F)cc(C(F)(F)F)c3)cc2)c1C(N)=O
<RX_3>CCOC(=O)CCc1ccc(C#N)c2ccn(S(=O)(=O)c3ccc(C)cc3)c12
<RX_3>CNc1ncc(C#C[Si](C)(C)C)cn1
<RX_7>CC(c1ccccc1)N1c2ccccc2Oc2c(CO)cccc21
<RX_2>CCOc1cc(C(F)(F)F)ccc1C1=N[C@@](C)(c2ccc(Cl)cc2)[C@@](C)(c2ccc(Cl)cc2)N1C(=O)N1CCN(CC(=O)N2CCOCC2)CC1
<RX_6>CC(C)Oc1ccc(-c2nc(-c3cccc4c3CC[C@H]4N(CCO)S(C)(=O)=O)no2)cc1C#N
<RX_2>COc1ccc2c(=O)n(CCNS(C)(=O)=O)c(CN(C)C)c(-c3ccccc3)c2c1
<RX_4>O=C(O)Cc1c(-c2ccc(Cl)c(S(=O)(=O)NC3CCCCC3)c2)[nH]c2ccccc12
<RX_2>C=C[C@@H](C#CC#C[C@@H](CCCCCCCCC)NC(=O)c1ccccc1)OC(C)=O
<RX_7>CCCCCC(CCCCC)CCCCCCCCN(C)C
<RX_7>OC1CCN(c2cccc(-c3ccnc(Cl)n3)c2)CC1
<RX_7>c1cnc2c(c1)-c1cccnc1C2
<RX_1>CCOc1nnc(Cl)c(C)c1C
<RX_2>Cc1ccc(-n2nc(C)c3c(C(=O)Nc4c(C)ccnc4C)cc(C)nc32)cn1
<RX_2>COC(=O)c1ccc(-c2ccc(N)nc2)cc1
<RX_3>Brc1cc(-c2cccc(-c3cccc4c3sc3ccccc34)c2)cc([Si](c2ccccc2)(c2ccccc2)c2ccccc2)c1
<RX_6>O=C(O)c1cccc2c(=O)c3ccccc3oc12
<RX_7>CCOc1cc(CN2CCCC2)ccc1N
<RX_2>CCCn1nc2c(N)nc3ccccc3c2c1CC(C)(C)NC(=O)c1cccnc1
<RX_6>COC(=O)C(CN)(C(=O)OC)N1CCN(C(=O)OC(C)(C)C)CC1
<RX_2>CCOC(=O)c1ccc(OC2CCC(NC(=O)C3CC3)CC2)cc1
<RX_2>COC(=O)c1ccc(OC(=O)NN2CCc3ccccc3C2)cc1
<RX_6>C[C@@H]1O[C@@H](OCCNC(=O)CN(CC(=O)NCCO[C@@H]2O[C@@H](C)[C@@H](O)[C@@H](O)[C@@H]2O)C(=O)CCCCC(=O)O)[C@@H](O)[C@H](O)[C@@H]1O
<RX_2>CN1CCC(C2CCN(C(=O)c3ccc(-c4ccc5ncc(-c6ccc(C#N)cc6)n5c4)cc3)CC2)CC1
<RX_6>O=[N+]([O-])c1ccccc1C1=CCNCC1
<RX_6>Nc1ccc(C(=O)NCc2cc3ccc(O)cc3o2)c(N)n1
<RX_2>O=C(NCCCCO)c1ccc2ncccc2c1
<RX_1>CCNC(=O)CN(Cc1ccc(Cl)cc1)C1CCN(CCC=C2c3cc(C(C)(C)O)ccc3OCc3ncccc32)C1
<RX_6>CCC(CC)n1c(Cc2ccc(Cl)s2)nc2cc(C(=O)O)ccc21
<RX_8>CCC(CC)c1ccc(Cl)c2nc(Oc3c(C)cc(S(C)=O)cc3Cl)n(C)c12
<RX_3>CCS(=O)(=O)Nc1nc2c(-c3c(C)ccc4ncccc34)cc(-c3c(C)noc3C)cc2[nH]1
<RX_1>CC(C)Oc1ccc(C=O)cc1Br
<RX_1>CCCCCCCCCOC(=O)c1cc(-c2csc(-c3ccc(OCC)c(OCC)c3)n2)ccc1OCOC
<RX_3>CC(C)(C)NS(=O)(=O)c1cccc(-c2cc(-c3nc(-c4ccc(C(F)(F)F)cc4)cc(C(F)F)n3)ccn2)c1
<RX_2>O=C1CCC(N2Cc3c(OCc4ccc(S(=O)(=O)N5CCOCC5)cc4)cccc3C2=O)C(=O)N1
<RX_3>Cc1cc(-c2ccc(C(F)(F)F)nc2)cc(-c2cccc(-c3cccc(S(=O)(=O)NC(C)(C)C)c3)n2)n1
<RX_1>CCOC(=O)c1ccc2c(c1)cc(C(=O)OCC)n2C
<RX_1>Cc1nn(C)cc1CN1CCN(c2nccnc2Cl)CC1
<RX_2>COc1cc(C)c(S(=O)(=O)N(C)CCOCC(=O)N2CCC(O)(c3cccs3)CC2)c(C)c1
<RX_8>O=C([C@@H]1CS(=O)CN1C(=O)CC1Cc2ccccc2C1)N1CCCC1
<RX_1>COc1cc(OC)c(F)c(N2Cc3cnc(NCCN4CCOCC4)cc3C3(CC3)C2=O)c1F
<RX_1>c1ccc(-c2noc(CNC34CC5CC(CC(C5)C3)C4)n2)cc1
<RX_8>O=C1CCN(C(=O)c2cc(-c3ccccc3)c(=O)n3c2-c2sccc2CC3)CC1
<RX_6>O=C1C=COC2(CCNCC2)C1
<RX_2>CS(=O)(=O)OC1CCC(Oc2c(F)cc(-c3ccc(S(C)(=O)=O)cc3)cc2F)CC1
<RX_2>C[SiH](C)Oc1c(C(C)(C)C)ccc(NC(=O)c2ccc3cc[nH]c3c2)c1NC(=O)c1ccc(C(C)(C)C)cc1
<RX_2>CCCCCCCCNC(=O)N(C)c1cccc(-c2ccc(CCC(=O)OCC)cc2)c1
<RX_6>C[C@@H](Oc1cc(-n2cnc3cnc(CO)cc32)sc1C(N)=O)c1ccccc1C(F)(F)F
<RX_1>BrCCCCCCCCCCCCOCc1ccccc1
<RX_6>COCCOc1cc(C(=O)O)ccc1-c1ccc(F)cc1
<RX_1>CCOC(=O)c1cnc(NCCOc2ccccc2)c(Cl)c1
<RX_9>C=CCCC1C(=NO)CCc2ccccc21
<RX_1>CC[C@H](C)[C@@H]([C@@H](CC(=O)N1CCC[C@H]1[C@H](OC)[C@@H](C)C(=O)N[C@H](Cc1ccccc1)c1nnc(-c2ccccc2)o1)OC)N(C)C(=O)[C@@H](NC(=O)[C@H](C(C)C)N(C)CCCC(=O)O)C(C)C
<RX_6>CCCCCC(CCCN)OC1CCCCO1
<RX_1>COCC1CCCN1N=C1CCN(c2ccccc2)C1=O
<RX_6>COC(=O)c1cc(C(=O)O)cc(-c2cc(Cl)sc2Cl)c1
<RX_6>CNCCNc1nc(-c2cc(C(=O)Nc3ccc(F)cc3)ccc2C)c2c(n1)N(c1c(F)cccc1F)C(=O)NC2
<RX_6>c1ccc(-c2nc(NC3CCNCC3)nc3nccnc23)cc1
<RX_5>COC(=O)C[C@@H](C)NC(=O)OC(C)(C)C
<RX_2>CN(C)C(=O)N1CCc2nc(NCC(F)F)c(N3CCC(Oc4ccc(F)cc4F)CC3)nc2C1
<RX_1>COc1cc2ncnc(Nc3nc4ccc(NC(=O)Nc5ccc(Cl)c(C(F)(F)F)c5)cc4s3)c2cc1OC
<RX_7>CC1(C)CCC(C)(C)c2cc(OCc3ccc(CN)cc3)ccc21
<RX_3>CN(C)CCn1cc(-c2ccnc3c2ccn3S(=O)(=O)c2ccccc2)c(-c2ccc([N+](=O)[O-])cc2)n1
<RX_2>N#Cc1ccc(C(=O)Nc2ccc3c(c2)CCN(C2CCC2)CC3)cc1
<RX_2>Cn1cc(NC(=O)c2ccccc2-c2ccc(C(F)(F)F)cc2)cc1C(=O)NCc1ccc(C2CCC3(CC2)OCCO3)cc1
<RX_1>Cc1nc2ccccc2n1-c1nc(N2CCOCC2)c2nc(CCN3CCN(C(C)(C)C(N)=O)CC3)n(C)c2n1
<RX_2>CCOc1ccccc1O[C@@H]1CCCN(c2ncc(C(=O)NCc3cccc(C(=O)OC)c3)cn2)C1
<RX_2>CC(=O)NCc1ccc(/C(Nc2ccc(CCNC(=O)OC(C)(C)C)cc2)=C2/C(=O)Nc3ccc([N+](=O)[O-])cc32)cc1
<RX_3>Cn1cc(-c2cncc3cnc(N[C@@H]4CCCC[C@@H]4NC(=O)OC(C)(C)C)nc23)cn1
<RX_2>COc1ccc2cccc(OCC(=O)NC[C@@H](O)CN3CCc4ccccc4C3)c2n1
<RX_1>CC(C)(C)OC(=O)CN(c1ccccc1)S(=O)(=O)c1ccc2c(Cl)cnc(NC(=N)N)c2c1
<RX_2>Cc1ccc(OC2CCN(C(=O)C(=O)Nc3ccc4c(c3)OCC(=O)N4)CC2)cc1
<RX_1>CCN(CC)c1ccc2c(c1)C(=O)N1CCN(C(=O)OC(C)(C)C)CC1CO2
<RX_2>Cc1ccc(F)cc1S(=O)(=O)Nc1cccc(COCc2ccc(F)cc2)n1
<RX_2>CSCC(=O)Nc1ccc(Br)cn1
<RX_1>CC(Cc1ccc(OCc2cc(=O)c(O)co2)cc1)NCC(O)c1ccc(O)cc1
<RX_1>COC(=O)c1ccc(SC(Cn2ccnc2)c2c(C)cc(C)cc2C)cc1
<RX_1>CC(C)(C)S(=O)N=Cc1nccnc1-c1ccc(Cl)cc1
<RX_10>CC1(C)Oc2c(CBr)cc(F)cc2C1=O
<RX_2>CCS(=O)(=O)NC(=O)c1cnn2c(Nc3cccc4c3OC(C)(C)C4)c(C(=O)N3CCC(c4ccccc4)CC3)cnc12
<RX_8>CCS(=O)c1ncc2cc(-c3ccccc3)c(-c3ccc(C=O)cc3)nc2n1
<RX_1>COc1cccc2ccc(C)nc12
<RX_2>COc1ccc(S(=O)(=O)Nc2ccc(N3CCC4(CC3)OCCO4)cc2)cc1
<RX_1>CC(=O)c1cccc(O[C@@H](CCCl)c2ccccc2)c1
<RX_3>O=C1NC(=O)C(=Cc2cccs2)S1
<RX_1>COc1ccc2cc(-c3ccnc(OCCCF)n3)sc2c1
<RX_1>COC(=O)C1(N(C)C=O)CCN(C(=O)OC(C)(C)C)C1
<RX_9>O=C(Cc1cc(Nc2ccnc3[nH]c(=O)c4ccccc4c23)n[nH]1)Nc1cccc(F)c1
<RX_2>O=C(N1CCC(O)C1)C1(c2ccc(Cl)cc2)CC1
<RX_9>CC(=NO)c1ccc(N)cc1
<RX_9>O=C1CCN(CCC2(F)C=CC=CC2)CC1
<RX_6>Cc1cn(S(=O)(=O)c2ccccc2)c2ncnc(N3CCN(C(=O)C(CN)c4ccc(Cl)cc4)CC3)c12
<RX_4>Cc1cc(C)c(Nc2nc(C)c(C)s2)c(C)c1
<RX_6>COC(=O)c1ccc(C2(NC(=O)[C@H]3C[C@H]4C[C@H]4N3)CC2)cc1
<RX_6>Cc1ccc(C(=O)O)cc1-c1nnc2ccc(CCc3ccc(F)cc3F)cn12
<RX_1>COC(=O)COc1ccc(COc2cc(Cl)ccc2-c2nc3cc(F)c(F)cc3n2Cc2cccc(Cl)c2)cc1
<RX_2>C=CC[C@@H](C(=O)OC)N(C)C(=O)CCCC(F)(F)F
<RX_3>NCc1ccc(C#Cc2ccc(CO)cc2)cc1
<RX_2>Cc1onc(-c2c(F)cccc2Cl)c1C(=O)N[C@@H](CCN1CCC(c2cccc(NC(=O)C(C)C)c2)CC1)c1ccccc1
<RX_6>CC(C)(CCCCOc1ccc(NC(=O)CCCn2ccnc2)cc1)C(=O)O
<RX_3>COC(=O)Cc1cncc(-c2ccc(C(F)(F)F)cc2)c1
<RX_1>CC(C)c1ccc(S(=O)(=O)c2ccc(N3CCN(C)CC3)cc2)cc1S(=O)(=O)NC1CCOCC1
<RX_3>CC(C)(C)OC(=O)/C=C1/CCCN(C(=O)OC(C)(C)C)C1
<RX_1>COc1cc(O)c2c(c1C(=O)NCc1c(C)ccc3c(F)cccc13)OC1=CC(O)=C(C(C)=O)C(=O)[C@]12C
<RX_2>O=C(NCc1ccc(F)cc1)c1cccc(-c2nn(C3CCCCO3)c3ccc(-c4ncn(C(c5ccccc5)(c5ccccc5)c5ccccc5)n4)cc23)c1
<RX_6>COC(=O)C1(C)COCCN1
<RX_1>Cc1cc(Br)cnc1OC1CCOCC1
<RX_8>O=S(c1ccc(F)cc1)C1CCNCC1
<RX_1>Cc1nn(C2CCCCO2)cc1C(=O)N(CCCNC(=O)OC(C)(C)C)c1cc2c(cc1I)CCC(=O)C2
<RX_2>CCCCNC(=O)CC1CCN(C(=O)N2C(c3cnc(C(C)(C)C)cc3OCC)=N[C@@](C)(c3ccc(Cl)cc3)[C@@]2(C)c2ccc(Cl)cc2)CC1
<RX_1>COC(=O)c1nc(C)ccc1-n1cncn1
<RX_9>CCc1cn([C@H]2CC[C@@H](CO)O2)c(=O)[nH]c1=O
<RX_1>N#Cc1nc(N2CCCCC2)c2c(n1)N(CCN1C(=O)c3ccccc3C1=O)CCN2
<RX_1>CC(C)c1[nH]nc(O[C@@H]2O[C@H](CO)[C@@H](O)[C@H](O)[C@H]2O)c1Cc1ccccc1OCc1cccc(Br)c1
<RX_6>O=c1[nH]c2ccccc2c(=O)n1C1CCNCC1
<RX_4>ClCCCc1c[nH]c2ccc(Br)cc12
<RX_1>CCOc1ccc(N(Cc2cncc(-c3cc(OC)c(OC)c(OC)c3)c2)C2CCN(C(=O)OC(C)(C)C)CC2)cc1
<RX_5>COc1nc(Br)ccc1NC(=O)OC(C)(C)C
<RX_7>C[C@@H]1CNCc2cc3ccc(C(F)(F)F)cc3n21
<RX_1>CC(C)(Oc1ccc(Cl)c([N+](=O)[O-])c1)c1ccccc1
<RX_3>CCOC(=O)/C=C/c1cnccc1-c1ccc(OC)cc1
<RX_6>CC1(COc2ccc(Cl)cn2)CNCC1c1ccc(Cl)cc1
<RX_2>CC(C)(C)OC(=O)N1[C@H](Cc2ccccc2F)[C@H](Cc2ncccc2C(=O)NC2CC2)OC1(C)C
<RX_1>Fc1ccc(OCc2ccccc2)c(F)c1F
<RX_7>O=C(O)CCN1CC(CCNS(=O)(=O)c2ccc(F)cc2)c2ccccc21
<RX_7>CC[Si](CC)(CC)OCCNc1cnc(N)cn1
<RX_3>Cn1cnc(-c2cc(C#N)ccn2)c1-c1ccc(-n2cccn2)cc1
<RX_3>C=C(OCC)c1cccc2c1CCN1C(=O)CNC(=O)C=C21
<RX_6>Fc1cc(C(F)(F)F)cnc1N1CCNCC1
<RX_1>COc1cc2c(Oc3ccc(C)nc3I)ccnc2cc1OCc1ccccc1
<RX_2>CSc1ccc(Sc2ccc3c(c2)CCN3C(=O)[C@@](C)(O)C(F)(F)F)cc1
<RX_3>CCOC(=O)C1=C(Nc2ccc(OCc3ncccn3)cc2C)OC(=Cc2c[nH]c3ncccc23)C1=O
<RX_5>O=C(N1CCC(CCO)CC1)C(F)(F)F
<RX_7>Cc1ccc(C(=C2CC(C)(C)CC(C)(C)C2)c2ccccc2)cc1OCCO
<RX_1>N#Cc1cc(Oc2ccc(N)cc2F)ccn1
<RX_2>CCn1ncc2c(Cl)c(N(C)C(=O)C(C)(C)c3cc(C(F)(F)F)cc(C(F)(F)F)c3)cnc21
<RX_6>Cc1cc2c(c(SCC(=O)O)n1)c(=O)cc(Nc1ccccc1)n2-c1ccccc1
<RX_6>CCCCCCc1c(C(=O)O)sc2ccsc12
<RX_3>CC(C)(C)C(=O)Nc1nc(O)c2c(C#C[Si](C)(C)C)c[nH]c2n1
<RX_2>CCN1C[C@@H](Nc2ccc(C#N)c(Cl)c2)CC1=O
<RX_9>O=C1CCCNC12CCCCC2
<RX_2>Cn1ncc(C(=O)N2CCC2)c1C(=O)Nc1ccn2nc(-c3cccc(F)c3)nc2c1
<RX_2>Cc1ccc(N2CCOCC2)cc1C1CC(C)(C)c2cc(C(=O)NS(=O)(=O)C3CC3)ccc2N1
<RX_6>CCc1ccc(CCc2ccccc2OCCC2CCCCN2)cc1
<RX_2>Cn1cc(NC(=O)c2nc(C3CC3)ccc2Nc2cncnc2)c(C(=O)NC2CCCCC2)n1
<RX_6>Oc1ccnc(-c2cnn3ccccc23)n1
<RX_6>O=C1NCC[C@@]12CC[C@@H](c1cc(-c3ccc(C(F)(F)F)cc3)ccn1)N2
<RX_1>COc1cc(-c2nc3ccc(N4CCCN(CCO)CC4)cc3c(=O)n2CC(=O)NC(C)C)ccc1F
<RX_1>Cc1ccc(CCN(C)CCCC(C(N)=O)(c2ccccc2)c2ccccc2)cc1
<RX_6>CN(C(=O)OC(C)(C)C)[C@H]1CC[C@H](OCCC(=O)O)CC1
<RX_6>N=C(N)NCC1Cc2ccccc2N1
<RX_1>CN1CC(CCN2CCC(C(c3ccc(F)cc3)c3ccc(F)cc3)CC2)N(C)c2nc3ccccc3n2C1=O
<RX_2>CN(C(=O)CCl)c1ccc(C(=O)N2CC3(C)CC2CC(C)(C)C3)cc1
<RX_1>CC(C)(C)OC(=O)CNC1CCC1
<RX_3>COC(=O)/C=C/c1ccc(N(Cc2ccccc2)Cc2ccccc2)nc1C(=O)OC
<RX_2>Cc1ccc(CCNC(=O)[C@H](CCCNC(=O)OC(C)(C)C)N(C)Cc2ccccc2)cc1
<RX_2>COc1ncc(N2CCOc3ccc(O[C@H]4CCN(C(=O)[C@H]5CCN(C(C)=O)C5)C4)cc32)cc1C#N
<RX_1>Cn1ccc2c(=O)[nH]c(N3CCN(c4ccncc4)CC3)nc21
<RX_7>OCCCCCCCCCc1ccccc1
<RX_2>CCNC(=O)c1ccc(OCc2c(-c3cccc(F)c3)noc2C)nn1
<RX_7>CC(C)(C)c1ccc(Cn2ccc3cc(N)ccc32)cc1
<RX_6>COc1cc(-c2nc(NC(=O)c3cc4cc(C)cc(C)c4n3CC(=O)O)sc2CCC2CCCCC2)c(OC)cc1Cl
<RX_2>COc1ccc(N(C)c2ccc(CNC(=O)C3(NC(=O)c4cncnc4)CC3)cc2)c(C)c1
<RX_2>CN1[C@@H]2CC=C[C@@]1(OC(=O)NC(c1ccccc1)c1ccccc1)CC2
<RX_6>Cc1cccc(C(=O)O)c1-c1ccc(OC(F)(F)F)cc1
<RX_3>CC(C)(C)c1cc(NC(=O)Nc2cccc(C#Cc3cn[nH]c3)c2)no1
<RX_2>COC(=O)c1ccccc1C(=O)c1ccc(N)c([N+](=O)[O-])c1
<RX_1>CCC(C)[C@H]1CSC(=Nc2ccc3c(c2)CCC3=O)N1CC(C)C
<RX_1>CCOC(=O)c1cc2cc(OC3CCN(C(C)C)C3)ccc2[nH]1
<RX_6>CC(C)c1nc2ccc(Cl)cc2c(-c2cccc(OC(F)(F)F)c2)c1C(=O)O
<RX_3>Nc1nonc1-c1nc2cncc(-c3cccs3)c2n1-c1ccccc1
<RX_2>CC(=O)N[C@@H]1CCCN2c3cc(Br)c(F)cc3Oc3cccc(F)c3[C@@H]12
<RX_3>NC(=O)c1ccc(-c2ccc3[nH]cc(C[C@H]4CCCN4C(=O)OCc4ccccc4)c3c2)cc1
<RX_6>O=C(O)c1ccc(C(=O)NCc2cn(-c3ccccc3)c3cc(Cl)ccc3c2=O)cc1
<RX_1>Cc1cc(C)c2c(c1C)OCC2c1ccc(C(C)C)cc1
<RX_7>COc1cc(C(N)=O)c(N)cc1OCCCN1CCCC1
<RX_1>CCCCOc1cccc(C=O)c1
<RX_1>C=CCOc1cc(N)c(C(C)=O)cc1C(C)=O
<RX_9>N#Cc1nc2c(=O)n(-c3ccc(Cl)cc3)c(-c3ccc(C(F)(F)F)cc3)nc2n1-c1ccccc1
<RX_2>COc1ccc2c(c1)C(c1ccc(Cl)cc1)=N[C@@H](CC(=O)NCCOc1cccc([Si](C)(C)O)c1)c1nnc(C)n1-2
<RX_2>Cc1c(-c2ccccc2)nc2ccccc2c1C(=O)NC(c1ccccc1)C(C)O
<RX_6>O=C(O)CNc1nc2ncc(-c3cn(Cc4cc(Cl)c(Cl)c(Cl)c4)nn3)nc2s1
<RX_6>CON=C(CC(=O)O)c1ccc(OC)cc1
<RX_1>COC(C1=CN(C)CS1)c1ccccc1C=NN=C(C)c1ccc(C(F)(F)F)cc1
<RX_2>CCC(=O)NC1CC=C(c2cnc(NC(=O)OC(C)(C)C)c(-c3nnc(-c4ccc(CN(C)C(=O)OC(C)(C)C)cc4)o3)n2)CC1
<RX_1>CCCN(CCC)C1CCc2c(cccc2N(Cc2ccccc2)C(C)=O)C1
<RX_1>O=S1(=O)c2cccc3cccc(c23)N1CCCN1CC=C(c2c[nH]c3ccc(F)cc23)CC1
<RX_6>N#C[C@H](O)[C@@H]1Cc2ccccc2N1C(=O)OCc1ccccc1
<RX_3>CC1(C)OCCn2c1nc(C(=O)NCc1ccc(F)cc1-c1ccn[nH]1)c(OCc1ccccc1)c2=O
<RX_1>CCNC(=O)CN(CC)C(=O)c1ccc2c(c1)c1c(n2CC(=O)OCC)CCC(C2CCOCC2)C1
<RX_6>C#Cc1cc(C(C)(C)C)c(OC(C)C)c(C=O)c1C
<RX_1>CN1C(=O)[C@@H](NC(=O)OC(C)(C)C)CCc2ccccc21
<RX_6>c1ccc2c(c1)Oc1cc(-c3nnn[nH]3)ccc1C2C1CC2CCC(C1)N2
<RX_6>COC(=O)c1cccc2[nH]c(NCC3CCNCC3)nc12
<RX_7>CCOC(=O)C(C)(N)c1ccc2c(C(F)(F)F)c(O[C@H]3CC[C@H](C(C)(C)C)CC3)ccc2n1
<RX_6>CC(C)(C)OC(=O)N[C@H]1CC[C@H](N)C1
<RX_7>Cn1ccc2cc(CN)cnc21
<RX_6>Nc1sc2c(c1C(=O)c1ccc(Cl)cc1)CCNC2
<RX_3>CN(C)CCC(=O)c1cccs1
<RX_4>c1ccc(OCCN2CCC3(C2)NCCc2c3[nH]c3ccc(-c4nnn[nH]4)cc23)cc1
<RX_1>O=[N+]([O-])c1ccc(OCCN2CCCC2)cc1
<RX_2>COC(=O)c1cc(I)c(O)c(C(C)(C)C)c1
<RX_1>CCOC(=O)c1cc2ccccc2n1-c1cccnc1
<RX_2>COC(=O)[C@H](Cc1ccc(C=O)cc1)NC(=O)c1c(Cl)cccc1Cl
<RX_2>N#Cc1ccc(S(=O)(=O)NCCO)cc1
<RX_8>CC(C)(C)[Si](C)(C)OC1CCN(C(c2ccccc2)(c2ccccc2)c2ccccc2)C/C1=C\C=O
<RX_9>N#Cc1cnc(N)nc1Cl
<RX_3>NS(=O)(=O)c1cc(C(=O)c2ccc3c4c([nH]c3c2)C(=O)NCC4)ccc1Cl
<RX_6>CC(C)COc1ncnc2[nH]cc(/C=C/C(=O)O)c12
<RX_6>NNC(=O)c1cnc(Cl)cn1
<RX_3>O=C(NCCc1c[nH]c2ccc(Cl)cc12)c1cccc(-c2ccc(Cl)cc2)c1
<RX_2>Cc1occc1S(=O)(=O)n1cc(CN(C)C(=O)OC(C)(C)C)c(F)c1-c1cccnc1F
<RX_2>CCC(=O)N[C@@H]1CCc2ccccc2C1
<RX_1>O=C(OCc1ccccc1)N1CCN(c2ccc(OC3CCN(C4CCCC4)CC3)cc2)C(=O)C1
<RX_6>O=C(O)Cn1nnc(-c2nnc(N3CC4CN(c5cc(F)ccc5Cl)CC4C3)s2)n1
<RX_1>COc1ccc(-n2c(=O)n(OCc3ccccc3)c(=O)c3cc(F)c(N4CCC(NC(=O)OC(C)(C)C)C4)cc32)cc1
<RX_2>COc1ccc(CC(NS(=O)(=O)c2ccccc2)C(=O)NCCCCc2ccccc2)c2ccn(S(=O)(=O)c3ccccc3)c12
<RX_1>CCCCCCC(F)COc1ncccn1
<RX_2>CCOC(=O)[C@@H]1[C@H]2CC[C@H](C2)[C@@H]1N(Cc1ccc(C)c(F)c1)C(=O)CC1=NS(=O)(=O)c2cc(NS(C)(=O)=O)ccc2N1
<RX_2>CCOC(=O)CN(Cc1ccccc1)C(=O)[C@@H](Cc1cccnc1)NC(=O)OC(C)(C)C
<RX_5>CC(C)(C)OC(=O)NC1(c2ccc(Br)cc2)CC1
<RX_6>CN(C[C@@H](N)CC1CCC(O[Si](C)(C)C(C)(C)C)CC1)C(=O)OCC[Si](C)(C)C
<RX_2>COc1c(C#N)cc(C(C)(C)C)cc1NC(=O)c1ccc(C)c(N=[N+]=[N-])c1
<RX_3>N#Cc1ccccc1-c1cc(-c2cnc3nc(C(F)(F)F)ccn23)ccc1F
<RX_9>CCOC(=O)c1cnc(NN)nc1C(F)(F)C(F)(F)F
<RX_2>C=CCOC(=O)C(C)c1ccc2c(c1)SCC1CCCCC1C2=O
<RX_3>CCCCC[C@H]1CC[C@H](C=CCCc2ccc(OC3CCCCO3)cc2)CC1
<RX_3>COc1ccccc1-c1cc(Cl)ncn1
<RX_1>CNc1cc(-n2ncnc2N)ncn1
<RX_9>CC(C)(C)NS(=O)(=O)c1cccc(B2OC(C)(C)C(C)(C)O2)c1
<RX_2>CC(F)(F)CCCCn1cc(NC(=O)c2ncoc2-c2ccccc2)cn1
<RX_2>Nc1ncc(-c2nc(N3CCOCC3)c3sc(C(=O)N4CCN(CCO)CC4)cc3n2)cn1
<RX_3>c1ccc(-c2ncc(-c3c4ccccc4c(-c4ccc5ccc6ccccc6c5c4)c4ccccc34)cn2)nc1
<RX_2>CCCCc1ccc(CN(Cc2cccc(CC(=O)OC)c2)S(=O)(=O)c2cn(C)cn2)cc1
<RX_2>CCNC(=O)c1c(OCc2ccccc2)c(OCc2ccccc2)c(C(=O)N(C)C)n1-c1ccc(OC)cc1
<RX_5>CC(C)(C)OC(=O)N[C@@H]1CCc2ccc(O)cc21
<RX_1>CC(C)(C)OC(=O)c1cccc(CN2CN(c3ccc(F)cc3)C3(CCN(CCCN4C(=O)C(C)(C)c5ccccc54)CC3)C2=O)c1
<RX_6>CCc1ccc(C2CC(C(=O)O)CN(C(=O)N3CCSCC3)C2)cc1F
<RX_2>O=C(c1ccc(-c2ccc(OCC3CCN(CC4(C(F)(F)F)CCC4)CC3)cc2)c(F)c1)N1CCC[C@@H]1CO
<RX_6>CC(C)c1ccc(-c2csc(NS(=O)(=O)CC(=O)O)n2)cc1
<RX_6>O=C(NCc1cccc(O)c1)c1ccc2ncccc2c1
<RX_6>C=CCc1c(OCCCOc2ccc(C(C)=O)c(O)c2CCC)ccc2oc(C(=O)O)cc12
<RX_3>Cc1nc(-c2cccc([N+](=O)[O-])c2)nc(N2CCOCC2)c1[N+](=O)[O-]
<RX_1>Fc1cnc(Nc2ccc(N3CCN(Cc4ccccc4)CC3)cc2)nc1Nc1ccc2c(c1)OCCO2
<RX_6>Cc1c(C=O)[nH]c(Cl)c1C(=O)O
<RX_1>COC(=O)CCSCCCCCCBr
<RX_1>CCOC(=O)c1cn([C@@H](C(C)C)C(C)(C)O[SiH2]C(C)(C)C)c2c(Cl)nc(Cc3cccc(Cl)c3F)cc2c1=O
<RX_7>CSCCCNc1c(N)cnc2cc(-c3ccccc3)ccc12
<RX_1>CN(Cc1ccc(Cl)nc1)C1CCCC1
<RX_2>CC(C)C(=O)Oc1ccc2c(c1)-c1ncc(C(=O)O)c(=O)n1CC2
<RX_5>CC(C)(C)OC(=O)Nc1cccc(Br)c1
<RX_1>Cc1cc2cc(Nc3ccnc4cc(-c5cnc(C(=O)NCCN6CCCCC6)n5C)sc34)ccc2[nH]1
<RX_2>CNC(=O)c1ccc(I)c([N+](=O)[O-])c1
<RX_1>COc1ccc(Cc2cn(CCCC(C)C)c3c(Cl)nc(N)nc23)cc1OC
<RX_6>CCCCOc1nc(C(F)(F)F)ccc1CNC(=O)Nc1ccc(CNS(N)(=O)=O)cc1
<RX_2>COC(=O)[C@@H](NC(=O)c1ccc(-c2ccc([N+](=O)[O-])cc2)cc1C)C(C)C
<RX_6>CC(=O)Nc1nc(-c2ccccc2)c(C(=O)O)s1
<RX_2>CC(C)=CCC/C(C)=C/CC/C(=C\CC/C(C)=C/C(=O)N1CCOCC1)CO
<RX_2>CC(C)n1nc(C(=O)NCCN2CCC(NC(=O)c3ccccc3)CC2)c2ccccc21
<RX_6>COc1ccc2c(c1)CC(NC[C@H](O)c1cccc(Cl)c1)CCC2
<RX_1>Cc1cc(F)ccc1Nc1nc(N(C)c2ccccc2)c2cccc(F)c2n1
<RX_1>COC(=O)C[C@@H]1COc2cc(O[C@@H]3CCc4c3cccc4-n3ccccc3=O)ccc21
<RX_5>COC(=O)[C@H]1CC[C@H](C)N1C(=O)OC(C)(C)C
<RX_6>CCOc1cc(F)ccc1C(=O)O
<RX_3>CCOc1cc(C=C2SC(=O)N(c3ccc(F)cc3)C2=O)ccc1O
<RX_2>O=C(CBr)Nc1ccc2c(c1)COC2=C1C(=O)Nc2ccc(Cl)cc21
<RX_1>CC(C)(SCc1ccccc1)[C@@H](N)C(=O)O
<RX_2>CC(=O)Nc1ccccc1F
<RX_4>Cc1ccncc1-c1csc(-c2cccnc2)n1
<RX_1>COc1ccc(S(=O)(=O)N2CCN(CC#N)CC2)cc1
<RX_7>CCOC(=O)CCc1cc(C(C)C)nn1Cc1ccc(C(F)(F)F)cc1Cl
<RX_2>CCOC(=O)Cc1oc2cccc-2cc1-c1ccccc1
<RX_1>CC1(C)OC(=O)c2c(OCc3ccccc3)cccc2O1
<RX_1>Nc1ccccc1C(=O)NN=Cc1c(O)ccc2ccccc12
<RX_3>CC(C)(C)OC(=O)N1CCC(c2ccc(Cl)cn2)CC1
<RX_1>CN(N=Cc1c(O)cc(O)cc1O)c1ccc(C(F)(F)F)cc1[N+](=O)[O-]
<RX_1>N#Cc1cccc(-n2c(C(=O)N3CCS(=O)(=O)CC3)cc3cc(C(=O)N4CCN(C5CCC5)CC4)ccc32)c1
<RX_2>CCS(=O)(=O)N1CCC(Nc2ncc(C(=O)c3cc(F)ccc3OC)c(N)n2)CC1
<RX_2>CCC[C@H]1C(=O)N(Cc2ccc3c(N)ncnc3c2)CCN1C(=O)COc1ccc(Cl)s1
<RX_7>CCN(CC)CCCNC(=O)Nc1cc(Oc2ccc(N)cc2C)ccn1
<RX_1>c1ccc(N(c2cccc(-c3nccn3-c3ccccc3)c2)c2cccc(-c3nccn3-c3ccccc3)c2)cc1
<RX_5>CC(C)(C)OC(=O)Nc1cc(C2CC2)c2[nH]ccc2c1
<RX_6>CC(Oc1ccccc1)c1ccc(C(=O)O)cc1
<RX_1>Cn1nnn(-c2cccc(C3CC3)c2COc2ccn(-c3ccc(F)cc3)n2)c1=O
<RX_2>CCOCCn1c(NC2CCN(CCC3(c4ccccc4)CCN(C(=O)c4cc(NS(C)(=O)=O)ccc4OC)C3)CC2)nc2ccccc21
<RX_1>Cc1nc(-c2cccc(OCc3ccccc3)c2F)n(CCc2ccccc2)c(=O)c1Br
<RX_1>O=C1c2ccccc2C(=O)c2c(Nc3ccc(CCO)cc3)cccc21
<RX_1>CCN[C@H](CN1CC[C@H](O[Si](C)(C)C(C)(C)C)C1)c1cccc(OC(F)(F)F)c1
<RX_2>CCCCn1c(=O)n(Cc2ccccc2F)c(=O)c2[nH]c(Cc3ccc(NS(=O)(=O)C(C)C)cc3)nc21
<RX_9>c1ccc(C(c2ccccc2)c2ccncc2)cc1
<RX_7>Cc1cc(C)c(Nc2ccc(F)cc2N)c(C)c1
<RX_1>Cc1cc(-c2ccc(NC(=O)C(C)c3ccc(N4CCCCC4)nc3)cc2)ccn1
<RX_1>NS(=O)(=O)c1ccc(CCN2CCC(N3CCc4ccccc43)CC2)cc1
<RX_1>O=C1CCCN1c1ncnc2c1cnn2CCN1CCCCC1
<RX_2>COCCCN1CCOc2ccc(COC3CN(C(=O)OCc4ccccc4)CCC3c3ccc(CC(=O)N4CCCc5ccccc54)cc3)cc21
<RX_1>COc1ccc(CN2C(=O)CCCC2c2c(OC)cccc2OC)cc1
<RX_3>O=C(C1CC1)N1CC[C@@H](Cn2c(-c3ccc(-c4ccc5cc[nH]c5c4)cc3Cl)n[nH]c2=O)C1
<RX_2>O=C(Nc1ccc(Cl)c(-c2ccccn2)c1)c1ccc(-n2cncn2)nc1
<RX_2>C[Si](C)(C)CCOCn1cc(Cl)c2nc(NC(=O)NC3CCCCC3)cnc21
<RX_1>Cc1c(-c2ccccc2S(C)=O)nc2cc(F)cc(F)c2c1Nc1cc(N2CCOCC2)cnc1N1CCOCC1
<RX_7>CC1=C(N)C(C)C2CC(C)(C(=O)Nc3ccc(-n4ccnc4)cc3)OC2=C1C
<RX_3>Cc1ccc2c(c1)c1c(n2-c2cccc(-c3cnc(N(C)C)nc3)c2)CCN(C)C1
<RX_2>O=C(NCc1ccccc1)n1ccc2cc(NS(=O)(=O)c3cc(Cl)cc(Cl)c3)ccc21
<RX_1>COC(=O)CCC(C)Nc1ccccc1N
<RX_6>COc1ccc(C(C#N)(CCCCCN)SC2CCCCC2)cc1OC
<RX_1>C#CCOc1nc(Cl)cnc1NS(=O)(=O)c1cccc(Cl)c1Cl
<RX_1>COc1ccc(COc2nccnc2NS(=O)(=O)c2cccc(Cl)c2Cl)cn1
<RX_1>CCOc1cc2c(c3c1OC(C)(C)C3)C(c1ccccc1)=NC(C)(CNC(=O)CN(C)C)C2
<RX_1>O=[N+]([O-])c1ccccc1-n1ccc2ccccc21
<RX_2>COC(=O)c1ccc2c(ccn2S(=O)(=O)c2ccc(C)cc2)c1
<RX_3>CC(C)(C)OC(=O)N1CC(F)(c2ccc(C(=O)CC(O)(c3cc(Cl)cc(Cl)c3)C(F)(F)F)cc2)C1
<RX_1>N#Cc1ccc(N2CCC(CCO)C2)c2ccsc12
<RX_3>C[C@@H](c1ccc(-c2cc[nH]c(=O)c2)cc1)N1CC[C@](CC(C)(C)O)(c2ccccc2)OC1=O
<RX_1>CCOC(OCC)c1cc2cncc(N3CCNCC3)c2o1
<RX_1>CCCCN(CC(=O)O)c1cc(Br)ccc1[N+](=O)[O-]
<RX_6>C=C[C@@H]1C[C@]1(NC(=O)[C@@H]1C[C@@H](Oc2cc(-c3ccccc3)nc3cc(OC)ccc23)CN1C(=O)N[C@H](C(=O)N[C@H]1c2ccccc2C[C@H]1O)C(C)(C)C)C(=O)O
<RX_1>Brc1ccc(CN[C@H]2CCCc3ccccc32)cc1
<RX_2>CC(=O)Nc1ccc(C(=O)N(CCN2CCC(C(=O)c3ccc(F)cc3)CC2)c2cc(C)cc(C)c2)cc1
<RX_6>Oc1ccc(-c2nn3cnnc3c3ccccc23)cn1
<RX_6>CS(=O)(=O)c1cccc(CNC(=O)c2nc3scc(COCc4ccc(C(=O)O)cc4)c3c(=O)[nH]2)c1
<RX_6>C1CN(C2COC2)CC2(CC2)N1
<RX_1>CC(NC(C)C(C)n1ncn(-c2ccc(N3CCN(c4ccc(O)cc4)CC3)cc2)c1=O)c1cccc2ccccc12
<RX_2>COC(=O)c1ccc(CCOS(C)(=O)=O)s1
<RX_2>CCCC(C)c1ccc(C(=O)NCCc2ccc(CN3CCCC3)cc2)cc1
<RX_1>CCCNc1ccc(-c2nc(-c3ccc4c(c3)CCN(C(=O)OC(C)(C)C)CC4)no2)cc1C#N
<RX_2>CCN1CCN(c2ccc(C(=O)NCCCCCCCCCCCCOS(C)(=O)=O)cn2)CC1
<RX_2>CC(C)N1CCC(Oc2ccc3cc(C(=O)N4CCC(F)(F)CC4)sc3c2)CC1
<RX_2>CC(C)NC(=O)c1ccc2n1CCN(C(=O)c1cc3ncc(Br)cn3n1)C2
<RX_2>COc1ccc(-c2nocc2C(=O)N2CCC[C@@H](C(C)(C)O)C2)cc1
<RX_2>CC(O)CNC(=O)[C@@H](C)NC(=O)OC(C)(C)C
<RX_6>Cc1ccc(C(=O)N=c2sc3c(F)c(F)ccc3n2CC(=O)O)cc1
<RX_3>Cc1cc(CCC(=O)O)c(C=C2C(=O)Nc3cccc(C4CCNCC4)c32)[nH]1
<RX_2>O=C(Nc1nc(-c2cccc(C(F)(F)F)c2F)cs1)c1ccc(Nc2cncnc2)cc1
<RX_1>CC[C@H](CO)NCCCS(=O)(=O)N1CCC(Nc2ncc(C(=O)c3cc(F)ccc3OC)c(N)n2)CC1
<RX_2>CS(=O)(=O)OCC1CN(C(c2ccccc2)c2ccccc2)C1
<RX_1>O=C(Nc1noc2ccccc12)N1CCN(c2nc(-c3ccc(F)cc3)ns2)CC1
<RX_7>Cc1cc2cn[nH]c2cc1N
<RX_4>CCCCCCCCc1ccc(C(=O)NCCn2cc(CCCCCc3cn(C(=O)OC(C)(C)C)c(N)n3)nn2)cc1
<RX_1>O=C1CC(c2ccccc2)Oc2ccc(Cl)cc21
<RX_1>Clc1ccc(OCC2CO2)c(Cl)c1
<RX_3>CCOC(=O)C(C#N)=C(C)c1ccc(CC)cc1
<RX_1>Fc1ccc(Oc2ccc(Nc3cccc(N4CCOCC4)c3)nc2)cc1F
<RX_6>CC(C)c1cc2cc(O)c(Cl)c(Cl)c2s1
<RX_2>COC(=O)C[C@@H]1COc2cc(O[C@@H]3CCc4c3ccc(C(F)(F)F)c4CN3CCN(C(=O)OC(C)C)CC3)ccc21
<RX_5>CC(C)(C)OC(=O)Nc1ccc(Br)nc1
<RX_2>NNC(=O)c1ccc(Br)cc1F
<RX_4>CCc1c(-c2cccnc2)[nH]c2ccccc12
<RX_2>CC(C)(C)OC(=O)C(C)(C)Oc1ccc(C(=O)OCc2cn(Cc3ccc(SC(F)(F)F)cc3)nn2)cc1
<RX_1>COc1cc(C(C)=O)ccc1OCCCN1CCC(c2n[nH]c3ccccc23)CC1
<RX_1>COCCOCOCCc1ccsc1Br
<RX_7>C[C@H](O)c1c(Cl)ccc(F)c1Cl
<RX_7>CC[C@]12CCC3=C(CCc4cc(O)ccc43)[C@@H]1CC[C@@H]2O
<RX_6>CC1(C)C(=O)N(c2ccc(C#N)c(C(F)(F)F)c2)C(=S)N1c1ccc(OCC2(N)CC2)nc1
<RX_1>COC(=O)c1ccc(COc2ccc(Oc3cccc(-c4c(Cc5ccccc5)cnc5c(C(F)(F)F)cccc45)c3)cc2)cc1
<RX_3>CC(=O)CCc1ccc(Cl)c(Cl)c1
<RX_5>CC(C)(C)OC(=O)N[C@@H](C(=O)O)c1ccccc1
<RX_7>OC(c1ccc(Cl)cc1)c1cccnc1-n1ccnc1
<RX_7>Nc1cnc2ccc(Sc3ccccc3)cn12
<RX_1>CC(C)(C)OC(=O)N1CCC(CCN[C@@H]2C[C@H]2c2ccccc2)CC1
<RX_3>C[C@H]1CN(C(=O)OC(C)(C)C)C[C@H]1Nc1c(C(N)=O)cnn2cc(-c3cnn(C)c3)nc12
<RX_1>CS(=O)(=NC(=O)N1CCOCC1)c1ccc([N+](=O)[O-])cc1
<RX_7>Nc1ccc(I)cc1C1NC(=O)CC(c2cccc(Cl)c2)C12C(=O)Nc1cc(Cl)ccc12
<RX_2>CC(C)C(NC(=O)Cn1cccc(NC(=O)CCc2ccccc2)c1=O)C(=O)C(F)(F)F
<RX_2>O=C(O)CNC(=O)CCc1cc(Cl)c(Oc2ncccc2C(=O)N2CCN(C3CC3)c3ccccc32)cc1Cl
<RX_3>Cc1noc(C)c1-c1cc(S(=O)(=O)NC2CCCC2)c2nccnc2c1
<RX_7>CCn1c(C(C)O)cnc1Oc1ccc(C)cc1
<RX_1>CC(C)(C)OC(=O)Nc1nc2c(-c3cccc([N+](=O)[O-])c3)cc(Cn3ccnc3)cc2s1
<RX_1>O=[N+]([O-])c1ccc(Cl)nc1NC1CCOCC1
<RX_1>C=Cc1cc(OC)c2ccn(-c3ccc(OC)c(F)c3)c2c1
<RX_8>CN(CCN1CCC(=O)CC1)C(=O)OC(C)(C)C
<RX_2>O=C(Nc1ccc(F)nc1)N1CCN(c2ccnc(-c3cccc(F)c3F)n2)CC1
<RX_1>CC(=O)CCn1cnc2c1c(=O)n(CC1CC1)c(=O)n2CC1CCCCC1
<RX_5>COc1ccc(CN(c2cc(N[C@H]3CC[C@H](NC(=O)OC(C)(C)C)CC3)nn3c(C(=O)Nc4ccncc4F)cnc23)C2CC2)cc1
<RX_6>CS(=O)(=O)CCN1CCN(c2ccc(N3CCNc4ccccc43)nc2)CC1
<RX_9>COC(=O)c1cc(F)c(F)c(C#N)c1F
<RX_2>CCNS(=O)(=O)c1c(Cl)ccc([N+](=O)[O-])c1Cl
<RX_7>Nc1cccc2oc(-c3c(F)cccc3F)nc12
<RX_2>CSCCC(NC(=O)OCc1ccccc1)C(=O)Nc1cccc(Br)c1C
<RX_3>CC(CNS(=O)(=O)C(C)C)Oc1ccc(-c2ccccc2F)cc1
<RX_3>CSc1ncc2cc(C(=O)Cc3ccccc3Cl)n(-c3ccc(F)cc3)c2n1
<RX_1>CCOC(=O)C(c1ccccc1)N1CCc2c(cnc3c2cnn3Cc2ccc(OC)cc2)C1
<RX_2>COC(=O)C12CC3CC(CC(C(=O)NCC(=O)c4ccc([N+](=O)[O-])cc4)(C3)C1)C2
<RX_1>CS(=O)(=O)c1ccc(CNc2cc(F)cc(C#N)c2)cc1
<RX_7>COC(=O)c1ccc(NC2CCCCC2C)c(N)c1
<RX_7>CCCNC(=O)c1ccc(NC(=O)N2Cc3ccc(CO)cc3C2)cc1
<RX_1>CCOC(=O)c1ccc(-c2ccc(CSCCOc3ccccc3)cc2)cc1
<RX_2>Cc1nccn1CCOS(C)(=O)=O
<RX_4>Cn1c(C(F)(F)F)nc2cnccc21
<RX_6>CCCCCc1sc(C(=O)O)nc1-c1ccccc1
<RX_1>COc1ccc(CCN2CCC[C@H]2C)c(F)c1
<RX_2>O=C(N[C@@H](Cc1ccccc1C(F)(F)F)CN1C(=O)c2ccccc2C1=O)c1ccc(Br)cn1
<RX_2>C[C@H](NC(=O)Cc1cc(F)cc(F)c1)C(=O)NC1C(=O)NC(c2ccccc2)c2ccccc21
<RX_1>Fc1ccc2c(c1)CCC2Nc1ccc2cc(Nc3cccc(C(F)(F)F)n3)ccc2n1
<RX_1>COC(=O)c1cc(Nc2ccc(Cl)nn2)ccc1Cl
<RX_4>CC(C)c1nnc2ccc(-c3sc(N4CCCCC4)nc3-c3ccc(F)cc3F)nn12
<RX_2>CCOC(=O)C(NC(=O)c1ccc(C)cn1)C(=O)OCC
<RX_1>CC(=O)c1cccc(OC(CCCCCN2CCC(c3cccc(NC(=O)C(C)C)c3)CC2)c2ccccc2)c1
<RX_2>CON(C)C(=O)c1cc(Cl)nc(Cl)c1
<RX_6>CC(C)(C)OC(=O)N1CC[C@@H](N)[C@@H](C(=O)N2CCC[C@@H](Cc3ccc(F)cc3)C2)C1
<RX_7>CCCCCC(O)/C=C/c1scnc1CCCCCCC(=O)OC
<RX_1>NC(=O)Nc1cccc(OCCN(CCCCC(=O)NC2CCCCCC2)Cc2ccccc2)c1
<RX_1>CC(C)(C)[Si](C)(C)OCCNCc1cc(-c2ccc(C(F)(F)F)cc2)ccc1[N+](=O)[O-]
<RX_6>O=C(O)COc1ccc(Br)cc1C=C1SC(=Nc2ccc(Cl)cc2)NC1=O
<RX_1>Nc1ccc(N2CCOCC2=O)cc1
<RX_2>CC(C)(C)OC(=O)N1CCN(Cc2ccc(C(=O)Nc3ccc(Cl)c(-c4ccccn4)c3)cc2)C(=O)C1
<RX_1>CCN1C(=O)C(F)(F)CN(C2CCCC2)c2nc(Nc3ccc(C(=O)O)cc3OC)ncc21
<RX_2>O=C(O)CNC(=O)CCC(F)(C(F)(F)F)C(F)(F)F
<RX_2>COC(=O)CCNC(=O)c1ccc(C2C(C(=O)c3ccc(OC(F)(F)F)cc3)C2c2ccc(C3CCCCC3)cc2)cc1
<RX_2>CN(C)C(=O)c1c(-c2ccccc2)c(-c2ccccc2)n[nH]c1=O
<RX_1>COC(=O)c1cc([N+](=O)[O-])ccc1OCc1ccc(C(C)C)cc1
<RX_1>CC(C)Oc1ccc2c(c1)N(CCCCl)c1cccc(S(=O)(=O)N(C)C)c1S2
<RX_1>[N-]=[N+]=NC[C@H]1O[C@@H](n2cc(/C=C/Br)c(=O)[nH]c2=O)C[C@@H]1Cl
<RX_2>O=C(Nc1cccc(Oc2ccc3nc(NC(=O)C4CC4)cn3n2)c1)c1cccc(C(F)(F)F)c1
<RX_1>Cc1cc(C)c(NC(=O)CN2CCN(C(c3ccccc3)c3ccc(Cl)cc3)CC2)c(C)c1
<RX_8>COc1cc(C)c(C(=O)c2c(Cl)c[n+]([O-])cc2OC)c(OC)c1OC
<RX_9>COc1ccc(-c2nc(N)nc3ccc(Br)cc23)cc1OC
<RX_2>Cc1ncc(C(=O)Nc2cc3c(cn2)C(C)(C)C(=O)N3C2CC2)cn1
<RX_3>CC(=Cc1ccccc1)c1ccc2c(c1)C(C)(C)CCN2C
<RX_2>CC(C)n1c(C=O)c(-c2ccc(F)cc2)c(-c2ccccc2)c1C(=O)NCc1ccc(F)cc1
<RX_7>Nc1ccc(Cl)cc1C(=O)C1CCCCC1
<RX_6>c1ccc(C2CCNCC2)c(Sc2c[nH]c3ccccc23)c1
<RX_1>CCCN(CCOc1ccc([N+](=O)[O-])c(C)n1)C(=O)OC(C)(C)C
<RX_2>CN(C(=O)OC(C)(C)C)[C@H](Cc1ccc(O)cc1)C(=O)Nc1cc2[nH]c(-c3ccccc3)c3cn[nH]c(=O)c(c1)c23
<RX_1>CC1CCCN(c2ccc([N+](=O)[O-])cc2C(=O)c2ccc(Cl)cc2)C1
<RX_4>c1cc(COc2ccc(OCc3ccc4ccccc4n3)cc2)cc(OCc2nnn[nH]2)c1
<RX_6>CC1(C)O/C(=C2/C(=O)Nc3cc(Sc4ccccc4C(=O)O)ccc32)C=C1N1CCOCC1
<RX_1>Cc1cc(CC2CCN(Cc3cccc(F)c3)CC2)cc2c1C(=O)N(CC1CC1)C2
<RX_1>CCCCCCCCCCCCCC(=O)O[C@@H]1CC[C@H](NC(=O)[C@H](OC)[C@@H]2OC(C)(C)O[C@H](/C=C/C(C)(C)C)[C@H]2O)C(=O)N(Cc2cccnc2)C1
<RX_8>COCCCOc1cc(C(=O)CC(C)C)ccc1OC
<RX_2>Cc1ccc(C(=O)N[C@H](C)c2ccccc2)cc1Br
<RX_2>Cc1ccc(C(=O)N2C[C@H]3C[C@H]3[C@H]2CNC(=O)C(F)(F)F)c(Br)c1
<RX_2>COc1c(NC(=O)c2cc3cccc(CN4CCN(C(=O)CN5CCN(C(=O)OC(C)(C)C)CC5)CC4)c3n2C)cc(C(C)(C)C)cc1NS(C)(=O)=O
<RX_1>COc1cc2c(Oc3cc(C)c(C)nc3-c3cccc(C)n3)ccnc2cc1OCCCl
<RX_1>COc1cccc(Nc2ccnc3[nH]c(=O)c4cc(OC)c(OC)cc4c23)c1
<RX_8>O=C(CCC(F)(F)F)CCC(F)(F)F
<RX_6>O=C(O)c1nc(-c2ccc(Cl)cc2)n(-c2ccc(Cl)cc2Cl)n1
<RX_8>[O-][n+]1cc(C(F)(F)F)ccc1Cl
<RX_1>CCc1oc2ccccc2c1C(=O)c1cc(Br)c(OC)c(Br)c1
<RX_9>CCOC(=O)c1cnc(N)c2c(COc3cccc(NS(=O)(=O)c4ccc(Cl)cc4)c3)csc12
<RX_7>CC(C)(C)OC(=O)N1CCC[C@H](NC(=O)C23CC4CC(C2)C(O)C(C4)C3)C1
<RX_2>CCOC(=O)N1CCN(c2ccccc2C2CCC(C(C)(C)C)CC2)CC1
<RX_1>CC(C)(C)OC(=O)CNCc1ccccc1
<RX_3>CC(C)(C)[Si](C)(C)Oc1cc(Br)cc(C=O)c1
<RX_7>CCC[C@@H](NC(=O)N1CC(=NOCC)NC[C@@H](Cc2cc(Cl)ccc2OC)C1=O)c1ccc(C(=O)O)c(N)c1
<RX_1>COc1c(N2CCOCC2)c(F)cc2c(=O)c(C(=O)O)cn(C3CC3)c12
<RX_2>Nc1nc2ccccc2c2c1ncn2CCCCNC(=O)c1cccc2cccnc12
<RX_6>COc1cc2c(cc1Cl)CNC2
<RX_6>CC(N)c1nc2cnccn2c1-c1ccccn1
<RX_2>CC(=O)Nc1ccc2c(c1)C(c1ccccc1F)=NCc1cnc(C)n1-2
<RX_2>O=C(c1ccc2[nH]c3ccccc3c2c1)N1CCCCC1
<RX_9>COC(=NO)c1cccc2[nH]cc(C=O)c12
<RX_3>CC(C)(C)OC(=O)N1CCN(Cc2ccccc2)C[C@H]1/C=C/C1CC1
<RX_2>Cc1cnc(NC(=O)c2cc(Oc3ncc(C(=O)N4CCC4)cc3Cl)cc(O[C@@H](C)CO[Si](C)(C)C(C)(C)C)c2)cn1
<RX_7>COc1ccc(-c2oc3c(CO)cc(OC)cc3c2-c2ccccc2)cc1
<RX_9>O=C(O)CNC(=O)C(=NO)c1cccs1
<RX_6>CC(C)(C#N)c1cc(-c2ccncc2)c(-c2ccc(Cl)c(O)c2)o1
<RX_9>NNc1cc(Nc2ccc(F)c(C(F)(F)F)c2)nc(Cl)n1
<RX_2>O=C(CCl)Nc1cc(O)c2c(c1)C(=O)c1cccc(O)c1C2=O
<RX_6>CCc1ccc2c(c1)N(CC1CNCCO1)c1ccccc1CC2
<RX_1>O=Cc1cccc(OCCN2CCCC2)c1
<RX_7>OCc1cccc(-c2nn3c(c2-c2ccnc4ccccc24)CCC3)n1
<RX_3>Cc1cnccc1-c1ccc2nc(NC(=O)c3ccc(C(C)(C)CO)cc3)sc2n1
<RX_1>COc1ncc2ccc(=O)n(CCN3CCC(N(Cc4cc5c(cn4)OCCO5)C(=O)OC(C)(C)C)CC3)c2n1
<RX_7>CCOC(=O)c1c(C)n(C2CC2)c2c(OC)c(F)c(F)c(N)c2c1=O
<RX_3>N#Cc1cc(F)cnc1-c1ccc(F)cc1
<RX_7>CCCCC(F)(F)C(O)CC[C@H]1[C@H](OC2CCCCO2)C[C@@H]2OC(=O)C[C@@H]21
<RX_1>CC1Cc2c(N3CC[C@H](NC(=O)OC(C)(C)C)C3)ccc(F)c2O1
<RX_1>C[C@@H](C(F)F)[C@H]1COC(=O)N1c1ccnc(F)n1
<RX_6>CC(C)(C)[Si](C)(C)Oc1ccc(N)c(NC(=O)OCC2CCN(c3ccncc3)CC2)c1
<RX_2>Cc1ccc(S(=O)(=O)O[C@H]2CN(C(=O)OC(C)(C)C)C[C@@H]2N=[N+]=[N-])cc1
<RX_2>CCN(C(=O)CN(C)S(C)(=O)=O)c1cn(-c2cccnc2)nc1Cl
<RX_1>CCOC(=O)c1cccc(Nc2c([N+](=O)[O-])cnc3cc(Br)ccc23)c1
<RX_6>COc1cc(N)ccc1-c1cn2ncccc2n1
<RX_2>Nc1nc(C(=O)N2[C@H](CNC(=O)c3cccc4ncccc34)C[C@@H]3C[C@@H]32)c(-c2cccc(F)c2)s1
<RX_6>CNS(=O)(=O)c1nn2c(-c3ccc(Cl)cc3)c(-c3ccccc3Cl)cnc2c1C(=O)O
<RX_3>COc1ncc(C2(c3cccc(-c4cncnc4)c3)N=C(N)c3c(F)cccc32)cc1C(F)(F)F
<RX_6>CCOc1cc2c(cc1Cl)NCC(C(=O)N1CCC(C#N)(Cc3ccc(F)cc3)CC1)O2
<RX_9>Nc1nc2ccccc2c2c1nc(O)n2Cc1cccnc1
<RX_7>O=c1[nH]c2ccccc2c2c(CCO)n(-c3ccccc3)nc12
<RX_2>O=C(Nc1ccc(Oc2ccc3c(c2)CCN3CC(=O)N2CCN(Cc3ccc4c(c3)OCO4)CC2)nc1)c1ccc(Cl)c(Cl)c1
<RX_2>O=C(Nc1cccnn1)C1CCN(c2cccs2)CC1
<RX_6>CC(C)(C)[Si](C)(C)OC[C@H](Oc1ccc(Cl)cn1)[C@H]1CNC[C@@H]1c1ccc(Cl)c(Cl)c1
<RX_1>Fc1ccc(OC[C@H]2C[C@H]3CN(c4cncc(Cl)n4)CCN3C2)cc1
<RX_2>COc1ccc(-n2c(-c3ccc(C(=O)NC(C)c4ccccc4)cc3)nc3ccccc32)cc1
<RX_2>CN(C(=O)c1ccc(N2CCOCC2)cc1)[C@@H]1CCN(C(=O)C2CCN(S(C)(=O)=O)CC2)C[C@H]1c1ccc(Cl)c(Cl)c1
<RX_2>CC(C)C[C@H]1CN(C(=O)[C@@H]2C[C@H]2c2ccc(F)cc2F)[C@@H](CC(C)C)C(=O)N1
<RX_2>CN(C)C(=O)c1cccnc1C(=O)c1cccc(C(F)(F)F)c1
<RX_7>Cc1cc(N)cc(C#N)c1Oc1ccc(O)c(C(C)C)c1
<RX_2>CC(C)(C)c1ccc(C=CC(=O)NCc2ccc(NS(C)(=O)=O)c(F)c2)cn1
<RX_1>Ic1ccccc1OC1CCCCO1
<RX_1>COc1ccc(Cn2cnc(C(F)(F)F)c(Oc3cc(O)cc(C#N)c3)c2=O)cc1
<RX_8>COc1ccc(C(=O)c2ccc(Br)cn2)cc1
<RX_1>COC(=O)[C@H](OCc1ccccc1)[C@H](CC1CCCCC1)NC(=O)OC(C)(C)C
<RX_1>CN(c1ccnc(NCC(c2cccnc2)N(C)C)n1)c1ccnc(-c2ccccc2)n1
<RX_6>CCOC(=O)c1nn(-c2ccccc2)c2c1CSc1ccc(C(=O)O)cc1-2
<RX_1>COC(=O)Cc1cccc(OCCCCl)c1
<RX_1>OCCCCNCc1ccccc1
<RX_6>CO[C@H](Cc1ccccc1)Cc1cccc(-c2cncc(OC[C@@H]3CCN3)c2)c1
<RX_7>COc1ccc(CCC2CC=C(CCC=C(C)C)CC2)cc1
<RX_7>O=[N+]([O-])CCc1ccc2c(c1)c1cc(Cl)cnc1n2S(=O)(=O)c1ccccc1
<RX_2>CNC(=O)C(c1ccccc1)N1CCCC(Nc2ccc3[nH]ncc3c2)C1
<RX_2>O=C(Nc1cccc(C(F)(F)F)n1)c1ccc2ncc(-c3cccc(Cl)c3)n2n1
<RX_1>CCOC(=O)Cc1ccc(OC)c(Oc2ccc(C(F)(F)F)cc2CNCc2ccccc2)c1
<RX_6>CS(=O)(=O)N1CCC(Oc2ccc(C(=O)O)c(O)c2)CC1
<RX_7>CC1(C)O[C@H]2[C@H](n3cnc4c(N)ncc(F)c43)C(F)C[C@H]2O1
<RX_7>Nc1ccc(Cl)c(C(=O)O)c1Cl
<RX_6>CCOc1nc(C)c(C(=O)O)c2c1nnn2CC
<RX_2>CCc1cc(Br)ccc1NC(=O)Nc1cc(C)ccc1F
<RX_7>Cc1cc(C)cc([C@H](O)CBr)c1
<RX_7>OCc1n[nH]c2c1nc(-c1ccccc1)c1ccccc12
<RX_2>CCOC(=O)c1cc2ccc(CC(=O)NNC(=O)c3ccc(OC)cc3)cc2s1
<RX_2>COc1ccc(CN(C(=O)C2CCCc3ccc(OC)cc32)c2ccc(OC)cc2)cc1
<RX_3>NC1=N[C@@]2(CCO1)c1cc(N)ccc1Oc1c2cc(C2=CCCOC2)nc1F
<RX_1>COc1cnc2c(Nc3ccc(F)c([C@]4(C)CS(=O)(=O)C5(CC5)C(N)=N4)c3)nccc2c1
<RX_2>COC(=O)C1C=CCN2C(=O)C(C)(CCOS(C)(=O)=O)C(=O)N12
<RX_2>C[C@@H]1CN(Cc2ccc(F)cc2)[C@@H](CO)CN1C(=O)COc1ccc(Cl)cc1
<RX_6>CCN(CC)CCn1nc2c3ccc(O)cc3sc3c(N)ccc1c32
<RX_2>C=Cn1c2ccccc2c2ccccc21
<RX_2>O=C(Cc1c(Cl)cccc1Cl)NC[C@H]1O[C@@H](n2cc(CCCl)c(=O)[nH]c2=O)C[C@@H]1O
<RX_1>Fc1ccc(C(F)(F)F)c(CNc2cccc(-c3c(Cc4ccccc4)cnc4c(C(F)(F)F)cccc34)c2)c1
<RX_2>COc1ccc(S(=O)(=O)Nc2cccc3c2Nc2ccccc2CN3C(C)=O)cc1
<RX_6>CC(C)(C)[C@H]1N(c2ccc(C#N)c3ccccc23)C(=O)[C@@H]2C[C@@H](O)CN21
<RX_7>Nc1ccc(-c2csc(C3CCCCC3)n2)cc1
<RX_1>CCN(CCOCc1ccc(C(=O)c2ccccc2)cc1)c1ccccc1
<RX_2>O=C(CCCc1ccccc1)NCc1ccccc1
<RX_2>CN(c1ccc(C(F)(F)F)cc1)S(=O)(=O)c1ccc(C(=O)Nc2nc(-c3ccccn3)cs2)cc1
<RX_3>CCOC(=O)c1cc(-c2ncc(F)c3c(C(=O)C(=O)N4CCN(c5nnnn5-c5ccccc5)CC4)c[nH]c23)n[nH]1
<RX_1>Clc1ccc(Nc2nc(Cl)nc(Nc3ccccc3)n2)cc1
<RX_8>COc1cc(Oc2nc(-c3ccc[n+]([O-])c3)nn3c(C(C)C)nc(C)c23)cc(OC)c1OC
<RX_1>CNC[C@@H]1CN(C(=O)OC(C)(C)C)C[C@H]1CN(C(=O)c1ccc(OC)c(OCCCOC)c1)C(C)C
<RX_1>CCC1(CO)CS(=O)(=O)c2ccccc2C(c2ccccc2)=N1
<RX_1>CCCCCCCCOc1ccc(-c2ncc(OCCCCCCCCC3CC3)cn2)cn1
<RX_1>CN1CCN(S(=O)(=O)CCCOc2ccc3c(c2)N=C(NC(=O)c2cccnc2)N2CCN=C32)CC1
<RX_3>CCOc1cc(C(O)c2ccc(OC)c([N+](=O)[O-])c2)ccc1OC
<RX_1>O=S(=O)(Cc1nc(-c2ccccc2)no1)c1ccccc1
<RX_7>Cc1cnc(C(O)CCl)s1
<RX_7>OCc1cc2ccccc2s1
<RX_7>COc1ccc2c(c1)CCN2CCCn1cc(N)cn1
<RX_7>CCCc1cccc2c1CCC2=O
<RX_2>C/C=C/C1=CN2C(=O)c3cc(OC)c(OCCCOc4cc5c(cc4OC)C(=O)N4C=C(/C=C/CNC(=O)[C@H](C)NC(=O)[C@@H](NC(=O)CCOCCOCCOCCOCCNC(=O)CI)C(C)C)C[C@H]4C=N5)cc3N=C[C@@H]2C1
<RX_2>COc1cc(S(=O)(=O)N2CCC3(CC2)CN(C2CC2)C(=O)CO3)ccc1Br
<RX_1>N#Cc1ccc(COc2cc(Cl)ccc2-c2nc3cc(F)c(F)cc3n2CC2CCCCC2)cc1F
<RX_8>COC(=O)C1CCCC(C=O)C1
<RX_2>CC(C)COC(=O)N(C)[C@H]1CC[C@H](OCCCCBr)CC1
<RX_6>CC(C)(C)SSC[C@@H](NC(=O)[C@@H](N)Cc1c[nH]c2ccccc12)C(=O)O
<RX_3>CCOC(=O)C[C@H](Cc1cc(C)c2[nH]ncc2c1COC(C)=O)C(=O)OCC
<RX_7>O=S([O-])([O-])=[SH]Cc1ccc(O)cc1
<RX_1>Cc1ccc(C23CC2CN(C)C3)cc1
<RX_2>O=Cc1ccc(-c2ccc(C(=O)NCCCO)cc2)s1
<RX_1>CCCOc1ccc2c(C(=O)NCc3ccc(F)c(F)c3)c(C(C)C)n(Cc3ncco3)c2c1
<RX_1>CCOC(=O)c1cc2ccccc2n1Cc1ccc([N+](=O)[O-])cc1
<RX_2>COC(=O)CC(c1ccc(O)cc1)C1CC1
<RX_3>CN(C)c1nc(NCc2ccc(NC(=O)c3ccc(F)cc3)cc2)c2ccc(/C=C/C(C)(C)C)cc2n1
<RX_3>CCOC(=O)c1c(-c2ccc(C(C)CNS(=O)(=O)C(C)C)cc2)c(C#N)c(CC)n1C
<RX_4>OC[C@@H]1O[C@H]1c1cccc(Br)c1
<RX_1>Cc1ccc(Oc2cccc(CN[C@H]3CCCc4ccccc43)c2)cc1
<RX_7>CCCN(CCC)c1ccc(N)cn1
<RX_6>O=[N+]([O-])c1ccc(OC2CCNCC2)c(F)c1
<RX_7>c1ccc(CC2c3ccccc3Sc3ccccc32)cc1
<RX_7>Nc1ccn[nH]1
<RX_6>C#CC1(O)CCN(C(=O)OC(C)(C)C)CC1
<RX_8>COc1ccc2[nH]nc(C=O)c2c1
<RX_1>CCOC(=O)Cn1ncc(N[C@@H]2C[C@@H]3C[C@H]([C@H]2C)C3(C)C)c(Br)c1=O
<RX_1>CCOC(=O)C(C)(C)Cn1ncc2cc(-c3noc(-c4cnc(OC(C)C)c(Cl)c4)n3)ccc21
<RX_6>CCC(C)(C)NS(=O)(=O)c1ccc(-c2sc(C(=O)O)nc2C(=O)N2CCC(C)CC2)c(Cl)c1C
<RX_2>COc1cc(C)c(S(=O)(=O)N[C@H](CN2C(=O)c3ccccc3C2=O)C(=O)OC(C)(C)C)c(C)c1
<RX_2>COc1cc2c(cc1Cl)CCN(C(=O)c1ccc(OCCN(C)C)cc1)CC2c1cccc2c1OCC2
<RX_7>CC(C)Oc1ccc(C#Cc2ccccc2)cc1C(=O)NC(C)(CO)Cc1c[nH]c2ccccc12
<RX_2>Cc1cc(-c2ccccc2)n2nc(C(=O)N(C)C3CCCCC3)cc2n1
<RX_1>CN1CCN(C(c2ccccc2)c2ccccc2)CC1
<RX_3>CCCc1ccc(C#Cc2ccc3c(F)c(OC(F)(F)F)ccc3c2)cc1
<RX_9>COc1cc2nccc(Cc3ccc4cc(Br)ccc4c3)c2cc1OC
<RX_2>O=C(CCl)N1CCC(Oc2c(F)c(F)c(F)c(F)c2F)CC1
<RX_8>O=Cc1cccc(CCCO)c1
<RX_9>COCOc1ccc(Cc2c(C)cc(CBr)cc2C)cc1Cc1ccc(F)cc1
<RX_6>O=C(O)[C@@H]1CC(O)(Cc2ccncc2)CN1
<RX_1>CNC(=O)c1cc(Oc2cccc(I)c2)ccn1
<RX_2>CC(O)CC(C)OC(=O)c1ccccc1
<RX_7>CN(C)c1ccc(C(=O)N2C3CCC2CC(O)C3)cc1
<RX_2>CC1(N2CCC(N3C(=O)N[C@H]4CCCC[C@@H]43)CC2)CCN(C(=O)OCCF)C1
<RX_2>COc1cccc(C(=O)Nc2cc(Cl)ccc2-c2nnn[nH]2)c1
<RX_1>COc1ccc(CN2CCc3nn(C)c4nc(SC)nc2c34)cc1
<RX_6>O=C(O)c1c[nH]c(-c2ccc(Cl)cc2F)n1
<RX_6>CC(C)(C)OC(=O)C1CC(S(C)(=O)=O)C(c2ccccc2F)N1C(=O)CNC(=O)Nc1cccc(C(=O)O)c1
<RX_1>CC(C)(C)OC(=O)N1CCc2ccc(NC3CCN(Cc4ccccc4)CC3)cc21
<RX_2>O=C1Cc2ccccc2N1c1c(Cl)cccc1Cl
<RX_3>COC(=O)[C@H](Cc1ccc(Br)cn1)NC(=O)OC(C)(C)C
<RX_6>CNC1CCN(c2cnc(C(=O)Nc3cc(CCc4cc(OC)cc(OC)c4)n[nH]3)cn2)C1
<RX_1>CCCCCCCCCN1C(=O)C(=O)c2cccc(-c3ccccc3)c21
<RX_3>CC(C)(C)NS(=O)(=O)c1cccc(-c2cc(-c3nc(-c4ccc(C(F)(F)F)nc4)cc(C(F)(F)F)n3)ccn2)c1
<RX_7>COc1cccc([C@H]2O[C@H](CCO)c3ccc(CC(C)C)n3-c3ccc(Cl)cc32)c1OC
<RX_1>Cn1c(=O)c2c(ncn2Cc2ccc(C(=O)c3ccccc3Cl)cc2)n(C)c1=O
<RX_6>O=C(O)C(SC1CCCC1)c1ccc(Cl)c(Cl)c1
<RX_6>CC(C)(C)OC(=O)N1CCN(C(=O)c2ccc(C(=O)O)cc2)CC1
<RX_7>COC(=O)c1cc(C2CCN(C(=O)OC(C)(C)C)CC2)ccc1F
<RX_2>CCCCCCCCS(=O)(=O)OC[C@@](C)(O)C(=O)[C@H](Cc1ccccc1)NC(=O)[C@H](COC)NC(=O)[C@H](COC)NC(=O)c1cnc(C)s1
<RX_3>CC1CC(c2ccc3ccccc3c2)=CCN1C(=O)Oc1ccccc1
<RX_6>CN(C)C(C(=O)O)c1cccc(Br)c1
<RX_7>OCCC1=CCc2ccccc21
<RX_3>CC(=O)NCC1OC(=O)N2c3ccc(-c4ccccc4)cc3CC12
<RX_1>O=C1C(O)CC(c2c(F)cccc2OCCF)N1Cc1ccc(OC(F)(F)F)cc1
<RX_1>CC(C)(C)OC(=O)N1CCC(COCc2ccccc2)CC1
<RX_1>CCOC(=O)c1cnc2c(cnn2CC)c1OCC
<RX_3>CC(C)(C)OC(=O)N1CCC(COc2ccc(-c3ccc(S(C)(=O)=O)cc3)nn2)CC1
<RX_2>C=CCN(CCOc1cccc2ncnc(Nc3ccc(OCc4ccccn4)c(Cl)c3)c12)C(C)=O
<RX_1>CCCc1c(OCCOCCOCCOc2c(C(C)=O)ccc(OCCCC(=O)OCC)c2CCC)ccc(C(C)=O)c1O
<RX_2>CC1(C)C(=O)N(c2ccc(SC(F)(F)F)cc2)C(=O)N1Cc1ccnc(NC(=O)Oc2ccccc2)n1
<RX_2>O=C(CCCN1CCN2CCCCC2C1)Nc1ccc(Cl)cc1
<RX_1>CC(C)(C)CNc1cc(Cl)nc(NC(C)(C)C)n1
<RX_9>Nc1cc(Oc2ccc(NC(=O)Nc3cc(CN4CCC4)cc(C(F)(F)F)c3)cc2)ncn1
<RX_1>CN(C)c1cc(S(=O)(=O)c2ccccc2)cc(Br)n1
<RX_6>CCOC(=O)C[C@H](NC(=O)c1ccc(-c2cccc(F)c2)cc1NC(=O)Nc1c(C)cc(C)cc1C)C(=O)O
<RX_1>CCOC(=O)CCCCC(/C=C/c1ccccc1OCc1ccc(C(C)(C)C)cc1)Cc1ccc(C#N)cc1
<RX_7>NCc1cccc(CN2CCC3(CC2)C(NC2CCCCC2)=NC(=O)N3c2cccc(F)c2)c1
<RX_8>CCCCOCCOc1ccc(-c2ccc3c(c2)C=C(C(=O)Nc2ccc(S(=O)Cc4nccn4CCC)cc2)CCN3CCC)cc1
<RX_1>COc1cc(O)c2c(c1C(=O)NCc1ccc(C#N)c3ccccc13)OC1=CC(O)=C(C(C)=O)C(=O)[C@]12C
<RX_7>CC(C)(C)[Si](C)(C)O[C@@H]1CO[C@@H]2C(CCO)CO[C@H]12
<RX_1>Cc1c(Nc2ccccc2)cn2ncc(C#N)c(Nc3ccc(Oc4ccccc4)cc3)c12
<RX_9>COc1ccc(OC(F)(F)F)c(B2OC(C)(C)C(C)(C)O2)c1
<RX_1>CCOC(=O)N=C(CC(C)C)OCC
<RX_2>O=C1CN(C(=O)c2cc(-c3cc(Br)cc(OC(F)(F)F)c3)n(-c3ccnc(C(F)(F)F)c3)n2)CCN1
<RX_6>C=CCN(CCC(=O)O)C(=O)OC(C)(C)C
<RX_6>CC1(C)COC(c2ccc(OCCCC3CCNCC3)cc2)=N1
<RX_1>C[C@H](Cc1ccc(S(=O)(=O)c2ccc(Oc3ccccc3)cc2C=O)cc1)NC(=O)C(F)(F)F
<RX_1>CC(C)(O)c1cc(F)c(-c2cc(C(N)=O)c(Nc3ccccc3)s2)c(F)c1
<RX_3>Nc1ccc(C#Cc2cnc3c(C4CC4)cc(-c4ccc(Cl)cc4)cn23)cn1
<RX_3>C=CC(=O)NCCN(C)c1cccc(Nc2cc(-c3cc(F)cc(-n4ncc5c6c(sc5c4=O)CCCC6)c3COC(C)=O)cn(C)c2=O)n1
<RX_6>Nc1cnc(-c2ccccn2)nc1O
<RX_7>COc1cc(CO)cc2c1OCO2
<RX_2>CC(=O)N[C@H]1C=C[C@@H](CO)C1
<RX_6>NC1=NS(=O)(=O)c2cccc(O)c21
<RX_6>Cc1cc(-c2ccc3c(c2)CC[C@H]3N2CC3(CCNCC3)C2)ncn1
<RX_1>O=[N+]([O-])c1ccc(OCc2cccc(F)c2)c(Cl)c1
<RX_2>COC(=O)CCCCCNC(=O)C=C1c2ccccc2Oc2ccccc21
<RX_1>c1ccc(CNCCOc2cccc(-c3noc4ccsc34)c2)cc1
<RX_2>CCCCCCC/C=C/C(=O)N1CCN(c2ccc(OCC(=O)OCC)cc2)CC1
<RX_3>CC(N)(C#N)Cc1ccc(F)cc1
<RX_6>CCn1cnc(/C=C/c2cn(-c3ccccc3)nc2OCc2ccc(OCc3nc(-c4ccc(CC(=O)O)cc4)oc3C)c(OC)c2)c1
<RX_5>CC(C)(C)OC(=O)n1c2ccccc2c2cc(Br)ccc21
<RX_6>O=C(O)C1(c2cccc(Br)c2)CCCC1
<RX_1>COc1cc(CCC(C)NCc2ccc(C(F)(F)F)cc2)ccc1O
<RX_2>Cc1c(C)c2c(c(C)c1OC(=O)C(C)C)C(=O)C(C)(C)O2
<RX_1>Cc1ccc(C(=O)Nc2cc(Sc3ccc(Cl)cc3)c([N+](=O)[O-])cc2NC(=O)c2ccc(C)cc2)cc1
<RX_2>Cc1cc(C#N)ccc1-c1cnn(-c2ccc(C(=O)N3CCN(C4CC4)[C@@H](C)C3)cn2)c1O
<RX_7>CC(O)c1cc(Cl)ncn1
<RX_7>Nc1cc(Br)ccc1O
<RX_6>O=C(O)c1cc(C2CC2)c(OCC2CCN(C(c3ccc(F)c(Cl)c3)C(F)(F)F)CC2)cc1F
<RX_1>OCCOCc1c(Cl)cccc1Cl
<RX_1>COc1nc(OC)nc(C(=O)c2cccc(Br)c2N(C)S(=O)(=O)C(F)F)n1
<RX_1>CCc1nc2ccccc2n1-c1nc(N2CCOCC2)c2nc(C(=O)N3CCN(C4COC4)CC3(C)C)sc2n1
<RX_5>COc1ccc(CCNC(=O)C(F)(F)F)cc1OC
<RX_1>CCOC(=O)CCCN1CCc2nn(-c3nnc(-c4ccc(OC(C)C)c(C#N)c4)s3)cc2C1
<RX_3>Nc1ncc(-c2cn[nH]c2)cc1OC1CCCCc2ccc(F)cc21
<RX_9>N#Cc1ccc2[nH]ccc2c1
<RX_6>Cc1c(-c2ccnn2-c2ccc(C#N)cc2)c(=O)n(CC(=O)O)c(=O)n1-c1cccc(C(F)(F)F)c1
<RX_4>CCOC(=O)c1cc(CCC2C(C)CCCC2(C)C)[nH]n1
<RX_1>CCc1c(NC2CC2)c([N+](=O)[O-])cc(F)c1N1CCN(C)CC1
<RX_2>CCCCc1ncc(CC(=O)NCC(=O)OC)n1Cc1ccccc1Cl
<RX_8>CCCCOCCOc1ccc(-c2ccc3c(c2)C=C(C(=O)Nc2ccc(S(=O)Cc4cccnn4)cc2)CCN3CC(C)C)cc1
<RX_1>O=C1Nc2ccc(F)cc2C1=CNc1ccc(OCCCN2CCCCC2)cc1
<RX_1>Clc1cccc(NCCBr)c1
<RX_1>C#CCOc1ccc(C(=O)NC(C)(C)C(C)C)cc1OC
<RX_3>Cc1c2n(c3c(-c4ccc(Cl)c(Cl)c4)cc(F)cc13)CCNC2=O
<RX_7>CCN(CC)CC1CC1C(O)c1ccc(-n2ccnc2)cc1
<RX_6>O=c1cc(C2CCNCC2)n2nc3cccc(-c4ccc(C(F)(F)F)cc4)c3c2[nH]1
<RX_6>CCCc1c(C(=O)NCc2ccc3cc(OCC(=O)O)ccc3c2)cnn1-c1ccccc1
<RX_6>COc1ccc(F)c(-c2ccc(OCc3cccc(C(CC(=O)O)C4CC4)c3)cc2C2CCOCC2)c1
<RX_6>CCC(=O)NCCN1C(=O)C2(CCC2)Sc2cc(C)c(C(=O)N(C(C)C)[C@@H]3CCCNC3)cc21
<RX_2>O=C(CBr)Nc1ccccc1Br
<RX_1>CNCCNc1cc(Oc2ccc3c(C(=O)NCCN4CCOCC4)cccc3c2)ncn1
<RX_1>COC(=O)c1ccccc1COc1cccc(CCOc2ccc(OCc3ccccc3)cc2)c1
<RX_3>COc1ccc(C(O)(c2ccc(Cl)cc2)c2ccc3nc(OC(C)(C)C)cc(/C=C/c4ccccc4)c3c2)cc1
<RX_6>c1ccc(CC2CNCCO2)cc1
<RX_2>CCCS(=O)(=O)Nc1ccc(F)c(C(=O)Nc2cnc3[nH]ncc3c2)c1F
<RX_3>Nc1ccc(-c2cn(-c3nc(-c4ccc(F)cc4)cc(C(F)(F)F)n3)cn2)cn1
<RX_8>CC(=O)Oc1ccc2c(c1)CC[C@H]1[C@@H]3CCC(=O)[C@@]3(C)CC(=O)[C@]21O
<RX_2>CC(C(=O)NC(C(=O)N1CCC2C1C(OCc1ccc(F)cc1)CN2C(=O)NCc1ccccc1)C(C)(C)C)N(C)C(=O)OCc1ccccc1
<RX_6>O=C(O)C(F)(F)F
<RX_3>CC(=O)Nc1nc2c(Oc3cc(-c4ccc(C(F)(F)F)cc4)nc(-c4ccncc4)n3)cccc2s1
<RX_1>C=C(C)COc1ccccc1C
<RX_2>O=C(O)C(F)(F)F
<RX_1>COC(=O)c1cc(F)c(OCC(C2CCCCC2)n2c(-c3ccc(Cl)cc3)nc3cc(F)c(F)cc32)c(F)c1
<RX_3>O=C(/C=C/c1ccccc1SC1CCCCC1)NC1CCCCC1O
<RX_6>Cc1cccc(C(=O)Nc2ccc(N3CCNCC3)nc2)c1-c1ccc(C(C)C)cc1
<RX_6>NC[C@H]1CC[C@H](Nc2nc(-c3ccccn3)cs2)CC1
<RX_7>C[Si](C)(C)CCOCn1cc(C#N)c(=O)c2cc(N)c(NCCN3CCOCC3)cc21
<RX_1>CSc1c(C)cc(Oc2ncc(F)cc2C(=O)NC2CCN(C(C)=O)CC2)cc1C
<RX_2>CCCCCCCCCCCCCCCCCCCCCC(=O)OCCOc1ccccc1
<RX_1>COc1ccc(OC)c(CNc2ccc3nc[nH]c(=O)c3c2)c1
<RX_1>CCOC(=O)Cc1ccc(-c2nc(COc3ccc(COc4nn(-c5ccccc5)cc4/C=C/c4csc(COC(=O)c5ccccc5)n4)cc3OC)c(C)o2)cc1
<RX_1>COc1ccc2ncc(=O)n(CC(NS(=O)(=O)c3ccccc3[N+](=O)[O-])[C@H]3CC[C@H](NCc4ccc5c(n4)NC(=O)CO5)CC3)c2c1
<RX_6>CC(C)(O)c1cccn2c(-c3ccnc(NC4CCC(C(=O)O)CC4)n3)cnc12
<RX_1>O=C(CCCC1CCN(Cc2ccccc2)CC1)c1ncc(-c2ccco2)o1
<RX_2>O=C1CCCN(C(=O)OCc2ccccc2)c2cc(Cl)ccc21
<RX_9>CCCCc1nc2nccc(C)c2[nH]1
<RX_3>N#CC(=CC1CC1)C(=O)N1CCC[C@@H]1Cn1nc(-c2ccc(Oc3cccc(F)c3F)cc2)c2c(N)ncnc21
<RX_9>CC1(C)OB(c2ccc3oc(-c4ccc(C(F)(F)F)cc4)nc3c2)OC1(C)C
<RX_3>N#Cc1ccc2c(c1)c(C#Cc1ccccc1)nn2C1CCCCO1
<RX_9>Cc1nc(C#N)sc1-c1ccncc1
<RX_6>O=C(O)C(F)(F)F
<RX_2>C[C@H](NC(=O)OC(C)(C)C)[C@@H](O)CNS(=O)(=O)c1ccccn1
<RX_1>CCOC(=O)c1cc(I)ccc1OCCC(C)C
<RX_2>Cc1cncc(NCCNC(=O)/C=C/C(F)(F)F)n1
<RX_1>C=CCOc1cc(Cl)nc(OCc2ccccc2)n1
<RX_2>COc1nc2cc(Cl)ccc2nc1NC(=O)N1CCN(c2ccc([N+](=O)[O-])cc2)CC1
<RX_2>COc1nc(NCCc2ccc(Cl)cc2Cl)cc(-c2cccc(C(=O)OCCN3CCOCC3)c2)n1
<RX_1>Cc1cc(N2CC3CN(C(=O)c4ccccc4-c4ccccc4)CC3C2)nc2ccccc12
<RX_1>CCn1nc(C)cc1C(=O)Nc1ccc(C(=O)c2ccc3c(c2)C(=CNc2ccc(N4CCOCC4)cc2)C(=O)N3)cc1
<RX_1>CC(C)(C)NC[C@@H]1C[C@H]1C(=O)N1CCN(C(c2ccccc2)c2ccccc2)CC1
<RX_4>CCCCc1nc(Cl)c(CO)n1Cc1ccc(-c2ccccc2-c2nnn[nH]2)cc1
<RX_6>O=C(O)c1cccc(-c2nccs2)c1
<RX_2>O=Cc1ccc(C(=O)NCC(=O)N2CCN(C(=O)c3ccccc3C(F)(F)F)CC2)cc1
<RX_2>Cc1cnc(C(=O)NNC(=O)OC(C)(C)C)s1
<RX_1>Cc1cnc(Nc2ccc(C3(NS(=O)C(C)(C)C)COC3)cc2)nc1CCc1ccccc1CC(N)=O
<RX_1>CCN(CC)CCc1nc(-c2ccc(Br)cc2)oc1C
<RX_1>FC(F)(F)c1cccc2c(-c3cccc(NCc4ccc5c(c4)OCCO5)c3)c(Cc3ccccc3)cnc12
<RX_7>COc1ccc2c(c1)C(O)C1(CCN(Cc3ccccc3)CC1)C2
<RX_3>COc1cc2nccc(Oc3ccc(C)cc3C(=O)C3CCCCC3)c2cc1OC
<RX_3>COc1ccnc(CCc2nc3cc(-c4ccc(C#N)cc4)cnc3[nH]2)c1
<RX_4>COc1ccc(S(=O)(=O)N(Cc2nnn[nH]2)c2ccc(Cl)cc2Cc2c(F)cccc2F)cc1OC
<RX_1>CCCCCn1c(=O)n(-c2ccccc2)c(=O)c2c1ncn2Cc1ccc(OC)cc1
<RX_2>CC(C)(C)OC(=O)c1cc(Br)sc1NC(=O)Nc1c(Cl)cc(OC(F)(F)F)cc1Cl
<RX_1>CCOC(=O)CCCOc1cccc(CCCCCCOc2cc(Br)cc(CO)c2)c1CCC(=O)OCC
<RX_6>CC(C)c1cc(Br)cc(F)c1O
<RX_7>CC(C)(C)OC(=O)CCc1cccc(Br)c1
<RX_1>O=[N+]([O-])c1c(Nc2ccccc2)ccc2cccnc12
<RX_2>CC(=O)Nc1ccc(S(=O)(=O)N2CC[C@H](N(Cc3ccccc3Cl)c3ccc(C#N)c(Cl)c3)C2)c(C)c1
<RX_1>CC(C)S(=O)(=O)N(Cc1ccc(F)cc1)Cc1cccc(-c2cccc(S(C)(=O)=O)c2)c1
<RX_8>Cc1c(OCCOCc2ccccn2)ccnc1CS(=O)c1nc2ccccc2[nH]1
<RX_3>COC(=O)c1cc(C)c(-c2ccc(OC)nc2)c(C)c1
<RX_9>ClC[C@]1(c2ccccc2)C[C@H]1COCc1ccccc1
<RX_1>Cc1c(C(=O)c2cnn(C)c2OCc2ccccc2)ccc(S(C)(=O)=O)c1C1=NOCC1
<RX_2>CN(C)S(=O)(=O)NCC1CCC(CN)CC1
<RX_5>CC(O)CCCC(C#N)N(C)C(=O)OC(C)(C)C
<RX_3>COCCOCN(c1noc(C)c1C)S(=O)(=O)c1sc(C)cc1-c1ccc(C(=O)OC)cc1OCC(C)C
<RX_2>CCCC(=O)NC(C)(C)COc1cccc(NS(N)(=O)=O)c1C#N
<RX_3>Cc1cc(-c2ccc(CN)cn2)ccn1
<RX_2>CC(C)(C)c1ccc(C(=O)NCc2ccc(-c3ncnc4[nH]c(C(=O)N5CCOCC5)cc34)cc2F)cc1
<RX_2>CCC(C(=O)NCc1ccc(Br)cc1)c1cccc2cnccc12
<RX_1>O=[N+]([O-])c1ccc(N2CCOCC2)c(F)c1
<RX_2>O=S(=O)(Nc1nc(-c2ccccc2)cs1)c1c(Cl)cc(Cl)cc1Cl
<RX_1>CCOC(=O)c1cn(-c2c(F)cccc2CN2CCOCC2)nc1C
<RX_1>CNCc1cc(-c2ccc(F)cc2)n(S(=O)(=O)c2ccc(C(F)(F)F)cc2)c1
<RX_7>CCCCCCCCCN(C)CCCCC[C@@H]1Cc2cc(O)ccc2[C@H]2[C@@H](F)C[C@]3(C)[C@@H](O)CC[C@H]3[C@@H]21
<RX_1>COc1nccc2c([N+](=O)[O-])c(C)ccc12
<RX_2>O=C(NC1CC1)c1ccc(Br)cc1
<RX_6>CCOc1cnc(-c2cccc(C(C)c3nn(-c4cnn(CCO)c4)ccc3=O)c2)nc1
<RX_3>CC[Si](C#Cc1ccc2nnc(CNc3ccnc4cc(OC)cnc34)n2n1)(CC)CC
<RX_6>O=C(C=Cc1ccn(S(=O)(=O)Cc2ccccc2)c1)NO
<RX_7>COc1ccc2c(c1)CCNC2
<RX_1>NC(=O)c1ccc(F)c2c1CC(NCCCc1c[nH]c3ccc(F)cc13)CO2
<RX_7>OCc1ccc(N(c2ccccc2)c2ccccc2)cc1
<RX_6>O=C1N(c2cccnc2)CC2CNCCN12
<RX_7>CCOc1ccc(/C=C2\SC(=O)N(Cc3ccc(N)cc3)C2=O)cc1
<RX_2>COC(=O)[C@@H](NS(=O)(=O)c1ccc(-c2ccc(NC(=O)c3oc4cccc(-c5ccoc5)c4c3C)cc2)cc1)C(C)C
<RX_1>CCC1(c2cc(F)cc(OCc3ccc4c(ccc(=O)n4C)c3)c2)CCOC(C)C1
<RX_1>O=C(O)c1c(F)ccc([N+](=O)[O-])c1Nc1ccc2[nH]ncc2c1
<RX_1>Cc1cncc(-c2cc3c(cn2)cnn3-c2cc(N3CCC[C@H](NC(=O)OC(C)(C)C)C3)c(=O)n(C)c2)n1
<RX_9>COC(=O)C(C)(C)c1ccc(CN)cc1
<RX_2>O=C(NS(=O)(=O)c1ccccc1)c1cc2nc(CCc3cccc(F)c3F)cc(O)n2n1
<RX_2>Cc1ccc2c(OCCN3CCC(Cc4cccc(NC(=O)CCl)c4)CC3)cccc2n1
<RX_6>CC[C@H](N)/C=C/C(=O)OC
<RX_1>CCN(CCCc1coc2c(OC)cccc12)C1COc2c(F)ccc(C(N)=O)c2C1
<RX_1>COc1c(C)c(Cc2ccc(OCc3ccccc3)c(C=O)c2)c(OC)c(OC)c1OC
<RX_2>O=C(c1ccc(C(CC2CCOCC2)c2ccc(-c3ncc(CO)s3)[nH]2)cc1)N1CCC1
<RX_2>N#Cc1cc(C(F)(F)F)ccc1N1CCN(C(=O)c2cc([N+](=O)[O-])ccc2N2CCOCC2)CC1
<RX_1>C[C@@H](Nc1ncnc2[nH]c(-c3cccc(CNC(=O)CN(C)C)c3)cc12)c1ccccc1
<RX_1>CCOC(=O)c1cc(=O)c2cc(OC)cc(N3CCN(CC)CC3)c2o1
<RX_6>Cc1ccc(C2(CSCC(=O)O)OCC(C)(C)CO2)cc1
<RX_7>OCC[C@@H](O)C(F)(F)F
<RX_2>CC(C)(C)c1ccc(CN(CCc2ccc(Cl)c(C(F)(F)F)c2)C(=O)c2cc(Cl)cc3cc[nH]c23)cc1
<RX_1>CCOC(=O)C(Oc1ccccc1-n1cccc1)c1ccc(C)cc1
<RX_3>C=Cc1scc(C2CCCCC2)c1C
<RX_1>Cc1ccc2c(Nc3cc(Br)ccc3Sc3ccccc3)ccnc2n1
<RX_1>Clc1ccc(OCCCBr)cc1Cl
<RX_6>CCCCCCNC(=O)n1cc(CO)c(=O)n(C)c1=O
<RX_1>CCCc1nc(CC)c(-c2ccc(OCC(C)(C)C)cc2)c(=O)n1Cc1ccc(-c2ccccc2C#N)cc1
<RX_10>Cn1c(C(F)(F)F)ccc(-c2c(F)cc(Cl)c3oc(CBr)cc23)c1=O
<RX_1>O=[N+]([O-])c1ccccc1N1CCC(n2ccnc2)CC1
<RX_2>Cc1cn[nH]c1C(=O)Nc1ccc(F)c([C@@]2(C)N=C(N)OCC2(F)F)c1
<RX_7>Cn1cc(C(=O)NCc2ccc(Cl)cc2)c(=O)c2sc(CO)c(CN=[N+]=[N-])c21
<RX_1>COc1ccc2c(c1)CC(=O)N2C
<RX_1>CC(C)CNc1cc(NC(=O)OC(C)(C)C)c([N+](=O)[O-])cc1Cl
<RX_7>CC(C)(C)OC(=O)NCc1ccc(Nc2ccccc2N)cc1
<RX_5>O=C(NC1CCN(Cc2ccccc2)CC1)C(F)(F)F
<RX_3>CCC[C@H]1CC[C@H](C=Cc2ccc(C#N)cc2)CC1
<RX_6>O=C(O)C1CCN(Cc2ccccc2)CC1
<RX_6>O=C1Cc2cc(Cl)ccc2N1C1CCNCC1
<RX_2>COC(=O)CC(=O)O[C@@]1(C#Cc2cccc(C)c2)CCC[C@@H]2[C@H]1CCN2C(=O)OC
<RX_2>C#CCCCC(=O)N1C(=O)OC[C@@H]1Cc1ccccc1
<RX_2>Cc1cc(Br)ccc1C1(O)CCC(C(=O)N[C@H]2CC[C@@H](O)CC2)CC1
<RX_6>O=C(O)c1ccc(C(Cc2ccc(F)cc2)C(=O)Nc2nc3ccccc3o2)cc1
<RX_1>CC(=O)Nc1ccn(Cc2c(F)cccc2Cl)n1
<RX_7>Nc1cc(Cl)ccc1Sc1ccccc1
<RX_6>COC(=O)c1ccc(C=CC(=O)O)cc1OC
<RX_2>CC(C)n1ncc(C#N)c1NC(=O)c1ccc([N+](=O)[O-])cc1
<RX_9>Cn1cc(B2OC(C)(C)C(C)(C)O2)cc(Nc2ccncn2)c1=O
<RX_3>COc1ccc(C=O)cc1-c1cccs1
<RX_1>CC[C@H](C[C@@](O)(C=Nc1cccc2[nH]c(=O)ccc12)C(F)(F)F)c1ccc(F)c(Cl)c1OC
<RX_2>CC(=O)NC1CCc2cc(/C=C/C(=O)NC(c3cccc(C(F)(F)F)c3)C(F)(F)F)ccc21
<RX_7>CN(CCCN(C)C(=O)Cc1ccc(N)cc1)C(=O)CO[C@H]1Cc2ccccc2C12CCN(CC[C@@]1(c3ccc(F)cc3)CN(C(=O)c3cc(C(F)(F)F)cc(C(F)(F)F)c3)CO1)CC2
<RX_6>COc1cc(C(=O)N(C)c2ccc(O)cc2)ccc1NC(=O)c1ccccc1OCCCN
<RX_3>COC(=O)c1ccc2c(C3CCCCC3)c(-c3ccc4ncc(-c5ccccc5)cc4c3)n(CC(=O)N3CCOCC3)c2c1
<RX_1>CNc1ccc(-n2nc(I)c3c(NC(=O)OC(C)(C)C)ncnc32)cc1
<RX_6>NCC1CCN(c2noc(C(Cl)(Cl)Cl)n2)CC1
<RX_1>Clc1ccc(CCN2CC[C@@H](N3c4ccccc4COc4ccccc43)C2)cc1
<RX_9>Nc1nc(F)c(OC(F)F)c(Cl)n1
<RX_2>CC(C)(C)OC(=O)C[C@@H](CCCC1CCCCC1)c1nc(C(=O)N2CCCC2)no1
<RX_3>CC(C)Oc1c(C=O)cccc1-c1ccccc1
<RX_1>CCOC(=O)C1CCN(c2ccc([N+](=O)[O-])c(C(=O)N(C)C)c2)CC1
<RX_1>COC(=O)c1ccc(CN([C@@H]2CC(C)(C)CCNC2=O)S(=O)(=O)c2ccc(Cl)cc2)c(F)c1
<RX_6>CCn1c(=O)c2c(nc(/C=C/c3ccc(C(=O)O)cc3OC)n2C)n(CC)c1=O
<RX_3>C#CC1(O)CCc2c(O)c3c(c(O)c2C1)C(=O)c1ccccc1C3=O
<RX_1>COC(=O)[C@H](C)Nc1ccc(F)c(F)c1F
<RX_6>O=C1CCc2ccccc2N1
<RX_6>CC(C)(C)CS(=O)(=O)c1ccc(CNc2c(Cl)ccc3c2CCNCC3)cn1
<RX_9>CCCCCCCCC(C)C(N)=O
<RX_2>CCN(CC)CCn1ccc2cc(NS(=O)(=O)c3ccc(-c4ccccc4)cc3)ccc21
<RX_6>NC1CCN(CCN2CCC[C@@H](O)C2)CC1
<RX_7>CC(F)(F)c1ccc(CO)cc1
<RX_2>Cc1c(C(=O)Nc2ccc(C(F)(F)F)nc2)nc(-c2ccc(Cl)cc2Cl)n1-c1ccc(OCc2ccccc2)cc1
<RX_2>CC(C)(C)c1cc(NC(=O)Nc2ccc(OCc3ccccc3F)cc2)no1
<RX_2>CC(C)(C)n1ncc([C@H](NS(=O)(=O)c2ccc(C(F)(F)F)nc2)C2CC2)c1-c1cc(F)ccc1Br
<RX_1>COc1cc2nc(N3CCOCC3)nc(N)c2cc1OC
<RX_7>Nc1ccc(N2CCC2)cn1
<RX_1>COC(=O)C1C2CC3C(OC(=O)C31)C2OC(=O)CCl
<RX_2>O=C(NCc1ccc(F)cc1)N1CCC[C@H]1C(=O)N1CCC[C@H]1C(O)COc1ccc(F)cc1
<RX_2>CCOc1ccccc1OCCN(C(=O)OC(C)(C)C)C(C)Cc1cc2c(c(C(N)=O)c1)N(C(C)=O)CC2
<RX_1>Cc1ccc(-c2ccc3c(c2)C=C(C(=O)Nc2ccc(C[N+]4(C)CCCCC4)cc2)CCS3)cc1
<RX_6>Cc1nc(N2C[C@@H](C)N(Cc3ccc(F)cc3)C2=O)sc1C(=O)O
<RX_1>O=Cc1cc(Cl)ccc1OC1CCOCC1
<RX_7>NCc1c[nH]c2ccccc12
<RX_7>CN1C(=O)OCc2c(F)c(N)cc(F)c21
<RX_6>NC1CCCC(CNC(=O)OCc2ccccc2)C1
<RX_2>Cn1cccc1C(=O)NNC(=O)c1ccccc1Nc1ccc2c(/C=C/c3ccccn3)n[nH]c2c1
<RX_1>CC(C)(C)OC(=O)Nc1cccc(Oc2cc(Nc3ccc(OCc4ccccc4)cc3)c([N+](=O)[O-])cn2)c1
<RX_6>CC(C)(C)OC(=O)NC[C@@H](N)C(C)(C)C
<RX_6>CC(C)n1ncnc1-c1nc2c(s1)CCOc1cc(C3CCN(CCO)CC3)ccc1-2
<RX_1>O=C1CCC(N2Cc3c(OCc4cc(CN5CCOCC5)no4)cccc3C2=O)C(=O)N1
<RX_7>CCC(CCO[C@@H]1CCC[C@H](OCc2nc(-c3ccc(F)cc3)oc2C)C1)C(=O)O
<RX_1>CCOC(=O)Cc1ccc(Oc2cccnc2C)cc1
<RX_3>O=C(c1ccccn1)c1ccc(Br)cc1F
<RX_1>[O-][n+]1nc(CCCN2CCOCC2)nc2cc3c(cc21)CCO3
<RX_1>COc1cc(NC(=O)C(=O)c2c(C)n(Cc3ccc(Cl)cc3)c3ccc(CN(C)C)cc23)ccn1
<RX_2>CC(C)(C)OC(=O)NNC(=O)c1ccc(OCc2ccc3ccccc3n2)cc1C1(c2ccccc2)CC2CCC1C2
<RX_1>COC(=O)COc1cccc(O)c1C(C)=O
<RX_6>CC(=O)NC[C@H]1CN(c2ccc(OCC3(OC(=O)CCC(=O)O)CCN(c4nc5c(cc4F)c(=O)c(C(=O)O)cn5C4CC4)CC3)c(F)c2)C(=O)O1
<RX_6>COc1cccc(OC)c1C1CCC(=O)N1Cc1ccc(O)cc1
<RX_3>Cc1nc(N2N=C(c3ccc4c(c3)CNC4=O)C[C@@H]2C2CCCC2)ccc1C#N
<RX_1>CC(Oc1ccc(C=O)cc1)C1CCCCC1
<RX_8>[O-][n+]1nc(CCCN2CCCC2)[n+]([O-])c2cc3c(cc21)CCC3
<RX_3>Cc1ccc(-c2cc(C(=O)Nc3cccnc3)c3cc(-c4ccccc4)ccc3n2)o1
<RX_2>COC(=O)[C@H](C(C)C)N1Cc2ccc(-c3ccc(NC(=O)Nc4ccc(F)cc4F)cc3)cc2C1=O
<RX_1>CC(=O)c1cnc(Nc2ccc(CC(C)O)cc2)c([N+](=O)[O-])c1
<RX_3>C=C(C)c1nc2ccnc(OCCCC)c2c2cc(F)ccc12
<RX_7>CC(C)NS(=O)(=O)Cc1ccc(N)cc1
<RX_1>COC1CC2CC(N=[N+]=[N-])CC2C1
<RX_1>CN(C)CCn1ccc2c3nc(Cl)nc(N4CCOCC4)c3ccc21
<RX_2>O=C(Cc1cccc2ccccc12)Nn1nc(N2CCOCC2)c2ccccc2c1=O
<RX_2>CN(CCN(C)C(=O)C1CC1)C(=O)c1ccc2c(c1)c1c(n2C)CCC(C2CCOCC2)C1
<RX_2>CCOC(=O)CCN(C(=O)CCl)c1cccc(C(F)(F)F)c1
<RX_8>O=CC1(c2cc(F)cc(OCc3ccccc3)c2)CCOCC1
<RX_1>O=[N+]([O-])c1ccc(N2CCOCC2)cc1CO
<RX_5>Cc1ccccc1NC(=O)C(F)(F)F
<RX_1>Cc1cc2c(NCc3ccccc3)nc(-c3cnccn3)nc2s1
<RX_3>C[C@H]1CN(c2ncc(-c3nccs3)cc2C=O)C[C@@H](C)O1
<RX_2>C#Cc1cc(CNC(=O)C=Cc2ccc(C(F)(F)F)nc2C)cc(F)c1NS(C)(=O)=O
<RX_1>N#Cc1ccc(N(Cc2cccc(F)c2)c2cncnc2)cc1
<RX_3>CCO/C=C/c1c(-c2ccc(C#N)cc2)nc2cccc(C(=O)OC)n12
<RX_6>CC(CC(=O)O)C(=O)N1C(c2ccccc2O)SC[C@H]1C(=O)O
<RX_2>C[C@@H](NC(=O)c1cc(-c2nnc([C@@](C)(Cc3ccccc3)NC(=O)OC(C)(C)C)o2)cc(C2(C#N)CCCC2)c1)c1ccc(F)cc1
<RX_1>NC(=O)CN1CCC(C2COC2)c2ccccc21
<RX_9>CC(C)(C)OC(=O)NCCc1cc2c(Cl)ncnc2s1
<RX_1>Cc1cc2cc(Nc3ccnc4cc(-c5nccs5)sc34)ccc2[nH]1
<RX_6>CC(C)(C)OC(=O)N1CCC(=O)N(CCCC=O)CC1
<RX_7>Cc1c(Cl)cccc1NS(=O)(=O)c1ccc(CO)cc1
<RX_2>CCOc1cc(Cl)c(S(C)(=O)=O)cc1C1=N[C@@](C)(c2ccc(Cl)cc2)[C@@](C)(c2ccc(Cl)cc2)N1C(=O)N1CCC(N(C)CCCN(C)C)C1
<RX_7>Nc1ncccc1Nc1ccccc1
<RX_1>OC1CCN(c2ccccn2)CC1
<RX_2>CC(C)N1Cc2cc([N+](=O)[O-])nn2CC1=O
<RX_2>CCNC(=O)CN(CCc1ccc(OCc2cccc(F)c2)c(OC)c1)CC1CC1
<RX_3>CC(C)(C)C#Cc1ccc(C#N)cc1
<RX_7>CC(C)(F)C[C@@H](CO)NC(=O)OCc1ccccc1
<RX_1>CC(C)(C)OC(=O)N[C@@H](CC1CCCCC1)CN1C(=O)c2ccccc2C1=O
<RX_2>CNC(=O)c1noc([C@H](CCCC2CCCCC2)CC(=O)OC(C)(C)C)n1
<RX_7>Nc1cc(-c2ccccc2)ccc1-n1cnc(=O)[nH]1
<RX_2>CCOC(=O)Cc1cccc(NC=O)c1
<RX_3>COCc1ccc2cc(CNC(=O)c3ccc(COC)nc3N)oc2c1
<RX_2>COC(=O)c1cc(C)ccc1I
<RX_2>NC(=O)Nc1cc(-c2cccc(Cl)c2)sc1C(N)=O
<RX_6>O=C(c1cc(-n2cnnn2)ccc1O)N1CCC(CCO)(c2ccccc2)C1
<RX_6>Cc1ccc(CCC(=O)N2C[C@H](C)N(Cc3ccc(F)cc3)C[C@H]2C)c(OCC(=O)O)c1
<RX_1>C[N+]1(CC(=O)c2cccs2)CCC(C(=O)OC(c2cccc(F)c2)c2cccc(F)c2)CC1
<RX_5>CC(C)(C)OC(=O)N(CC(=O)O)c1ccccc1C(F)(F)F
<RX_6>CCOc1ccc(C(=O)Nc2ccc3c(c2Cl)CNCC3)cc1Br
<RX_2>Cc1ccc2c(c1NC(=O)Cc1ccc(C(F)(F)F)c(F)c1)CCN(C(=O)[C@H]1CCCN1C(=O)OC(C)(C)C)C2
<RX_3>CC(=O)NC[C@H]1CN(c2ccc(/C=C3\SC(=O)NC3=O)cc2)C(=O)O1
<RX_3>Fc1cccc(-c2nc3cnn(Cc4ccc(-c5ccc(C(F)(F)F)cc5C(F)(F)F)cc4)cc-3n2)c1F
<RX_1>CON(C)C(=O)c1cncc(N=C(c2ccccc2)c2ccccc2)c1
<RX_1>CSSC(CN=[N+]=[N-])C[C@H](NC(=O)OC(C)(C)C)C(=O)OCC#N
<RX_1>COC(=O)c1ccc(OCC2CN(c3ccc(Cl)cc3)C(=O)O2)cc1
<RX_6>CCOC(=O)c1csc(Nc2cnc(CN)c3cc(OC)c(OC)cc23)n1
<RX_6>CN(C)c1cc2c(cc1Cl)NCC(C(=O)N1CCC(C#N)(Cc3ccc(F)nc3)CC1)O2
<RX_2>NC(=O)c1cc(-c2cccnc2[C@H](Cc2cc(F)cc(F)c2)NC(=O)Cn2nc(C(F)(F)F)c3cc(F)ccc32)ccc1F
<RX_1>O=C1C[C@@H](C(F)(F)F)c2c(ncnc2N2CCC(c3nc(CC(F)(F)F)cn3CCN3CCC3)CC2)N1
<RX_6>NC1CCN(CC(F)Cc2coc3ccccc23)CC1
<RX_1>CON(C)C(=O)c1ccc(S(F)(F)(F)(F)F)cc1
<RX_7>Cc1ccc(C(=O)NC2CC2)cc1-c1ccc2c(C3CCN(C)CC3)nncc2c1
<RX_2>O=C(CCSC1c2ccccc2COc2ccc(OCc3ccc4ccccc4n3)cc21)Nc1nnn[nH]1
<RX_1>CCOC(=O)CN1C(=O)CO[C@H]2Cc3ccccc3[C@H]21
<RX_1>CCOC(=O)c1cc(-c2ccc3c(c2)c2cc(-c4ccc(Cl)cc4Cl)c(=O)n(C)c2n3C)nn1C
<RX_6>COc1ccc(Cc2c(C)cc(NC(=O)C(=O)O)cc2C)cc1Cc1ccc(F)cc1
<RX_7>Nc1ccc(F)c(CN2CCCC2)c1
<RX_4>CCCOC(=O)Cc1c2n(c3ccccc13)CC(n1cc(Cc3ccccc3)nn1)CC2
<RX_2>COC(=O)[C@H](C(C)C)N1Cc2cc(-c3ccc(NC(=S)Nc4ccccc4C(F)(F)F)cc3)ccc2C1=O
<RX_2>O=C(NCCCCCCCCc1ccccc1)c1cc(-c2cccc(Cl)c2)c(OCCO)c(-c2cccc(Cl)c2)c1
<RX_7>O=C(NCCN(Cc1ccccc1)CC(O)c1cc2cc(OCCOC3CCCC3)ccc2o1)Nc1ccc(OCc2ccccc2)cc1
<RX_1>CC(C)c1cc(OCCCC(=O)OCc2ccccc2)cc2c1C(=O)N(COc1cc(C(F)(F)F)nn1-c1ccc(Cl)cc1)S2(=O)=O
<RX_6>C#Cc1cc(F)cnc1N
<RX_9>CCNC(=O)Nc1nc2cc(-c3cnc(N4CCC(C)(C(=O)OCC)CC4)nc3)cc(C#N)c2s1
<RX_6>N#Cc1cc(CCC2(O)CC[NH2+]CC2)ccc1F
<RX_3>COc1ccc(F)c(C(=O)c2cc(Cl)ccc2-n2cccc2C=O)c1OC
<RX_1>C=CCOc1cccc(Oc2ccc(CN(Cc3ccc(C#N)cc3)c3cccc([N+](=O)[O-])c3C)cc2)c1
<RX_2>CC(C)NC(=O)N1CCC(CN2C(=O)C3(COc4cc5c(cc43)CCO5)c3ccccc32)C1
<RX_2>CNC(=O)c1cc(Br)ccc1C
<RX_9>Cc1nc2ccc(-c3cnn(C)c3)cn2c1Cc1cc(Cl)ccc1Cl
<RX_2>NC(=O)c1c(NC(=O)c2ccccc2Cl)sc2c1CCCC2
<RX_6>CC[C@H](C)[C@H](N)CN(C(=O)[C@@H]1C[C@H]1c1ccccn1)c1ccc(-c2ccc(COC)cc2)cc1
<RX_1>CO[C@@]12CCC(=O)[C@@H]3Oc4c(O)ccc5c4[C@@]31CC[N@@+](C)(CCc1ccccc1)[C@@H]2C5
<RX_3>C[C@H]1COCCN1c1nc(-c2ccc(NC(N)=O)cc2)nc2c1CN(C)C2
<RX_6>CSc1ccccc1OC1=CC(=O)N([C@@H](CC2CCCCC2)C(=O)O)C1
<RX_6>N#Cc1cnn(-c2ccc(O)c(F)c2)c1
<RX_3>CCOC(=O)c1cc2cc(-c3ccc(C#N)cc3)ccc2[nH]1
<RX_6>Oc1ccc2ncnc(Nc3ccc(F)c(Cl)c3)c2c1
<RX_6>CN(C)CC(=O)N1CCn2c(c(C3CCCCC3)c3ccc(C(=O)O)cc32)-c2ccc(F)cc2C1
<RX_1>CNCc1cc2c(=O)c(C(=O)NCc3ccc(Cl)cc3)cn(C)c2o1
<RX_3>COC(=O)c1cc(-c2ccnn2C)ccc1CS(=O)(=O)c1ccccc1
<RX_1>CCC(CC)(c1ccc(OCC(=O)C(C)(C)C)c(C)c1)c1cc2ccc(C(=O)OC)cc2s1
<RX_1>O=C1CSc2ccc(CNC3CCN(CCn4c(=O)cnc5ccc(F)cc54)CC3)nc2N1
<RX_3>COc1ccc(C2=CCC3(CC2)OCCO3)cc1
<RX_6>CCOC(=O)[C@@H]1CC(c2ccc(C)cn2)=C(C)[C@H]1O
<RX_2>O=C(c1cc(C(F)(F)F)cc(C(F)(F)F)c1)N1CCC(CCO)(c2ccc(Cl)c(Cl)c2)C1
<RX_2>CCOC(=O)CC1CCN(c2ccccc2NC(=O)c2cccc(Cl)c2)CC1
<RX_6>COC(=O)c1ccc(O)cn1
<RX_1>Cc1c(-c2ccccc2)n(Cc2ccccc2)c2cccc(Br)c12
<RX_3>CCOc1cc2ncc(C#N)c(Nc3ccc(OCc4ccccn4)c(Cl)c3)c2cc1NC(=O)/C=C/[C@@H]1CCCN1C(=O)OC(C)(C)C
<RX_1>COC(=O)c1cc(Oc2ccc(C(=O)N(C)C)cc2)c2c(c1)OC(C)(C)C2
<RX_1>CC(c1cccc(-c2ccccc2CNCC(N)=O)c1)N(C(=O)Cc1ccc(Cl)cc1)C1CCN(Cc2ccccc2)CC1
<RX_2>COCCOCc1cc(C(=O)Nc2nc3c(OC)ccc(C4COCCO4)c3s2)ccn1
<RX_1>CCOC(=O)c1cc2cc(Cl)cc(C)c2nc1NC(Cc1c[nH]c2ccccc12)C(=O)O
<RX_1>CCc1nc2ccccc2n1-c1nc(N2CCOCC2)c2nc(CN3CC(N4CCC(O)CC4)C3)n(C)c2n1
<RX_2>O=C(OCCNc1ncccn1)C(O)(c1ccccc1)C1CCCCC1
<RX_3>CCN(CC)CCCNc1nc(-c2ccc(C(=O)O)cc2)c2ccc(=O)n(-c3c(F)cccc3F)c2n1
<RX_3>O=C1[C@H](CC[C@H](O)c2ccc(F)cc2)[C@@H](c2cccc(-c3ccc(O)cc3)c2)N1c1ccc(F)cc1
<RX_2>COc1ccc([N+](=O)[O-])c(CCOC(=O)Cl)c1
<RX_7>C=CCCC[C@H]1CC[C@H](c2ccc(CC)cc2)CC1
<RX_2>Cc1onc(-c2cccc(Br)c2)c1-c1csc(C2CCN(S(=O)(=O)Cc3ccccc3)CC2)n1
<RX_6>CCCCc1nc2cnc3ccccc3c2n1CCCN
<RX_6>CCCCCC12CCC(c3nnc(-c4ccc(O)cc4C)n3C)(CC1)CC2
<RX_8>CS(=O)Cc1cc(F)cc2c(C(CCC#N)c3ccc(Cl)cc3Cl)c[nH]c12
<RX_1>c1ccc(COC2CCCCCCCCCCC2)cc1
<RX_6>COc1ccc(Cn2ncc3c(N4CCC[C@H](NC(=O)OC(C)(C)C)C4)c(N)cnc32)cc1
<RX_6>COC(=O)COC1CCN(C(=O)[C@H](C)N)CC1
<RX_2>CC(C)(C)OC(=O)[C@@H]1CS[C@H](c2ccccc2)N1C(=O)CNC(=O)Nc1ccc(Cl)c(C(F)(F)F)c1
<RX_8>CCOC(=O)[C@H](CCc1ccccc1)N[C@H]1CS(=O)c2ccccc2N(CC(=O)OC(C)(C)C)C1=O
<RX_3>O=C1Nc2ccc(Br)cc2C1=Cc1[nH]c(C(=O)NCCCN2CCCC2)c2c1CCCC2
<RX_2>Cc1cnc(SCCS(=O)(=O)c2ccccc2)c(C(=O)NCc2cccs2)c1
<RX_3>CCC/C=C\CC(C)CCOC(C)=O
<RX_3>CCOC(=O)c1csc(-c2ccsc2)c1
<RX_2>Cn1cnc(C(=O)N(Cc2csc(-c3ccc(OC(F)(F)F)cc3)n2)C2CCC2)c1
<RX_3>CC(C)C(O)c1ccc(I)cc1
<RX_1>O=C(/C=C/C=C(\c1ccc(CN2CCCC2)cc1)c1ccc(C(F)(F)F)cc1)Nc1cccc2cnccc12
<RX_2>C=C[C@@H]1C[C@]1(NC(=O)[C@H]1CCN(C(=O)OC(C)(C)C)C1)C(=O)NS(=O)(=O)c1cccc(OCc2ccccc2)c1
<RX_1>C[C@@H]1CN(CC(=O)N2CC(C)(C)c3cnc(Cc4ccc(F)cc4F)cc32)[C@@H](Cn2cccnc2=O)CN1C(=O)OC(C)(C)C
<RX_3>O=Cc1sccc1-c1ccccc1
<RX_1>CC(C)(C)C(OCc1ccccc1Cl)C(C=C1CCCCC1)n1cncn1
<RX_2>COC(=O)Cc1cc(Cl)c(Oc2ccc(NC(=O)CC(C)C)c(Br)c2)c(Cl)c1
<RX_1>Cc1cc(N)ccc1Oc1ccnc(Cl)c1
<RX_3>Cc1ccc(-c2cnc(N3C[C@H](C)O[C@H](C)C3)c(C=O)c2)s1
<RX_1>CN1CCC(c2nn(-c3ccc(Cl)cc3)c3ccccc23)CC1
<RX_2>O=C(NC1CCC(C(=O)O)CC1)OCc1ccccc1
<RX_2>C[C@H](NC(=O)c1c(CN2CCC(N3CCCCC3)CC2)c(-c2ccccc2)nc2ccccc12)C(C)(C)C
<RX_2>COC(=O)CCN(C(=O)c1ccc2cnc(CCc3ccc(C#N)cc3)nc2c1)c1ccccc1
<RX_1>COc1ccc(Sc2ccc(C)cc2Nc2ccnc3nc(C)ccc23)cc1
<RX_3>Cc1noc(C)c1-c1cccc(NC(=O)O)c1
<RX_7>CCCC[C@H](CC(=O)OC)c1cccc(O)c1
<RX_9>COC(=O)c1ccc(C)c(-n2cnc3c(C#N)cc(I)cc3c2=O)c1
<RX_6>CCN(CC)CCN(CC=O)C(=O)CCOCCc1ccc2ccccc2c1
<RX_6>O=c1cc(OCc2ccc(C(F)(F)F)nn2)ccn1-c1ccc2c3c(oc2c1)CCNC3
<RX_1>Cc1c(C(=O)NCC2CC2)c2ccc(Oc3ccnc4cc(-c5nc(C(C)(C)O)cs5)sc34)cc2n1C
<RX_6>COC(c1ccc(N(C)C)cc1)[C@H](C)/C=C/C=C/C(=O)O
<RX_3>CC(=O)NC(CCc1ccc(C(O)CCCCc2ccccc2)cc1)(CO[Si](C)(C)C(C)(C)C)CO[Si](C)(C)C(C)(C)C
<RX_2>CNC(=S)Nc1nc(-c2cccc(CNC(C)=O)n2)cs1
<RX_9>Cc1nc(N)c(N)c(Cl)n1
<RX_1>CCO[C@@H](Cc1ccc(OCc2nc(-c3ccccc3F)oc2C)cc1C)C(=O)OC
<RX_1>CC(C)N1CCC(NC(=O)OC(C)(C)C)CC1
<RX_7>CC(C)(C#N)c1cccc(C(=O)Nc2cccc(Oc3ccc4nc(NC(=O)C5CC5)sc4c3CO)c2)c1
<RX_1>COC(=O)c1cc2ccccc2n1CCCN1C(=O)c2ccccc2C1=O
<RX_7>CCOC(=O)c1cn(C2CC2)c2c(CCC[C@@H]3CCCN3C(=O)OC(C)(C)C)c(F)c(F)cc2c1=O
<RX_5>O=C1c2ccccc2C(=O)N1CCCOc1cccc(C2OCCO2)c1
<RX_6>Cc1cc2c(cc1F)c(C(=O)O)c(-c1ccc(S(=O)(=O)N[C@@H](C)C(F)(F)F)cn1)n2C1CCCC1
<RX_7>CC(c1cccc(N)c1)n1c(=O)oc2cc(F)c(F)cc21
<RX_2>O=C(c1ccc2cncc(-c3ccc(Cl)cc3)c2n1)N1CCS(=O)(=O)CC1
<RX_1>CCc1cc2c(N3CCN(C(=O)c4ccc(-c5ccccc5)cc4)CC3)nc(SCC(O)CO)nc2s1
<RX_6>CC#CCOc1ccc(S(=O)(=O)Oc2c(C)cccc2C(=O)O)cc1
<RX_7>CC(Oc1ccc(Sc2ccc(O)cc2)c(N)c1)c1cccc(Br)c1
<RX_3>CCc1ccnc(Cc2ccc(N3CC(=O)N(CC[Si](C)(C)C)S3(=O)=O)c(OCc3ccccc3)c2)c1
<RX_1>COc1cc(C(O)C(=O)OCc2ccccc2)ccc1O
<RX_2>O=C(CNC(=O)c1ccc(F)cc1)c1ccsc1
<RX_3>OC/C(=C/C1CCCC1)c1ccc(Br)cc1
<RX_6>N[C@@H]1CC[C@H](C(=O)N2CCN(c3cccc(C(F)(F)F)c3)CC2)C1
<RX_1>CCN(CC)C1CCC(Nc2c(C(=O)C3CC3)cnc3ccc(Br)cc23)CC1
<RX_1>CC[C@@H]([C@H](C)OC)N1C(=O)[C@@](C)(CC(=O)OC)C[C@H](c2cccc(Cl)c2)[C@H]1c1ccc(Cl)cc1
<RX_2>CNC(=O)c1ccc(-c2cc3nccc(Oc4ccc(NC(=O)c5cccn(C)c5=O)cc4F)c3s2)cc1
<RX_3>O=[N+]([O-])c1ccsc1-c1ncco1
<RX_2>CC(C)(C)OC(=O)N1CC[C@H](O)[C@H]1COS(C)(=O)=O
<RX_6>Cc1cc(Nc2nccc(OCCO)n2)cc(-c2cnn(CCC(N)=O)c2)c1
<RX_2>Cc1cc(C#N)ccc1-c1cnn(-c2ccc(C(=O)NCCC3CCCCO3)cn2)c1O
<RX_7>Cn1c(=O)c(N)c(N)c2cccnc21
<RX_1>Cc1cccc(N2CCN(CCCCCOc3cc4ccccc4cn3)CC2)c1
<RX_9>CC(C)(C)OC(=O)NC1=N[C@](C)(c2cc(N)ccc2F)[C@@H](F)S(=O)(=O)C1(C)C
<RX_2>CC(=O)Oc1ccc(C2CCC(=O)CC2)cc1
<RX_2>C[C@@H](NC(=O)[C@@H](NC(=O)OCc1ccccc1)C(Cc1ccccc1)C(=O)O)C(=O)O
<RX_7>CC(C)(C)OC(=O)n1ncc2ccc(N)cc21
<RX_7>COc1cc2c(cc1OCc1ccccc1)CCNC2C
<RX_3>CCOCOc1ccc2oc(-c3ccc(N(C)C(=O)OC(C)(C)C)nc3[N+](=O)[O-])cc2c1
<RX_5>CC(C)(C)OC(=O)N1CCc2c(ccc(N)c2F)C1
<RX_6>NC(=O)OC[C@@H](N)Cc1ccccc1F
<RX_3>CC(C)(C)OC(=O)Cc1ccc(-c2ccnc(F)c2)c(F)c1
<RX_9>CCCCCCC/C=C/C=C/CN
<RX_2>O=C(OCc1ccc([N+](=O)[O-])cc1)N1CCN(C[C@@H]2C[C@H](SC(c3ccccc3)(c3ccccc3)c3ccccc3)CN2C(=O)OCc2ccc([N+](=O)[O-])cc2)CC1
<RX_1>Cc1ccc(N2CCN(CCCc3cc(-c4ccccc4)n(C(C)(C)C)n3)CC2)c(C)c1
<RX_6>C[C@]12Cn3cnc(-c4ccc(F)cc4)c3C=C1CCC[C@@H]2C(=O)c1ccc(C(=O)O)s1
<RX_1>COC(=O)c1ccc([C@H](C)NC(=O)c2cc(Cl)cnc2Oc2ccc(C)cc2C)cc1
<RX_1>COc1cccc2c1CCC2N(C)Cc1nc(-c2ccccc2)c(-c2ccccc2)o1
<RX_1>CCCCCCn1cpc2ncnc(N)c21
<RX_2>O=C(OCCCCl)N1Cc2cnc(NC3Cc4ccccc4C3)nc2C1
<RX_6>COc1nc(N2CCC(O)CC2)nc2oc(-c3ccc(C4(N)CCC4)cc3)c(-c3ccccc3)c12
<RX_2>COC(=O)C1CCN(C(=O)N(C)C)CC1
<RX_5>CC(C)(C)OC(=O)Nc1cc(OCC(F)(F)F)c(I)cc1[N+](=O)[O-]
<RX_2>Cn1ncc(C(=O)N2CCC2)c1C(=O)Nc1ccn2nc(Br)nc2c1
<RX_5>CC1=N[C@@H](c2ccccc2)[C@@H](c2ccccc2)N1C(=O)OC(C)(C)C
<RX_6>Nc1cc(Cl)ccc1C(=O)O
<RX_6>O=C(Cc1ccc(OCc2ccsc2)cc1)NC1(C(=O)O)Cc2ccc(-c3ccc(Cl)cc3)cc2C1
<RX_1>CC(C)(C)OC(=O)Cn1nc(I)c2nc(Cl)ccc21
<RX_1>CN(C)Cc1c(-c2ccccc2)ccc2c(CCC3CCN(Cc4cccs4)CC3)noc12
<RX_1>Brc1ccc(OCc2ccccc2)cc1
<RX_7>COC1=C(OC)C(=O)C(Cc2cccc(C(=O)Nc3cccnc3)c2O)=C(C)C1=O
<RX_2>COc1cc(N(C)S(C)(=O)=O)ccc1-c1nc2c(c(C3CCCCC3)nn2C)c(=O)[nH]1
<RX_6>O=C(O)COc1nc(-c2ccc(F)cc2)cs1
<RX_2>COc1cc(CNC(=O)c2cc(-c3ccc(Cl)c(C)c3)c(OCC(F)(F)F)cn2)on1
<RX_6>N[C@@H](c1ccccc1)[C@@H](O)C(=O)O
<RX_3>Clc1ccc(-c2ccc(C#Cc3ccc(C#CCN4CCCC4)cc3)nc2)cc1
<RX_2>CS(=O)(=O)OCc1c(Cl)cccc1C(F)(F)F
<RX_1>CC(=O)OCC=C(C)CS(=O)(=O)c1ccc(C(F)(F)F)cc1
<RX_1>CNc1nccc(Nc2cn3nc(Oc4cccc(NC(=O)c5cccc(C(F)(F)F)c5)c4)ccc3n2)n1
<RX_6>CCOC(=O)c1oc2cccc(OCCCN)c2c1C
<RX_2>CCc1ncccc1-c1cccc(C(=O)CC(=O)Nc2cc(C(F)(F)F)c(OCC(F)(F)F)cc2NC(=O)OC(C)(C)C)c1
<RX_1>O=c1oc2ccccc2n1CCCN1CCC(n2c(=O)[nH]c3cc(Cl)ccc32)CC1
<RX_3>Oc1ccc(C(O)C(Cl)(Cl)Cl)cc1Cl
<RX_7>CCCCCCc1cccc(-c2nc(CCCO)c(C(=O)N3CCC(N4CCCC4)CC3)n2C)c1
<RX_2>COC[C@H]1O[C@@H](n2cnc3c(NCC(c4ccccc4)c4ccccc4)nc(CCNS(=O)(=O)c4ccccc4)nc32)[C@H](O)[C@@H]1O
<RX_2>Cc1ccc(NC(=O)Nc2ccccc2)cc1C#Cc1cncc2c1cnn2C
<RX_9>NCC1Cc2cccc(-c3ccccc3)c2O1
<RX_6>CC#CCOc1ccc(CCC(=O)O)cc1OC
<RX_9>CC(C)(C)[Si](C)(C)O[Si](C)(C)C(C)(C)C
<RX_1>COC(=O)c1cc(C(=O)CN2CCN(c3ccccc3C)CC2)ccc1O
<RX_2>O=C(NC1(C(=O)N[C@@H]2CCc3ccccc3-n3ccnc32)CC1)c1ccc(Cl)cc1
<RX_1>COc1ccccc1CNc1cccn2nc(Nc3ccc(C)nc3)nc12
<RX_8>CCCc1nc(C)n(-c2ccc(OC(C)(C)C(C)=O)cc2)c(=O)c1Cc1ccc(-c2ccccc2-c2noc(=O)[nH]2)cc1
<RX_1>Nc1nc(OCCO)ccc1C(=O)O
<RX_3>COCCOc1ccc(C(=O)c2cn(Cc3cccc(Br)n3)c3ccccc3c2=O)cc1C
<RX_2>COC(=O)c1cccc2c1OCC2
<RX_1>Cc1cccc(CN(C)C(=O)c2ccc(-c3cc(-c4nnc(C)o4)ccc3C)cc2)c1
<RX_1>CCCc1cc(CO)cc(Cl)c1OC(C(=O)OC)c1ccc2c(c1)OCO2
<RX_1>CCCn1cc(-c2c(-c3ccco3)nc(N)nc2-c2ccco2)ccc1=O
<RX_5>CCC(O)CNC(=O)OC(C)(C)C
<RX_1>CCNC(=O)Nc1cc(C)c(Oc2ccnc3cc(OCCBr)c(OC)cc23)cc1C
<RX_1>CCNC1CN(c2c(F)cc3c(=O)c(C(=O)O)cn(-c4nc(N)c(F)cc4F)c3c2Cl)C1
<RX_7>O=c1[nH]c2c(c3ccccc13)Cc1c(CO)cccc1-2
<RX_7>Nc1cccc(C2=NOC(c3c(Cl)cccc3Cl)C2)c1
<RX_1>O=C(CC(F)(F)F)Nc1ccc(Sc2nc(Nc3ccccn3)cc(N3CC[C@H](F)C3)n2)cc1
<RX_2>COC1=C(OC)C(=O)C(Cc2ccc(OCc3cccnc3)c(C(=O)Nc3ccc(OC)cc3)c2)=C(C)C1=O
<RX_1>CN1CCC(C(=O)NCCn2ccc3ncnc(Nc4ccc(Oc5ccc6ccsc6c5)c(Cl)c4)c32)CC1
<RX_2>COc1cc2ncnc(Oc3ccc(NC(=O)Nc4ccc(F)cc4)cc3)c2cc1OC
<RX_2>COc1ccc(N2CCOCC2)c2sc(-c3nc4c([nH]3)CCN(C(=O)c3ccc(F)cc3)CC4)nc12
<RX_3>CN(C)c1ccc2cc(C=C(C#N)C#N)c([Si](C)(C)C(C)(C)C)cc2c1
<RX_1>CCOC(=O)Cn1ccc2cc(Br)ccc21
<RX_6>Oc1ccc2ncc3c(c2c1)CCCC3
<RX_3>CC(=O)c1ccc(-c2cc(C(=O)O)c3ccccc3n2)s1
<RX_7>C[C@H](Nc1c(F)cc(N)c(Nc2cc(C3CC3)[nH]n2)c1F)c1ccc(F)cc1
<RX_6>N[C@@H](Cc1ccccc1C(=O)c1ccccc1)C(=O)SCCC(=O)N1CCC[C@H]1C(=O)O
<RX_6>CC1CCN(c2c(-c3c(F)cc(F)cc3F)c(O)nc3ncncc23)CC1
<RX_1>COc1ccc(Cn2nc(CN3CCN(c4ccccc4OC)CC3)c3cc(OC)c(OC)cc32)cc1OC
<RX_2>CCOc1cc(C(C)(C)C#N)c(Cl)cc1C1=N[C@@H](c2ccc(Cl)cc2)[C@@H](c2ccc(Cl)cc2)N1C(=O)N1CCN(CCS(C)(=O)=O)CC1
<RX_7>Nc1ccc(NC(=O)Nc2ccccc2I)c(O)c1
<RX_3>CCOC(=O)C(C)(C)CC#CC(=O)C(C)(C)C
<RX_6>CNC(=O)[C@H]1C[C@H](Oc2cc3c(Nc4cccc(Cl)c4F)ncnc3cc2OC)CCN1
<RX_6>Cc1c2c(nc3ccccc13)CCN(CCC(=O)O)CC2
<RX_1>COc1cc2[nH]c(N(C)Cc3cccc(OCS(C)=O)c3)nc(=O)c2c(C)c1OC
<RX_1>N#Cc1ccc(N2CCNC(=O)C2)cc1Cl
<RX_1>CCCSc1ccc(F)cc1[N+](=O)[O-]
<RX_2>CN(C)CCOc1cccc(Nc2nccc(-c3c(-c4ccc(F)c(NC(=O)Cc5cccs5)c4)nn4ccccc34)n2)c1
<RX_8>[O-][n+]1cc(OCC(F)(F)F)cc2c1CCCC2
<RX_1>CCCNCc1cc(Oc2cccc(NC(=O)OCc3ccccc3)c2)ccc1[N+](=O)[O-]
<RX_6>Cc1oc(-c2cccs2)nc1CCOc1cccc(CN(CC(=O)O)S(=O)(=O)N2CCCc3ccccc32)c1
<RX_2>CC#CC(=O)Nc1ccc(N=CN(C)C)c(C#N)c1
<RX_6>Cc1nn(Cc2ccc(NC(=O)c3cc4ccccc4[nH]3)cc2F)c(C)c1CC(=O)O
<RX_1>O=[N+]([O-])c1ccc(C=Cc2nccn2Cc2ccccn2)o1
<RX_3>CCOCn1nccc1-c1cc(OC(F)(F)F)ccc1Oc1ccc(S(=O)(=O)N(Cc2ccc(OC)cc2OC)c2ncns2)cc1C#N
<RX_6>CCc1nc(CC(C)(C)C)c(CN)c(-c2ccc(C)cc2)c1CC(=O)N1CCC[C@H]1C(N)=O
<RX_2>COC(=O)c1cc(NS(C)(=O)=O)ccc1Br
<RX_1>CCC1CC(Nc2ncc(Br)cn2)CC(Cc2ccccc2)N1C(=O)OC(C)(C)C
<RX_3>Cc1c(-c2cc(Nc3ccc(C(=O)N4CCOCC4)cn3)c(=O)n(C)c2)cccc1N1CCc2cc(N(C)C)ccc2C1=O
<RX_1>COCCOc1ccc([N+](=O)[O-])cc1NC(=O)OC(C)(C)C
<RX_1>c1ccc(CN(Cc2ccccc2)CC2CO2)cc1
<RX_2>CS(=O)(=O)O[C@H]1CC(=O)N(Cc2ccc(Oc3ccc(F)cc3)nc2)C1
<RX_9>N#Cc1cccc2c1CC(n1ccnc1C(N)=O)C2=O
<RX_1>O[C@H]1CN(CCOc2ccc(OCc3ccccc3)cc2)CC[C@@]1(O)Cc1ccccc1
<RX_2>CCOC(=O)C(CC)(CC)NC(=O)c1ccc(Br)c(OCC2CC2)n1
<RX_7>CCN(CC)CCCCc1ccc(N)cc1
<RX_2>CCc1nccc(-c2ccc(C(=O)N3CCN(C4CCOCC4)CC3)c(F)c2)c1C#Cc1ccc(NC)nc1
<RX_2>CC(C)(C)C(=O)c1ccc(C(=O)NC(=O)c2ccc(C(=O)C(C)(C)C)cc2)cc1
<RX_6>C[C@H](N)C(=O)N[C@@H](CC1CC1)C(=O)N[C@@H](Cc1ccccc1)C(=O)[C@@]1(C)CO1
<RX_1>CN1C(=O)C(F)(F)CN(C2CCCC2)c2nc(Nc3cc(F)ccc3F)ncc21
<RX_9>COC1NC=C(C#N)c2c1c(Br)cn2C1CCCC1
<RX_1>CNC(=O)COc1cc(C#N)ccc1CNC(=O)C(OC)c1c(F)cc(OC)cc1F
<RX_1>COCCOc1cc(Cl)c(Cc2ncc(-c3ccco3)s2)cc1[C@@H]1O[C@H](CO)[C@@H](O)[C@H](O)[C@H]1O
<RX_1>CN1CCN(c2ccc([N+](=O)[O-])c(C(=O)Nc3cccc(NC(=O)c4ccnc(N5CCOCC5)c4)c3)c2)CC1
<RX_2>CON(C)C(=O)c1ccc(C#N)cc1
<RX_1>CC[C@](C)(O)[C@H]1CC[C@H]2[C@@H]3[C@@H](C)C[C@H]4N(C)C(=O)C=C[C@]4(C)[C@H]3CC[C@@]21C
<RX_1>Cc1cc(Br)c(CNCc2cc(C(F)(F)F)cc(C(F)(F)F)c2)cc1C(F)(F)F
<RX_7>CCC(F)(F)[C@]1(O)CC[C@H]2[C@@H]3CCC4=CC(=O)CCC4=C3[C@@H](c3ccc(C(C)=O)cc3)C[C@@]21C
<RX_5>c1ccc(CCC2(CCc3ccccc3)OCCO2)cc1
<RX_2>CNC(=O)C1(C)NCCc2c1[nH]c1ccccc21
<RX_2>O=C(NC(Cc1ccc(CC(F)(F)C(F)(F)F)cc1)C(O)c1cccc(Cl)c1)c1cccc2c(Cl)cccc12
<RX_3>O=[N+]([O-])c1cccc(/C=C/c2ccccc2)c1
<RX_1>C=C(C)COc1cc(C)ccc1C
<RX_3>CC(=O)Nc1nc2ccc(-c3cnc(Cl)c(NS(=O)(=O)c4cccc(OC(F)F)c4)c3)nn2c1-c1ccncc1
<RX_2>CC(C)OC(=O)Cc1cc(C(F)(F)F)ccc1I
<RX_6>Cc1c(O)cccc1CC1CCCC=C1c1nc(-c2ccccc2)c(-c2ccccc2)o1
<RX_2>CN(C(=O)c1c(O)c2cccc3c2n(c1=O)CCO3)c1ccc(F)cc1
<RX_2>CCOC(=O)c1cnn(-c2ccc(NS(C)(=O)=O)cc2)c1C(F)(F)F
<RX_1>CCOC(=O)CCc1nccn1-c1ccc(C(C)=O)cc1[N+](=O)[O-]
<RX_2>CNC(=O)COc1ccc2nc(CC(C)C)c(CNC(=O)OC(C)(C)C)c(-c3ccc(C)cc3)c2c1
<RX_3>COc1cc(F)c2nc(C)c3c(C)nc(-c4ccccc4C)n3c2c1
<RX_3>COc1cc[nH]c1/C=C1\C(=O)Nc2cccc(C#CC(O)c3ccc(O)cc3)c21
<RX_1>COC(=O)c1cc(N2CCCCC2)nc(Cl)n1
<RX_1>COC(=O)[C@H](C)Oc1cc(C)cc(Cl)c1
<RX_1>CCCCCCCCCCCc1cnc(-c2ccc(OCC3CCC(CCC)S3)cc2)nc1
<RX_1>CC(=O)N(c1ccccc1)C1(c2nc(C)cs2)CCN(Cc2ccc(OC(F)(F)F)cc2)CC1
<RX_2>Cc1nc(-c2sc(NC(=O)CC(C)C)nc2-c2ccccc2)no1
<RX_1>CCn1cc(-c2ccc(Cl)cc2Cl)nc1/C=C/c1ccc(-c2ccc(Oc3ccc(C(=O)OC)c(Br)c3)cc2)cc1
<RX_1>Cc1cc(COc2ccc(C(=O)NCC3(N4CCN(C(C)C)CC4)C(=O)NC(=O)NC3=O)cc2)c2ccccc2n1
<RX_3>CCOC(=O)/C=C/c1cn(Cc2ccc(OCc3csc(-c4ccccc4)n3)cc2)nc1-c1cccs1
<RX_8>O=C(c1ccccc1)c1ccc(S(=O)(=O)N2CCc3occc3C2)cc1
<RX_7>CCc1ccc(CCOc2ccc(N)cc2)nc1
<RX_6>OCCN(Cc1ccccc1)c1ccc2c(-c3[nH]ncc3-c3cccc(Cl)c3)c[nH]c2n1
<RX_1>CN1CCC(CNc2cnccc2C(=O)O)c2ccccc21
<RX_9>Cc1noc2nc(C(N)C(C)C)n(Cc3cccc(F)c3)c(=O)c12
<RX_1>O=C(O)c1ccccc1Nc1nccc(-c2ccc3ccccc3c2)n1
<RX_9>Nc1nc(NCc2ccc3c(c2)OCO3)c2cc(Cl)ccc2n1
<RX_9>CC1(N)CCN(C(=O)OC(C)(C)C)CC1
<RX_2>Cc1ccc(S(=O)(=O)OC[C@H](CCC(=O)OC2CCCCC2)C[C@H]2COC(C)(C)N2C(=O)OC(C)(C)C)cc1
<RX_1>O=c1n(Cc2ccc(-c3ccno3)cc2)nc2c(-n3ccnc3)c(-c3ccc(Cl)cc3)cnn12
<RX_1>COc1cc2c(Oc3ccc4[nH]ncc4c3)ncnc2cc1OCCCN1CCN(C(C)=O)CC1
<RX_1>Cc1cccc(-n2c(-c3ccc4ncnn4c3)c(C)n(Cc3cccnc3)c2=O)c1
<RX_1>COC(=C1CC[C@H]2[C@@H]3CCC4=CC(=O)CC[C@]4(C)C3=CC[C@]12C)C(Cl)S(=O)c1ccccc1
<RX_1>Cn1c(-c2cc(N3CCN(C(=O)OC(C)(C)C)CC3)ccc2F)nc2ccccc21
<RX_6>CC1CC(N(C)C)C(O)C(OC2CCCCCCCCCCCCC2)O1
<RX_6>CO[C@H](CNC(=O)OCc1ccccc1)c1ccc(O)cc1
<RX_1>COCCN(C)c1cc(Cl)ncn1
<RX_7>Nc1ccc(-c2ncn[nH]2)cc1
<RX_3>CCOC(=O)C(=Cc1cn(C(=O)OCc2ccccc2)c2ccc(C(=O)OC)cc12)[N+](=O)[O-]
<RX_1>Cc1cc(-c2nc(-c3ccc(OCC(C)C)c([N+](=O)[O-])c3)nn2COC(=O)C(C)(C)C)ccn1
<RX_1>COc1cc(C)nc(-n2cncn2)n1
<RX_7>CCCCC(CC)C(O)CCC1CCC(O)C1CCCCCCC(=O)O
<RX_6>CC(=O)N[C@@H]1[C@H](O)C=C(C(=O)O)O[C@H]1C(=O)NCCCCCc1ccccc1
<RX_6>CCC1(CC)CCC(c2cc(N3CCC[C@H](OC)C3)ccc2N2CCNCC2)CC1
<RX_2>O=C(c1ccccc1Cl)N1CCc2ccccc2C1
<RX_1>COC(=O)C1=C(O)c2ccccc2S(=O)(=O)N1Cc1ccc2c(c1)OCO2
<RX_6>O=C(O)c1cn2cc(Br)cc(C(F)(F)F)c2n1
<RX_1>Cc1nc(Cl)c([N+](=O)[O-])c(NCCC2CCN(Cc3ccccc3)CC2)c1C
<RX_1>O=C(c1ccc(Cl)cc1)C1CCN(C(=O)c2ccc(N3CCCC3=O)nc2)CC1
<RX_3>CC(=O)NC[C@H]1CN(c2ccc(N3CCC(C#N)(Nc4cccc([N+](=O)[O-])c4)CC3)c(F)c2)C(=O)O1
<RX_1>CCCO[C@H]1CC[C@H](N2CCC(Nc3cc(C)c(Cl)cc3[N+](=O)[O-])CC2)CC1
<RX_5>CC(C)(C)OC(=O)N1CCN(c2ccc(N)cc2)C(=O)C1
<RX_1>COc1cc(C#N)ccc1C
<RX_6>COc1cc(-c2cn(C3CCCC3)c3ncnc(Cl)c23)ccc1N
<RX_6>C[C@H](CO)CN1C(=O)COc2ccc(F)cc21
<RX_2>C=CCOc1c(NC(=O)c2nn(-c3ccc(Cl)cc3Cl)c(-c3ccc(OS(=O)(=O)CCC(F)(F)F)cc3)c2C)ccc(F)c1F
<RX_7>CCOC(=O)C(Cc1cccc(C(F)(F)F)c1)C(O)c1ccc(F)cc1
<RX_9>CCc1ccc(OCc2ccccc2)c(CC)c1Cc1ncc[nH]1
<RX_1>CC(C)(C)OC(=O)c1cn(CC(=O)OCc2ccccc2)c2ccc(Cl)cc12
<RX_1>CC(C#N)=CCN1C(=O)c2ccccc2S1(=O)=O
<RX_6>CS(=O)(=O)Nc1ccccc1Nc1nc(Nc2cccc(OCCC3CCCN3)c2)ncc1Cl
<RX_1>CC(=O)Cn1c(Oc2cc(C)cc(C)c2)c(C(C)C)c(=O)[nH]c1=O
<RX_6>CCC(C)Oc1cccc(CC(=O)O)c1
<RX_2>CCOC(=O)Oc1ccc([N+](=O)[O-])cc1
<RX_6>CC(C)[C@H](N)C(=O)N[C@H](C(=O)N[C@@H](Cc1c[nH]c2ccccc12)C(=O)O)C(C)C
<RX_9>CCCCC[C@H]1CC[C@H](c2cnc(-c3ccc(C#N)cc3)nc2)CC1
<RX_1>CC(C)(C)OC(=O)N1CC(Oc2ccccc2C=O)C1
<RX_1>O=C(O)c1cc2cc(Cl)cc(Cl)c2nc1NC(Cc1c[nH]c2ccccc12)C(=O)O
<RX_3>CCOC(=O)C1(c2ccc(-c3ccc(-c4onc(CC)c4Nc4nnc(-c5ccccc5)o4)cc3)cc2)CC1
<RX_2>C#CCOCCCCCCCCCCOC(=O)C1CC1
<RX_2>Cc1cc(C(=O)OCCC#N)ccc1Br
<RX_9>CC1(C)O[C@H]2[C@H](c3cnc4c(N)nccn34)CC[C@H]2O1
<RX_6>CNc1nc(C2(C(=O)O)C=CON2)cs1
<RX_2>CCC(=O)Nc1ncc(CN2CCN(c3ccccc3)CC2)c2nc(-c3ccco3)nn12
<RX_3>CCNS(=O)(=O)c1ccc(-c2ccc(C#N)n2C)cc1
<RX_2>COc1cccc(CC(=O)Nc2cc(-c3c(Nc4ccn(C)n4)nc4ccccn34)nc(C)n2)c1
<RX_1>CCNCc1cc(-c2cccc(S(=O)(=O)CC)c2)c2c(c1)[nH]c1ncc(C)cc12
<RX_1>Cc1nc2c3c(nn2c(C)c1Cl)CN(C(=O)c1ccccc1OCCN(C)CCO[Si](C)(C)C(C)(C)C)C3
<RX_3>COc1ccc(-c2ccccc2)cc1
<RX_1>CC(=O)O[C@H](C)CCCCn1c(=O)c2c(=O)cc(C)n(Cc3ccccc3)c2n(C)c1=O
<RX_1>CCO[C@H]1CC[C@H](N2CCC(n3c(=O)[nH]c4cc(C)c(C)cc43)CC2)CC1
<RX_1>CCOC(=O)NN=Cc1c[nH]c(C)n1
<RX_6>CC(C)CCN1CCC(c2cc(-c3ccc(C(F)(F)F)cc3)cc(C(CC(C)C)C(=O)O)c2)CC1
<RX_1>CC(C)(C)OC(=O)NN(CCC(=O)c1ccccc1)C(=O)OC(C)(C)C
<RX_6>O=C(O)[C@H]1C[C@@H]1c1ccccc1
<RX_6>CCCc1nc(C(C)O)c(C(=O)O)n1Cc1ccc(-c2ccccc2-c2nnn[nH]2)cc1
<RX_6>CC(C)(Sc1ccc(CN(Cc2ccco2)Cc2nnc(-c3ccccc3)o2)cc1)C(=O)O
<RX_2>C[C@H](NC(=O)c1ncc2onc(-c3ccccc3)c2c1O)C(=O)O
<RX_1>COc1cc(C)ccc1OCCCBr
<RX_3>CC(C)(C)Sc1nc(-c2ccc3ccc(-c4ccccc4)nc3c2F)c2c(N)nccn12
<RX_2>O=C1C(=O)c2ccc(-c3ccncc3)cc2C2=C1SCC1(CCN(C(=O)c3cccc(Cl)c3)CC1)O2
<RX_6>C[C@@H]1C[C@H](NC(=O)OC(C)(C)C)C(=O)N1CC(=O)O
<RX_6>CC(=O)Nc1ccc(-c2nc(SCc3cccc(CN)n3)nc(N)c2C#N)cc1
<RX_1>CC1(NC(=O)OCc2ccccc2)CCN(c2ccc(C#N)cn2)CC1
<RX_6>CCN1CCC(C2CCNCC2)CC1
<RX_1>CCOC(=O)n1nnc2ccccc21
<RX_1>CC1COc2c(N3Cc4cccc(Cl)c4C3)c(F)cc3c(=O)c(C(=O)O)cn1c23
<RX_1>CN(C)CCNc1ccc2nc(NCCOc3ccccc3)ccc2c1
<RX_6>CC1c2ccccc2-c2ccc(F)cc2N1S(=O)(=O)c1ccc(O)cc1
<RX_2>COc1cc(C(=O)Nc2ccccc2)ccn1
<RX_3>Fc1ccc(Cc2nnc(Cl)c3c2CCC3)cc1
<RX_1>COc1ccccc1COCCCOc1ccc(C2CCN(C(=O)OCc3ccccc3)CC2OCc2ccc3c(c2)N(CCCCO[Si](C(C)C)(C(C)C)C(C)C)C(=O)CO3)cc1
<RX_3>CS(=O)(=O)C1CCN(Cc2cc3c(N4CCOCC4)nc(-c4cnc(N)nc4)nc3s2)CC1
<RX_3>COc1cc2c(cc1OC)C1CC(O)(c3ccccc3)C3CCCCC3N1CC2
<RX_1>COCCc1cnc2n1C[C@H](c1cccc(F)c1F)CC[C@H]2NC(=O)OC(C)(C)C
<RX_2>CC(C)N(C(=O)c1cc2c(cc1C(F)(F)F)OC(C)(C)C(=O)N2CCNC(=O)C(F)F)[C@@H]1CC[C@H](CCN(C(=O)Cc2ccc(Cl)cc2)C2CC2)N(C(=O)OC(C)(C)C)C1
<RX_1>CCOC(=O)[C@H](Cc1ccc(OC/C=C(\C)c2ccc(-c3ccc(C(C)C)cc3)cc2)cc1)OCC
<RX_6>CSc1ncc(C(=O)O)c(NC2(c3ccccc3)CC2)n1
<RX_1>CC(C)(C)OC(=O)NCCCCCCN1CCCC[C@@H]1C(=O)O
<RX_3>CCCCN(CCCC)c1ccc(C=CC2=C(OC)C(=CC#N)CC(C)(C)C2)c(OC)c1
<RX_1>CN(C(=O)OC(C)(C)C)C(C(=O)O)c1cccc(Br)c1
<RX_2>CCC(=O)N1CCC(n2cc(-c3cn(S(=O)(=O)c4ccccc4)c4cc(F)ccc34)cn2)CC1
<RX_1>CCc1cc2c(=O)n(CC(=O)C(C)(C)C)c(=O)n(Cc3ccc(-c4ccccc4C#N)cc3)c2s1
<RX_1>CNc1cncc(Br)c1
<RX_6>CCCN(Cc1ccc(OCc2nc(-c3ccccc3)oc2C)cc1)c1nc(-c2ccccc2)c(CCC(=O)O)s1
<RX_2>O=C(NCc1ccccc1)N1c2ccccc2CCc2ccccc21
<RX_6>Cc1cc(=O)oc2cc(OCC(=O)NCCCCON)ccc12
<RX_7>Cc1csc(C(O)c2cn(C(c3ccccc3)(c3ccccc3)c3ccccc3)cn2)c1C
<RX_2>O=C(NNc1ccccc1)C1CCC1
<RX_9>CCOC(=O)c1cnc(N)c2c(COc3cccc(-c4nnn(Cc5ccc(OC)cc5)n4)c3)csc12
<RX_8>CC(=O)/C=C/[Si](C)(C)C
<RX_2>N=C(COCCc1ccc(Cl)cc1)NC(=O)c1cc(Cl)cnc1Cl
<RX_2>C/C=C/[C@H]1CN(C(=O)c2cc(-c3ccc(F)cc3)on2)[C@@H](CC(C)C)C(=O)N1
<RX_7>Cc1nn(COCC[Si](C)(C)C)c2cc(N)ccc12
<RX_6>CCOC(=O)C1CCN(CCn2cccc(-c3ccc(C(=O)O)cc3)c2=O)CC1
<RX_3>CC(=O)c1cc([N+](=O)[O-])c(F)cc1Cl
<RX_2>CCOC(=O)c1cc([C@H]2CCCN(C(=O)c3sc(-c4ccc(C(F)(F)F)cc4)nc3C)C2)ccc1C
<RX_6>COc1cc2nc(NC3CCNCC3)nc(OC)c2cc1OC
<RX_3>CCCc1nc(-c2cccc(C#Cc3ccc(I)cc3)c2)n(C)n1
<RX_2>O=C(N[C@H]1CCC[C@@H]1Nc1cnc(C(F)(F)F)cn1)c1cc(Cl)ccc1-n1cccn1
<RX_7>CCOC(=O)CCc1cc(OC)ncc1C(=O)OC
<RX_6>Cc1nc(C(F)(F)F)ccc1COc1cc(C)c2c(CC(=O)O)csc2c1
<RX_2>C=CCO[C@@](C)(C=C)COC(=O)c1ccccc1
<RX_1>O=C(COc1cccc(F)c1)Nc1ccc(-c2nc3cc(Cl)ccc3o2)cc1
<RX_1>C=CCOc1c(C)c(C(F)(F)F)nc(C(F)(F)F)c1C(=O)OCC
<RX_2>CCOC(=O)c1cc(C#N)c(N2CCC(C(=O)NS(=O)(=O)Cc3ccc(SC(F)(F)F)cc3)CC2)nc1CN1CCCC1=O
<RX_3>Nc1cnc(-c2ccc(Cl)c(OCc3ccccc3)c2F)cn1
<RX_2>O=C(NCC(=O)N1CCN(c2ccc(OCc3ccccc3)cc2)CC1)c1ccc(Br)nc1
<RX_3>COc1cccc2scc(C#Cc3ccc(C(=O)O)cc3)c12
<RX_2>CCOC(CNC(=O)c1ccncc1Nc1ccc(I)cc1F)OCC
<RX_7>COC(=O)C[C@H](C)NC(C)=O
<RX_7>COC(=O)CCNC(=O)c1ccc2c(c1)nc(-c1ccc(CN)cc1)n2CCCN
<RX_1>CC(C)(C)OCCOc1ccc2[nH]ccc2c1
<RX_9>Nc1nccc(Oc2ccc3c(C(=O)Nc4ccc(Cl)c(C(F)(F)F)c4)cccc3c2)n1
<RX_6>COc1cc2c(cc1O)CCNC2=O
<RX_1>CCN(CCO)CCCC1Oc2ccccc2N(c2ccccc2)S1(=O)=O
<RX_3>COc1ccc(C=O)nc1-c1ccc(S(C)=O)cc1
<RX_1>CS(=O)(=O)Nc1cc(C(O)CNC2CCN(c3ccc(NS(=O)(=O)c4ccc(CC5SC(=O)NC5=O)cc4)cc3)CC2)ccc1O
<RX_9>O=C(O)/C=C/C(=O)O
<RX_7>CCC(CC)(c1ccc(OCC(O)C(C)(C)C)c(C)c1)c1cc(C)cs1
<RX_1>CCOC(=O)[C@@H]1CCCC[C@H]1N1CC(C)CC1=O
<RX_2>CN(C)C(=O)[C@@H]1C[C@@H](O)CN1C(=O)OC(C)(C)C
<RX_2>O=C(CC1CCCCC1)Nc1n[nH]c(-c2ccc(F)cc2)c1-c1ccncc1
<RX_1>CC[Sn](CC)(CC)c1ncco1
<RX_2>CN(Cc1cccc2c1C(=O)N(C1CCC(=O)NC1=O)C2=O)C(=O)Nc1ccc(Cl)cc1
<RX_6>Oc1cc(Cl)cc2c1CCC2
<RX_1>COCCOc1nc(N)c2[nH]c(=O)n(Cc3ccc(CN4CCC5(CC4)CN(CCOc4cccc(CC(=O)OC)c4)CCO5)cc3)c2n1
<RX_2>CCOC(=O)[C@@H]1O[C@H]1C(=O)NC(CC(C)C)c1ccccc1
<RX_3>COc1cccc(-c2ccc3c(c2)NC(=O)C3=Cc2[nH]c(C)c(CCC(=O)O)c2C)c1
<RX_7>CCc1nc2c(C)cc(C)nn2c1CO
<RX_1>C[C@@]1(C(F)(F)F)Cn2c(nc(N3CCOCC3)cc2=O)N1CCSc1ccccc1
<RX_1>c1ccc([C@@H]2CCCC[C@H]2NC2CC2)cc1
<RX_6>O=[N+]([O-])c1cnccc1O
<RX_1>N#Cc1ccc(Cn2cncc2CCNC(=O)[C@@H]2CCCCN2CC(c2ccccc2)c2ccccc2)cc1
<RX_2>COc1cc(Br)c(F)cc1-n1c(=O)cnc2cc(S(=O)(=O)Nc3ccon3)ccc21
<RX_2>Cn1cccc1C(=O)Nc1cccc(Oc2ccc3nc(NC(=O)C4CC4)nn3c2)c1
<RX_3>O=C(OC1CC=CC1)c1ccccc1
<RX_7>CC(=O)NC12CC(O)(C1)C2
<RX_6>CC(C)Nc1ncc(C(=O)O)cc1C#N
<RX_1>CN(C)CCOCCC(N)=O
<RX_3>CCn1cnc2c(-c3ccc(Cl)c(-c4ccc(S(=O)(=O)CC)cc4OC)c3)cnnc21
<RX_1>CNc1ccccc1CSc1nc2c([nH]1)CCCC2
<RX_7>Oc1ccc2c(c1)OCCO2
<RX_1>Cc1cnc(N2CCN(C(=O)c3cnc(N4CCN(C)C4=O)cn3)CC2)c(C)c1
<RX_2>CCCCCCNC(=O)n1cc(C)c(=O)n(CC2CC2)c1=O
<RX_1>CCc1nc2c(C)cc(C)nc2n1Cc1ccc(-c2ccccc2-c2c(OCOC(=O)C(C)(C)C)c(=O)c2=O)cc1
<RX_9>S=C=NCc1ccoc1
<RX_2>S=C(Nc1cccnc1)N1CCN(c2nc(-c3ccccc3)ns2)CC1
<RX_6>CCC1CN(C(Cc2ccc3ccccc3c2)C(=O)O)CCN1C(=O)C(Cc1ccc(F)cc1)NC(=O)OC(C)(C)C
<RX_6>Fc1ccccc1OCCN1CCNCC1
<RX_7>Cn1cnc(S(=O)(=O)NCCOc2ccc3c(c2)C(Cc2ccccc2)NC3)c1
<RX_7>COc1cc(C#N)ccc1N
<RX_1>CN(C)CCCOc1cc(N)c([N+](=O)[O-])cc1F
<RX_3>Cn1ncc2c(Cl)cc(-c3ccc4[nH]ncc4c3)nc21
<RX_6>O=C1NCCCC12CCNCC2
<RX_3>CN1C(=O)CC[C@]2(C)c3ccc(-c4cccs4)cc3CC[C@@H]12
<RX_6>O=S(=O)(CCO)NCc1nc2ccc(-c3c[nH]c4cc(F)ccc34)cc2o1
<RX_7>COc1ccc(-n2nc(C)cc2C)c(CO)c1
<RX_1>COc1ccc(Oc2c(Cl)cc([N+](=O)[O-])cc2Cl)cc1S(=O)(=O)CC1CC1
<RX_2>CC(C)(C)OC(=O)NCCc1ccc(COS(C)(=O)=O)cc1
<RX_3>CC1(C)OC(=O)Nc2ccc(-c3coc(C#N)c3)cc21
<RX_2>Cn1cncc1C(=O)Nc1cccc(N(Cc2ccccc2)S(=O)(=O)c2ccccc2)c1
<RX_1>Cc1ccnc(N2CC3CN(C(=O)c4ccccc4-c4ccccc4)CC32)n1
<RX_2>CC(=O)NCc1cc(C2=NOC(c3cc(Cl)c(F)c(Cl)c3)(C(F)(F)F)C2)ccc1F
<RX_3>COc1cc2c(cc1OC)/C(=C\c1ccc3cn[nH]c3c1)C(=O)N2
<RX_2>O=C(Nc1cc(C(F)(F)F)ccc1Cl)c1cc(Br)ccc1O
<RX_1>CCS(=O)(=O)N1CCC(c2c[nH]c3c(C(N)=O)cc(-c4csc([C@H](C)N5CCCC5)c4)cc23)CC1
<RX_5>CC(C)(C)OC(=O)N1C(=O)CC12CCC2
<RX_1>COc1ccc(C2(C)CN(C(C)C)C(=O)O2)cc1OCC1CC1
<RX_3>Cc1cc(NC(=O)c2c(C)n(CC(C)(C)O)n(-c3ccccc3)c2=O)ccc1-c1cccc2cnccc12
<RX_3>O=C(Nc1nnc(-c2ccco2)o1)c1cc(-c2ccc(-c3ccccc3)cc2)cs1
<RX_6>COC[C@H](C)Oc1cc(Oc2cnc(S(C)(=O)=O)cn2)cc(-c2ccc(C(=O)O)[nH]2)c1
<RX_1>COc1nc2cc(Cl)c(Cl)c(Cn3cc(CCCN4CCOCC4)cn3)c2nc1OC
<RX_2>COc1cc2c(Nc3ccc(Cl)cc3F)ncnc2cc1OCCN(C)C(=O)c1ccncc1
<RX_3>C=C(COc1cccc([N+](=O)[O-])c1N)c1ccccn1
<RX_7>CC(=O)CCC(C)(C)OC(C)C1CCCC(C)(C)C1
<RX_6>CCCCOC(=O)N1CCN(C(=O)[C@H](CCC(=O)OC(C)(C)C)NC(=O)c2cc(OCC(=O)N3CCC[C@H]3C(=O)O)n(-c3ccccc3)n2)CC1
<RX_3>CC(=O)C=CC=Cc1ccc(OCc2ccccc2)cc1
<RX_6>O=C(O[C@H]1CCNC1)c1ccc([N+](=O)[O-])cc1
<RX_9>Cc1c(N2C(=O)N3CCC(=NO)[C@H]3[C@H]2C(F)(F)F)ccc(C#N)c1Cl
<RX_1>COCCOc1cccc([N+](=O)[O-])c1
<RX_1>N#CCCN1CCOCC1=O
<RX_1>Cc1cccc(C)c1N(CCCc1cccnc1)C(=O)Cn1ccnc1C
<RX_1>Fc1cnc(Cl)nc1Nc1ccc(Cl)nc1
<RX_1>CCC(C)N1CCC(O)(c2cccc(C(F)(F)F)c2F)CC1
<RX_3>CC/C=C\CC/C=C/C=CCc1ccccc1
<RX_2>CCOC(=O)C1CCC(N2CCCC2=O)CC1
<RX_3>O=c1c2cc(C#CCc3ccccc3)ccc2ccn1Cc1ccc(F)cc1
<RX_1>COc1cccc([C@@H](C)Nc2nc(Cl)ncc2Cl)c1
<RX_3>C[C@@H](CO)NS(=O)(=O)c1ccccc1-c1ccc(-c2cnc3[nH]ccc3c2)c(F)c1
<RX_1>Cc1csc2ncnc(N(C)C3Cc4ccccc4C3)c12
<RX_1>CCOC(=O)OC(C)OC(=O)c1cc(C)c2[nH]c(=O)n(-c3cc(S(=O)(=O)C(C)(C)c4ccccc4)c(OC)cc3Cl)c2n1
<RX_9>CCCC1CC(=O)N(Cn2cnc3c(N)ncnc32)C1
<RX_2>COC(=O)c1ccc(Cl)c(NC(=O)C(=O)NCC(OC)OC)c1
<RX_2>CN(C)c1cc(-c2ccc3nc(NC(=O)Oc4ccccc4)sc3c2)cnc1Cl
<RX_6>COc1ccc(C(C)(C)C)cc1Oc1nc(C(=O)Nc2c(OC)nc(NCCNC(C)C)nc2OC)cs1
<RX_6>CCC(O)(C#Cc1ccc(C(CC)(CC)c2ccc(-c3cncc(CC(=O)O)c3)c(C)c2)cc1C)CC
<RX_7>OC[C@@H](c1ccc(Cl)cc1)C1CC1
<RX_2>C=CCn1c(=O)sc2cc(F)c(-n3c(=O)n4n(c3=O)CCCC4)cc21
<RX_6>CC(ON1C(C)(C)CC2(CC1(C)C)OCC(C)(C)CO2)c1ccc(O)cc1
<RX_1>CCCN1[C@@H](C)CN(c2cccc(C(C)=O)c2)C[C@H]1C
<RX_6>CCC[C@H](NC(=O)OC(C)(C)C)C(OCC)(OCC)C(=O)O
<RX_2>O=S(=O)(Nc1ccc(O)cc1)c1cccc2ccccc12
<RX_9>CCO[C@@H](Cc1ccc(OCc2ccccc2)cc1C)C(=O)N1C(=O)OC[C@@H]1Cc1ccccc1
<RX_3>COc1cc(Br)cc(/C=C/C(=O)O)c1
<RX_6>O=C1CC(Nc2cc([N+](=O)[O-])ccc2Cl)=NN1c1c(Cl)cc(Cl)cc1Cl
<RX_1>COCCCOCc1ccc([C@H]2[C@H](O[Si](C(C)C)(C(C)C)C(C)C)CNC[C@@H]2OC(c2ccc3c(c2)N(CCCOC)CCO3)S(=O)(=O)c2ccc(C)cc2)cc1
<RX_5>CC(C)(C)OC(=O)NCC(O)CO
<RX_7>Clc1ccc2c(C3=CCN(CCNc4ccccn4)CC3)c[nH]c2c1
<RX_6>CN(C)S(=O)(=O)c1ccc(O)cc1
<RX_1>CC(C)(N)Cc1ccc(Oc2ccc(C(N)=O)cn2)cc1
<RX_1>CC1CCC(C(C)C)C(OC(=O)c2ccc(N)cc2O)C1
<RX_1>CC(O)Cn1cc(-c2ccccc2)c2ccccc2c1=O
<RX_7>C[Si](C)(C)CCOCn1ccc2c(-c3cnn(C(CC#N)CN4CCC(Oc5cc(F)cc(CO)c5)C(F)C4)c3)ncnc21
<RX_7>CN1C(=O)C(c2ccc(OS(C)(=O)=O)cc2)(c2ccc(F)c(C3CCCCC3)c2)N=C1N
<RX_1>COc1nn2cc(-c3nc4c(OCc5cccc(-c6ccoc6)c5)cccc4o3)nc2s1
<RX_7>CCCC1CC(=O)C2=C(C1)NC(C)=C(C#N)C2c1cc(N)c(N)c(Br)c1
<RX_6>CNC(C)C(=O)NC1CCc2ccn3c2C1C(=O)CC(C(=O)NC1CCCc2ccccc21)C3
<RX_1>Cc1cc(N2CCCC2)c2ccc(NS(C)(=O)=O)cc2n1
<RX_8>C=C(C(C)=O)c1ccc(C(C)C)cc1
<RX_2>COC1=C(OC)C(=O)C(Cc2ccc(OCc3cccnc3)c(C(=O)Nc3cc(OC)c(OC)c(OC)c3)c2)=C(C)C1=O
<RX_7>CC(CN)c1ccccc1
<RX_2>Cc1nc(C(=O)N2CCC[C@@H](NC(=O)c3c(C)nc4sccn34)C2)c(-c2cccc(F)c2)s1
<RX_2>CCc1ccc([C@H]2C[C@@H](C(F)(F)F)n3ncc(C(=O)NCc4ccc(C)cn4)c3N2)cc1
<RX_1>O=C(c1ccccc1)C(F)CC(N1CCC(O)(c2ccc(Cl)cc2)CC1)N1CCC(O)(c2ccc(Cl)cc2)CC1
<RX_2>CCOc1cc(CN2CCC(NC(=O)c3cccc(OC)c3OC)CC2)ccc1Cl
<RX_1>O=C(Nc1nc(-c2ccco2)c(C(=O)c2ccccc2)s1)c1ccc(N2CCOCC2)nc1
<RX_1>CN[C@H](C(=O)O)C(C)(C)c1cccc(Br)c1
<RX_2>O=C(O)c1ccc(S(=O)(=O)Nc2cccc3c(Cl)c[nH]c23)cc1
<RX_2>CCOC(=O)c1cc2cc(C(=O)N3CCC(N(C)C)CC3)ccc2[nH]1
<RX_3>C(=Cc1ccccc1OCc1ccccc1)CCc1ccc2ccccc2c1
<RX_3>CCc1cccc2ccc(C=O)c(OCOC)c12
<RX_7>COC(=O)/C=C/c1ccc(C2CCCN2CCc2c(C(C)(C)C)[nH]c3cc(N)ccc23)cc1
<RX_2>CNC(=O)c1ccc2c(c1)OC(c1ccccc1)(c1ccccc1)O2
<RX_1>COC(=O)c1ccc(OCc2ccncc2)c(OC)c1
<RX_6>N[C@H]1C[C@@H](n2cnc3c(NCC(c4ccccc4)c4ccccc4)nc(N4CC[C@@H](NC(=O)Nc5cccnc5)C4)nc32)[C@H](O)[C@@H]1O
<RX_3>Cc1ccc(C(=O)NC2CC2)cc1-c1ccc2c(NC3CCCCC3)nncc2c1
<RX_6>Cc1c(C(=O)O)[nH]c2c(NS(=O)(=O)c3cccs3)cccc12
<RX_1>c1ccc(CCCCCCN2CCc3ccoc3C2)cc1
<RX_2>COC(CN(C)C(=O)CNC(=O)OCc1ccccc1)OC
<RX_1>c1cc(-c2ccc(CNC34CC5CC(CC(C5)C3)C4)o2)[nH]n1
<RX_6>Cc1c(Cc2ccccc2S(=O)(=O)N2CCCC2)c2ccsc2n1CC(=O)O
<RX_3>COc1ccc(CNC(=O)c2cc(-c3cc(Cl)cc(Cl)c3)cnc2-c2cccnc2)cc1OC
<RX_6>COC(=O)c1ccc(Cc2ccccc2O)cc1
<RX_3>C[C@H]1C[C@@H](c2ncc(C#Cc3ccc(Br)cc3)[nH]2)N(C(=O)OC(C)(C)C)C1
<RX_7>CCOC(=O)[C@@H](C)CC(Cc1ccc(-c2cccc(Cl)c2)cc1)NC(=O)OC(C)(C)C
<RX_6>O=Cc1ccc(-c2ccc(O)c(C3CCCCC3)c2)nc1
<RX_2>COC(=O)CCNC(=O)c1cc(Cl)c([N+](=O)[O-])cc1[N+](=O)[O-]
<RX_2>CC(C)(C)OC(=O)NCc1ccc(C(=O)NCc2ccc(OCCC(=O)N3C[C@H]4OC(C)(C)O[C@@H]4C3)cc2)cc1
<RX_1>CCN(CC)CCOC(=O)C(C)c1cccc(C(=O)c2cc3ccsc3s2)c1
<RX_2>O=C(CN1CCCC(c2ccccc2)(c2ccccc2)C1=O)NC1CCOc2ccc(F)cc21
<RX_2>COc1cccc(NC(=O)N2CCN(c3nc(-c4ccccc4)ns3)CC2)c1
<RX_2>CC(C)C[C@H]1CN(C(=O)c2cc(-c3ccc(Cl)cc3F)on2)[C@@H](CC(C)C)C(=O)N1
<RX_2>CCOC(=O)CNC(=O)c1ccc(S(=O)(=O)Nc2ccccc2Oc2ccc(Br)cc2Cl)cc1
<RX_1>CC(C)CNc1ccccc1CSc1nc2ncccc2[nH]1
<RX_1>CCOC(=O)C(Cc1ccc(OCCc2ccc(OS(C)(=O)=O)cc2)c(C(C)(C)C)c1)OCC
<RX_6>O=C(O)CC1CCN2C(=O)CCC2C1
<RX_1>Fc1ccc(-c2n[nH]cc2-c2ccnc(Nc3ccccc3F)n2)cc1
<RX_6>O=C(O)C(=O)O
<RX_2>Cc1nnn(Cc2nc(-c3ccc(Cl)cc3)c(-c3ccc(Cl)cc3)nc2C(=O)NN2CCCCC2)n1
<RX_1>COc1cc(OC)cc(Oc2cccc(F)c2CC(=O)O)c1
<RX_1>C=CCC1(C(=O)OCC)CCN(c2ncc(Br)cn2)CC1
<RX_2>COc1ccc(C2=NN(C3CCN(C(=O)[C@@H](Cc4ccccc4)NC(=O)OC(C)(C)C)CC3)C(=O)C(C)(C)C2)c2c1OC(C)(C)C2
<RX_1>CC(C)(C)OC(=O)[C@H](c1ccccc1)N1CN(c2ccccc2)C2(CCN(CCCC(=O)c3ccccc3)CC2)C1=O
<RX_2>O=C1Cc2cc(OCc3ccccc3)ccc2C(=O)O1
<RX_1>CCCN1CC(Cc2ccccc2)OC1=O
<RX_6>CCCCOC(OCCCC)[C@H](CCCNC(=N)N)NC(=O)[C@@H](N)CC(C)C
<RX_6>O=C(O)c1ccc(N2CCC(c3cc(Cl)cc(Cl)c3)(C(F)(F)F)C2)cc1[N+](=O)[O-]
<RX_3>CC(C)(F)c1ccn2c(-c3ccc(F)c(-c4ccccc4C#N)c3)cnc2n1
<RX_5>CC(C)(C)NS(=O)(=O)Cc1cc(Br)c(NC(=O)C(F)(F)F)c(Br)c1
<RX_1>N#Cc1cc(Br)ccc1-n1cccn1
<RX_9>Cc1cccc(C(F)(F)F)c1NC(=O)CCl
<RX_10>N#Cc1ncccc1CBr
<RX_7>Nc1ncc(Br)nc1CO
<RX_1>O=C1c2ccccc2C(=O)N1c1ccn(Cc2cccc(Cl)c2F)n1
<RX_6>Cc1nc2cc(OCc3ccccc3)c(OCc3ccccc3)cc2nc1C(=O)O
<RX_5>Cc1ccc(NC(=O)C(F)(F)F)c(C(=O)O)c1
<RX_7>OCc1ccc(Br)cc1F
<RX_2>CC(C)(NC(=O)c1ccc(N2CC(F)(F)C2)c(OCC2CC2)n1)c1nccs1
<RX_1>COC(=O)CCCCCCNC(=O)C(Cn1ccnc1)NS(=O)(=O)c1ccc(Cl)cc1
<RX_6>CC[C@H](C)Nc1cc(C(=O)O)cc(CC(C)(F)F)n1
<RX_7>COc1cc2nc(C)nc(Oc3ccc(N)cc3)c2cc1OC
<RX_1>CCOC(=O)C1(c2ccc(-c3ccc(-c4onc(C)c4Nc4cccc(C(=O)NC5CC5)n4)cc3)cc2)CC1
<RX_7>COCc1cc(Nc2cc(-c3ccnc(N4CCc5c(cc6n5CCCC6)C4=O)c3CO)cn(C)c2=O)nn1C
<RX_1>COC(=O)c1cc(-c2cc(Sc3cccc(OCCCNC(=O)OC(C)(C)C)c3)nc(N)n2)c(C)cc1OC
<RX_2>C=CC(=O)Nc1cccc(Oc2ncnc(N)c2-c2ccc(Oc3ccccc3)cc2)c1
<RX_1>CNC(=O)c1ccc(N2CCN(Cc3cc(Cc4ccccc4)c4c(c3)NC(=O)C(C)O4)CC2)cc1
<RX_6>CN(C)CCOC1CCNCC1
<RX_2>Cc1ccccc1C(=O)Nc1ccc(C(=O)N2Cc3ccccc3Sc3ncccc32)cc1
<RX_6>CCCCC(Cc1ccc(OCCNC(=O)c2c[nH]c3ccccc23)cc1)C(=O)O
<RX_1>N[C@H]1CC[C@H](Nc2cc(I)c(Cl)cn2)CC1
<RX_1>CCOC(=O)CCCCCCOc1cc2c(Nc3ccc(F)c(Cl)c3)ncnc2cc1OC
<RX_2>Cc1cc(C(=O)N[C@H]2CC(=O)c3ccccc3N(CC(=O)OCc3ccccc3)C2=O)cc(C)c1O
<RX_6>O=C(O)[C@@H]1CCCN1C(=O)OCC12CC3CC(CC(C3)C1)C2
<RX_1>CC(C)NC[C@H]1C[C@@H](n2ccc3c(NC4CC4)ncnc32)[C@@H]2OC(C)(C)O[C@@H]21
<RX_2>CCOc1cc(C(=O)N(C)OC)cc(S(F)(F)(F)(F)F)c1
<RX_7>Cn1ncc(I)c1CO
<RX_5>COc1cc(N2CCN(C(=O)OC(C)(C)C)[C@@H](CO)C2)ccc1Cl
<RX_9>CCNc1nccc2c1c(C(N)=O)nn2-c1cccc(C#C[C@]2(O)CCN(C)C2=O)c1
<RX_1>CN1CCN(C2Cc3ccc(C(F)(F)F)cc3Sc3ccc(F)cc32)CC1
<RX_7>COc1ccc(CO)c2ccn(S(=O)(=O)c3ccccc3)c12
<RX_2>COC(=O)c1cc(S(C)(=O)=O)c(NS(=O)(=O)c2sc3ccc(Cl)cc3c2C)cc1C
<RX_2>O=C(CNC(=O)c1ccc(F)cc1)NC(c1ccccc1)c1cccs1
<RX_1>O=C1c2ccccc2C(=O)N1CCCN1c2ccccc2C(c2ccccc2)=Nc2cccnc21
<RX_1>CNC(=O)c1ccc(Oc2ccc3nc(N4CC[C@@H](N5CCCCC5)C4)sc3c2)nc1
<RX_1>Cc1cc2c(ncn2C)c(Nc2cc(C(F)(F)F)nc(-c3cccnc3)n2)c1C
<RX_6>Nc1ncnc2c1c(-c1ccc(Oc3ccccc3)cc1)nn2[C@@H]1CCCNC1
<RX_3>O=S(=O)(NCCCCO)c1ccc(-c2ccccc2)cc1C(F)(F)F
<RX_1>c1ccc(-c2ncc(CCCOc3ccc(Cn4ccnc4)cc3)nc2-c2ccccc2)cc1
<RX_6>CC(C)(C)SSC[C@H](N)C(=O)O[C@@H]1[C@@H](COP(=O)(O)O[C@H]2C[C@H](n3ccc(N)nc3=O)O[C@@H]2COP(=O)(O)O)O[C@@H](n2cnc3c(N)ncnc32)[C@@H]1O
<RX_6>O=C(Nc1cnc(Nc2cccnc2)nc1)c1cc(O)ccc1Cl
<RX_6>CC1(c2cccc(-c3cc4ccc(Cl)cc4[nH]3)c2)COCC(N)=N1
<RX_1>CN1C(=O)C(F)(F)CN(C2CCCC2)c2nc(Nc3cccc4c3OC(F)(F)O4)ncc21
<RX_2>Cc1cccc(CN(C(=O)CC#N)C2CC2)c1C
<RX_1>CCN1C(=O)CCC(C)(C)c2ccc(Nc3ncc(Cl)c(Nc4c(F)cccc4S(C)(=O)=O)n3)cc21
<RX_2>O=C1CCC(N2Cc3c(NC(=O)CCl)cccc3C2=O)C(=O)N1
<RX_2>CC(C)(N)[C@H](NC(=O)c1ccc(C#C/C=C/C(O)CO)cc1)C(=O)NO
<RX_4>NS(=O)(=O)c1cc2[nH]c(C(Cl)Cl)nc2cc1Cl
<RX_6>C#Cc1ccc(OC(F)F)cc1
<RX_1>Cc1ccc([N+](=O)[O-])c(N=C2SCC3(CCCC3)N2C2CCCC2)c1C
<RX_2>CCNC(=O)c1cccc2c1CC(=O)N2
<RX_1>CC#CCOc1cc(N2CCCC(C)C2)ncn1
<RX_6>CCCc1c(OCc2cccc(C(=O)Nc3cccc(C(=O)O)c3)c2)ccc(C(C)=O)c1O
<RX_6>CCCN(CCC)CCCCNCc1ccc(CN(Cc2ccc(C)cn2)Cc2ncc[nH]2)cc1
<RX_3>CC(C)c1nc2c(c(I)c1[C@@H](O)c1ccc(OCc3ccccc3)cc1)[C@@H](O[Si](C)(C)C(C)(C)C)CC(C)(C)C2
<RX_2>COc1cccc(N(CCN2CCC(C(=O)c3ccc(F)cc3)CC2)C(=O)c2ccc(NC(C)=O)c(OC)c2)c1
<RX_1>Cc1ncc(-c2nc(Nc3ccc(S(C)(=O)=O)nc3)ncc2F)n1C1CCOCC1
<RX_2>CCOc1ccccc1C1=N[C@@](C)(c2ccc(Cl)cc2)[C@@](C)(c2ccc(Cl)cc2)N1C(=O)N1CCN(CCCS(C)(=O)=O)CC1
<RX_6>CCOC(OCC)c1cc2cncc(-c3ccc(C(=O)O)cc3)c2o1
<RX_1>Cc1ccc(NCc2ccc(N(C)C)cc2)cc1O
<RX_2>CC(=O)OCC(C)(C)C(OC(C)=O)C(=O)NCCC(=O)Nc1ccc(O)cc1
<RX_7>CCOC(=O)CCCOc1cc(C)c2nc(C)n(Cc3ccc(OCC)cc3CC)c2c1
<RX_6>NP(N)(=O)N1CCC[C@H](NCc2ccccc2)C1=O
<RX_2>O=C(N[C@@H](Cc1c[nH]c2ccccc12)C(=O)N(Cc1ccccc1)C1CCCCC1)OCC1c2ccccc2-c2ccccc21
<RX_3>CCCNC(=O)c1nnc2c(-c3ccc4[nH]ccc4c3)cccc2c1N
<RX_2>COC(=O)CC1Cc2ccc(NC(=O)CCNC(=O)OC(C)(C)C)cc2CN(C)C1=O
<RX_3>CCC1(CC)CC(C)(C)c2cc(Br)cc(C(C)=O)c2O1
<RX_2>CC(C)(C)OC(=O)N[C@H](c1ccc(C(F)(F)F)cc1)[C@H](CO[Si](C)(C)C(C)(C)C)OS(C)(=O)=O
<RX_6>NCc1ccc(OCc2ccccc2)cc1
<RX_1>CCOC(=O)CC1(c2ccc(OCc3ccc(C)c(C(F)(F)F)c3)cc2)COC1
<RX_3>N#Cc1cc(-c2ccc(Cl)cc2F)c2c(c1)cc1n2CCCNC1=O
<RX_1>CN(C(=O)OC(C)(C)C)c1cc(Oc2ccc(-c3ccc(OCc4ccccc4)cc3)cc2)ccc1[N+](=O)[O-]
<RX_6>COC(=O)CCCCCCCCCCCO[C@@H]1O[C@H](C(=O)OC)[C@@H](OC(C)=O)[C@H](O)[C@H]1OC(C)=O
<RX_1>Cc1cc(C)c(C(=O)CSc2nccn2C)c(C)c1
<RX_2>Cc1cc(/C=C/C(F)(F)F)ccc1C(=O)Nc1nccc2cccnc12
<RX_9>C=CC(c1ccccc1)c1cc(C)c2c(c1O)C(=NO)CC2
<RX_1>FC(F)=C(F)CCSc1ncco1
<RX_3>CON(C)C(=O)c1ccc(-c2ccc(Cl)cc2)cn1
<RX_6>O=S(=O)(c1ccncc1)c1cnc(N2CCNCC2)s1
<RX_6>CCCCCCCCCCCCCCOC(=O)CNC(=O)[C@@H]1CCCN1C(=O)[C@@H](N)Cc1cscn1
<RX_7>N#CCC1(CCN)CC1
<RX_7>COCCOCn1nccc1[C@H]1CCC(F)(F)C[C@@H]1O
<RX_1>CNC1CN(c2c(F)cc3c(=O)c(C(=O)O)cn(-c4nc(N)c(F)cc4Cl)c3c2Cl)C1
<RX_1>CC(C)Nc1ccc(F)c(F)c1F
<RX_4>Cc1cc2cc(Cl)cnc2[nH]1
<RX_1>COC1=NOC(CCCCN2CCCc3nc(-c4ccc(C)cc4)c(-c4ccc(C)cc4)nc32)C1
<RX_8>CC(=O)c1cc(Br)ccc1Cl
<RX_6>CC(C)C(C)Oc1ccc2c(n1)OCCNC2
<RX_1>Cc1c(Br)ccc(NC(=O)OC(C)(C)C)c1C(=O)OCc1ccccc1
<RX_8>CCOC(=O)C1C(=O)C[C@H]2CC3(C[C@@H]12)OCCO3
<RX_1>CN(C)CC=CCCCCCCCCCCCCCCCCCC[SiH3]
<RX_2>O=C(c1ccc(F)cc1)N1CCCC(O)C1
<RX_2>COc1ccc(S(=O)(=O)N2CCCC2C(=O)O)cc1
<RX_6>Cc1c(C(=O)NC2CCNCC2)nn(-c2ccc(Cl)cc2Cl)c1-c1ccc(Cl)cc1
<RX_6>Nc1cc(C(F)F)ccn1
<RX_1>COC(=O)c1ccc(CNc2ccc(C(=Cc3ccc(F)cc3)C(=O)NC3CC3)cc2)cc1
<RX_7>OCC(CN1CCC(c2noc3cc(F)ccc23)CC1)c1ccccc1
<RX_3>COC(=O)c1cccc2c(C(=O)C3C(C)(C)C3(C)C)c[nH]c12
<RX_3>CCC(=O)c1ccc(-c2ccc(Cc3nc(-c4ccc(Cl)cc4Cl)cn3-c3ccc(NCC(=O)OC)cc3)cc2)cc1
<RX_6>COC(=O)[C@@H]1C[C@@H](S(=O)(=O)c2ccc(F)cc2C(F)(F)F)CN1
<RX_2>CC(C)C[C@H](NC(=O)c1cc2ccccc2s1)C(=O)NCC1CCCCN1C(=O)OC(C)(C)C
<RX_3>CCOC(=O)c1ccc2c(c1)CC(C)(C)C(c1cccc(-c3ccc(C(=O)O)cc3)c1)N2
<RX_1>CC(C)N1CCN(c2cccc(O)c2)CC1
<RX_1>C=CCNc1nc(NCC(C)(C)C)nc2ccc([N+](=O)[O-])cc12
<RX_2>CCOCC(=O)Nc1c(C)cc(OC(=O)NC)cc1C
<RX_7>O=C(O)CCCc1cc2ccc3ccc4ccc5ccc6ccc1c1c6c5c4c3c21
<RX_1>Cc1cc(COc2ccc(C(=O)NCC3(N4CCN(Cc5cccnc5)CC4)C(=O)NC(=O)NC3=O)cc2)c2ccccc2n1
<RX_1>COCCOCOCC1COC(C)(C)O1
<RX_2>CCOC(=O)COc1c(C(=O)O)sc(-c2cccc(N(C(=O)NC)C3CCCCC3)c2)c1Br
<RX_2>Cc1cc(NC(=O)c2cc(NC3CCCCC3)ncn2)c(C)cc1O
<RX_6>C[Si](C)(C)CCOCn1ccnc1CN(Cc1nccn1COCC[Si](C)(C)C)C(=O)c1ccc(CN(CCCCN)C(=O)OCc2ccccc2)cc1
<RX_6>O=C(O)c1cccc2cc(-c3ccc(OCc4c(-c5c(Cl)cccc5Cl)noc4C4CCC4)cc3)ccc12
<RX_1>CCOC(=O)c1cn2ncc(C#N)c(Nc3ccc(Oc4ccccc4OC(C)(C)C(=O)NCCO)cc3)c2c1C
<RX_6>CC(C)CC(Oc1ccccc1)c1ccc(C(=O)O)cc1
<RX_2>CCS(=O)(=O)Nc1ccc(-c2ncnc3cc(-c4ccc(F)cc4)sc23)cc1
<RX_3>Cc1c(C2CC2)c(=O)n(-c2ccc(F)cc2)n1C
<RX_6>CCCCc1nocc1COc1ccc(C(=O)O)cn1
<RX_1>CCOc1cc(CN2CCC(Nc3nc4cccc(OC)c4o3)CC2)cc(OCC)c1-n1cccc1
<RX_3>COC(=O)c1cc(C#CC(O)c2ccc3c(c2)C(C)(C)CCC3(C)C)cn1C(=O)OC(C)(C)C
<RX_3>COCCN1CCc2ccc(Nc3ncc4ccc(-c5ccccc5)n4n3)cc2CC1
<RX_1>CN(C)Cc1c(OCC2CC2)ccc2c(CCC3CCN(Cc4ccsc4)CC3)noc12
<RX_9>COC(=O)c1ccc(Cl)c(C(=O)CC(C)=O)c1Cl
<RX_1>Oc1cc(O)c(C=NNc2c(Cl)cc(C(F)(F)F)cc2Cl)c(O)c1
<RX_2>COC(=O)c1cc(NC(=O)c2ccc(Cl)cc2Cl)cc(C(=O)c2ccc(N(C)c3ccc(Cl)cc3)cc2)c1
<RX_3>N#Cc1ccc(C#CC2CCCCC2)nc1
<RX_2>O=C(CCl)Nc1cccc([N+](=O)[O-])c1O
<RX_2>O=C(NCC(=O)N1CC(Oc2ccccc2Cl)C1)c1cn(-c2cccnc2)nn1
<RX_1>CCOc1cccc(Oc2ccc([N+](=O)[O-])cc2)c1
<RX_3>CCOc1ccc(C(F)(F)F)cc1-c1cccn2nc(Cl)nc12
<RX_1>Cc1nccn1CCCO
<RX_3>COc1cc(OC)cc(-c2c(C)nnc(C)c2-c2c(F)cc(F)cc2F)c1
<RX_2>O=C(c1cccnc1)N(Cc1cc(=O)[nH]c2c(F)cccc12)c1cccc(Cl)c1
<RX_1>NCCNc1ccc(N2CCOC2=O)cc1[N+](=O)[O-]
<RX_6>Cc1oc(-c2cccs2)nc1COc1ccc(CN(CC(=O)O)S(=O)(=O)N(C)C)cc1
<RX_2>C[C@H]1CN(Cc2ccccc2)C(=O)[C@H](C)N1c1nc2c(C(=O)N[C@@H]3CN4CCC3CC4)cccc2o1
<RX_1>COc1cc(-c2nn(CCNCCO)c3ncnc(N)c23)ccc1NC(=O)c1cc2ccccc2n1C
<RX_2>Cc1n[nH]c2c(C)cc(C(=O)N3CCC4(CC3)Cc3cnn(C(C)C)c3C(=O)N4)cc12
<RX_9>Cc1noc(C)c1C(=O)N(C)Cc1nc(NC(=O)NCc2cccc(F)c2)sc1C#N
<RX_2>Cc1cc(C(=O)NC(CCC(=O)OCc2ccccc2)c2nc3cc(Cl)ccc3[nH]2)ccc1C(=O)N1CCCC1
<RX_3>Cc1ccc(C(=O)O)cc1-c1ccc2nc(N)ncc2c1
<RX_1>Cc1cc(COc2ccc(Nc3ncnc4cccc(OC5CCN(C)CC5)c34)cc2Cl)nn1C
<RX_1>C=CCn1c(=O)n(C2CCN(c3ncnc4cc(OC)c(OC)cc34)CC2)c(=O)c2cc([N+](=O)[O-])ccc21
<RX_2>COc1c(NC(=O)OCC(Cl)(Cl)Cl)cc(C(C)(C)C)cc1NS(C)(=O)=O
<RX_1>Brc1ccccc1COC1CCCCC1
<RX_3>CCCc1cc(=O)oc2c(C(=O)CC)c(O)cc(O)c12
<RX_6>NCCCOc1cc(Cl)c(C(=O)Nc2ccc(C[C@H](NC(=O)c3ccc(C(=O)NCc4cccc(O)c4)cc3Cl)C(=O)O)cc2)c(Cl)c1
<RX_7>C[C@H](O[Si](C)(C)C(C)(C)C)[C@H](O)c1cccc(C(F)(F)F)c1F
<RX_1>CC(O)CNCc1ccccc1Cl
<RX_3>COCCC#Cc1cccc(CCCNC(=O)OC(C)(C)C)c1
<RX_1>CCN(Cc1ccccc1Cl)C(=O)c1ccc(-c2cc(-c3nnc(C)o3)ccc2C)cc1
<RX_3>COc1ccc(-c2ccnc3[nH]c(-c4ccc(C(=O)NCCN5CCOCC5)cc4)nc23)cc1
<RX_1>CCSc1nc(=O)n(C(C)(C)C)c(=O)n1Cc1ccc(Cl)cc1
<RX_6>Cn1c(N2CC[C@H](O)C2)nc2oc(-c3ccc(C4(N)CCC4)cc3)c(-c3ccccc3)c2c1=O
<RX_1>CCN(CC)CCOc1cccc(Nc2nccc(-c3scnc3-c3cccc(NC(=O)Cc4cccs4)c3)n2)c1
<RX_2>Cn1cc(-c2nc(NCCc3cccc(F)c3)c(C(=O)NC[C@H]3CCN3C(=O)OC(C)(C)C)cc2F)cn1
<RX_2>CCC(=O)N1CCC(NC(=O)c2c[nH]c3c(-c4c(OCC5CC5)ccc5c4OCO5)ncnc23)CC1
<RX_6>CCCCC(Cc1ccc(OCCNC(=O)c2ccc(O)nc2)cc1)C(=O)O
<RX_6>Clc1ccc2nc(N3CCNCC3)ccc2c1
<RX_7>C/C=C(\CC)C(C)(C)CO
<RX_8>CCCCOc1ccc(C)[n+]([O-])c1
<RX_4>CS(=O)(=O)c1ccc(-c2nc3cc(Br)ccc3[nH]2)c(F)c1
<RX_1>COC(=O)c1sc(-n2cnc3cc(Br)ccc32)cc1OCc1ccccc1C(F)(F)F
<RX_1>COC(=O)c1c(Cl)nc2ccc(C#N)cc2c1NCc1ccc(OC)c(Cl)c1
<RX_1>ClCCCCSc1ccccc1
<RX_1>O=C(O)/C=C/C(=O)O
<RX_6>O=C1CCC(=Cc2cccc(Oc3ccc(C4CC4)cn3)c2)CC1
<RX_2>CC(C)(C)OC(=O)NC1=N[C@](C)(c2cc(NC(=O)c3ccc(C#N)cn3)ccc2F)Cn2c1nc(Cl)c2C#N
<RX_1>CN(CCN1CCN(C(=O)OC(C)(C)C)CC1)Cc1cccc(C(=O)Nc2ccc(N3CCCCC3)cc2-c2cc(C(=O)NCc3cccc(C(F)(F)F)c3)ccn2)c1
<RX_1>COC(=O)[C@@H](C)NC1CCCCC1
<RX_2>O=C(Nc1ccc(Oc2ccccc2)cc1)Oc1ccc2c(c1)CCN2Cc1ccccc1
<RX_1>CCc1ccc(OC)c(Oc2ccccc2)c1
<RX_1>Cc1ccc(-c2cccc(/C=C/C(=O)Nc3ccc(CN(C)CC#N)cc3)c2)cc1
<RX_6>Cc1cnc(C(=O)NCCN(C)CCN)c[n+]1[O-]
<RX_1>CN1C=CC(CS(C)(=O)=O)=c2ccc3c4c([nH]c(=O)c-4c21)=CCN3C1CCN(C(=O)OC(C)(C)C)CC1
<RX_7>OCC(F)=CC1(c2ccc(OC(F)F)cc2)CC1
<RX_1>c1ccc(-c2cnc(Nc3ccncn3)s2)cc1
<RX_2>C[C@H]1C[C@@H](N2CCOC2=O)CCN1C(=O)c1nc2c(C(F)(F)F)cc(-c3ccoc3)cn2c1Cl
<RX_2>COC(=O)c1cccc(C(=O)N2CCC(CCN3C4CCC3CC(n3c(C)nc5ccccc53)C4)(c3ccccc3)CC2)c1
<RX_6>O=C([C@@H]1C[C@@H](O)CN1)N1CCN(C(=O)c2cc(C(F)(F)F)cc(C(F)(F)F)c2)[C@H](Cc2ccccc2)C1
<RX_1>C#Cc1ccc(CNC(C)C)cc1
<RX_6>OCC1(O)CC2COCC(C1)N2
<RX_1>CCCCNc1ncc(Br)c2[nH]c3ccc(F)cc3c12
<RX_1>Cc1nc2ccc(I)cc2c(N2CCC[C@H](O)C2)c1S(C)(=O)=O
<RX_2>Cc1ccc(NC(=O)N(C)Cc2cccc3c2CN(C2CCC(=O)NC2=O)C3=O)cc1Cl
<RX_2>CC1C2=C(C=CC2(C)C)CCN1C(=O)c1cc2ncc(Br)cn2n1
<RX_1>CC(=O)COc1cc(-c2ccc(F)cc2)n[nH]1
<RX_3>CS(=O)(=O)Nc1cccc(-c2nc3c(N4CCOCC4)nc(Cl)nc3s2)c1
<RX_2>CCC(=O)N[C@H]1CC[C@H](Nc2nc(N3CCOCC3)nc(-n3c(C(F)F)nc4ccccc43)n2)CC1
<RX_5>CCOC(=O)[C@H]1C[C@H](O)CN1C(=O)OC(C)(C)C
<RX_6>COC(=O)c1cc(C2CCCN2)c2oc(N3CCO[C@H](C)C3)cc(=O)c2c1
<RX_9>Sc1ccc(Br)c(Cl)c1
<RX_1>CCc1cc2c(=O)n(CC(=O)c3ccc(OC)cc3)c(=O)n(Cc3ccc(-c4ccccc4C#N)cc3F)c2s1
<RX_1>Cc1ccccc1OC(CCN(C)C)c1ccccc1
<RX_1>CC[C@H](COC)n1cc(Br)nc(N2CCc3cc(Cl)cc(Cl)c32)c1=O
<RX_6>COc1cc(C(=O)O)ccc1Cc1cn(C(F)F)c2ccc(NC(=O)OC3CCCC3)cc12
<RX_3>Cc1cc(Br)c2c3c1N(C)CC3CN(C(=O)OC(C)(C)C)CC2
<RX_2>Cc1cc(N2CCN(CCCCNC(=O)c3cn4ccccc4n3)CC2)nc(C(C)(C)C)n1
<RX_6>Nc1cccc2c1C(=O)c1sccc1CS2
<RX_6>C(#CC1CC1)C1=CCNCC1
<RX_6>CC(C)(C)[SiH2]OC(C)(C)c1cccc(-c2ocnc2C(=O)O)c1
<RX_1>CCOC(=O)c1c(-c2cc(C)on2)nn(CC(=O)N2CCN(c3ccc(Cl)c(OC)c3)CC2C)c1C
<RX_2>Cc1cc(NC(=O)[C@@H](Cc2c[nH]cn2)NC(=O)c2ccc(Br)s2)ccc1C(=O)N1CCCC1
<RX_3>C[SiH](C)OC(CCc1cc2c(cc1C=O)C(C)(C)CCC2(C)C)C(C)(C)C
<RX_1>CC(C)(C)OC(=O)N1CC[C@H](Oc2ccc([N+](=O)[O-])cc2)C1
<RX_3>COc1ccc2c(c1)C(=O)C(=Cc1ccccc1)O2
<RX_6>CC(C)(C)NC(=O)c1ccc(S(=O)(=O)Nc2cc(F)c(C(=O)O)c(F)c2)cn1
<RX_7>COC(=O)[C@H]1CC[C@H](NC(=O)OC(C)(C)C)C1
<RX_7>Nc1ccc2c(c1)c(=O)[nH]n2Cc1ccc(Cl)cc1
<RX_1>O=c1[nH]c2ccc([C@H]3CC[C@H](NCCCc4ccc(Cl)cc4F)CC3)cc2o1
<RX_2>COCCCN1CCOc2ccc(CO[C@@H]3CC[C@@H](CC(C)(C)C(=O)NC4CCOCC4)N(S(=O)(=O)c4ccc(C)cc4)C3)cc21
<RX_2>CCN(CC)C(=O)CCC(=O)O[C@@]1(C#Cc2cccc(C)c2)CCC[C@@H]2[C@H]1CCN2C(=O)OC
<RX_6>COc1ncccc1CN1CCCCC1CC(=O)O
<RX_1>COC(=O)Cc1cccc(NCCCBr)c1
<RX_3>Cn1cc(-c2ccc3c(=O)n(C)cc(-c4nc(CS(C)(=O)=O)ncc4OCC4CC4)c3c2)cn1
<RX_1>CC(C)(C)S(=O)N=C(c1cccc(OCCC(F)F)c1)c1cccnc1C#N
<RX_6>O=C(O)CNC(=O)c1c(O)n(C2CCCN(C(=O)OCc3ccccc3)C2)c(=O)n(C2CCCCC2)c1=O
<RX_6>CC(=O)Oc1cc(NS(=O)(=O)c2cccc3ccccc23)ccc1C(=O)O
<RX_2>Cc1ccccc1C(=O)Nc1ccc([C@H]2CCC(N3CCC[C@@H]3C)C2)cc1
<RX_1>CCc1cc(Br)ccc1NC
<RX_3>O=C1COc2c(F)cc(C(=O)CCl)cc2N1
<RX_2>CC(=O)NCCc1ccccc1Cl
<RX_3>CC(=O)NC[C@H]1CN(c2ccc3c(c2)CCCC(=Cc2ccc(F)cc2)C3=O)C(=O)O1
<RX_2>CC(=O)OCC(=O)Nc1cccc(N2CCCCC2)c1C#N
<RX_9>N[C@@H]1CO[C@H]2c3cc(F)ccc3Cc3ccccc3[C@H]2C1
<RX_3>Cc1cc(-c2ccc(C(F)(F)F)cc2)nc(-c2ccnc(-c3cccc([N+](=O)[O-])c3)c2)c1
<RX_1>C#Cc1cc(Nc2ncnc3cc(OC)c(OC(C)=O)cc23)ccc1F
<RX_6>Cc1noc(C)c1CN1C(=O)c2ccccc2C1c1c(C)n(CC(=O)O)c2ccccc12
<RX_1>CN(C)C(=O)c1cc2cnc(Nc3ccc(N4CC5CCC(CC4=O)N5C(=O)OC(C)(C)C)cn3)nc2n1C1CCC1
<RX_7>O=[N+]([O-])c1ccc(NS(=O)(=O)c2ccc(CO)cc2)cc1C(F)(F)F
<RX_2>CC(Nc1ccc(F)c(Cl)c1)c1cc(C(=O)N(C)CCO)cc2c(=O)cc(N3CCOCC3)oc12
<RX_7>CC(O)COCCCC(N(C)C)C1(c2ccc(Cl)cc2)CCC1
<RX_2>COC(=O)[C@H]1CN(C(=O)C2(c3ccc(Cl)cc3)CCC2)CC[C@@H]1C
<RX_7>Nc1ccc(N2CC3CC3C2)nc1
<RX_1>CCOc1cc(C(C)(C)C)ccc1I
<RX_6>O=C(O)CN(CBr)C(=O)c1ccccc1
<RX_1>CC(NCCCNC(=O)OC(C)(C)C)c1nnn(-c2cccc(Cl)c2)n1
<RX_1>O=C(Nc1cccnc1)N1c2nc(N3CCOC[C@@H]3CO)ccc2N2CC[C@H]1C2
<RX_3>COC(=O)c1ccc(C(C)O)nc1
<RX_1>C=CCc1ccccc1N(C)CC=C
<RX_3>Cc1cc(-c2ccc(CN)cc2)cnc1N
<RX_3>COC(=O)C(=Cc1ccc(OCCOc2ccc3ncccc3c2)cc1)C(=O)OC
<RX_7>N#Cc1cccnc1-c1cccc(N)c1
<RX_1>C[C@H](NCCO)c1ccccc1
<RX_1>CCn1cc(-c2ccncc2)c(-c2ccc(C#Cc3ccc4ccccc4n3)cc2)n1
<RX_6>CC(C)(C)OC(=O)Cn1c(SCCC[NH2+]CCc2ccccc2)nc2ccccc21
<RX_6>O=C(O)c1cn(Cc2nccs2)c2c(F)c(F)c(F)cc2c1=O
<RX_7>OC/C=C\c1cccc(C2=NOC(c3ccc(F)cc3)C2)c1
<RX_3>C(#Cc1ccccn1)CCc1nc2ncccc2o1
<RX_1>CCCC(NC(=O)Cc1cc(F)cc(F)c1)C(=O)Nc1cn(C(C)(C)CN(C)C)cn1
<RX_3>COC(=O)CCc1ccc(C#Cc2ccncc2)cc1
<RX_9>N#Cc1ccc(OCc2cccc(C(F)(F)F)c2)nc1
<RX_1>O=C(O)c1ccc(-c2ccn[nH]2)cc1
<RX_6>CCN1C(=O)OC2(CCCN(C3CCN(C(=O)c4c(N)sc5ccccc45)CC3)C2)C1=O
<RX_2>CC(=O)N1C[C@H](NC(=O)OC(C)(C)C)C(=O)N(C)c2ccccc21
<RX_1>CC(C)(C)OC(=O)N1CCC2(CCN(c3ccncc3)CC2)C1
<RX_3>COc1ccc(C(O)C#Cc2cccc3c2/C(=C/c2[nH]ccc2OC)C(=O)N3)cc1
<RX_3>NC(=O)C(Nc1cncc(-c2cc3c(cc2F)NC(=O)CC3)c1)c1ccccc1
<RX_6>CC(C)(C)OC(=O)N1CC(F)(F)C[C@H]1C(=O)O
<RX_6>O=C(O)C1=C(c2ccc(F)cc2)CN(Cc2ccccc2)CC1
<RX_6>Cn1c(-c2ccccc2)cc(=O)c(C(=O)O)c1-c1ccccc1
<RX_6>CC1(CN)c2ccccc2Oc2ccccc21
<RX_7>CC(C)(C)OC(=O)N1CC=CC[C@H]1CO
<RX_2>O=C(O)C(F)(F)F
<RX_1>CN1CCN(c2ccc(C(=O)N(C)Cc3ccccc3)cc2S(N)(=O)=O)CC1
<RX_2>CCOC(=O)c1cc(C#N)c(N2CCC(C(=O)NS(=O)(=O)Cc3cc(C)ccc3F)CC2)nc1C(F)F
<RX_1>CS(=O)(=O)c1cc(Cl)cc(Oc2ccc(Cl)c(-c3ncnc4c(C(F)(F)F)cccc34)c2)c1
<RX_1>CCN1CCc2ccc(Nc3ncc(Cl)c(N[C@H]4CCC[C@H]4C(N)=O)n3)cc2CC1
<RX_6>O=C(O)CCc1cccc2[nH]c(=O)n(-c3cccc(S(=O)(=O)N4CCCc5ccccc54)c3)c(=O)c12
<RX_1>C[C@@H](CN1C(=O)c2ccccc2C1=O)c1ccc([N+](=O)[O-])cc1
<RX_6>Brc1ccc(OCCCN2CCNCC2)cc1
<RX_1>N#Cc1ccc(Sc2c[nH]nn2)cc1
<RX_2>O=C(NCCCN1CCOCC1)c1ccc2[nH]c(-c3nc4ccccc4[nH]c3=O)cc2c1
<RX_1>CCN1CCC(N2C(=O)S/C(=C\c3ccc4c(cnn4Cc4ccc(Cl)cc4C(F)(F)F)c3)C2=O)CC1
<RX_3>CC1c2c(nc(-c3ccc(NC(=O)NC4CC4)cc3)nc2N2CCOC[C@@H]2C)CS1(=O)=O
<RX_3>Cc1c2c(n(-c3ccccc3Cl)c1-c1ccc(O)cc1)CCN(N1CCCCC1)C2=O
<RX_1>O=C(c1ccccc1)c1ccc(OCC(O)CCc2cccnc2)cc1
<RX_6>CC1(C)CCC(C)(C)c2cc(-c3cc(-c4ccc(C(=O)O)cc4)ccc3OCCCN)ccc21
<RX_2>CC(C)(C)OC(=O)NCC(=O)Nc1cc(-c2cn(S(=O)(=O)c3ccccc3)c3cc(F)ccc23)ccc1N
<RX_2>CC1(C)OC[C@H](CONC(=O)c2oc3ccncc3c2Nc2ccc(I)cc2F)O1
<RX_7>NCC1(O)CCC2(CC1)OCCO2
<RX_2>O=C1CCCN1[C@H]1CC[C@@H](C(=O)Nc2ccc(-c3cc(F)cc(F)c3)cn2)CC1
<RX_2>Cc1ccc(S(=O)(=O)OCC(C)(C)CS(N)(=O)=O)cc1
<RX_8>CC1(c2ccc(O)cc2)CSc2cc(O)ccc2C1CCCOc1ccc(OCCS(=O)CCCC(F)(F)C(F)(F)F)cc1
<RX_5>CC(C)(C)OC(=O)NC1=N[C@@]2(c3ccccc3F)CO[C@@H](CO)C[C@H]2CS1
<RX_1>COc1ccc(Nc2ncc(Cl)nc2Br)cn1
<RX_3>CCOC(=O)C(CC#Cc1c(F)ccc2c1/C(=C/c1[nH]cnc1C)C(=O)N2)NC(C)=O
<RX_7>N#Cc1ccc(O)c(N)c1
<RX_1>CNCc1cccc(-c2[nH]c3cc(F)cc4c3c2CCNC4=O)c1
<RX_1>COC(=O)c1ccc(-c2nc(NCc3cccc([N+](=O)[O-])c3)c3c4c(sc3n2)CCCC4)cc1
<RX_2>COc1cccc(S(=O)(=O)NCCC(=O)N2CCc3ncn(C)c3C2c2ccc(C#N)c(F)c2)c1
<RX_2>COc1ccc(CNc2nc(SC)nc(Cl)c2C(=O)OCCOCc2ccccc2)cc1Cl
<RX_9>COCCCOc1cc(C[C@@H](C[C@H](N)[C@@H](O)C[C@H](C(=O)N[C@@H]2CCN(C)C2)C(C)C)C(C)C)ccc1OC
<RX_1>C#CCN1CCCCC1C
<RX_1>CCCCCN1C(=O)/C(=N\NC(=O)CC(C)(C)C)c2ccc(OC)cc21
<RX_2>CC(C)CN(Cc1cnc(Br)s1)S(=O)(=O)Cc1ccccc1
<RX_9>N#Cc1c(NC(=O)C2CCCCC2)sc(-c2ccccc2)c1C#N
<RX_2>CS(=O)(=O)Oc1cccc2c1CC2
<RX_1>C#CC(C)(C)Nc1ccc(Br)cc1
<RX_3>Cc1ccccc1Cc1cccc(-c2ncc3c(n2)CCOC3)n1
<RX_3>COc1ccc2c(Cc3ccc(OCCN4CCCCC4)cc3)c(-c3ccc(F)cc3)ccc2c1
<RX_2>CCC(=O)N1N=C(c2ccc([N+](=O)[O-])cc2)c2cc(Cl)ccc2CC1C
<RX_8>CC1(C)CC(C)(C)c2cc(C#Cc3ccc(C=O)cn3)ccc2O1
<RX_3>COc1cc(F)c(C(C)C)cc1-c1ccc(C(F)(F)F)cc1CN1CC(c2cc(C(F)(F)F)cc(C(F)(F)F)c2)OC1=O
<RX_9>NC(=O)c1ccc(-c2nn(Cc3ccccc3)c3ccccc23)o1
<RX_6>CCCOC(=O)[C@H](Cc1ccc(-c2c(C)n(C)c(=O)n(C)c2=O)cc1)NC(=O)c1c(Cl)cc(O)cc1Cl
<RX_1>c1ccc(-c2csc3nc(NCC4CC4)nc(NCc4ccccn4)c23)cc1
<RX_1>O=c1[nH]c2cc(Cl)c(Nc3ncnc4[nH]c5c(c34)CCCC5)cc2s1
<RX_6>O=C(c1ncn([C@H]2CCCC[C@]2(O)COC2CCS(=O)(=O)CC2)c1-c1ccccc1)N1CCNC[C@H]1Cc1ccccc1
<RX_3>CCOC(=O)/C(=C/c1ccc2[nH]c(C)cc2c1)OCC
<RX_1>C=CCOCC(OC)OC
<RX_1>C=CCN(CCC(=O)O)C(=O)OCc1ccccc1
<RX_6>NCc1cc(C(F)(F)F)nn1-c1cc(F)cc(F)c1
<RX_2>O=C(NO)c1ccc(-c2cccc(NCCc3ccccc3)n2)s1
<RX_6>CN[C@H](Cc1ccc2ccccc2c1)C(=O)N1CCc2ccccc2C1
<RX_6>COc1ccc2c(=O)[nH]c(-c3cc(C)c(OCCO)c(C)c3)nc2c1
<RX_1>Cc1c[nH]c2ncnc(N3CCC(OCc4ccccc4)(C(=O)Nc4cccc(OC(=O)N(C)C)c4)CC3)c12
<RX_3>COC(=O)CCCCCCCc1ccc(C=O)o1
<RX_9>ON=C1CCOc2c(Br)cc(F)c(F)c21
<RX_6>O=C(O)Cc1cccc(N/C(=C2\C(=O)Nc3ccccc32)c2ccccc2)c1
<RX_1>CCN1CCN(c2ccc3nc(C)n(-c4cc(NC(=O)c5cccc(C(F)(F)F)c5)ccc4C)c(=O)c3c2)CC1
<RX_6>CC(C)(C)OC(=O)CN1CC(c2cccs2)SCC(N)C1=O
<RX_1>O=[N+]([O-])c1cc(I)ccc1Nc1cccc(-c2ccccn2)c1
<RX_6>Cn1nc(COc2ccc3ccn(CC(=O)O)c3c2)cc1-c1ccc(OC(F)(F)F)cc1
<RX_3>c1ccc(-n2c3ccccc3c3cc(-c4ccc5[nH]c6ccccc6c5c4)ccc32)cc1
<RX_9>Fc1cc(Cl)c(Oc2ncccn2)cc1N=C=S
<RX_2>CO[C@H](C)C(=O)N[C@H]1CC[C@H](CCN2CCN(c3nccc4c3CCO4)CC2)CC1
<RX_1>CC(C)(C)OC(=O)N1CCC(Sc2ccc3c(c2)oc(=O)n3C(c2ccccc2)(c2ccccc2)c2ccccc2)C1
<RX_6>Cc1cnc(C2=CCC(C)(C)c3ccc(C#Cc4ccc(C(=O)O)cc4)cc32)s1
<RX_6>Cc1cc(C(=O)N2CCCCc3ccccc32)ccc1CNC(=O)N1CC(=O)N(CC(=O)O)c2cccc(F)c21
<RX_6>Nc1cccc(CC2CCOCC2)n1
<RX_7>OCCC1COc2ccc(Cl)cc2N1
<RX_1>CCOC(=O)C(C)Oc1ccc(C)cc1
<RX_7>CC(C)(C)OC(=O)n1ccc2c(CO)cccc21
<RX_2>O=S(=O)(NCCCl)c1ccc(Nc2cnnc3cc(Cl)ccc23)cc1
<RX_3>CCCCCC/C=C/Cc1nc2ccc(F)cc2c(OC(C)=O)c1C
<RX_1>CC(C)(C)OC(=O)N1CCO[C@H](Cn2cc([N+](=O)[O-])cn2)C1
<RX_1>CCOC(=O)c1cccc(Sc2c(C)n(-c3cnn(CC(F)(F)F)c3)c3cc(Cl)ccc23)c1
<RX_4>c1ccc(C2CO2)cc1
<RX_3>O=Cc1cc2ccccc2nc1Cl
<RX_2>C[C@H](O)CNC(=S)NC(C)(C)C
<RX_6>CC(C)C[C@H](NC(=O)N1CCCCCC1)C(=O)N[C@H](Cc1c[nH]c2ccccc12)C(=O)O
<RX_4>Fc1ccc(Br)c(Oc2ccc(-c3cc(-c4nnn[nH]4)on3)cc2)c1
<RX_7>Cc1cccc(Cl)c1CO
<RX_5>Cc1cc(C2(c3cccc(O)c3)N=C(NC(=O)OC(C)(C)C)c3ncccc32)cc(C)n1
<RX_2>O=C1NC2(CCN(C(=O)Cc3ccccc3C(F)(F)F)CC2)c2c(Br)cccc21
<RX_2>COc1ccc(S(=O)(=O)C(c2cnc(C(=O)NCCO)cc2C)c2cc(F)ccc2F)cc1
<RX_2>O=C(Cc1ccco1)OCCBr
<RX_9>CC(C)N1Cc2c(NCc3cnc4ccccc4c3)ncnc2C1=O
<RX_2>CCCCc1cn(C(C)(C)C)s/c-1=N\C(=O)C1CCN(C(=O)OCC)C1
<RX_7>Cc1nc(Oc2ccccc2)c(N)c(NCC(C)(C)O)c1C
<RX_6>CCOC(=O)c1oc2cccc(OCCCNC3CCNCC3)c2c1C
<RX_1>O=[N+]([O-])c1cccc(-c2ccncc2)c1-c1ccc(OCc2ccc3ccccc3n2)cc1
<RX_3>Cc1nc(C)c([C@H](OC(C)(C)C)C(=O)OC(C)C)c(N2CCC(C(F)(F)F)CC2)c1-c1ccc(OCCc2ccc(F)cc2)cc1
<RX_7>Nc1cccnc1N1CCNCC1
<RX_1>Cc1nc(CN(C(=O)CCl)n2c(C)ccc2C)cs1
<RX_3>COc1nc(Cc2ccc(F)cc2)nc(OC)c1[N+](=O)[O-]
<RX_1>CC(=Cc1ccc(C(=O)Oc2ccc(C(=N)N)cc2)s1)C(=O)OC(C)(C)C
<RX_5>COC(=O)c1cc(NC(=O)C(F)(F)F)cnc1SCc1ccccc1
<RX_6>COc1ccc2[nH]c(N[C@@H](Cc3ccc(OCCCC(=O)NC4=NCCCN4)cc3)C(=O)O)nc2c1
<RX_2>NC(=O)NC[C@H]1CN(c2ccc(C3=NNC(=O)CS3)c(F)c2)C(=O)O1
<RX_3>C(=C/c1ccoc1)\c1ccccc1
<RX_2>CC(C)OC(=O)COc1ccc(C(=O)CNC(=O)OC(C)(C)C)cc1
<RX_6>CNC(=O)c1cnc(N)s1
<RX_1>CCCCCCCCCCCCCCCC(=O)OCC(C[N+](C)(C)CCCCCCCCCCCCCCCCCCCCO)OC(=O)CCCCCCCCCCCCCCC
<RX_7>CC(C)(C)OC(=O)NCc1ccc(-c2nc3ccnc(CO)c3cc2-c2ccccc2)cc1
<RX_6>O=C(CCCCCCNC(=O)c1cc2cccc3c2n1CCC3)NO
<RX_1>CN(C)CCCN(C)c1ccc(Br)cc1[N+](=O)[O-]
<RX_1>COC(=S)c1cc(Nc2ccc(-c3ccccc3)c(F)c2)c(C)s1
<RX_6>CCC(=O)Oc1ccc(C[C@H]([NH3+])C(N)=O)cc1OC(=O)CC
<RX_1>OCCCOc1cc(F)ccc1Br
<RX_2>CN(Cc1ccccc1)C(=O)Cc1ccc(-n2nc(C(F)(F)F)c3c2CCCC3)cc1
<RX_2>COCC(=O)Nc1cc(COc2ccc([N+](=O)[O-])c3ccccc23)ccn1
<RX_1>CC(C)(C)OC(=O)N1CCC[C@H](COc2nc(Cl)cc3nccnc23)C1
<RX_2>Cc1cc(C)c(CNC(=O)c2ccc(CNc3ccccc3)cc2)c(O)n1
<RX_1>Cc1cc(Br)cnc1N1CCN(c2cc(-c3ccc(F)cc3)nc(Cl)n2)[C@H](C)C1
<RX_6>[NH3+][C@@H](Cc1ccccc1)C(=O)CCl
<RX_3>CCOC(=O)C=C(C)c1ccc(C(=O)OC(C)(C)C)cc1
<RX_2>CCOC(=O)c1cc(C#N)c(N2CCC(S(=O)(=O)NC(=O)C(OC)c3ccccc3)CC2)nc1C
<RX_6>CNc1ccc2c(c1)nc(C(C)(C)C)n2CC1CCC1
<RX_4>CCOC(=O)c1cc2cc(Cn3cc(C(CC)(OC(=O)c4ccc([N+](=O)[O-])cc4)C(F)(F)F)nn3)ccn2c1C(C)C
<RX_2>O=C(N[C@H](CO)C(=O)O)OCc1ccccc1
<RX_6>CC(C)C[C@@H](C(=O)O)N1CC(Oc2cccc3c2CCCC3)=CC1=O
<RX_8>CC(C)(C)OC(=O)N1Cc2ncnc(Oc3ccc4c(ccn4C(=O)Nc4cc(C5(C=O)CC5)on4)c3)c2C1
<RX_2>CCOC(=O)CN1CCN(C(=O)c2ccccc2)CC1
<RX_2>N#CCNC(=O)C1CCCCC1NC(=O)c1cc2ccc(Cl)cc2[nH]1
<RX_2>COC(=O)c1cc2[nH]c(-c3ccc(OCc4ccccc4)cc3NC(=O)CCl)c(C3CCCCC3)c2s1
<RX_2>COc1ccc(S(=O)(=O)C(c2cnc(C(=O)NCCO)cc2C)c2cc(F)ccc2F)cc1F
<RX_1>COc1cc2c(c(OC)c1C(C)=O)OCCO2
<RX_3>Cn1cc(-c2ccc(-c3ccc(C4=NC5(CC5)C(=O)N4C[C@@H]4CCN(C(=O)C5CC5)C4)cc3)cc2)cn1
<RX_1>CC(C)(CC(=O)N1CCCC1)NCC(=O)N1C[C@@H](F)C[C@H]1C#N
<RX_6>O=C(Nc1cc(Cl)cc2c1[nH]c1cnccc12)[C@@H]1COCCN1C[C@H]1CCCN1
<RX_6>COc1cc(C=CC(=O)c2ccccc2)ccc1C=CC(=O)O
<RX_3>CC(C)(C)OC(=O)Nc1sc(-c2ccc(C#N)cc2)cc1C(=O)N1CCC(N2CCCC3(C2)CC(C)(C)OC3=O)CC1
<RX_3>COC(=O)c1cc(-c2cnc(C)nc2)cc(-c2ccc(C)cn2)c1
<RX_1>BrCCCCOC1CCCCO1
<RX_3>CCOC(=O)C=Cc1ccc(C(F)(F)F)c(Cl)c1
<RX_9>Oc1cc(C2=C(CCCCCCBr)c3cc(F)c(O)cc3CCC2)ccc1F
<RX_3>O=C(C=C(Cl)Cl)c1cc(F)c(F)cc1F
<RX_2>C=CC(=O)N[C@H]1CCCC[C@@H]1Nc1ncc2cc(-c3c(Cl)c(OC)cc(OC)c3Cl)ccc2n1
<RX_1>COc1cccc(C2(CCN(C)C)C=CCCC2)c1
<RX_1>O=C1O[C@]2(CCN(C(=O)C3(c4ccc(-c5ccc(N6CCCC6)nc5)cc4)CC3)C2)c2ccccc21
<RX_6>Cn1ncc(Cl)c1-c1cc(NC(=O)[C@H](CN)Cc2ccc(F)c(F)c2)sc1Cl
<RX_2>CN(c1cccc(NC(=O)CN2C(=O)N(CC(=O)C(C)(C)C)c3ccccc3N(C3CCCCC3)C2=O)c1)c1nn[nH]n1
<RX_2>CC(=O)N1CC(CC#N)(n2ccc(-c3cc4c(ccc5nnc(C)n54)n3Cc3cccc(Cl)c3)n2)C1
<RX_2>NC(=O)C(F)(F)CNC(=O)C(F)(F)Cc1c[nH]c([N+](=O)[O-])n1
<RX_9>NCCOc1ccc([N+](=O)[O-])cc1
<RX_7>O=[N+]([O-])c1ccc2c(c1)C(O)CCC2
<RX_6>CCNc1cccc(OCc2ccccc2)c1[N+](=O)[O-]
<RX_2>C=CCC(C)(C)CCOC(=O)c1ccc([N+](=O)[O-])cc1
<RX_7>CCCOc1ccc(C)cc1-c1nc(N)c(N)c(=O)[nH]1
<RX_2>COC(=O)[C@H](CN)NC(=O)OCc1ccccc1
<RX_3>C[C@@H](OCc1cc(F)cc(-c2cc(N)nn2-c2ccccc2)c1)C(F)(F)F
<RX_7>OCc1cncn1C1Cc2ccccc2C1
<RX_1>Clc1cccc(CNc2n[nH]c3ncnc(Nc4cccc(Cl)c4)c23)c1
<RX_7>COc1ccc(-c2nnc(-c3ccc(N)c(N)c3)o2)cc1
<RX_3>CCCC/C=C/c1cnc2ccc(NCc3ccncc3)nn12
<RX_6>C=CCc1cccc2c1OCc1c(C(=O)O)ncn1-2
<RX_6>CC(=O)Nc1ccccc1-c1ccc2c(c1)Oc1ccccc1C2C1CCNCC1
<RX_3>CNC(C#N)C1CCC(CO[Si](C)(C)C(C)(C)C)C1
<RX_6>O=c1[nH]c(C2CCCNC2)nc2c1oc1ccc(Br)cc12
<RX_7>CNc1nc(N2CC[C@H](c3cc(F)c(F)cc3F)[C@@H](NC(=O)OC(C)(C)C)C2)ccc1N
<RX_1>Cc1cc(F)ccc1-c1cc(N2CC[C@H](O)[C@H]2CO)ncc1N(C)C(=O)C(C)(C)c1cc(C(F)(F)F)cc(C(F)(F)F)c1
<RX_1>CCS(=O)(=O)c1cccc(Oc2cccc(-c3c(Cc4ccccc4)nn4c(C(F)(F)F)ccnc34)c2)c1
<RX_3>Cc1cccc(C#Cc2ccc(-c3ccnn3C)cc2)n1
<RX_7>CC(C)(CN)c1ccccc1
<RX_1>Cc1ccccc1[C@H](CC(=O)c1ccc(=O)n(C)c1)c1ccc(Br)cc1
<RX_2>O=C(N1Cc2ccc(S(=O)(=O)Nc3ccc(F)cc3)cc2C1)C(F)(F)F
<RX_1>COCc1nc(Nc2ccc(C(F)(F)F)cc2)c2ccc(-c3ncccc3Cl)nc2n1
<RX_1>Brc1ccc(SCc2cccnc2)cc1
<RX_3>CCOC(=O)C1CCC(Oc2ccc(-c3ccc(N)cn3)cn2)CC1
<RX_1>CSCc1cn(C)c2cc(C(F)(F)F)ccc2c1=O
<RX_1>CC(C)(CNCc1cccc(-c2noc(C(F)(F)F)n2)c1)c1coc(-c2ccc(Cl)cc2)n1
<RX_2>CC(C)[Si](Oc1cccc2c1CN(C(=O)CCCCO)CC2)(C(C)C)C(C)C
<RX_6>CCc1c(C(=O)O)cnn1-c1ccccc1
<RX_6>OC1(C2Cc3cccc(F)c3O2)CCNCC1
<RX_1>O=C(NC1CCCCC1)C1CCCC(Oc2ccccc2Cl)C1
<RX_1>CCC#CCOc1ncnc(Cl)c1F
<RX_2>CCN(CC)c1ncc(C(=O)NC(CC)(CC)C(=O)OC)nc1OC(C)C
<RX_2>Cc1ccc(NC(=O)CCl)cc1[N+](=O)[O-]
<RX_2>COC1CN(C(=O)OC(C)(C)C)CCC1N(C(=O)c1ccc(-c2cnco2)cc1)C1CC1
<RX_2>CC(C)(CO)CNS(=O)(=O)c1ccc(CNC(=O)c2ccc(Cl)cc2)s1
<RX_2>C#CCC(NC(=O)NCCCl)c1ccccc1
<RX_9>CCOC(=O)C(C1CCN(C(=O)OC(C)(C)C)CC1)N1CC=C(B2OC(C)(C)C(C)(C)O2)CC1
<RX_3>COc1ccccc1C=C1NC(=O)NC1=O
<RX_2>O=C(Cc1nc(N2CCOCC2)cc(=O)[nH]1)N1CCc2c1ccc(F)c2F
<RX_2>C[Si](C)(C)CCOCn1ccc2nc(NC(=O)N[C@@H]3CCCN(S(C)(=O)=O)C3)cnc21
<RX_6>Fc1cnccc1CCN1CCNCC1
<RX_2>CC(C)(CNC(=O)c1cccc(-c2noc(C(F)(F)F)n2)c1)c1cnc(-c2ccc(F)cc2)o1
<RX_7>Nc1ccc(Cl)cc1C=C1OC(=O)c2ccccc21
<RX_1>Nc1nc2c(s1)CCN(CC=Cc1ccoc1)CC2
<RX_1>CCCCCCCCOc1c(O)c2ccc(OCCC(=O)OCC)cc2oc1=O
<RX_1>O=S(=O)(NCC1CCCO1)c1ccc(-n2nc(C(F)(F)F)c3c2CCOC3)cc1
<RX_2>CC(C)(C)NCCCNC(=O)Cn1cnc(-c2ccccc2)c1-c1ccccc1
<RX_7>CN1CCC(Oc2cccc(CN)n2)CC1
<RX_1>O=C1CCC(=O)N1CC(F)F
<RX_1>N#Cc1cc(N2CCCC2=O)ccc1C(=O)N1CCN(c2ncc(C3CC3)cc2C2CC2)CC1
<RX_5>Cn1ncc2cc(Oc3ccc(F)cc3CNC(=O)OC(C)(C)C)ccc21
<RX_2>Cc1cccc(NC(=O)NC2N=C(c3ccccc3)c3ccccc3N(CC(=O)c3cccnc3)C2=O)c1
<RX_1>Cc1cccc(C)c1OC(C)C(=O)O[C@H]1C[C@H](C(C)(C)C)C=C2C=C[C@H](C)[C@](CC[C@@H]3C[C@H](C(C)(C)C)C(O[SiH](C)C)C(=O)O3)(O[SiH](C)C)[C@H]21
<RX_6>Cc1ccccc1Sc1ccc2c(c1)OCC21CCN(CCC(=O)O)CC1
<RX_7>O=S(=O)(NC(CO)C(CC(F)(F)F)CC(F)(F)F)c1ccc(Cl)cc1
<RX_1>CC1C[N+](C)(Cc2ccccc2)CCC1=O
<RX_2>COc1ccc(CCC(=O)N(C)OC)cc1OC
<RX_1>CC#CCOc1cc(Oc2c(F)cccc2F)ncn1
<RX_6>CCCCN(CCCC)C(=O)c1cn(Cc2ccccc2)c(-c2ccc(C(=O)O)cc2C(=O)N2Cc3ccccc3C[C@H]2CO)n1
<RX_2>CC(C)(C)C(=O)N1C(=O)[C@](C)(C(=O)O)C[C@H]1Cc1ccc(-c2ccccc2)cc1
<RX_1>O=S1(=O)N=C(NC23CC4CC(CC(C4)C2)C3)Nc2cc(Cl)sc21
<RX_1>COCC(CC(=O)OC)Nc1ccccc1N
<RX_6>CS(=O)(=O)CCCOc1ccc(/C=C/C(=O)O)c(Oc2ncc(C(F)(F)F)cc2Cl)c1
<RX_1>Cc1ccc(-c2cc(C(F)(F)F)nn2-c2ccc(S(=O)(=O)N(CCN(C)C)C(=O)OC(C)(C)C)cc2)cc1
<RX_3>CCOC(=O)C1(c2ccc(-c3ccc(-c4onc(C)c4NC(=O)OC(C)C4CC4)cc3)cc2)CC1
<RX_7>OCc1ccc2[nH]ccc2c1
<RX_1>CCOC(=O)[C@H]1CCCC[C@H]1N1CCN(C(=O)OC(C)(C)C)CC1
<RX_3>CCS(=O)(=O)c1ccc(-c2sc3cc(OCc4ccccc4)ccc3c2Oc2ccc(OCCN3CCCCC3)cc2)cc1
<RX_7>Nc1ccnc(N2CCCC2)c1
<RX_1>Cc1cc(Br)c2nc(N3CCOCC3)cc(=O)n2c1
<RX_6>O=C(O)CNC(=O)c1ccc(NCCCCCCCCCCCCCCCCBr)cc1
<RX_2>O=C(C1CCOCC1)N1CC=C(c2ccc(OCc3ccccc3)cc2)CC1
<RX_7>CC[C@H](NC(=O)c1c(N2CCC[C@H]2CO)c(-c2ccccc2)nc2ccccc12)c1ccccc1
<RX_1>Cn1c(=O)c2c(ncn2CCN2CCC(c3c[nH]c4ccccc34)CC2)n(C)c1=O
<RX_2>CNC(=S)N1CCOCC1c1nnn(-c2cccc(Cl)c2)n1
<RX_3>CN1CCC(Oc2ccc(-c3n[nH]c4ccc(C(=O)N[C@H](CCO)c5ccccc5)cc34)cc2Cl)CC1
<RX_6>Cc1nccnc1-c1ccc(N)c(Cl)c1
<RX_2>Cc1ccc([N+](=O)[O-])cc1NC(=O)c1cc(N2CCCN(C)CC2)ccc1[N+](=O)[O-]
<RX_1>COCc1cnn(-c2c(Cl)cc(C(F)(F)F)cc2Cl)n1
<RX_1>COc1ccc(OC)c(CN(C(=O)Oc2c(C)cccc2C)c2ccnc(Nc3ccc(OCCN(C)C)cc3)n2)c1
<RX_3>CC(C)(C)OC(=O)N1CCN(c2ccc(-c3cnc4[nH]c5cnc(-c6cccnc6)cc5c4c3)cc2)CC1
<RX_9>CCc1cc(C(N)=O)c(C)nc1OC
<RX_3>CCOC(=O)c1[nH]c(C)c(-c2ccccc2C(F)(F)F)c1C
<RX_2>CC(C)(C)OC(=O)N[C@@H]1CC[C@H](COS(C)(=O)=O)C1
<RX_2>O=C(C=Cc1ccccn1)Nc1cc(-c2ccco2)on1
<RX_1>CC(C)(C)OC(=O)NCCCOc1cc(F)ccc1Br
<RX_6>Cc1cccc(-c2noc([C@H]3CCCNC3)n2)n1
<RX_2>NNC(=O)c1ccccc1
<RX_1>Nc1nc(CCc2ccc3cc[nH]c3c2)cc(=O)n1CC1OCCO1
<RX_5>Cc1ccnc(NC(=O)OC(C)(C)C)c1[N+](=O)[O-]
<RX_3>Cc1ccc(S(=O)(=O)OCC2Cc3cccc(-c4ccc(F)cc4)c3O2)cc1
<RX_7>C[C@H](NC(=O)OC(C)(C)C)c1cccc(Oc2cc(Cl)ccc2N)c1
<RX_6>CCCNc1nc(Nc2cccc(F)c2)ncc1C#C[C@@H]1CCC[C@H](N)C1
<RX_1>Clc1sc(CN2CCOCC2)cc1Br
<RX_1>Cc1cc(N2CCN(c3nc(-c4ccccc4)nc(C)c3C)CC2)cc(C)c1O
<RX_2>CCOC(=O)Cn1ncc2c1CCCC2NS(=O)(=O)c1cccc(NC(=O)c2ccccc2)c1
<RX_7>Nc1cc(Br)c(C(F)(F)F)cc1N
<RX_6>O=C(Nc1cnn(Cc2ccc(Cl)c(Cl)c2)c1)c1ccc2c(c1)CCNC2
<RX_3>c1ccc(Oc2ccc(-c3cccc4ccccc34)c(Oc3ccccc3)c2)cc1
<RX_1>COC(=O)c1ccc2c(c1)S(=O)(=O)c1ccccc1N=C2N1CCOCC1
<RX_3>CC(O)(C#Cc1ccc2c(c1)-c1nc(C(N)=O)c(CN3CCOCC3)n1CCO2)CF
<RX_6>COc1cc(O)c2c(c1)OCCCCC=CCCCCOC2=O
<RX_2>CCOC(=O)c1ccc(F)c(C)c1
<RX_1>COc1cc([N+](=O)[O-])ccc1CCC(=O)N1CCCC1
<RX_2>CSCCC(=O)N(C)c1cn(-c2cccnc2)nc1Cl
<RX_1>Cc1ccncc1N1CCc2ccc(Cl)c(F)c2C1=O
<RX_6>CCOC(=O)c1cccc(NC(=O)C(CS)Cc2ccccc2)c1
<RX_1>CCN1C[C@@H](SCc2ccc(OC)cc2)C[C@H]1C(=O)NC
<RX_2>C[C@H]1Oc2ccc(F)cc2N(CCN2CCOCC2)C(=O)[C@H]1NC(=O)C(C)(C)C(=O)NCC(F)(F)C(F)(F)F
<RX_3>CCC(O)c1ccncc1-c1ccc2oc(=O)n(C)c2c1
<RX_1>CC(C)(C)[Si](C)(C)Oc1ccc(Nc2cc(C#N)ccc2[N+](=O)[O-])cc1
<RX_6>Nc1cc2c(Oc3ccc(I)cc3)cncc2s1
<RX_2>Cc1cc2c(cc1C)C1(NC(=O)c3cccnc3)C(=O)c3ccccc3C1(O)O2
<RX_3>O=C(Nc1cccc(C(F)(F)F)c1)C(=Cc1c(Cl)cccc1Cl)C(=O)Nc1cccc(C(F)(F)F)c1
<RX_6>CCn1c(N)c(C(N)=O)c(=O)c2cnc(Nc3ccc(C4CCNCC4)cc3OC)nc21
<RX_1>CNC(=O)c1cccc([N+](=O)[O-])c1Nc1cncc(F)c1
<RX_1>Clc1nc2ncnn2c(NC2CCCC2)c1-c1ccsc1
<RX_2>CNS(=O)(=O)c1ccc(C(C)=O)cc1
<RX_9>CC(C)(C)OC(=O)N1CCN(c2ncc(OCc3cnc(N)nc3)cn2)CC1
<RX_7>Cc1cc(NCc2oc3cccc(OCCCN(C)Cc4cccnc4)c3c2C)no1
<RX_3>CC(=O)Nc1ccc(-c2ccc(C(=C3CC(C)(C)CC(C)(C)C3)c3ccc(O)cc3)cc2)cc1
<RX_6>Oc1cccc2c(CSC(c3ccccc3)c3ccccc3)coc12
<RX_2>O=C(Nc1ccccc1)C(F)(F)S(=O)(=O)OC(CC1(c2ccccc2)OCCO1)C(F)(F)F
<RX_8>COc1ccc(Cn2c3c(c(O)c(C(=O)O)c2=O)CCCc2cc4c(cc2-3)cc(C=O)n4C)c(OC)c1
<RX_2>N[C@@H](CCC(=O)O)C(=O)N[C@@H](Cc1ccccc1)C(=O)OCc1ccccc1
<RX_1>O=c1c2ccccc2c(-c2ccccc2)cn1CCCO
<RX_2>CC(C)(C)OC(=O)N[C@@H](C[C@H](CNC(=O)OCc1ccccc1)OS(C)(=O)=O)C(=O)OC(C)(C)C
<RX_7>NC(=O)C1CNCC(c2ccc(C(F)(F)F)cc2)C1
<RX_2>CCCCC/C=C/C(=O)N[C@H](CC(C)C)C(=O)OC
<RX_1>O=[N+]([O-])c1cc(Br)ccc1Cn1cc2nc(-c3cccc(F)c3F)nc-2cn1
<RX_3>COC=C(C(=O)OC)c1c(C)nc2sc(-c3ccc(OC)cc3)nn12
<RX_2>O=C(NCCC1CC1)c1ccc(N2CCN(C(=O)c3ccccc3C(F)(F)F)CC2)nc1
<RX_10>O=[N+]([O-])c1ccnc(CBr)c1
<RX_3>COc1cc(-c2cc(Br)cnc2F)c(N)cn1
<RX_6>CC(C)(C)OC(=O)N1CCN(C2CCNCC2)CC1
<RX_1>CCOC(=O)N=S(=O)(CC)c1ccc(Nc2ncc(Br)c(O[C@H](C)[C@@H](C)O)n2)cc1
<RX_1>COc1cc(N2CCN(C(=O)OC(C)(C)C)CC2)ccc1[N+](=O)[O-]
<RX_1>COCC(N)COc1ccc(F)cc1
<RX_2>Cc1ccc(C(NC(=O)Cc2ccc3oc(-c4c(C)noc4C)nc3c2)c2ccccc2)c(C)c1
<RX_1>CCOC(=O)C1CCN(c2nccs2)CC1
<RX_3>CCS(=O)(=O)N1CCC(c2c[nH]c3c(C(N)=O)cc(-c4csc(C(=O)C(C)C)c4)cc23)CC1
<RX_8>O=Cc1ncn2c1CN=C(c1ccccc1Cl)c1cc(Cl)ccc1-2
<RX_3>CCS(=O)(=O)N1CCC(c2c[nH]c3c(C(N)=O)cc(-c4ccc(CNCCCOC)s4)cc23)CC1
<RX_1>O=[N+]([O-])c1cccnc1OCC1CC1(F)F
<RX_1>CCC(NCc1ccccn1)c1ccc2c(c1)CC(C)O2
<RX_2>CCN1CCN(C(=O)Cc2ccc(I)cc2)CC1
<RX_2>Nc1ncccc1C(=O)NCc1ccc(COc2ccccc2)cc1
<RX_2>O=C(NCCO)Nc1cc([N+](=O)[O-])cc([N+](=O)[O-])c1
<RX_1>CC1COC2(CCN(c3ccc(F)cc3C#N)CC2)O1
<RX_7>C[C@H](O)[C@H]1CCN(Cc2ccccc2)C[C@@H]1c1ccc(F)c(F)c1
<RX_1>Cc1ccc(O)c(N=Cc2ccc(-c3ccccc3C(F)(F)F)o2)c1
<RX_6>CC1(C)COC(=O)N1C1CCNCC1
<RX_3>Cc1c(-c2cc(F)ccc2F)nc2cc(F)ccc2c1Cl
<RX_1>CCOc1cc(NCCSCc2[nH]cnc2C)nc2ccccc12
<RX_2>Cn1ncc(NC(=O)[C@H](CCCCNC(=O)OC(C)(C)C)NC(=O)OCc2ccccc2)c1N
<RX_1>c1ccc(N2CCN(c3nn(-c4ccccc4)c4ccccc34)CC2)cc1
<RX_6>CN(CC1CCCN1)S(C)(=O)=O
<RX_2>CCOC(=O)c1cc2cc(OCCCS(C)(=O)=O)cc(NS(=O)(=O)c3ccccn3)c2[nH]1
<RX_4>Nc1nccc(-c2c(-c3ccc(F)cc3)ncn2C2CCN(Cc3ccccc3)CC2)n1
<RX_4>CN1CCN(C2=CC3=c4ccccc4=C2C3)CC1
<RX_2>COC1=C(OC)C(=O)C(Cc2ccc(C(=O)NC(C)C)cc2)=C(C)C1=O
<RX_6>O=C(O)[C@@H]1C[C@@H](S(=O)(=O)c2ccccc2C(F)(F)F)CN1c1cc(C2CC2)n[nH]1
<RX_2>C[C@@H]1COCCN1C(=O)c1ccc(Cl)cc1NS(=O)(=O)c1cccc2nccnc12
<RX_1>O=C1OCC(N2CCOCC2)=C1Br
<RX_2>CC(C)(C)OC(=O)N1[C@H](C(=O)NCc2cccc(Cl)c2F)C[C@@H]2CCCC[C@@H]21
<RX_7>CN1CC(CC#N)C[C@@H]2c3cccc4c3C(CN4)C[C@H]21
<RX_3>COc1cc(Cl)ccc1C#CCCO
<RX_3>CC(C)(C)OC(=O)N1CCC(C2(C)Cc3cc(C4=CCN(S(C)(=O)=O)CC4)ncc3O2)CC1
<RX_8>O=CCOCCc1ccccc1
<RX_6>O=C(O)c1ccc(-c2ccc(C[C@@H]3CCN(C4CCCCC4)C3=O)c3ccccc23)cc1
<RX_1>COc1ccc(CNC(=O)c2cc(OCc3ccccc3)ccc2NC2CCSCC2)cc1OC
<RX_6>O=C(Cc1ccccc1O)Nc1ccccc1-c1cc2ccccc2[nH]1
<RX_1>CC(C)(C)OC(=O)NC1CCN(c2ccc(S(=O)(=O)Nc3ncns3)cc2)CC1
<RX_2>CN(C)S(=O)(=O)Oc1ccccc1S(N)(=O)=O
<RX_2>O=C(NC1(C(=O)NCCCCO)CCCC1)OCc1ccccc1
<RX_3>COC(=O)c1ccc(-c2ccc(C(F)(F)F)cc2)cc1
<RX_2>CCS(=O)(=O)N1CCN(C(=O)Cl)C1=O
<RX_6>N[C@@H]1CNC[C@@H]1n1ccnn1
<RX_7>Nc1cccc(/C=C/CNC(=O)C(F)(F)F)c1
<RX_7>Cc1nc(NC2CCN(Cc3ccccc3)C2)ncc1CO
<RX_7>C[C@H]1CN(C2COC2)CCN1c1ccc(Nc2cc(-c3cccc(-n4ncc5c6c(sc5c4=O)CCCC6)c3CO)cn(C)c2=O)nc1
<RX_7>Cc1cc(=O)n(CC2OCCO2)c2cc(C3CCCCC3)ccc12
<RX_5>COC(=O)CC(C)(C)C1OCCO1
<RX_6>O=C(O)Cc1cnc(N=C2SC[C@@H]3Cc4ccccc4CN23)s1
<RX_2>CC1(C)OC2CN(C(=O)COc3ccc(CNC(=O)c4ccc(C#N)cc4)cc3)CC2O1
<RX_7>OCc1sc(Cl)nc1-c1ccc(Cl)cc1
<RX_6>Cc1ccc(Cl)cc1C1CC(=O)NC(c2cc(Br)ccc2OCC(C)(C)C(=O)O)C12C(=O)Nc1cc(Cl)ccc12
<RX_1>COc1cc(C#N)c(N=C(C)N(C)C)cc1OC
<RX_1>CCOC(=O)[C@@H](CCCCCCC1CCN(C(=O)OCc2ccccc2)CC1)N[C@H]1COc2ccccc2N(CC(=O)OC(C)(C)C)C1=O
<RX_7>CC(N)(CCC(=O)O)c1ccc2c(C(F)(F)F)c(O[C@H]3CC[C@H](C(F)(F)F)CC3)ccc2c1
<RX_3>CC(C)(C)OC(=O)Nc1ncc(-c2ccc3cncnc3c2)s1
<RX_1>COc1ccc(CN(OC)C(=O)C=C2OC(C)(C)OC2=O)cc1
<RX_9>O=P(C/C=N\O)(c1ccccc1)c1ccccc1
<RX_6>N#CC1(c2ccc(I)cc2)CCNCC1
<RX_1>CCOC(=O)CC1CCC(N2CC(NC(=O)CNc3ncnc4ccc(C(F)(F)F)cc34)C2)CC1
<RX_6>CCC(=O)c1cc2n(c(=O)c1C)Cc1c-2nc2ccccc2c1COC(=O)CN
<RX_1>CN(CC(=O)NC1CC1)[C@@H]1C[C@H]1c1ccccc1
<RX_1>Cc1ccc(-c2c(NS(=O)(=O)CCc3ccccc3)ncnc2OCCO)cc1
<RX_3>COC(=O)C[C@@H]1COc2cc(O[C@@H]3CCc4c(-c5c(C)cc(C6=CCOC6)cc5C)ccc(F)c43)ccc21
<RX_3>CC(C)(C)OC(=O)N1CCC(O)(C#Cc2ccccc2)CC1
<RX_6>Cc1cc(Oc2ncns2)cc2c1C(CC(=O)O)OB2O
<RX_1>COCCOc1cccc(Nc2ccc(Oc3ccc(F)cc3)cn2)c1
<RX_1>Cc1cnc(N[C@H]2CC[C@@H](C(=O)O)CC2)nc1N(C)C
<RX_7>CC(C)S(=O)(=O)NC1CCc2cc(CO)ccc21
<RX_1>COc1ccc(COc2coc(COC3CCCCO3)cc2=O)cc1
<RX_4>O=C(OCc1ccccc1)N1CCCC2OC2C1
<RX_2>CCCC(NC(=O)C(O)C(C)C)C(=O)Nc1cnccn1
<RX_1>Cc1onc(-c2ccccc2)c1CN1C[C@@H](C)n2c(cc3cc(OC4CCN(C(C)C)CC4)ccc32)C1=O
<RX_2>CC(C)c1cc(Cc2c(Cl)cc(-n3nc(C#N)c(=O)[nH]c3=O)cc2Cl)n[nH]c1=O
<RX_1>COc1ccc(CN(c2nc(Nc3cc(C#N)cc(C4CCCC(=O)C4)c3Cl)nn3c(C#N)cnc23)C2CC2)cc1
<RX_2>O=C(NN1CCOCC1)c1cnc(OCC(F)(F)F)c(C2CCCCC2)c1
<RX_3>C[C@H]1CN(C(=O)OC(C)(C)C)CCN1S(=O)(=O)c1cccc(-c2ccnc(Cl)n2)c1
<RX_6>CC(=O)O[C@H]1C[C@H](n2cnc3c(N[C@H]4CCc5ccccc54)ncnc32)O[C@@H]1CO
<RX_1>COc1cc(Cl)nc(Cl)n1
<RX_9>CC(C)(C)OC(=O)N1CCC(COC(C#N)c2cc(Cl)cc3cn(COCC[Si](C)(C)C)nc23)(c2ccc(F)cc2)CC1
<RX_7>NCc1cc(-c2ncnc(Nc3cccc(Cl)c3)n2)ccn1
<RX_7>c1c[nH]c(CC2CCCCC2)c1
<RX_5>CC(C)(C)OC(=O)N1CCC(CCCO)C1
<RX_3>Cc1ccc(S(=O)(=O)n2cc(-c3ccsc3)c(OCc3ccccc3)n2)cc1
<RX_3>CC(O)(C#Cc1cc2c(cc1F)OCCn1cc(C(N)=O)nc1-2)C(F)(F)F
<RX_6>CCOC(=O)c1cc2cccc(O)c2[nH]1
<RX_9>CC1(C)OB(c2ccc3c(c2)CN(CC(F)(F)F)C3=O)OC1(C)C
<RX_6>O=c1c2sc(-c3ccc(Cl)cc3)cc2cnn1Cc1cccc(OC2CCNCC2)n1
<RX_6>CC(C)N1CCN(Cc2ccc(F)c(C=O)c2)CC1
<RX_3>COC(=O)CCC#Cc1c([N+](=O)[O-])ccc2c1/C(=C/c1[nH]ccc1OC)C(=O)N2
<RX_2>COc1ccc(C(=O)Nc2ccc(O)cc2Cl)cc1
<RX_7>Cc1cc(OC2CCCCO2)ccc1-c1cccc(CO)c1
<RX_7>CC1(C)OCc2cc([C@@H](O)CN=[N+]=[N-])ccc2O1
<RX_9>CCOC(=O)CCn1ccc2c(B3OC(C)(C)C(C)(C)O3)ccnc21
<RX_1>COC(=O)Cc1cccc(OCC(C)NCC(O)c2cccc(Cl)c2)c1
<RX_3>CN1C2CCC1CC(OC(=O)Nc1ccccc1-c1ccccc1)C2
<RX_3>COC(=O)CCc1ccc(C(=O)CCl)cc1
<RX_6>N#Cc1cc(COc2ccc3c(c2)CCN3)ccc1C1CCCCC1
<RX_1>CN1CCN(C=C2SC(=O)N(CCCCSc3cccc4nccn34)C2=O)CC1
<RX_1>COc1cc(O)ccc1CN1CCCC1
<RX_2>Cc1cccc(NC(=O)NCC(=O)N(CC(=O)OC(C)(C)C)c2cccc(SC(F)(F)F)c2)c1
<RX_2>O=C(c1ccc2occc(=O)c2c1)N1CCOCC1
<RX_6>CC(=O)OC/C=C/c1cnc(-c2ccccc2)nc1Nc1cc(C2CC2)[nH]n1
<RX_9>Cc1ccc(-c2cc(C(N)=O)nc(-c3cccc(C#C[C@]4(O)CCN(C)C4=O)c3)c2)cn1
<RX_2>CC(C)(C)OC(=O)Nc1cccc(Oc2ccc3nc(NC(=O)C4CC4)sc3n2)c1
<RX_9>Cc1n[nH]c2cc(F)c(C#N)cc12
<RX_2>C[C@H]1CC[C@@H](Oc2cc(F)c(C(=O)NS(=O)(=O)C3CC3)cc2C2CC2)CN1Cc1ccc(F)cc1Cl
<RX_2>CN1C(=O)Cn2cc(C(=O)NCc3ccc(Cl)cc3)c(=O)c3cc(I)cc1c32
<RX_1>COC(=O)C(CC(C)C)OCc1ccc(Br)cc1
<RX_2>C=CCOC(=O)NCc1ccc(C(=O)O)cc1
<RX_6>O=C(O)COc1ccc(SCc2cccc(OCc3ccc(C(F)(F)F)cc3)c2)c2c1CCC2
<RX_6>O=c1cc(Cl)c2ccccc2n1CCN1CCC(NCc2ccc3c(c2)OCCO3)CC1
<RX_7>Nc1cnn(CCO)c1N
<RX_9>CN1C(=O)N(c2cc(Cl)cc(Cl)c2)C(=O)[C@]12CN(CC(N)=O)C[C@H]2c1ccc(C#N)cc1
<RX_6>COc1ccccc1-n1ncc(C(=O)O)c1C
<RX_3>CC1(C=O)C2C=CC(C2)C1CCl
<RX_6>CCc1cc2c(c(Cl)c1OC)OC(C(F)(F)F)C(C(=O)O)=C2
<RX_6>COC(=O)Oc1cc(Nc2ncnc3cc(O)c(OC)cc23)c(F)cc1C
<RX_1>CN(c1ncccc1CNc1nc(Nc2ccc(CNC(CO)CO)cc2)ncc1C(F)(F)F)S(C)(=O)=O
<RX_1>COC(=O)C1=C(C)N(c2cccc(C(F)(F)F)c2)c2nn(Cc3ccc(C[N+](C)(C)C)cc3)c(=O)n2C1c1ccc(C#N)cc1
<RX_1>CN(N=Cc1c2ccccc2cc2ccccc12)c1ccccc1
<RX_9>Cc1cc(C#N)cc2c(=O)oc(=O)[nH]c12
<RX_1>Clc1cncc(-n2cncn2)n1
<RX_10>CCOC(=O)c1csc(CBr)n1
<RX_6>CC(Oc1cccc(Oc2c(Cl)cc(C(F)(F)F)cc2Cl)c1)(C(=O)O)[N+](=O)[O-]
<RX_1>NC(=O)CCC(=NNC(N)=S)c1ccccc1
<RX_1>Cn1c(=O)n(CCCCl)c2ccccc21
<RX_2>CC(C)OC(=O)c1cc(C#N)c(N2CCC(C(=O)NS(=O)(=O)Cc3ccc(F)cc3F)CC2)nc1CN1CCCC1=O
<RX_2>Cc1ccc(S(=O)(=O)OC[C@H](C)N2C(=O)c3ccccc3C2=O)cc1
<RX_1>CCOC(=O)/C=C/c1cc(SCc2ccccc2)c(F)cc1N
<RX_2>O=C(c1nc2c(s1)CCOc1cc(-c3cn[nH]c3)ccc1-2)N1CCN(C(=O)[C@H]2CCCO2)CC1
<RX_1>CC(C)CCn1c(CN2C(=O)N(C3CC3)S(=O)(=O)c3ccccc32)nc2cc(CNC(=O)OC(C)(C)C)ccc21
<RX_1>Cn1c(C2CC2)nc2ccc(-n3ccc(OCc4csc(Br)c4)cc3=O)cc21
<RX_1>CCCCCCCCCCCCOc1ccc(-c2ncc(-c3ccc(OCCCCCCCC)c(F)c3F)cn2)cn1
<RX_2>O=C(CCCc1nc2ccccc2c(=O)[nH]1)N1CCC(c2nnc(-c3cccnc3)o2)CC1
<RX_1>CC(C)(C)OC(=O)N1CCN(Cc2c(OCc3ccccc3)ccc3c2OCC3=O)CC1
<RX_1>NS(=O)(=O)c1ccc(OCCCN2CCC(C(O)(c3ccccn3)C3CCCC3)CC2)cc1
<RX_1>NCCSc1cncc(NC(N)=NCC(F)(F)F)n1
<RX_1>COc1ccc([N+](=O)[O-])c(F)c1
<RX_3>NS(=O)(=O)c1cccc(-c2cnc3c(NCCCO)nc4cc(C(F)(F)F)ccc4n23)c1
<RX_7>CC(C)c1ccc(Br)cc1
<RX_8>O=CC(CO)(CO)CO
<RX_3>Cc1ncc(-c2ccc([C@H](C)N3CC[C@](CC(C)(C)O)(c4ccccc4)OC3=O)cc2)cn1
<RX_3>COc1ccc(-c2ccc(C)cc2)cc1
<RX_1>COC(=O)[C@@H]1CCCCN1Cc1ccccc1
<RX_7>CCOC(=O)CC(O)c1ccc([N+](=O)[O-])c(C)c1
<RX_1>CC(C)(C)OC(=O)NC12CCC1CN(c1c(F)cc3c(=O)c(C(=O)O)cn(C4CC4)c3c1Cl)C2
<RX_6>Cc1cc(-c2cccc(O)c2)cc2c1nc(C)n2Cc1ccc(Cl)cc1Cl
<RX_1>COc1ccc(CSc2nnc(-c3ccnc(NC(=O)CCc4ccccc4)c3)o2)cc1C#N
<RX_2>COc1ccc(CNC(=O)c2cnc(CNC(=O)OC(C)(C)C)c3cc(OC)c(OC)cc23)cc1
<RX_7>Cc1nnnn1-c1ccc(Br)cc1N
<RX_2>CN(C)CCNC(=O)c1ccccc1-c1ccc(CSCCOc2ccccc2)cc1
<RX_1>Clc1ccc(C(CNc2nc3ccccc3[nH]2)c2ccc(Cl)cc2)cc1
<RX_2>N#CC1(c2cccc(CNC(=O)OCc3ccccc3)c2)CCN(C(=O)c2cncc(CCc3ccccc3)c2)CC1
<RX_6>O=CCOCCCCOc1c(Cl)cc(OCC=C(Cl)Cl)cc1Cl
<RX_2>CCCCCC1CCC(C(=O)N[C@H]2CO[C@@H]3[C@@H](NC(=O)C4CC4)CO[C@H]23)CC1
<RX_2>COc1ccc(CCNC(=O)C(N)=O)cc1OC1CCCC1
<RX_2>COc1cccc(-c2c(C(=O)NCCO)[nH]c3ccc(NS(=O)(=O)c4ccc(C(C)(C)C)cc4)cc23)c1
<RX_6>COCC1CC2CCC(C1)N2c1nc(OC2CC3CC2CN3)nc2sc(C(=O)N(C)C)c(-c3ccccc3)c12
<RX_1>COc1ccc(COc2ccc(Br)cn2)cc1
<RX_9>CN1CCN(c2ccc(Nc3ncc(C(F)(F)F)c(CCc4cccc(C(N)=O)c4)n3)cc2)CC1
<RX_3>O=C(NCc1ccc(F)cc1)c1ccc(S(=O)(=O)n2cc(-c3ccccc3Cl)c3ccccc32)cc1
<RX_1>CC(C)Oc1c(Cl)cc(F)c(-n2nnn(CCCF)c2=O)c1N
<RX_2>CC(C)C1C2CCC1c1c(NC(=O)c3cn(C)nc3C(F)F)cccc12
<RX_1>COc1ccc(CN(Cc2ccc(OC)cc2)c2ncc(-c3nc(N4CCOCC4)nc4c3CCN4c3ccnc(C(=O)NC(C)(C)C)c3)cn2)cc1
<RX_7>Cn1cnc2ccc(Oc3ccc(N)cc3)cc2c1=O
<RX_7>CC1Cc2c(-c3cc(C(C)(C)C)cc(C(C)(C)C)c3)cccc2C1O
<RX_3>COC(=O)c1ccc(C)c(/C=C/C(=O)OC(C)(C)C)c1
<RX_6>Cc1ccc(-c2cc(Cl)ccc2OCc2cccc(F)c2F)n1-c1cc(N)cc(C(=O)O)c1
<RX_8>Cc1cc(C)nc(C=O)c1
<RX_9>CCCCn1nc(C(N)=O)cc1CC
<RX_2>CCOC(=O)Nc1ccccc1SCc1ncon1
<RX_6>COc1ccc(CCC(=O)c2ccc(OC)c(CCC(C)C)c2OCC(=O)O)cc1
<RX_1>CC(=O)N1CCN(Cc2cnc(-c3cc4c(C)ccc(N(C)S(=O)(=O)c5cccs5)c4[nH]3)s2)CC1
<RX_6>CCc1oc2ccccc2c1C(=O)c1ccc(O)c(F)c1
<RX_7>COC(=O)c1ncc2c(cc(CCc3ccccc3)c(=O)n2Cc2ccccc2)c1O
<RX_6>Cc1nc2cccnc2n(-c2cccc(N)c2)c1=O
<RX_3>COC=Cc1cccc(OC)c1OC
<RX_2>O=C(NCc1ccccc1)NNC(=O)c1ccc(Cl)cc1
<RX_1>CN(CC(=O)c1ccc(N(C)C)cc1)Cc1cc2c(=O)c(C(=O)NCc3ccc(Cl)cc3)cn(C)c2s1
<RX_2>CC(C)(C)OC(=O)NC1CCCCCC=CC2CC2(C(=O)NS(=O)(=O)C2CC2)NC(=O)C2CC(OC(=O)c3ccc4c(c3)OCO4)CN2C1=O
<RX_3>COC(=O)c1cc2ccc(C#C[Si](C)(C)C)cc2s1
<RX_1>CN1C(=O)COc2ccc(Br)c(Oc3ccccc3)c21
<RX_6>Cc1cc(N2N=C3c4ccc(C(=O)O)cc4OCC3C2C2=CCCC2)ccc1C#N
<RX_6>CN1CCC(COc2cccc(N)c2)CC1
<RX_2>CCCCCCCCCCCCCCCCCC(=O)NCCCOC(=O)CCc1cc(C(C)(C)C)c(O)c(C(C)(C)C)c1
<RX_3>CC(C)(C)OC(=O)N1CCN(C(=O)c2cccc(-c3ccnc(F)c3)n2)CC1
<RX_6>CC1(C)CC(c2cc(-c3ccccn3)ccc2N2CCNCC2)CC(C)(C)C1
<RX_2>O=C(c1ccc(F)c(C#Cc2ccccn2)c1)N1CCN(c2ncccn2)CC1
<RX_6>CC(C)(C(=O)O)c1ccc(CNC(=O)c2cccnc2Oc2ccc3c(c2)OCO3)cc1
<RX_6>CC(C)(C)OC(=O)N1CCC(CCN2CCN(c3cccc(C(=O)O)c3)CC2)CC1
<RX_1>CS(=O)(=O)Nc1cccc(Nc2nc(NC3CCCC3)c3cc[nH]c3n2)c1
<RX_4>Cc1cc(CC(=O)OC(C)C)n(C)n1
<RX_7>CCNC(=O)Nc1ncnc2c1ncn2C1OC(CCC(=O)OC)C2OC(C=Cc3ccccc3)OC21
<RX_2>Cc1nc(C(=O)N2C[C@@H]3CCC[C@@H]3[C@H]2CNC(=O)c2c(C)nc3sccn23)c(-c2ccc(Cl)cc2)s1
<RX_7>Nc1cc(Br)cnc1Br
<RX_1>CC(C)(C)OC(=O)N1CC(c2ccccc2)(c2ccccc2)OC[C@@H]1COCc1ccccc1
<RX_2>CC(=O)N1c2ccc(NC(=O)c3cccc(C)c3Br)cc2C(C)(c2ccccc2)CC1(C)C
<RX_1>CNc1ccnc(Cl)n1
<RX_3>CC(C)CNc1nc(-c2ccccc2)cn2ccnc12
<RX_6>COC(=O)c1ccc(O)c(C2=CCCC2(C)C)c1
<RX_1>CCOC(=O)c1cnc(N2CCc3ccccc32)nc1OCc1ccc(OC)cc1
<RX_3>CS(=O)(=O)c1cccc(-c2ccc(-n3nc(C(F)(F)F)cc3-c3ccccc3C(F)(F)F)cc2)c1
<RX_7>COC(=O)C(CCCO)NC(=O)OC(C)(C)C
<RX_6>Oc1cccc2cc(-c3ccncc3)oc12
<RX_6>CC(C)c1ccc(C(=O)Nc2cc(CC(=O)O)ccc2NC(=O)c2cccc(C#N)c2)cc1
<RX_1>Cc1nc2ccccc2n1-c1nc(N2CCOCC2)c2nc(CN3CCCC(C(C)(C)O)C3)sc2n1
<RX_7>CC(O)(CC(F)(F)C(F)(F)C(F)(F)F)c1ccccc1
<RX_1>Ic1cnn(CCOC2CCCCO2)c1
<RX_6>CC1(C)OCc2cc([C@@H](O)CNCCCCCCOCCOCc3cccc([N+](C)(C)C)c3)ccc2O1
<RX_1>CC(C)(C)OC(=O)N1CCN(c2cccc3cc(Cc4cccc(Cl)c4)cnc23)CC1
<RX_2>CCN(CC(O)(CNc1cccc2c1cnn2-c1ccccc1)C(F)(F)F)C(=O)c1ccccc1C
<RX_3>N#Cc1cncc(-c2cc(C(=O)Nc3ccc(OC(F)(F)F)c(F)c3)cnc2N2CC[C@H](CO)C2)c1
<RX_2>Cc1c(C=O)ccn1S(=O)(=O)c1cccnc1
<RX_1>CCOC(=O)c1cc(Oc2ccc(C#N)cc2)cc(Oc2c(F)cc(CNC(=O)OC(C)(C)C)cc2F)c1
<RX_6>COc1ncc(-c2ccc3c(Nc4cccc(C(=O)O)c4)c(C(N)=O)cnc3c2)c(OC)n1
<RX_2>O=C(N[C@H]1CC[C@H](CCN2CCN(c3nccc4c3OCC4)CC2)CC1)C(O)C(F)(F)F
<RX_2>CC(C)CC(NC(=O)c1ccc(N2CC(F)(F)C2)c(OCC2CC2)n1)c1cccnc1
<RX_2>CN1CCN(C(=O)c2ccc(-c3ccc4ncc(-c5ccc(C#N)cc5)n4n3)cc2Cl)CC1
<RX_1>COc1cc2c(Nc3cc(NC(=O)c4cccc(C(F)(F)F)c4)ccc3C)ncnc2cc1OCCCNC(=O)OC(C)(C)C
<RX_1>Cc1cc(C(=O)Nc2cccc(C(=O)c3ccc4c(c3)NC(=O)C4=CNc3ccc(CO)cc3)c2)n(C)n1
<RX_2>CC(C)(C)C(=O)SC/C(=C/c1ccccc1)C(=O)NCCC(=O)OCc1ccccc1
<RX_7>COc1ccc2ccc(F)c(CCCO)c2n1
<RX_6>O=C1NCC(O)c2cc3cccnc3n21
<RX_5>Cc1c(Br)cncc1NC(=O)OC(C)(C)C
<RX_6>COC(=O)C(C)(C)COC(=O)N1C[C@H](CN[C@H](C)c2cccc3ccccc23)[C@@H](c2ccccc2)C1
<RX_1>CC1CC(C)CN(c2cccc(N)n2)C1
<RX_3>Clc1cccc(-c2cnc(Nc3ccc4c(c3)OCCO4)nc2Nc2ccc3c(c2)OCCO3)c1
<RX_3>OC(C#Cc1ccccc1)c1cccc(Oc2ccccc2)c1
<RX_2>CC(C)(C)OC(=O)NCC(=O)Nn1cccc1C(=O)c1ccccc1F
<RX_1>CCN(CC1CCCC1)c1nc2c(cc1C=O)c(C)nn2C
<RX_6>Oc1ccc(Cc2cc(I)ccc2Cl)cc1
<RX_2>CCOC(=O)n1c(=O)n(C2CCN(C(=O)OC(C)(C)C)CC2)c2ccccc21
<RX_6>N#Cc1ccc2c(c1)c1c(n2Cc2ccsn2)C[C@H](N)C1
<RX_6>CC(=O)N1CCN(c2ccc(Nc3ncc(F)c(N4CCC(N)CC4)n3)cc2)CC1
<RX_1>CC[C@H]1C[C@H]2[C@@H]3CCC4=CC(=O)CC[C@@H]4[C@H]3CC[C@]2(C)[C@H]1OC(=O)COC(=O)[C@H](CC(C)C)NC(=O)OC(C)(C)C
<RX_2>Cc1cccc(C)c1NC(=O)CBr
<RX_3>CCC(CC)c1cc(C)nc2c(-c3sccc3C)c(C)nn12
<RX_3>COc1nn(C)c(=O)n1Cc1cc(-c2ccccn2)ccc1C
<RX_6>COc1ccc(-c2cc(N)c(C(=O)O)s2)cc1
<RX_2>CC(Cc1c[nH]c2ccccc12)(NC(=O)OC1C2CC3CC(C2)CC1C3)C(=O)NCCC1=CCCc2ccccc21
<RX_1>CCC(=O)N(c1ccccc1)C1(c2nnc(CC)o2)CCN(CCc2ccccc2)CC1
<RX_2>N#Cc1cc([N+](=O)[O-])ccc1N1CCC(OC(=O)c2ccccc2)CC1
<RX_6>CCOC(=O)Cc1cc(O)cc2c1CCCC2
<RX_2>CCCCCCCCCCC[C@H](CC(=O)N[C@H](CO)C(=O)OCc1ccccc1)OC(=O)CCCCCCCCC
<RX_3>Nc1ncc(Br)nc1-c1ccc(Cl)cc1
<RX_1>CN1CCN(CCOc2ccn3c(C(=O)Nc4cccc5c4c(C4CC4)nn5Cc4cccn(C)c4=O)cnc3c2)CC1
<RX_7>C[C@]12CC[C@H]3[C@@H](CC[C@H]4C[C@@H](O)CC[C@@]43CO)[C@@H]1CCC2=O
<RX_6>NCC(=O)Nc1cccc(-c2cc3nc(-c4cnc(N)nc4)nc(N4CCOCC4)c3s2)c1
<RX_7>CCCC1CCC(C2CCC(CCCO)CC2)CC1
<RX_3>N#Cc1ccc2oc3c(-c4ccccc4F)c(O)c(F)cc3c2c1
<RX_2>CC(C)CNc1cc(NC(=O)OC(C)(C)C)c(NC(=O)CC(=O)c2cccc(-c3cncnc3)c2)cc1Cl
<RX_1>CCOC(=O)CC(c1cc(OCc2cnc(-c3cc(OC)ccc3F)c(OC3CCCCO3)c2)ncn1)C1CC1
<RX_1>O=C(NCCCCCCO)c1cc([N+](=O)[O-])cc([N+](=O)[O-])c1N1CC1
<RX_2>CCCCOc1c(CN2C(=O)c3ccccc3C2=O)n(CCC(=O)N2CCCC2)c(=O)c2cc(Cl)c(Cl)cc12
<RX_3>COC=C1CCC(c2ccc(F)c(F)c2)CC1
<RX_3>CCCOc1ccc(-c2ccc(-c3ccc[se]3)cc2)c(F)c1F
<RX_10>Cc1ccc(-c2nc3c(nc2-c2ccc(C)cc2)N(C(=O)OC(C)(C)C)CCC3Br)cc1
<RX_6>c1ccc(N(c2ccccc2)c2ccc(COCCCCCCOCc3ccc4[nH]c5ccccc5c4c3)cc2)cc1
<RX_1>COC(=O)c1cc(-c2ccc(F)cc2)nn1CCCl
<RX_7>Nc1cc(O)cc(Cl)c1NC(=O)C1CCOCC1
<RX_2>CC(=O)N[C@@H](Cc1cc(F)cc(F)c1)[C@H](O)[C@H]1COC(C)(C)N1C(=O)OC(C)(C)C
<RX_2>O=C(NCCCN1CCN(Cc2ccc(Cl)cc2)CC1)NC1CCCCC1
<RX_2>Cn1c(=O)c(-c2ccccc2)cc2c(O)c(C(=O)NCCC(=O)O)ncc21
<RX_1>CCCCCOc1ccc(OC(=O)/C=C/c2ccc(OC(=O)OCC)cc2)cc1
<RX_8>CC1=C(C=O)C(C)(C)CC2(C1)OCCO2
<RX_1>CCOC(=O)COc1c(C(=O)OC)sc(-c2ccc(NC3CC(C)(C)CC(C)(C)C3)cc2)c1Br
<RX_3>CS(=O)c1cccc(-c2nc(C=O)ccc2OCCO[Si](C)(C)C(C)(C)C)c1
<RX_2>COC(=O)[C@@H]1CCN(S(=O)(=O)c2ccc(OC)cc2)[C@@H](C(=O)OC(C)(C)C)C1
<RX_7>CCOC(=O)c1cn2cc(N)ccc2n1
<RX_6>Cc1ccc2c(=O)n([C@H](C)CO)ccc2c1C(=O)NCc1ccc(C(F)(F)F)c(F)c1
<RX_1>Cc1ccc(CN2CCC(n3cnc4c(N5CCOCC5)nc(-c5cncc(O)c5)nc43)CC2)s1
<RX_7>Nc1c(Nc2ccc(I)cc2F)c(F)c(F)c2ccoc12
<RX_1>COCCCN1C(=O)CCc2ccc(COC3CN(C(=O)OC(C)(C)C)CCC3c3ccc(OCCOCCc4ccccc4OC)cc3)cc21
<RX_1>O=c1c2c(oc3cc(OCCN4CCOCC4)ccc13)C(=Cc1ccccc1)CC2
<RX_2>CCCCCN(Cc1ccc(-c2ccccc2-c2nnnn2C(c2ccccc2)(c2ccccc2)c2ccccc2)cc1)C(=O)N1CCCc2ccccc21
<RX_6>CC/C=C\C/C=C\C/C=C\C/C=C\C/C=C\CCCCSC(CC)(CC)C(=O)N[C@@H](CC(C)C)C(=O)Nc1ccc(O)c(C(=O)O)c1
<RX_3>C[C@H]1CN(c2c(C=O)cc(C#Cc3cccs3)c(F)c2F)C[C@@H](C)O1
<RX_1>C=CCCCN(C)S(=O)(=O)CCC(=O)OC
<RX_2>Cc1ccc(Oc2ccc3nc(NC(=O)C4CC4)cn3n2)cc1NC(=O)c1nn(C)cc1C
<RX_1>C[C@@H](COC(C)(C)C)Oc1cc(Br)cc(C#N)c1
<RX_5>Brc1ccc2c(c1)CCC21OCCO1
<RX_1>CC(C)(C)OC(=O)N[C@@H](Cc1ccccc1)[C@H](O)CNCc1cccc(C(C)(C)O)c1
<RX_4>Cc1nc(-c2cn(Cc3ccc(C(F)(F)F)cc3)nn2)sc1C(=O)NCc1ccccc1
<RX_6>O=c1c(-c2cccc(F)c2)coc2cc(O)ccc12
<RX_7>O=C1N(c2ccc(OC(F)(F)F)cc2)CCC12CCN(S(=O)(=O)c1ccccc1Cl)CC2O
<RX_2>Cc1c(C(=O)N[C@H]2CC[C@H](NC(=O)OC(C)(C)C)CC2)c2nccc(-c3cc(F)ccc3OCC3CC3)c2n1COCC[Si](C)(C)C
<RX_4>N#CC1CCc2[nH]c3ccccc3c2C1
<RX_1>Cn1cc(C2=CCN(CCCN3c4cccc5cccc(c45)S3(=O)=O)CC2)c2ccccc21
<RX_2>CC(=O)NC1CCCc2c(ccc(O)c2O)C1
<RX_2>CN(C(=O)Cc1ccc(Cl)c(Cl)c1)C1c2ccccc2CC1N1CCCC1
<RX_2>CC(C)N(C(=O)CN1C(=O)C(NC(=O)Nc2ccccc2)n2cnnc2-c2ccccc21)c1ccccc1
<RX_1>COc1ccccc1C1(N(Cc2ccccc2)[C@@H](C)C(=O)N(C)C)C(=O)Nc2ccc(Cl)cc21
<RX_8>CC(C)(C)OC(=O)N1CCC(=O)C1
<RX_1>COc1cccn(-c2ccc([N+](=O)[O-])cc2C)c1=O
<RX_1>CN(C)CCNc1ccc(-c2nc3ccccc3o2)cc1[N+](=O)[O-]
<RX_1>CC1(C)[C@@H]2CC[C@@]1(C)c1c2c(=O)n(-c2ccc(F)cc2F)n1Cc1ccc(Cl)cc1
<RX_6>COc1ccc(C(OC(C)=O)C(C)N2CCC(n3c(=O)[nH]c4ccccc43)CC2)cc1OC
<RX_3>COc1ccccc1-c1nn(COCC[Si](C)(C)C)c2ncc(-c3cccc(C(O)c4ncccc4C)c3)cc12
<RX_1>Cn1ccc2ccc([N+](=O)[O-])cc21
<RX_6>COc1ccc2ncc(C(=O)O)cc2n1
<RX_6>CCCCCc1ccc(-c2cc3cn([C@H]4C[C@H](OC(=O)OCc5ccccc5)[C@@H](CO)O4)c(=O)nc3o2)cc1
<RX_7>Nc1ccc(-c2c(F)cccc2C(F)(F)F)cc1N
<RX_2>O=S(=O)(Cc1ccccc1)NCC1(c2ccc(OCCCN3CCCC3)cc2)CCOCC1
<RX_1>CCOC(=O)c1c(O)c(-c2cccs2)nn(CCC(C)(C)C)c1=O
<RX_2>Cc1ccc(NC(=O)c2cccc(N(C)C)c2)cc1NC(=O)c1ccc2ncccc2c1
<RX_2>CC(O)(c1ccsc1)c1cc(Br)ccc1NC(=O)CCl
<RX_4>CCOC(=O)c1csc(C(C)C)n1
<RX_4>Oc1cccc2[nH]c(COCc3ccccc3)nc12
<RX_2>COc1nc2cc(F)ccc2nc1NC(=O)N1CCN(c2ccc(C(C)=O)cc2)CC1
<RX_6>COc1cc(Cl)ccc1N=c1scc(-c2ccc(F)cc2)n1CCCN(CC(=O)O)C(=O)OC(C)(C)C
<RX_1>N[C@H]1CC[C@H](Nc2ccc([N+](=O)[O-])cn2)CC1
<RX_2>N#CCC(=O)N1CCCC(n2nc(-c3ccc(Oc4ccccc4)cc3)c3c(N)ncnc32)C1
<RX_2>CC1Cc2c(F)cccc2N1C(=O)Cc1nc(N2CCOCC2)cc(=O)n1C
<RX_7>O=C(Nc1ccc(CN(CCCN2CCOCC2)Cc2ccccc2)cc1)N1Cc2ccccc2C1
<RX_2>Cc1nc(CCc2c(-c3ccccc3)noc2C)sc1C(=O)N[C@H]1CCOC1
<RX_8>COc1ccc(S(=O)CCCOc2ccc3c(c2)C(C(C)C)OC(=O)N3)cc1OC
<RX_6>O=C(O)C(F)(F)F
<RX_1>COc1cc(C=Nc2ccc(S(C)=O)cc2)ccc1F
<RX_1>CN1CCN(c2cc3c(Nc4ccc5c(cnn5Cc5ccccc5)c4)ncnc3cn2)CC1
<RX_7>COC(=O)c1cccc(N)c1C
<RX_1>CN1C(=O)CCC1CNc1nc(Cl)ncc1Cl
<RX_4>O=[N+]([O-])c1cccc(-c2csc(NN=C3CCN(Cc4ccccc4)CC3)n2)c1
<RX_3>COc1cc(C#N)ccc1-c1nccc2cc(S(=O)(=O)Oc3c(F)c(F)c(F)c(F)c3F)ccc12
<RX_9>CC(=O)OC[C@@H]1[C@@H](OC(C)=O)[C@@H](OC(C)=O)[C@H](c2c[nH]c3c(N)ncnc23)N1C(=O)OC(C)(C)C
<RX_1>Oc1ccc(OCc2ccccc2)c(Br)c1
<RX_7>CC(C)(C)OC(=O)N(Cc1ccccc1)Cc1cccc2c1NCC2
<RX_7>Nc1ccccc1NC(=O)Nc1cccc(-n2c(=O)c(Cc3ccccc3)nc3cccnc32)c1
<RX_1>C=COCCNC(C)Cc1cccc(C(F)(F)F)c1
<RX_2>CN(C)CCCN(C)C(=O)c1cnc(Cl)c(Cl)c1
<RX_1>Cc1ccc(Nc2ccccc2)cc1C
<RX_6>CN(C)C(=O)n1nc(C(C)(C)C)nc1SCC(=O)O
<RX_2>O=C(NCCOc1ccc(OCC(F)(F)F)cc1)c1c(F)cccc1F
<RX_6>N#CC(C(=O)NCC(=O)O)C(=O)c1nn(-c2ccccc2)c2c1Cc1ccccc1-2
<RX_7>Nc1cccc(Oc2ncccc2C(=O)NCc2ccccc2Cl)c1
<RX_3>Cc1cc(Nc2nccc(C(F)(F)F)n2)cc(-c2cncs2)c1
<RX_6>CC(C)(C)OC(=O)N1CC[C@](F)(C(=O)O)C1
<RX_2>CCCCCCCC(=O)N1CCCCCC1=O
<RX_6>O=C(O)C(F)(F)F
<RX_1>CCOC(=O)COc1cc(Oc2ccc(CN(Cc3ccc(F)cc3F)c3cccc([N+](=O)[O-])c3C)cc2)ccc1F
<RX_3>CSc1ccc(-c2cnn(-c3cccc(Cl)c3)c(=O)c2OCC(C)C)cc1F
<RX_3>COC(=O)c1cccc([C@@H]2C[C@H]2C(=O)OC(C)(C)C)c1
<RX_2>CCOC(=O)NCCOS(C)(=O)=O
<RX_1>CN(C)c1nc2nc3c(c(NCCN4CCOCC4)n2n1)SCCC3
<RX_1>CCCCCCCCCCNC(=O)N(C)OCc1ccccc1
<RX_1>CC(C)(C)OC(=O)N1CCc2c(sc3ncc(C#N)c(Nc4ccc(Cl)c(Cl)c4)c23)C1
<RX_6>Cc1cnc(N2CCN(C(=O)c3ccc(N4C(=O)NC(=O)C4(C)C)cc3F)CC2)c(C)c1
<RX_1>CCCCOC(C)OC(C)=O
<RX_1>COc1cnc2ccc(Br)cc2n1
<RX_1>CCOc1nc(C)cc(=O)n1Cc1ccc(-c2ccccc2C#N)cc1
<RX_3>Cc1cc(-c2ccc([C@H](C)N3CC[C@](CCO)(c4ccccc4)OC3=O)cc2)ccn1
<RX_1>CCOc1cnc2c(c1)c(-c1cc(Cl)nc(N[C@H]3CC[C@H](NC(=O)OC(C)(C)C)CC3)c1)cn2S(=O)(=O)c1ccccc1
<RX_1>CCc1c(N[C@@H](C(=O)O)[C@H](C)O)ccc(C#N)c1Cl
<RX_1>OCCN1CC(CF)C1
<RX_1>OCC1CCN(c2nc3ccccc3s2)CC1
<RX_3>CC(=O)c1cc2c(-c3cc(C(C)C)cc(C(C)C)c3OCC(F)(F)F)cccc2s1
<RX_2>Cc1nnc2n1-c1ccc(-c3cncc(C(C)(C)C(=O)N(C)C)c3)cc1CC2
<RX_6>COc1cc(C)nc(Nc2cc(N[C@@H]3CS(=O)(=O)CC[C@@H]3N)cnc2C#N)c1
<RX_6>COc1ccccc1N1CCCNCC1
<RX_3>Cc1ccc(-c2ncccc2C#N)cc1
<RX_1>O=c1ccc2ccc(F)c3c2n1CC3(O)CN1CCC(NCc2cc3c(nn2)OCCC3)CC1
<RX_2>CCNC(=O)c1ccc(OC)c(/C=C/c2ccc(Cl)cc2)c1
<RX_1>CC(C)(C)OC(=O)N1CCC(NC2C3CC4CC(C3)CC2C4)CC1
<RX_7>O=[N+]([O-])c1cccc(CO)c1
<RX_2>O=C1COCCN1[C@H]1CC[C@@H](C(=O)Nc2cnc(-c3cc(F)cc(F)c3)cn2)CC1
<RX_6>Cc1cnn(C)c1-c1cc(C(=O)O)oc1C
<RX_2>CCOC(=O)c1cnn(CC)c1C(=O)Nc1ccn2cc(-c3ccccc3)nc2n1
<RX_6>COC(=O)N1CCC(C(=O)O)CC1c1ccc(C(F)(F)F)c(F)c1
<RX_3>COc1ccc(C(O)C(C)C)cc1OC
<RX_7>CCOC(=O)C1=C(C)NC(CO)=C(C(=O)OCC)C1c1ccccc1/C=C/C(=O)OC(C)(C)C
<RX_1>CC(=O)c1c(-c2ccc(F)cc2)nn2c(N3CCCC3)cccc12
<RX_1>CCOc1ccc(CO)cc1Br
<RX_1>CCOC(=O)Cc1ccc(OC)c(Oc2ccc(Br)cc2C=O)c1
<RX_2>Cn1c(-c2ccccc2Cl)nnc1C1(C(=O)NC23CC4CC(CC(C4)C2)C3)CCC1
<RX_1>Cc1nn(C)c(OCC(=O)C(C)(C)C)c1C(=O)c1ccc(Cl)cc1Cl
<RX_2>Cc1ccc(S(=O)(=O)OC2CCN(Cc3ccccc3)C2)cc1
<RX_6>NC[C@@H]1CNC[C@H]1C(F)(F)F
<RX_2>COc1ccccc1CCNC(=O)/C=C/c1cccnc1
<RX_6>O=C(O)C(F)(F)F
<RX_3>Cc1ccc(-c2ccc(S(C)(=O)=O)cc2)n1-c1ccc(-c2ccoc2)cc1
<RX_2>O=C(Nc1cnc2ccccc2n1)C1CCN(c2cnc3ccccc3c2)CC1
<RX_1>CCCCOc1nc(N)c2nc(OC)n(Cc3ccc(OCCCCN4CCC(C(=O)OCC)CC4)cc3)c2n1
<RX_7>CCC[C@@H](C)[C@@H](C)[C@@H](CC(=O)OCC)NC(C)=O
<RX_2>CC(C)(C)OC(=O)N1CCC(CNC(=O)C(C)(C)NC(=O)c2ccc(S(=O)(=O)Nc3ccccc3Oc3ccccc3)cc2)CC1
<RX_5>CC(=O)Oc1cccc2c1CCCN2C(=O)OC(C)(C)C
<RX_2>CCCOc1cc(C)c(NC(=O)Nc2cc3ccccc3cc2C(=O)N[C@H](C(=O)OC)C2CCCCC2)c(C)c1
<RX_2>Cc1n[nH]c(N)c1-c1nc2ccc(S(=O)(=O)NCCN(C)C)cc2s1
<RX_1>O=C(c1ccc(OCc2cnccn2)cc1)N1CCC[C@H]1CN1CCCC1
<RX_6>CC(C)(C)OC(=O)NC[C@H]1CC[C@@H](CN)CC1
<RX_1>C=C(OCC)c1c(C)nc(C)nc1NCc1ccc(Br)cc1
<RX_7>CC(C)(C)OC(=O)NC1CCN(S(=O)(=O)c2ccc(N)c(Cl)c2)CC1
<RX_2>O=S(=O)(NCC(F)(F)F)c1ccc(Br)cc1
<RX_7>CC(C)=CCC/C(C)=C\CC/C(C)=C/CO
<RX_9>Nc1cccc2c1C(=O)NC2
<RX_1>C[N+](C)(C)CCCCc1ccccc1
<RX_3>CC(C)(C)OC(=O)Nc1ccc(-c2ccc(NCCN3CCC(F)(F)CC3)nc2)cc1
<RX_1>CCCCCNCc1cncn1Cc1ccc(C#N)cc1
<RX_2>Cn1cnc(-c2cc3nccc(Oc4ccc(NC(=S)NC(=O)Cc5ccccc5F)cc4F)c3s2)c1
<RX_2>NC(=O)c1ccccc1NC(=O)C1CCCCC1
<RX_1>CC(C)(C)OC(=O)N1CCC(Oc2c(Br)ccc3cnc(Nc4ccc(S(N)(=O)=O)cc4)nc23)CC1
<RX_3>COc1ccc(Cn2cnc3c(-c4ccco4)nc(C4CC4)nc32)cc1
<RX_3>CC(C)C(O)c1ccc(Br)cc1
<RX_6>CN(C)S(=O)(=O)c1cc2cc(C(=O)O)oc2c(Cl)c1Cl
<RX_1>CS(=O)(=O)c1ccc(N2CCC3(CC2)OCCO3)cc1
<RX_2>CS(=O)(=O)NCC1(c2ccc(OCCCN3CCCC3)cc2)CCOCC1
<RX_2>O=Cc1cc(-c2cccnc2F)n(S(=O)(=O)c2ccco2)c1
<RX_3>C[SiH](C)c1cc(C(C)(C)C)cnc1-c1ccccn1
<RX_6>Cc1cc(C)cc(COC(=O)N2CCC(N)CC2)c1
<RX_4>CSc1ncc(-c2cc(CCN3C(=O)c4ccccc4C3=O)on2)c(OCc2ccccc2)n1
<RX_2>Nc1ncccc1C(=O)NCc1ccc(Oc2cccc(F)c2)cc1
<RX_2>Cc1c([C@@H](C)N(C)C(=O)C=Cc2cnc3c(c2)CCC(=O)N3)oc2ccccc12
<RX_7>CC(C)(C)OC(=O)N1CCC(n2cc(Nc3ncc(C(F)(F)F)c(CCc4ccccc4C4(C(N)=O)CC4)n3)cn2)CC1
<RX_3>COC(=O)c1c(-c2ccc(Cl)cc2Cl)nc2c3cc(NC(C)=O)ncc3ccn12
<RX_4>CC(C)ON=C(C(=NOC(C)C)n1cncn1)c1nnn[nH]1
<RX_10>BrCc1ccc(-c2ccon2)cc1
<RX_2>CC[C@H](O)CC(=O)N[C@H]1CC[C@H](CCN2CCCCC2c2coc3cccc-3c2)CC1
<RX_1>Fc1ccc(CNc2nc(-c3ccccn3)nc3sc(C(F)(F)F)cc23)cc1
<RX_1>CN(C)c1ccc([N+](=O)[O-])cn1
<RX_6>CN1C(=O)N(Cc2ccc(Cl)c(Cl)c2)CC1CCOc1ccc(CC(C)(Oc2ccccc2)C(=O)O)cc1
<RX_1>Cc1cc(C(C)N)ccc1C(C)(C)C#N
<RX_6>C=CC(=O)Nc1cccc(-c2c(CO)ccc3cnc(Nc4ccc(N5CCN(C)CC5)cc4)nc23)c1
<RX_1>COC(=O)c1ccn(C2=NOC(c3cc(Cl)cc(Cl)c3)(C(F)(F)F)C2)n1
<RX_1>CN(Cc1ccccc1SC1CC1)C(=O)C(F)(F)F
<RX_6>CC(C)[C@]1(C(=O)N2CCN(c3cccc(C(F)(F)F)n3)CC2)CC[C@@H](N)C1
<RX_2>Cc1ccsc1-c1nn(NC(=O)Cc2cc(F)cc(F)c2)c(=O)c2ccccc12
<RX_1>CCn1cc(C(=O)O)c(=O)c2cc(F)c(N3CCNC(c4ccc(Cl)s4)C3)cc21
<RX_1>C=CCOC(=O)[C@@H](C)Oc1cc(OC)ccc1C(=O)c1ccc(OCc2nc(-c3ccccc3)oc2C)cc1
<RX_1>CC(C)CNc1nccc(-c2sc(C3CCOCC3)nc2-c2cccc(NS(=O)(=O)c3ccoc3)c2F)n1
<RX_3>O=C(CCCCl)c1cc2c(s1)C(=O)NCCC2
<RX_6>FC(F)(F)c1ccccc1-c1nccnc1N1CCNCC1
<RX_6>CC[C@@H]1CNCCN1C(=O)OCc1c(F)cccc1F
<RX_6>Cc1cc(Sc2cc(C#CCN3CCOCC3)cc(OCCc3ccc(Cl)cc3)c2)ccc1OCC(=O)O
<RX_2>CCCCCCNC(=O)n1cc(-c2ccccc2)c(=O)[nH]c1=O
<RX_6>Cc1cn(CCc2ccccc2N)cn1
<RX_1>N#Cc1cc(S(N)(=O)=O)ccc1OCC1(F)CCN(C2COC2)CC1
<RX_3>C[C@H]1CN(c2c(C3OCCO3)cc(C=O)c(F)c2F)C[C@@H](C)O1
<RX_6>Cc1ccc(Oc2ccc([N+](=O)[O-])cc2)c(O)c1
<RX_9>N#C[C@H]1CC[C@H](C=C(Br)Br)CC1
<RX_2>C[C@H]1CN(c2nc3c(N4CCOCC4)nc(-c4cnc(N)nc4)nc3n2CC2CC2)CCN1C(=O)[C@@H](C)O
<RX_7>Cn1c(CO)cc2cccnc21
<RX_1>COc1cc(CCN2CCN(CCc3ccc([N+](=O)[O-])cc3)C(=O)C2)ccc1[N+](=O)[O-]
<RX_1>Clc1cc(OC2CCCCCC2)ncn1
<RX_2>COC(=O)c1ccc(CNC(=O)[C@@H]2N[C@@H](CC(C)(C)C)[C@](C#N)(c3ccc(Cl)cc3F)[C@H]2c2cccc(Cl)c2F)cc1
<RX_7>NCc1ccccc1S(=O)(=O)N1CCCC1
<RX_3>CCOC(=O)C=Cc1ccc(C#CC2(O)CN3CCC2CC3)c(OCC)c1
<RX_3>Nc1nc(-c2ccco2)c(-c2ccncn2)cc1C#Cc1ccccc1
<RX_2>COCC(=O)Nc1nc2ccc(F)cc2s1
<RX_3>Cc1cc(C(=O)NCCN2CCCC2)c(C=C2C(=O)Nc3cccc(-c4ccc(F)c(Cl)c4)c32)[nH]1
<RX_1>Cn1c(C2CC2)nc2ccc(-n3ccc(OCc4cc(Br)c(Cl)s4)cc3=O)cc21
<RX_1>CNC(=O)c1ccccc1Nc1cc(Nc2ccc(N3CCOCC3)cc2OC)ncc1Br
<RX_7>CC(=O)NCCC1CCc2c(F)cc3nn(C)cc3c21
<RX_2>CS(=O)(=O)OCCCOc1ccc(C2CCN(C(=O)C3CCOCC3)CC2)cc1
<RX_1>CC(NC=O)c1ccc(Cl)cc1
<RX_1>Clc1nc(N2CCOCC2)c2ncn(CC3CC3)c2n1
<RX_2>N#CCNC(=O)[C@@H]1CC(S(=O)(=O)c2ccc(F)cc2Cl)C[C@H]1COc1ccc(F)cc1
<RX_2>CC1(C)C[C@@H](c2ccncc2NC(=O)c2ccc(F)c(Br)n2)C[C@@H](N2C(=O)c3ccccc3C2=O)C1
<RX_6>CC(O)Cn1c(CO)nc(C(C)C)c1Sc1cc(Cl)cc(Cl)c1
<RX_1>CC(C)(C)OC(=O)CN1C(=O)C(NC(CCc2ccccc2)C(=O)OCc2ccccc2)CCc2ccccc21
<RX_7>O=C(NC1(CO)CCCCC1)OCc1ccccc1
<RX_1>CC(C)(C)OC(=O)N1CCC2(CC1)CC(Oc1ccccc1F)C2
<RX_6>CC(C)c1c(C(=O)O)nc(-c2ccc(F)cc2)n1CC[C@@H]1C[C@H](CC(=O)OC(C)(C)C)OC(C)(C)O1
<RX_1>C(=C/c1nc(COc2ccccc2CCCn2ccnc2)co1)\c1ccccc1
<RX_1>Ic1ccc(OC2CN(C3COC3)C2)cc1
<RX_2>CC1(C)[C@@H](C(=O)Nc2cc(C(F)(F)F)n[nH]2)[C@@H]1c1ccccc1
<RX_1>Cc1noc(C)c1-c1cc(CNC(C)C)c2[nH]c(=O)n3c2c1OCC3c1ccccn1
<RX_2>CCCCN(CC(=O)OC(C)(C)C)[C@H]1CC[C@H](NC(=O)c2cc3cc(C(=N)NC(=O)OCc4ccccc4)ccc3o2)CC1
<RX_1>CC1(c2ccc(CNCCc3ccc(Cl)c(Cl)c3)cc2Cl)CC1
<RX_7>OCc1cc2ncnc(Cl)c2s1
<RX_2>CC(=O)OC[C@H]1O[C@@H](n2cnc3c(N)ncnc32)[C@@H](O)[C@@H]1O
<RX_6>CN(C(=O)Oc1ccc(Cl)cc1)[C@H]1CC[C@H](C(=O)O)CC1
<RX_2>Cc1ccc(-c2oncc2C(=O)N2CCC3(CC2)c2ccccc2CN3S(C)(=O)=O)cc1
<RX_6>Cc1cc(NC(=O)CC(=O)O)cc(C)c1Oc1ccc(O)c(S(=O)(=O)c2ccc(F)cc2)c1
<RX_5>COc1ccc(Nc2cc(-c3ccccc3)nc(NC(=O)C(F)(F)F)n2)cc1Cl
<RX_1>Ic1ccc(NC2CN3CCC2CC3)cc1
<RX_9>COc1ccc(C(c2ccc3nccc(/C=C/c4ccccc4)c3c2)c2nccs2)cc1
<RX_2>COC(=O)[C@@H](NC(=O)c1cc(C)sc1NC(=O)Nc1c(Cl)cccc1Cl)C1CCCCC1
<RX_7>OCc1nc2cc(CN3CCN(C(c4ccccc4)c4ccccc4)CC3)ccc2[nH]1
<RX_3>Cc1cc(C)c(-c2cccc3c2c(=O)c(C)cn3Cc2ccccc2)c(C)c1
<RX_9>CC(C)(C)OC(=O)N1CCC(c2ccccc2Sc2ccc(Cl)cc2)CC1
<RX_1>COCCOc1cc(Cl)c(C)n2nc(CCc3nc(N4CCCC4)nn3C)nc12
<RX_6>Cc1ccc2c(Nc3ccc(Cl)cc3)nccc2c1Oc1ncccc1-c1ncnc2[nH]cnc12
<RX_1>C[Sn](C)(C)c1ccccn1
<RX_1>NS(=O)(=O)c1ccc(NC2CN(C3CCOC3)C2)c([N+](=O)[O-])c1
<RX_1>CC(C)Oc1cccc(CO)c1
<RX_1>Cn1cnc(Nc2nc(Cl)nc(NC(c3ccc(F)cc3)C3CCCC3)n2)c1
<RX_6>O=C(O)CCCCC1CCCC1=O
<RX_1>CCCn1c(C#N)ccc1-c1ccc(NS(=O)(=O)CC)cc1
<RX_1>O=C(Nc1ccncc1F)c1cnc2c(NC3CC3)cc(Cl)nn12
<RX_2>COc1cccc2c1c(NS(=O)(=O)c1ccc(Cl)s1)nn2Cc1cccc(CNC(=O)C2COCCN2C)c1
<RX_1>Cc1cnc(Cl)nc1Nc1ccc2oc(=O)[nH]c2c1
<RX_2>CC(C)N(C[C@H]1O[C@@H](n2cnc3c(N)ncnc32)[C@@H]2OC(C)(C)O[C@H]12)C(=O)CCCC(=O)Nc1ccc(C(C)(C)C)cc1N
<RX_6>Cc1ncc(Cl)cc1CN
<RX_6>O=C(O)Cn1nc(C(F)(F)F)c2c1CCC2(F)F
<RX_1>CC(=O)N1CCN(CCN2CCN(C(=O)/C=C/c3cccc(Cl)c3)CCC2=O)CC1
<RX_3>O=C1NC(=O)C(=Cc2ccccc2)N1
<RX_7>CC(C)CCNc1nc(Cl)ncc1N
<RX_3>Nc1ncc(-c2ccc(-c3cccnc3OC3CCNCC3)cc2F)cn1
<RX_3>O=C1c2ccccc2C(=O)N1CCCc1cccc(/C=C\c2ccccc2C(F)(F)F)c1
<RX_6>O=c1c2ccccc2oc2c(O)cccc12
<RX_2>CC(CN(C)C)OC(=O)C(Cc1cc(=O)[nH]c2ccccc12)NC(=O)c1ccc(Cl)cc1
<RX_3>O=c1[nH]cc(C(F)(F)F)c(=O)[nH]1
<RX_6>CCCCCCSC(C(=O)O)c1ccc(Cl)c(Cl)c1
<RX_2>CCC(CC)(Oc1ccc(Cl)cc1C1CC(=O)NC(c2cc(F)ccc2C)C12C(=O)N(C(=O)C(C)C)c1cc(Cl)ccc12)C(=O)NS(C)(=O)=O
<RX_1>CC(C)(C)C#Cc1cc(N(C(=O)[C@H]2CC[C@H](C)CC2)[C@H]2C[C@@H](Oc3cccnc3)C2)c(C(=O)O)s1
<RX_9>COC(=O)[C@H](c1ccccc1Cl)N1CCc2sccc2C1
<RX_5>CC(C)(C)OC(=O)N(CCCNS(=O)(=O)C(F)(F)F)Cc1cccc2nccn12
<RX_5>COC(=O)C1CC(C)CN(C(=O)OC(C)(C)C)C1
<RX_1>Cc1noc(C)c1CSc1nc(N[C@H](C)CO)c2sc(N)nc2n1
<RX_1>CC(C)(C)OC(=O)N1C2CCC1CN(c1cc(N(COCC[Si](C)(C)C)COCC[Si](C)(C)C)n3ncc(-c4ccc(-c5ccccc5)nc4)c3n1)C2
<RX_2>CC(=O)N1CCCc2cc(CO)ccc21
<RX_2>CN(C)C(=O)c1cccc(Nc2nccc(Nc3c(Cl)ccc4c3OCO4)n2)c1
<RX_2>O=C(Nc1nc(C(Cl)(Cl)Cl)ns1)c1ccccc1F
<RX_1>O=C1CN(c2ccncc2)CCN1c1ccc(OCc2ccccc2)cc1
<RX_6>C[C@@H](CO)Oc1cc(Oc2ccc3c(ccn3C)c2)cc(C(=O)Nc2ccn(C)n2)c1
<RX_6>O=C(COCc1ccc(C(=O)O)cc1)NCCCCCC(=O)Nc1cccc(-c2ccccc2)c1
<RX_1>C#CC(C)(C)N1CCC(N2CCN(CCCN3CCCCC3)C2=C(C#N)C#N)CC1
<RX_9>CCc1ccc(C(=O)N2CCC3(CC2)Oc2ccccc2-n2c(/C=N\O)ccc23)cc1OC
<RX_2>COc1cc(CNC(=O)C2CCCC(n3c(=O)c4c(C)onc4c4ccncc43)C2)cc(OC)c1OC
<RX_2>COc1cc(NC(=O)c2cncc(N3C[C@H]4CN(C(=O)OC(C)(C)C)C[C@H]4C3)c2)cc(OC)c1
<RX_2>COCCNC(=O)[C@@H]1CN(S(=O)(=O)c2ccc3c(Cl)c[nH]c3c2)CC(=O)N1CC1CCN(c2ccc(=O)n(C)n2)CC1
<RX_2>O=C(CBr)NC(c1ccccc1)(c1ccccc1)c1ccccc1
<RX_2>CS(=O)(=O)Oc1ccc(-c2cccs2)cc1
<RX_6>O=C(O)c1cn(C2CC2)c2nc3c(F)c(N4CCN(Cc5ccco5)CC4)c(F)cc3cc2c1=O
<RX_7>COc1ccc(S(=O)(=O)N(C)c2cc(OC)c(OC)c(OC)c2)cc1N
<RX_6>O=C(O)CC1CCC2(CC1)OCCO2
<RX_7>CCOC(=O)c1cc2c(n1CCN)CCCC2
<RX_1>CC(C)(C)CNc1nc(Cl)cc(Cl)n1
<RX_7>CCOC(=O)C(C)(C)c1ccc([C@@H](O)CCCN2CCC(C(O)(c3ccccc3)c3ccccc3)CC2)cc1
<RX_1>CC1CCN(c2ccc([N+](=O)[O-])cc2C(=O)c2ccccc2Cl)CC1
<RX_7>NC(CC1CC(=O)Nc2ccccc21)C(=O)O
<RX_6>COC(=O)[C@@H]1CNCCN1
<RX_1>N#Cc1ccc(OCCC2CCCCC2)nc1
<RX_1>CCCC[Sn](CCCC)(CCCC)c1cc(OC2CCCC2)ccn1
<RX_6>O=C(O)Cc1cccc(Cc2nc3c(F)c(F)cc(F)c3s2)c1
<RX_1>CC(C)(C)OC(=O)N1CCN(c2ncccc2C=O)CC1
<RX_1>O=C(O)CCn1cnc(-c2ccccc2)n1
<RX_7>CN1CCN(C(=O)c2[nH]c3ccccc3c2CO)CC1
<RX_4>NNc1nc2c(s1)CCOc1ccc(Br)cc1-2
<RX_2>O=C(CCOCCOc1ccccc1)NNC(=O)c1ccc(O)cc1
<RX_6>O=[N+]([O-])c1cc(-c2nc3ccccc3[nH]2)cc(O)c1O
<RX_2>COCCN(C)c1ccc(NC(=O)c2nc(C3CCCCC3)oc2C(F)(F)F)cn1
<RX_2>CC(=O)OC(COCCOS(C)(=O)=O)c1cccc(Cl)c1
<RX_1>CCCCC/C(=C\C=C\C(=O)Oc1ccc([N+](=O)[O-])cc1)c1ccc(OC)cc1
<RX_3>CCOC(=O)Cc1ccc(-c2cccc(-c3onc(C)c3NC(=O)OC(C)c3ccccc3Cl)c2)cc1
<RX_1>CNc1ccc(Cc2nc3c([nH]2)c(=O)n(Cc2ccccc2F)c(=O)n3CC2CC2)cc1
<RX_2>COC(=O)CNS(=O)(=O)c1ccc2oc3cc(-c4noc(C(C)(C)C)n4)ccc3c2c1
<RX_6>N[C@H]1CN(C(=O)NS(=O)(=O)Nc2cc(O)c(O)cc2C(=O)O)C1=O
<RX_2>N#CC1(NC(=O)[C@@H]2C[C@@H](S(=O)(=O)c3ccccc3Cl)CN2C(=O)OC2CCCC2)CC1
<RX_4>CCOC(=O)c1cc(-c2ccccc2)n(-c2cccc([N+](=O)[O-])c2)c1C
<RX_9>[N-]=[N+]=NCC(=O)c1ccc(O)c(O)c1
<RX_2>COc1ccc(-c2cc3c(O)c(C(=O)NCC(=O)O)ncc3s2)cc1
<RX_1>Cc1cc(C(=O)CCc2ccc(F)cc2F)n(CC2CC2C)c1C
<RX_4>C=C(C)C(=O)OCCCC1CO1
<RX_1>FC(F)(F)Oc1ccccc1CN1Cc2ncnc(Nc3cnc4ccccc4c3)c2C1
<RX_2>Cc1c(COC(C)(C)C(=O)NCc2ccc(C(=O)O)cc2)nn(-c2ccc(Cl)cc2Cl)c1-c1ccc(C(F)(F)F)cc1
<RX_2>O=C(Nc1c(C(O)(C(F)(F)F)C(F)(F)F)ccc2ccccc12)C1CCC1
<RX_2>COc1cc(C#N)ccc1NC=O
<RX_6>CC(C(=O)O)c1ccc(C#Cc2cc(CN(C)C3CC3)c3c(c2)C(C)(C)CC(C)(C)O3)cc1
<RX_1>Cc1ccccc1-c1cc(N2CCC(N(C)C)CC2)nc2c1C(=O)N(Cc1cc(C(F)(F)F)cc(C(F)(F)F)c1)CCCO2
<RX_1>O=C(c1ccc2c(c1)cc(C(=O)N1CCS(=O)(=O)CC1)n2CC1CC1)N1CCN(C2CCCC2)CC1
<RX_3>CCC#Cc1cncc(Br)c1
<RX_7>CS(=O)(=O)N1CCC([C@@H](CCO)c2cc(F)cc(F)c2)CC1
<RX_1>O=S(CCCN(CCO)CCCCCCC1=C(c2cccc(O)c2)CCCc2cc(O)ccc21)CCCC(F)(F)C(F)(F)F
<RX_6>Cc1cccnc1Nc1nc2cc(C(=O)Nc3ccc4cn[nH]c4c3)c(N3CCC(N)CC3)cc2[nH]1
<RX_2>COCCCOc1cc(C(=O)N(C(C)C)[C@@H]2CC[C@H](CCN(C(=O)CC3CCCCC3)C3CC3)N(C(=O)OC(C)(C)C)C2)ccc1OC
<RX_2>COc1ccnc(COS(=O)(=O)c2ccc(C)cc2)c1
<RX_7>Nc1cc(-c2nc3ccccc3o2)ccc1NCc1ccccc1
<RX_1>CN(C(=O)c1ccccn1)c1cc(F)cc(F)c1
<RX_9>C[C@H]1COc2c(F)c(F)c(N)c3c(=O)c(C#N)cn1c23
<RX_2>O=C(CC1CCN(Cc2ccccc2)CC1)Nc1cncnc1NCc1ccc(F)cc1
<RX_6>COC(=O)c1cnc(O)c(CCC#N)c1
<RX_6>C#CCOc1cnc(C(=O)O)c(C)n1
<RX_1>COCc1nc2c(C(C)(C)O)cccc2n1Cc1ccc2c(c1)COc1cc(F)ccc1/C2=C(\C)C#N
<RX_9>CC(=O)c1ccc(N)cc1Br
<RX_1>O=C1Nc2ccc(F)cc2Oc2sc3c(c21)CCCC3
<RX_3>N#Cc1cc(-c2ccc(N)nc2)c2c(c1)cc1n2CCCNC1=O
<RX_1>C[C@@H](Oc1cncc(Cl)n1)c1cccc([N+](=O)[O-])c1
<RX_2>CC1(C)CCc2cc(OC(=O)c3ccccc3)c(N3CC(=O)NS3(=O)=O)cc2C1
<RX_7>CCCCCCC(C)O
<RX_3>CCOC(=O)C(C)c1ccc(-c2ccc(-c3onc(C)c3CC(F)(F)CCc3ccccc3)cc2)cc1
<RX_2>CC(=O)c1cccnc1NC(=O)C(C)(C)C
<RX_6>O=C(O)c1cc(F)c(-c2cccc(C(F)(F)F)c2)nc1Oc1ccccc1Cl
<RX_9>CC(=O)OCc1ccc(Cl)cc1N([C@H](C)CCCBr)S(=O)(=O)c1ccc(Cl)cc1
<RX_1>Cc1ccc(NCCCCl)cc1Cl
<RX_1>COc1cc2nccc(Oc3ccc(N)c([N+](=O)[O-])c3)c2cc1OC
<RX_2>O=C(Cc1ccc(Oc2ccccc2)cc1)Nn1nc(N2CCOCC2)c2ccccc2c1=O
<RX_7>CCOC(C)O[C@@H]1OC=C(CO)[C@H]2CC[C@H](C)[C@@H]12
<RX_7>CCNC[C@H](CC1CCCCC1)NC(=O)OC(C)(C)C
<RX_2>COc1ccc(Cl)cc1NC(C)=O
<RX_3>Nc1ccc(-c2cccnn2)cn1
<RX_1>CN(CCO)c1cncc(Cc2c(-c3ccc(Cl)cc3)nc3ccccn23)n1
<RX_1>C[C@@H](NC1CCCC(c2ccccn2)C1)c1cccc2ccccc12
<RX_6>COc1cccc(CCCCC(=O)O)c1
<RX_9>O=[N+]([O-])c1cccc(Cl)c1CCBr
<RX_1>COCCOc1cc(C(=O)OC)ccc1N
<RX_1>CCOc1cccc([C@@H](C)N[C@H]2CC[C@@H](c3ccc(F)nc3)C2)c1
<RX_2>CCCCCCCCCCCCCCCC(=O)O[C@@H](CN(CC1CCCCC1)NC(=O)[C@@H](NC(=O)OC)C(C)C)[C@H](Cc1ccccc1)NC(=O)[C@@H](NC(=O)OC)C(C)C
<RX_2>CC(C)(C)OC(=O)N1CCC(C(=O)Nc2cc(Oc3ccc(C#N)cc3)cc(Oc3ccc(C#N)cc3)c2)CC1
<RX_3>CC(C)(C)OC(=O)n1ccc2cc(-c3ccncc3)ccc21
<RX_1>CCOC(=O)C1=C(CN2CCOC(CC(=O)O)C2)NC(c2nccs2)=NC1c1ccc(Cl)cc1Cl
<RX_2>O=C(N[C@H]1CC[C@H](CCN2CCN(c3nccc4c3CCO4)CC2)CC1)c1ccc(N2CCOCC2)cc1
<RX_1>CCCc1c(CNC)ccc2ccccc12
<RX_3>CCOC(=O)C(C#N)=C(c1ccc(F)cc1)c1ccc(F)cc1
<RX_6>Oc1ccc(CCOCCCCl)cc1
<RX_6>O=C(O)C(Cc1ccc(Oc2ccccc2)cc1)C(O)c1ccc(F)cc1
<RX_1>COc1ccc(CNc2nc(-n3ccnc3C)nc3sc(C)c(Cl)c23)cc1Cl
<RX_2>CCCc1c(C(=O)NC2CC2)nnn1-c1ccc(C(=O)NCCCc2ccccc2)cc1
<RX_2>CS(=O)(=O)OC1CCN(Cc2ccccc2)C1
<RX_2>CN1CCN(CC#Cc2cc3nccc(Oc4ccc(NC(=O)c5cccn(-c6ccc(F)cc6)c5=O)cc4F)c3s2)CC1
<RX_1>Cc1cc(F)ccc1-c1cc(N2CCC[C@H]2CN2C(=O)c3ccccc3C2=O)ncc1N(C)C(=O)C(C)(C)c1cc(C(F)(F)F)cc(C(F)(F)F)c1
<RX_8>[O-][n+]1ccccc1C(F)(F)F
<RX_1>CN1CCC(=NN)CC1
<RX_4>CCOC(=O)Cc1c(C)[nH]c2ccc(F)cc12
<RX_2>CN(C(=O)Oc1ccc(NC(=O)CC(C)(C)C)cn1)c1ccccc1
<RX_1>COC(=O)c1ccc(CN(CC2CC2)C(=O)c2ccc(Oc3ccccc3OC)cn2)cc1
<RX_2>CC(CSC(=O)c1ccccc1)C(=O)N1Cc2ccccc2CC1C(=O)O
<RX_1>CCCCCCCCCOC(=O)c1c[nH]c2ccccc12
<RX_3>CCC(=O)c1[nH]c(-c2ccc(Cl)cc2)c(C)c1-c1ccc(S(N)(=O)=O)cc1
<RX_1>Clc1cc(Cl)nc(NCc2c[nH]cn2)n1
<RX_1>COCCOc1ccn2c(-c3ccc4cccc(N5CCC(C)(NC(=O)OCc6ccccc6)CC5)c4n3)cnc2c1
<RX_6>CN(c1ccc2c(c1C(=O)O)CCCC2)S(=O)(=O)c1ccccc1NCC1CCNCC1
<RX_1>COC(=O)C[C@@H]1COc2cc(O[C@@H]3CCc4c(OC(F)(F)F)cccc43)ccc21
<RX_2>COc1cccc(C(=O)c2ccc3ccccc3c2NC(=O)CBr)c1
<RX_2>COC(=O)[C@H](C(C)C)N1Cc2ccc(-c3ccc(NC(=O)Nc4c(F)cccc4F)cc3)cc2C1=O
<RX_1>CCN(CCCNC(=O)Nc1ccc(C(C)(C)C)cc1)C[C@H]1O[C@@H](n2cnc3c(N)ncnc32)[C@@H]2OC(C)(C)O[C@H]12
<RX_2>CC(NC(=O)C(C)(C)CO)C(Cc1ccc(Cl)cc1)c1ccc(Cl)cc1
<RX_6>O=C(O)C1CCC(c2cc3cccnc3c(-c3cccc(F)c3)n2)CC1
<RX_6>O=C(/C=C/c1cnc(N[C@@H]2CCN(Cc3ccccc3F)C2)cn1)NO
<RX_1>c1ccc(-c2ccc(Nc3ccccc3-c3ccccc3)cc2)cc1
<RX_3>O=Cc1ccc(-c2cc(-c3c(-c4ccc(F)c(Cl)c4)nc4ccccn34)ccn2)cc1
<RX_1>O=C1C(n2cc(C3CCN(c4ccncn4)CC3)nn2)CCc2c(F)cccc2N1CC(F)(F)F
<RX_7>CCCOc1ccc(F)cc1N
<RX_7>COc1ccc2c(c1N)CN(Cc1ccccc1)CC(=O)N2
<RX_1>Cc1nc(Cl)cc2c1c(=O)[nH]n2C(c1ccccc1)(c1ccccc1)c1ccccc1
<RX_3>COc1cc2c(cc1N1CCOCC1)C/C(=C\c1cc(Cl)ccc1C(F)(F)F)C2=O
<RX_1>COc1ccc(C(=O)Nc2ccccc2CCC2CCCC[N+]2(C)C)cc1
<RX_2>CN(C)Cc1ccc(CNC(=O)c2cccc(C#N)c2)cc1
<RX_2>CCOc1cc(C(C)(C)C)ncc1C1=N[C@@](C)(c2ccc(Cl)cc2)[C@@](C)(c2ccc(Cl)cc2)N1C(=O)N1CCC(NC(=O)NC2CCCC2)CC1
<RX_3>CCS(=O)(=O)N1CCC(c2c[nH]c3c(C(N)=O)cc(-c4cccc(N)c4)cc23)CC1
<RX_9>C=CCCCCCC(CCCCC(F)(F)C(F)(F)C(F)(F)C(F)(F)F)C(=O)OCC
<RX_3>CC(C)(C)OC(=O)N1CCC(c2ccc(Nc3ncc(C(F)(F)F)c(C#Cc4ccccc4C4(C(N)=O)CC4)n3)cn2)CC1
<RX_7>CCC1(C)CC(=O)NN=C1c1ccc(C)c(N)c1
<RX_3>COc1ncc(-c2ccc3ncc(C#CC(C)O)n3c2)cc1NS(=O)(=O)c1ccc(F)cc1F
<RX_2>COc1cc2ncnc(Nc3nc4ccc(NC(=O)Nc5cccc(C(F)(F)F)c5)cc4s3)c2cc1OC
<RX_6>CC(NC1CCCc2c(O)cccc21)c1nc(-c2ccccc2)c(-c2ccccc2)o1
<RX_6>CCCOc1ccc(F)c2c(=O)c(-c3ccc(O)cc3)c[nH]c12
<RX_1>O=[N+]([O-])c1cnc(N[C@H]2CC[C@H](O)CC2)nc1NC1CCCC1
<RX_2>CC(=O)c1ccc(-c2ccc(C(=O)N3CCc4cc5c(cc43)C3(CCN(C)CC3)CO5)cc2)c(C)c1
<RX_1>Cn1cc(-c2ccncn2)cc(Br)c1=O
<RX_6>O=C(O)c1ccc(-c2ccc3[nH]nc(NC(=O)c4ccc(Cl)s4)c3c2)o1
<RX_4>O=C(O)c1ccc(-c2csc(COC(=O)c3ccccc3)n2)cc1
<RX_3>CC(C)(C)c1cc(-c2cccc3c2C=C(C2CC2)C3)cc(C(C)(C)C)c1
<RX_7>O=C1CCCN1C12CC3CC(CC(CO)(C3)C1)C2
<RX_2>CCC(=O)N1CCC(NC(=O)c2c(C)[nH]c3c(-c4cc(F)c(OC)cc4OCC4CC4)ncnc23)CC1
<RX_6>O=C(c1cc(C(F)(F)F)cc(C(F)(F)F)c1)N1CCNC[C@H]1Cc1c[nH]c2ccccc12
<RX_1>CC(C)c1cc(CN2C(=O)C3(COc4cc5c(cc43)OCO5)c3ccccc32)on1
<RX_1>COCCOc1cc2ncnc(Oc3ccc(CC(=O)Nc4ccc(N(C)C)cn4)c(OC)c3)c2cc1OC
<RX_1>CCCn1c(COC)nc2c(N)nc3ccc(OCC4CCCN(C)C4)cc3c21
<RX_1>CCOC(=O)c1cnc(N(Cc2ccc(OC)cc2)c2ccc(N3CCOCC3)nc2)cc1NC(=O)C(F)(F)F
<RX_7>Nc1cc(COc2cccc(Br)c2)ccc1Sc1ccc(O)cc1
<RX_7>NCc1cc(-c2ccccc2)c(=O)n2c1-c1sccc1CC2
<RX_2>O=C(Nc1ccc(CO)cc1)c1csc(Cc2cc(Cl)ccc2OCc2ccccc2)n1
<RX_2>O=C1O[C@@H](Cn2ccnn2)CN1c1ccc(C2=CCN(S(=O)(=O)CCCCl)CC2)c(F)c1
<RX_2>C[C@H]1C(=O)N(CCC(C)(C)C(=O)N2CCC3(CC3)[C@H](O)C2)CCN1C(=O)Nc1ccc(C(F)(F)F)c(Cl)c1
<RX_1>CCC(CC)(c1ccc(Br)cc1)c1ccc(OCc2ccccc2)c(C)c1
<RX_7>COC(=O)COc1ccc(N)c(F)c1
<RX_1>CCOP(=O)(CN(Cc1ccccc1)Cc1cc([N+](=O)[O-])cc2nc(OC)c(OC)nc12)OCC
<RX_1>CC(C)N1CCN(C(=O)c2cccc(CN3CCCCC3)c2)CC1
<RX_1>O=C1c2ccc(Br)cc2CN1CC(F)(F)F
<RX_2>O=CNNc1ccc(NC(=O)c2cccc(-n3nnnc3S)c2)cc1
<RX_8>O=C1C(c2cccnc2)=C(c2ccccc2)c2ccc(OCC[N+]3([O-])CCOCC3)cc21
<RX_3>O=C(O)c1csc(-c2ccc(F)nc2)c1
<RX_2>CCOC(=O)CC[C@H](NC(=O)c1ccc(CCC2CNc3nc(NC(=O)C(C)(C)C)[nH]c(=O)c3C2)s1)C(=O)OCC
<RX_1>COC(=O)c1ccc(S(=O)(=O)N(Cc2ccc(Cl)cc2C(F)(F)F)c2ncc(Cl)cc2Cl)cc1
<RX_6>Cc1cc(OCCC(C)Oc2ccc(OC(F)(F)F)cc2C(=O)c2cccs2)ccc1CCC(=O)O
<RX_3>COC(=O)c1ccc(C=O)cc1OC
<RX_6>CC(NC(=O)C1(O)CCC(N)CC1)c1ccccc1
<RX_1>CC(C)[Si](OCC[C@@H](C)Oc1cc(F)ccc1F)(C(C)C)C(C)C
<RX_9>COc1ccc(-c2cnc3c(n2)c(C#N)cn3S(=O)(=O)c2ccc(C)cc2)cc1OC
<RX_3>COC(=O)C=Cc1ccc(I)cc1
<RX_6>CC(C)Oc1ccc(-c2nc(-c3cc(F)cc4c(CCC(=O)O)c[nH]c34)no2)cc1C#N
<RX_1>COc1cccc(OC)c1C1CCCC(=O)N1Cc1ccc(OC(F)F)nc1
<RX_3>O=C1CN(c2cccc(-n3cc(-c4ccc(Cl)cc4Cl)nc3Cc3ccc(-c4ccc(Br)cc4)cc3)c2)S(=O)(=O)N1
<RX_6>Cc1ccc2nnc(Sc3ccc4ncc(-c5cnn(C6CNC6)c5)cc4c3)n2n1
<RX_2>O=C(NCC(F)(F)F)c1ccc(C2=NOC(c3cc(Cl)cc(Cl)c3)(C(F)(F)F)C2)c2ccccc12
<RX_2>CC1(C)OCC(CN2C(=O)C(NC(=O)c3cc4cc(Cl)ccc4[nH]3)Cc3ccccc32)CO1
<RX_6>Cc1cccc(C)c1CNc1cc(C(=O)O)cc2c1nc(C)n2C
<RX_1>CCNC(=O)Nc1ccc(-c2nc3c(c(N4CCOCC4)n2)CCN(c2nc(C)cc(Cl)n2)C3)cc1
<RX_1>CC(C)CCOc1ccc([N+](=O)[O-])cc1
<RX_7>CC(C)(C)OC(=O)N[C@H]1C[C@H](O)C1
<RX_2>O=C(NCCNC(=O)c1cnn2cc(Cc3ccc(Cl)c(Cl)c3)cnc12)c1cnccn1
<RX_6>O=C(O)C1CC(Br)=NN1c1ncccc1Cl
<RX_3>CCCCCCCC(O)=C1C(=O)OC(C)(C)OC1=O
<RX_1>Fc1cc(Br)cc(F)c1OCc1ccccc1
<RX_7>OCC1(c2ccc(Cl)cc2)CCNCC1
<RX_6>CC(Oc1ccccc1)c1ccc(C(=O)O)cn1
<RX_2>N#Cc1nc(C(=O)NC[C@H](Cc2ccccc2)C(=O)O)c(O)c2ccc(Oc3ccccc3)cc12
<RX_6>O=C(O)c1ccc(CC(C(=O)N(c2ccccc2)c2ccc3cccc-3o2)c2ccc(C3=CCCCC3)cc2)cc1
<RX_1>CC1=C(CNc2cccc(C(F)(F)F)c2)C(C)(C)CCC1
<RX_8>O=C(c1ccc(OC2CCCCO2)cc1)c1ncco1
<RX_8>C[C@H](c1ccccc1)N(CC(=O)COc1ccccc1[N+](=O)[O-])C(=O)OCc1ccccc1
<RX_2>CCOC(=O)N[C@H]1CCc2c(S(=O)(=O)Nc3ccccc3)ccc(OC)c2C1
<RX_1>O=c1cc(NCC(CNCc2cn(Cc3ccccc3)c3ccccc23)c2ccccc2)[nH]c2ccccc12
<RX_1>COc1ccc(S(=O)(=O)Nc2ncccn2)c2c1C[C@@H](NC(=O)C(F)(F)F)CC2
<RX_2>COc1ccc(Cn2nnnc2C(=O)Nc2cccc(N3CCCCC3)c2C#N)cc1
<RX_8>CN1C(=O)c2c(nn(Cc3ccc(-c4cccc(F)n4)cc3)c2S(=O)c2ccccc2)N2C1=N[C@@H]1CCC[C@@H]12
<RX_2>CNC(=O)[C@@H](NC(=O)c1nc(C(=O)c2ccccc2)n2c1CN(C(=O)OC(C)(C)C)CC2)C(C)(C)C
<RX_1>Cc1nn(-c2ccccn2)c2nc3ccccc3c(NC3CC3)c12
<RX_3>CC1(C)C(C(=O)c2c[nH]c3c(F)c(F)c(F)c(F)c23)C1(C)C
<RX_6>CC(C)C(=O)c1cc(O)c(O)c([N+](=O)[O-])c1
<RX_6>N[C@@H]1CC[C@](COCc2cc(C(F)(F)F)cc(C(F)(F)F)c2)(c2ccccc2)C1
<RX_1>OCCN1Cc2ccccc2C1
<RX_7>NC(=O)N[C@@H]1CCC[C@@H](O)c2sccc21
<RX_5>CC(NC(=O)OC(C)(C)C)c1ccc(O)cc1
<RX_1>COc1cc(F)ccc1-c1ccn(-c2ccc3c4c(n(C)c3c2)CCN(C(=O)OC(C)(C)C)C4)c(=O)c1
<RX_9>O=C1O[C@@H](Cn2ccnn2)CN1c1ccc(-c2ccc(C=NO)nc2)c(F)c1
<RX_6>CC(=O)Nc1nc(C(=O)Oc2ccc(CCOC(=O)NN)cc2)cs1
<RX_2>CC(C)(C)OC(=O)N1CCC(C(=O)NNC(=O)CCl)CC1
<RX_6>Cc1ccc(-c2cc(OCC3COC(C)(C)O3)cc(C(=O)O)c2)c(C#N)c1
<RX_9>COc1ccc2cc(C3(C(C)Br)OCC(C)(C)CO3)ccc2c1
<RX_1>COC(=O)c1ccc(-c2nc(NCCc3ccccc3)c3c(C)c(C)sc3n2)cc1
<RX_7>Nc1ccc(CN2CCCC2)nc1
<RX_1>COc1ccc(-c2cccnc2F)cc1CNC1CCC(N(C)C(=O)OC(C)(C)C)CC1
<RX_1>CCOC(=O)C(=O)CSc1nc2ccccc2[nH]1
<RX_7>OC(c1ccccc1)c1cccc(Cl)c1
<RX_6>C=C[C@H](N)CO[Si](C)(C)C(C)(C)C
<RX_2>COc1ncc(Br)cc1NS(C)(=O)=O
<RX_1>Cn1cc(C=O)c2c(Oc3ccccc3)ccnc21
<RX_2>N#Cc1c(NC(=O)NC(=O)c2ccccc2)sc2c1CCOC2
<RX_1>COc1ccccc1OCCCc1nc(-c2ccc(Cl)cc2)co1
<RX_7>CC(C(=O)O)c1ccc(C[C@@H]2CCCC[C@@H]2O)cc1
<RX_2>COc1ccc2c(c1)CCN(C(=O)c1nc(-c3ccc(F)cc3)nc3ccc(F)cc13)C2
<RX_1>CCC(c1ccc(Cl)c2nc3n(c12)CCCN3c1ccc(Cl)cc1Cl)N(C)C(C)=O
<RX_7>COc1ccc(CNc2nccc(Cl)c2N)c(OC)c1
<RX_1>CCOP(=O)(Cc1cccc([N+](=O)[O-])c1)OCC
<RX_4>Cn1cnc2cnc3ccc(Cl)cc3c21
<RX_6>CC1(N)CN(c2c(F)cc3c(=O)c(C(=O)O)cn(-c4ccc(F)cc4F)c3c2F)C1
<RX_1>NS(=O)(=O)c1cccc(CCCCOCCCCCCNCc2ccccc2)c1
<RX_2>C=CC(=O)Nc1ccc2ncc(C#N)c(Nc3ccc(Br)cc3)c2c1
<RX_6>CC(=O)N[C@@H]1C[C@H](NC(=O)OC(C)(C)C)CC[C@@H]1N1CC[C@H](N)C1=O
<RX_3>COCc1ccc(F)c(C#Cc2cc(Cl)ccc2OCC(=O)OC(C)(C)C)c1
<RX_6>CC(C)(C)OC(=O)NCc1cccc(CCC(=O)O)c1
<RX_9>N#Cc1ccc(-c2ccc(C=O)cc2)cc1
<RX_1>N[C@H](COCc1ccccc1)Cc1ccccc1
<RX_7>CC(C)(C)c1cc(CO)n[nH]1
<RX_9>CCOC(=O)C(F)(F)C1CCCCO1
<RX_6>CCCCOCCOc1ccc(-c2cc3c4c(c2)CCCN4CCC(C(=O)O)=C3)cc1
<RX_1>Oc1nc(-c2ccc(F)cc2)c(CCN2CCC(=Cc3cccc(F)c3)CC2)s1
<RX_3>CCOc1ccc(-c2ccc(C#N)cc2)cc1C=O
<RX_7>COc1ccc(-n2nc3c4ccc(N)cc4[nH]cc-3c2=O)cc1
<RX_1>O=C(NC1CC1)c1ccc(N2CCC(CCN3CCCCC3)CC2)c([N+](=O)[O-])c1
<RX_2>CC(C)(C)OC(=O)[C@H](Cc1ccc(OCCCC(=O)NC2=NCCN2)cc1)NC(=O)OCC12CC3CC(CC(C3)C1)C2
<RX_2>O=C(Nc1ccc(Cl)cn1)c1ccc(Cl)c([N+](=O)[O-])c1
<RX_6>CC[C@H](C)c1onc(-c2c(Cl)cccc2Cl)c1COc1ccc(-c2ccc3nc(C(=O)O)ccc3c2)cc1
<RX_3>CSC[C@]12CCC(=CF)C=C1CC[C@H]1[C@@H]3CCC(=O)[C@@]3(C)CC[C@@H]12
<RX_1>Cc1c(-c2ccc(N(C)C)nc2)nc2cc(F)cc(F)c2c1Nc1cc(N2CCOCC2)cnc1N1CCOCC1
<RX_6>Cc1ccc(C(=O)NC2CC2)cc1-n1cnc2ccc(N3CCN(CC(=O)O)CC3)cc2c1=O
<RX_6>Cc1ccc([C@@H]2COc3cc(O)ccc3[C@@H]2c2ccc(OCCN3CCCCC3)cc2)cc1
<RX_2>CC(C)(C)OC(=O)COc1cccc2c1CCCCC2NS(=O)(=O)c1cccc(-c2ccccc2)c1
<RX_2>O=C(Nc1ccc(C2(O)CC2)c(F)c1)Oc1ccccc1
<RX_7>Nc1ccc(C(=O)N2Cc3cccn3Cc3ccccc32)cc1
<RX_3>Nc1cnc(C2=CCCCO2)cn1
<RX_2>O=C(NCC(=O)N1CCN(C(=O)c2cc(C(F)(F)F)ccc2C(F)(F)F)CC1)c1ccc(-c2ccccc2)cc1
<RX_9>O=C1NC(=O)C(c2ccccc2)(c2ccccc2)N1
<RX_2>COc1c(Br)cc(C(=O)N2CCOc3ncc(-c4cccc(C(F)(F)F)c4)cc32)cc1Br
<RX_6>Cc1cc(C(=O)O)c(C(F)(F)F)o1
<RX_2>Cc1ncc(CNC(=O)c2ccc(C#N)cc2)c2c1OC(C)(C)OC2
<RX_1>CN1CCCn2c1cc(OCCc1ccc(Oc3ccc(F)c(F)c3)nc1)nc2=O
<RX_1>O=c1ccc2c([C@H](CBr)OC3CCCCO3)ccc(OCc3ccccc3)c2[nH]1
<RX_6>COc1cccc([C@@H]2O[C@@H](CC(=O)O)c3nnc(C(F)(F)Cl)n3-c3ccc(C(F)(F)F)cc32)c1OC
<RX_7>c1ccc(CC2CCC3(CC2)OCCO3)cc1
<RX_10>CCOC(=O)Cc1cccc(CBr)c1
<RX_1>Brc1ccc2c(c1)N[C@H]1CCN2C1
<RX_7>COc1ccc(Nc2nc(Nc3cccc(CCCO)c3C)ncc2Cl)c(NS(C)(=O)=O)c1
<RX_7>OCc1cnn2ccc(C(F)(F)F)cc12
<RX_1>CCOC(=O)CSc1nc(Cl)cc(Nc2c(C)cc(C)cc2C)n1
<RX_6>Cc1cc(Nc2nccc(C(F)(F)F)n2)cc(-c2ccc(Oc3ccc(C(=O)O)cc3)nc2)c1
<RX_8>CC(=O)c1cc(Br)cs1
<RX_2>CNC(=O)Nc1cccc(C)c1CO
<RX_2>CCOc1cc(C(=O)NC2CCN(C)CC2)ccc1Nc1ncc2c(n1)N(C1CCCC1)CC(F)(F)C(=O)N2C
<RX_1>COc1cc(OC)nc(-c2ccc(Oc3ccc4c(c3)CCN(C3CCC3)CC4)nc2)n1
<RX_8>O=Cc1cncc(Br)c1
<RX_1>Fc1cc(C2=NOC(COc3ccon3)C2)ccc1N1CCSCC1
<RX_1>O=C(CNC(=O)c1cccc(C(F)(F)F)c1)NC1CN(C2CCC(O)(c3ccc(Br)cn3)CC2)C1
<RX_8>O=Cc1csc(NC(c2ccccc2)(c2ccccc2)c2ccccc2)n1
<RX_1>C[N+](C)(C)CC(O)COc1ccc2sc3ccccc3c(=O)c2c1
<RX_3>O=C1Nc2ncc(Br)cc2C1=Cc1ccc2c(/C=C/c3ccncc3)n[nH]c2c1
<RX_4>COc1cc(OC)c2c(=O)[nH]c(-c3ccccc3Cl)nc2c1
<RX_1>Cc1c(-c2cccnc2)nc2cc(F)ccc2c1N1CC2(CCOCC2)c2ccc(N3CCOCC3)cc21
<RX_1>CC1(C)OC[C@H](CCN=[N+]=[N-])O1
<RX_1>CC(C)(C)[Si](C)(C)OCCCCCCOC1CCN(Cc2ccccc2)CC1
<RX_4>COc1ccc(CN2CC(Cn3cc(-c4cc(C)cc(Nc5cc(C(F)F)ccn5)n4)nn3)CC2=O)c(OC)c1
<RX_1>Clc1nc(N2CCC2)c2nc(Cl)c(O[C@@H]3CCOC3)nc2n1
<RX_1>CCN(CC)CCCCn1c2cc(C)c(C)cc2n2c(=O)c3ccc(C)cc3nc12
<RX_1>CCCNc1nc(Cl)nc2c1ncn2C1CCOC1
<RX_7>OCc1ccc(Sc2ccc(Cl)c(Cl)c2)cc1Br
<RX_2>Cc1ccn2c(C(=O)Nc3cc(-c4noc(CCC(C)(C)O)n4)ccc3C)cnc2c1
<RX_2>O=C1C(=O)c2ccc(-c3cccnc3)cc2C2=C1SCC1(CCN(C(=O)c3cccc(Cl)c3)CC1)O2
<RX_1>COc1cc(Cl)cc(C(C)Nc2cc(N3CCC(N(C)C)CC3)ccc2S(C)(=O)=O)c1OC
<RX_3>COc1cc(-c2cnc3[nH]cc(C(=O)C4(C)CCCC4)c3n2)cc(OC)c1OC
<RX_3>C[C@H](O)C(=O)N1CCN(Cc2cc3nc(-c4cnc(N)nc4)nc(N4CCOCC4)c3s2)CC1
<RX_1>CCOP(=O)(Cc1ccc(OC)cc1[N+](=O)[O-])OCC
<RX_1>CCOc1cc(C(CCOC)N2C(=O)c3ccccc3C2=O)ccc1OC
<RX_2>Cn1ccc(NC(=O)c2cc(Oc3cc(F)cc(F)c3)c3c(c2)OC(C)(C)C3)n1
<RX_7>Cn1cc(-c2cncc(-n3ncc4c5c(sc4c3=O)CCCC5)c2CO)cc(Nc2ccc(N3CCN(C4COC4)CC3)cn2)c1=O
<RX_6>COC(=O)c1cccc2[nH]c(N3CC[C@H](N)[C@H](OC)C3)nc12
<RX_6>O=C1CCC(COCc2ccccc2)CC1
<RX_6>CCOC(=O)CCCCn1c(C(=O)OCC)cc2c(Cl)cc(O)cc21
<RX_2>CNC(=O)c1c(F)cccc1F
<RX_1>Cc1csc2nc(-c3ccncc3)nc(NCCc3ccc4c(c3)OCCO4)c12
<RX_6>O=C(O)C(F)(F)F
<RX_7>Cc1ccc(S(=O)(=O)N2CCC3(CCc4ccccc43)CC2)cc1
<RX_3>Cn1cc(C(=O)Cc2ccccc2)c2ccccc21
<RX_1>CC(C)Oc1ccncc1[N+](=O)[O-]
<RX_1>Cn1cc(C2c3ccc(Cl)cc3C=Cc3sc(NCc4ccccc4)nc32)c(=O)[nH]c1=O
<RX_9>Cc1cccc(-c2c(F)cccc2[C@H](OCCN)[C@H]2CN(C(=O)OC(C)(C)C)CCO2)c1
<RX_1>c1ccc2c(c1)SCCc1c-2n(CCN2CCCCC2)c2ccccc12
<RX_1>Fc1cccc(COc2ccc(N3CCn4ncc5ncnc3c54)cc2Cl)c1
<RX_3>CN1C(=O)CC[C@]2(C)c3ccc(-c4ccc(Cl)cc4)cc3CC[C@@H]12
<RX_1>CCOC(=O)N=C(CCOC)OCC
<RX_2>CC(C)(C)c1cccc(CC(NC(=O)c2ccc(F)c3ccccc23)C(O)c2cccc(Cl)c2)c1
<RX_6>CCCCCCOc1ccc(C2(O)CCNCC2)cc1
<RX_6>CC1Cc2ccccc2N1NC(=O)c1ccc(Cl)c(S(=O)(=O)N(Cc2ccccc2C(=O)O)C(=O)OC(C)(C)C)c1
<RX_2>CC(=O)N1CCC(c2cncc(-c3cnc4c(c3)CCCN4C(N)=O)c2C#N)CC1
<RX_1>O=C(c1cnc2ccc(Br)cc2c1Nc1cncc(CCN2CCCC2)c1)C1CC1
<RX_1>O=C(NCC(F)(F)F)C1(CCCCN2CCN(c3ccccn3)CC2)c2ccccc2-c2ccccc21
<RX_2>CC(C)(C)c1nc(-c2cccc(NS(=O)(=O)c3cccs3)c2F)c(-c2ccnc(N)n2)s1
<RX_1>CC(C)(C)OC(=O)Nc1noc2cc(CNC(=O)Cc3c(C#N)ccc(NCC(F)(F)c4ccccn4)[n+]3[O-])ccc12
<RX_9>CC1(C)CC(O)C(=NO)c2ccccc21
<RX_6>COc1cccc(-c2cn3cc(C(=O)O)sc3n2)c1
<RX_4>CCOC(=O)Cc1csc(-c2ccc(Cl)cc2)n1
<RX_2>CN(C(=O)c1ccc(Br)cc1)[C@@H]1CCN(C(=O)C2CCN(C(=O)CO)CC2)C[C@H]1c1ccc(Cl)c(Cl)c1
<RX_5>CCN(CCN1CCCc2cc(Br)ccc21)C(=O)OC(C)(C)C
<RX_3>Nc1ncc(C2CCC3(CC2)OCCO3)nc1-c1ccc(C(=O)NCc2ccccc2)c(F)c1
<RX_3>Cc1cc(C(=O)CC(c2ccc(Br)cc2)c2ccc(F)cc2C)ccn1
<RX_1>CN(C)CCCOc1ccc(N2N=C3c4cc(F)ccc4CCC3CC2=O)cc1
<RX_2>CNC(=O)C(C)(C)C[C@H]1C[C@H](c2ccc(COC[C@@H](C)COC)cc2)[C@@H](OCc2ccc3c(c2)N(CCCOC)CCO3)CN1S(=O)(=O)c1ccc(C)cc1
<RX_2>C[C@@H](NC(=O)Cc1ccc(C(C)(C)O)cc1)c1ccc(OCC(F)(F)F)cn1
<RX_2>CN(C)C(=O)c1ccc2cnc(Br)cc2n1
<RX_1>COc1cc(NC2CN(C(=O)OC(C)(C)C)C2)ccc1[N+](=O)[O-]
<RX_2>Cc1nc2ccc(C(=O)NCC(=O)c3ccccc3)cc2[nH]1
<RX_7>CC[C@@H](CS(=O)(=O)C(C)(C)C)N1C(=O)[C@H](CCO)O[C@H](c2cccc(Cl)c2)[C@H]1c1ccc(Cl)cc1
<RX_3>CC(C)(C)[Si](C)(C)OC1CCC(=CC#N)CC1
<RX_6>CC(C)C1=C(C(=O)N(CCO)C(C)C)SC2=N[C@@](C)(c3ccc(Cl)cc3)[C@@H](c3ccc(Cl)cc3)N21
<RX_1>CCCCCCCCOc1ccc(C(=O)Oc2cc(Cl)c(Cl)cc2Cl)cc1
<RX_1>CC(=O)Nc1ccc(OCC2CO2)cc1[N+](=O)[O-]
<RX_6>CC(C)N(C(=O)c1ccc2c(c1)N(CCN)C(=O)C2(C)C)[C@@H]1CCCN(C(=O)OC(C)(C)C)C1
<RX_4>O=S(=O)(N[C@H]1CC[C@@H](c2ccc(O)cc2O)CC1)c1cccc(-c2nnn[nH]2)c1
<RX_6>C[C@H]1CC(S)C[C@@H](C)O1
<RX_6>COC(=O)c1nc(-c2ccc(O)cn2)n(-c2ccc(OC)nc2)n1
<RX_7>OC1CCC(Oc2ccc(Br)cc2)CC1
<RX_2>O=C(Nc1ccn(-c2cccc(F)c2F)n1)c1ccccc1Br
<RX_8>O=CCc1ccc(Nc2nc(-c3cccc(Cl)c3)nc3c2CCC3)cc1
<RX_1>Cc1ccc(Nc2ccn(C)n2)c(C(=O)Nc2ccn(C)n2)n1
<RX_1>O=[N+]([O-])c1ccc(N2CCC2)nc1
<RX_3>COc1cc(-c2cccc(F)c2)c(F)cc1-n1c(=O)ccc2cc(SCc3ccccc3)ccc21
<RX_7>Cc1cc(C)c(-c2nc3c4c(nn3c(N)c2CN)CSC4)c(C)c1
<RX_2>NC(=O)c1nn(-c2ccc3c(c2)OCO3)c2c1CCc1ccc(NC(=O)c3cc(Cl)ncc3Cl)cc1-2
<RX_2>Cc1ccc(NC(=O)c2ccc(CN3CCN(C(=O)OC(C)(C)C)CC3)c(C(F)(F)F)c2)cc1Nc1nccc(-c2cncc(Br)c2)n1
<RX_1>CCOC(=O)C(C(=O)N(C)C)=C(OCc1ccccc1)c1ccc(Cl)cc1Cl
<RX_3>N#CC=Cc1ccc(Cl)c(C(F)(F)F)c1
<RX_2>COC(=O)C1CCC(OS(C)(=O)=O)CC1(C)C
<RX_1>Cc1cnc(/C=N/S(=O)C(C)(C)C)n1C
<RX_10>BrCc1ccc2onc(OC3CCCCO3)c2c1
<RX_7>CCCC1(CC(=O)OCC)OCCc2c1[nH]c1c(C)c(CO)cc(C#N)c21
<RX_2>CCOC(=O)CCNC(=O)C1CCCN(C(=O)c2sc(NC(=N)N)nc2C)C1
<RX_2>Cc1nc(C(C)(NC(=O)c2ccc(N3CC(F)(F)C3)c(OCC3CC3)n2)C2CC2)no1
<RX_7>O=C(Nc1ccc(C(=O)N2CCCc3ccccc32)cc1)c1cccc(O)c1
<RX_7>Nc1c(CO)sc2cnccc12
<RX_1>O=C1c2ccccc2C(=O)N1CCn1nc(O)c2[nH]c3cc(Cl)ccc3c(=O)c2c1=O
<RX_6>NC1(c2ccc(-c3c(-c4ccccc4)oc4c(-c5c[nH]nn5)cccc4c3=O)cc2)CCC1
<RX_7>C[C@H]1OC[C@]2(c3cc(N)ccc3F)N=C(NC(=O)OC(C)(C)C)N(C)C(=O)[C@H]12
<RX_7>Nc1cc(F)cc(Br)c1
<RX_2>Cc1ccc(CCNC(=O)c2sc3nc(C)cc(C(F)(F)F)c3c2N)cc1
<RX_1>COC(=O)[C@H]1c2ccc(OCc3cccc(NC(C)=O)c3)cc2CCN1C(=O)OC(C)(C)C
<RX_1>N#Cc1ccc(OCC(O)CN2CC3CC(C2)CN(c2nccs2)C3)cc1
<RX_1>C#Cc1cccc(Nc2ncnc3ccc(C(=O)OC)cc23)c1
<RX_7>Nc1ccc2oc(=O)[nH]c2c1
<RX_2>N#Cc1ccc(COC(=O)Nc2cccc3cnccc23)cc1
<RX_1>COc1ccc(Cn2nc(C)c3c(Nc4ccnc(SC)n4)cccc32)cc1
<RX_2>C#CCOc1nc(Nc2cc(NC(=O)[C@@H](Cc3ccccc3)NC(=O)OC(C)(C)C)cc(C(=O)OC)c2)ncc1Br
<RX_3>CC1=Cc2c(cccc2-c2cc(C)cc(C)c2)C1
<RX_2>Cc1cncc(NC(=O)CBr)n1
<RX_6>Cc1c2c(nc3cc(C(=O)O)ccc13)CCCC2
<RX_10>CC(C)(C)OC(=O)C(Br)Oc1ccc(Cl)cc1
<RX_1>COc1ccc(CC2c3cc(O)c(OC)cc3CCN2CC2CC2)cc1O
<RX_2>CS(=O)(=O)Nc1cccc(CN2CCN(C(c3ccccc3)c3ccccc3)CC2)n1
<RX_3>CN1C(=O)C[C@H](c2ccccc2)[C@@H]1[C@H](O)c1ccc(-c2ccc(F)c(Cl)c2)s1
<RX_3>NS(=O)(=O)c1ccccc1S(=O)(=O)NC(=O)c1ccc(C#CC2CCCC2)c(CO)c1
<RX_1>CCn1ccc2c(C=O)cccc21
<RX_1>COCCOCCO[C@@H]1c2ccn3c(C)c(C)nc3c2N[C@H](c2ccccc2)[C@H]1O
<RX_6>COCCOCCOCCOCCOCCOCCOCCOc1cc(Nc2nccc(Oc3ccc(N)c4ccccc34)n2)cc(OC)c1
<RX_1>Cn1c(NCC(=O)c2ccccc2)nc(-c2ccncc2)cc1=O
<RX_2>CCOC(=O)[C@H]1CC[C@H](O)CC1
<RX_1>CCc1cccc(Oc2ccc(C(=O)OC)cc2C)c1Br
<RX_6>Cc1ccccc1-c1cc2cc(O)c(Cl)c(Cl)c2s1
<RX_7>CC(=O)C(CCCc1ccccc1)n1cnc2c(=O)[nH]c(Cc3ccc(OC(F)F)c(N)c3)nc21
<RX_2>Cc1ccc(C(=O)Nc2ccc(OCCCc3cccc(-n4c(C)ccc4C)n3)cc2)c(-c2ccc(C(F)(F)F)cc2)c1
<RX_1>CCCOc1ccc2c(-c3cccnc3)csc2c1
<RX_1>COc1ccc2c(c1)S[C@H](CCCN1CCN(c3ccccc3)CC1)[C@H](O)CO2
<RX_2>Cc1nnc2n1-c1ccc(NC(=O)N(C)C)cc1C(c1ccccc1Cl)=NC2
<RX_6>COc1cc(CO)nnc1OC
<RX_7>Nc1ncn(-c2cccc(C(F)(F)F)c2)n1
<RX_2>CCc1cc2c(s1)N(C(=O)NCCCN(C)C)CCN=C2c1ccccc1Cl
<RX_2>CC(C)C(c1cnccc1C(F)(F)F)N(C)C(=O)Cc1ccccc1
<RX_2>CC(C)C(=O)Nc1cccc(C2CCN(CCCCNC(=O)C(c3ccccc3)c3ccccc3)CC2)c1
<RX_2>O=C(N[C@H]1CC[C@H](CCN2CCCC2)CC1)c1ccc(S(=O)(=O)Nc2ccccc2C(=O)c2ccc(Cl)cc2Cl)cc1
<RX_1>COc1nc(C(=O)N2CCC(N3CCCC3)CC2)c(C)cc1-c1cccc(C(F)(F)F)c1
<RX_1>Cc1ccc(N(CC(C)C)S(=O)(=O)c2cccc(OCCN3CCOCC3)c2)c(C)c1
<RX_6>Cc1nc(N2CCN(CCc3ccccc3)C2=O)sc1C(=O)O
<RX_7>Nc1ccc(-c2ccnc(-c3ccc(C(F)(F)F)cc3)n2)cc1
<RX_9>NC(CCO)c1ccc(C(F)(F)F)nc1
<RX_2>CC(C)(C)OC(=O)N1CCC(C(=O)NCC(=O)c2ccc([N+](=O)[O-])cc2)CC1
<RX_3>COc1cc2cc(C#CC3CCCCC3)cnc2cc1OC
<RX_1>CN1CCN(C(=O)c2ccc(-c3ccccc3C(F)(F)F)cc2)CC1c1ccccc1
<RX_1>O=[N+]([O-])c1ccc(OCCO)c([N+](=O)[O-])c1
<RX_2>COc1cccc(C(=O)C2CCN(C(=O)c3ccco3)CC2)c1
<RX_6>CC(N)Cc1n[nH]c2ccc(OC(=O)C(C)C)cc12
<RX_1>C=C(c1cc(F)ccc1OCc1ccc(Cl)cc1Cl)n1ccnc1
<RX_10>CCOC(=O)C1=C(CBr)NC(c2ncns2)=NC1c1ccc(F)cc1Br
<RX_1>c1ccc(-c2cnc(NC3CCN(CC45CC(c6ccccc64)c4ccccc45)CC3)nc2)cc1
<RX_1>CCOC(=O)Cc1c(C)n(Cc2ccc(Cl)cc2)c2ccc(OC)cc12
<RX_1>Cc1ncc([N+](=O)[O-])n1CCN1C(=O)C2c3cccc4cccc(c34)C2C1=O
<RX_1>CCc1cc(Oc2cccc(C#N)c2)ccc1CCC(=O)OC
<RX_3>CC1(C)CC(=C(c2ccc(O)cc2)c2ccc(-c3ccoc3)cc2)CC(C)(C)C1
<RX_3>C=CCc1ccc2nonc2c1
<RX_6>CC(C)(C)[Si](C)(C)OCc1ccc(O)cc1
<RX_6>FC(F)(F)c1cc(CO[C@@H]2CC[C@H]3CC[C@]2(c2ccccc2)N3)cc(C(F)(F)F)c1
<RX_6>CC1(C)CC[C@H](N)C(=O)O1
<RX_6>CC(C(=O)O)N1CCC(c2ncc(-c3ccc(NC(=O)Nc4cc(F)c(F)cc4F)cc3)s2)CC1
<RX_1>O=[N+]([O-])c1ccc(F)cc1OCCCOC1CCCCO1
<RX_2>CNC(=O)C[C@H](C(=O)OC)C(C)C
<RX_6>O=C(O)CCc1cccc(OC(F)(F)F)c1
<RX_7>O=C(O)C(CC1CCCC1)N1C(=O)Cc2ccc(Cl)cc21
<RX_2>COc1cc(CCc2cc(NC(=O)c3cnc(N4CCN(C5CC5)CC4)nc3)[nH]n2)cc(OC)c1
<RX_7>O=C(c1ccccc1)N1CCC(CO)CC1
<RX_6>CC1NCCc2nc(-c3ccccc3)c(-c3ccccc3)nc21
<RX_6>O=C(O)C1CO[C@@H](c2ccncc2)N1C(=O)OCc1ccccc1
<RX_3>CC(C)C(=O)c1ccc(CC2CCN(C(=O)C(F)(F)F)CC2)cc1
<RX_1>COc1ccc(-c2cc(=Nc3c(C)cc(C)cc3C)n(C)c(N(C)Cc3ccccc3)n2)cc1OC
<RX_6>CC(C)(C)OC(=O)N1CC2CNCC2C1
<RX_3>Cc1ccc(-c2ccc([N+](=O)[O-])cn2)cc1
<RX_1>CN(C)c1cc2c(cc1F)c(=O)c(C#N)cn2Cc1ccc(C(F)(F)F)cc1
<RX_2>Cc1csc(C(=O)N2CCOCC2)c1Cl
<RX_3>COC(=O)Cc1ccccc1C#Cc1nc(Nc2ccc(CNC(=O)OC(C)(C)C)cc2)ncc1C(F)(F)F
<RX_6>O=C(O)c1nc2ccccc2n(-c2ccc3c(c2)OCCO3)c1=O
<RX_2>CC1CCC(NC(=O)NS(=O)(=O)c2ccc(CC(=O)N3CNc4ccccc4C3=O)cc2)C1
<RX_2>C=C(C)C(=O)OCCCCCCCCCCc1cc(CCCCCCC)ccc1O
<RX_2>O=C(Nc1ccc(Oc2ccccc2)cc1)N1CC2CN(Cc3ccccc3)CC2C1
<RX_1>Cc1cnc(N2CCC(O)CC2)nc1
<RX_1>C[C@@H]1CCCN1CCc1ccc(Br)cc1
<RX_1>CN1CCC(Sc2ncccc2C(=O)O)C1
<RX_7>CC(O)c1ccccc1
<RX_2>CCOC(=O)CC1CCN(C(=O)CC[C@H]2O[C@H](c3cccc(OC)c3OC)c3cc(Cl)ccc3-n3c(-c4nn[nH]n4)ccc32)CC1
<RX_3>O=C1N=C(N2CCO[C@H](CO)C2)SC1=Cc1ccc2c(cnn2Cc2ncccc2C(F)(F)F)c1
<RX_1>N#Cc1ccc(N(Cc2ccc(F)c(OC(=O)c3ccccc3)c2)n2cnnc2)cc1
<RX_1>CCc1oc(-c2ccc(C(F)(F)F)cc2)cc1C(CCO[Si](C)(C)C(C)(C)C)OC
<RX_7>Nc1ccc2nc(-c3ccccc3)oc2n1
<RX_6>CC1(C(=O)NCc2cc(C(F)(F)F)cc(C(F)(F)F)c2)CCNCC1
<RX_1>C(=C/c1ccccc1OCCCCn1ccnc1)\c1nc2ccccc2o1
<RX_2>O=C(NC1CN2CCC1CC2)c1cccc(NS(=O)(=O)c2ccccc2)c1
<RX_1>CCNS(=O)(=O)c1ccc(SCc2ccc(OC)cc2)cc1
<RX_2>COC(=O)Nc1cccc(-c2sc(C(=O)OC)c(OCC(=O)OC(C)(C)C)c2Br)c1
<RX_3>CCOC(=O)c1ccc(-c2ccccc2)[nH]1
<RX_2>CCCS(=O)(=O)N1CC(CNC(=O)c2ccc(Cl)cc2Cl)(c2ccccn2)C1
<RX_7>NCCc1ccccc1-c1ccccc1
<RX_7>COCCCc1nc(N2CCOCC2)cc(C)c1C(=O)OC
<RX_1>CC(C)(C)OC(=O)N1CCC(n2ncc3c(Oc4ccccc4C#N)ncnc32)CC1
<RX_2>CC(C)(C)c1ccccc1N1CCN(C(=O)C23CC4CC(CC(C(=O)O)(C4)C2)C3)CC1
<RX_2>Cc1ccc(C(CCCCl)C(=O)NNC(=O)OC(C)(C)C)cc1
<RX_9>N#Cc1nc2cccc([N+](=O)[O-])c2o1
<RX_1>Fc1cc(OCCN2CCOCC2)ccc1Br
<RX_2>CCOc1ccc2c(c1-c1ncnc3c(C(=O)NC4CCN(C(=O)CC)CC4)c[nH]c13)OCO2
<RX_2>CC(C)(C)OC(=O)N1CC[C@H](OS(=O)(=O)c2ccc([N+](=O)[O-])cc2)C1
<RX_1>CS(=O)(=O)c1cccc(Nc2cccn3nc(Cl)nc23)c1
<RX_1>CN(C)c1ccccc1SCC(N)=NO
<RX_7>CC(C)(Oc1ccc(N)cc1Cl)c1ccccn1
<RX_1>CCOCCNc1ccccc1C(=O)OCC
<RX_3>CC12CCC3c4ccc(O)cc4CCC3C1CC(=Cc1cccnc1)C2=O
<RX_5>C[C@@H](c1cccc(C(C)(C)O[SiH2]C(C)(C)C)n1)N(CCc1ccccc1)C(=O)OC(C)(C)C
<RX_6>O=C(O)c1ccc(S(=O)(=O)n2cc(C3CC3)c3ccccc32)cc1
<RX_2>COC(=O)[C@@H](CC(C)C)NC(=O)c1cc(OC)nc(OC)c1
<RX_2>CC1(C)NC(=O)N(S(=O)(=O)c2ccc3ccccc3c2)C1=O
<RX_1>C=CCc1c(OCc2ccccc2)ccc2ncccc12
<RX_1>Cc1cccc(Cn2c(C)nc3c(Br)cc(N4CCOCC4)cc32)c1C
<RX_3>C[Si](C)(C)C#Cc1ccc2oc(CN3CCCC3)nc2c1
<RX_9>CCOC(C)=O
<RX_3>C=Cc1ccc(OCCC2OCCCO2)cc1
<RX_1>CC1CCN(c2nc(N(C)C#N)nc(Cl)c2-c2ccccc2)CC1
<RX_3>O=C(O)c1ccc(-c2ncccn2)s1
<RX_1>CCC(CC)Oc1ccc(C(=O)OC)c(O)c1
<RX_1>Fc1cnc(Cl)nc1-n1ccc2ccccc21
<RX_1>C=Cc1cc2cc([C@]3(OC)C[C@@H](C(=O)OC)N(C(=O)OC(C)(C)C)C3)ccc2cc1N(C)C
<RX_3>COc1cc(C)c(-c2c(F)ccc3c(N)c4c(nc23)CN(C2CCC2)C4=O)cn1
<RX_1>Cc1cc(N2CCOCC2)cc(C)c1NC(=O)CC(C)(C)C
<RX_3>O=S(=O)(NCCCCO)c1ccc(-c2ccc(C(F)(F)F)cc2)c(F)c1
<RX_3>COc1ncc(-c2ccc(C(=O)OC(C)(C)C)cc2C)cc1Cl
<RX_3>CNc1ncc2cc(-c3cc(C(=O)Nc4cccc(C(F)(F)F)c4)ccc3C)cnc2n1
<RX_3>CCOC(=O)/C(C)=C/[C@H](C(C)C)N(C)C(=O)[C@@H](NC(=O)[C@@H](NC)C(C)(C)c1cccc(-c2ccccc2)c1)C(C)(C)C
<RX_3>C=C(c1cccc(C(F)(F)F)c1)c1cccc(C(F)(F)F)c1
<RX_3>CC(C)(C)OC(=O)N[C@H]1CCCN(c2ccncc2NC(=O)c2csc(-c3ccccc3F)n2)C1
<RX_2>COc1c(Br)cc(C(=O)N2CCOc3ncc(-c4ccc(C#N)cc4)cc32)cc1Br
<RX_7>CCCCCS(=O)(=O)NC(=O)CCc1ccc(OCCOC)cc1OCC1CCCO1
<RX_7>CC1CCN(c2cc3nc(C(C)(C)C)sc3cc2N)CC1
<RX_2>CS(=O)(=O)c1ccc(C(CC2CCC(=O)CC2)C(=O)Nc2cnccn2)cc1Cl
<RX_2>CC(C)(C)OC(=O)CCc1ccc(O[Si](c2ccccc2)(c2ccccc2)C(C)(C)C)cc1COC(=O)NC1CCCCC1
<RX_2>CCOC(=O)C(Cc1ccc(OC)c(CNC(=O)c2ccc(C(F)(F)F)cc2F)c1)OC(C)C
<RX_6>CC(C)(C)OC(=O)N[C@@H]1CCN(c2cccc3ccc(O)cc23)C1
<RX_3>CC(C)(C)OC(=O)Nc1cccc(-c2cnc(N)c(C(=O)Nc3ccncc3)c2)c1
<RX_3>COc1cc(/C=C/c2ccccc2)cnc1OC
<RX_2>CC(C)(C)c1ccc(S(=O)(=O)Nc2ccc3sc(C(=O)NCCN4CCOCC4)c(-c4ccccc4)c3c2)cc1
<RX_1>CC1(C)CC(N)c2ccccc21
<RX_7>O=C1CCc2ccc(CO)cc2N1c1ccccc1
<RX_1>COCCN1C(=O)S/C(=C\c2ccc3c(ccn3Cc3ccc(F)cc3C(F)(F)F)c2)C1=O
<RX_10>CN1C(=O)c2ccc(CBr)cc2S1(=O)=O
<RX_7>COc1cc(CO)c(OC)c(C)c1C
<RX_1>COC(=O)Cc1ccc(-c2cccc(CN3Cc4ccccc4C3)c2)cc1
<RX_1>C=CCO[C@@H]1CN(C(=O)OC(C)(C)C)CC[C@@H]1NCc1ccccc1
<RX_1>O=c1cc(N2CCN(Cc3ccccc3O)CC2)nc[nH]1
<RX_1>COC(=O)C1CC(=O)N(c2ccc(OCCCCl)cc2)C1
<RX_2>COC(=O)[C@H]1CC[C@H](N(Cc2ccc(OC)cc2)C(=O)OCc2ccccc2)[C@@H]1c1ccc(F)cc1
<RX_1>CN(CCN1CCOCC1)c1ccc(OCc2ccccc2)c(C(=O)Nc2cc(-c3ccccc3)ccc2C(=O)OC(C)(C)C)c1
<RX_6>N#Cc1cnc(NC(=O)Nc2cc(Cl)ccc2OCCCN)cn1
<RX_3>COC(=O)c1ccc(-c2nc(N3CCOCC3)nc3c2CCN3c2cccnc2)cc1
<RX_2>O=C(NS(=O)(=O)N1CCC1)c1cc(C2CC2)c(OCC23CC4CC(C2)CC(OC(=O)C(F)(F)F)(C4)C3)cc1F
<RX_3>CC1(C)CCNc2nc(-c3cccc(C(F)(F)F)c3)ccc21
<RX_6>CC1(C)Cc2cc(C(=O)O)ccc2NC1c1cccc(C(=O)N2CCCCC2)c1
<RX_7>COC(=O)C1CNCc2ccc(OC)cc21
<RX_10>COC(=O)C(Br)c1ccc2oc(Br)cc2c1
<RX_2>O=C1CC(C(NC(=O)OCc2ccccc2)C(=O)OCC(Cl)(Cl)Cl)C(=O)N1
<RX_2>Cc1nc2sccn2c1C(=O)NC[C@@H]1[C@H]2C[C@H]2CN1C(=O)c1ccccc1C1CCCCC1
<RX_1>CCc1ccc(-c2c(-c3ccccc3)oc3ncnc(OC(C)CCCCC(=O)OC)c23)cc1
<RX_8>CCCc1c(OCCCS(=O)CC2COC(CCC(=O)O)(CCC(=O)O)S2)ccc(C(C)=O)c1O
<RX_6>CC(C)(O)c1ccc(/C=C/C(=O)O)cc1O
<RX_7>C[C@H]1C(=O)N([C@H](CO)CCC(=O)N2CCC3(CC3)[C@H](O)C2)CCN1C(=O)Nc1ccc(C(F)(F)F)c(C(F)(F)F)c1
<RX_1>CCCSc1cc(Br)cc(OC)c1
<RX_2>CC(C)OC(=O)N1CCC(CCCOS(C)(=O)=O)CC1
<RX_1>Cc1ncc(CNC(=O)c2ccc(-c3ccccc3S(=O)(=O)NC(C)(C)C)cc2)c(CO)c1OCc1cccc(C#N)c1
<RX_6>C#Cc1ccc(N)c(NC(=O)/C=C/c2ccc(NC(C)=O)cc2)c1
<RX_3>COC(=O)c1c(N)c(-c2ccc(-c3cccnc3)cc2)nc2ccc(F)cc12
<RX_4>c1cc(N2CCOCC2)ccc1OC12CC3CC(CC(C3)C1)C2
<RX_2>O=C(Cl)OCc1ccc([N+](=O)[O-])o1
<RX_3>CC(C)(F)C[C@H](N[C@@H](c1ccc(-c2ccc(C(O)C(F)(F)F)cc2)cc1)C(F)(F)F)C(=O)NC1(C#N)CC1
<RX_2>N=C(N)N1CCCC(CNC(=O)[C@@H](Cc2c[nH]c3ccccc23)NS(=O)(=O)c2ccc3ccccc3c2)C1
<RX_1>Cc1nc(NC(C)(C)CO)ccc1[N+](=O)[O-]
<RX_9>N#Cc1cccc(C=CC(=O)c2ccccc2)n1
<RX_2>CC(C)(C)OC(=O)Nc1cc(N2CCC2)c(C(F)(F)F)cc1NC(=O)CC(=O)c1ccnc(C#N)c1
<RX_6>O=C(O)C(F)(F)F
<RX_2>O=S(=O)(Nc1cccc(-c2nnn[nH]2)c1)c1ccc(Cl)c(Cl)c1Cl
<RX_3>N#Cc1ccccc1-c1cc(-c2ccccn2)cn(-c2ccccn2)c1=O
<RX_1>CCCN(C(C)=O)c1ccc(C(=O)N2CCN(CCc3ccc(Cl)cc3)CC2)cc1
<RX_6>O=C(O)Cn1c(SCc2ccccc2)nc2cc([N+](=O)[O-])ccc21
<RX_6>Cn1cc(CCN)cn1
<RX_2>CC(C)CSc1ccc(S(C)(=O)=O)cc1C(=O)N1CCN(c2ncc(C(F)(F)F)cc2F)CC1
<RX_9>CC1CC(=O)NN=C1c1ccc(N)c([N+](=O)[O-])c1
<RX_6>O=C(O)CN1CCN(c2ccc(NC(=O)c3ccccc3-c3ccc(C(F)(F)F)cc3)cc2)CC1
<RX_6>NCC1CC2(CCN1)OCCO2
<RX_1>CCc1nc(C(N)=O)c(Nc2ccc(N3CCC(N4CCN(C)CC4)CC3)cc2)nc1Oc1cccc([N+](=O)[O-])c1
<RX_2>Cc1ccc2nc(-c3ccc(NC(=O)c4ccc([N+](=O)[O-])cc4)cc3)cn2c1
<RX_2>COC(=O)c1ccnc(C(=O)N(C)C)c1
<RX_2>CC1(C[C@H](O)[C@H](CC2CCCCC2)NC(=O)Nc2ccccc2)S(=O)(=O)CCCS1(=O)=O
<RX_2>CN1C(=O)CN(NC(=O)CNC(=O)OCc2ccccc2)C(c2ccccc2)c2cc(Cl)ccc21
<RX_2>COc1ccc(Oc2ccccc2NS(=O)(=O)c2ccc(C(=O)NCCN3CCN(c4cnccn4)CC3)cc2)c(Cl)c1
<RX_3>Cc1cc(C)c2oc(Nc3ccc(-c4nn(C5CCN(C)CC5)c5ncnc(N)c45)cc3)nc2c1
<RX_1>CCN(CC)CCOc1ccc(OC2CCN(C(=O)OC(C)(C)C)CC2)cc1
<RX_2>CS(=O)(=O)Oc1ccc(C(=O)O)c(Cl)c1
<RX_3>Cc1c2n(c3ccccc13)C(=O)C(C(O)c1ncn(C(c3ccccc3)(c3ccccc3)c3ccccc3)c1C)CC2
<RX_1>CN(Cc1ccc(Cl)c(Cl)c1)C1CC(C(=O)N2CCN(c3ccccc3C#N)CC2)N(Cc2ccccc2)C1
<RX_2>O=C1CCC(N2C(=O)c3cccc(NC(=O)c4ccc([N+](=O)[O-])cc4)c3C2=O)C(=O)N1
<RX_1>CC(C)N1CCN(C(=O)OCc2ccccc2)CC1C
<RX_1>NC(=O)c1ccc(OCCCCl)cc1
<RX_2>CC(C)(C)c1nc(CNC(=O)c2cc(-c3ccc(Cl)cc3)c(OCC3CC3)cn2)cs1
<RX_9>CC(C)(C)Nc1nc(N)cc2ncn(CCO)c(=O)c12
<RX_2>C[C@](O)(COC(=O)N1CCN(c2ccc(OC(F)(F)F)cc2)CC1)Cn1cc([N+](=O)[O-])nc1Cl
<RX_6>COc1ccc(CN2C(=O)CN(Cc3cccc(C[C@H](NC(=O)OC(C)(C)C)C(=O)O)c3)S2(=O)=O)cc1
<RX_2>COc1cc(C(=O)N2CCN(CCO)CC2)ccc1Nc1ncc(Cl)c(-c2cnc3ccccn23)n1
<RX_1>Fc1cccc(COc2ccc(Nc3ncncc3C#Cc3cccc(CNCCN4CCOCC4)n3)cc2Cl)c1
<RX_1>COC(=O)c1cccc(-n2c(COC(C)=O)cc(OCc3ccc(F)cc3F)c(Br)c2=O)c1
<RX_1>O=C(NCC(F)(F)F)c1ccc(-n2nnc(C(=O)NCCN3CCNC3=O)c2CCCCCF)cc1
<RX_2>CCOCC(=O)OC(CC)C(C)C1OC1CC(C)/C=C/C=C(\C)C1OC(=O)C(O[SiH](C)C)C(C(C)(C)C)CCC(C)(O)C(OC(C)=O)C=CC1C
<RX_7>Cn1nc(-c2ccc(N)cc2)c2ccccc2c1=O
<RX_1>COC(=O)c1cc(OC(F)F)n(C)n1
<RX_6>NC(=O)c1c(-c2ccc(F)c(Cl)c2)nn2c1CN[C@@H]1COC[C@@H]12
<RX_1>Cc1ccccc1Cn1c(N2CCCCC(N)C2)nc2c1c(=O)[nH]c(=O)n2C
<RX_2>O=C(NCc1ccc2c(c1)Nc1nccnc1S2)Nc1ccccc1
<RX_1>Clc1cnc(N[C@H]2CC[C@H](NC[C@H]3CCCO3)CC2)cc1-c1cc(NCC2CCOCC2)cnc1Cl
<RX_2>CNC(=O)CCCCCCCn1c(-n2ccnc2)c(C)c2ccccc21
<RX_2>COC1=C(OC)C(=O)C(Cc2ccc(C(=O)Nc3ccc(OC)cc3)c(-c3cccnc3)c2)=C(C)C1=O
<RX_7>CC(C(=O)O)c1ccc(CC2CSCC2O)cc1
<RX_5>CC(C)(C)OC(=O)Nc1ncc(C[C@H]2C(=O)N([Si](C)(C)C(C)(C)C)[C@@H]2C(=O)OCc2ccccc2)s1
<RX_1>O=C(c1ccccc1)c1cnc2c(C(F)(F)F)cccc2c1-c1cccc(OCC2CCCCC2)c1
<RX_3>C=CCc1cc(OC)c(Oc2ccccc2C)nn1
<RX_1>C=CCNc1c(C(=O)C(F)(F)F)c(C#N)nn1-c1c(Cl)cc(C(F)(F)F)cc1Cl
<RX_1>O=C(NN=Cc1ccc2ccccc2n1)c1cccc([N+](=O)[O-])c1
<RX_1>Clc1ccccc1C(c1ccccc1)(c1ccccc1)n1nnnc1-c1ccc(Br)cc1
<RX_6>CS(=O)(=O)c1ccc(C(OC2C=CCCC2)C(=O)O)cc1Cl
<RX_2>COC(=O)c1ccc(C(F)(F)F)cc1NC(C)=O
<RX_1>CCOC(=O)/C=C/CNC(C)C
<RX_4>Nc1snc2nc(-c3ccccc3)sc12
<RX_6>COc1ccc(-c2cc(CN3CCNCC3)c(=O)n(CC3CC3)n2)cc1F
<RX_7>NCCN1CCOCC1
<RX_1>Cc1ccc(NC(=O)c2cccc(C(C)(C)C#N)c2)cc1Nc1ncnc2cc(OCCCBr)ccc12
<RX_1>CC(=O)Nc1ncc(Sc2nnc(C)s2)s1
<RX_8>O=C1CCC(COCc2cc(C(F)(F)F)cc(C(F)(F)F)c2)(c2ccccc2)C1
<RX_1>CC(C)(C)OC(=O)NCCCn1cnc2c(NCc3ccccc3)nc3ccccc3c21
<RX_1>C[C@@H]1CN(c2ncc(Cl)cc2Cl)CCN1
<RX_2>COc1ccc2nccc(CCN3CCOC(CNC(=O)c4ccc5c(n4)NC(=O)CS5)C3)c2n1
<RX_6>O=S(=O)(c1ccc(O)cc1)c1c(-c2ccccc2)oc2ccc(Cl)cc12
<RX_1>CC(C)Oc1nc(Cl)ccc1[N+](=O)[O-]
<RX_3>COC(=O)c1cc(F)cc(F)c1C(=O)/C(=C/c1ccc(F)cc1)c1ncnn1C
<RX_1>COC(=O)CCc1cccc(OCCC(NC(=O)OCc2ccccc2)C(=O)OC(C)(C)C)c1
<RX_1>Oc1ccccc1C=NC1=NN(c2ccc(Br)c(C(F)(F)F)c2)CC1
<RX_1>Cc1cccc([N+](=O)[O-])c1Nc1ccc(Cc2ccccc2)cc1
<RX_1>CC1(C)CN(CC2Cc3nccnc3C2)c2nc(-c3ccncn3)cc(=O)n2C1
<RX_1>Cc1ccc(NCCN(C)C)c([N+](=O)[O-])c1
<RX_1>C[C@H]1CN(c2ccc(S(=O)(=O)Nc3ccc(Cl)cc3C(=O)c3ccncc3)cc2)C[C@@H](C)O1
<RX_5>CC(C)(C)OC(=O)n1cnc(CO)c1
<RX_8>Cc1cc(C)cc(C(=O)C(=O)c2cc(F)cc(F)c2)c1
<RX_1>O=Cc1ncsc1S(=O)(=O)c1ccccn1
<RX_3>O=S1(=O)c2ccc(-c3cccc(C(F)(F)F)c3)nc2N[C@H]2CCN1C2
<RX_2>COc1cc(CN2CCN(C(=O)C3=Cc4ccc(OCc5ccccc5)cc4CC3)CC2)cc(OC)c1OC
<RX_6>CC#CCOc1ccc(C(=O)NC[C@@H](C(=O)O)N2CCCCC2)cc1
<RX_1>COCCC(=O)c1sc(NC(=O)OC(C)(C)C)nc1-c1ccco1
<RX_1>COc1cccc(N=Cc2cn3cc(C)ccc3n2)c1
<RX_1>COc1ccc(C(=O)N2CC[C@@](CCN3CCC(N4CCCCC4)CC3)(c3ccc(Cl)c(Cl)c3)C2)c(OC)c1
<RX_3>Cc1c(C2CC2)cc(Cl)c(N)c1F
<RX_7>C[C@@H](O)c1ccccn1
<RX_4>Cc1sc(C(=O)OC(C)C)cc1-c1csc(N)n1
<RX_3>Cc1ccc2c(C=O)c[nH]c2c1
<RX_1>Cc1cc([C@H](C)Nc2ncc(F)c(N3C(=O)OC[C@@H]3[C@H](C)F)n2)ncc1-c1ccnc(C(F)(F)F)c1
<RX_1>CCn1nc(-c2ccc(C#N)cc2)c2c3cc(OC)c(OC)cc3ncc21
<RX_1>CC(C)OC(=O)N1CCC(Oc2ccnc(Nc3ccc(S(C)(=O)=O)cc3F)c2)CC1
<RX_2>O=C(CC1CCCC1)NC1CCN(CC23CC(c4ccccc42)c2ccc(Cl)cc23)CC1
<RX_1>CN1CCCN(c2ccccc2C#N)CC1
<RX_6>CC(C)C1(CCc2ccc(O)cc2)CC(O)=CC(=O)O1
<RX_1>CC(=O)OCC1OC(Oc2ccsc2C(=O)c2ccc(OC(F)(F)F)cc2)C(OC(C)=O)C(OC(C)=O)C1OC(C)=O
<RX_6>COC(=O)c1cc(I)cc(C(=O)O)c1
<RX_7>Cc1cc(C)n2nc(CCc3nc(N(C)C4CC4)nn3C)nc2n1
<RX_7>CCOC(=O)C1CCC(Oc2ccc(N)cn2)CC1
<RX_1>COC(=O)c1cccc(OCc2ccccc2)c1
<RX_2>N#Cc1ncc(Br)c(N(NC(=O)c2ccc(-c3ccc(CCl)cc3)nc2)C2CCCC2)n1
<RX_4>CC(=O)N1CCC(c2nn(C)c3cc(F)ccc23)CC1
<RX_1>Cn1c(C(F)F)nn(-c2cc(OCC(N)=O)c(Cl)cc2Cl)c1=O
<RX_6>O=C(O)C(F)(F)F
<RX_2>COc1cc2nccc(Oc3ccc(NC(=S)NC(=O)c4cc(C)cc(C)c4)cc3Cl)c2cc1OC
<RX_7>COc1ccc(C(=O)c2ccc(N)cc2)cc1-c1cccc(Cl)c1
<RX_7>OC(CBr)c1cncs1
<RX_1>Fc1cc(Br)ccc1OCc1ccccc1
<RX_6>CC(=O)SCCOCCOCCOCCOCCC(=O)NCCCCCN
<RX_8>Cn1cncc1C(=O)c1ccc(C#N)c(F)c1
<RX_2>COc1cc(F)c(F)cc1-c1ccc(OCC2CCN(C(=O)N(C)CC(=O)NS(C)(=O)=O)C2)cc1
<RX_1>COC(=O)c1cc(F)c(-c2nn(Cc3c(Br)cccc3C(F)(F)F)c3cccc(F)c23)cc1OC
<RX_2>CSc1ccc(C(=O)Nc2cccnc2C(=O)Nc2ccc(Cl)cn2)c(OC2CCN(C(=O)OC(C)(C)C)CC2)c1
<RX_3>C[C@@H](Oc1cc(-c2cnc(C(C)(C)O)s2)cc2ncn(C3CC3)c12)[C@H]1CNC(=O)C1
<RX_3>COC=Cc1cc(OCc2ccccc2)cc(C(=O)OC)c1
<RX_6>O=C(Nc1cccc2c1C(=O)c1c-2n[nH]c1C1CCN(C(=O)N2C[C@@H]3C[C@H]2CN3)CC1)NN1CCOCC1
<RX_9>CC(C)(C)OC(=O)N[C@H]1CC[C@@H](N)CC1
<RX_6>CCOC[C@H](NC(=O)c1cc2ccccc2cc1NC(=O)Nc1c(C)cc(C)cc1C)C(=O)O
<RX_2>CCOC(=O)[C@@H]1CCCN(C(=O)C2(c3ccc(Cl)cc3)CCC2)C1
<RX_9>C[C@H]1O[C@@H](n2cc(F)c(=O)[nH]c2=O)[C@H](O)[C@@H]1O
<RX_2>CCOC(CN(Cc1cccc2ccccc12)C(=O)[C@H](Cc1ccc(OC(C)(C)C)cc1)NC(=O)CONC(=O)NCc1ccccc1)OCC
<RX_6>CN(C)C(=O)[C@@H](N)Cc1ccccn1
<RX_3>COC(=O)C1CCC(O)(C#C[Si](C)(C)C)CC1(C)C
<RX_6>CC(C)[C@@H](C(=O)O)N1Cc2ccc(-c3ccc(NC(=O)c4cccnc4Cl)cc3)cc2C1=O
<RX_6>CC(C)CCCCCCc1ccc(N)cc1
<RX_9>C#CCOc1nc(N)c(C(F)(F)F)cc1Cl
<RX_2>N#Cc1c(NC(=S)NC(=O)c2ccccc2)sc2c1CCCC2
<RX_1>Cc1ccn2c(=O)c(CCN3CCC(c4c[nH]c5ccccc45)CC3)c(C)nc2c1
<RX_9>Nc1nc(-c2ccccn2)nc(Cl)c1Cc1ccccc1F
<RX_1>Nc1cccc2c1ccn2-c1ncc(C(F)(F)F)cc1Cl
<RX_6>C[C@H](Oc1ccc(Cl)cn1)[C@H]1CNC[C@@H]1c1ccc(Cl)c(F)c1
<RX_1>CC(=O)Nc1nc(CN2CCN(C(c3ccccc3)c3ccccc3)CC2)cs1
<RX_1>CN(Cc1ccc(-c2cc(C(F)(F)F)n(C)n2)s1)CC(O)c1ccccc1
<RX_2>COc1ccc2c(CCNC(=O)c3cc(Cc4cccc(F)c4)on3)c[nH]c2c1
<RX_6>CC(C)(C)OC(=O)NCCC[C@@H](CC(=O)NCCNC(=O)OC(C)(C)C)NC(=O)[C@@H](N)CCCNC(=O)OC(C)(C)C
<RX_6>COc1ccc(CC2c3cc(OC)c(OC)cc3CCC2C2(CC(=O)O)C=CC=CC2)cc1OC
<RX_2>NC(=O)N1CCCN(NC(=O)c2cc(OCc3ccccc3)c(OCc3ccccc3)cn2)C1=O
<RX_2>O=C(CC(=O)N1CCCC1)Nc1cccc(C(F)(F)F)c1
<RX_3>CN1C(=O)C(=Cc2cc(O)c(O)c([N+](=O)[O-])c2)SC1=S
<RX_1>COc1ccc(Br)cc1-c1cc(Nc2ccc(CCO)cc2)nc(N)n1
<RX_7>CC(C)(C)c1cc2c(c(C(C)(C)C)c1O)CCO2
<RX_1>CCCc1c(OCCCBr)ccc2c1ccn2-c1ccc(Cl)cc1
<RX_6>COc1ccc(S(=O)(=O)N(Cc2ccccc2)C2(C(=O)O)CCN(Cc3ccccc3)CC2)cc1
<RX_1>CC(Oc1ccn(Cc2cccc(F)c2)c(=O)c1Br)c1ccccc1
<RX_3>CC(C)(C)OC(=O)NCc1cncc(C2CC2)c1
<RX_2>CCN(CC)C(=O)C(c1ccccc1)N1CCN(c2ccc(NC(=O)c3ccccc3-c3cccnc3)cc2F)CC1
<RX_4>COC(=O)c1cc(C(C)C)no1
<RX_2>CCOc1nc(C(=O)NCc2ccc(C(=O)NC)cc2)cc(N)c1C#N
<RX_2>CCCCCCN(Cc1ccc(F)c(C(=O)OC)c1)S(=O)(=O)c1ccc(Br)cc1
<RX_2>COCCNC(=O)COC1c2ccccc2C(=O)N1c1ccc2ccc(OC)nc2n1
<RX_2>O=C(Nc1cc(Nc2ccc(N3CCOCC3)cc2)ncn1)Nc1c(F)cccc1F
<RX_1>N#Cc1cccnc1-n1c(/C=C/c2ccccc2)nc2ccccc21
<RX_2>CCOC(=O)[C@H]1CC2CCCCC2N1C(=O)[C@H](C)NC(=O)OCc1ccccc1
<RX_7>Cc1ccc(-c2cccc(F)c2)cc1CNc1c(F)ccc(O)c1F
<RX_7>CON=C1CC(C)(C)[C@H](n2cncc2CO)c2ccccc21
<RX_6>CC(Cc1cccc(CN(Cc2ccc(-n3cccn3)cc2)S(=O)(=O)c2ccccc2)c1)C(=O)O
<RX_1>N#Cc1ccc(C#CCCCN=[N+]=[N-])cc1
<RX_1>CC(C)(C)OC(=O)N1CC2CC1CN2Cc1ccc(Cc2nc3ccccc3s2)cc1
<RX_6>CCc1ccc(N2Cc3cnc(Nc4ccc(F)cc4)nc3N([C@H]3CC[C@H](O)C3)C2=O)cc1
<RX_6>O=C(O)c1ccccc1NCc1ccc(=O)[nH]c1
<RX_1>CC(C)Oc1ccc(-c2noc(-c3ccc(N[C@H]4CC[C@@H](C(=O)O)C4)cc3)n2)cc1Cl
<RX_1>O=C(NC1CCN(CCc2ccccc2)CC1)c1c[nH]c2ccc(F)cc12
<RX_7>CN1C(=O)CN=C(c2ccccc2F)c2cc(NC(=O)NCCO)ccc21
<RX_7>O=C(O)C(O)Cc1cccc([N+](=O)[O-])c1
<RX_1>COc1nc(Cl)ncc1I
<RX_6>C[C@H](Nc1ncnc2c1ncn2C1CCCCO1)c1nc2ccc(F)c(C(=O)O)c2n1-c1ccccc1
<RX_6>CCc1cnc(-c2cc(Cl)c(N3CCC(C(=O)O)CC3)nc2NC)o1
<RX_7>CCCCCCCN(CC)C(=O)Cc1ccc(N)cc1
<RX_1>CCN1CCC(Cc2ccc(Cl)nc2)C1=C[N+](=O)[O-]
<RX_7>COC(=O)[C@@H](O)c1c(C)nc2cc(-c3cccc(Cl)c3)nn2c1-c1ccc(F)cc1
<RX_9>N#Cc1ccc(S(N)(=O)=O)s1
<RX_3>COC(=O)c1ccccc1Nc1c(-c2cc(F)c3nccnc3c2)c(C)nn1-c1cc(F)ccc1F
<RX_6>O=C(O)C(COC(F)F)N(Cc1ccccc1)Cc1ccccc1
<RX_3>CC(=O)C(=Cc1cc(Cl)cc(Cl)c1)C(C)=O
<RX_1>CN1CCCC1CCOc1ccc(-c2nnc(CSCCOc3ccccc3)o2)cc1
<RX_1>C[C@@H](NCc1ccc(C#CCCO)cc1)c1cccc2ccccc12
<RX_1>COC(=O)c1cccc(C(=O)N(C)c2nc(C)cs2)c1
<RX_6>CCCC(C(=O)O)c1c(C)nc(N2CC(C)CC(C)C2)nc1-c1ccc(C)cc1
<RX_1>CCOC(=O)CSCCCC(O)c1ccco1
<RX_3>C=Cc1cn(-c2c(Cl)cc(C(F)(F)F)cc2Cl)nc1-c1ccccc1
<RX_1>CCSC(F)(F)C(Cn1cncn1)(OC)c1ccc(F)cc1F
<RX_9>NC(=O)N1CC(Oc2cccc(C(F)(F)F)c2)C1
<RX_2>CCOc1ccc2ccccc2c1C(=O)n1cc(-c2ccc(OC)c(OC)c2)c2cccnc21
<RX_3>CN(C)C1CCN(Cc2cc3nc(-c4ccc(OCc5ccccc5)c5nccn45)nc(N4CCOCC4)c3s2)CC1
<RX_2>COc1c(Br)cc(C(=O)N2C(=O)COc3ccncc32)cc1Br
<RX_4>COc1ccc2[nH]c(-c3cccc(Cl)c3)c(CCCN3CCC(c4cccc(NC(=O)C(C)C)c4)CC3)c2c1
<RX_6>COc1cccc2c1CCC2NCc1nc(-c2ccccc2)c(-c2ccccc2)o1
<RX_1>COc1cc2c(Oc3ccc4[nH]c(C)cc4c3F)ncnc2cc1OCC1CCN(C)CC1
<RX_1>Cn1cc(B2OC(C)(C)C(C)(C)O2)cc1C(=O)OCc1ccccc1
<RX_1>O=C(NCCCN1CC=C(c2ccc(Cl)cc2)CC1)C(F)(F)F
<RX_1>COC(=O)Cc1cccc(Oc2ccc(Br)cc2CN2C(=O)O[C@H](Oc3ccc(Cl)cc3)[C@H]2C)c1
<RX_5>CC(C)(C)OC(=O)Nc1cc(N)cc(C(F)(F)F)c1
<RX_9>CC(=O)c1ccc(N2CCN(C(=O)c3cc(C(N)=O)ccc3N3CCOCC3)CC2)c(F)c1
<RX_7>Nc1ccc(-c2nc3cc(Br)cnc3[nH]2)cc1
<RX_6>CCCCn1c(=O)c(NC(=O)Nc2c(C(C)C)cccc2C(C)C)c(-c2cccc(OCCNCC)c2)c2cccnc21
<RX_2>COC(=O)c1ccc(Cc2c[nH]c3ccc(NC(=O)OC4CCCC4)cc23)c(OC)c1
<RX_1>CC(=O)COc1ccccc1[N+](=O)[O-]
<RX_1>CC(C)(C)OC(=O)c1nc(-c2ccc(C(F)(F)F)cc2)oc1-c1cccnc1N1CCCCC1
<RX_3>CS(=O)(=O)N1CCN(S(=O)(=O)c2ccccc2-c2ccc(-c3cnc(N)cn3)c(F)c2)CC1
<RX_4>CC(C)(C)OC(=O)N1CCc2c(C(F)(F)F)n[nH]c2C1
<RX_1>Cc1cccc2c1nc(C(C)C)n2Cc1cc(=O)[nH]c2c(F)c(F)ccc12
<RX_9>Nc1cc(Cl)nc(-c2ccco2)n1
<RX_3>O=C1Nc2ccc(F)cc2C1=C1OCc2cc(CCCN3CCS(=O)(=O)CC3)ccc21
<RX_6>O=C1CCCc2ccccc2N1Cc1cccc(N2CCNCC2)c1
<RX_9>CC(c1oc2ccccc2c(=O)c1-c1ccccc1)n1cnc2c(N)ncnc21
<RX_1>COc1ccc(Nc2cccc(Cl)c2[N+](=O)[O-])cc1
<RX_1>CCOP(C)(=O)C(C(=O)NC=Cc1ccc(F)c(F)c1)c1csc2ccc(Cl)cc12
<RX_6>CC(C)(C)OC(=O)N(CC1NCCc2c1[nH]c1ccccc21)[C@H](C(=O)OC1CCCC1)c1ccccc1
<RX_1>O=C(Nc1cnccn1)C(CC1CCCC1)n1ncc(Oc2ccccc2C(F)(F)F)cc1=O
<RX_1>CC(C)(C)OC(=O)NCCOc1noc(-c2cccnc2)c1Cl
<RX_6>COc1cc(N2CCN(CC(F)(F)F)CC2)c2oc(C(=O)O)cc(=O)c2c1
<RX_2>CC(=O)OC[C@H]1O[C@@H](OC(C)=O)[C@H](NC(=O)CC2CC2)[C@@H](OC(C)=O)[C@@H]1OC(C)=O
<RX_1>COC(=O)c1ccc(O[C@@H](C)C(=O)OC)c(OC)c1
<RX_6>CN1[C@@H](Cc2ccc(O)cc2)C(=O)N(Cc2cccc3ccccc23)CC2N(C(=O)NCc3ccccc3)CCC(=O)N21
<RX_2>COC(=O)[C@@H]1CN(C(C)=O)C[C@H]1c1ccc(OC)c(OC2CCCC2)c1
<RX_1>COC(=O)c1cccc(CN2C(=O)c3ccccc3C2=O)c1
<RX_1>CC(=O)C1=C(C)NC(C)=C(C(=O)CCCCCN2CCC(c3ccccc3)(c3ccccc3)CC2)C1c1cccc([N+](=O)[O-])c1
<RX_6>Cc1cc(C)c(CC(=O)Nc2cc3ccccc3cc2C(=O)N[C@H](C(=O)O)C2CCCCC2)c(C)c1
<RX_6>CCCCOC(=O)N1CCN(C(=O)CNC(=O)c2cc(OCC(=O)O)c3cc(C)c(C)cc3n2)CC1
<RX_6>Cc1c(CCC(=O)O)ccc(OCc2cc(F)cc3cc(C#N)oc23)c1C
<RX_1>O=C1c2ccccc2C(=O)N1CC(OC1CCCCO1)c1cc2cccnc2[nH]1
<RX_5>CC(C)(Cc1ccccc1)NC(=O)C(F)(F)F
<RX_2>Cc1cccc(-c2nc3cccnn3c2-c2ccnc(NC(=O)C3CC3)c2)c1
<RX_2>COC(=O)C1=C(C)NC(C)=C(C(=O)OC)C1c1cc([N+](=O)[O-])ccc1OCCCCNS(C)(=O)=O
<RX_1>CC(C)N1CCC[C@H]1C(=O)O
<RX_1>CN(CCF)[C@H]1CC[C@H](CNc2nc(N3CCOCC3)cc(-n3c(C(F)F)nc4ccccc43)n2)CC1
<RX_1>COCc1ccc(OC)c(Br)c1OC
<RX_7>Cc1ccc2c(c1)C(c1ccc(F)cc1)CN2
<RX_1>CCOCCC(=O)Oc1c2c(c(O)c3nccnc13)C(=O)N(Cc1ccc(Cl)c(Cl)c1)C2=O
<RX_6>CC(Oc1cccc(Oc2c(Cl)cc(C(F)(F)F)cc2Cl)c1)C(=O)O
<RX_7>CC(C)(C)OC(=O)N1[C@H](CO)CC[C@@H]1c1ccccc1
<RX_1>COc1ccc(CN2C(=O)Cc3c(N4CCC(c5nc(-c6ccc(F)c(C(F)(F)F)c6)cn5CCN(C)C)CC4)ncnc32)c(OC)c1
<RX_4>CCOC(=O)c1csc(Nc2ccc(C)cn2)n1
<RX_9>Cc1cc(-c2cc(F)c(NN)cn2)on1
<RX_2>COc1cc(C(=O)/C=C/c2cn(S(=O)(=O)c3ccccc3)c3ccccc23)cc(OC)c1OC
<RX_2>CS(=O)(=O)N1CCCC(O)C1
<RX_7>FC(F)(F)c1nnc2n1N=C(N1CCC(c3c[nH]c4ccccc34)CC1)CC2
<RX_6>COc1cc(N2CCC(C(=O)O)CC2)ccc1Cl
<RX_3>CCOC(C(=O)NCc1ccc(C#N)cc1)c1c(F)cc(-c2ccccc2)cc1F
<RX_3>CC1(C)O[C@H](c2ccc(-c3ccc(CO)cc3)cc2)[C@@H](CF)N1C(=O)C(Cl)Cl
<RX_6>NC1CCN(C2CCC2)CC1
<RX_2>CC(C)c1c(C(=O)NCc2ccc(F)c(F)c2)c2ccc(C(=O)NCC(C)(C)O)cc2n1Cc1ccccc1
<RX_3>O=C(NC12CC3CC(CC(C3)C1)C2)c1nc(-c2cccnc2)n2ccccc12
<RX_2>CS(=O)(=O)N1CCC(COc2nc(N[C@H]3CC[C@@H](C)CC3)ncc2-c2ccc(N3CCOCC3)cc2)CC1
<RX_1>COc1cc2c(Oc3cc(C)c(C)nc3-c3ccccn3)ccnc2cc1OCCO
<RX_5>CC(C)(C)OC(=O)NCc1cc(F)c(C#N)c(F)c1
<RX_3>CC(=O)OCc1c(-c2cc(Nc3ccc(N4CCN(C)CC4)cn3)c(=O)n(C)c2)cc(F)cc1N1CCc2c(sc3c2CCCC3)C1=O
<RX_1>Brc1ccc2ccn(Cc3ccccc3)c2c1
<RX_7>CCOC(=O)C(Cc1ccc(OC(F)(F)F)cc1)C(O)c1ccc(F)cc1
<RX_3>O=C1Nc2cccc(C3CCNCC3)c2C1=Cc1cc2ccccc2[nH]1
<RX_9>NC[C@H]1COc2cccnc2O1
<RX_1>COC/C=C/c1nn(C(c2ccccc2)(c2ccccc2)c2ccccc2)c2cc(NC(=O)N[C@H](C)c3ccccc3)ncc12
<RX_1>CCCC(NC(=O)Cc1cc(F)cc(F)c1)C(=O)Nc1cn(C(C)(C)CNC)cn1
<RX_6>CCOc1cc(CC(=O)NC(CC(C)C)c2ccccc2N2CCCCC2)ccc1C(=O)O
<RX_6>OC1CCN(c2cccc(-n3ccnn3)c2)CC1
<RX_1>COc1cc(C2CCN(CC(N)=O)CC2)ccc1Nc1ncc2c(OCOCC[Si](C)(C)C)cc(-c3ccccc3N(C)S(C)(=O)=O)n2n1
<RX_7>COC1CN(C)CCc2ccccc21
<RX_10>Clc1cc(CBr)c(Cl)s1
<RX_3>COC(=O)c1cc(F)cc2c1-c1c(C(=O)OC)cc(F)cc1-2
<RX_7>COc1ncccc1N
<RX_3>O=Cc1ccc(C#Cc2ccc(C#Cc3ccsc3)nn2)cc1
<RX_6>O=c1ccc2ncc(F)cc2n1CCN1CCC(NCc2cc3c(cn2)OCCO3)CC1
<RX_3>Cc1cc(-c2cc(C(F)(F)F)nc(-c3ccnc(-c4cccc(S(=O)(=O)NC(C)(C)C)c4)c3)n2)ccc1Cl
<RX_3>Nc1nc(C(F)(F)F)nc2c1ncn2[C@@H]1O[C@H](CO)[C@@H](O)[C@H]1O
<RX_9>NNc1cccc(Cl)n1
<RX_3>COC(=O)c1ccc(Cc2ccc(F)cc2)c(C(=O)OC)c1
<RX_1>CCCC(CC(=O)OC)c1ccc(OCc2ccc(OC/C(=N\OC)c3ccccc3)cc2)cc1
<RX_1>CN(C)CCCOC(=O)c1cc(N2CCCC2)c(Oc2ccccc2)c(S(N)(=O)=O)c1
<RX_1>Cc1c(-c2ccccc2S(C)(=O)=O)nc2cc(F)ccc2c1N1CC(C)(C)c2ccc(N3CCOCC3)cc21
<RX_2>CC(=O)Nc1ccc([C@H]2CN([C@H](C)c3ccccc3)CCO2)cc1
<RX_2>CCNC(=O)Cn1c2c(c3cc(C)ccc31)CN(C)CC2
<RX_4>Cc1nc(-c2c(C)c(C#N)c3nc(C4CC4)oc3c2F)cs1
<RX_2>CC(C)N1CCN(C(=O)c2cccc(C=O)c2)CC1
<RX_6>COc1ccc(C(=O)c2sc(C(C)C)cc2O)cc1
<RX_1>Cc1ccc(C)c(Nc2ccnc(Nc3ccc(OCC(O)CN(C)C)cc3)n2)c1
<RX_2>CN(C)C(=O)c1ccc(Br)cc1
<RX_2>Cc1nc2nccc(Oc3ccc(NC(=O)Nc4cc(C(F)(F)F)ccc4F)c(F)c3)c2[nH]c1=O
<RX_2>CC1CN(S(=O)(=O)c2ccc3ccccc3c2)C(C)CN1C(=O)C1CCN(c2ccncc2)CC1
<RX_6>CN1Cc2cc(C(=O)NCc3cccnc3)ccc2NC(CC(=O)O)C1=O
<RX_2>Cc1cc(Br)ccc1C(=O)Nc1cccc(C(C)(C)C)c1
<RX_1>CC(O)CNc1c(S(=O)(=O)C(F)(F)F)c(C#N)nn1-c1c(Cl)cc(C(F)(F)F)cc1Cl
<RX_1>CC(C)(C)OC(=O)N1CC2CC2(CN2C(=O)c3ccccc3C2=O)C1c1ccccc1
<RX_6>O=C1CCc2ncc([N+](=O)[O-])cc2C1
<RX_7>OCc1nn(-c2ccccc2F)cc1CN1CCC2(CC1)OCC(F)(F)c1cc(Cl)sc12
<RX_1>CCOC(=O)c1ncc(Cc2ccc(F)cc2)cc1NCCN1CCCS1(=O)=O
<RX_7>COc1c2c(c(OC(c3ccccc3)c3ccccc3)c3nccnc13)C(=O)N(Cc1ccc(F)cc1)C2O
<RX_2>NNC(=O)Cc1c(F)cc2ncccc2c1F
<RX_1>O=C1c2ccccc2C(=O)N1CCCCn1ccc(-c2cccnc2)n1
<RX_7>COC(=O)c1cc(N2CCSCC2)c(C(F)(F)F)cc1N
<RX_1>O=[N+]([O-])c1ccnc(N2CCCC2)c1
<RX_7>OCc1cc(-c2ccccc2)on1
<RX_6>COc1cc2[nH]c(C(=O)O)cc2cc1Br
<RX_1>COC(=O)Cc1cccc(OCCNC2CCN(c3nc4ccc(Cl)cc4s3)C2)c1
<RX_6>Cc1cc(O)ccc1-c1cc2ccccn2c1C
<RX_6>CCSCC(O)(C(Nc1cccc2nc(C)ccc12)c1ccc(F)c(O)c1F)C(F)(F)F
<RX_6>Cc1nccc2c1c(=O)n(C)c1cc(OC[C@@H](N)CC(C)C)c(C(F)F)cc21
<RX_1>Cc1ccc(NC(=O)c2ccnc(N3CCCC3)c2)cc1-n1cnc2ccc(N3CCN(C)CC3)cc2c1=O
<RX_5>CC1(c2cc(Cn3ncc([N+](=O)[O-])n3)on2)OCCO1
<RX_2>CC(C)(C)OC(=O)NCc1cc(F)c(Oc2cc(Oc3ccc(C#N)cc3)cc(C(=O)NC3CCC(NC(=O)OC(C)(C)C)CC3)c2)c(F)c1
<RX_3>Cc1ccc(S(=O)(=O)OCC(C)[C@H]2CC=CC[C@H](C)[C@@H](O[Si](C)(C)C(C)(C)C)CCCC(=O)O2)cc1
<RX_7>NC(=O)N(Cc1ccc(N)cc1)OCc1ccccc1
<RX_6>OC[C@H]1O[C@@H](n2cnc3c(NCC(c4ccccc4)c4ccccc4)nc(N4CCC(N5CCNCC5)C4)nc32)[C@H](O)[C@@H]1O
<RX_3>Cc1ccc(N)cc1-c1ncc(F)cc1F
<RX_1>CCCCCCCCNc1ccc(C(=O)OCC)cc1[N+](=O)[O-]
<RX_2>COc1ccccc1COc1cc(COC2CN(C(=O)OC(C)(C)C)CCC2c2ccc(OCCOC(=O)c3ccccc3)cc2)cc2ccccc12
<RX_9>FCCOc1cccc(CBr)c1
<RX_3>CCCCCCCCOc1ccc(-c2ccc(C(C)=O)cc2)cc1F
<RX_2>C[C@@H](c1cc(Cl)cc(Cl)c1)N1CCC(COc2cc(F)c(C(=O)NS(C)(=O)=O)cc2Cl)CC1
<RX_3>COc1cc(Nc2c(C#N)cnc3cc(-c4coc(C=O)c4)c(OC)cc23)c(Cl)cc1Cl
<RX_6>CC(C)(C)OC(=O)N[C@H]1CC[C@H](Nc2nc(OCCO)c(C(N)=O)cc2F)CC1
<RX_1>CCOC(=O)CC1CCCc2c1n(Cc1ccc(Cl)cc1)c1c(Br)cc(F)cc21
<RX_7>C[C@H]1CC[C@@H](Oc2ccc3cc(CO)ccc3c2C(F)(F)F)CC1
<RX_1>COc1cc2c(Oc3ccc4[nH]c(C)cc4c3F)ncnc2cc1OCCCBr
<RX_1>CCOP(=O)(Cc1cc(F)ccc1F)OCC
<RX_2>CC1(C)c2cc(C#N)ccc2OC1OC(=O)CCl
<RX_7>NCCCCc1cccc(Cl)c1
<RX_6>COCOc1ccc(C(O)(CC(=O)O)c2ccccc2)cc1
<RX_1>CC(C)CN1C(=O)c2ccc(OC(C)C)cc2C1=O
<RX_7>Nc1ccc(OCCOc2ccccn2)cc1
<RX_1>CC(C)=CCN(C)C(C)(C)CNC(=O)c1ccccc1
<RX_1>CC(C)(C)OC(=O)N1CCCN(c2nc3ccccc3n2Cc2ccco2)CC1
<RX_1>CC(C)(C)OC(=O)N1CCN(c2ncnc3cc(-c4cnn(CCN5CCOCC5)c4)sc23)CC1
<RX_8>CC1=CC(=O)CC(C)(C(F)(F)F)C1=O
<RX_2>CCNC(=O)N(Cc1ccc(C(C)(C)C)cc1)NC(=O)COCc1ccc(Br)cc1
<RX_6>O[C@H]1C[C@H]2CNC[C@@H](C(c3ccccc3)c3ccccc3)N2C1
<RX_6>COc1ccc(CCCC2Sc3ccc(C(=O)O)cc3N(CC(=O)NO)C2=O)cc1
<RX_2>O=C(NCc1ncn[nH]1)C(O)c1ccc(-c2noc(-c3onc(-c4ccccc4)c3C(F)(F)F)n2)cc1
<RX_3>Clc1cc(-c2cccc3ncccc23)ncn1
<RX_3>Brc1ccc(-c2ccccn2)cc1
<RX_1>Fc1cnc(Cl)nc1NC(c1cc(C(F)(F)F)cc(C(F)(F)F)c1)c1cc(C(F)(F)F)cc(C(F)(F)F)c1
<RX_6>C[C@H]1[C@H](NC(=O)OC(C)(C)C)CNCC1(C)C
<RX_1>COC(=O)c1cc(Oc2ccc(C(F)(F)F)cc2Cl)cc(Cl)n1
<RX_1>N#Cc1ccc(CC(=O)NC2CCN(CCNc3ccccc3)CC2)cc1
<RX_1>Cc1oc(-c2ccccc2)nc1COc1cc(COc2ncccc2C#N)on1
<RX_7>CN(C)Cc1csc(CO)c1
<RX_1>CCOCCNC(=O)c1ccc(N2CCN(C(=O)c3ccccc3C(F)(F)F)CC2)nn1
<RX_3>C=CCNc1cc(-c2ccc(C(=O)NCc3cccc(OC)c3)cc2)ncn1
<RX_4>CCOC(=O)c1sc(N)nc1-c1cccc(C#N)c1
<RX_2>CNC(=O)N1CC[C@H](OCc2cc(C(F)(F)F)cc(C(F)(F)F)c2)[C@H](C(c2ccccc2)c2ccccc2)C1
<RX_2>Cc1c(N2CCN(S(=O)(=O)c3cccnc3)CC2)nc2cc(F)cc(F)c2c1Nc1cncc(N2CCOCC2)c1
<RX_6>CCc1nnc2c(O)nc3cc(OC)ccc3n12
<RX_1>Cc1nc(-c2cncc(N(C)CCc3ccccn3)n2)sc1C(=O)NCc1ccc(F)cc1
<RX_1>CC(C)(C)OC(=O)N1CCC(Oc2ncccc2F)CC1
<RX_6>CCN1CCCC1CNC(=O)c1cccc(C2Nc3ccc(C(=O)O)cc3CC2(C)C)c1
<RX_1>Nc1cc(Cl)nc(OCc2cccc3ccccc23)n1
<RX_2>Cc1c(NC(=S)NCCN)ccc2c1OCC2
<RX_2>CCOC(=O)c1cccc(OCc2ccccc2)c1CCCOS(C)(=O)=O
<RX_2>Cc1ccc(S(=O)(=O)n2ccc3nc(NNC(=O)[C@@H]4CC[C@@H](NC(=O)OC(C)(C)C)C4)cnc32)cc1
<RX_1>COc1ccc(OC(c2ccc(OC)cc2)C(Cl)(Cl)Cl)cc1
<RX_6>O=C(N[C@@H]1Cc2ccccc2[C@H]1C(CC1CC1)C(=O)O)c1cc2sc(Cl)c(Cl)c2[nH]1
<RX_1>CC1CCN(c2nc(C(C)(C)C)nc3c2nnn3Cc2ccccc2Cl)C1
<RX_6>CC(CN(C)C)C(C)(O)c1cccc(O)c1
<RX_7>CC(Cc1ccc(Br)cc1Cl)[N+](=O)[O-]
<RX_3>CC(C)OC(=O)N1CCC(c2nc3cc(-c4ccc(C=O)cc4)ccc3o2)CC1
<RX_3>CC(=O)Nc1nc(=O)[nH]cc1C(F)(F)F
<RX_2>O=C(c1ccc2cncc(-c3ccc(Cl)cc3)c2n1)N1CCNCC1
<RX_2>COc1ccc(N=Nc2ccc(O)c(C(=O)NCc3nnn[nH]3)c2)cc1
<RX_1>Cc1cn(-c2ccc(C=O)cc2F)cn1
<RX_1>CCCC[Sn](CCCC)(CCCC)c1cc2c3c(c1)CCN3C(=O)CC2
<RX_6>Cc1c(-c2noc(-c3cnc(OC(C)C)c(Cl)c3)n2)ccc2c1CC(C(=O)O)C2
<RX_1>N#Cc1ccc(N(Cc2ccc3nonc3c2)c2cncnc2)cc1
<RX_2>CCC(CC)C(=O)Nc1ccc(N2CCC(C(c3ccccc3)c3ccccc3)CC2)c(F)c1
<RX_9>C=CCOc1ccc(C[C@@H](C#N)NC(=O)OC(C)(C)C)cc1
<RX_1>Cc1nn(C(C)c2cc(Cl)c(C#N)c3c2OCCN(C(=O)OC(C)(C)C)C3)c2ncnc(N)c12
<RX_1>CC(=O)NCCNc1nc(Cl)ncc1C
<RX_2>O=C(NCc1ccccc1OC(F)(F)F)c1ccc(OCC(F)(F)F)nc1
<RX_2>CC(C)c1ccccc1C(=O)Nc1ccc(N2C(=O)CC(=O)Nc3c2ccc2ccccc32)cc1
<RX_1>CC(C)(C)c1ccc(Nc2ccn(-c3ccccc3)n2)cc1
<RX_1>CN1C(=O)C(CCN2CCN(c3ccc(F)cc3)CC2)Sc2ccccc21
<RX_2>CC(C)[C@@H](NC(=O)OC(C)(C)C)C(=O)N1C2CCC1CN(C(=O)c1ccc(Nc3ncc4cc(C(=O)N(C)C)n(C5CCCC5)c4n3)nc1)C2
<RX_1>C[SiH](C)O[C@@]1(CCOc2ccc(F)cc2CCc2ccc(F)c(F)c2)C[C@H](C(C)(C)C)CN1C(=O)OC(C)(C)C
<RX_1>CCCCCCCN(c1ccccc1)C(C)CCC
<RX_3>COc1ccc(COc2cc(-c3nc(C(C)C)cs3)nc(-c3nc(C(F)(F)F)cs3)n2)cc1
<RX_7>O=[N+]([O-])CCc1ccc(Br)cc1
<RX_8>CC(C)(C)OC(=O)N1CCN(c2nc(C=O)nc3c(F)c(Br)c(Cl)cc23)CC1
<RX_2>CON(C)C(=O)c1ccnc(C(F)(F)F)c1
<RX_2>CC1(C)Cc2cc(C(=O)NS(=O)(=O)C3CC3)ccc2NC1c1cccc(N2C(=O)OC[C@H]2Cc2ccccc2)c1
<RX_2>CC(=O)Nc1cnc(C)cn1
<RX_6>O=C(O)c1sc(C(F)(F)F)cc1OCc1ccccc1
<RX_1>COCCOCCOCCOc1cc(Nc2nccc(Oc3ccc(NC(=O)OC(C)(C)C)c4ccccc34)n2)cc(OC)c1
<RX_2>CCOc1nc(C(C)(C)C)ncc1C1=N[C@@](C)(c2ccc(Cl)cc2)[C@@](C)(c2ccc(Cl)cc2)N1C(=O)N1CCN(CCO)CC1
<RX_2>CC(C)C[C@H](NC(=O)OC(C)(C)C)C(=O)N1CC(O)C(SCc2ccccc2)C1
<RX_2>COc1cc(C(C)NC(=O)c2ccnc(N)n2)cnc1OCC(F)(F)F
<RX_1>CNCc1ccc2c(c1OC)OCO2
<RX_6>O=C(N[C@H]1CCCC[C@@H]1O)c1c[nH]c2cccnc12
<RX_2>O=S(=O)(CCCl)Nc1ccc(-c2nnc(CSCCOc3ccccc3)o2)cc1
<RX_3>O=C(NCCc1c[nH]c2ccc(Cl)cc12)c1ccc(-c2ccccc2Cl)cc1
<RX_7>Cc1ncc2n1-c1ccc(Cl)cc1C(c1ccccc1F)NC2
<RX_2>CCCCCS(=O)(=O)NC(=O)/C=C/c1ccc(OCCOC)cc1OCC1CCCCC1
<RX_7>Nc1ccc(Cc2ccc(F)cc2)cn1
<RX_7>CCOC(=O)C(O)c1ccccc1COC1CCCCO1
<RX_7>O=[N+]([O-])CCc1ccc(CCC2CCCO2)cc1
<RX_1>COC(=O)C(C)(C)Nc1cccc(C2Nc3ccc(C#N)cc3CC2(C)C)c1
<RX_7>CCCCCCCCCCCCCCCCCCCCCCOc1ccc(CO)c(OCCCCCCCCCCCCCCCCCCCCCC)c1
<RX_3>CCOC(=O)CCc1cccc(NC(=O)c2cccc(-c3ccccc3)n2)c1
<RX_2>C=COC(=O)c1cc([N+](=O)[O-])cc([N+](=O)[O-])c1
<RX_6>Cc1c(C(=O)O)[nH]c(C(N)=O)c1S(=O)(=O)N1CCCC1
<RX_9>O=C(O)/C=C/C(=O)O
<RX_3>COc1c(C)c(C(=O)c2ccc(C(F)(F)F)cc2F)c(OC)c2ccccc12
<RX_7>CC(C)Cc1ccc(-c2nc(-c3cnc(CO)cn3)no2)cc1
<RX_8>CCS(=O)[C@@H]1NC(=O)[C@H]1NC(=O)COc1ccccc1
<RX_1>OCc1ccccc1SCCCCl
<RX_3>CC(=O)c1cnc2ccc(-c3cc(F)c(O)c(Cl)c3)cc2c1Nc1ccc(N2CCN(C)CC2)nc1
<RX_1>CC(C)(C)OC(=O)NCCC1CCN(c2ccc(Br)cn2)CC1
<RX_1>CC(C)(C)OC(=O)COc1c(Cl)cc([N+](=O)[O-])cc1Cl
<RX_1>COC[C@@H]1CCN1c1c2c(nc3ccnn13)CCN(C(=O)OC(C)(C)C)CC2
<RX_4>Cc1cc(-c2nc3ccc(CN4CCOCC4)cc3c(=O)[nH]2)cc(C)c1OCCO
<RX_7>CCOC(=O)CCC(Cc1ccc2ccccc2c1)N(C)C(=O)c1cc(C(F)(F)F)cc(C(F)(F)F)c1
<RX_6>CCCCc1nc2ccc(O)cc2n1Cc1ccc(-c2ccccc2C(=O)O)cc1
<RX_2>Cc1onc(-c2ccccc2)c1COc1ccc(C(=O)NCCF)cn1
<RX_1>CCNCCN(CC)C(c1ccccc1)(c1ccccc1)c1ccccc1
<RX_7>CC(C)c1ccc(C(C)CN)cc1
<RX_1>CCCn1c(=O)sc2cc(C(C)=O)ccc21
<RX_9>CCOC(=O)c1nc(C#N)c2c(c1O)c(Br)c(Br)n2Cc1ccc(OC)cc1
<RX_6>CSc1ncc(-c2ccccc2Cl)c(C(=O)O)n1
<RX_1>C=CCn1c(=O)ccc2cc(F)c(-n3c(=O)cc(C(F)(F)F)n(C)c3=O)cc21
<RX_1>COC(=O)[C@H](OC1=C(C(=O)c2ccc(C(C)C)cc2)[C@H](c2ccc(OC(F)(F)F)cc2)N(c2ccc(C)nn2)C1=O)c1ccccc1
<RX_2>Cc1ccn(-c2ccc(C(=O)N3C[C@@H](N(C)C(=O)N(C)c4cc(C(F)(F)F)cc(C(F)(F)F)c4)[C@H](c4ccc(F)cc4)C3)cc2)n1
<RX_1>CCCOc1c(OCCSc2ncc[nH]2)cc([C@H]2CC[C@H](c3cc(OC)c(OC)c(OC)c3)O2)cc1S(=O)(=O)CC(C)O
<RX_1>COc1ccc(F)c(F)c1C(=O)c1cnc(NC2CCN(S(=O)(=O)CCCNCC(C)O)CC2)nc1N
<RX_7>CCCc1c(Cc2ccc(-c3ccccc3-c3noc(=O)[nH]3)cc2)c(=O)n(C2CCC(O)CC2)c2ncnn12
<RX_7>CC(C)(C)OC(=O)C(CN)c1ccccc1
<RX_2>C[C@@H](C(=O)N1CCOCC1)N1CC[C@H](NS(=O)(=O)c2cc3cc(Cl)ccc3o2)C1=O
<RX_6>O=C(Cc1ccccc1O)Nc1onc(-c2ccc(F)cc2)c1-c1ccncn1
<RX_6>O=C(NCc1cccs1)c1nc2c(C(F)(F)F)cc(-c3ccc[nH]3)cn2c1Cl
<RX_9>CC(C)(C)c1ccc(CC#N)cc1
<RX_3>C=Cc1cccc(C#N)c1
<RX_1>CN1C(=O)OC(C)(C)c2cc(-c3cccc(Br)c3)ccc21
<RX_5>CN(CCN1CCSc2cc([N+](=O)[O-])ccc21)C(=O)OC(C)(C)C
<RX_7>CSc1cc(=O)c2ccc(CO)cc2s1
<RX_3>COc1cccc(CN(C)C(=O)/C=C/c2cnc3c(c2)CNCC(=O)N3)c1OCC(C)C
<RX_6>O=C(O)c1cccn(-c2ccc(F)cc2)c1=O
<RX_6>Nc1nc(CCF)ccc1C(=O)O
<RX_2>Cc1ccc(NC(=O)c2ccoc2)cc1I
<RX_6>Cc1ccc(-c2nc3n(c2-c2ccc(C4(N)CCC4)cc2)-c2cccnc2Nc2ccccc2-3)cc1N
<RX_3>COC(=O)c1cc2ccc(-c3ccc(C(F)(F)F)nc3)cc2s1
<RX_2>COC(=O)c1coc(CN2CCN(C(=O)c3ccc(NC(=O)NC4CCC4)cc3)CC2)n1
<RX_7>Nc1ccc(CNC[C@H]2CCCO2)cc1
<RX_1>CC[C@H](C)[C@@H]([C@@H](CC(=O)N1CCC[C@H]1[C@H](OC)[C@@H](C)C(=O)N[C@@H](Cc1ccccc1)C(=O)N1CCCCO1)OC)N(C)C(=O)[C@@H](NC(=O)[C@H](C(C)C)N(C)CCO)C(C)C
<RX_3>CCOC(=O)c1cc(C#Cc2cccc(S(=O)(=O)Nc3ncccc3C)c2)ccc1O
<RX_4>CCOC(=O)c1cc(-c2cc(C)ccn2)n(-c2ccc(Cl)nn2)n1
<RX_1>O=CN1CCN(c2nc(N3CCS(=O)CC3)c3ncnc(SCc4ccc(F)cc4)c3n2)CC1
<RX_2>COC[C@H]1C[C@H](OS(C)(=O)=O)CN1C(=O)OC(C)(C)C
<RX_9>CC(C)(C)OC(=O)NC1(C(=O)N[C@H](C#N)Cc2ccc(-c3cccc(C#N)c3)cc2)CCOCC1
<RX_3>CC(C)(C)[SiH2]OC(C)(C)C1CC(O)(C#C[Si](C)(C)C)CCO1
<RX_2>CC(C)(C)OC(=O)N[C@@H](CC(=O)N1CCn2c(nnc2C(F)(F)F)C1)Cc1cc(F)c(F)cc1F
<RX_1>CCOC(=O)N=S(C)(=O)c1cccc(Nc2ncc(Br)c(OC)n2)c1
<RX_2>Cc1sc(C2CCCN2C(=O)CCl)cc1C(=O)Nc1ncc(F)s1
<RX_7>Cc1cc(Nc2nccc(C(F)(F)F)n2)cc(-c2cnc(C3CCSCC3)s2)c1
<RX_2>O=C(c1ccc(Cn2c3ccc(F)cc3c3c2cnn3C2CCCCO2)cc1)N1CCOCC1
<RX_2>CCCCCCCCCCCCCCCCCCCCOC(=O)c1ccccc1
<RX_1>O=[N+]([O-])c1cc([N+](=O)[O-])c(OCCO)c(C(F)(F)F)c1
<RX_2>CC(O)c1cc(Br)ccc1NC(=O)CCl
<RX_9>CCOC(=O)c1ncn2c1c(N)nc1cc(C(F)(F)F)ccc12
<RX_1>COc1ccc2c(c1)CCn1c-2cc(NCCO)nc1=O
<RX_1>CCN1C(=O)C(=O)c2ccccc21
<RX_1>CC(C)(C)c1ccc(-c2scc(C=NNC(=S)Nc3ccc(C(=O)O)cc3)c2O)cc1
<RX_1>COCCOc1cc2nccc(Nc3ccc(Cl)cc3F)c2cc1C#N
<RX_2>CC(=O)NC1CCc2c([N+](=O)[O-])cc3[nH]c(=O)c(=O)[nH]c3c2C1
<RX_8>Cc1cc(C(=O)N2CCN(C(=O)OC(C)(C)C)C[C@H]2C=O)c(-c2ccccc2)n1-c1ccccc1
<RX_1>NCCSCc1nsc(Cl)n1
<RX_1>COc1ccc(N2CCN(c3ccc(-n4cnn(C(C)C)c4=O)cc3)CC2)cc1
<RX_4>CCCCc1nc2cccc(CO)c2n1Cc1ccc(-c2ccccc2-c2nnn[nH]2)cc1
<RX_1>C=CCOC(CCCC)n1cncn1
<RX_1>CCOC(=O)c1cc2cc(OC(C)=O)ccc2n1Cc1ccc(Cl)c(I)c1
<RX_1>Cn1cncc1C(O)(c1ccc(Cl)nc1)c1ccc2c(c1)c(-c1cccc(Cl)c1)cc(=O)n2C
<RX_7>OCc1cccc(C2=CCCC2)c1
<RX_1>C[C@@H]1CN(Cc2c(Cl)cccc2C(F)(F)F)C[C@]1(CC(=O)O)C(=O)NC1CCN(CC2=CCCCC2)CC1
<RX_1>CCCCOc1ccccc1OCC(=O)O
<RX_2>O=C(Cc1ccc(Oc2ccccc2)cc1)Nc1ccc2c(cnn2CCN2CCCC2)c1
<RX_1>COC(C)[Si](C)(C)C
<RX_8>CSCC[C@H](C=O)NC(=O)OC(C)(C)C
<RX_6>C[C@@H](NC(=O)C1(NC(=O)OC(C)(C)C)CCC(N)CC1)c1ccc(F)cc1
<RX_1>COc1cc(F)ccc1-c1cc2c(s1)c(=O)n(C1CCN(C(=O)OC(C)(C)C)CC1)c(=O)n2Cc1ccccc1
<RX_1>CC(C)(C)OC(=O)N1CCN(c2nc(-c3ccnc(Cl)c3)nc3cncc(Cl)c23)CC1
<RX_6>COCC[C@H](N)C(=O)N1CCOCC1
<RX_7>CCCCN1CCN(c2cc(CO)ccc2C2CCC(C(C)(C)C)CC2)CC1
<RX_1>O=C(O)C(c1ccc(Cl)cc1)N1CCCCC1
<RX_7>CCc1cc(N)c(N)cc1Cl
<RX_2>CN1CCN(Cc2ccc(-c3cc4nccc(Oc5ccc(NC(=S)NC(=O)Cc6ccccc6)cc5F)c4s3)o2)CC1
<RX_2>CC1CCN(Cc2cccc(OCCCNC(=O)c3ccc[n+]([O-])c3)c2)CC1
<RX_2>CCN(CC)C(=O)CC(NC(=O)C1CCCCN1C(=O)N1c2ccccc2Sc2ccccc21)C(=O)CF
<RX_7>CCOc1ccc(N)cc1-c1nc2cccnc2c(=O)[nH]1
<RX_1>CSc1ncc2cc(-c3ccc(-c4cncc(C)n4)cc3Cl)c(=O)n(CCN3CCN(C4COC4)CC3)c2n1
<RX_2>C=CC(=O)OC(CC)(CC)C12CC3CC(CC(O)(C3)C1)C2
<RX_2>O=C(O)c1cccc(S(=O)(=O)N2CCOCC2)c1
<RX_1>COc1cc2cc(Nc3cc(C)[nH]n3)nc(OC3CCCC3)c2cc1OC
<RX_1>O=S1(=O)N(CCCN2CCN(c3ccc(F)cc3)CC2)c2cccc3c2N1CCC3
<RX_1>O=C1c2ccc(N3CCCCC3)cc2C(=O)c2cc3ccccc3cc21
<RX_6>O=C(O)C1(Cc2ccccc2)CCCC1
<RX_7>Nc1ccc(C2CCOCC2)cn1
<RX_1>CC1(C)OCc2cc([C@@H](O)CNCCCCCCOCCCCc3ccc4c(c3)S(=O)(=O)CCC4)ccc2O1
<RX_6>O=C(c1cc(Cc2n[nH]c(=O)c3c2CCCC3)ccc1F)N1CCCNCC1
<RX_1>CC(C)(C)OC(=O)NCCN1CCC(c2nc(-c3ccc4c(c3)C(C)(C)CCC4(C)C)cs2)CC1
<RX_2>Cc1cc(C(=O)Nc2cnc3[nH]c(I)cc3c2)[nH]n1
<RX_6>CCCC[C@]1(CC)CS(=O)(=O)c2cc(C(=O)O)c(OC)cc2[C@@H](c2ccccc2)N1
<RX_2>CCc1cc2c(N3CCN(C(=O)c4ccc(-c5ccccc5)cc4)CC3)nc(NC(=O)c3cccnc3)nc2s1
<RX_1>CC(C)(C)OC(=O)CNc1ccc([N+](=O)[O-])cc1
<RX_6>CC1(C)CN(Cc2ccccc2)CC2(CCNCC2)O1
<RX_6>O=C(O)C(F)(F)F
<RX_6>COc1cc(COc2nn(-c3ccccc3)cc2/C=C\c2csc(C(C)C)n2)ccc1OCc1nc(-c2ccc(CC(=O)O)cc2)oc1C
<RX_3>C=C[C@H]1CN(C(=O)OC(C)(C)C)C[C@@H]1O[Si](C)(C)C(C)(C)C
<RX_1>C=Cn1c(C)c(C)c2cnnc(OCc3ccccc3)c21
<RX_1>CC[C@@H](Nc1nccc(-c2cc(F)c(OC)cc2C)c1[N+](=O)[O-])C1CC1
<RX_6>CC(C)c1ccc(NC(=O)CC2NCC(C)(C)OC2=O)cc1
<RX_1>c1ccc2nc(N3CCNCC3)ccc2c1
<RX_9>COC(=O)C1=C(CBr)NC(c2nccs2)=N[C@H]1c1ccccc1Cl
<RX_2>C=CC(=O)OOC(C)(CC)NS(C)(=O)=O
<RX_1>COc1ccc2c(Oc3ccc(NC(C)=O)cc3)nc(Nc3cc[nH]n3)cc2c1
<RX_6>CCCc1ccc(-c2ccc([C@@]3(CC(=O)OC(C)(C)C)CCNCCS3(=O)=O)s2)cc1
<RX_1>OCC(O)CNc1nc(-c2ccc(Cl)c(Cl)c2)nc2ccccc12
<RX_1>Cc1c[nH]c2c(Oc3ccc(Cl)cc3Cl)cc(F)cc12
<RX_1>COc1cc2ncnc(Nc3cccc(Cl)c3F)c2cc1OC1CCN(S(=O)(=O)CCCN(C)C)CC1
<RX_1>CS(=O)(=O)Nc1cc([C@@H](O)CNC2CCN(c3ccc(NS(=O)(=O)c4cccnc4)cc3)CC2)ccc1O
<RX_1>CCOC[C@H](Oc1ncnc2c1cnn2-c1ncccc1Cl)C(=O)OC
<RX_2>CN(C)C(=O)CCCCCl
<RX_9>N#Cc1cc2[nH]c(-c3ccc(OCc4ccccc4)cc3)c(C3CCCCC3)c(=O)n2n1
<RX_3>NS(=O)(=O)c1ccc(C#Cc2cnn3ccc(-c4ccc(Cl)cc4)nc23)s1
<RX_3>COCc1ccccc1-c1ccc2cnc(Nc3ccc(N4CCC(N5CCN(C)CC5)CC4)cc3OC)nn12
<RX_1>COc1cc(C)c2c(ccn2C(=O)OC(C)(C)C)c1C(=NS(=O)C(C)(C)C)C(F)(F)F
<RX_2>CS[C@H]([C@@H](C)C(=O)NCCc1cccc(O)c1)[C@@H]1CCCN1C(=O)OC(C)(C)C
<RX_1>COc1ccc2ncc(OCCN3CCC(NC(=O)OC(C)(C)C)CC3)nc2c1
<RX_2>CNC(=O)N1CC[C@H](OCc2cc(C(F)(F)F)cc(C(F)(F)F)c2)[C@H](Cc2ccccc2)C1
<RX_6>COc1cc(NC(=O)C(=O)c2c(C)n(Cc3ccc(Cl)cc3)c3ccc(O)cc23)ccn1
<RX_6>CC(Cc1ccc(OCCN2CCCCC2)cc1)(C(=O)O)S(=O)(=O)c1ccc(Br)cc1
<RX_2>CCC(CC)(NC(=O)c1ccc(N2CC(F)(F)C2)c(OCC2CC2)n1)C(=O)N1CC(F)(F)C1
<RX_1>CCCCCCCNCc1cccc(OC)c1OCc1ccccc1
<RX_6>Cc1c(C)c2c(c(C)c1O)C(C)(C)CN2C(=O)C(C)(C)C
<RX_2>Cc1nnc(-c2ccc3occ(-c4ccc(C(=O)N5CCOCC5)c(F)c4)c3c2)o1
<RX_2>COc1cc(OCCCl)c2c(Nc3cc(CC(=O)Nc4ccccc4)[nH]n3)ncnc2c1
<RX_2>O=S(=O)(Nc1cccc(COCC(F)(F)F)n1)c1cc(C(F)(F)F)ccc1Cl
<RX_1>COc1cc([N+](=O)[O-])ccc1OCCC1CCCO1
<RX_6>CC(C)c1ccc(CCN(Cc2nccs2)S(=O)(=O)c2cc(C#N)ccc2O)cc1
<RX_2>COC(=O)c1ccc(O)c(C(F)(F)F)c1
<RX_2>CC(C)(C)OC(=O)N1CCCc2c(ccc(N3CC[C@H](NS(=O)(=O)c4ccc5cc(Cl)ccc5c4)C3=O)c2F)C1
<RX_2>Cc1cc(B2OC(C)(C)C(C)(C)O2)cc(C)c1OCCOS(C)(=O)=O
<RX_3>CC(=O)NC[C@H]1CN(c2ccc(N3CCC(C#N)(Nc4ccccc4S)CC3)c(F)c2)C(=O)O1
<RX_3>CC(C)(C)c1ccc(O)c(-c2ccc(C=O)o2)c1
<RX_3>COc1ccc(Cl)c(-c2ccc(N)nc2N)c1
<RX_2>O=C(CO)N1C2CCC1CC(Nc1ccc3[nH]ncc3c1)C2
<RX_6>C#Cc1cc(-c2csc(Cn3cc(C(=O)OCC)cn3)n2)cc(C(F)(F)F)c1
<RX_2>COc1ccc(C(=O)NCCCC(=O)N2CCc3c(OC)ccc(N4CCN(C)CC4)c3C2)cc1
<RX_1>COC(=O)CN1C(=O)N(C(C)C)C(=O)C1(C)c1ccccc1
<RX_3>CC(C)(C)NS(=O)(=O)c1ccccc1-c1ccc(-c2nnc(N)s2)c(F)c1
<RX_1>CC(=O)Nc1cc2nc(C)c(-c3cc(NC(=O)OC(C)(C)C)c(F)cc3F)cc2cn1
<RX_3>FC(F)(F)c1nc2cc(Cl)c(-c3ccc(Cl)cc3Cl)cc2[nH]1
<RX_8>CC(C)(C=O)c1ccc(Cl)cc1
<RX_2>C[C@@H](CNc1ccc(OC(F)(F)F)cc1)NC(=O)[C@H](CS(=O)(=O)Cc1ccccc1)NC(=O)N1CCOCC1
<RX_3>CC(C)OC(=O)N1CCC(Oc2ccc(-c3ccc(C[C@H](NC(=O)OC(C)(C)C)C(=O)N4CCC(F)(F)C4)c(F)c3)cn2)CC1
<RX_1>Cc1oc(-c2ccc(Br)cc2)nc1CCN1CC[C@@H](CF)C1
<RX_2>CC(=O)NCc1ccc2oc([N+](=O)[O-])c(-c3ccccc3)c2c1
<RX_6>O=C(O)c1c(Cl)cc(=O)n2c1CCC2
<RX_6>CCC(=O)C(CCCCCCc1ccccc1O)C(=O)CC
<RX_2>COCCN1CCC(=O)N(C)c2cnc(Nc3ccc(C(=O)NC4CCN(C)CC4)cc3OC)nc21
<RX_1>CC(=O)OCc1nc2cc3c(cc2c(=O)[nH]1)CCC3
<RX_3>COc1cccc2c(=O)[nH]c3sc(CN4CCOCC4)nc3c12
<RX_9>COc1cc(N)nc(C(N)=O)c1
<RX_7>CCOc1ccc(N)c(Br)c1
<RX_8>COc1ccc(C(=O)Nc2c(Cl)cncc2Cl)c2cc(C=O)nn12
<RX_2>COc1nc2c(cc1I)c(=O)c(C(=O)NCc1ccc(Cl)cc1)cn2C
<RX_1>Cn1c(CN2CCN(c3ccc4nnc(C(F)(F)F)n4n3)CC2)cc2ccccc21
<RX_1>Brc1ccc(Cn2cnc3ccccc32)cc1
<RX_1>Cc1ncccc1C(=O)N(C)c1cccnc1Cl
<RX_7>CCC1C(=O)N(CC)CCc2cc(N)c(OC)cc21
<RX_2>COc1ccc2oc(C(=O)C(C)(C)C)c(CC(=O)NCCC(C)(C)C)c2c1
<RX_3>CCOC(=O)CCc1cccc(C(O)=C2C(=O)N(C(C)=O)c3cc(F)ccc32)c1
<RX_1>CC(C)(C#N)c1cccc(Nc2cc(NCCN)nnc2C(N)=O)n1
<RX_2>COCCOC(=O)C1Oc2ccccc2Cc2ccccc2O1
<RX_6>C#Cc1ccc(C(C)(C)CCC(C)C)cc1
<RX_2>Cc1onc(-c2ccccc2F)c1COc1ccc(C(=O)NCC(F)(F)C(F)(F)F)cn1
<RX_7>CC(O)CCn1cnc(C(=O)N[C@@H](C)Cn2ccc(-c3ccc(C#N)c(Cl)c3)n2)c1
<RX_6>CC(C)=CCN1CCC(NC(=O)C2CN(c3c4c(nc5ccnn35)CCNCC4)C2)CC1
<RX_2>COC(=O)C1=C(C)NC(C)=C(C(=O)OC)N1c1cccc(NC(=S)NCCCN2CCC(C(C)(C)C)CC2)c1
<RX_1>CN(C/C=C/c1cccc(C#N)c1)c1ccc(OC2CCN(C(=O)OC(C)(C)C)CC2)cc1
<RX_2>CC(C)Cc1cc(-c2cccc(C(=O)CC(=O)Nc3cc(C(F)(F)F)c(OCC(F)(F)F)cc3NC(=O)OC(C)(C)C)c2)ccn1
<RX_1>Clc1ccc(-c2ccn(CC3CO3)n2)cc1Cl
<RX_2>O=C(OCCl)OCCCOCc1ccccc1
<RX_6>Oc1ccc(-c2ccc(-c3nc(C(F)(F)F)cn3Cc3ccccc3)o2)cc1
<RX_6>Cc1oc(-c2ccc(C(F)(F)F)cc2)nc1CCOc1ccc(CN(CC(=O)O)S(=O)(=O)N2CCCc3ccccc32)cc1
<RX_6>CNCCN(C)Cc1cn(C)nc1-c1ccc(OC(C)C)cc1
<RX_2>CS(=O)(=O)Nc1ccccc1CC#N
<RX_3>C#Cc1ccc(C[C@H](OC)C(=O)OCC)cc1
<RX_1>COCCCOC(=O)c1cnccc1S(=O)(=O)C1CCOC1C
<RX_8>CC(=O)c1cnc(Br)s1
<RX_1>CSc1ncc2ccc(CNc3ccccc3)n2n1
<RX_1>Cc1cc(C)cc(CN(C)C2CCCn3c2c(-c2ccccc2)c2cc(C)c(C)cc2c3=O)c1
<RX_9>CC(c1c[nH]c2cc(F)ccc12)C1OC(N(C)C)=NC1=O
<RX_2>O=C(NCCN1CCOCC1)c1ccc(Cl)cc1
<RX_2>Cc1nc2cc(C(=O)N3CCC[C@@H]4c5ccccc5C[C@@H]43)ccc2[nH]1
<RX_1>N#CCc1ccc(OCc2ccc(OC(F)(F)F)cc2)cc1
<RX_6>CN(C)CCCOc1c2c(nc3ccccc13)O[C@@H]1C[C@@H](C(=O)O)N(C1)C(=O)[C@H](C1Cc3ccccc3C1)NC(=O)O[C@@H]1C[C@H]1CCCCC2
<RX_3>Cc1nn(C)c(C)c1-c1cccc(CCN(C)C)c1
<RX_2>CC(C)(C)OC(=O)N(CCOc1cc(Cl)cc(C(=O)N(CCCn2ncnn2)c2ccccc2F)c1)c1ccncc1
<RX_2>CS(=O)(=O)c1ccc(CNC(=O)c2ccc(F)nc2)c(Cl)c1
<RX_1>CCOC(=O)c1cccc(OC2CCCC2)c1
<RX_1>CC(C)(C)OC(=O)NCC(=O)CCC(=O)OCCCC(=O)OCc1ccccc1
<RX_2>Cc1c(CN(C)C(=O)/C=C/c2cnc3c(c2)CCC(=O)N3)oc2ccccc12
<RX_1>CN(N)CC(=O)N1CCC(c2nc(C3=NOC(c4c(F)cccc4F)C3)cs2)CC1
<RX_6>CNc1cc(-c2noc(C)n2)ccc1CNC(=O)c1cc(OC)c(C)c(OC)c1
<RX_3>CCC[C@]1(O)CCN(C(=O)OCc2ccccc2)[C@H]1C
<RX_2>CCCCCCCCCCCCCCCC(=O)OC(CCCCCCCCCCCCCCC)CC(=O)NCC(=O)N[C@@H](Cc1ccccc1)C(=O)O
<RX_2>COc1ncc(CC(NC(=O)N2CCC(N3Cc4ccccc4NC3=O)CC2)C(=O)N2CCC(N3CCCCC3)CC2)cn1
<RX_7>Nc1ccc(-n2ccnc2)cc1
<RX_1>CC(C)(C)OC(=O)N1CCC(CCOc2ccc(Br)cc2)CC1
<RX_1>C=C(c1ccc(CN2C(=O)CSC2=O)cc1)c1cc2c(cc1C)C(C)(C)CCC2(C)C
<RX_1>CCOc1cc(CN2CCC(Nc3ccc4cc(F)ccc4n3)CC2)ccc1OC
<RX_6>Cc1cnc2[nH]cc(CN)c2c1
<RX_8>CC(C)(C(=O)c1ccccc1)S(=O)c1ccccc1
<RX_1>CCCC(CC)N(OCc1ccccc1)C(=O)Nc1ccccc1
<RX_2>C[C@@H](NC(=O)OC(C)(C)C)C(=O)N1CC(C#N)C1
<RX_9>CCOC(=O)c1cc(Cl)c(I)c(OC)c1
<RX_1>C[C@H](N)c1nc2ccn(C)c2cc1N(C)C1CN(C(=O)OC(C)(C)C)C1
<RX_9>CC(C)(C)OC(=O)N[C@H](C(=O)N1CCC[C@H]1C#N)[C@H]1CC[C@H](NC(=O)OCc2ccccc2)CC1
<RX_6>NC[C@H]1CN(C[C@@H]2COc3c(F)ccc4ccc(=O)n2c34)C[C@H]1O
<RX_3>O=C(c1ccc(Br)cc1)c1nccs1
<RX_1>COCC(COC)Nc1cc(C#CC(C)(C)C)sc1C(=O)OC
<RX_1>CCOC(=O)CN1CCc2cc(OC)ccc2C1=O
<RX_6>Cc1ccc(-c2cc(C(=O)O)cc3c2ncn3CC(C)C)nc1
<RX_1>CC(C)(C)OC(=O)N1CCC(CN=[N+]=[N-])(C2CCCCC2)CC1
<RX_6>O=C(O)c1cc2[nH]c(-c3ccccc3)c(C3CCCCC3)c2s1
<RX_6>Cc1c(-c2ccccc2)sc(N)c1C(=O)N1CCC(N2CCCC3(C2)CC(C)(C)OC3=O)CC1
<RX_1>CC(C)(C)OC(=O)n1c(-c2ccc(Cl)c3c2C(=O)NC3)cc2cc(CNc3ccc(CCO)cc3)ccc21
<RX_6>O=C(O)C(F)(F)F
<RX_6>COc1ccc(-n2nc(CO)cc2-c2ccc(Cl)c(Cl)c2)cc1
<RX_6>CNc1cccc(-c2ccc3nnc(C)n3n2)c1
<RX_1>COc1ccc(C(=O)NCc2ccc(OCCN(C)C)cc2)cc1OC
<RX_3>C=Cc1ccc(C[C@H](OCC)C(=O)OCC)cc1
<RX_2>COc1cc(C(=O)OCCC(=O)OC(C)(C)C)ccc1NC(=O)[C@@H]1N[C@@H](CC(C)(C)C)[C@](C#N)(c2ccc(Cl)cc2F)[C@H]1c1cccc(Cl)c1F
<RX_2>CC(C)CCNC(=O)CCCc1ccc([N+](=O)[O-])cc1
<RX_1>C[C@H](O)[C@H](CO)N(Cc1ccc(OC(F)F)cc1F)S(=O)(=O)c1ccc(Cl)cc1
<RX_2>Cc1ccccc1S(=O)(=O)Nc1cccc2c3c([nH]c12)C(=O)CCC3
<RX_2>CC(C)(NC(=O)OCc1ccccc1)C(=O)N[C@@H]1CCc2cc([N+](=O)[O-])ccc2NC1=O
<RX_2>COC(=O)c1cc(NC(=O)c2cc(F)cc(C(F)(F)F)c2)ccc1Cl
<RX_6>CN(C[C@@H](N)C[C@H]1CC[C@H](F)CC1)C(=O)OCc1ccccc1
<RX_6>O=C(O)c1[nH]c(=O)n(C2CCCN(C(=O)OCc3ccccc3)C2)c1-c1ccccc1
<RX_4>Cc1csc2ccc3[nH]c4c(c3c12)CN(C)CC4
<RX_2>Cc1nnc(-c2cccc(OCc3csc4c(C(=O)NCCO)cnc(N)c34)c2)o1
<RX_2>Cc1ccc(-c2ccc3c(c2)C=C(C(=O)NC2CCN(CCN(C)C4CCOCC4)CC2)CCO3)cc1
<RX_1>CCn1nc(C)c2cc([N+](=O)[O-])ccc21
<RX_4>COC(=O)c1cn(-c2cc(C(=O)O)ccc2C)nn1
<RX_9>O=C1CC(CBr)CN1c1ccc(F)cc1
<RX_1>O=[N+]([O-])c1cnc2ccc(OCc3ccccc3)cc2c1NCC1CCOCC1
<RX_8>C=CCC(=O)N1[C@H](c2ccc(F)cc2)CCC[C@@H]1C=O
<RX_2>CC(C)(C#N)c1ccc(-n2c(=O)n(S(=O)(=O)c3cc(F)cc(F)c3)c3cnc4ccc(Br)cc4c32)cc1
<RX_7>Nc1cccc(OCc2ccccc2)c1O
<RX_1>C=C(C)C(=O)OCCCBr
<RX_10>FC(F)(F)C1(c2cc(Cl)c(Cl)c(Cl)c2)CC(c2ccc(CBr)c(Cl)c2)=NO1
<RX_2>COC(OC)C(CNC(=O)c1cc2cc(OC(F)(F)F)cc(N(C)S(=O)(=O)c3cccs3)c2[nH]1)SCc1ccccc1
<RX_3>COc1ccc(-c2ccc(C(F)(F)F)cc2)cc1C(=O)N[C@H](Cc1ccc(-c2ccc(F)c(Cl)c2)cc1)C(C)=O
<RX_1>CCCCCOc1ccc(C=O)cc1C
<RX_2>C[C@@H](Oc1cccc2ncnc(Nc3ccc4c(cnn4Cc4cscn4)c3)c12)C(=O)N(C)CCO
<RX_1>Nc1cc(N)nc(SCCCC(=O)NC/C=C\COc2cc(CN3CCCCC3)ccn2)n1
<RX_6>O=Cc1cc2cnc(Br)cc2[nH]1
<RX_6>O=C(O)c1cc(N2CCN3CCC2CC3)ncc1[N+](=O)[O-]
<RX_1>C=CCOc1ccc(C)c(Nc2ccnc(Nc3cccc(C(=O)O)c3)n2)c1
<RX_6>O=C(O)c1csc(NC(=O)c2ccccc2-c2ccccc2)n1
<RX_2>CCCCCCCC/C=C\CCCCCCCC(=O)OCCN(C)C
<RX_6>O=C(O)C1(c2cccc(OCCCN(Cc3cccc(C(F)(F)F)c3Cl)CC(c3ccccc3)c3ccccc3)c2)CCC1
<RX_1>CCCN1Cc2cc(Oc3cccc(CNCc4c(C)cc(C)cc4C)c3)ccc2N=C1NC(=O)OC(C)(C)C
<RX_7>OCc1cc(Cl)ccc1OCc1ccccc1
<RX_2>CN(Cc1ccccc1Cl)C(=O)c1nnn(Cc2cc(C(F)(F)F)cc(C(F)(F)F)c2)c1Cl
<RX_7>Nc1ccc(Oc2cc(NC(=O)N3CCN(CCN4CCCC4)CC3)ncn2)c(F)c1
<RX_3>COc1nc(Cl)nc(-c2ccc(Cl)c(C)c2)n1
<RX_2>C=CCC1(S(=O)(=O)Nc2c(Nc3ccc(I)cc3F)cc(F)cc2Oc2cccc(NS(=O)(=O)CC)c2)CC1
<RX_3>O=Cc1ccc(-c2cc3c(c(C45CC6CC(CC(C6)C4)C5)c2)OCO3)cc1
<RX_1>CC(C)(C)OC(=O)N1CCC[C@H]1COc1cncc(N2CCC(CCOc3ccccc3)CC2)c1
<RX_1>CCCNC1=C(OCc2ccccc2)C(=O)O[C@@H]1[C@@H]1COC(C)(C)O1
<RX_2>CCCCCCCc1ccc(CN(C(=O)c2ccncc2)c2ccc(O)c(C(=O)OC)c2)cc1
<RX_2>C=CC(=O)NCC(C)(C)CN(CC)CC
<RX_2>Cc1nc(NC(=O)C2CC2c2ccccc2)sc1C(=O)NCc1ccccc1
<RX_8>O=Cc1cccc2cc[nH]c12
<RX_2>O=C(NCC(=O)N(CC1CCN(Cc2ccc(Cl)cc2)CC1)CC(c1ccccc1)c1ccccc1)c1ccccc1
<RX_1>CC(C)(C)OC(=O)CNS(=O)(=O)c1ccc2c(Cl)cnc(NC(=N)N)c2c1
<RX_2>CC(=O)N1CCCOc2ccc([N+](=O)[O-])cc21
<RX_2>O=C1CN(C2CCN(C(=O)c3nc4c(C(F)(F)F)cc(-c5cn[nH]c5)cn4c3Cl)CC2)C(=O)N1
<RX_2>CC(C)C(Nc1ccc(C(F)(F)F)cc1Cl)C(=O)OCc1cccc(C(=O)c2ccccc2)n1
<RX_6>O=C(Nc1cnccc1[C@H]1OC[C@H](CO)CO1)c1ccc(F)c(-c2c(F)cccc2F)n1
<RX_2>CC(=O)Oc1cccc2c1c1nn(-c3ccccc3C)c(=O)c-1cn2Cc1ccc(-n2cccn2)cc1
<RX_6>O=C(O)CN(c1cccc(C(F)(F)F)c1)S(=O)(=O)c1ccccc1
<RX_3>Cc1cccc(-c2c(CO)oc(=O)c3ccccc23)c1
<RX_9>CC(C)(C)C(CSC(F)F)=NO
<RX_10>Cc1ccccc1CN(c1ccc(C#N)c(Cl)c1)[C@H]1CC(=O)N(CCCO)C1
<RX_1>Cc1ccc(Nc2cc(NCCN)nnc2C(N)=O)nc1C(C)C
<RX_2>COC(=O)Cc1ccc(F)cc1I
<RX_1>O=C1C(=O)N(Cc2ccc(F)nc2)c2ccc(S(=O)(=O)N3CC[C@H]3COc3ccccc3)cc21
<RX_3>N#Cc1ccc(-c2ccc3c(c2)CCC(=O)C3)cc1
<RX_2>CN1CCN(c2ccc(-c3ccc4c(c3)C=C(C(=O)Nc3ccc(CN(C)C5CCOCC5)cc3)CCO4)cc2)CC1
<RX_6>CC(C)(C)OC(=O)N(CC(F)(F)F)c1cc(-c2nc(C(=O)O)co2)ccn1
<RX_3>COc1ccc2ncc(Cl)c(CC=C[C@H]3CC[C@H](NC(=O)OC(C)(C)C)CC3)c2c1
<RX_3>CCN(CC)C(=O)c1ccc(OC)cc1-c1ncccc1C
<RX_7>CC(C)(C#N)c1ccc(N)cn1
<RX_6>CC(C)Cc1onc(C(=O)O)c1C(F)(F)F
<RX_1>CC#CCOc1cc(Oc2ccc(C#N)cc2)ncn1
<RX_3>Cn1cc(-c2cccc(N)c2)cn1
<RX_6>Cn1ncc(NC(=O)c2nc(-c3c(F)cccc3F)sc2N)c1C1CCC(N)CC1
<RX_7>Cc1cccc(NC(=O)c2cccc(N)c2)c1C
<RX_7>C[C@H]1C(=O)Nc2c(N)cc(Cl)cc2N1C(=O)OCc1ccccc1
<RX_1>CCCN1CCC(c2cc(OC)c(Nc3nccc(-c4c(-c5cccc(C(=O)Nc6c(F)cccc6F)c5)nc5ccccn45)n3)cc2C)CC1
<RX_1>COCc1ncnc(NC2CSC(c3ccccc3)C2)c1OC
<RX_9>NCC1CCCN1Cc1ccccc1
<RX_6>CC(=O)N(c1cccc(OCC(=O)O)c1)C1CCc2ccc(-c3cccc(F)c3)cc21
<RX_8>COc1ccc(C(=O)c2ccccn2)c(Cl)c1Cl
<RX_1>O=C(CSc1nc2ccc([N+](=O)[O-])cc2s1)N1CCCc2ccccc21
<RX_1>Cc1ccc(Oc2ccc3nc(NC(=O)CN4CCN(C)CC4)sc3c2)cc1NC(=O)c1cccc(C2(C#N)CC2)c1
<RX_2>COCCNC(=O)COc1ccc(OCCNC[C@H](O)COc2ccccc2)cc1
<RX_3>C[Si](C)(C)C#Cc1cc(-c2cc(-c3ccc(CN4CCCCC4)cc3)cnc2F)c(N)cn1
<RX_1>Cc1cc([N+](=O)[O-])c(Nc2ccccc2C(C)C)cc1-c1ccccc1
<RX_2>CCOC(=O)c1ccc(N)nc1
<RX_3>O=C(NCCc1c[nH]c2ccc(Cl)cc12)c1cccc(-c2ccccc2Cl)c1
<RX_2>CCNC(=O)Nc1nc2cc(Br)nc(Br)c2s1
<RX_1>CC(C)Oc1ccc(C(=O)OCc2ccccc2)cc1C(C)(C)C
<RX_5>CC(C)(C)OC(=O)N1C[C@H](O)C[C@H]1C(=O)O
<RX_1>C=CCN1CC[C@]23c4c5ccc(O)c4O[C@H]2[C@@H](NC)CC[C@@]3(O)[C@H]1C5
<RX_1>O=[N+]([O-])c1cccc(F)c1CNC1CC1
<RX_1>CN(C[C@H](O)[C@@H](O)[C@H](O)[C@H](O)CO)c1nccc(-c2ccc(C(=O)NCCc3ccc4[nH]cc(C#N)c4c3)cc2)n1
<RX_6>COC(CC(=O)O)c1ccc(NC(=O)C(C)Oc2ccc(C(C)C)cc2Br)cc1
<RX_4>CC(C)C(=O)Nc1cccc(C2CCN(CCCc3c(-c4ccc(I)cc4)[nH]c4ccccc34)CC2)c1
<RX_9>N#CC1CCC2CSc3ccccc3C(=O)N2C1
<RX_7>Cc1nc(-c2nc(-c3ccc(OC(F)(F)F)cc3)no2)nn1Cc1cccc(N)c1
<RX_2>CC1CCN(C(=O)Oc2noc3nc(Cl)ccc23)CC1
<RX_1>CCOCCOCN(CCC(C)C)C(=O)C(Cl)Cl
<RX_4>COc1nc(Cl)cc(NCCc2ccc(-c3nnc(C)o3)cc2)n1
<RX_1>CNS(=O)(=O)c1ccccc1Nc1nc(Cl)ncc1[N+](=O)[O-]
<RX_2>O=C(NCCCCn1cncn1)c1ccc(Cl)c(Cl)c1
<RX_1>Cc1ccc2c(OCCN3CCC(=Cc4cccc([N+](=O)[O-])c4)CC3)cccc2n1
<RX_2>CC(=O)OC(C(C(=O)C(C)(C)C)n1cncn1)C(Cl)(Cl)Cl
<RX_2>C[C@@]1(Cc2ccc(C#N)cc2)C(=O)N(c2cc(Cl)c(F)c(Cl)c2)c2ncc(C(=O)NC3(C(=O)NC4(c5ncc(I)cn5)CC4)CC3)n21
<RX_4>COC[C@H](C)Oc1cc(OCc2ccccc2)cc(-c2nc3cccnc3[nH]2)c1
<RX_2>COC(=O)c1ccc(C2(NC(=O)c3cc(Cl)cnc3N3CC(Oc4cccc(F)c4)C3)CC2)nc1
<RX_9>CC(C)(C)OC(=O)N1CCC2(CC1)CC(=O)c1cc(C#N)ccc1O2
<RX_2>COc1cc2nccc(Oc3ccc(NC(=O)Nc4ccc(Cl)c(Cl)c4)cc3)c2cc1OC
<RX_9>NC(=O)C1(c2ccc(Br)cc2)CC1
<RX_3>CCc1c(/C=C/OC)cccc1-c1nsc(-c2ccc(OC(C)C)c(Cl)c2)n1
<RX_1>CC(C)(C)c1ccc2c(N3CCCC3)nc(Nc3cccc(Cl)c3)nc2c1
<RX_7>CN(C)c1ncccc1N
<RX_6>CC(C)C1CCc2ncnc(N3CC4(CCN(Cc5ccccc5)CC4)c4c(CN)cccc43)c21
<RX_1>C=C(C)c1snc(-c2ccc(CC)cc2)c1COc1ccc(CCC(=O)OCC)c(C)c1C
<RX_2>CC(C)(C)OC(=O)NCC(=O)N1CCN(Cc2ccccc2)CC1
<RX_1>O=C(O)c1cc(F)ccc1NCc1ccncc1
<RX_9>N#CC(CNS(=O)(=O)c1ccc(OC(F)(F)F)cc1)CN1c2ccccc2CCc2ccccc21
<RX_1>COCCNC[Si](C)(C)C
<RX_7>Cc1cc(-c2ccc(F)c(F)c2)cc(CNc2c(F)ccc(O)c2F)c1C
<RX_1>COc1cccc2cc(-n3nc(OCCN4CCOCC4)cc3C)ccc12
<RX_2>O=C1CCC(COS(=O)(=O)c2ccccc2)N1
<RX_2>CC(C)(C)OC(=O)N[C@H]1CC[C@H](COS(C)(=O)=O)CC1
<RX_6>O=C(O)CCc1ccc(OCc2cccc(-c3ccccc3C(=O)O)c2)cc1
<RX_7>Nc1cccc2[nH]ncc12
<RX_9>C=CCCOCC=NO
<RX_6>CC(=O)NC(COc1ccc2sc(C)nc2c1)CN1CCNCC1
<RX_1>CNC1CCCc2cccnc21
<RX_6>CC1(C)Cc2nc(C3CCN(c4ncc(OCCCCC(=O)O)cn4)CC3)c(C(F)c3ccc(C(F)(F)F)cc3)c(C3CCC(F)(F)CC3)c2C(O)C1
<RX_7>CC1CC(=O)NN=C1c1ccc2c(c1)NCCO2
<RX_2>CNC(=S)NNC(=S)NCCCOc1cccc(CN2CCCCC2)c1
<RX_3>CCOC(=O)/C=C/c1cccc2nscc12
<RX_6>CC(N)c1ccc(C(=O)Nc2ccccc2C(=O)Nc2ccc(Cl)cn2)c(O)c1
<RX_2>O=C(Nc1cc(C(F)(F)F)cc(C(F)(F)F)c1)c1cc(C=Cc2ccccc2)ccc1OC(=O)N1CCOCC1
<RX_6>CC(C)C1=C2[C@H]3CC[C@@H]4[C@@]5(C)CC[C@H](OC(=O)CC(C)(C)C(=O)O)C(C)(C)[C@@H]5CC[C@@]4(C)[C@]3(C)CC[C@@]2(/C=C/C(=O)N[C@@H](C)c2cccc(Cl)c2)CC1=O
<RX_3>CSc1ccc(C(=O)Cc2ccccc2)cc1F
<RX_4>Clc1ccccc1C1OC1COCc1ccccc1
<RX_2>CC(C)c1cc(C(=O)Nc2cc(Oc3ccc4nc(NC(=O)C5CC5)cn4n3)ccc2F)n(C)n1
<RX_7>COC(=O)[C@@H](OC(C)(C)C)c1c(C)cc2nc3cn2c1N1CCC(C)(CC1)OCCCC[C@H](C)Oc1cc(C)cc(F)c1-c1cccc-3c1
<RX_1>c1ccc(CSc2nsc(OCc3cncnc3)n2)cc1
<RX_1>COCC1C[C@@H](COc2cccnc2)N(C)C1=O
<RX_3>COc1ccc(-c2ccc(-n3nccc3-c3ccc(OC)c(O[C@@H]4CCOC4)c3)cc2)cn1
<RX_3>CSc1ccc(C2=C(c3ccccc3)C(=O)OC23CCC3)cc1
<RX_2>CCCC[C@H](NC(=O)O[C@@H](Cc1nnc(-c2ccccc2)o1)C(C)(C)C)C(=O)OC
<RX_2>COCC(=O)Nc1cc(C(=O)OC)cnc1Cl
<RX_9>COC(=O)c1cccc(CN=[N+]=[N-])c1
<RX_2>COc1ccc(C(=O)Nc2ccc(C(C)(C)C#N)cc2)c(Cl)c1OC
<RX_2>CC(C)C[C@H](NC(=O)c1ccc(NC2CC2)c(OCC2CC2)n1)C(N)=O
<RX_2>C=C(C)C1(CC(C)C)CCN(CC(=O)NC)C1=O
<RX_2>O=C(NC1CC1)c1ccc2cc(Br)ccc2c1
<RX_4>COc1ccc(CCCC2CO2)cc1
<RX_1>CCOc1cc(CN2CCC(Nc3nc4c(C(=O)Nc5cccnc5)cccc4o3)CC2)cc(OCC)c1F
<RX_1>CCOC(=O)CNc1ccc(C)cc1
<RX_6>CCCOc1cc(NC2CCNCC2)ccc1C(N)=O
<RX_2>COc1cc([C@@H](C)N[C@H]2CC[C@@H](c3ccc(CC(=O)N4CC(O)C4)cc3)C2)ccc1F
<RX_4>Cn1c(=O)c(-c2ccc(F)cc2)cc2c3cc(-c4csc(COC(=O)C(C)(C)C)n4)ccc3n(C)c21
<RX_2>CCOC(=O)[C@H](C)OC(=O)[C@@H](C)c1ccc(Br)cc1
<RX_6>CC(C)(C(=O)O)N1CCC(c2ncc(-c3ccc(NC(=O)Nc4c(F)cc(F)cc4F)cc3)s2)CC1
<RX_3>CCCCc1ccc(C#Cc2cccc(F)c2CCC)cc1
<RX_3>CN(C)C=C(C#N)C=O
<RX_6>COc1cc(O)c(C=O)cc1C
<RX_1>COC(=O)c1sc(-n2cnc3cc(OC)c(OCCCl)cc32)cc1OCc1ccccc1C(F)(F)F
<RX_2>O=C(CS(=O)(=NC(=O)c1cncc(C#Cc2cccc(O)c2)c1)c1ccccc1)NCCO
<RX_7>Cc1cc(Cl)cc(C)c1CO
<RX_2>CC(=O)Nc1ccc(F)c(F)c1
<RX_1>Cc1c(SCc2ccco2)cc[n+]([O-])c1C
<RX_1>CN1C(=O)CCc2cc(Br)c(N)cc21
<RX_4>Cc1c(C(=O)O)ccc2cccnc12
<RX_1>Brc1cccc(N(CCN2CCOCC2)c2ccncn2)n1
<RX_1>C=CCn1c2c(c(=O)n1-c1ccc(F)cc1F)[C@H]1CC[C@]2(C)C1(C)C
<RX_6>N[C@@H]1C(=O)N[C@@H]1Oc1ccccc1
<RX_3>CCCCOC(=O)C=Cc1ccc(C(F)(F)F)cc1
<RX_2>CC(=O)Nc1cc(C)c(Br)cc1C(C)=O
<RX_2>CCOc1cc(C(C)(C)C)ncc1C1=N[C@@](C)(c2ccc(Cl)cc2)[C@@](C)(c2ccc(Cl)cc2)N1C(=O)N1CCN(C(=O)CNc2nccs2)CC1
<RX_2>COc1ccccc1C1(O)C(O)CC(c2ccccc2)(c2ccccc2)C2CN(C(=O)Cc3c[nH]c4ccccc34)CC21
<RX_1>CCCCn1c(=O)n(Cc2ccccc2O[Si](C)(C)C(C)(C)C)c(=O)c2c1nc(Cc1ccc(NC(C)=O)cc1)n2COC(=O)C(C)(C)C
<RX_3>CC(=O)c1cc(-c2cccc(F)c2)ccc1F
<RX_1>Cc1cc(Nc2nc(Cl)nc3c2cnn3-c2ccccc2)n[nH]1
<RX_4>Fc1ccc(-c2csc(NN=C3CCN(Cc4ccccc4)CC3)n2)cc1
<RX_1>COc1ccccc1OCCN1CCC(NC(=O)c2ccccc2)CC1
<RX_6>Nc1cccc(-c2c3n(c4ncnc(N)c24)CCCC3)c1
<RX_2>COC(OC)c1cc(Oc2cccc(NC(=O)OCc3ccccc3)c2)ccc1[N+](=O)[O-]
<RX_1>CC(C)Oc1ccc(CO)cc1
<RX_7>CCc1cc2c(cc1CC)CC(NC(=O)C(F)(F)F)C2
<RX_2>CC(=O)Nc1cc(Br)ccc1C(=O)N1CCC(N(C)C)CC1
<RX_6>CCCCOc1nc(N)c2nc(OC)n(CCCCC3CCCNC3)c2n1
<RX_8>COCc1cc2c(cc1O)CC[C@@H]1[C@@H]2CC[C@]2(C)C(=O)CC[C@@H]12
<RX_2>O=C(Nc1c(C(O)(C(F)(F)F)C(F)(F)F)ccc2ccccc12)c1cc(Cl)cc(Cl)c1
<RX_2>CCOC(=O)C=Cc1ccc(C2CCCCC2)c(Cl)c1
<RX_1>Cc1ccc(CNc2cccc3nc(NC(=O)c4cccnc4)nn23)o1
<RX_1>CCOC(=O)C1CCN(CCOc2ccc(O)cc2)CC1
<RX_2>COCCCNS(=O)(=O)Cc1cccc([N+](=O)[O-])c1
<RX_3>COC=Cc1c(Cl)cc(Cl)c(=O)n1CCc1ccc(C(=O)OC)cc1
<RX_1>CC(C)C(=O)Nc1cccc(C2CCN(CCCCC(Oc3ccc(Cl)cc3)c3ccc(F)cc3)CC2)c1
<RX_3>CC(C)(C)OC(=O)/C=C/c1ncccc1N
<RX_1>CCc1nc(I)c(I)n1CCNC(=O)OC(C)(C)C
<RX_9>[N-]=[N+]=NCCc1ccccc1[N+](=O)[O-]
<RX_6>O=C(Nc1ccnc(N2CCNCC2)c1)c1cccc2c1Cc1ccccc1-2
<RX_1>CS(=O)(=O)N1CCc2c(c(-c3ccc(C(F)(F)F)cc3)nn2CCCN2CCN(c3c(Cl)cccc3[N+](=O)[O-])CC2)C1
<RX_5>CC(C)(C)OC(=O)N1CCn2c(cc3ccccc32)C1
<RX_1>CCCCCN1CCCCCC1=O
<RX_7>CC(O)C(C)n1ncn(-c2ccc(N3CCN(c4ccc(O)cc4)CC3)cc2)c1=O
<RX_1>CC[C@](O)(c1cn(Cc2ccc3c(-c4ccc(F)cc4)cc(NCc4ccccc4)nc3c2)nn1)C(F)(F)F
<RX_2>O=C1OC(=O)c2cc(C(F)(F)F)ccc21
<RX_6>CS(=O)(=O)c1ccc2nc(-c3cccc(C(F)(F)F)c3)c(CN3CCC(N4CCC(F)(F)C4)CC3)c(C(=O)O)c2c1
<RX_4>O=S(=O)(c1ccccc1)N1CC2CN(Cc3ccccc3)CC(C1)O2
<RX_1>C=CCn1c(Cl)nc2c1c(=O)[nH]c(=O)n2CC(F)(F)F
<RX_1>CCOc1cc2c(cc1OC)CCN(CC(=O)NC1CCc3ccccc31)C2Cc1ccc(OC)c(OC)c1
<RX_1>Cc1nc2cc(Sc3cccc4cnccc34)c([N+](=O)[O-])cc2s1
<RX_1>Fc1cccc(CSc2nc(Cl)cc(OC3COC(c4ccccc4)OC3)n2)c1F
<RX_1>CCS(=O)(=O)N1CCC(c2c[nH]c3c(C(N)=O)cc(-c4cccc(CNCc5ccsc5)c4)cc23)CC1
<RX_6>O=C(Nc1ccc(N2CCOCC2=O)cc1)C1CCCN1
<RX_1>ClC(Cl)=CCOc1ccc(Sc2ccc(Cl)cc2)cc1Br
<RX_6>O=C(O)C(CO)c1ccc(Nc2ncc(-c3ccc(OC(F)F)cc3)cn2)cc1
<RX_3>CCC1(O)CCc2cc(F)ccc21
<RX_7>CC(=O)N(C)c1ccc(CO)cc1
<RX_7>COC(=O)c1cc(N)ccc1Br
<RX_6>COC1(c2ccccc2C)CCc2c(C(=O)O)cc3c(nc(C)n3C)c2O1
<RX_3>COc1cc(-c2ccc(Nc3ccc(C(=O)NCc4cccnc4)cc3)c3ncnn23)ccn1
<RX_1>CC(=O)NC(CCc1ccc(-c2ccc(Sc3ccc(C)cc3)cc2F)cc1Cl)(COC(C)=O)COC(C)=O
<RX_1>O=C(O)c1cccnc1Oc1cccc(C(F)(F)F)c1
<RX_6>COc1ccc(CO[C@H](CO)CNC(=O)OC(C)(C)C)cc1OC
<RX_1>CCCCCC(C)C(C)c1cc(O)c2c(c1)OC(C)(C)C1=C2CN(CC(=O)Nc2ccccc2)CC1
<RX_6>CCC(O)(CC)Cn1nc(-c2c(C)n(CC(=O)O)c3ccc(F)cc23)c2ccccc2c1=O
<RX_2>CC(=O)C(=O)OC[C@H]1O[C@@H](n2ccc(=O)[nH]c2=O)[C@H](O)[C@@H]1O
<RX_2>CS(=O)(=O)c1ccc(-c2ccccc2)c(C(=O)N2CCN(c3ccccc3)CC2)c1
<RX_1>O=C(O)c1cc(F)c(F)cc1Nc1cc(F)c(F)cc1F
<RX_2>O=C(Nc1ccc(C(=O)N2Cc3ccccc3Oc3ncccc32)cn1)c1ccccc1-c1ccccc1
<RX_6>CN1CCN=C1c1cccc(Oc2nc(Oc3cc(C(=N)N)ccc3O)c(F)c(N(C)C3(C(=O)O)CCCC3)c2F)c1
<RX_2>NNC(=O)c1ccc(NC(=O)c2ccccc2F)cc1F
<RX_2>COC(=O)c1ccc(OC)c(C)c1
<RX_6>CC(C)(C)OC(=O)NC(CS(=O)(=O)CCN)C(=O)OC(C)(C)C
<RX_2>COc1cc(C)c(NC(=O)c2cccnc2Cl)c(Br)n1
<RX_6>CC#CCOc1cc(C#CCN2CCOCC2)cc(Sc2ccc(OCC(=O)O)c(C)c2)c1
<RX_7>COc1cc(CO)cc(Cl)c1I
<RX_7>OCc1cccc2nc(Br)nn12
<RX_1>O=C(c1cccc(F)c1)c1ccccc1Nc1ncccc1[N+](=O)[O-]
<RX_7>COc1cc(CCO)cc2c1OCO2
<RX_3>Cc1ccnc(Cl)c1/C=C/n1cnc2c(Nc3ccc(P(C)(C)=O)cc3)ncnc21
<RX_1>CCn1nc(NC(=O)NS(=O)(=O)c2ccccc2C(=O)OC)nc1SC
<RX_1>COc1cc(Nc2nc(C)cc(Cc3ccccc3)n2)ccc1-n1cnc(C)n1
<RX_6>Cc1cc(CC(=O)N2C[C@H](O)C[C@H]2C(=O)O)on1
<RX_6>CC(=O)NCc1cccc(CN)c1
<RX_6>CC(N)C(=O)Nc1cc(-c2ccccc2)n[nH]1
<RX_3>CC(C)(C)OC(=O)N1CCC(=Cc2ccccc2Cl)CC1
<RX_1>CC(=O)OCc1c(Br)cccc1-n1ccc2cc(N(C)C)ccc2c1=O
<RX_2>CN(C(=O)OCc1ccccc1)[C@H]1CC[C@@H](O)CC1
<RX_3>O=S(=O)(Nc1cc(C(O)C2CC2)c(Sc2ccc(S(=O)(=O)N3CCCCC3)cc2)cn1)c1ccc(Cl)cc1Cl
<RX_1>COc1cc(N)cc(F)c1F
<RX_4>NC(=O)N1CCC(Br)C1=O
<RX_3>Cc1c(-c2ccc(OCC(F)(F)F)cc2)c(C(=O)N(C)CC(C)(C)C)n(Cc2ccccc2)c1C(F)(F)F
<RX_2>CCOC(=O)c1ccc2c(c1)CCC2N(CCc1c[nH]c2ccccc12)S(C)(=O)=O
<RX_1>Cc1nn(-c2c(F)cccc2C#N)cc1C=O
<RX_6>O=C(O)c1cnc2ncnn2c1O
<RX_1>Fc1ccc(C2CCN(C[C@@H]3CN(Cc4ccccc4)C[C@H]3c3ccsc3)CC2)cc1
<RX_2>CC[C@@H](c1ccccc1)N1Cc2cc3c(cc2C[C@H]1C(=O)N[C@@H](Cc1ccc(-c2ccc(Cl)cc2)cc1)C(=O)OC)N(C)C(=O)[C@H](c1ccc(O)cc1)O3
<RX_2>CCOC(=O)CCN(C)C(=O)c1ccc(NC(c2oc3ccc(OC)cc3c2C)C(CC)CC)cc1
<RX_6>Cc1ccccc1N1CCNCC1c1cccc(-c2cccc(S(C)(=O)=O)c2)c1
<RX_2>CCOC(=O)Oc1ccc(F)cc1F
<RX_6>COc1cc2ncnc(Nc3ccc(F)c(Cl)c3)c2cc1OCCCN1CC2CCNCC2C1
<RX_1>COc1cc(C2CCN(CC(N)=O)CC2)ccc1Nc1ncc2c(C)cc(-c3ccccc3N(C)S(C)(=O)=O)n2n1
<RX_2>CCOc1nc(C(C)(C)C)ncc1C1=N[C@@H](c2ccc(Cl)cc2)[C@@H](c2ccc(Cl)cc2)N1C(=O)N1CCN(CCCS(C)(=O)=O)CC1
<RX_1>O=C(CNC(=O)c1cccc(C(F)(F)F)c1)NC1CN(C2CCC(n3cc(I)ccc3=O)CC2)C1
<RX_1>Nc1ccc(C2CCC(N3CC(NC(=O)CNC(=O)c4cccc(C(F)(F)F)c4)C3)CC2)cn1
<RX_9>NC(=O)CCn1nnc2c(C(N)=O)ncn2c1=O
<RX_3>COc1ccc2c(c1)[C@]1(C[C@H]1c1ccc3c(-c4ccc(N5CCC(OC(C)=O)CC5)cc4)n[nH]c3c1)C(=O)N2
<RX_6>C[C@H](CO)n1ccc2c(C(=O)NCC3(O)CCCCCC3)c(Cl)ccc2c1=O
<RX_3>CCOc1ccc(-c2c(S(C)(=O)=O)ccc(C(=O)c3cnn(C(C)(C)C)c3O)c2C)cc1
<RX_3>Clc1ccc(-c2ccccc2)cc1
<RX_6>CC(C)OC(=O)N1CC(O[C@H](C)C(=O)O)C1
<RX_1>CCOC(=O)C1CN(Cc2cc(-c3cc(-c4ccc(CC(C)C)cc4)no3)cs2)C1
<RX_7>COCc1nc(-c2cn3c(n2)-c2ccc(C4CCN(C(=O)OC(C)(C)C)CC4)cc2OCC3)n(C(C)C)n1
<RX_10>O=C(O)c1sc(-c2ccc(Cl)cc2)nc1CBr
<RX_7>Nc1cn(C2COC2)cn1
<RX_1>CC(C)(C)OC(=O)N1CCC(O)(c2ccc(Cl)cc2)C(OCc2ccc3ccccc3c2)C1
<RX_2>CC(C)(C)c1ccccc1N1CCN(C(=O)C2CCCO2)CC1
<RX_2>CCC(C)c1ccccc1OC(=O)Cl
<RX_2>CC(=O)NCC1CN(c2ccc(-c3ccc(COS(C)(=O)=O)cc3)c(F)c2)C(=O)O1
<RX_7>COC(=O)[C@H](Cc1ccc(CCCC(C)O)s1)NC(=O)OC(C)(C)C
<RX_6>CC(C)C(c1ccc(N)cc1)n1cncn1
<RX_6>COCc1cccc(CNC(=O)c2nc3scc(COCc4ccc(C(=O)O)cc4)c3c(=O)[nH]2)c1
<RX_2>COC(=O)[C@H](Cc1ccc(-c2c(C(F)(F)F)cc(C)n(C)c2=O)cc1)NC(=O)c1c(Cl)cccc1Cl
<RX_7>CCC1(CC)c2c(ccc(OC)c2OC)C(C)C2c3cc4c(cc3CCN21)OCO4
<RX_6>C/C(=C\[C@H](C(C)C)N(C)C(=O)[C@@H](NC(=O)[C@@H](N)Cc1cccc2ccccc12)C(C)(C)C)C(=O)O
<RX_1>Cn1c(=O)c2ccccc2n(CCCN2CCN(C(c3ccccc3)c3ccccc3)CC2)c1=O
<RX_2>CC(O)(CNC(=O)c1cnc(Br)c(-c2ccc(Cl)cc2)n1)C1CC1
<RX_6>CC1(C)OC(=O)N2CC[C@H](CC(=O)O)C[C@@H]21
<RX_2>CC(C)OC(=O)C(Cl)=C(Cl)Cl
<RX_1>CNc1cc(F)ccc1C(C)=O
<RX_2>CCOC(=O)COc1c(C(=O)OC)sc2c1sc1c(N(CC3CCCCC3)C(C)=O)cccc12
<RX_1>CCCCCCCCCCCCCCCCSC[C@@H](C)C(=O)N1CCC[C@H]1C(=O)O
<RX_6>Nc1nc(N)c(C(=O)O)nc1Cl
<RX_9>Nc1cccc2c1C(O)(C(F)(F)F)CC(=O)N2
<RX_2>Cn1cc(C2=C(c3c4n(c5ccccc35)CCC(CNC(=O)c3ccccc3)C4)C(=O)NC2=O)c2ccccc21
<RX_1>CCOC(=O)C(Cc1ccc(OCc2ccccc2)cc1)OCC
<RX_3>CC(=O)c1cc(C(=O)c2ccc3ccccc3c2)c[nH]1
<RX_6>C#Cc1c(N)cc(C(F)(F)F)cc1Br
<RX_2>OC(c1ccccc1)c1ccccc1
<RX_6>Fc1ccc(-c2ccccc2CO[C@H]2CCNC2)c(F)c1
<RX_4>COc1ccc(-c2nc3cc(F)c(F)cc3n2C(COc2c(C)cc(-c3nnn[nH]3)cc2C)C2CCCCC2)c(OC)n1
<RX_2>O=CN1CCC(Oc2c(F)c(F)c(F)c(F)c2F)(c2ccccc2)CC1
<RX_1>CCOC(=O)C1CCC(=O)N1Cc1ccc(F)cc1
<RX_2>CN(C(=O)c1cc2c(s1)-c1ccc(Br)cc1OCC2)c1ccccc1Cl
<RX_2>C=CCNc1nc(NC(=O)NC(C)(C)C)c2cc([N+](=O)[O-])ccc2n1
<RX_6>Cc1c(C(=O)O)cnn1-c1ncc(Br)cc1Cl
<RX_6>O=C(O)c1nn(C(=O)c2c(Cl)cccc2C(F)(F)F)c2cccc(F)c12
<RX_2>CC1(C)CC(N2CCC2C(=O)N2C[C@H](S(=O)(=O)c3ccccc3Cl)C[C@H]2C(=O)NC2(C#N)CC2)CCO1
<RX_6>CCOC(=O)Cn1ncc2c1CCC[C@H]2N
<RX_2>CCOC(=O)N1C(C)(C)COC1(C)C
<RX_2>CCCCCCCOC(=O)[C@@H](CCCNC(=O)OC(C)(C)C)Cc1ncn2c1CCc1ccccc1-2
<RX_6>COc1ccccc1CNC(=O)c1cc(C(F)(F)F)nn1-c1cccc(CN)c1
<RX_2>CCCNC(=O)[C@@H]1CSCc2c(O)cc(OC)c(C)c2C(=O)OCCCCC(=S)N1
<RX_1>COC(=O)C(OC(C)(C)C)c1c(C)nc2sc3c(c2c1Sc1ccccc1)CCCC3
<RX_3>O=S(=O)(c1ccc(C#Cc2cnn3c(C(F)F)cc(-c4ccc(C(F)(F)F)cc4)nc23)cc1)N1CCOCC1
<RX_3>COc1cc2nncc(-c3ccc(OCC4CC4)nc3)c2cc1OC
<RX_1>CC1(C)OB(c2cnn(Cc3ccncc3)c2)OC1(C)C
<RX_1>COc1ccc(Nc2cc(C)nc(SCC#N)n2)cc1
<RX_6>CC(C)c1nnc2ccc(OC3CCC(CC(=O)O)CC3)cn12
<RX_3>CC(O)c1ccncc1-c1ccc2oc(=O)n(C)c2c1
<RX_1>COc1ccc(C=NNC(=N)N)c(C)c1C
<RX_6>CCCC[C@H](NC(=O)c1nc2ccccc2cc1NC(=O)Nc1c(Cl)cccc1Cl)C(=O)O
<RX_6>CC(C)(N)Cc1nc(-c2ccccc2)no1
<RX_1>CCCCn1cnc2c1c(=O)n(CCCP(=O)(OCC)OCC)c(=O)n2CCCC
<RX_10>COP(=O)(/C=C/CBr)OC
<RX_3>C(=Cc1ccc(-c2c3ccccc3c(-c3ccc(C=C(c4ccccc4)c4ccccc4)cc3)c3ccccc23)cc1)c1ccccc1
<RX_2>CN(C(=S)Oc1ccc(Cl)c(C(C)(C)C)c1)c1ccccc1
<RX_3>COc1ccc(-c2ccccc2)cc1CN1C[C@@H]2CCCN2[C@H](C(c2ccccc2)c2ccccc2)C1
<RX_1>CCOC(=O)C(C)(C)Oc1ccc(OCc2cnc(-c3ccc(OC(F)(F)F)cc3)cc2C(F)(F)F)cc1C
<RX_1>COc1ccccc1C(c1ccc(NC(=O)C2(c3ccc4c(c3)OCO4)CC2)nc1)N1CCN(CCO)CC1
<RX_6>Nc1cccc(C(=O)NCC(=O)NC(CC(=O)O)c2ccccc2)c1
<RX_1>O=c1ccoc(CO)c1OCc1ccccc1
<RX_1>CN1CCN(CCOc2ccc([N+](=O)[O-])cn2)CC1
<RX_6>CC(Oc1cc(-n2cnc3cc(CO)ncc32)sc1C(N)=O)c1ccccc1C(F)(F)F
<RX_2>O=C(CCc1ccc(Oc2ccc(O)cc2)cc1)OCCc1ccc(O)cc1
<RX_1>CCC(CC)Nc1nc(SC)nc(Cl)c1C=O
<RX_7>O=C1CCC(C2CCC3(CC2)OCCO3)N1
<RX_9>CC(N)c1ncc(F)cn1
<RX_2>CCc1ccc(Cl)cc1-c1c(C#N)ccn1S(=O)(=O)c1ccccc1
<RX_1>COC(=O)c1cc(I)ccc1OCc1ccc(F)cc1
<RX_6>CC(C)(C)c1nc2cc(S(=O)(=O)N3CCC[C@H](C(=O)O)C3)ccc2n1CC1CCOCC1
<RX_3>CN(C)Cc1cc(N2C3CCC2COC3)nc(-c2ccc(NC(=O)NC3CC3)cc2)n1
<RX_1>CCOC(=O)c1cc(C#N)c(NC2CCC(C(=O)O)C2)nc1C
<RX_1>CC1CC(=NCc2cc(C(F)(F)F)cc(C(F)(F)F)c2)c2cc(C(F)(F)F)ccc2N1C(=O)OCc1ccccc1
<RX_7>Cc1nnn(-c2ccc(N)cc2)n1
<RX_7>CN1CCN(c2ccc(-c3c(CO)nc4ccccn34)cn2)CC1
<RX_1>CC(C)c1cn(C2C3CC4CC(C3)CC2C4)c(=O)n1CC1CC1
<RX_9>NC(=O)Cc1cccc2c(=O)cc(C3=CCCCC3)oc12
<RX_2>CC(C)(C)CC1NC(C(=O)Nc2ccsc2C(N)=O)C(c2cccc(Cl)c2F)C1(C#N)c1ccc(Cl)cc1F
<RX_2>Cc1onc(-c2ccc(F)cc2)c1CNc1cc(C(=O)NC(C)C)n(C)n1
<RX_8>COC(=O)c1nc(-c2ccc(Cl)c(S(C)=O)c2F)nc(N)c1Cl
<RX_1>CCOP(C)(=O)C(C)Oc1cc([N+](=O)[O-])c(Cl)cc1Cl
<RX_2>Cc1onc(-c2cccc(F)c2)c1-c1cn(-c2cccc(C(=O)NC3CCCC3)c2)cn1
<RX_1>Cc1nc(C(=O)N2CCC[C@H](C)[C@@H]2CNc2ccc(C(F)(F)F)cn2)c(-c2ccc(F)cc2)s1
<RX_7>COC(=O)[C@@H]1Cc2cc(N)c(O)cc2CN1C(=O)OC(C)C
<RX_2>Cc1c(C=O)c2ccccc2n1C(=O)c1cccc2ccccc12
<RX_6>O=C(NCCOc1ccc(CC(Oc2ccccc2)C(=O)O)cc1)c1ccc(-c2ccc(C(F)(F)F)cc2)cc1
<RX_7>O=C1c2cc(Br)ccc2CCC1Cc1cccnc1
<RX_6>Cc1nc(COc2ccc(Cn3cc(CCC(=O)O)c(-c4ccccc4)c3)cc2)cs1
<RX_3>N#CC(C1CCC2(CC1)OCCO2)N1CCCCC1
<RX_7>c1cc(CCC2OCCO2)c2ccncc2c1
<RX_2>CC(C)(C)c1ccc(S(=O)(=O)NCc2ccc(C(=O)Nc3ccc(F)nc3)cc2)cc1
<RX_6>CC(C)Oc1c(F)c(F)c(N)c2c(=O)c(C(=O)O)cn(C3CC3)c12
<RX_1>O=C(CCN1CCN(c2ccccc2)CC1)c1ccc2c(c1)OCO2
<RX_3>CCOC(=O)Nc1ccc(NCc2ccc(Cl)s2)cc1-c1cnc2ccccc2c1
<RX_1>CCOC(=O)C(C)=NNc1ccc(CC)cc1
<RX_3>COc1cc(C=C2C(=O)CCc3cc(Cl)ccc32)c([N+](=O)[O-])cc1OC
<RX_2>COc1ccc(C(=O)N[C@H](C)c2cccc(Cl)c2)cc1S(=O)(=O)N1CCOCC1
<RX_2>CC(C)(C)OC(=O)N1Cc2cc(NC(=O)c3ccccc3N)ccc2C(C)(C)C1
<RX_1>C=CC1(OCc2ccccc2)COC1
<RX_9>CC(C)(C)OC(=O)N1CC[C@@H](c2ccccc2)[C@H](O)C1
<RX_10>COC(=O)C(Br)c1ccc(OCOc2ccc(Cl)cc2)cc1
<RX_2>CCCNC(=O)C1CCN(c2cc(-c3ccccc3)nc3ccc(F)cc23)CC1
<RX_7>COC(=O)c1cc(OC)c(OCCCCl)cc1N
<RX_6>CN[C@H](C)C(=O)NCCCc1ccc(F)cc1
<RX_2>O=CNc1nc(C(=NOC2CCCC2)C(=O)O)cs1
<RX_1>O=[N+]([O-])c1cccnc1Nc1ccc2[nH]ccc2c1
<RX_3>COC(=O)c1ccc2c(c1)OCC(=Cc1ccc(F)cc1)C2=O
<RX_1>COC(=O)/C=C/c1ccc(CN2CCN(C(=O)OC(C)(C)C)CC2)cc1
<RX_9>COC(=O)[C@H]1C[C@H](S(=O)(=O)c2ccc(N=[N+]=[N-])cc2C(F)(F)F)C[C@@H]1OC
<RX_3>COc1ccc(CC=C(C)c2ccc3ccccc3c2)cc1
<RX_2>O=C(O)C(F)(F)F
<RX_6>O=C(O)[C@@H](C1CCCCC1)N1C[C@H](CN2CCC(c3ncc(Cc4ccccc4)s3)CC2)[C@@H](c2ccccc2)C1
<RX_1>COc1ccc([N+](=O)[O-])cc1N1CCC(N2CCN(C)CC2)CC1
<RX_1>COc1ccc(/C=N/[C@H](COc2ccc(-c3ccc(OC(F)(F)F)cc3)cc2)CN2C(=O)NC(C)(C)C2=O)cc1
<RX_7>COc1ccc(-c2[nH]c3ccccc3c2CCNCCCc2ccc3[nH]ccc3c2)cc1OC
<RX_7>CC(=O)OCC(C)(C)C(=O)N(C1CCC(O)CC1)[C@H]1CCN(C(=O)OCc2ccccc2)C1
<RX_3>COc1cccc(-c2ccc3nc(NC(=O)c4cccnc4)nn3c2)c1
<RX_2>O=C(O)C(F)(F)F
<RX_7>OCc1cccc(OCCF)c1
<RX_2>Cc1onc(-c2ncc(Cl)cc2Cl)c1C(=O)NC1CCCC(CNC(=O)OCc2ccccc2)C1
<RX_6>Cc1ccc(NC(=O)CCN)c(O)c1
<RX_8>CN(Cc1ccc(C=O)c(F)c1)C(=O)OC(C)(C)C
<RX_2>CN(C)c1cccc(N2CCN(CCCCNS(=O)(=O)CC3CCCCC3)CC2)c1
<RX_1>O=C(c1cc(C(F)(F)F)cc(C(F)(F)F)c1)N1C[C@H]2CC[C@H](N3CCCC3)CN2C[C@H]1Cc1c[nH]c2ccccc12
<RX_1>Cc1cc([N+](=O)[O-])ccc1Oc1ccnc(N)c1
<RX_6>COC(=O)c1[nH]c2cc(Cl)cc3c2c1C(CC(=O)O)CC3
<RX_7>COc1cc(C(F)(F)F)cc(SC)c1C(=O)NC1(c2ccccc2)CC(O)CN(C)C1
<RX_10>Cc1nn(CC(C)CO)c(-c2ccc(F)cc2)c1Br
<RX_1>COC(=O)c1cc(SCc2ccc(OC)cc2)c(F)c(F)c1Nc1ccccc1F
