# Supplementary material for: Transfer Learning: Making Retrosynthetic Predictions Based on a Small Chemical Reaction Dataset Scale to a New Level
Source: Molecules. 2020 May 19;25(10):2357. doi: 10.3390/molecules25102357 (PMC7287934; doi:10.3390/molecules25102357)
Supplement: Supplementary file 1 [file molecules-25-02357-s001.zip › Products of USPTO-50K for training.txt]

<RX_1>O=C1CC[C@H](CN2CCN(CCOc3cc4ncnc(Nc5ccc(F)c(Cl)c5)c4cc3OC3CCCC3)CC2)O1
<RX_6>Nc1nc2[nH]c(CCCc3csc(C(=O)O)c3)cc2c(=O)[nH]1
<RX_9>CC1(C)OB(c2cccc(Nc3nccc(C(F)(F)F)n3)c2)OC1(C)C
<RX_6>CC(C)(C)OC(=O)NCC(=O)CCC(=O)OCCCC(=O)O
<RX_1>Fc1cc2c(NC3CCCCCC3)ncnc2cn1
<RX_2>COc1ccc(S(=O)(=O)Nc2ccc3c(c2)B(O)OC3)c([N+](=O)[O-])c1
<RX_2>O=C(NS(=O)(=O)C1CC1)c1cc(C2CC2)c(OCC2CCN(S(=O)(=O)c3cc(Cl)c(Br)cc3F)CC2)cc1F
<RX_1>C[C@H](NC(=O)c1cc(Cl)cnc1Oc1cccc(F)c1)c1ccc(C(=O)OC(C)(C)C)cc1
<RX_1>c1ccc(Cn2ccc3ccccc32)cc1
<RX_9>COc1ccc(CN(C(=O)OCc2ccccc2)[C@@H]2C(=O)N(Cc3ccc(OC)cc3OC)[C@@H]2CC=C(Br)Br)cc1
<RX_3>CCCCCC(O)c1ccc(Oc2ccc3ccccc3n2)cn1
<RX_2>O=C1C[C@H](C(=O)Nc2cc(-c3cccc(COC(C(F)(F)F)C(F)(F)F)c3)n(-c3ccccc3)n2)CN1
<RX_1>CCS(=O)(=O)c1ccc(Cl)cc1CNC(=O)c1cc(Cl)c(CN2CCOC3(C2)CN(C(c2ccccc2)c2ccccc2)C3)c(C(F)(F)F)c1
<RX_2>CCC(=O)N1CC[C@@H](NC(=O)c2c(C)[nH]c3c(-c4ccc(OC)cc4OCC4CC4)ncnc23)C1
<RX_2>COC(=O)c1cc(Br)cc(C(=O)N[C@H](C)c2ccccc2)c1
<RX_2>Nc1ccc(C(=O)NCc2ccc(Oc3ccc(F)cc3)cc2)c(N)n1
<RX_2>CC(=O)SCCC(=O)N1[C@H](C(=O)N2CCC[C@H]2C(=O)O)CS[C@@H]1c1ccccc1O
<RX_1>NCCNc1ccnc2c1CC1(CN3CCC1CC3)O2
<RX_6>O=C(O)CCN1CCCC[C@H]1COc1ccc(Oc2ccc(Cl)cc2)cc1
<RX_6>COc1ccc(Oc2ncc(-c3cc(C(C)N)on3)s2)c(Cl)c1
<RX_2>CSc1nc(-c2ccc(F)cc2C)c2ccc(=O)n(-c3c(F)cccc3F)c2n1
<RX_2>COC(=O)c1ccc(CN2CCOCC2)c(OS(C)(=O)=O)c1
<RX_3>COC(=O)c1cc(C(=O)OC)cc(-c2cccc(Cl)c2)c1
<RX_1>COC(=O)c1ccc(Nc2ccccc2)cc1
<RX_3>CCCCN(CCCC)c1ccc(C=Cc2ccc(CO)cc2)cc1
<RX_5>CCOC(=O)c1cc2cc(C(CC)(CC)c3ccc(OCC4(C(C)(C)C)OCCO4)c(C)c3)cc(C)c2o1
<RX_6>COc1cc[nH]c1/C=C1\C(=O)Nc2ccc(NC(=O)Cc3cccs3)c(-c3ccc(C(=O)O)cc3)c21
<RX_9>CC(Oc1cc(-n2cnc3cnccc32)sc1C(N)=O)c1ccccc1Cl
<RX_8>O=C(Nc1cnc(Br)c(-c2ccc[n+]([O-])c2)n1)C1CC1
<RX_3>CCOC(=O)c1c(C)[nH]c(C=C2C(=O)Nc3cccc(C4CCNCC4)c32)c1CCC(=O)O
<RX_6>CCOc1ccc2ccccc2c1-c1c[nH]c(N)n1
<RX_1>CC(=O)N1CCN(c2ccc([N+](=O)[O-])c(C)c2)CC1
<RX_9>CC(C)(C)OC(=O)N1CCCC(=O)CCC1
<RX_1>COC(=O)c1cc(F)c(F)cc1Br
<RX_6>O=C(O)COc1ccc(F)c(NCc2c(F)ccc(-c3cccc(F)c3)c2F)c1F
<RX_3>COC(=O)C1SCCc2c(Br)cccc21
<RX_1>CC(C)(C)SCc1cc(NC(=O)C(C)(C)C)ccc1Cn1cc(CC#N)cn1
<RX_2>Cc1nn(-c2cccc(Cl)c2)c(C)c1C(=O)N1CCC(N2CCCC2)CC1
<RX_2>COc1cccc2c1NC(CNC(C)=O)CO2
<RX_5>CC(C)(C)OC(=O)N1CC=CC1
<RX_2>CC(C)N1CCC(Oc2ccc(C3CCN(C(=O)c4ccc(F)cc4)CC3)cc2)CC1
<RX_6>CN(c1cc(N2CCc3cc(S(C)(=O)=O)ccc32)ncn1)C1CCNCC1
<RX_3>CN(C(N)=O)c1n[nH]c2cc(-c3ccc(S(=O)(=O)N4CCC5(CC4)CN(C4CC4)C(=O)CO5)cc3)ccc12
<RX_6>C[C@]1(F)CC(F)(F)[C@@](C)(c2cc(N)ccc2F)NC1=S
<RX_2>CN(c1cc(NC(=O)OC(C)(C)C)c(NC(=O)CC(=O)c2cccc(-n3nncc3COC3CCCCO3)c2)cc1Cl)C1CC1
<RX_2>CC(=O)N1[C@H](C(=O)NCC(=O)OCc2ccccc2)CC(=O)c2ccccc2N(Cc2ccccc2)C(=O)[C@H]1CC12CC3CC(CC(C3)C1)C2
<RX_8>COc1ccccc1-n1c(=O)c2cnc(S(C)=O)nc2n1C
<RX_6>Cc1cc(O)cc2c1C(CC(=O)OC(C)(C)C)OB2O
<RX_6>O=C1[C@H](CC[C@H](O)c2ccc(F)cc2)[C@@H](c2ccc(O)cc2)N1c1ccc(F)cc1
<RX_7>NCCCC1CCCc2cc(S(=O)(=O)c3ccccc3)ccc21
<RX_6>C/C=C/c1cc(C(=O)O)c(F)cc1OCC12CC3CC(CC(C3)C1)C2
<RX_1>Cc1ccc(N2CCN(C(=O)OC(C)(C)C)C[C@H]2C)c(C)c1
<RX_6>C#Cc1cc(Cl)ccc1F
<RX_2>Nc1c(C(=O)NCC(O)(CNC(=O)c2c(Cl)cccc2Cl)C(F)(F)F)cnn1-c1ccc(F)cc1
<RX_9>CCN(CC)c1c([N+](=O)[O-])cc(C)c(N)c1[N+](=O)[O-]
<RX_7>CN(Cc1cc(CO)ccc1Oc1ccc(Cl)c(Cl)c1)C(=O)OC(C)(C)C
<RX_1>CC(=O)NC(C)CCc1ccc(Oc2ccc(OC(C)C)cn2)cc1
<RX_3>CC1CCCN1CCc1nc2ccc(-c3cccnc3)cc2s1
<RX_2>COC(=O)Nc1ccc(-c2ccccc2C(F)(F)F)cc1
<RX_2>COc1cc(NC(=O)Cn2cnc3cccc([N+](=O)[O-])c32)cc(OCCN2CCCC2=O)c1
<RX_3>C=Cc1cccc2c1CN(C(=O)O[C@@H]1C[C@@H](C(=O)OC)N(C(=O)OC(C)(C)C)C1)CC2
<RX_1>CC(C)(C)OC(=O)N1CCN(c2ccncc2[N+](=O)[O-])CC1
<RX_2>Cc1cc(Nc2nccc(C(F)(F)F)n2)cc(-c2ccc(CC(=O)N(C)C)nc2)c1
<RX_1>CC(C)(C)OC(=O)N1CCC(N2CCNC(=O)C2)CC1
<RX_6>CCOc1ccc(OCC(=O)O)c2c1C(=O)N(CSc1nnnn1-c1ccccc1)S2(=O)=O
<RX_1>CN(C)CCc1nnc(CN2C(=O)c3ccccc3C2=O)n1-c1ccccc1C(=O)c1ccccc1Cl
<RX_7>OC/C=C/c1ccc(-n2cccn2)nc1
<RX_1>CC1CCCN1CC(C)N1c2ccccc2Sc2ccc(C#N)cc21
<RX_1>CCOC(=O)c1nn(-c2ccccc2Cl)c(Br)c1CNC(C)C
<RX_2>O=C(NNc1cnc2ccc(Br)cc2n1)C1CC1
<RX_6>CC(C)(C)OC(=O)NCCCOc1cc(O)cc(C(=O)O)c1
<RX_3>CN1c2cc(-c3cccc(F)c3C#N)ccc2N(CC2CC2)S1(=O)=O
<RX_2>CCCC(=O)Nc1ccc(C=CCN2CCC(=C3c4ccccc4C=Cc4ccccc43)CC2)cc1
<RX_2>COc1cc(F)ccc1C(=O)NC1COCCn2c1nc(-c1ccncc1)cc2=O
<RX_1>CCN1C(=O)CCCc2c1ccc(Nc1ncc(Cl)c(Nc3ccccc3-n3cccn3)n1)c2OC
<RX_1>Cc1ccc(-c2noc(N3CCC3)n2)cc1[N+](=O)[O-]
<RX_6>N#Cc1cc(COc2ccc3c(c2)cc2n3CCC2CC(=O)O)cc(OC(F)(F)F)c1
<RX_7>NCCCCN1CCC(Cc2nc3ccccc3n2Cc2ccco2)CC1
<RX_2>CS(=O)(=O)c1ccc(Cn2c(=O)c(C(=O)NCCN3CCCC3)c(O)c3ncc(Cc4ccccc4)cc32)cc1
<RX_2>COc1nc(Cc2cccc(Br)c2NS(=O)(=O)C(F)F)nc(OC)n1
<RX_1>C/C(=N\N1CCNC1=O)c1cnc2nnn(Cc3ccc4ncccc4c3)c2n1
<RX_9>COc1ccc2c(c1)C(C)(C)C(=NO)CC2
<RX_1>CCCCOc1nc(N)c2nc(OC)n(CCCC3CCCN(C(=O)OCc4ccccc4)C3)c2n1
<RX_1>OCCOc1cccc(OCc2ccccc2)c1
<RX_6>CC(C)(C)OC(=O)N[C@@H]1C[C@H]1c1cccc(C(=O)O)c1
<RX_5>CC(C)(C)OC(=O)N1CCN(c2cccc(Br)n2)CC(O)C1
<RX_6>CC(C)N1CCn2c(Cc3cccc(Cl)c3Cl)nc(=O)c(O)c2C1=O
<RX_7>COc1cc2nccc(Oc3ccc(NC(=O)Nc4ccccc4)cc3)c2cc1CN
<RX_1>Cc1ccc2nc(N3CCS(=O)(=O)c4cc(Oc5ccccc5)ccc4C3)cc(Cl)c2c1
<RX_6>COC(=O)C(Cc1ccc(C(F)(F)P(=O)(OC(C)(C)C)OC(C)(C)C)cc1)(Cc1ccc(C(F)(F)P(=O)(OC(C)(C)C)OC(C)(C)C)cc1)C(=O)O
<RX_6>CC(C)(C)OC(=O)N1CCN(Cc2cccc(O)c2)CC1
<RX_5>O=C(O)c1ccc(CNC(=O)C(F)(F)F)cc1
<RX_2>COc1ccc(Cn2cc(-c3ccnc(NC(C)(C)C)c3)c(-c3cccc(NC(=O)Nc4ccc(C(F)(F)F)cc4)c3)n2)cc1
<RX_3>CC(C)(C)OC(=O)N1CC=C(c2ccc([N+](=O)[O-])cc2)CC1
<RX_2>CCCCc1c(C(=O)NN2CCCCC2)nc(-c2ccccc2Cl)n1-c1ccc(Cl)cc1
<RX_5>CC(C)(C)OC(=O)N1CC[C@H](O)[C@@H]1C(=O)O
<RX_2>CC(C)(C)OC(=O)[C@@H]1C[C@H](COS(C)(=O)=O)CN1C(=O)OC(C)(C)C
<RX_6>O=C(O)c1cc(NC(=O)c2ccccc2Cl)[nH]n1
<RX_6>Cc1ccc(C(=O)Nc2cc(C(F)(F)F)ccc2F)cc1C(=O)O
<RX_1>CN(CCCCCCC1=C(c2ccc(F)c(F)c2)CCCc2cc(O)ccc21)CCCCS(=O)(=O)CCC(F)(F)C(F)(F)F
<RX_2>CCNC(=O)Oc1cnn(C(C)(C)C)c1
<RX_1>CCOC(=O)COc1cccc(-c2noc(-c3ccc(OC(C)C)c(C#N)c3)n2)c1CC
<RX_3>C=CC(=O)C[C@H]1C[C@H](c2ccc(OC)cc2)[C@@H](OCc2ccc3c(c2)N(CCCOC)CCO3)CN1S(=O)(=O)c1ccc(C)cc1
<RX_2>CN(C)CCNC(=O)Cc1ccc(OCc2ccc(-c3ccccc3)cc2)cc1
<RX_2>NC(=O)[C@H](CC1CC1)NC(=O)c1ccc(N2CC(F)(F)C2)c(OCC2CC2)n1
<RX_3>COc1cc(C)c2c(c1-c1ccc([C@@H](C)CNC(=O)OC(C)(C)C)cc1)c1cc(C)sc1c(=O)n2COCC[Si](C)(C)C
<RX_7>Cc1cc(CO)c2cccc(OCc3ccccc3)c2n1
<RX_8>Cc1ccc(C#N)c[n+]1[O-]
<RX_7>N[C@@H]1CCC[C@H](CO)C1
<RX_2>CC(C)(C)OC(=O)N1CCN(c2ccccc2OC2CCCN(C(=O)c3ccccc3)C2)CC1
<RX_2>CCOC(=O)N1c2ccc(OC)nc2[C@H](NC(=O)O[C@@H](C)c2ccccc2)C[C@@H]1CC
<RX_2>Cc1csc(N2C(=O)C(Cc3ccccc3)NC2=S)n1
<RX_6>COc1cc(C2(O)C(=O)N(C(c3ccccc3)c3ccccc3)c3ccccc32)c(O)cn1
<RX_9>N#Cc1ccc(CN=[N+]=[N-])s1
<RX_6>CN(C)C1(c2cccs2)CCN(CCN)CC1
<RX_6>COC(=O)C1(C)CCNCC1
<RX_6>O=C(O)c1cnc(N2CCOCC2)cc1Oc1ccccc1
<RX_6>CCOC(=O)CCc1ccc(O)c(C)c1C(F)(F)F
<RX_1>O=C(c1ccc(Cl)cc1)N1CC(O)C(N2CCN(Cc3ccc(Cl)cc3)CC2)C1
<RX_2>COc1cc2ncnc(N3CCN(C(=O)N(c4ccccc4)c4ccccc4)CC3)c2cc1OC
<RX_6>O=C(O)[C@@H]1CC(=O)N1Cc1ccccc1
<RX_2>CCOC(=O)CNC(=O)[C@@H]1CS[C@H](c2ccccc2O)N1C(=O)CCSC(=O)c1ccccc1
<RX_1>CSc1ccc(CN2CCC(=O)C(C(c3ccccc3)c3ccccc3)C2)cc1
<RX_3>CC(C)c1noc(N2CCC(COc3ccc(-c4ccc(S(=O)(=O)NCCO)cc4)cc3)CC2)n1
<RX_2>O=C(C=Cc1cccnc1)Nc1ccc(S(=O)(=O)c2cccc(OC(F)(F)F)c2)cc1
<RX_2>Cc1nc(C(=O)N2CCC[C@@H](Nc3ncc(Br)cn3)C2)c(-c2ccc(C)c(C)c2)s1
<RX_2>CCOC(=O)CC1CCC(c2ncc(-c3ccc(NC(=O)c4nc(-c5ccccc5)oc4C)cc3)s2)CC1
<RX_2>CCC1=C(C(=O)OCc2ccccc2)C(c2ccc(F)cc2F)N(C(=O)Oc2ccc([N+](=O)[O-])cc2)C(OC)=N1
<RX_6>COc1cc(OC)cc(C(=CC#N)c2ccc(O)c(OC)c2)c1
<RX_7>CC(C)(C)OC(=O)Cn1cnc(-c2ccc(N)cc2)c1
<RX_7>COc1cc(N2CCN(C(C)C)CC2)c(F)cc1N
<RX_3>O=C(O)NCc1cccc(-c2ccoc2)c1
<RX_3>Cc1ccnc(C(=O)c2cn(-c3cccc(-c4cccnc4F)c3)cn2)c1
<RX_2>COc1ncc(Cl)nc1NS(=O)(=O)c1cccc(Cl)c1Cl
<RX_2>COc1ccc(-c2cc(NC(=O)c3ccccc3C)on2)cc1
<RX_2>COC(=O)CCCCCCNC(=O)C(=O)c1cn2c3c(cccc13)CCC2
<RX_3>COc1ccccc1-c1ccc(C=O)s1
<RX_2>CC(C)(C)n1cc(C(=O)c2cncc(NC(=O)Cn3cc(C4CC4)cn3)c2)c2cnc(N)nc21
<RX_3>COC(=O)c1cnc(-c2ccc(OC)cc2F)cc1C(F)(F)F
<RX_8>CCCCC(C=O)CC
<RX_1>CC1CN(c2ccc(C(F)(F)F)cn2)C(C)CN1CC(=O)Nc1ccc(Br)nc1
<RX_9>C#CC(CCCCC)c1ccc2c(c1)N(C(=O)OC(C)(C)C)CCC2(C)C
<RX_2>CCCCCCCCCCCC(=O)N(C)CCOC(=O)C(C)(C)C
<RX_3>COc1cc(C=O)cc(C(C)C)c1
<RX_1>CC(C)(C)OC(=O)N1CCC(CCS(=O)(=O)c2ccc(OCC#N)cc2)CC1
<RX_6>C[C@H](c1ccccc1)N(CC(=O)O)S(=O)(=O)c1ccc2c(Cl)cnc(NC(=N)N)c2c1
<RX_1>CC(NCc1cccc(Cl)c1)c1cnc2c(c1)c(O)c(-c1ccccc1)c(=O)n2OCc1ccccc1
<RX_10>COc1cc(C(=O)N2CCN(C(=O)CCCC(O)C(c3ccc(F)cc3)c3ccc(F)cc3)CC2)cc(OC)c1OC
<RX_1>C=CCCC(=O)N1CCc2nnc(N(C)N)cc2C1
<RX_1>CN1Cc2cc(Cl)ccc2-n2c(nnc2N2CCC3(CC2)OC(=O)c2ccccc23)C1
<RX_2>O=c1c(O)c(-c2ccc3c(c2)OCO3)oc2ccc(NS(=O)(=O)c3ccc(Br)cc3)cc12
<RX_3>CC(C)n1c(C=CC2CC(CC(=O)OC(C)(C)C)OC(C)(C)O2)c(-c2ccc(F)cc2)c(-c2ccccc2)c1C(=O)NCc1ccc(COC(=O)C(C)(C)C)cc1
<RX_1>CCSc1ccc(-c2[nH]c(-c3ccccc3)nc2-c2ccncc2)cc1C(=O)O
<RX_2>CC(=O)Nc1ccc(Br)cc1CO
<RX_9>O=C1Nc2ccccc2C1c1cc(Br)ccc1O
<RX_1>C=CCNc1c(S(C)(=O)=O)ccc(C(=O)O)c1C
<RX_6>COc1ccccc1N1CCC(=O)CC1
<RX_1>CCOC(=O)CN(Cc1ccccc1Cl)C(=C(C#N)C#N)N1CCC[C@@H](NC(=O)OC(C)(C)C)C1
<RX_6>Cc1cccc(-c2nccnc2N2CCNCC2)c1
<RX_2>O=C(CSC12CC3CC(CC(C3)C1)C2)Nn1nc(C(F)(F)F)c2ccccc2c1=O
<RX_2>C[C@@H](CNC(=O)c1coc(C(C)(C)O)n1)n1ccc(-c2cc(F)c(C#N)c(Cl)c2)n1
<RX_2>COc1c(C(=O)NNC(=O)OC(C)(C)C)ccc2c1c(/C=C/c1cccc(F)c1)nn2C(c1ccccc1)(c1ccccc1)c1ccccc1
<RX_6>O=Cc1ccc(-c2ccc3c(c2)COC3=O)s1
<RX_6>CO[C@@H]1CC[C@@H](N)c2ccccc21
<RX_6>COC(=O)[C@H](Cc1ccc(O)cc1)NC(=O)[C@@H](NC(=O)[C@H](CCCNC(=N)N)N[N+](=O)[O-])C(C)C
<RX_1>C[C@H]1CCC(c2ccccc2)S(=O)(=O)N1Cc1cc(F)c(Br)cc1F
<RX_8>CC(C)(C)[Si](C)(C)O[C@H]1C[C@H](n2cc(I)c3c(N)ncnc32)O[C@]1(C=O)CO
<RX_1>COC(=O)c1ccc2c(C(=O)c3ccc(OCCN4CCCCC4)cc3)c(-c3ccc(OCCN4CCCC4)cc3)sc2c1
<RX_1>COCCOCCOCCOc1cc(Nc2nccc(Oc3ccc(NC(=O)Nc4cc(C(C)(C)C)cc(Nc5ncccn5)c4OC)c4ccccc34)n2)cc(OC)c1
<RX_1>C#CCN1C(=O)COc2cc(-c3nn(C)c(C(F)(F)F)c3Cl)c(F)cc21
<RX_2>COc1ccc(Cn2nccc2NC(=O)CSc2nnnn2-c2ccccc2C)cc1
<RX_3>Cc1c(/C=C2\C(=O)Nc3ccc(-c4ccccc4)cc32)[nH]c2c1C(=O)N(CCN1CCCC1)CCC2
<RX_3>O=Cc1ccc(Br)cc1OC(F)(F)F
<RX_6>COc1ccc2c(c1)C(c1ccc(Cl)cc1)=N[C@@H](CC(=O)NCCCN)c1nnc(C)n1-2
<RX_10>COC(=O)c1cc2cccc(CBr)c2o1
<RX_1>CC(=O)Nc1ccc(Sc2cccn3nc(Nc4ccc(C5CCN(C(=O)OC(C)(C)C)CC5)cc4)nc23)cc1
<RX_1>CC[C@@H](c1ccccc1)N(Cc1ccc(C#N)cc1)S(=O)(=O)c1ccc(C(=O)OC)cc1
<RX_7>COc1ccc(CCN2CC3C[Se]CC(C3)C2)cc1
<RX_6>O=C(NC1CCNCC1c1ccc(F)cc1)c1ccc(-c2cccc(F)c2)nc1
<RX_3>C=CCc1ccc(C2OCC(C)(C)CO2)cc1
<RX_2>O=C(/C=C/c1ccoc1)N[C@H]1CN2CCC1CC2
<RX_1>CCOC(=O)CC1CCN(c2ccc3c(C(=O)NCC4CCCCC4)c(Cl)ccc3n2)CC1
<RX_6>CC#Cc1ccc(C(CN2CCNCC2)C2(O)CCCCC2)cc1
<RX_1>Cc1cc(F)ccc1[C@H]1CN(CC(N)=O)CC[C@@H]1C(=O)N(C)[C@H](C)c1cc(C(F)(F)F)cc(C(F)(F)F)c1
<RX_7>OCc1cc(F)nc(F)c1
<RX_3>COC(=O)Cc1ccc(C#Cc2cc(OC)c3c(c2)C(C)(C)CCC3N(C)C2CC2)cc1F
<RX_1>CN1C(=O)CN(C(=O)OC(C)(C)C)Cc2ccccc21
<RX_3>O=C(CCCN1CCC(C(O)(c2ccccc2)c2ccccc2)CC1)c1ccc(-c2ccccc2)cc1
<RX_1>COc1ccc(CCN2CCC(C(=O)c3nc4ccccc4s3)CC2)cc1
<RX_3>CCCNC(=O)c1nnc2c(-c3cnc(OC)nc3)cccc2c1N
<RX_6>CCCCCC1CCc2c(I)c(O)c(F)c(F)c2O1
<RX_1>CC1(CN2CCN(C(=O)/C=C/c3ccc(Cl)c(Cl)c3)CCC2=O)CO1
<RX_6>Cc1c(O)cc(C(C)(C)C)c(O)c1C(=O)Nc1ccc(S(=O)(=O)C(F)(F)F)cc1Cl
<RX_7>Nc1cc(Br)c2[nH]ccc2c1
<RX_2>Cc1cc(O)c(C(=O)Nc2ncc[nH]2)c(=O)n1C
<RX_9>CC[C@@H](CN(C)S(=O)(=O)C1CC1)N1C(=O)[C@@](C)(CC(N)=O)C[C@H](c2cccc(Cl)c2)[C@H]1c1ccc(Cl)cc1
<RX_2>COc1cc2c(Oc3ccc4[nH]c(C)cc4c3F)ncnc2cc1OC[C@@H]1CCCN1S(C)(=O)=O
<RX_2>CN(C(=O)Oc1ccc(Oc2ccc(Cl)c(Cl)c2)nn1)c1ccccc1
<RX_2>Nc1ncc(Br)cc1C(=O)c1cccc(N2CCCN(C(=O)CC(F)(F)F)CC2)n1
<RX_1>CN1CC[C@]23CC(=O)CC[C@H]2[C@H]1Cc1cccc(Oc2nnnn2-c2ccccc2)c13
<RX_1>CN1CC[C@]23c4c5ccc(OCCCN6C(=O)c7ccccc7C6=O)c4O[C@H]2[C@@H](O)C=C[C@H]3[C@H]1C5
<RX_4>Cc1ccc2[nH]c(-c3ccc(C(F)(F)F)cc3)c(CCCN3CCC(c4cccc(NC(=O)C(C)C)c4)CC3)c2c1
<RX_1>NC1(n2cnnn2)N=C(Cc2ccccc2)C([N+](=O)[O-])=CN1
<RX_1>CS(=O)(=O)c1ccc(CNc2ccc(-c3c(N)nc(N)nc3C3CCCC3)cc2)cc1
<RX_2>CC[C@H](NC(=O)[C@@H]1C[C@@H](S(=O)(=O)c2ccc(N3CCOCC3)cc2Cl)CN1C(=O)C1(c2ccc(Cl)cc2)CC1)C(=O)C(=O)NC1CC1
<RX_2>CNC(=O)c1cnc(-c2nc3c(s2)CCN(C2CCC2)CC3)cn1
<RX_1>COc1cc2c(cc1OC)-c1cc(=O)n(C)c(=O)n1CC2
<RX_1>COc1cc(-c2ccc(Cl)c(C)c2)c(F)cc1Nc1ccc(SCc2ccccc2)cc1C=O
<RX_1>COc1ccc(Cn2c(NN=Cc3ccc(-c4ccccc4)cc3)cc(=O)n(C)c2=O)cc1
<RX_2>O=C1Nc2ccccc2CC1N1CCN(C(=O)C[C@@H]2Cc3ccc4[nH]ncc4c3CN(Cc3ccccc3)C2=O)CC1
<RX_6>CC(C)N1CCN[C@H](C)C1
<RX_6>O=C(O)c1ccc(NC(=O)c2ccccc2-c2ccccc2)cc1
<RX_7>Cc1cccc(C2NCCC(c3cccc(Cl)c3)C23C(=O)Nc2cc(Cl)ccc23)c1
<RX_1>Nc1ccn(-c2ccccc2)n1
<RX_1>CN1CCc2sccc2C(Oc2ccccc2Br)C1
<RX_2>Cc1ccc(OC(=O)CCCl)cc1
<RX_6>O=C(O)CCOCCCc1cccc(-c2nc(=O)c3ccccc3s2)n1
<RX_7>CCOC(=O)[C@H]1CC[C@@H](c2ccc(N)c3c(=O)c(C)c[nH]c32)CC1
<RX_7>OCc1ccc(CBr)cc1Br
<RX_6>O=C(O)c1ccc2nc(-c3ccc(F)cc3)c(N3CCCc4ccc(F)cc43)nc2c1
<RX_1>CC(C)(C)OC(=O)N1CCC(Oc2ccc([N+](=O)[O-])c(F)c2)CC1
<RX_1>O=C1S/C(=C\c2ccc3c(cnn3Cc3ccc(Cl)cc3C(F)(F)F)c2)C(=O)N1[C@@H]1CCN(CCO)C[C@H]1F
<RX_2>COCC(=O)N1CC[C@@H](NC(=O)c2c(C)[nH]c3c(-c4c(OCC5CC5)ccc5c4OCO5)ncnc23)C1
<RX_1>COC(=O)c1ccnc(OC)c1
<RX_1>Cc1c(C)n(-c2cccnc2)c2ccc(Br)cc12
<RX_1>CCOc1ccc(-c2nc3ccccn3c2-c2ccnc(Nc3ccc(C4CCN(CC(C)C)CC4)cc3OC)n2)cc1C(=O)Nc1c(F)cccc1F
<RX_2>O=C(OCCCS(=O)(=O)[O-])C12CC3CC(CC(C3)C1)C2
<RX_6>O=C(C=Cc1ccc(Cn2cc(-c3ccc(CN4CCCC4)cc3)nn2)cc1)NO
<RX_3>Cc1c(-c2csc(C=O)c2)sc2c(N3CCOCC3)nc(Cl)nc12
<RX_1>CCCCc1nc(C)n(-c2ccc3c(c2)C(O[Si](C)(C)C(C)(C)C)CC3)c(=O)c1Cc1ccc(-c2ccccc2C#N)cc1
<RX_6>O=C(N[C@@H]1CCCc2cc(CO)c([N+](=O)[O-])cc21)C(F)(F)F
<RX_5>CC(C)(C)OC(=O)N1CCC(O)(c2ccc(Cl)cc2)CC1
<RX_2>CCOCCn1c(N2CCCN(CCC3(c4ccccc4)CCN(C(=O)c4cc(-c5nnn[nH]5)ccc4OC)C3)CC2)nc2ccccc21
<RX_1>N#Cc1c(Nc2ccc(C(F)(F)F)cc2[N+](=O)[O-])sc2ccccc12
<RX_2>CCN(CC)C(=O)c1ccccc1Cl
<RX_6>O=C(O)Cc1cccc(Oc2cccc(-c3nnc(Nc4ccc(Cl)c(Cl)c4)s3)c2)c1
<RX_9>[N-]=[N+]=Nc1nc(C(F)(F)F)nc(-c2ccccc2)c1-c1ccccc1
<RX_1>CCOC(=O)C1CCN(CCOc2cc3nccc(Oc4cc5ccccc5nc4C)c3cc2OC)CC1
<RX_6>c1cc(N2CCCC2)ccc1C1CCNCC1
<RX_2>O=C(NC1CCCCC1)Oc1ccc2c(c1)B(O)OC2
<RX_6>CC(C)c1nc(CO)n(CCCc2ccccn2)c1Sc1cc(Cl)cc(Cl)c1
<RX_4>CC1(C(=O)Nc2ccc(C#N)c(C(F)(F)F)c2)CO1
<RX_2>COc1ccc(C(=O)Nc2cnc3c(c2)CN(Cc2ccccc2)CC3)cc1Br
<RX_7>COC(=O)N[C@@H]1CCCN2c3cc(Br)c(F)cc3Oc3cc(F)ccc3[C@@H]12
<RX_1>COCCOc1ccn2c(-c3ccc4cccc(OCC5CCN(C)C5)c4n3)cnc2c1
<RX_2>COc1c(C(=O)NCc2ccc(F)cc2)nc(N2CCCCS2(=O)=O)n(C)c1=O
<RX_3>Cc1c(-c2ccnn2-c2ccc(C#N)cc2)cn2ccnc2c1-c1cccc(C(F)(F)F)c1
<RX_6>CCCCCCCCCCCCCCCC(=O)OCC(CSCCC(=O)O)OC(=O)CCCCCCCCCCCCCCC
<RX_3>Fc1ccc(-c2nn(CCN3CC[C@@H](F)C3)c3nnc(-c4ccccc4)c(Cl)c23)cc1
<RX_1>CCCN(C)Cc1ccc(CCn2ccc(OCc3ccc(F)cc3)cc2=O)cc1OC
<RX_2>NC(=O)CNC(=O)c1cccc(OCCCOc2ncnc3scc(-c4ccc(F)cc4)c23)c1
<RX_2>CN(C)CCN(C)C(=O)c1cc2nccc(Cl)c2s1
<RX_6>COc1ccc(-c2cn(Cc3ccccc3)c3c2CNCC3)cc1
<RX_6>Cc1nc(C(C)C)n(COCC[Si](C)(C)C)c1C(=O)O
<RX_1>CCCCOc1cc(OC)ccc1C(=O)OC
<RX_4>Cc1ccc(-c2ccc(S(C)(=O)=O)cc2)n1C1CCCCC1
<RX_6>Nc1ncc(Br)cc1-c1nnnn1-c1ccc(O)c(F)c1F
<RX_6>Oc1ccc2occc2c1
<RX_3>CC(C)(C)c1cc(C=O)c(O)c(-c2cc(C(F)(F)F)cc(C(F)(F)F)c2)c1
<RX_1>C[C@H](Nc1nc(N)nc(N)c1Cl)c1nc2ccn(C)c2cc1-c1ccnn1C
<RX_1>c1ccc(CC2CCN(CC3CN(Cc4ccccc4)CC3c3ccccc3)CC2)cc1
<RX_1>O=[N+]([O-])c1ccc2c(N3CCc4ccc(Cl)cc43)ncnc2c1
<RX_9>Cc1ccc(N2NCC(=O)C2=O)cc1
<RX_2>COC(=O)CC(=O)N1CCc2nc(-c3ccc(O[C@H]4C[C@H](N5CCCCC5)C4)cc3)sc2C1
<RX_1>COc1ccc(C(c2ccc(OC)cc2)(c2ccc(OC)cc2)N2CCCCC2)cc1
<RX_6>[N-]=[N+]=Nc1cc(N)cc(Cl)c1
<RX_2>C=CC(=O)NC(C)(C)C
<RX_2>CN1C(C(=O)Nc2cnccn2)=C(O)c2sc3ccccc3c2S1(=O)=O
<RX_1>Cn1c2c(c3ccc(-n4ccc(OCc5ccc(Cl)cn5)cc4=O)cc31)CN(C(=O)OC(C)(C)C)CCC2
<RX_3>CCCCCCn1c2ccc(Br)cc2c2cc(-c3cccn3C)ccc21
<RX_1>C=C(C)c1cccc(C=NNc2cc(N3CCOCC3)c3nc(-c4ccncc4)cn3n2)c1
<RX_1>COC(=O)c1ccc(N2CCN(C(C)C)CC2)cc1
<RX_3>Cc1c(C=C2C(=O)Nc3c(Br)cc(F)cc32)[nH]c2c1C(=O)N(CCN1CCCC1)CCC2
<RX_2>CC(C)C(=O)Nc1nc2c(ncn2[C@@H]2O[C@H](CO)[C@@H](O)[C@H](O)[C@H]2NC(=O)OCC2c3ccccc3-c3ccccc32)c(=O)[nH]1
<RX_6>O=C(O)c1cn2c3c(cc(I)cc3c1=O)OCC2
<RX_2>CN(C)c1cccc2c(S(=O)(=O)NCCCCCC(=O)O)cccc12
<RX_3>O=C(C1CC1)N1CC[C@@H](Cn2c(-c3ccc(-c4ccc(Cl)cc4)cc3)n[nH]c2=O)C1
<RX_2>CC1(C)C(=O)N(CCNC(=O)c2ccccc2)c2cc3[nH]c(-c4n[nH]c5ccccc45)nc3cc21
<RX_1>CC(C)(C)n1nc(Cc2ccc(Cl)cc2)cc1Nc1ccc(S(=O)(=O)Nc2nccs2)cc1
<RX_6>O=C(c1ccc(Br)cc1)C1CCNCC1
<RX_1>Cc1cc(N)c2cnn(-c3ccc(F)cc3F)c2c1
<RX_1>N#CCOc1cc(Br)cnc1Cl
<RX_9>Nc1ncnc2c1c(I)cn2Cc1ccc([N+](=O)[O-])cc1
<RX_5>Cn1cc(C[C@@H](NC(=O)OC(C)(C)C)C(=O)O)c2ccccc21
<RX_2>CC(F)(F)CCCCn1ccc(NC(=O)/C=C/c2ccc(C(F)(F)F)cc2)n1
<RX_2>COc1cccc(C2(C(=O)NS(N)(=O)=O)CCN(c3ncccn3)CC2)c1
<RX_2>COC(=O)[C@H](Cc1ccc(OCc2c(Cl)cccc2Cl)cc1)NC(=O)c1c(C(C)=O)c(C)n(C)c1C
<RX_1>ClCCOc1cccc2nc[nH]c12
<RX_9>O=Cc1cncc(Br)c1
<RX_3>Cc1c(C=C2C(=O)Nc3cccc(-c4cccc(F)c4)c32)[nH]c2c1C(=O)N(CCN1CCCCC1)CC2
<RX_3>CNC(=O)c1cccc(-c2cc3nc(Cl)nc(N4CCOCC4)c3s2)c1
<RX_9>N#Cc1cccc2nnsc12
<RX_1>CC(c1ccc(Br)nc1)N(C)C
<RX_2>COc1ccc2c(c1)CCC(C(=O)NC(C)c1cc(C)c(NS(C)(=O)=O)cc1F)C2
<RX_1>CCOC(=O)N1c2ccc(C(F)(F)F)cc2[C@@H](N(C#N)Cc2cc(C(F)(F)F)cc(C(F)(F)F)c2)C[C@H]1CC
<RX_1>CC(=O)Nc1cc(-c2cc(-c3ncn(COCC[Si](C)(C)C)n3)c(N3CCCC(N(C)C)C3)o2)c(C)cn1
<RX_2>CC[C@@H]1C(=O)Nc2cc(F)ccc2N1C(=O)c1cccc(OC)c1
<RX_1>C#CC1(Oc2ccccc2[N+](=O)[O-])CCN(C)CC1
<RX_3>OC(c1ccccc1)(c1ccccc1)C1CCN(CCCOc2ccc(-c3ccncc3)cc2)CC1
<RX_6>COc1cccc([C@H]2O[C@H](C(C)(C)C(=O)N3CCC(CC(=O)O)CC3)c3cccn3-c3ccc(Cl)cc32)c1OC
<RX_2>Cc1ccnc(C=Cc2nn(C3CCCCO3)c3cc(Nc4ccccc4C(=O)NCC#CC4CC4)ccc23)c1
<RX_2>COC(=O)C1=C(C)NC(C)=C(C(=O)OC/C=C/C#Cc2ccc(Cc3ncc[nH]3)cc2)C1c1cccc([N+](=O)[O-])c1
<RX_5>O=C(N1CCN(CCO)CC1)C(F)(F)F
<RX_2>Cc1ccc2c(Cl)ncc(C(=O)NCC3CCOCC3)n12
<RX_2>O=C(CCl)N1CCN(c2ccc(N3C[C@H](COc4ccon4)OC3=O)cc2F)CC1
<RX_6>Cc1c(C#N)cccc1C(=O)NC1(C(=O)O)Cc2ccccc2C1
<RX_6>CCC(CC)C(Nc1ccc(C(=O)O)cc1)c1sc2ccccc2c1C
<RX_3>CC(F)(F)CCC[C@@](O)(c1cccc(Cl)c1)[C@@H]1CCCN(C(=O)OC(C)(C)C)C1
<RX_6>CC(C)(C)CC1NC(C(=O)O)C(c2cc(F)cc(Cl)c2)C1(C#N)c1ccc(Cl)cc1F
<RX_2>Cn1ncc2c(NC(=O)NCc3ccc(N4CCCCCC4)c(F)c3)cccc21
<RX_2>Cc1cc(N2CCOCC2)cc(C)c1NC(=O)OCc1ccccc1
<RX_5>CC(C)(C)OC(=O)N(c1cccc(OCc2ccccc2)c1)c1ncc(Br)cn1
<RX_3>Cc1ccccc1OCC(=O)Nc1ccc(-c2nc3cc(-c4cccnc4)ccc3o2)cc1
<RX_6>CCCCN(Cc1ccc(C(F)(F)F)cc1F)C(=O)COc1ccc(CCOc2ccccc2C(=O)O)cc1
<RX_1>O=C1OCCC1Oc1ccc(Br)cc1
<RX_3>O=S(=O)(Nc1cncc(-c2ccc3ncnc(OC4CCOCC4)c3n2)c1)c1ccc(F)cc1F
<RX_6>O=C(O)C=Cc1cc2cc(NC(=O)c3cc4ccccc4o3)ccc2[nH]1
<RX_9>CCC(=NO)c1ccc(Cl)cc1
<RX_2>CCCCc1cc(N2CCN(C(=O)Cc3ccc(OCCCN4CCCCCC4)cc3)CC2)c2nc(CCC(=O)OC)ccc2c1
<RX_2>CCc1nc2ccccc2n1-c1nc(N2CCOCC2)c2nc(CC3CN(C(=O)C(C)(C)O)C3)n(C)c2n1
<RX_1>c1coc(-c2nn3c(NC4CC4)cccc3c2-c2ccnc(NC3CCCC3)n2)c1
<RX_2>O=C(Nc1cnccn1)c1cnc(OCC(F)(F)F)c(C2CCCC2)c1
<RX_6>FC(F)(F)c1cnc(NC[C@@H]2C[C@H]3C[C@H]3CN2)nc1
<RX_1>COC(=O)c1cc(N2CCC(NC(=O)c3[nH]c(C)c(Cl)c3Cl)CC2)c2cc(Cl)ccc2n1
<RX_3>CC(C)(C)OC(=O)NC(C)(C)c1ccc(Nc2c(C(=O)C3CC3)cnc3ccc(-c4cc(Cl)c(O)c(Cl)c4)cc23)cc1
<RX_2>CCC1Cc2ccccc2N1C(=O)Cc1nc(N2CCOCC2)cc(=O)[nH]1
<RX_9>N[C@@H]1CCN(C(=O)OCc2ccccc2)C[C@H]1O
<RX_2>CC(C)[C@@H]1CC[C@@H](C)C[C@@H]1NC(=O)c1ccccc1
<RX_10>[N-]=[N+]=NCc1ccc(SCCl)cc1
<RX_1>COC(=O)CN=Cc1ccccc1
<RX_1>O=C1CCc2cc(OCCCBr)ccc2N1
<RX_2>CC(C(=O)Nc1cc(C2CC2)nn1C(=O)OC(C)(C)C)c1ccc(N2CCCC2=O)cc1
<RX_6>CN(C)CC(C)(C)Oc1ccc(Nc2cc(-c3cccc(-n4ncc5cc(C(C)(C)C)cc(F)c5c4=O)c3CO)nn(C)c2=O)nc1
<RX_1>CN(C)c1ccccc1Nc1cc(-c2ccccc2)ccc1C(=O)OC(C)(C)C
<RX_6>COc1ccc(N(Cc2ccc(O)cc2)S(=O)(=O)c2c(C)cc(C)cc2C)cc1
<RX_1>O=C(c1cc(C(F)(F)F)cc(C(F)(F)F)c1)N1CC[C@H](NCc2ccnc3ccccc23)C[C@H]1Cc1ccccc1
<RX_7>CC(C)(C#N)c1cccc(N)c1
<RX_3>COC(=O)C1(c2cc(C#C[Si](C)(C)C)sc2Br)CCCCC1
<RX_8>CC(C)(C)[Si](OC1CCC(C=O)CC1)(c1ccccc1)c1ccccc1
<RX_1>C#CCN(C(=O)OC(C)(C)C)n1cc(-c2cccnc2)nc1C
<RX_7>CCc1ccc(Oc2cccc(CN)c2)cc1
<RX_1>O=[N+]([O-])c1ccc2c(c1)c(Cl)nn2CCN1CCCC1
<RX_1>CC(=O)NC[C@@H](C)Oc1cccc2ncnc(Nc3ccc(OCc4cccc(F)c4)c(C)c3)c12
<RX_3>CN(C)c1ccc(-c2cc(NC(=O)CCC(=O)c3ccc4c(c3)CCO4)nc(-c3ccccc3)c2)cc1
<RX_2>COc1cc2ncnc(Oc3cnc(CC(=O)Nc4cc(C)cc(CN(C)C)c4)c(OC)c3)c2cc1OC
<RX_6>O=C(O)CNC(=O)c1ccc(NCCCCCCCCCCCCCCCC(F)(F)F)cc1
<RX_3>c1ccc(-c2cc3ccccc3s2)nc1
<RX_1>OCCOc1ccccc1OCC1CC1
<RX_2>CCS(=O)(=O)Nc1cccc(C2(C)C3CN(CCCC4CCCCC4)CC32)c1
<RX_1>N=C(N)NN=C1CC(c2cc(Cl)sc2Cl)Cc2nncc(C(F)(F)F)c21
<RX_3>CCOC(=O)CCc1cc(C(=O)c2ccc(OC)cc2)c(OC)cc1OC
<RX_1>CS(=O)(=O)Nc1ccc(Oc2ccc3c(c2)CCC(c2cccc(Oc4ccc([N+](=O)[O-])cn4)c2)O3)nc1
<RX_3>CCOC(=O)C(F)(F)c1ccccc1S(C)(=O)=O
<RX_2>COc1ccc(-n2nc(C(=O)NC(C)(C)C)cc2-c2cnccn2)cn1
<RX_1>CC(C)(C)COC(=O)N1CCC(Oc2ncnc3c2CCN3c2ccc(S(C)(=O)=O)cc2F)CC1
<RX_3>COc1ccc(C2COCCO2)c2sc(NC(=O)c3ccnc(C4=CCOCC4)c3)nc12
<RX_1>CC(C)(C)OC(=O)N1CCc2cc(OCCCc3ccc(F)cc3F)ccc21
<RX_6>O=C(O)c1ccc2c(c1)C(F)(F)C1(C2)C(=O)Nc2ncccc21
<RX_7>CC(C)(C)c1ccc(CO)cc1[N+](=O)[O-]
<RX_2>COc1cccc(CCNC(C)=O)c1
<RX_1>CN1C(=O)C(=O)c2cccc(F)c21
<RX_6>Cc1ccc(OC(C)c2ccc(C(=O)O)cc2)cc1
<RX_2>CC(C)(CC(=O)Nn1nc(S(=O)(=O)c2ccccc2)c2ccccc2c1=O)c1ccccc1
<RX_1>CCN(Cc1cncc(Br)c1)S(=O)(=O)CC
<RX_6>Oc1nn(CCN2CCCCC2)cc1-c1ccc(OC(F)(F)F)cc1
<RX_2>CCOC(Cc1ccc(C(C)(C)O[SiH2]C(C)(C)C)cc1)C(=O)OCC(Cl)(Cl)Cl
<RX_3>Cc1ccc2cc(-c3ccc4ccc5cccc6ccc3c4c56)ccc2n1
<RX_1>CNc1ccc2c(C)n[nH]c2c1
<RX_7>N#CN=C1NCCN1c1ccc(N)cc1
<RX_1>CC(C)(C)OC(=O)N1CCN(c2cccc3c2COC(=O)N3Cc2ccccc2)CC1
<RX_2>CO[C@@H]([C@@H]1CCCN1C(=O)OCC1c2ccccc2-c2ccccc21)[C@@H](C)C(=O)N[C@@H](Cc1ccccc1)C(=O)OC(C)(C)C
<RX_2>COc1ccc(CN(c2ncns2)S(=O)(=O)c2ccc3c(c2)N(C(C)=O)CCN3c2ccc(C(F)(F)F)cc2Cl)c(OC)c1
<RX_1>CN(C)C(C(=O)Nc1ccc(C(=O)N2Cc3cccn3Cc3ccccc32)cc1)c1ccccc1
<RX_2>CN(C)CCNC(=O)c1ccc(NC(=O)c2ccc(-c3ccccc3)cc2)cc1
<RX_6>CC(C)(C)N1C(=O)C=C(c2cccc(N)c2)S1(=O)=O
<RX_1>Clc1nc(N2CCOCC2)c2sc(CN3CCCCC3)cc2n1
<RX_9>Cc1cc(C=NO)cc(Oc2nc(Cl)nc(Cl)c2C(C)C)c1
<RX_1>CCN(CCOc1ccccc1)Cc1ccc(COc2cccc3c2CN(C2CCC(=O)NC2=O)C3=O)cc1
<RX_2>Cc1ccc(S(=O)(=O)OC2CCCC2C)cc1
<RX_2>COc1ccc(C(=O)N(C)c2ccc(C(=O)O)cc2)cc1
<RX_3>COC(=O)/C=C/c1ccc(C)cc1
<RX_6>O=C(O)c1ccc2[nH]c3c(c2c1)CCCc1cn[nH]c1-3
<RX_2>O=C(COCc1ccccc1)N1CCCN(c2ccc(Cl)cc2Cl)CC1
<RX_3>CCC(O)(C#Cc1ccc(C(CC)(CC)c2cc(C)c(O)c(C)c2)cc1C)CC
<RX_2>COc1cc2nccc(Oc3ccc(NC(=O)C4CCCC4)cc3)c2cc1OC
<RX_1>CN(C)Nc1cc(F)ccc1[N+](=O)[O-]
<RX_9>Cc1oc(-c2ccccc2)nc1CCC#N
<RX_1>CC(C)(C)OC(=O)N1CCC(Oc2cccc3c2CCN3c2ncc(Br)cn2)CC1
<RX_2>COc1cc(NC(=O)c2cc(C(F)(F)F)ccc2F)ccn1
<RX_7>CCCOc1ccc(N)cc1-c1ncc(-c2nnn[nH]2)c(=O)[nH]1
<RX_2>COc1cc2ncnc(N3CCC(NC(=O)Cc4ccc(C(C)C)cc4)CC3)c2cc1OC
<RX_1>CN(C(=O)C(C)(C)c1cc(C(F)(F)F)cc(C(F)(F)F)c1)c1ccccc1-c1ccccc1N
<RX_3>C[Si](C)(C)CCOCn1cc(-c2ccc(O)cc2)c2c(NC3CCCC3)nc(Cl)nc21
<RX_9>ON=CC1=Cc2cc(Cc3cccnc3)ccc2OC1
<RX_1>CCCCSc1c(CCC)c(=O)oc2ccc(Br)cc12
<RX_2>CN(CC(=O)OC(C)(C)C)C(=O)CCc1cccc(-c2nc(=O)c3ccccc3s2)n1
<RX_7>Cn1cc(Nc2ncc3cnn(Cc4cccc(C5CCOCC5)c4)c3n2)cn1
<RX_3>CCc1noc(Cn2c(=O)n(C3CCN(C(=O)OC(C)(C)C)CC3)c(=O)c3sc(-c4ccccc4F)cc32)n1
<RX_1>c1ccc(-c2ncc(-c3c[nH]c(C4CCN(c5cccnc5)CC4)n3)cn2)cc1
<RX_2>Cc1cc(CN(CCC(C)C)C(=O)OC(C)(C)C)ccc1-c1ccc(NS(C)(=O)=O)cc1
<RX_3>COc1ccccc1-c1ncccc1CO
<RX_1>COC(=O)c1ccsc1NCc1ccccc1
<RX_3>Cc1cc(-c2ccc(F)cc2)c2c(c1)cc1n2CCNC1=O
<RX_3>COC=Cc1ccc(OCCCCOCc2ccccc2)nc1NC(=O)C(C)(C)C
<RX_2>C=C(COC(=O)CCCCCCBr)COC(=O)OCCCCCCCCCCCCCCCCCC
<RX_2>Cc1ccc(-c2ccccc2C(=O)NCCC#N)cc1
<RX_1>COc1ccc(C#Cc2ccccc2)c(CCC(C)N(C)CCc2ccc(OC)c(OC)c2)c1
<RX_6>CCCCc1oc2ccccc2c1C(=O)Nc1ccc2c(Br)c(OC(Cc3ccccc3)C(=O)O)ccc2c1
<RX_2>CN1CCN(c2ccc([N+](=O)[O-])cc2CC(=O)N[C@@H]2C[C@@H]3C[C@H]2[C@@H](Nc2nc(Cl)ncc2F)[C@H]3C(N)=O)CC1
<RX_7>Nc1ccc2c(c1)OCC2
<RX_2>CCCCC(=O)Nc1cnc2ccccc2c1Cl
<RX_6>CC(C)(C)[C@H]1CC[C@@H](C(NC(=O)Nc2ccc(OC(F)(F)F)cc2)c2ccc(C(=O)NCCC(=O)O)cc2)CC1
<RX_2>CS(=O)(=O)OCCNc1nonc1-c1noc(=O)n1-c1ccc(F)c(Br)c1
<RX_1>CCCCCCCCCCCCc1csc(-c2cc(CCCCCCCCCCCC)c([Sn](C)(C)C)s2)c1
<RX_9>O=C(NC1C2CC3CC(C2)CC1C3)N1CCCC2(Cc3ccccc3C2)C1
<RX_2>Cc1cc(NC(=O)c2nccnc2Br)ccn1
<RX_5>CC(C)(C)OC(=O)n1nccc1-c1ccc(Br)cc1
<RX_7>Cc1cc(C[C@@H](O)C(=O)O)cc(Cl)c1OCc1ccccc1
<RX_2>O=C(CN1CCCC(c2ccccc2)(c2ccccc2)C1=O)N1CCC(Oc2ccc(Cl)cc2)CC1
<RX_1>CCCn1ccc2ccncc21
<RX_3>CCCCCC=CC=CCCCCC(=O)O
<RX_1>C[C@H]1C[C@@H]2[C@](C)(N=C(N(C(=O)OC(C)(C)C)C(=O)OC(C)(C)C)C(C)(C)S2(=O)=O)c2cc([N+](=O)[O-])ccc2O1
<RX_2>Cc1nc(Br)n(S(C)(=O)=O)c1C(=O)OC(C)C
<RX_1>Cc1ncsc1N1CCN(C(=O)OC(C)(C)C)CC1
<RX_6>CCCCCCCCCCCCCCCCOCC(O)COP(=O)([O-])OC=C1CCCC[N+]1(C)C
<RX_1>COC(=O)COc1cccc2c1OCC(=O)N2CC(=O)NC(c1ccccc1)c1ccccc1
<RX_1>CCN(CC)CCN(C)c1ccc(-n2ccc(OCc3ccccc3)cc2=O)cc1
<RX_2>O=C(Nc1ccc([N+](=O)[O-])cc1Cl)c1ccccc1O
<RX_2>CC(=O)N1CCC(C)(C)c2cccc(CCN3CCN(c4nsc5ccccc45)CC3)c21
<RX_6>COCCN(C)Cc1cc(Cl)c(F)c(CN)c1
<RX_1>CCCCCCCCCCN(O)C(=O)N(CC)CC
<RX_6>CCCCCCc1ccc(C=CC(=O)c2ccc(OCC=C(C)C)cc2OCC(=O)O)cc1
<RX_3>CC(C)(C)C#Cc1ccc(-c2cc(Cn3cc4nc(-c5cccc(F)c5F)nc-4cn3)on2)cc1
<RX_2>O=C(N[C@H]1C[C@@H](n2cnc3c(NCC(c4ccccc4)c4ccccc4)nc(Cl)nc32)[C@H](O)[C@@H]1O)C1CCC1
<RX_2>CN(CCCC(=O)NC1COC1)C(=O)c1ccc2c(c1)c1c(n2C)CCC(C2CCOCC2)C1
<RX_1>CCOC(=O)c1cc2nc(C)c([C@H](OC(C)(C)C)C(=O)OCC)c(N3CCC(C)(OCCCC[C@@H](C)OCc4ccccc4)CC3)n2n1
<RX_2>CS(=O)(=O)Nc1cc(Br)cc(C#N)c1
<RX_1>COC(=O)c1cc(-c2ccc(F)cc2)c2ccc(CN3C(=O)CCC3=O)c(F)c2n1
<RX_2>CCCCOC(=O)N1CCC(Oc2ncnc3c2cnn3-c2ccc(S(C)(=O)=O)cc2)CC1
<RX_1>CCOc1ccc(S(=O)(=O)N2CCC(=NOCc3cccc(C(F)(F)F)c3)CC2)cc1
<RX_2>CCOP(=O)(CC(=O)Nc1cc2c(Nc3ccc(Oc4ccccc4)cc3)ncnc2cc1O[C@H]1CCOC1)OCC
<RX_1>CC/C=C\C/C=C\C/C=C\C/C=C\C/C=C\CCCC(=O)OCCCN1CC(O)C(O)[C@H](O)C1CO
<RX_3>COC=Cc1cc(Cl)ccc1-c1ccc(Br)c2ccccc12
<RX_3>COc1cc(-c2ccc3nc(NC(C)=O)cn3n2)cnc1OC
<RX_6>CC1(C)NC(=O)c2ccc(O)cc21
<RX_2>CCCCCC/C=C/C(=O)NCC1CCCCO1
<RX_2>CC(=O)NCCC(C)(C)CC1NC(C(=O)NCC[C@H]2COC(C)(C)O2)C(c2cccc(Cl)c2F)C1(C#N)c1ccc(Cl)cc1F
<RX_6>O=C(NCCN1CCC(Oc2ccc(Cl)c(Cl)c2)CC1)c1cccc(O)c1
<RX_1>COC(=O)Cc1cn(C)nc1OCc1cc(OCc2nc(-c3ccccc3)oc2C)no1
<RX_3>COC(=O)/C(=C/C1CCCCC1)c1ccc(-n2nnnc2C)c(Cl)c1
<RX_1>N#Cc1c(N)nc(SCc2csc(-c3ccc(Cl)cc3)n2)c(C#N)c1-c1cscn1
<RX_1>COc1cc(C(C)=O)ccc1OCCCN1CCC(C(C#N)(c2ccc(F)cc2)c2ccc(F)cc2)C1
<RX_1>Cc1c(Cl)cccc1S(=O)(=O)Nc1nc(CCn2ccnc2)cs1
<RX_3>COc1ccc2[nH]c(=O)c3sccc3c2c1-c1ccc([C@H](C)NC(=O)OC(C)(C)C)cc1
<RX_2>O=C(OC12CCN(CC1)CC2)C(=O)c1cccs1
<RX_8>O=S(Cc1c(F)cccc1Cl)c1nc2cnccc2[nH]1
<RX_2>C=CCNC(=O)N1CC(Oc2cccc(C)c2)C1
<RX_6>COC(=O)c1ccc(C(=O)O)cc1-c1cccnc1
<RX_2>O=C1CCC(N2C(=O)c3cccc(CNC(=O)c4cccc(OC(F)F)c4)c3C2=O)C(=O)N1
<RX_6>CCC(Sc1nnc2c3ccccc3n(CC(=O)O)c2n1)C(=O)N1c2ccccc2Sc2ccccc21
<RX_2>O=C(NCCc1c[nH]c2ccc(Cl)cc12)c1cccc(I)c1
<RX_3>O=c1[nH]c2ccc(-c3cncc(N[C@@H](CO)c4ccccc4)c3)cc2[nH]1
<RX_3>CSc1ccccc1-c1ccc(CNC23CC4CC(CC(C4)C2)C3)cc1
<RX_2>Cc1c(C)c(S(=O)(=O)NC(=N)NCCC[C@H](NC(=O)c2cccn(CC(=O)N(c3ccccc3)c3ccccc3)c2=O)C(=O)OC(C)(C)C)c(C)c2c1OC(C)(C)CC2
<RX_1>C#CCOCCCCn1c(C)nc2cnc3ccccc3c21
<RX_9>CN1CCCC1CCN1Cc2cc(B3OC(C)(C)C(C)(C)O3)ccc2C1=O
<RX_6>C=CCCCCC[C@@H](NC(=O)OC(C)(C)C)C(=O)O
<RX_2>CCCCCCCNC(=O)c1ccc2c(c1)nc(COc1ccccc1)n2Cc1ccc(OC(F)(F)F)cc1
<RX_1>CCCCCCO[C@H]1CC[C@H]2[C@@H]3CC[C@H]4N(C)C(=O)CC[C@]4(C)[C@H]3CC[C@]12C
<RX_6>Cc1[nH]c(=O)c(C#N)cc1-c1ccc(OCCCN)cc1
<RX_1>CC(C)(C)OC(=O)N[C@H]1CCN(c2c(C#N)cc3c4c(cccc24)C(=O)N(OCc2ccccc2)C3=O)C1
<RX_1>Cc1nc2c(nc1Nc1cnn(C)c1)c(C(=O)NC(C)(C)C)cn2COCC[Si](C)(C)C
<RX_1>FC(F)(F)c1cc2c(NCc3ccc(Cl)c(Cl)c3)nc(-n3cncn3)nc2s1
<RX_4>Cc1cc(C)cc(-c2nc(N)sc2-c2ccnc(OCc3ccccc3)c2)c1
<RX_7>CCNC(=O)c1cc(N)ccc1F
<RX_4>CCc1nc2ccc(-n3ccc(OCc4ccc(F)cc4)cc3=O)cc2n1C
<RX_2>CN(C(=O)CC(=O)Nc1ccc(Oc2ccnc3cc(-c4nccn4C)sc23)c(F)c1)c1ccccc1
<RX_7>CCCN1CCN(c2ccc(N)c(OC)c2)CC1
<RX_9>Nc1ncc2cn[nH]c2n1
<RX_6>Cc1ccc(S(=O)(=O)NC(=N)NCCCCCCOC(=O)CCC(NC(=O)OC(C)(C)C)C(=O)O)cc1
<RX_2>O=S(=O)(c1cccc(C(F)(F)F)c1)n1ccc2c(Br)cccc21
<RX_4>COc1cc(C=O)ccc1OCc1nnn(Cc2cccc(C(F)(F)F)c2)c1I
<RX_6>NC(CO)(CO)CCc1ccc(-c2nc3ccc(C4(c5ccccc5)CC4)nc3s2)c(F)c1
<RX_8>CCOc1cc(F)c(Cn2nc(-c3ncc(OCCS(C)=O)c(Nc4ccncc4)n3)c3ccccc32)c(F)c1
<RX_6>CCCc1c(C(C)=O)c2ccc(C(=O)O)cc2n1Cc1ccccc1Cl
<RX_2>CCCCCCCCCCOc1cccc(C(=O)N(CC(=O)OC)CC(=O)OC)c1
<RX_2>Cc1ccc2oc(-c3cc(NC(=O)c4cccnc4Cl)ccc3Cl)nc2c1
<RX_7>CCC(O)(CC)CCc1ccc(C(CC)(CC)c2ccc(OC[C@@H](O)CCC(=O)O)c(C)c2)cc1C
<RX_6>COc1ccc(C(=O)c2ccc(C(=O)O)cc2)cc1OC
<RX_1>O=C(Cn1c(=O)sc2ccc(Cl)cc21)Sc1ccccc1
<RX_1>CCOC(=O)Cn1cc(C=O)c2ccccc21
<RX_1>Nc1nccc(N2CCCC2)n1
<RX_5>CC(OCc1ccccc1)C(=O)CCCCC[C@H](NC(=O)OC(C)(C)C)C(=O)O
<RX_1>COc1cc2c(cc1OC)CC(=O)N(CCCl)C=C2
<RX_1>CCOC(=O)[C@H]1CC[C@H](Oc2cccc(F)c2)CC1
<RX_3>CCOC(=O)CCCOc1cccc(CCCCCCOc2cc(C(=O)N3CCC(F)(F)C3)cc(-c3ccccc3)c2)c1CCC(=O)OCC
<RX_3>CCOCN(c1cc(C)on1)S(=O)(=O)c1cc(C)sc1-c1ccc(C=O)cc1
<RX_2>O=C(C1CCCN(S(=O)(=O)c2ccc3ccccc3c2)C1)N1CCN(c2ccncc2)CC1
<RX_2>Cc1cccc(C)c1C(=O)NC(c1ccccc1)C12CCC(CC1)N2C
<RX_7>Nc1ccc(OC(F)F)nc1
<RX_6>NC(=O)c1ccc(N2CCC[C@@H](NC(=O)c3ccccc3)C2)nc1Nc1ccc(N2CCNCC2)cc1
<RX_6>COc1ccc(S(=O)(=O)Nc2ccc(C(F)(F)F)cc2)c2c1C[C@@H](N)CO2
<RX_2>CCCCCCCCC1(C(=O)Nc2c(OC)ccc3ncccc23)SCCCS1
<RX_4>COc1ccc(-c2nc([C@H](CCCCNC(=O)OC(C)(C)C)NC(=O)OCc3ccccc3)cs2)cc1
<RX_6>N#C/C(=C/c1ccc(-c2ncn(-c3ccc(OC(F)(F)F)cc3)n2)cc1)C(=O)O
<RX_2>COCCNC(=O)C(C)Oc1ccc(Oc2ccc(C(F)(F)F)cc2)cc1
<RX_1>O=C(NCCCN1CCC(O)(Cc2ccccc2)CC1)c1ccc(OCc2ccccc2)cc1
<RX_6>O=C(O)CC1CCN(CCN(c2ccccc2)c2ccccc2)CC1
<RX_1>COc1ccc2c(c1)OC(CNCCCOc1ccc3c(=O)ccoc3c1)CO2
<RX_1>Cn1ccc2ncnc(Nc3ccc(Oc4ccc5c(c4)CNC5=O)c(Cl)c3)c21
<RX_7>CCOC(C(=O)NCc1ccc(C#N)cc1N)N1Cc2c(C)cccc2C1=O
<RX_1>COC(=O)c1ccc(N(C)C)cc1Br
<RX_2>CCOCC(=O)Nc1c(Cl)nc2ccccc2c1NCCNC(=O)OC(C)(C)C
<RX_1>CCOC(C)O[C@@H]1OC=C(C(=O)OC)[C@H]2CC=C(COC)[C@@H]12
<RX_6>CC(C)N(C(=O)CN1C(=O)C(C(N)=O)(c2cccc(C(=O)O)c2)C(=O)N(c2ccccc2)c2ccccc21)c1ccccc1
<RX_2>Cc1cnc(CN(CCCCNC(=O)c2cccc3[nH]cnc23)Cc2nccc3ccccc23)c(C)c1
<RX_7>CC(C)(C)OC(=O)N1CCC(CO)(CCO[Si](C)(C)C(C)(C)C)CC1
<RX_2>C=CC[C@@H](NC(=O)N1C(=O)C(CC)(CC)[C@@H]1Oc1ccc(C(=O)CCC#N)cc1)c1ccc(C)cc1
<RX_1>CCc1cc2c(NCCc3ccc4c(c3)OCO4)nc(-c3ccccn3)nc2s1
<RX_9>CC(=O)O
<RX_3>Nc1ncc(Br)cc1C(=O)c1ccccc1
<RX_1>COC(=O)c1cccc(CN2CCC(Nc3ncnc4sc(Cl)cc34)CC2)c1
<RX_7>OCc1cccc(Oc2nn(Cc3ccccc3)c3ccccc23)n1
<RX_1>COc1cc(Cl)ccc1-c1nsc(COc2ccc(F)c(C(N)=O)c2F)n1
<RX_3>Nc1nc2cc(-c3cccnc3)cc(-c3cccnc3)n2n1
<RX_1>[N-]=[N+]=NC[C@H]1CN(c2ccc(I)cc2)C(=O)O1
<RX_6>CCC(CC)(c1ccc(C#CCCCC(=O)O)c(C)c1)c1ccc(C#CC(O)(C(F)(F)F)C(F)(F)F)c(C)c1
<RX_1>CC[C@@H](C(N)=O)N1CC(COc2ccccc2)CC1=O
<RX_6>O=C(O)c1nc(Cl)sc1-c1ccccc1
<RX_3>CC(=O)OCc1c(-c2cc(Nc3ccncn3)c(=O)n(C)c2)cc(F)cc1N1CCn2c(cc3c2C2CCC3C2)C1=O
<RX_1>Cc1nc(-c2ccc(Cl)cc2)sc1COC1CCCN(C(=O)OC(C)(C)C)C1
<RX_7>Cc1c(C#N)c(-c2ccc(C#N)cc2)c(C)n1Cc1ccc(Cl)c(CO)c1
<RX_2>Cc1cc(C(=O)Nc2ccc(Cl)c(C(=O)O)c2)no1
<RX_1>COc1ccc(CO[C@@H]2[C@@H]([C@H](C)NC3CCCC3)O[C@@H]3SC(N(C)C(=O)OC(C)(C)C)=N[C@@H]3[C@H]2OCc2ccc(OC)cc2)cc1
<RX_9>CC(C)(CSc1cnc(NC(=O)N(CCOCc2ccccc2)[C@H]2CC[C@H](C)CC2)s1)C(=O)O
<RX_1>C=CCN(CC=C)Cc1ccc(I)c(C(OCOC)(C(F)(F)F)C(F)(F)F)c1
<RX_2>CC(C)(C)OC(=O)CC1(CC(=O)OC(C)(C)C)CC(c2cc(O)ccc2CCC(=O)N2CCS(=O)(=O)CC2)=NO1
<RX_6>Nc1c(Br)ccc(C(F)(F)F)c1F
<RX_1>Clc1ncc2c(n1)N1CCOC[C@H]1CN2CCC1OCCO1
<RX_1>CC(C)(C)OC(=O)C1CCN(CCNc2ccccc2[N+](=O)[O-])CC1
<RX_3>COc1ccc2c(Cc3ccc(OCCN4CCCCC4)cc3)c(-c3ccccc3F)ccc2c1
<RX_6>CC(C)(CCC(C(N)=O)(c1ccccc1)c1ccccc1)N1CC(Sc2cccc(O)c2)C1
<RX_1>COC(=O)c1ccc(Cl)c2nc3n(c12)CCCCN3c1ncc(Cl)cc1Cl
<RX_7>CC(O)c1cccc(Oc2ccc(Cl)cc2[N+](=O)[O-])c1
<RX_2>CS(=O)(=O)N[C@H](COC(F)F)C(=O)NCc1ccccc1
<RX_2>COc1ccc(C(=O)Nc2ccc(C(C)(C)CNC(C)=O)c(-c3cccnc3)c2)cc1OC
<RX_2>CCn1cc(C(=O)Nc2ccc(Oc3ccnc4cc(OC)c(OC)cc34)c(F)c2)c(=O)n(-c2ccc(F)cc2)c1=O
<RX_3>CCCCCCCCCCC=Cc1cn(C(c2ccccc2)(c2ccccc2)c2ccccc2)cn1
<RX_2>CCN1CCN(c2nc(C)c(C(=O)NCc3cccnc3)s2)C1=O
<RX_1>CCNc1ccc(Br)cn1
<RX_3>Cc1c(-c2ccccn2)nc2cc(F)cc(F)c2c1Nc1cc(N2CCOCC2)ncc1-c1cc(C(F)F)ccc1F
<RX_1>CCCCCCCCN1CCCCCCCC1=O
<RX_1>Cc1cccc(COc2ccc(Nc3ncnc4cccc(OC[C@@H]5CCCN5C(=O)CN(C)C)c34)cc2Cl)n1
<RX_1>CN1CS(=O)c2cc(CCNCCCCN3C(=O)c4ccccc4C3=O)ccc21
<RX_1>Fc1cc2c(cn1)[nH]c1ncc(Br)cc12
<RX_3>COC(=O)C1CC1c1ccc(C#Cc2cccc(C)c2)cc1
<RX_1>Cc1cccc(C(=O)NCc2ccc(C#N)cc2NCC(=O)Nc2ccccc2)c1
<RX_9>O=C(O)c1ccc(Cl)cc1C(=O)O
<RX_2>CCc1nccc(-c2ccc(C(=O)N3CCC(N4CCOCC4)CC3)c(Cl)c2)c1C#Cc1ccc(N)nc1
<RX_1>O=C(Cc1ccc(F)cc1F)c1ccc(-n2cncn2)cc1
<RX_6>Cc1ccc(O)c(C(CCN(C(C)C)C(C)C)c2ccccc2)c1
<RX_4>Cc1cnc2[nH]c([Si](C)(C)C)c(-c3cncnc3)c2c1
<RX_2>CN1CCc2c(n(CC(=O)Nc3ccc(F)cc3)c3cccc(Cl)c23)C1
<RX_2>CC(C)(C)OC(=O)N=C(NCc1cnn(C[C@H]2NC(=O)[C@H]2NC(=O)/C(=N\OC2(C(=O)OC(c3ccccc3)c3ccccc3)CC2)c2csc(NC(=O)OC(C)(C)C)n2)n1)N(CC1CN(C(=O)OC(C)(C)C)C1)C(=O)OC(C)(C)C
<RX_1>CCOC(=O)C(CC(C)C)c1cc(-c2ccc(C(F)(F)F)cc2)cc(C2CCCC(C(F)(F)F)N2Cc2ccc(C(F)(F)F)cc2)c1
<RX_1>CCOC(=O)CCn1c(C)cnc(NCC(F)(F)c2ccccc2)c1=O
<RX_9>CCOc1ccc([N+](=O)[O-])c(C=C(Br)Br)c1
<RX_1>CCOC(=O)c1c(SC2CCCCC2=O)nc2cc(Cl)c(F)cc2c1O
<RX_1>CCOC(=O)c1cn(C2CC2)c2c(F)c(Br)c(F)c(F)c2c1=O
<RX_1>COc1cc(NCc2ccc(C(C)=O)s2)ccc1-c1cnco1
<RX_1>CCOC(=O)c1c(C(=O)OCC)c2c(-c3ccccc3)cc(N3CCOCC3)nn2c1CCCOC
<RX_1>CC(C)(C)OC(=O)N1CCC[C@@H]1CNc1ccccc1[N+](=O)[O-]
<RX_2>COC(=O)c1cc2c3ccccc3n(C(C)=O)c2s1
<RX_6>CO[C@@H]1CCNC[C@H]1c1nccs1
<RX_6>N#Cc1cc(NC(=O)c2ccccc2F)ccc1N
<RX_2>CC[C@H](C)[C@H](NC(=O)c1csc(N2CC(OS(C)(=O)=O)C2)n1)C(O[SiH](C)C)C(C)(C)C
<RX_1>O=S(=O)([O-])CCCOc1cc(Cl)ccc1Cl
<RX_8>COc1nc2ccc(C(=O)c3cnc(C)n3C)cc2c(Cl)c1Cc1ccc(C(F)(F)F)cc1
<RX_2>COc1cc(C(=O)Nc2ccccc2)c(Cl)cc1[N+](=O)[O-]
<RX_6>COC(=O)[C@H](CN)NC(=O)c1sc(C(=O)NCc2ccc(F)c(O)c2)cc1C
<RX_1>Cc1cc(N2CCCC2=O)ccc1-c1ccc(C(=O)N2CCc3cc4c(cc32)C2(CCN(C3CCCC3)CC2)CO4)cc1
<RX_7>OC(c1ccccc1)c1ccc2nccnc2c1
<RX_3>CCCCNC(=O)c1ccc2c(c1)N=C(c1ccc(Cl)s1)c1cc(Cl)ccc1S2
<RX_1>CC(C)n1cnc2c(Cl)cc(Cl)nc21
<RX_1>COc1cc(Nc2nccc(Oc3ccc(NC(=O)Nc4cc([Si](C)(C)C)nn4-c4ccc(C)cc4)c4ccccc34)n2)cc(C(=O)O)c1
<RX_9>CCc1ccc2c(c1)/C(=N/O)CCN2C
<RX_7>CC(F)(F)c1ccc(CO)cn1
<RX_1>CCOC(=O)NCCN1CCC(Nc2nc3ccccc3n2Cc2cscn2)CC1
<RX_6>O=C(c1cc(Cl)ccc1CN1CCNCC1)N1CCOCC1
<RX_1>Cc1ccc(OC(F)(F)C(F)F)cc1
<RX_3>C=C(C)[C@@H]1CC[C@]2(COC(=O)c3ccccc3)CC[C@]3(C)[C@H](CC[C@@H]4[C@@]5(C)CC=C(c6cc(C(=O)OCC)[nH]n6)C(C)(C)[C@@H]5CC[C@]43C)[C@@H]12
<RX_7>Cc1nc(-c2ccc(C(F)(F)F)cc2)sc1C(C)CO
<RX_2>COc1ccc([N+](=O)[O-])cc1NC(=O)NC(C(=O)Nc1ccc(Br)cc1)c1ccccc1
<RX_7>CCCCC=CCCCCO
<RX_7>CCSc1ccccc1CO
<RX_1>CCOC(=O)c1c(C)cc(C)n(-c2ccc(F)cc2)c1=O
<RX_6>CC(S)C(=O)Nc1ccc(C2=NNC(=O)CC2C)cc1
<RX_2>CC(NCCCNC(=O)CCc1nc2ccc(N3CCCCC3)nc2s1)c1ccc(Cl)c(Cl)c1
<RX_6>O=C(O)Cn1c(CCc2ccccc2)ccc(NC(=O)OCc2ccccc2)c1=O
<RX_7>CCN(CCCc1ccccc1)[C@H]1CC[C@H](c2ccc(OCc3ccccc3)cc2)CC1
<RX_1>COC(OC)C(C#N)C(OC)OC
<RX_6>O=C(O)CNC(=O)c1c(O)c(-c2ccc(F)c(F)c2)cc2nc(-c3ccc(F)c(F)c3)cnc12
<RX_2>CNC(=S)NCCSCc1ncccc1N
<RX_2>CS(=O)(=O)OC[C@H]1CCc2sc3ncnc(OC4CCC(N5CC6(COC6)C5)CC4)c3c21
<RX_6>Cc1c(I)ccc2nc(-c3nc(-c4cc(F)c(CCC(=O)O)cc4Cl)no3)cn12
<RX_6>C[C@H]1SC(N)=N[C@@]2(c3ccc(F)cc3F)CO[C@@H](c3ncco3)C[C@@H]12
<RX_2>CCCNC(=O)Nc1nc2nc(N)ncc2cc1-c1c(Cl)cccc1Cl
<RX_6>CCc1ccc([C@@H]2O[C@H](COC(=O)[C@H](N)C(C)C)[C@@H](O)[C@H](O)[C@H]2O)cc1Cc1ccc2c(c1)OCCO2
<RX_1>Cc1nc(OCCCc2ccccc2)c([N+](=O)[O-])c(N2CCc3ccccc3CC2)n1
<RX_2>O=C(OCc1ccccc1)N1CCC(C(=O)O)(C2CCCCC2)CC1
<RX_2>COc1ccc(N(CCc2ccc(C(F)(F)F)cc2)C(=O)C(NC(=O)OC(C)(C)C)c2ccccc2)cc1OC
<RX_1>COc1ccc(COc2cnn(CC(=O)c3ccc(CN(C)C)cc3C)c(=O)c2)nc1
<RX_2>COc1cc(Nc2nccc(-c3ccc(OC4CCOCC4)c(C#N)c3)n2)ccc1OCCOCCNS(C)(=O)=O
<RX_1>CC(C)(C)OC(=O)Nc1cccc(N(c2ncc([N+](=O)[O-])c(SC#N)n2)C2CC2)c1
<RX_7>CC(C)CSc1ccc2cc(N)c(N)cc2c1
<RX_1>CC(C)(C)OC(=O)N1CCC(c2ccc(N3CCCC3)cc2)CC1
<RX_2>O=C(O)C1(C(=O)Nc2ccc(F)cc2)CCC1
<RX_2>Cc1ccc(C(=O)Nc2nc3ccc(C)cc3s2)cc1
<RX_7>Nc1ccc(Oc2ccc(I)cc2)cc1
<RX_1>CCOC(=O)CSc1ccc(S(=O)(=O)C[C@@H]2CCCC[C@H]2C(=O)NCC#N)cc1
<RX_2>CCN(CC)C(=O)c1ccc(I)cc1
<RX_6>CCC[C@H](N)C(=O)N[C@@H](CCC)C(=O)N[C@@H](C)P(=O)(O)O
<RX_6>c1ccc(-c2cn(C3CCNCC3)cn2)cc1
<RX_2>N=C(NS(=O)(=O)C=Cc1ccc([N+](=O)[O-])cc1)c1ccc(C=Cc2ccccc2)cc1
<RX_1>C#Cc1cc(Nc2ncnc3cnc(NCc4ccc(OC)cc4)cc23)ccc1Cl
<RX_1>COC(=O)c1cocc1-n1c(OC)nn(C)c1=O
<RX_1>Fc1cc(Cl)cc(COCC(F)(F)F)c1
<RX_1>O=[N+]([O-])c1cc2nc(Cl)n([C@@H]3O[C@H](COCc4ccccc4)[C@@H](OCc4ccccc4)[C@H]3OCc3ccccc3)c2cc1[N+](=O)[O-]
<RX_7>Cc1[nH]nc2c1c(=O)n(CCCN)c1ccc(CCCO)cc21
<RX_6>CCc1cnc(Cl)c(-n2ncc(C(=O)O)c2C)c1
<RX_1>CC(C)(C)OC(=O)N1CCC(c2ccc(OCCCOc3ccc(F)cc3)cc2)C(O)C1
<RX_3>COc1ccc(-c2cccc3c(N)c(C(=O)NC4CC4)nnc23)c(OC)c1
<RX_6>COc1cc(CCOP(=O)(O)O)ccc1OC(=O)O[C@H](c1cc(C(F)(F)F)cc(C(F)(F)F)c1)[C@H](C)[NH2+]Cc1cc(C(F)(F)F)ccc1-c1cc(C(C)C)c(F)cc1OC
<RX_3>NS(=O)(=O)c1ccccc1S(=O)(=O)NC(=O)c1ccc(-c2cc3ccccc3o2)c(Br)c1
<RX_3>CC(C)S(=O)(=O)c1ncccc1-c1ccc(-c2cnc3[nH]ccc3c2)c(F)c1
<RX_6>N#Cc1ccc(OC2CCNCC2)cc1
<RX_1>CCCCN1CCCCCC1
<RX_1>c1ccc(CCOCCCCCCCCCOC2CCCCO2)cc1
<RX_7>CS(=O)(=O)c1ccc(Cl)c(N)c1
<RX_3>CC(C)(C)c1ccc(C2(O)Cc3ccccc3C2)cc1
<RX_1>COC(=O)C(C)(C)Sc1cccc(OCCn2ccc3ccccc32)c1
<RX_3>CCOC(=O)C1(c2ccc(-c3ccc(-c4onc(C)c4C(O)C(=O)NCCc4ccccc4)cc3)cc2)CC1
<RX_3>N#CC1(N2CCC3(CC2)C(=O)NCN3c2ccccc2)CCCCCC1
<RX_6>CCOC(=O)c1cc(OCCN)cc(C(=O)OCC)n1
<RX_2>CC(C)(C)OC(=O)N(CCOS(C)(=O)=O)c1cn(-c2cccnc2)nc1Cl
<RX_1>CCOC(=O)CCCCN(Cc1ccc(C(=O)OC)cc1)C1CCc2cccc(OC)c2C1
<RX_3>CC=Cc1cccc(OCOC)c1
<RX_9>CCOC(=O)c1cc(C#N)cs1
<RX_1>N#Cc1cnc2c(Br)cc([N+](=O)[O-])cc2c1NC1CCCCCC1
<RX_6>COc1ccc(Cl)cc1CC(CNC(=O)OC(C)(C)C)C(=O)O
<RX_5>COc1cccc(-c2cc3c(s2)c(I)nn3C(=O)OC(C)(C)C)c1
<RX_1>COCC1CN(c2ccc(Cl)c(OC)c2)CCN1C(=O)OC(C)(C)C
<RX_3>CC(O)(c1ccc(C(F)(F)F)cc1)C1CC1
<RX_1>CCCCSC(Cc1ccc(Cl)cc1Cl)n1ccnc1
<RX_1>COc1cccc2cccnc12
<RX_2>CCOC(=O)Nc1ccc2oc3c(c2c1)CCCCC3
<RX_5>CCOC(=O)C=C(C)[C@@H]1[C@H](NC(=O)OC(C)(C)C)C(=O)N1Cc1ccc(OC)cc1OC
<RX_1>O=c1[nH]c2ccccc2n1C1CCN(CCCCn2cnc3ccccc32)CC1
<RX_2>COc1cc(Cl)c(I)cc1NCC(=O)N1CCN(C2CN(C(=O)OC(C)(C)C)C2)CC1
<RX_1>COC(=O)c1cc([N+](=O)[O-])ccc1OC(c1ccccc1)c1ccc(Cl)cc1Cl
<RX_2>Cc1cccc(C)c1NC(=O)CBr
<RX_2>Cc1noc(NS(=O)(=O)c2c(Cc3ccccc3)sc3ccccc23)c1Br
<RX_3>Cc1cn(-c2cc(NC(=O)c3ccc(C)c(C#Cc4cnc(NC(=O)OC(C)(C)C)s4)c3)cc(C(F)(F)F)c2)cn1
<RX_3>Cc1c(-c2ccc(N3CCOCC3)nc2)nc2cc(F)cc(F)c2c1Cl
<RX_2>O=C(NCc1ccc(Br)cc1F)c1cc2n(n1)CCCC2
<RX_2>COc1ccccc1Oc1c(NS(=O)(=O)c2ccc(C(C)(C)C)cc2)ncnc1OCCNS(C)(=O)=O
<RX_6>O=C(O)c1c[nH]c2c(F)cc(I)cc2c1=O
<RX_2>CC(C)[C@H](NC(=O)OCc1ccccc1)C(=O)OCC(C)(C)NC(=O)OC(C)(C)C
<RX_5>COC(=O)C(Cc1ccc(O)cc1)NC(=O)OC(C)(C)C
<RX_6>O=S(=O)(Oc1cccc(OCCN2CCNCC2)c1)c1ccccc1Cl
<RX_2>CCOC(=O)c1cc2ccc(CN(Cc3ccccc3)S(=O)(=O)c3ccccc3)cc2s1
<RX_7>Nc1cc(F)cc2c1OCCC21SC(=O)NC1=O
<RX_2>COC(=O)c1ccc(-c2cc(O)ccc2F)c(C2=CCCC2(C)C)c1
<RX_1>Cc1nc(-c2cccc(NC(=O)c3c(F)cccc3F)c2)c(-c2ccnc(Nc3ccc(OCCN(C)C)c(F)c3)n2)s1
<RX_7>CCN(CC)c1ccc(N)cc1C#N
<RX_6>CC(O)C(O)c1ccc(C(=O)O)nc1
<RX_2>CCOC(=O)Cc1ccc(OC)c(Oc2ccc([N+](=O)[O-])cc2CN(CC)C(=O)OCc2ccccc2)c1
<RX_7>CCn1c2ccccc2c2cccc(CO)c21
<RX_9>N#CCC1(c2cccc3ccccc23)CCCC1
<RX_1>CCOc1cc(N)[n+]([O-])c(N)n1
<RX_1>O=C(Cn1ccnc1-c1ccccc1)OCc1ccccc1
<RX_2>CCCc1nnc(NC(=O)NC)s1
<RX_6>C[C@H]1COCCN1c1cc(CS(C)(=O)=O)nc(-c2ccc(N)cc2)n1
<RX_6>CCC[C@@H](N)C(=O)N1CC(F)C1
<RX_2>O=C(Nc1cccnc1)Oc1ccccc1
<RX_3>COc1ccc(C(=O)C(=O)c2ccnc(-c3cccc(C#N)c3)c2)cc1
<RX_1>C=CCN1C(=O)[C@@H](NC(=O)OC(C)(C)C)[C@@H](C)Oc2ccc(F)cc21
<RX_8>O=CC1(c2ccccc2)c2ccccc2-c2ccccc21
<RX_1>Cc1nc2ccccc2n1-c1nc(N2CCOCC2)c2nc(CN3CCC(F)(F)CC3)n(C)c2n1
<RX_1>COC(=O)CN1C(=O)c2ccc(Br)cc2C1=O
<RX_2>O=C(Cn1c(-c2ccc(Cl)cc2)nc2cccnc21)N1CCSC1
<RX_1>CC(C)=CC[C@H]1C[C@@]23C[C@@H](CC=C(C)C)C(C)(C)[C@@](CC=C(C)C)(C(=O)C(C(=O)c4ccc(O)c(O)c4)=C2OC1(C)C)C3=O
<RX_6>Cn1cc2c(ccc3c(=O)c(-c4ccc(C5(N)CCC5)cc4)c(-c4ccccc4)oc32)n1
<RX_2>C[C@@H](NC(=O)C12CCC(NCC(=O)N3C[C@@H](F)C[C@H]3C#N)(CC1)CC2)c1ccccc1
<RX_1>CNc1cc(NS(=O)(=O)c2cccc(Cl)c2)nc(NC)n1
<RX_1>Cc1ccc2c(OCCN3CCC(Oc4ccc5c(c4)NC(=O)CC5)CC3)cccc2n1
<RX_7>CN1CCN(c2ccc(C(=O)Nc3n[nH]c4ccc(C(O)c5cc(F)cc(F)c5)cc34)c(NC3CCOCC3)c2)CC1
<RX_3>Cc1noc(C)c1-c1cnc2c(-c3ccc(C(F)F)cc3)cn(CC3CCC(F)(F)CC3)c2c1
<RX_1>O=[N+]([O-])c1ccccc1NC1CC1
<RX_2>Cc1[nH]cc2c(=O)n(-c3ccc(Cl)cc3)nc-2c1-c1cccc(C(=O)N2CCCC2)c1
<RX_1>COc1ccccc1OCC(O)CN1CCN(CC(=O)Nc2c(C)cccc2C)CC1=O
<RX_6>O=C1CCC2(CCNC2)CC1
<RX_1>Cc1c(CNC2CC2)ccnc1Cl
<RX_7>CN1CCN(Cc2c(CO)c(Cl)nc3cc4c(cc23)OCCO4)CC1
<RX_7>COc1ccc2c(c1)OCC2CC(=O)O
<RX_3>CC(C)c1nc(COCc2ccccc2)n(CC(C)(C)O)c1Sc1cc(Cl)cc(Cl)c1
<RX_3>CN(C)c1ccc(-c2cnc3ccc(N[C@H]4CC[C@H](O)CC4)nn23)cn1
<RX_2>CC(C)(C)OC(=O)Cc1ccccc1CNC(=O)OCc1ccccc1
<RX_3>COc1cc(C)c(C=C2C(=O)Nc3ccc(Br)cc32)cc1C(C)C
<RX_2>CC1(OS(N)(=O)=O)CC1
<RX_7>COc1ccc(Cn2cc(-c3nc(NC(=O)OC(C)(C)C)sc3CO)c(C(C)O)n2)cc1
<RX_4>CS(=O)(=O)c1ccc(Oc2cc(Cl)ccc2CCc2nnn[nH]2)c(Cl)c1
<RX_1>CCC[C@@H]1C[C@H](N(C)C(C)C)CC[C@@H]1N1CC[C@H](Nc2ccnc3ccc(C(F)(F)F)cc23)C1=O
<RX_1>Fc1cc(Cl)ccc1C=Cc1nc(COc2ncc(CCCCn3ccnn3)cn2)co1
<RX_9>CCOC(=O)c1nn2c(c1OCc1ccccc1)C(=O)N(C)CC2C#N
<RX_7>Nc1ccc(C(=O)CN2CCN(Cc3ccccc3)CC2)cc1
<RX_3>CCOc1ccc(SC(c2cnc(C=O)cc2C)c2cc(F)ccc2F)cc1
<RX_10>O=c1[nH]nc(CBr)cc1C(F)(F)F
<RX_2>CCSc1nc2ccccc2cc1NC(=O)CC1CCCCC1
<RX_2>Cc1cn(C)c2c1N(C(=O)CN1CCCC1)c1ccccc1NC2=O
<RX_1>COC(=O)c1ccc(COCc2ccc(-c3ccccc3)o2)cc1-c1ccccc1C
<RX_2>CN(CCN1CCOCC1)C(=O)c1cccc(C(=O)Nc2ccc(N3CCCCC3)cc2C(=O)Nc2nc(-c3cccc(C(F)(F)F)c3)cs2)c1
<RX_7>CNC1CCc2ccccc2C(c2ccccc2)C1
<RX_2>CC(C)(C)OC(=O)N1CCC(N2CC[C@@H](Cc3c(Cl)cc(-c4ccc(C(=O)N5CCC(C(F)(F)F)CC5)cc4)cc3Cl)C2=O)CC1
<RX_1>CCC(CC)(c1ccc(CCC(O)C(C)(C)C)c(C)c1)c1ccc(OCCN)c(C)c1
<RX_7>CC1CCCN1CCCOc1ccc(-c2nc(CCN3CCCC3)co2)cc1
<RX_2>COc1nc(NCCN(C)C(=O)OC(C)(C)C)nc(OC)c1NC(=O)c1coc(Oc2cc(C(C)(C)C)ccc2C)n1
<RX_2>COC(=O)c1cc(NC(=O)Nc2ccc(OC)c(OC)c2)ccc1OC(c1ccccc1)c1ccc(C(F)(F)F)cc1
<RX_2>O=C(O)[C@H](CC[C@H](Cc1ccc(F)cc1)C(=O)N[C@H]1CCCCN(c2ccccc2)C1=O)Cc1ccc(F)cc1
<RX_6>COc1cccc([C@H]2O[C@H](CC(O)CC(=O)N3CCN(C(=O)C(=O)O)CC3)c3cccn3-c3ccc(Cl)cc32)c1OC
<RX_2>CCOC(=O)COC(=O)C1(C)CC12CCCC(C)(C)C2
<RX_6>COCCN(CCOC)CC(=O)O
<RX_6>COc1ccc(F)c(C=O)c1O
<RX_9>COc1ccc([N+](=O)[O-])c(C(N)=O)c1
<RX_1>Cc1ccc(OCCN2CCC(CN)CC2)cc1
<RX_8>O=Cc1cc2cc(OCc3ccccc3)cnc2[nH]1
<RX_6>Cc1c(C(=O)N(c2ccccc2)c2cnc3c(ccn3C)c2)cc(-c2cc(F)c(O)cc2C(=O)N2Cc3ccccc3C[C@H]2CN2CCOCC2)n1C
<RX_9>CCC(CC)c1ccc(Cl)c2nc3n(c12)CCN3c1ccc(Cl)cc1C#N
<RX_6>CCCCCCCCC(NC1CSc2ccccc2N(CC(=O)O)C1=O)C(=O)OCC
<RX_3>Cc1[nH]c(C=C2C(=O)Nc3cc(-c4cccnc4)ccc32)c(C)c1C(=O)NCCCN(C)C
<RX_2>CCc1[nH]n(C2CCCC2)c2nc(COS(C)(=O)=O)nc(=O)c1-2
<RX_4>CC1CN(Cc2ccccc2)Cc2cc(-c3ccc(Cl)cc3)n(-c3ccc(Cl)cc3)c21
<RX_7>OC1c2cc(Cl)ncc2C=Cc2ncc(Cl)cc21
<RX_7>CC(C)c1[nH]nc(C(N)=O)c1N
<RX_6>O=C(NCCCCN1CCN(c2ccccc2O)CC1)c1cc2ccccc2[nH]1
<RX_7>COc1ccc(COc2ccc(CCO)cc2Cl)cc1
<RX_2>O=C(NCCc1ccc(F)cc1)OCc1ccccc1
<RX_6>CC1(OC(=O)N2CC[C@H](Oc3cc(N4CCc5nc(C(=O)O)ccc54)ncn3)[C@H](F)C2)CC1
<RX_3>CC(C)(C)OC(=O)N1CCN(c2ccnc3ccc(/C=C4\SC(Nc5c(Cl)cccc5Cl)=NC4=O)cc23)CC1
<RX_3>NC(=O)c1cccc(-c2ccc(N3CC[C@H](NS(=O)(=O)c4ccc5cc(Cl)ccc5c4)C3=O)c(F)c2)c1
<RX_6>COCCCOc1cc2c(cc1OC)-c1cc(=O)c(C(=O)O)cn1C(C(C)(C)C)C2
<RX_7>COCn1c(=O)c2c(c3c(OC)cc(CO)cc31)NCCC2
<RX_7>CCOC(=O)CCC1CCSCC1
<RX_1>Cc1cc([N+](=O)[O-])cc2ccn(Cc3ccc(C4CCN(C(=O)OC(C)(C)C)CC4)cn3)c12
<RX_2>O=C(NCCc1ccc(O)cc1)c1cc(-c2ccc(Cl)cc2Cl)n[nH]1
<RX_3>CCOC(=O)CCC(CC=Cc1cccnc1)CCCC#N
<RX_1>CCC(=O)N(n1c(=O)[nH]c2cc(C(F)F)c(-c3ccnn3C(C)C)cc2c1=O)S(C)(=O)=O
<RX_7>COC(=O)C(C)Oc1cccc(CO)c1
<RX_6>O=S(=O)(NCCc1cccc(O)c1)C(F)(F)F
<RX_3>CCOC(=O)Cc1ccc(-c2ccc(-c3onc(C)c3NC(=O)OC(C)c3cc(F)ccc3F)cc2)cc1
<RX_7>CC(C)(CO)c1ccc(C(=O)Nc2ccc(Cl)cc2C(=O)Nc2ccc(Cl)cn2)cc1
<RX_1>CCOC(=O)Cc1ccc(C)c(OCc2c(C)cccc2C)c1
<RX_6>CCn1cc2c(Oc3ccc(S(C)(=O)=O)cc3)cc(C(=O)O)cc2n1
<RX_2>Cc1ccc(C(NC(=O)Cc2ccc3oc(C(NS(C)(=O)=O)c4c(C)noc4C)cc3c2)c2ccccc2)c(C)c1
<RX_4>Cn1c(=O)[nH]c2ccc(-c3nnc(N(C[C@H](Cc4ccc(C(F)(F)F)cc4)NC(=O)OC(C)(C)C)C(=O)OC(C)(C)C)s3)cc21
<RX_9>Cc1ccc2nc(N3CCS(=O)(=O)c4ccccc4C3)cc(NC(=O)C(C)(C)N)c2c1
<RX_7>Nc1cnc(OCC2CC2)c(Br)c1
<RX_6>N#Cc1cccc(Cl)c1-n1cc2c(Nc3ccc(C4CNC4)cn3)ncc(F)c2n1
<RX_1>CCn1ccc2c(CNC)cccc21
<RX_1>CN1CCC(Oc2cc(F)cc(Br)c2)CC1
<RX_6>CCCCc1nc2c(C)cc(NC(=O)C(C)C)cc2n1Cc1ccc(-c2ccccc2C(=O)O)cc1
<RX_6>NC[C@@H](O)CP(=O)(CC1CCCCC1)OC1OC(=O)c2ccccc21
<RX_1>O=[N+]([O-])c1ccc(Oc2ncnc3sccc23)cc1
<RX_4>COC(=O)c1ccc2[nH]c([Si](C)(C)C)c(C3CCCCC3)c2c1
<RX_3>c1ccc(Cc2nc(Nc3cc(C4CC4)n[nH]3)c3ccccc3n2)cc1
<RX_2>CC(C)(C)OC(=O)N1CCc2nc(N3CC[C@H](NS(=O)(=O)/C=C/c4ccc(Cl)s4)C3=O)sc2C1
<RX_2>CC(C)(NC(=O)OCc1ccccc1)c1cccc(Br)c1
<RX_4>COC(=O)c1cc(F)cc2[nH]c3c(c(=O)c12)CCCCC3
<RX_2>Cc1ncccc1-c1cc(Cl)ncc1N(C)C(=O)C(C)(C)c1cc(C(F)(F)F)cc(C(F)(F)F)c1
<RX_3>CC(C)(C)Cc1ccc(CSc2c(Cl)ccc3c2CCN(C(=O)OC(C)(C)C)CC3)nc1
<RX_8>CC1(C)OC(=O)Nc2ccc(OCCCCS(=O)c3ccc(C4CCCCC4)cc3)cc21
<RX_1>O=C(c1cn(CC2CN(Cc3ccccc3)CCO2)c2cc(Cl)ccc12)N1CCC2(CC1)OCc1ccccc12
<RX_6>CCOC(=O)c1csc(N2CCNCC2)n1
<RX_6>O=Cc1c(OC(F)F)ccc(F)c1Cl
<RX_4>CCOC(=O)c1sc(-c2cc(O)c3sccc3c2)nc1C
<RX_1>CCOc1ccccc1SC
<RX_1>C[C@H]1CN(S(=O)(=O)c2ccc(NCCO)cc2)[C@H](C)CN1C(=O)[C@@](C)(O)C(F)(F)F
<RX_1>C=CCC1(c2ccc(Br)cc2)Cn2cc([N+](=O)[O-])nc2O1
<RX_1>CN(c1ccc([N+](=O)[O-])cn1)C1CCOCC1
<RX_2>CC(C)(NC(=O)c1ccc(Cl)c(OCC2CC2)n1)c1ncon1
<RX_5>CC(C)(C)OC(=O)N1CC(C(c2ccccc2)c2ccccc2)N2C[C@H](O[Si](C)(C)C(C)(C)C)C[C@H]2C1
<RX_1>N#Cc1ccc(Oc2ccc3c(c2)CCN(C2CCC2)CC3)c(F)c1
<RX_7>Nc1ccc(Oc2ncnc3cc(-c4ccccc4)[nH]c23)c(F)c1
<RX_1>CC(C)N1Cc2c(NCc3cnc4ccccc4c3)nc(N3CCN(C(=O)OC(C)(C)C)[C@@H](C)C3)nc2C1=O
<RX_7>COc1ccc(Cc2nn3c(C(CCCc4ccccc4)C(C)O)nc(C)c3c(=O)[nH]2)cc1
<RX_3>CCC(C)(C)c1cc(-c2ccc(C=C3SC(=O)NC3=O)cn2)ccc1O
<RX_1>Cc1ccc(NC(=O)c2cccc(C(C)(C)C#N)c2)cc1NC(=O)c1cccc(N(C)C)n1
<RX_2>Cc1cc(C)c(CNC(=O)c2nc(-c3ccc(N)nc3)nc(-c3ccnn3C)c2C)c(=O)[nH]1
<RX_1>Cc1cc(OCCCN(C)C)ccc1-c1noc(-c2ccc(OC(C)C)c(Cl)c2)n1
<RX_1>FC(F)(F)c1ccc(N2CCCNCC2)nc1
<RX_1>CC(C)c1c(OCCNC(=O)OC(C)(C)C)noc1-c1ccccc1Cl
<RX_9>CC(C)c1nnc2ccc(Sc3ccccc3CN)cn12
<RX_1>NC(=O)C(CCC(=O)OCc1ccccc1)N1Cc2c(OCc3ccc(CN4CCOCC4)cc3)cccc2C1=O
<RX_7>Cc1cccc2c1c(Cn1c(=O)n(C3CCCC3C(=O)O)c3ccccc31)cn2C
<RX_2>O=C(NO)c1cc2ccn(Cc3ccc(F)cc3)c2cn1
<RX_7>COc1cc(-c2nnc(C)[nH]2)ccc1N
<RX_1>CN1CCc2c(n(C=C(c3ccccc3)c3ccccc3)c3ccc(Cl)cc23)C1
<RX_7>OC(CBr)C1COc2ccccc2O1
<RX_2>CC(C)(NC(=O)c1cccc(B(O)O)c1)C(=O)OC1CCCC1
<RX_3>CCOC(=O)N1CCc2cc(-c3cnc(N)c(-c4nnnn4-c4cccc(F)c4F)c3)sc2CC1
<RX_7>CC(C)(C)OC(=O)Nc1ccc(CO)cn1
<RX_1>CC(=O)c1cc(C)c(Oc2nc(Nc3ccc(C#N)cc3)nc3ccn(Cc4ccccc4)c23)c(C)c1
<RX_6>COc1ccncc1-c1cnc2c(c1)CCCN2
<RX_7>Cc1ccc2c(N3CCN(CCc4cccc(N)c4)CC3)c(F)ccc2n1
<RX_2>Cc1ccc(N2CCOCC2)cc1N1CCN(C(=O)c2cccc(C(F)(F)F)c2Cl)CC1=O
<RX_7>CCC[C@H]1C[C@H](NCC)c2cc(S(N)(=O)=O)sc2S1(=O)=O
<RX_2>O=C(Nc1ccc(OCc2ccccn2)cc1)c1cccc2c1Cc1ccccc1-2
<RX_4>Clc1ccccc1-c1csc(Nc2ccc(OCc3nnn[nH]3)cc2)n1
<RX_1>Nc1c(NCCCOc2cccc(CN3CCCCC3)c2)c(=O)c1=O
<RX_10>CC(C)(C)OC(=O)c1ccc(CCn2c(CBr)c(C3CC3)cc(Cl)c2=O)cc1
<RX_6>O=C(O)c1cnc2ccsc2c1Cl
<RX_1>CCN(CC)CCNC(=O)c1cc(Cl)c(N)cc1OCCCC(=O)N(CC)CC
<RX_2>COc1nccc(C(F)(F)F)c1S(=O)(=O)Nc1nc2c(OC)cnc(OC)n2n1
<RX_4>CC(C)c1nc2cnc3ccccc3c2n1C
<RX_3>CCOC(=O)c1ccc(C#Cc2ccc(C3(N(Cc4ccccc4)Cc4ccccc4)CC3)cc2)cc1
<RX_3>Cc1ccc(S(=O)(=O)OCC2Cc3cc(F)cc(-c4ccccc4Cl)c3O2)cc1
<RX_1>COc1ccc(CN2CCOc3cc([N+](=O)[O-])ccc32)cc1
<RX_6>O=C1c2c(O)c(=O)nc(CC3(n4ccc5cccnc54)CCCC3)n2CCN1C1COC1
<RX_1>N#Cc1ccc(Oc2ccc([N+](=O)[O-])cc2Br)cc1
<RX_1>O=C(Nc1ccc(CNc2nc(N3CCC3)nc3ccccc23)cc1)c1ccc(F)cc1
<RX_1>Nc1ccc(Sc2ccc(OCc3cnc(Cl)s3)cc2[N+](=O)[O-])cc1
<RX_6>Cc1cc(CNC(=O)c2nc3n(c(=O)c2O)CCNCC3N(C)C(=O)C(=O)N(C)C)ccc1F
<RX_2>CCN(CC)CCNC(=O)c1ccc2c(c1)COC2=C1C(=O)Nc2ccccc21
<RX_7>CCCCCC[C@@H]1CCc2cc(C3CCC(N)(CO)C3)ccc2C1
<RX_7>Cc1nc(C(F)(F)F)c2n1C(C(=O)Nc1cnn(-c3ccc(Cl)cc3)c1C(C)C)CCC2
<RX_1>CC(Nc1cncc(Cl)n1)c1ccc(F)cc1
<RX_1>COC[C@@H](NC(=O)Nc1cc2c(cn1)c(-c1cnn(C)c1)nn2C(c1ccccc1)(c1ccccc1)c1ccccc1)c1ccccc1
<RX_7>COC(=O)Cc1c(-c2ccc(Cl)c(S(=O)(=O)NC3CCCCC3)c2)[nH]c2c(Cl)cccc12
<RX_1>COc1ccc2c(C(C)=NN)cc(=O)oc2c1
<RX_2>O=C(CBr)Nc1cccc(F)c1F
<RX_1>O=C(O)c1ccc(OC2CCCCC2)nc1
<RX_7>CC/C(=C(\F)CO)c1cc2c(cc1OCOC)C(C)(C)CCC2(C)C
<RX_1>CC(C)C(=O)NC1CCc2c(c3cc(N(C)C)ccc3n2Cc2cccc(F)c2)C1
<RX_7>COc1ccc(Nc2nc(Cl)ncc2Cl)cc1CCc1cncc(N)c1
<RX_2>Cc1cc(-c2ccc(C(F)(F)F)cc2)cc(-c2cccc(-c3cccc(S(=O)(=O)N4CC(O)C4)c3)n2)n1
<RX_6>Cc1csc(C(=O)O)c1Nc1c(Cl)cccc1Cl
<RX_2>O=C(N1CCN(Cc2ccccc2)CC12CC2)C(F)(F)F
<RX_6>Cc1ccccc1-c1cc(C(OCc2ccc(C(=O)O)cc2)c2cncn2C)ccc1C#N
<RX_2>CCOC(=O)N1CCn2c(nc(-c3ccncc3)cc2=O)C(NC(=O)c2ccc(OC)cc2OC)C1
<RX_3>COC(=O)Cc1ccc(C#Cc2cc(O)c3c(c2)C(C)(C)CCC3=O)cc1
<RX_1>COC(=O)C(Oc1ccc(Oc2ccccc2)cc1)c1ccc(OCCCOc2ccc(Cl)cc2)cc1
<RX_1>CC(C)Nc1cc(Br)cnc1Cl
<RX_6>CC(C)n1nc(-c2ccc(O)cc2)c2cccc(Cl)c21
<RX_1>O=c1cc(COC2CCCCO2)occ1OCCCCn1ccc2ccccc21
<RX_2>CCNC(=O)c1cccc([C@H](C)Nc2nccc(-n3cnc4ccccc43)n2)c1
<RX_1>N#Cc1ccc(COCC[N+]23CCC(CC2)[C@@H](OC(=O)C2(c4ccccc4)CCCCCC2)C3)cc1
<RX_4>CCOC(=O)c1csc(CNC(=O)OC(C)(C)C)n1
<RX_7>Nc1ccc(C(F)(F)F)cc1NC[C@@H]1CCN(C(=O)C2CC2)C1
<RX_2>N#CCNC(=O)C12CC3CC(C1)C(n1c(=O)[nH]c4cnc5[nH]ccc5c41)C(C3)C2
<RX_3>Nc1ncc(-c2ccccc2F)cn1
<RX_6>COc1ccc(CN2C(=O)CN(c3ccc(C[C@H](NC(=O)[C@H](Cc4ccccc4)NC(C)=O)C(=O)O)cc3)S2(=O)=O)cc1
<RX_6>CNC(=O)[C@@H](N)Cc1csc2ccccc12
<RX_1>CCOC(=O)C1CCN(c2nc(C)nc3c2C(C)C(=O)N3c2c(C)cc(Br)cc2C)CC1
<RX_1>COC(=O)Nc1ccc(CCOc2ccc(C=O)cc2)cc1
<RX_3>Cn1cc(-c2cccc(CCOCCC(=O)O)c2)cn1
<RX_6>Cc1ccc(S(=O)(=O)N[C@@H](Cc2ccc(OCCCC(=O)NC3=NCCCN3)cc2)C(=O)O)cc1
<RX_7>OCc1cccc(O)c1Cl
<RX_1>O=C(OC[C@H]1CCC[C@H](OC(Cn2ccnc2)c2ccc(Cl)cc2Cl)O1)c1ccccc1
<RX_8>CN(C(=O)OC(C)(C)C)[C@@H](C=O)Cc1ccccc1
<RX_2>CSCC[C@H](NC(=O)c1ccc(N)cc1)C(=O)O
<RX_2>COC(=O)CC(=O)Nc1cc(F)cc(F)c1
<RX_2>CC(=O)N[C@H]1CCCN(C(=O)c2ccc(Br)cc2NC2(Cc3cccc(Cl)c3)C(=O)Nc3cc(Cl)ccc32)C1
<RX_6>O=C(NC1CCNCC1)c1n[nH]cc1[N+](=O)[O-]
<RX_2>Cc1cccc(-c2sc(C)nc2C(=O)N2C[C@@H]3C[C@@H]3[C@H]2CNC(=O)c2cc(F)cc3c2OCOC3)c1
<RX_1>COc1nc(F)ccc1F
<RX_2>CNC(=O)CNc1cccc2c1C(=O)N(C1CCC(=O)NC1=O)C2=O
<RX_7>C=CCCC1(C)CCCC(C)(C)N1
<RX_1>CC(C)(C)OC(=O)NCc1cccc(NCc2ccccc2)c1
<RX_8>O=C(c1cc(Cl)c(OCc2ccccc2)c(Cl)c1)N1CCS(=O)c2ccccc21
<RX_1>CC(=O)O[C@@H]1CS[C@@H](Oc2cccnc2)[C@H](OC(C)=O)[C@H]1OC(C)=O
<RX_7>CN1CCC(N(C(=O)c2cc(Cl)ccc2F)c2ccccc2N)CC1
<RX_7>OCc1ccc(-c2ccccc2)c(F)c1
<RX_2>CC(C)(C)OC(=O)NC1(c2ccc(C(=O)NNC(=O)C3CC3)cn2)CC1
<RX_6>CCN(CC)C(=O)Nc1c[nH]nc1-c1nc2cc(F)c(N3CCN(C)CC3)cc2[nH]1
<RX_1>Nc1cccc2c1CN(c1c(F)cc3c(=O)c(C(=O)O)cn(-c4ccc(F)cc4)c3c1F)C2
<RX_2>CNS(=O)(=O)c1cc(F)c(F)c(C(=O)N2CCN(c3ccc(C(F)(F)F)cc3)CC2)c1
<RX_2>C[Si](C)(C)CCOCn1ccc2c(-c3cnn(C4(CC#N)CN(C5CCN(C(=O)Nc6ccc(F)cc6C(F)(F)F)CC5)C4)c3)ncnc21
<RX_6>C[C@H](c1cccc2ccccc12)N(CC1CNCCC1c1ccccc1F)C(=O)OC(C)(C)C
<RX_3>Nc1ncccc1C#CCc1ccccc1
<RX_2>CC(C)c1nc(-c2cccc(NS(=O)(=O)c3cccc(F)c3)c2)c(-c2ccnc(Cl)n2)s1
<RX_1>CCN1CCC(Nc2c3ccc(Cl)cc3nc3ccc(OC)cc23)CC1
<RX_3>CCOC(=O)c1nc(C)c2nc(-c3ccc(F)cc3)sc2c1O
<RX_3>Cc1nc(C)c(C(=O)C(C)C)o1
<RX_2>Cc1cc(C)nc(N2CC3CN(C(=O)c4c(F)cccc4-c4nc(C)no4)CC3C2)n1
<RX_3>Cc1cc(C#Cc2cn(C(C)C)c(C3CC3)n2)ccn1
<RX_2>CN(C)CCN1CC(C(=O)Nc2cc(Cl)cc3c2[nH]c2cnccc23)CC1=O
<RX_1>COc1ccc2ncc(Cl)c(OC[C@@H]3CC[C@@H](NC(=O)OC(C)(C)C)CO3)c2c1
<RX_6>NCc1cccc(C2CCN(C(=O)c3ccc(C#Cc4ccccc4F)o3)CC2)c1
<RX_1>c1ccc(Oc2cccc(-c3cc(CCCN4CCN(c5ccccc5)CC4)on3)c2)cc1
<RX_9>CC(C)(C)OC(=O)N1CCC(c2ccc(C#N)cc2)CC1
<RX_6>O=C(O)C1CN(Cc2ccc(-c3noc(-c4noc(-c5ccccc5)c4C(F)(F)F)n3)cc2)C1
<RX_5>CC(C)(C)OC(=O)N1Cc2cc(O)ccc2C[C@H]1C(=O)O
<RX_3>COc1c(F)c(F)c2[nH]c(=O)c3sccc3c2c1-c1ccc(C(C)N(C)C)cc1
<RX_10>COc1ccc(Cl)c(CBr)c1
<RX_1>CCOC(=O)c1c[nH]c2c1-c1nn(CCN(CC)CC)cc1CCC2
<RX_1>O=c1cc(N2CCN(Cc3cc(F)cc(F)c3O)CC2)nc[nH]1
<RX_7>Nc1cc(F)c(O)c(F)c1
<RX_6>CS(=O)(=O)c1ccc(-c2nc3ccc(C4CCNCC4)cc3o2)c(F)c1
<RX_2>O=S(=O)(C1CC1)N1CCC(c2n[nH]c3cnc4[nH]ccc4c23)CC1
<RX_1>C=CCOc1nc(SCc2cccc(F)c2F)nc(N[C@H](C)CO[Si](C)(C)C(C)(C)C)c1C=O
<RX_1>CCc1cc(OC(C)C)c(OCc2ccccc2)cc1OCCCCCC(C)(C)C#N
<RX_6>CCOC(=O)CCC1=C(C(=O)O)SC2=NCCCN21
<RX_5>CC(C)(C)OC(=O)NCc1cccc(Oc2cccc(I)c2)c1
<RX_6>CCn1nnc(Cn2c(=O)n(C3CCNCC3)c(=O)c3sc(-c4ccccc4F)cc32)n1
<RX_8>CCCn1c(=O)c2[nH]c(C34CCC(C=O)(CC3)CC4)nc2n(CCC)c1=O
<RX_6>Cc1nnc2n1-c1sc(CCc3ccc(O)cc3)cc1C(c1ccccc1Cl)=NC2
<RX_3>CC(C)(C)OC(=O)N1CCC(n2cc(-c3cnc(N)c(-c4nc5ccccc5o4)c3)c(C=O)n2)CC1
<RX_7>OCc1cc2cc(Cl)ncc2n1CCCCF
<RX_1>COC(=O)[C@@H]1[C@H](OC(=O)c2ccccc2)CCN1C(=O)OC(C)(C)C
<RX_6>CCC1(O)CCC(N)CC1
<RX_1>Cc1ccncc1N1C(=O)N(c2ccc3ncsc3c2)CC1C
<RX_1>CCOC(=O)CCCCCOc1ccc(I)cc1
<RX_1>CCOC(=O)CCc1ccc(OCc2ccc(-c3ccc(C(F)(F)F)cc3)nc2C)c2ccccc12
<RX_2>Cc1ccc2c(N3CCN(CCc4cccc(NC(=O)C5CNC(=O)N5)c4)CC3)cccc2n1
<RX_1>CC(=O)N1CCN(c2nn(C3CCCCO3)c3cnc(Br)cc23)C1=O
<RX_1>COCCN1CCC(CNC(=O)c2c(OC)c(C#N)cc3ccccc23)(c2ccc(Cl)cc2)CC1
<RX_6>O=C(SCc1ccc(OCc2ccc(F)cc2)cc1)N1CCNCC1
<RX_9>CCOC(=O)[C@@H]1CC[C@@H](N)[C@@H](NC(=O)OC(C)(C)C)C1
<RX_1>C#CCOc1cc(Oc2cccc(F)c2)ncn1
<RX_6>C=CC(=O)N1CCN(c2ncnc3cc(-c4ccccc4F)c(O)cc23)CC1
<RX_2>O=C(NCCc1c[nH]c2ccc(Cl)cc12)c1ccc(Cc2cccc(F)c2)cn1
<RX_3>CCOC(=O)C1(c2ccccc2-c2ccc(-c3onc(C)c3C(O)CCCc3ccccc3)cc2)CC1
<RX_2>COc1ccc(-c2ccnc3[nH]c(-c4cncc(C(=O)N5CCN(C)CC5)c4)nc23)cc1
<RX_7>CCN1C(=O)CCc2cnc(Nc3ccccc3)cc21
<RX_7>CC(=O)O
<RX_1>COC(=O)c1cccc(O[C@H](C)C(=O)OCc2ccccc2)c1
<RX_3>CN(C)CC#Cc1ccc2c(c1)CN(Cc1ccc(Oc3ccccc3)cc1)C2=O
<RX_1>COC(=O)c1ccc(F)cc1Oc1cnc(Cl)c(F)c1
<RX_2>C[C@H]1COCCN1c1cc(C(C)(C)S(=O)(=O)C2CCCC2)nc(-c2ccc(NC(=O)Oc3ccccc3)cc2)n1
<RX_2>COC(=O)C1CSC2CC(NC(=O)OC(C)(C)C)C(=O)N21
<RX_7>CCOc1cc(N2CCN(C3CCN(CCF)CC3)CC2)ccc1N
<RX_6>O=C1Nc2cccc(-c3cnc4ccccc4c3)c2C12COc1cc3c(cc12)OCCO3
<RX_4>Cc1cccc(-n2c(C)ccc2C)n1
<RX_3>CCOC(=O)/C=C/c1ccc(OCC2=CC3(CCCC3)CCC2)c(OC(C)=O)c1
<RX_1>Cc1ccc2c(c1)N(C(C)C)CCC2
<RX_2>CCCCCCCCCCCCCCS(=O)(=O)NC(=O)Nc1c(C(C)C)cccc1C(C)C
<RX_6>CCOc1cc(C=O)cc2c1OC(C)(C)C=C2C(C)(C)O
<RX_6>Cc1cc(Nc2nc(S(=O)c3ccc(F)cc3)cc3ccccc23)n[nH]1
<RX_1>Cc1cc(NCCCn2ccnc2)ccc1[N+](=O)[O-]
<RX_2>O=C(NCc1cccs1)c1cc2nc(-c3ccc(Br)cc3)cc(C(F)(F)F)n2n1
<RX_2>CCOC(=O)c1cc2ccc(C)c(NS(=O)(=O)c3cccs3)c2[nH]1
<RX_6>Cn1c2ccc(Cl)cc2c2cc(C(=O)O)sc21
<RX_7>COc1cc(OC)nc(OCCn2cc(N)cn2)n1
<RX_2>Cc1ccc(S(=O)(=O)OC[C@H]2OC(=O)N[C@H]2Cc2ccccc2)cc1
<RX_1>c1ccc(CSc2nnc(-c3ccc4c(c3)OCO4)o2)cc1
<RX_3>CC(=O)c1ccc2c(c1)oc1ccccc12
<RX_1>CC(C)(C(=O)c1ccc(SCCCCCCS)cc1)N1CCOCC1
<RX_1>COCCOc1cncc(OC[C@@H]2CCCN2C)c1
<RX_6>O=C(c1ccc(O)cc1)c1ccc(OCCBr)c(F)c1
<RX_1>COC(=O)c1ccc(NCC=C(C)C)c(I)c1
<RX_1>CCOC(=O)c1c2ccc(Cl)cc2c(-c2ccccc2)n1CCC(C)(C)CCBr
<RX_7>CCNc1ccc2c(c1)C(C)(C)CCC2(C)C
<RX_6>N[C@@H](CC(=O)N1CCn2c(C(F)(F)F)nc(C(=O)N3CC[C@H](F)C3)c2C1)Cc1cc(F)c(F)cc1F
<RX_1>CC(C)c1nc2ccccc2n1-c1nc(N2CCOCC2)c2nc(CN3CCC(C(C)(C)O)CC3)ccc2n1
<RX_6>O=C(O)c1cc(C(F)(F)F)cc(S(=O)(=O)Cc2ccccc2)c1
<RX_3>COc1ccc(F)c(-c2cccc3c(N)c4c(nc23)CN(C2CCC2)C4=O)c1
<RX_6>CC(=O)C(O)C=O
<RX_1>CCOc1nc(C)c2cc(OC)c(OC)cc2c1C(=O)OC
<RX_1>CCOc1ccc(S(=O)(=O)N(Cc2ccc(C#N)cc2)[C@@H](CC)c2ccccc2)cc1
<RX_4>CC(C)(C)c1ccc(-c2nnn[nH]2)cc1
<RX_2>O=C1CC(C(=O)N2CCCCC2CN2CCCCC2)c2cc(Cl)c(Cl)cc21
<RX_6>CSCC[C@H](NC(=O)c1cc(OC(Cc2cncn2C)c2nccs2)ccc1CCc1ccc(F)cc1)C(=O)O
<RX_2>Nc1cccc2c(OC(=O)c3c(Cl)cccc3Cl)ccnc12
<RX_3>C#CC(O)C1(CCCC)CCC1
<RX_6>Cn1cncc1-c1cc2nccc(Oc3ccc(NC(=O)CC(=O)Nc4ccccc4O)cc3F)c2s1
<RX_6>C=CCC(C)(C(=O)O)c1ccccc1-c1noc2ccccc12
<RX_2>COC(=O)c1cc(F)c(OS(=O)(=O)c2c(C)cc(C)cc2C)nc1Nc1ccc(F)cc1F
<RX_2>COCCNC(=O)c1sc2ncnc(Nc3ccc(F)cc3OC3CCOCC3)c2c1C
<RX_3>COc1cc(-c2cncc(NCc3ccco3)n2)ccc1O
<RX_3>O=C(O)c1cc(C(=O)O)c(C(=O)N(Cc2cccc(-c3ccc(Cl)cc3)c2)[C@H]2CCCc3ccccc32)cc1C(=O)O
<RX_1>COc1ccc(OC)c(Sc2nc3c(N)ncnc3n2CCc2cc(C(F)(F)F)cc(C(F)(F)F)c2)c1
<RX_1>Cc1ccc(COc2cc(F)ccc2-c2ncnc(Nc3cccc(CS(C)(=O)=O)c3)n2)cc1
<RX_1>CN1CCN(Cc2ccnc(Nc3ncc(C#N)s3)c2)CCC1=O
<RX_6>Cc1cc(O)ccc1C(NC(=O)Cc1ccc2oc(C(c3c(C)noc3C)N3CC(NC(=O)OC(C)(C)C)C3)cc2c1)c1ccccc1
<RX_1>COC(COc1ccc2ncccc2c1)OC
<RX_6>Cc1oc(-c2ccco2)nc1COc1ccc(COc2nn(Cc3ccccc3)cc2C(=O)O)cc1-c1ccccc1
<RX_7>CC(=O)N1CCc2ccc(N)cc2CC1
<RX_2>CC(C)NC(=O)N1CC=C(c2coc3c(O[C@H](C)c4c(Cl)ccc(F)c4Cl)c(N)ncc23)CC1
<RX_3>C=C(OCC)c1ccc(F)c(C)n1
<RX_7>COc1ccc([C@@H](O)Cc2c(Cl)cncc2Cl)cc1OC
<RX_3>CCN(CC)CCN1CCCc2[nH]c(/C=C3\C(=O)Nc4cc(NC(=O)C(C)(C)O)c(F)cc43)c(C)c2C1=O
<RX_5>CC(C)(C)OC(=O)N1CCCc2onc(O)c2C1
<RX_2>CCOC(=O)CCCN(C(=O)CCCN(C(=O)c1ccc(Cl)cc1)c1ccc(OC)cc1)c1c(C)cccc1C
<RX_2>C=C[C@@H](C#CC#C[C@@H](CCCCCCCCC)NC(=O)c1ccc(F)cc1)OC(C)=O
<RX_1>COc1cc(-c2cnc3[nH]c4cnc(-c5cnn(C)c5)cc4c3c2)cc(OC)c1CN1CCCCC1
<RX_1>C=C1C[C@H]2[C@@H]3CCC(=O)[C@@]3(C)CC[C@@H]2[C@@]2(C)CCC(=O)C(OC)=C12
<RX_7>O=C1c2ccccc2-n2cnc(CO)c2[C@@H]2CCCN12
<RX_6>CC(=O)Nc1nc2cc(-c3ccc4c(c3)CNCCO4)cnc2s1
<RX_1>Cc1nc2cc(Cl)c(Cl)cc2n1C
<RX_3>Nc1nnc(-c2ccc(Cl)c(Cl)c2)c(-c2ccccc2)n1
<RX_1>Cc1cccn2cc(-c3ccc(NS(=O)(=O)CCCN4CCCCC4)cc3)nc12
<RX_1>O=[N+]([O-])c1ccc(OCc2cscn2)cc1
<RX_1>CC(C)(C)OC(=O)NCCNCCNC[C@H]1NC(=O)[C@H]1NC(=O)/C(=N\OC(C)(C)C(=O)OC(C)(C)C)c1csc(NC(=O)OC(C)(C)C)n1
<RX_1>c1cnc2c(Oc3cccc4cccnc34)cccc2c1
<RX_1>Cc1cc(C)c(C#N)c(OCc2ccccc2)n1
<RX_3>Nc1cnc(-c2ccc(-c3ccccc3S(=O)(=O)c3ccccc3)cc2F)cn1
<RX_2>COC(=O)c1ccc(C(=O)N(C)OC)nc1
<RX_9>O=Cc1cccc([N+](=O)[O-])c1Cl
<RX_1>CC1(C(=O)Nc2cccc(Oc3ccc(F)cc3)c2)CCN(c2ncnc3[nH]cc(Cl)c23)CC1
<RX_1>CC1c2ccc(OCc3ccccc3F)cc2C2CNCC12
<RX_3>Nc1ccc(-c2ccccc2C(F)(F)F)cc1[N+](=O)[O-]
<RX_1>COc1ncc(C(F)(F)F)cc1Br
<RX_3>Cc1cccc(C)c1/C=C/C1CCN(C(=O)OC(C)(C)C)CC1
<RX_7>O=C(O)CCCCCCCCc1ccc(Cl)cc1
<RX_6>O=C(c1ccccc1)N1CC[C@H](NCc2ccnc3ccccc23)C[C@H]1Cc1ccccc1
<RX_1>O=C(O)CCc1cn(-c2ccc(F)cc2)c2ccc(Cl)cc12
<RX_1>FC(F)(F)c1nc([C@H]2CO2)cs1
<RX_1>CC(C)(C)OC(=O)c1ccc(-n2c3ccccc3c3c(-c4ccc(C#N)nc4)cccc32)cc1NCCF
<RX_3>Cc1cc(-c2ccc(Cl)cc2)nc(-n2cnc(-c3cccnc3)c2)n1
<RX_1>COc1cc(Nc2cc(Oc3cccnc3-c3cccc(C)n3)ccn2)cc(OC)c1OC
<RX_1>Cc1c(-c2ccc(Cl)cc2)c(C(=O)N2CCOCC2)n(Cc2cccc(Cl)c2)c1C(F)(F)F
<RX_7>CC(=O)O
<RX_2>Cc1c(-c2cnn(-c3ccc(C(=O)N4CCCN(C5CC5)CC4)cn3)c2O)ccc(C#N)c1F
<RX_2>CS(=O)(=O)OCCCc1ccc(C#N)cc1
<RX_7>COc1ccc(N)cc1-c1cccc(Cl)c1
<RX_1>COc1cc(N2CCN(C(=O)OC(C)(C)C)CC2)ccc1Nc1cc(Oc2ccccc2Cl)nc2cn[nH]c(=O)c12
<RX_1>ClCCn1cc(Br)cn1
<RX_1>CS(=O)(=O)c1cc([C@H](CCN2CCOCC2)NC(=O)c2cncc3c2cnn3-c2ccc(F)cc2)ccn1
<RX_2>O=C(NC1CSC1)c1ccc(C2=NCC(c3cc(Cl)c(Cl)c(Cl)c3)(C(F)(F)F)C2)cc1C(F)(F)F
<RX_7>CC(C)(Cc1ccc(Cl)c(F)c1)Nc1ccc(N)cc1Cl
<RX_2>CC(=O)N(C)CC(C)(C)c1cc(NC(=O)OC(C)(C)C)on1
<RX_7>O=S(=O)(c1ccccc1)c1ccc(CCc2ccc(F)cc2F)nc1
<RX_2>C#CC(OC(=O)C1CC1)c1ccc2ccccc2c1
<RX_9>NC(=O)C(O)c1ccsc1
<RX_3>COC(=O)c1ccc(-c2ccccc2S(=O)(=O)NC(C)(C)C)cc1
<RX_1>CN(C)Cc1ccc(-c2cccc(-c3ccnc4c(C(=O)c5cccs5)cnn34)c2)cc1
<RX_5>CC(C)(C)OC(=O)NCCc1cccc(O)c1
<RX_1>Cc1onc(-c2ccc(F)cc2)c1-c1cn(-c2ncccn2)cn1
<RX_6>CCOC(Cc1ccc(OCCN(C)C2c3ccccc3CCc3ccccc32)cc1)C(=O)O
<RX_9>Cn1cnc2cnc(C#N)cc21
<RX_9>CCC(C)(C)C(=O)C(=O)N1CCC[C@H]1C(N)=O
<RX_1>CC(=O)OCC(=O)c1cccc([N+](=O)[O-])c1
<RX_2>COc1cc(C(F)(F)F)cc(C(F)(F)F)c1C(=O)N[C@@H]1CCC[C@@H]1N1CCCC1
<RX_7>COCn1c(=O)c2c(c3cc(CCCN(C)C)ccc31)NCCC2
<RX_6>CCc1c(C(=O)C(N)=O)c2c(OCC(=O)O)c3ccccc3cc2n1Cc1ccccc1
<RX_7>CN(C)C(=O)c1ccccc1N
<RX_10>COCOc1cc(-c2nc3ccccc3o2)ccc1CBr
<RX_6>N[C@H]1CC[C@@H](OCC(=O)N2CCOCC2)c2ccccc21
<RX_2>O=C(O)C(F)(F)F
<RX_6>CC[C@H]1CC[C@@H](Oc2ccc3nc(NC4C5CCCC4CC(C(=O)O)C5)ccc3c2C(F)(F)F)CC1
<RX_2>CNC(=O)c1cc(N)nc(N)c1
<RX_2>COc1cc2[nH]ncc2cc1Nc1ncnc2sc3c(c12)CCC(C(=O)N1[C@H](C)CC[C@H]1C)C3
<RX_9>NC(=O)[C@H]1CN(c2cc(F)c(N3C=CS(=O)(=O)CC3)c(F)c2)C(=O)O1
<RX_6>CC(C)(C)OC(=O)N[C@@]12CC=CC[C@H]1CNC2
<RX_3>CCc1cccc2c(OCOC)cccc12
<RX_2>CNC(=O)c1ccc(Br)cc1
<RX_3>CC(O)c1cc(Br)cnc1F
<RX_3>OC(COCCCl)c1cc2ccsc2cc1F
<RX_6>CC(C)(C)c1ccc2[nH]c([C@](C)(N)CO)nc2c1
<RX_2>CN(C)CCNS(C)(=O)=O
<RX_9>N#CCC1COc2ccccc2O1
<RX_6>COCCOCCOCCOCCC(=O)O
<RX_3>COc1ccc(C(=O)c2ccc(F)c(F)c2)cc1
<RX_6>Cn1cc(-c2cc(O)c3ccnn3c2)cn1
<RX_2>CNC(=O)C1Cc2ccccc2N1C(=O)CCN1CCC2(CCc3ccccc32)CC1
<RX_2>COC(=O)N1CC[C@H](Nc2ccc(C#N)cc2C(=O)NCc2ccc(OC)c(OC)c2)C1
<RX_2>Cc1noc(=O)n1CC=CCCOS(C)(=O)=O
<RX_1>Cc1nc2ccc(OCCCN3CCC(OC(c4ccccc4)c4ccccc4)CC3)nn2n1
<RX_6>O=C(O)c1ccc2c(C3CCCCC3)c3n(c2c1)CCCc1ccccc1-3
<RX_1>CN=Cc1ccc2nc(N)n(CC(C)C)c2c1
<RX_2>O=S(=O)(Nc1cncc(-c2ccc3ncnc(OC4CCOCC4)c3n2)c1)c1ccc(Br)cc1Br
<RX_2>CCCN(CCSc1ccc(OCC(=O)OCC)c(C)c1)S(=O)(=O)c1sc2ccc(C(F)(F)F)cc2c1C
<RX_1>CCNc1nc(Cl)nc2ccc(-c3ccc(F)cc3)nc12
<RX_3>OCc1cccc(-c2csc3nc(C45CC6CC(CC(C6)C4)C5)cn23)c1
<RX_1>O=[N+]([O-])c1cccc(CNc2nc(-n3ccnc3)nc3sc([N+](=O)[O-])cc23)c1
<RX_1>CC(C)(C)OC(=O)N1CCN(c2nccc3ccc(Sc4ccccc4C(C)(C)C)cc23)CC1
<RX_3>Cc1n[nH]cc1-c1cccc2c(=O)c(-c3ccc(C4(NC(=O)OC(C)(C)C)CCC4)cc3)c(-c3ccccc3)oc12
<RX_1>CC(C)(C)OC(=O)N1CCC[C@@H](Nc2nccc3ccccc23)C1
<RX_1>N#CC(N)=C(C#N)N=Cc1c(Cl)cc(C(F)(F)F)cc1Cl
<RX_1>Cn1c(CN2CCC(C(C)(C)O)CC2)nc2c(N3C4CCC3COC4)nc(Cl)nc21
<RX_6>N#Cc1ccc(-c2cccc3c2c2ccccc2n3-c2ccc(C(=O)O)c(NCCF)c2)cn1
<RX_1>COC(=O)c1ccc2nc(-c3ccccc3)c(N3CC[C@@H](O)C3)nc2c1
<RX_9>CN1CC[C@@](O)(C#Cc2cccc(-c3nc(C(N)=O)n4c3CCCC4)c2)C1=O
<RX_1>COC(=O)c1c(NC(=O)C(C)(C)C)ccc2c1N(C(C)=O)C[C@@H]1OCC[C@H]21
<RX_2>Cc1ccc(S(=O)(=O)NC2CC(Oc3ncccc3Br)C2)cc1
<RX_2>CS(=O)(=O)OC1CN(c2nc(C(=O)N[C@H]3CCN(C(=O)OCc4ccc([N+](=O)[O-])cc4)C3)co2)C1
<RX_1>CNC(=O)NCc1cc(-n2ccc(-c3ccc4c(c3)CCCO4)n2)ccc1Cl
<RX_6>COc1ccccc1COCCCOc1ccc([C@H]2CCNC[C@@H]2OCc2ccc3c(c2)N(CCCN)CCC3)cc1
<RX_1>CN(c1ccccc1)c1ccc(Cl)cc1[N+](=O)[O-]
<RX_2>CCc1cnc(-c2cnc(N3CCC(C(=O)NS(=O)(=O)c4ccc(Cl)s4)CC3)c(Cl)c2NC)o1
<RX_6>CNc1cc(C)c(CC2(S(=O)(=O)N3CCC(=O)CC3)CC2)c(C)c1
<RX_3>CN(Cc1cc(-c2ccsc2)n(S(=O)(=O)c2cccc(Cl)c2)c1)C(=O)OC(C)(C)C
<RX_6>CC1(C)CCN(c2ccc(O)nc2)CC1
<RX_2>CC(C)(C)NS(=O)(=O)c1ccccc1-c1ccc(NC(=O)C2(NC(=O)OC(C)(C)C)CC2)c(F)c1
<RX_2>CCCCNC(=O)N1CCc2ccc(S(=O)(=O)NC(=O)NC3CCCCC3)cc2CC1
<RX_1>Cc1cc(SC(C)(C)C)cc2c(Nc3cncc(F)c3)c(C(N)=O)nnc12
<RX_7>NCc1cccc(CN2CCc3cc(Cl)ccc32)c1
<RX_3>O=C1NC(=O)C(=CC2CC=CCC2)N1
<RX_1>CC(C)(C)OC(=O)N1CCC(C(Oc2cccc(Cl)n2)c2ccc(Br)cc2)CC1
<RX_1>O=C(c1ccc(Cl)cc1)c1ccc(CSC(F)F)cc1
<RX_1>FC(F)(F)CSc1ccc(Cl)cc1
<RX_1>CC(C)N1CCN(C(=O)c2ccc3c(c2)cc(C(=O)N2CCC(F)(F)CC2)n3-c2ccc(C#N)cc2)CC1
<RX_6>CCc1ccc2c(c1)cc(C(=O)O)n2CC(=O)OC
<RX_8>CCOc1cc(Cl)ccc1C=O
<RX_2>CC(C)=CCc1ccc(C(C)C(=O)OCC2CCCO2)cc1
<RX_2>CC(C)Oc1ccncc1NC(=S)Nc1cccc2c1ncn2C
<RX_2>Cc1ccc(CCNC(=O)c2ccc(-c3ccncc3)s2)cc1
<RX_1>C=CCn1c(N)nc(-c2cccc(F)c2)c(-c2ccc(=O)n(-c3ccccc3)c2)c1=O
<RX_2>CCCNCCNC(=O)c1cc2cc([N+](=O)[O-])ccc2[nH]1
<RX_1>CCOC(CC)c1ccc(Cl)c2nc3n(c12)CCCN3c1ccc(OC)nc1C
<RX_2>CCCCOC(=O)N1CCN(C(=O)[C@H](CCC(=O)OC(C)(C)C)NC(=O)c2cc(OCC(=O)N3CCC[C@H]3C(=O)OCc3ccccc3)n(-c3ccccc3)n2)CC1
<RX_3>CCOC(=O)/C=C/C(O)c1ccc2nc(-c3cccs3)oc2c1
<RX_7>CC(CCNC(=O)OC(C)(C)C)N1CCC(N2C(=O)N(c3ccccc3N)C[C@H]2c2ccccc2)CC1
<RX_3>C=C1C(=C)C2OC1C1=C2CC(C(C)=O)CC1
<RX_2>CNC(=O)c1cc(-c2nn(C3CCCC3)c3ccnc(OC)c23)cs1
<RX_7>CC(C)c1cnc2c(N)nc3ccccc3c2c1
<RX_6>COc1cc(O)c2c(c1)OCCCC=CCCCOC2=O
<RX_1>c1ccc(CSc2nc(Nc3ccccc3)n[nH]2)cc1
<RX_1>CCOC(=O)C1(c2ccc(-c3ccc(-c4onc(C)c4CSCc4ccccc4)cc3)cc2)CC1
<RX_3>COc1ccc(CN2CC=CC[C@@H](NC(=O)OC(C)(C)C)C2=O)c(OC)c1
<RX_2>COc1ccc(Cn2cc(-c3ccnc4[nH]ccc34)c(-c3ccc(NC(=O)Nc4ccccc4)cc3)n2)cc1
<RX_7>CN1C(=O)CC[C@]2(C)c3ccc(CCc4ccccc4)cc3CC[C@@H]12
<RX_6>Oc1ccc2c(nnn2CC2CC2)c1Cl
<RX_3>CCOC(=O)c1c(Cc2ccccc2F)cn(COCc2ccccc2)c1C=O
<RX_1>Fc1ccc(Br)c(OC2CCN(c3ncc(Br)cn3)CC2)c1
<RX_6>Cc1c(-c2ccccc2)c2c(c3c1[nH]c1ccc(O)cc13)C(=O)NC2=O
<RX_2>CC(=O)Nc1cc(Cl)nc(-n2nc(C)cc2C)n1
<RX_6>C[C@H](O)[C@@H](O)c1cnc(N2CCNCC2)c(F)c1
<RX_2>CCNC(=O)C[C@@H]1N=C(c2ccc(Cl)cc2)c2cc(OCCNC(=O)C[C@@H]3N=C(c4ccc(Cl)cc4)c4cc(OC)ccc4-n4c(C)nnc43)ccc2-n2c(C)nnc21
<RX_6>O=S(=O)(c1ccc(-c2ccc3cc(O)ccc3c2Oc2ccc(OCCN3CCCCC3)cc2)cc1)C(F)(F)F
<RX_2>O=C(NC1N=C(c2ccccc2)c2ccccc2N(CCOC2CCCCO2)C1=O)c1cc2ccccc2[nH]1
<RX_2>COC(=O)c1ccc(NC2CCN(C(=O)Nc3ccccc3)CC2)nc1
<RX_8>O=C(NCc1ccccn1)C(=O)C(Cc1ccccc1)NC(=O)[C@H]1CCC(=O)N1Cc1ccccc1
<RX_9>C[C@@H](C=O)NC(=O)OC(C)(C)C
<RX_2>CC(C)(NC(=O)Cn1nc(-c2ccc(Cl)cc2)n(C2CC2)c1=O)c1cccc(C(F)(F)F)c1
<RX_7>CC(C)(C#N)c1ccc(Nc2c(N)nnc3ccc(Br)cc23)cc1
<RX_1>CC(C)c1cc(Nc2ccc(C#N)cc2F)ncc1C(=O)NCC1CCCC1
<RX_6>Cc1cc(N2CCN(CC(=O)c3ccccc3)C2=O)sc1C(=O)O
<RX_6>CC(C)(C)OC(=O)[C@@H]1CCCN1C[C@@H](O)[C@H](Cc1ccccc1)NC(=O)[C@@H](N)CC(N)=O
<RX_1>COc1ccc(CC(=NN)c2cc(Cl)c(O)cc2O)cc1
<RX_7>Fc1ccc(CN2CCN(CCOc3ccc(Cl)cc3)CC2)cc1
<RX_1>Cc1ccc2nc(-c3ccc(NC(=O)c4ccc(N(C)C)nc4)cc3)cn2c1
<RX_6>Cc1cc(Sc2cc(C#Cc3ccc(S(C)(=O)=O)cc3)cc(Oc3cccc(C(F)(F)F)c3)c2)ccc1OCC(=O)O
<RX_1>CC(Nc1ccc(F)cc1)c1cc(C(=O)N(C)C)cc2c(=O)cc(N3CCO[C@H](C)C3)oc12
<RX_3>CC(C)(C)OC(=O)N1CCC(O)(Cc2ccc(F)cc2)CC1
<RX_2>Cc1ccc(F)cc1C(=O)N(CCCN(C)C)c1ccc(C(=O)N2Cc3cccn3Cc3ccccc32)cn1
<RX_1>Cc1nc2c(OCc3c(F)cccc3F)cccn2c1C(=O)NC(C)(CO)c1nnn(C)n1
<RX_7>COc1ccc(N)cc1C
<RX_1>Cc1noc(C)c1Cn1cc(N2C(=O)N(Cc3ccc(F)cc3)C(C)(C)C2=O)cn1
<RX_1>CS(=O)(=O)c1ccc2c(c1)CCCN(c1cc(NCCN)c3ccccc3n1)C2
<RX_6>Cc1c(C(=O)O)sc2ncnc(Nc3cccnc3OC3CCC(NC(=O)OC(C)(C)C)CC3)c12
<RX_1>COc1ccc(C(=O)CCC(=O)O)cc1OC1CCCC1
<RX_1>COc1ccnc(-n2cnc(C)c2)c1[N+](=O)[O-]
<RX_9>NNc1nc2ccccc2s1
<RX_1>COc1ccccc1CN1C(=O)N(c2cnn(Cc3c(C)noc3C)c2)C(=O)C1(C)C
<RX_6>O=C(O)C(O)c1ccc(-c2ccccc2Cl)cc1
<RX_10>BrCc1cncc(Br)n1
<RX_7>Nc1ncc(Cl)cc1OCc1ncccc1F
<RX_6>Brc1ccc(Oc2cccc(C=C3CCNCC3)c2)nc1
<RX_2>CC(C)NC(=O)O[C@H]1CC[C@@H](c2ccc(-c3nc4c(cc3Cl)nc(O[C@@H]3CO[C@@H]5[C@H](O[Si](C)(C)C(C)(C)C)CO[C@@H]53)n4COCC[Si](C)(C)C)cc2)CC1
<RX_7>Cc1cc(N)c(Cl)cc1OCCCN1CCN(C(=O)OC(C)(C)C)CC1
<RX_6>O=C(O)C(F)(F)F
<RX_2>CC(C)(C)[Si](C)(C)OCCc1ccc(NC(=O)c2ccccc2-c2ccc(C(F)(F)F)cc2)cc1
<RX_1>COc1ccccc1C(=O)Cn1c(=O)c2c(nc(Cl)n2CC=C(C)C)n(C)c1=O
<RX_7>Nc1cccc2nc(Cl)ccc12
<RX_6>CCOC(=O)N1CCN(C(=O)[C@@H](N)CCCCOCc2ccccc2)CC1
<RX_3>CCC1OC(=C2C(=O)Nc3ccc(F)cc32)c2ncccc21
<RX_10>FC(F)(F)c1cc(Br)ccc1CBr
<RX_1>CN(CCCN1CCN(C(=O)OCc2cc(Cl)cc(Cl)c2)CC1)C(=O)OC(C)(C)C
<RX_2>CS(=O)(=O)Nc1ccc(-c2c[nH]c3cc(F)ccc23)cn1
<RX_2>CCOC(=O)C1CCCN1C(=S)Nc1ccc(Cl)c(C(=O)OC(C)C)c1
<RX_2>CC(C)CC(NC(=O)Oc1ccc(C[C@H]2C(=O)N(Cc3cccc4cccnc34)[C@@H](C)C3N2C(=O)CN(C)N3C(=O)NCc2ccccc2)cc1)C(=O)OC(C)(C)C
<RX_2>COCCCNc1ccc(NC(=O)c2nc(-c3ccccc3)oc2C(F)(F)F)cn1
<RX_9>N#Cc1ccc(CBr)c(F)c1
<RX_9>CC[C@@]1(O)CC[C@@]2(Cc3ccccc3)c3ccc(C(=O)Nc4cccnc4C)cc3COC[C@H]2C1
<RX_2>O=C(NCCC1CC1)c1cnc(N2CCN(C(=O)c3ccccc3C(F)(F)F)CC2)s1
<RX_2>O=C(O)/C=C/C(=O)O
<RX_1>CN(Cc1ccncc1)c1nc(Cl)nc(Cl)c1F
<RX_1>CCCCOc1nc(N)c2nc(OC)n(CCCCCCN3CCN(C(C)(C)C)CC3)c2n1
<RX_6>COCCn1cc(C(=O)N2CCC(c3cc(CN)ccc3OCC(=O)O)CC2)c2cccc(C)c21
<RX_9>CC(C)C[C@H](NC(=O)OC(C)(C)C)C(=O)OC[C@@H]1[C@H]2OC(C)(C)O[C@H]2[C@H](c2c[nH]c3c(N)ncnc23)N1C(=O)OC(C)(C)C
<RX_1>COc1ccc(COC(=O)C2CCC(OC(=O)[C@@H](NC(=O)OCc3ccccc3)C(C)C)CC2)cc1
<RX_2>CCCCN(C(=O)Cl)c1c(C)cccc1C
<RX_1>COc1ccc(-c2cccc3c2CCC3=O)c(OCC2(C)COC2)c1OCC1CC1
<RX_2>CC(C)(C)c1ccc(S(=O)(=O)Nc2ccc(Cl)cc2C(=O)O)cc1
<RX_6>CC(C)(C)OC(=O)N1CCC[C@@H](Oc2cncc(C(=O)O)c2)C1
<RX_10>O=c1c2ccccc2nc(-c2ccc(CBr)cc2)n1-c1ccccc1
<RX_1>Cc1cc2c(s1)Nc1ccccc1N=C2N1CCN(C)[C@@H](CCc2ccc(Cl)cc2)C1
<RX_2>O=Cc1ccc(OC(=O)c2ccccc2)c([N+](=O)[O-])c1
<RX_2>CC1CC1C(=O)Nc1cc2[nH]c(-c3ccccc3)c3cn[nH]c(=O)c(c1)c23
<RX_1>O=C(Nc1ccc(OC2CCCCO2)cc1)C(F)(F)F
<RX_7>CC12CC(=NO)C(C)(C)C1C(O)C2
<RX_3>CC(C)(O)c1cc(C(=O)NS(=O)(=O)N2CCC2)c(F)cc1OCC12CC3CC(CC(C3)C1)C2
<RX_7>Cc1nn(C)cc1-c1cc2ncnc(C3CCNCC3)c2s1
<RX_1>CC(C)Oc1ccc(Nc2ccc(C#N)cc2)c(C(F)(F)F)c1
<RX_6>CC(=O)c1ccc(Cl)c(-c2cccc(NC(=O)[C@@H]3C[C@@H](F)CN3)c2F)c1
<RX_6>OC1(c2ncco2)CC2CCC(C1)N2
<RX_1>CC(C)(C)c1cc(OCC2CO2)ccc1OCc1ccccc1
<RX_2>Cc1cc2ncc(C(=O)NCC3(N)CCCC3)cn2n1
<RX_7>N#CC1(c2ccc(N)cc2)CCOCC1
<RX_2>COc1ncc(C)nc1NS(=O)(=O)c1cccc(Cl)c1Cl
<RX_6>CCCCCCCOc1ccc(-c2noc(-c3ccc(C[C@H](NC(=O)c4ccc(C(C)(C)C)cc4)C(=O)O)cc3)n2)cc1
<RX_2>CC(=O)NCC1CN(c2cc(F)c(-c3cccnc3)c(F)c2)C(=O)O1
<RX_2>O=C(Nc1ccc(C(=O)O)cc1)C1=CCCCC1
<RX_6>CCOC(=O)c1ccc2c(n1)CCCC2NCCc1cc(F)ccc1OCc1ccc(CCc2ccc(C(F)(F)F)cc2)cc1
<RX_1>O=C(NCc1cc(C(F)(F)F)cc(C(F)(F)F)c1)C1(CC2CC2)CCN(Cc2ccc3ccn(C4CC4)c(=O)c3c2)CC1
<RX_1>Nc1ccccc1NCCCC1CCN(Cc2ccccc2)CC1
<RX_1>COCCOc1ccc2c(c1)CN(c1ncnc3cc(OC)c(OC)cc13)CC2
<RX_6>Fc1ccc(-c2c[nH]c(C3Cc4c([nH]c5ccc(-n6cccn6)cc45)C(C4CCOCC4)N3)n2)cc1
<RX_7>N#CCc1c2cccn(CC(O)c3ccccc3)c-2nc1Cl
<RX_1>COC(=O)C1(CCCCSC)CCCC1
<RX_2>O=CNc1cc(Cl)ccc1Oc1ccccc1
<RX_2>NNC(=O)c1ccc(F)cc1
<RX_1>C[C@H](c1cc(Cl)cc(C(F)(F)F)c1)N(C)[S@@](=O)C(C)(C)C
<RX_1>COC(=O)c1ccc(N2CCC23COC3)c(OCC2CC2)n1
<RX_1>O=C(O)c1cc([N+](=O)[O-])ccc1N1CCOCC1
<RX_2>CCOCC(=O)NC1CCN(CC23CC(c4ccccc42)c2ccc(Cl)cc23)CC1
<RX_1>c1ccc(CNCCN2CCN(C(c3ccccc3)c3ccccc3)CC2)cc1
<RX_9>N#CC(CCCCl)c1ccc(Cl)cc1C(F)(F)F
<RX_1>CC(C)Oc1ccc(C(O)C(Cc2cccc(OC(F)(F)C(F)F)c2)NC(=O)c2cccc3c2C=CCCC3)cc1
<RX_7>COC(=O)c1ccc(OCCc2c(CCC(=O)O)n(C(c3ccccc3)c3ccccc3)c3ccc(Cl)cc23)cc1
<RX_1>CNCCN(C)c1ccccn1
<RX_9>C[C@@H]1CN(C(=O)OC(C)(C)C)C[C@H]2Cc3ccc(C#N)nc3N12
<RX_2>COc1c(C(C)(C)C)cc(-c2nc(C3CCN(C(=O)Cn4ccnc4)CC3)cs2)cc1C(C)(C)C
<RX_3>COc1ccc(-c2ccc(C(=O)O)s2)cn1
<RX_1>c1ccc2nc(-n3ccc4cccnc43)ccc2c1
<RX_2>CC(C)(C)OC(=O)c1ccc(-c2ccccc2)cc1NC(=O)c1ccc(-n2cccc2)cc1
<RX_6>CC(C)(C)OC(=O)NCCCC(=O)O
<RX_1>CSc1nc(N(CC2CCCCC2)C(=O)OC(C)(C)C)cn2c(Br)cnc12
<RX_1>COc1cc(C[N+](C)(C)C)cc(C)c1O
<RX_1>CCC(Oc1cccc(OC(F)(F)F)c1)C(=O)N1CC(=O)N(COCC[Si](C)(C)C)c2cccnc21
<RX_1>CCOC(COc1cc(Br)ccc1OC)OCC
<RX_7>CN(C)S(=O)(=O)c1cc(C(O)CBr)ccc1Cl
<RX_7>CC1(O)CCC(O)CC1
<RX_6>O=C(O)CCCNc1nc2ccccc2[nH]1
<RX_2>C[C@@H](C(N)=O)N1Cc2ccc(OCc3ccc(F)cc3)cc2CC1=O
<RX_1>COc1cc2c(cc1N1CCC(C)CC1)C/C(=C\c1ccc(SC(F)(F)F)cc1)C2=O
<RX_2>CCC(c1nc2onc(C)c2c(=O)n1Cc1ccccc1)N(CCCNC(=O)OC(C)(C)C)C(=O)c1ccc(C)cc1
<RX_1>Cc1cc(-c2ccc(Cl)c(Cl)c2)nc(-n2cnc(I)c2)n1
<RX_2>CC(=O)Nc1cccc(C2CCN(CCCNC(=O)C(C)(c3ccccc3)c3ccccc3)CC2)c1
<RX_1>NC(=O)c1cc([N+](=O)[O-])ccc1OCc1cccc(F)c1
<RX_1>Clc1cccnc1N1CCOc2ccccc21
<RX_7>CCCO[C@H]1CC[C@H](N2CCC(Nc3cc(C)cc(F)c3N)CC2)CC1
<RX_6>COC(c1ccc2ccccc2c1)c1c(C(=O)O)sc(N2CCOCC2)c1C#N
<RX_2>C=CC[C@@H](CC(=O)OC(C)(C)C)C(=O)N1CCC[C@H]1CO
<RX_6>N#CC1(c2cccs2)CCNCC1
<RX_6>CC(C(=O)O)c1ccc2c(c1)[nH]c1ccc(O)cc12
<RX_2>Cc1cccc(C(=O)Nc2cccc(Br)n2)n1
<RX_6>O=C(O)Cc1nc(-c2ccccc2)oc1-c1ccsc1
<RX_9>ON=Cc1ccc(OCCCc2ccccc2)cc1
<RX_1>CC1(C)c2cc(N3CCNCC3)ccc2C(=O)c2c1[nH]c1nc(C#N)ccc21
<RX_1>CC(C)(C)OC(=O)N1CCC(CCCOc2ccc3c(c2)CCN(S(C)(=O)=O)C3)CC1
<RX_2>Cc1c(F)cc(C(=O)NC2CC2)cc1-c1ccc(C(=O)Nc2ncns2)cc1C(=O)Nc1nccs1
<RX_1>CCCCc1nc(C)n(-c2cccc(Br)c2)c(=O)c1Cc1ccc(-c2ccccc2C#N)cc1
<RX_6>Nc1ccc(S(=O)(=O)Nc2ccc3c(c2)B(O)OC3)c(CCF)c1
<RX_2>Cc1ccc(S(=O)(=O)OCCCNc2ccc(C#N)cc2)cc1
<RX_1>COC(=O)c1ccc(Nc2cnccn2)cc1
<RX_1>CCOC(=O)CCCOc1cc2c(cc1OC)CCC2=O
<RX_6>CCN(c1cncc(C(=O)O)c1C)C1CCOCC1
<RX_1>O=[N+]([O-])c1cc(F)c(N2CC3(CC3)C3(C2)OCCO3)c(F)c1
<RX_6>COc1cc2nc(N3CCN[C@H](C(=O)NC(C)(C)C)C3)nc(N)c2cc1OC
<RX_1>C=CCOCC1(c2cccc(C)c2)NC(=O)N(c2ccc(C#N)c(C(F)(F)F)c2)C1=O
<RX_2>CC1(C)Cc2c(c(C(=O)Nc3cc(F)c(F)cc3F)cc3nc(Nc4c(F)cccc4Cl)[nH]c23)O1
<RX_2>CN(CCO)C(=O)C(c1ccc(Cl)cc1)c1ccc(Cl)cc1
<RX_1>CSc1ncc2cc(-c3ccc(-c4cncc(C)n4)cc3Cl)c(=O)n(CCN3CCOC3=O)c2n1
<RX_1>Clc1cncc(NCC2CCOCC2)n1
<RX_6>O=C(c1cccc(O)c1F)c1c[nH]c2ncc(Br)cc12
<RX_1>C=CC(C)Oc1cc(C)ccc1[N+](=O)[O-]
<RX_2>C[C@@H](Cn1ccc(-c2ccc(C#N)c(Cl)c2)n1)NC(=O)c1cn2cccnc2n1
<RX_1>FC(F)(F)c1cccc(N2CCN3CC[C@@H](Oc4ccc(Cl)cn4)[C@H]3C2)n1
<RX_1>O=C(CSc1ccccn1)C1(c2ccc(Cl)cc2)CCCCC1
<RX_3>CCCCCCCCCCc1cnc(-c2ccc(-c3ccc4c(c3)CC(CCCCCCCC)C4)cc2F)nc1
<RX_6>CCN1N=C(c2c(C)n(CC(=O)O)c3ccc(F)cc23)c2ccccc2S1(=O)=O
<RX_3>O=C(Oc1ccccc1)c1ccccc1O
<RX_3>CCOC(=O)c1c(C#Cc2ccccc2)csc1N
<RX_6>Cc1cc(Nc2nc(Sc3ccc(NC(=O)C4CC4)cc3)nc(C(=O)O)c2N)n[nH]1
<RX_2>CN1CCN(NC(=O)c2cnc(OCC(F)(F)F)c(-c3ccc(Cl)cc3)c2)CC1=O
<RX_5>COc1cccc(CNC(=O)C(F)(F)F)c1
<RX_3>C=Cc1ccnc2ccc(OC)cc12
<RX_6>COC(=O)[C@H]1CC2CC2C[C@H]1C(=O)O
<RX_3>COc1ccc(C=O)cc1-c1ccncc1
<RX_2>CCNC(=O)OC(C1CCCCC1)C(CCN1CCN(c2ccccc2OC)CC1)c1ccccc1F
<RX_6>O=C(NCC(F)(F)F)C1NCc2ccccc21
<RX_1>CCOC(=O)Cn1c(C(=O)OCC)cc2cc(OC)ccc21
<RX_1>Cc1cn(-c2cc(C#N)cc(C(F)(F)F)c2)cn1
<RX_6>CCCCc1nc2cc(N(NC(=O)OC(C)(C)C)C(C)=O)ccc2n1Cc1ccc(-c2ccccc2C(=O)O)cc1
<RX_7>CC(=O)O[C@H]1CC[C@@]2(C)C(CC(=O)[C@H]3[C@@H]4CCC(=O)[C@@]4(C)CC[C@@H]32)C1
<RX_2>O=S(=O)(c1ccsc1)N1CCN(c2ccc(C(O)(C(F)(F)F)C(F)(F)F)cc2)CC1
<RX_6>CCOC(=O)c1cc2cc(O)c(Cl)cc2[nH]1
<RX_8>O=Cc1ccccc1S(=O)(=O)CCCCCl
<RX_6>O=C(c1ccccc1)N1CCC(Cc2ccccc2)(C(=O)O)CC1
<RX_1>CN(O)CCc1ccc2c(c1)C(=O)c1ccccc1CO2
<RX_6>O=C(O)C(F)(F)F
<RX_6>O=c1ccc2ncccc2n1CCN1CCC(NCc2ccc3c(c2)OCCO3)CC1
<RX_1>CCOC(=O)CCCCCCn1c(C)cc2c1CC(C)(C)CC2=O
<RX_1>COCCCN1C(=O)CCc2ccc(COC3CN(C(=O)OC(C)(C)C)CCC3c3ccc(OCCCC#N)cc3)cc21
<RX_7>COc1ccc2c(c1)Sc1c(ccc(OC)c1CO)N2Cc1ccccc1
<RX_7>COC(=O)COc1cccc(N)c1C
<RX_1>CCNCc1cccc(-c2cc(C(N)=O)c3[nH]cc(C4CCN(S(=O)(=O)CCCN(C)C)CC4)c3c2)c1
<RX_2>CCS(=O)(=O)c1ccc(CNC(=O)c2cnc3c(c2)CN(S(=O)(=O)c2ccc(C#N)cc2)[C@H]3C(C)C)cc1
<RX_2>CC(=O)C(C)N(C(=O)Cc1ccccc1F)C(C)(C)c1cccc(Cl)c1
<RX_1>COc1ccc(NC=C2C(=O)Nc3cc(C(=O)c4ccc(NC(=O)c5cc(C)nn5C)cc4)ccc32)cc1O
<RX_7>CC(NC(c1ccc(F)cc1)c1cccc(N)c1)c1ccc(F)c(F)c1
<RX_3>COC(=O)Cc1ccc(-c2ncn(-c3ccc(OC(F)(F)C(F)(F)F)cc3)n2)cc1
<RX_2>NNC(=O)c1cn2ccsc2n1
<RX_6>O=C(O)C(F)(F)F
<RX_2>COCCn1nc2c(N)nc3ccccc3c2c1CC(C)(C)NC(=O)c1ccc(F)c(F)c1
<RX_2>CCC(=O)NCc1cncc(-c2ccc3c(c2)CCC(=O)N3C)c1Cl
<RX_4>Cc1c(-c2ccccc2)n(Cc2ccccc2)c2cc(-c3ccc(OCc4nnn[nH]4)cc3)ccc12
<RX_7>O=C(O)CCCCc1cccc(Br)c1
<RX_1>CCOC(=O)C(C)CSC(c1cccc(C=Cc2ccc3ccc(Cl)cc3n2)c1)c1cccc(C(C)(C)O)c1
<RX_1>COC(=O)c1ccc(OCc2ccccc2)cc1
<RX_6>CN(CCCN(C)C(=O)c1ccc(NCCC(=O)O)cc1)C(=O)OC(C)(C)C
<RX_1>CCN(CC)CC(=O)N(CCCn1c(CCOC)nc2c(N)nc3ccccc3c21)Cc1cccc(OC2(C(=O)OC)CC2)c1
<RX_6>COC(=O)Cc1ccc(C#Cc2cccc(C(C)(C)C(=O)O)c2)cc1
<RX_6>Cc1cc(COc2ccc(C(O)C(CNCc3ccccc3)C(=O)NO)cc2)c2ccccc2n1
<RX_2>CON(C)C(=O)C1(NC(=O)OC(C)(C)C)Cc2ccccc2C1
<RX_2>COC(=O)c1sccc1NS(=O)(=O)c1cc(Br)cc2c1OCC2
<RX_2>CCOC(=O)Cc1ccc(CCNC(=O)c2ccc(Cl)cc2)cc1
<RX_2>Cc1nn(C)c(C)c1S(=O)(=O)N1CCC(Oc2ccccc2)CC1
<RX_3>CNc1ccc(C#Cc2nc3ccc(OC)cc3s2)cc1F
<RX_6>COc1ccc(C(=O)Nc2c(Cl)cncc2Cl)c2cc(C(=O)O)oc12
<RX_1>C=C(C)CN1CCN(CCC(=O)N2c3ccccc3C(=O)Nc3cccnc32)CC1
<RX_6>CC1CNCCN1C(=O)OC(C)(C)C
<RX_7>OCc1ccnc(Cl)c1
<RX_7>CC1(C)CC(O)CC(C)(C)O1
<RX_2>N=C(N)c1ccc(CNC(=O)c2cnn(Cc3ccc4ccccc4c3)c2)cc1
<RX_6>CC(C)(COCCOCCOP(=O)(OCc1ccccc1)OCc1ccccc1)C(=O)O
<RX_6>C=C1C[C@@H](C(=O)O)[C@H](C(=O)Nc2ccc(Cl)cc2)C1
<RX_1>Cn1c(-c2cccc(N3CCC4(CC3)OCCO4)c2)nc2ccccc21
<RX_6>COc1ccc(Cn2c(=O)n(C3CCNCC3)c(=O)c3sc(-c4ccc(F)cc4OC)cc32)cc1F
<RX_2>Nc1ncccc1C(=O)NCc1cccc(-c2ccccc2)c1
<RX_6>CCC(C)(C)Nc1cccnc1N(C)C1CCNCC1
<RX_3>CCOc1ccc(C=CCCCCC(=O)O)cc1
<RX_3>CCC(CC)c1cc(C)nn2c(-c3sc(-c4ccccn4)cc3Cl)c(C)nc12
<RX_6>C=CC1(C(=O)O)COC(CF)(CF)OC1
<RX_1>COC(Cn1cncn1)(OC)c1ccc(Cl)cc1Cl
<RX_6>CCCCCCCC(=O)CCCCCC/C=C/[C@H](C(=O)N[C@@H](Cc1ccc(-c2ccccc2F)cc1)C(=O)O)[C@@](O)(CCC)C(=O)O
<RX_2>O=S(=O)(Nc1ccc(-c2cnc(CNS(=O)(=O)C(F)(F)F)s2)cc1)c1ccccc1
<RX_7>C#CCOc1ccc(CCC(=O)NCc2ccc(CO)cc2)cc1OC
<RX_2>CCOC(=O)Cc1ccc(OC)c(Oc2ccc(NC(=O)c3ccc(Cl)cc3Cl)cc2CSC(C)(C)C)c1
<RX_6>O=C(O)CNc1nnc(-c2ccccc2)s1
<RX_6>COc1c(C)c(Cc2ccc(O)c(C(=O)O)c2)c(OC)c(OC)c1OC
<RX_6>Fc1ccc(N2CCNCC2)c(Cl)c1Cl
<RX_1>Cc1c(-c2nc(-c3ccc(OC(C)C)c(Cl)c3)no2)nc2n1CCN(CC(=O)OC(C)(C)C)C2
<RX_3>COC(=O)CCC(=O)c1c(C)[nH]c2ccccc12
<RX_1>CC(C)(C)OC(=O)n1nc(-c2ccccc2)c2ccc(Nc3cccc(C(F)(F)F)c3)cc21
<RX_1>O=C(c1ccc2c(c1)c1ccccc1n2Cc1ccncc1)N1CCCCC1
<RX_6>COc1cc(C(=O)O)ccc1NC(=O)[C@@H]1N[C@@H](CC(C)(C)C)[C@@]2(C(=O)Nc3cc(Cl)ccc32)[C@H]1c1cccc(Cl)c1
<RX_1>CC(=O)NCc1ccc2c(c1)N(C1CCN(CCc3ccc(Cl)cc3)CC1)CC2
<RX_1>N#Cc1cccc(-c2cnc3ccc(NC4CCC(O)CC4)nn23)c1
<RX_2>CCOC(=O)Nc1nc2ccccc2c2c1nc(CC)n2CCCCNS(C)(=O)=O
<RX_2>CC(C)S(=O)(=O)NCCc1ccc(Br)cc1
<RX_7>CC(C)(C)N(O)CC(O)c1cc(C#N)c(N)c(C#N)c1
<RX_1>Nc1nccc(N2CCc3ccc(Br)cc32)n1
<RX_6>Cc1[nH]cnc1CSCCNC1=NS(=O)(=O)N=C1O
<RX_7>Cc1nc2c3c(c(C(=O)N(C)C)cc2n1C)C(O)[C@H](O)[C@@H](c1ccccc1)N3
<RX_1>NC(=O)CN1CCc2c(-c3ccc(Cl)cc3)nn(Cc3ccccc3)c2CC1
<RX_2>CC(=O)Nc1ccc(S(=O)(=O)Nc2nncs2)cc1
<RX_2>O=C(Nc1ccn(CC(=O)N2CCN(S(=O)(=O)c3nc4cc(Cl)ccc4s3)C(=O)C2)c(=O)n1)OC(c1ccccc1)c1ccccc1
<RX_1>CCOC(=O)c1ccc(N2CCN(C3CCC3)CC2)cc1
<RX_2>CS(=O)(=O)N(CCOCCCSc1cccc2nccn12)c1ccccc1
<RX_1>CCOC(=O)COc1c(C)cc(N(C)Cc2oc(-c3ccc(C(F)(F)F)cc3)nc2C)cc1C
<RX_6>CC(C)(N)C(=O)Nc1nc(-c2ccc(F)cc2)c(Oc2ccc(F)cc2)s1
<RX_6>CCOC(=O)Cn1cc(CC(=O)O)c2ccccc21
<RX_1>O=C(O)/C=C/C(=O)O
<RX_2>CC(=O)OCC(F)=CC(C)(C)c1ccc(OC(F)(F)F)cc1
<RX_3>CCOC(=O)C(C#N)=C(C)c1ccccc1
<RX_9>Cc1cc(N)nc(Cl)c1
<RX_2>CC1CCCC(N(Cc2ccc(C(=O)N[C@H](C)CO)cc2)S(=O)(=O)c2ccc(Cl)cc2)C1
<RX_4>Cc1ccc(-c2ccnc(Cl)c2)n1CC(=O)OCc1ccccc1
<RX_1>CCOC(=O)C(Cc1c[nH]c2ccccc12)N[C@@H](C)C(=O)N1C2CCCCC2C[C@H]1C(=O)O
<RX_1>COc1ccccc1COCCCOc1ccc(C2CCN(C(=O)OC(C)(C)C)CC2OCc2cccc3c2N(COCC[Si](C)(C)C)C(=O)CC3(C)C)cc1
<RX_3>CC(C)(C)OC(=O)Nc1cccc(C=O)n1
<RX_6>CCN(CC)C(=O)c1ccc(C(c2ccc(NC(=O)OC)cc2)N2CCNCC2)cc1
<RX_7>COC(=O)C(Cc1ccc(OCCOc2ccc3ncccc3c2)cc1)C(=O)OC
<RX_6>CNS(=O)(=O)c1ccc(Oc2cc(O[C@@H](C)CO)cc(-c3ccc(C4=NC[C@H](C)O4)[nH]3)c2)cn1
<RX_6>CCOc1cc(C(=O)O)c(F)cc1I
<RX_1>Cc1nc2c(Cl)ccc(OCC#N)c2c(C)c1Cc1ccc(Cl)cc1
<RX_3>CCCC#Cc1ccc(Br)cc1
<RX_1>COC(=O)CC1CC(NCc2ccc(OC)cc2OC)C1
<RX_2>CC(C)(C)OC(=O)N[C@@H](Cc1ccc(F)cc1)C(=O)N1CCOCC1
<RX_6>C[C@H](NC(=O)c1c(CN2CCN(CCCO)C(=O)C2)c(-c2ccccc2)nc2ccc(F)cc12)C1CCCCC1
<RX_1>CC(C)[C@H](NC(=O)OCc1ccccc1)C(=O)OCC(COC(=O)[C@@H](NC(=O)OCc1ccccc1)C(C)C)CC(=O)OCCl
<RX_2>CCC(=O)Oc1cccc(NC(=O)CBr)c1
<RX_2>C[C@H]1COCCN1c1cc(C2(S(=O)(=O)C3CC3)CC2)nc(-c2ccc(NC(=O)Oc3ccccc3)cc2)n1
<RX_6>CN(C)C(=O)N1CCCC(N)C1
<RX_3>O=C1Nc2ccc(C#Cc3ccc([N+](=O)[O-])cc3)cc2/C1=C/c1ccc[nH]1
<RX_1>CC(C)(C)OC(=O)N1CCN(CC(=O)c2ccc(F)c(C#N)c2)[C@H](CO)C1
<RX_7>CS(=O)(=O)c1ccc(CO)c(O)c1
<RX_2>CCOC(=O)C(C(=O)OCC)c1ccc(NC(=O)c2ccccc2-c2ccc(OC(C)C)cc2)c(C(=O)N(C)C)c1
<RX_8>CC(C)(C)CCC1(C(=O)c2csc3ccc(F)cc23)CCN(C(=O)OC(C)(C)C)C1
<RX_6>C#Cc1c(F)cc(C(C)=O)c(-c2cccc(F)c2)c1/N=N/N(CC)CC
<RX_2>COCNC(=O)CN(CC(=O)O)C(=O)OCc1ccccc1
<RX_1>Cc1cc(Cl)c(OCCCO[Si](C)(C)C(C)(C)C)c(Cl)c1
<RX_1>Cc1cnc(NC(=O)c2cc(Oc3ccc(C(=O)N4CCC4)nc3)cc(O[C@@H]3CCN(C)C3=O)c2)cn1
<RX_6>CC(C)c1cccc2c1OCC(=O)N2CC(=O)O
<RX_6>C[C@@H](NC(=O)c1cc(F)ccc1N)C(=O)O
<RX_6>NCC=C(Cc1ccccc1)C(F)(F)F
<RX_6>COC(=O)CC(Cc1ccc(OC)cc1CNCC(F)(F)F)C(=O)OC
<RX_2>O=C(CCc1ccccc1)NC(Cc1cccc(Oc2ccccc2)c1)C(O)c1ccc(F)cc1
<RX_6>NC1CCN(C[C@@H]2CCCN3CCCC[C@H]23)CC1
<RX_6>Nc1c(Cl)cc(C[C@@H](OC(=O)N2CCC(N3CCc4ccccc4NC3=O)CC2)C(=O)N2CCC(N3CCC[C@@H]3C(=O)O)CC2)cc1C(F)(F)F
<RX_1>CCOc1nc2cccc(C(=O)O)c2n1Cc1ccc(-c2ccccc2-c2nnnn2C(c2ccccc2)(c2ccccc2)c2ccccc2)cc1
<RX_7>CC(C)C(O)CCc1cccc(OCCN)c1
<RX_3>CCOP(=O)(OCC)c1ccsc1-c1cccs1
<RX_2>COc1c(C(C)n2nc(C)c3c(N)ncnc32)cc(Cl)c(C#N)c1C1CN(S(C)(=O)=O)C1
<RX_3>CC(C)(C)OC(=O)Cc1cnc(-c2ccnc(F)c2)c(F)c1
<RX_7>CCCC[C@@H](CO)NC(=O)[C@H](CC(C)C)NC(=O)OCc1ccccc1Cl
<RX_3>CN1CC[C@](CC#Cc2cc(-c3cccc(OC(F)(F)F)c3)ccn2)(NC(=O)OC(C)(C)C)C1=O
<RX_3>C(#Cc1ccc2c(c1)CCCC2)c1ccccc1
<RX_1>COc1cc(C)ccc1Oc1ccccc1C#N
<RX_6>C#Cc1cnc(OC)nc1
<RX_2>S=C(Nc1ccccc1)N(Cc1ccc(Br)cc1)C1CCCC1
<RX_2>O=C(CBr)Nc1nccnc1C(=O)c1ccccc1
<RX_3>C=C[C@H](Cc1ccccc1)NC(=O)OC(C)(C)C
<RX_1>COC(=O)c1cc(OC2CCN(C(=O)OC(C)(C)C)CC2)ccn1
<RX_8>CCC(=O)CNC(=O)[C@H]1O[C@@H](OC)[C@@H]2OC(C)(C)O[C@@H]12
<RX_7>OC1CCC2(CCOC2)CC1
<RX_1>CCc1ccccc1Sc1ccc(-c2ccnc(NCCN3C(=O)NC(=O)C3(C)C)n2)s1
<RX_2>O=C1CCC(OCc2ccccc2)N1S(=O)(=O)c1ccccc1
<RX_1>COc1ccc(N2CCN(c3cc(C)c4c(c3C)CC(C)(C)O4)CC2)cc1
<RX_3>C[C@@H]1C[C@H]1C(=O)Nc1snc(-c2ccc3nn(C)cc3c2)c1Br
<RX_2>Cc1ccc(S(=O)(=O)NC(C)(C)CO)cc1NC(=O)c1cnn2c(C(F)(F)F)cc(-c3ccc(C(F)(F)F)cc3)nc12
<RX_1>Cc1nc(Nc2c(C(=O)N3CC[C@@H](OC4CCCCO4)C3)sc3c2ccc(=O)n3-c2c(F)cccc2F)ccc1F
<RX_1>CN1CCN(Cc2ccc(OC3CN(C(=O)OC(C)(C)C)C3)cc2F)CC1
<RX_8>O=CC12CC3CC(CC(C3)C1)C2
<RX_6>Cc1oc(-c2ccccc2)nc1COc1ccc(CO/N=C(/CCCCCCC(=O)O)c2ccc(Cl)cc2)cc1
<RX_6>CCCC(C(=O)O)c1c(C)nc2cc(C(C)(C)C)nn2c1-c1ccc(Cl)cc1
<RX_9>CCOC(=O)c1cn(C2CC2)c2c(OC)c(F)c(N)c([N+](=O)[O-])c2c1=O
<RX_7>Cn1c(=O)c2c(-c3ccccc3)n3c(c2n(C)c1=O)C(c1cccc(F)c1F)CCC3
<RX_3>CC(=O)OCc1c(-c2cc(Nc3cc4n(n3)CCOC4)c(=O)n(C)c2)cccc1N1CCn2c(cc3c2CCCC3)C1=O
<RX_1>CC(C)(C)OC(=O)CCc1ccc(O[Si](c2ccccc2)(c2ccccc2)C(C)(C)C)cc1COc1ccc(C(F)(F)F)cc1
<RX_1>CCc1c(C(=O)c2cc(C)cc(C)c2)n(Cc2ccccn2)c(=O)[nH]c1=O
<RX_1>CC(=O)COc1ccn(-c2ccc(Cl)cc2)n1
<RX_6>CO[C@H]1CN(C(=O)[C@@H]2CNC[C@H]2c2ccc(F)cc2F)CC[C@]1(OC)c1ccccc1
<RX_6>Oc1ccc2c(CCCCN3CC=C(c4cccs4)CC3)c[nH]c2c1
<RX_2>Cc1ccc(S(=O)(=O)OC[C@H]2O[C@@H](n3cc(I)c(N)nc3=O)C[C@@H]2O)cc1
<RX_3>Cn1c(C#N)ccc1-c1ccc(S(N)(=O)=O)cc1F
<RX_7>Nc1ccc2c(c1)C(=O)N(c1ccc3ccsc3c1)C2
<RX_7>FC(F)(F)c1cccc2c(-c3ccccc3)c(Cc3ccccc3)cnc12
<RX_7>CS(=O)(=O)c1cccc(-c2ccc(-n3cc(CO)nc3-c3ccccc3Cl)c(Cl)c2)c1
<RX_1>Cc1cc(C)cc(Oc2ccc(C(=O)O)cc2S(=O)(=O)N2CCN(C(=O)OC(C)(C)C)CC2)c1
<RX_3>CCCCCCCCCc1ccccc1C=O
<RX_7>CS(=O)CCOc1cccc(CO)c1
<RX_9>NC(=O)C(O)Cn1cc(I)cn1
<RX_9>NNc1cnc2ccc(Br)cc2n1
<RX_2>CCCCCCCCCCCCOC(=O)c1ccccc1[N+](=O)[O-]
<RX_1>CCn1cc(C(=O)O)c(=O)c2cc(F)c(N3CCCC3)nc21
<RX_1>CSc1nc(Cl)c(C=O)c(Nc2ccc(F)cc2F)n1
<RX_7>COc1ccc(-c2ccccc2)cc1CCc1ccccc1
<RX_2>O=C(Cc1ccccc1)N1CC[C@H](N(Cc2ccnc3ccccc23)C(=O)C(F)(F)F)C[C@H]1Cc1ccccc1
<RX_2>Cn1nc(-c2ccc(Cl)c(S(=O)(=O)NC3CC3)c2)c(Cl)c1OC(F)F
<RX_7>CCc1cc(CN)c(OC)nc1C
<RX_1>CCOC(=O)N1CCC(N=CC(C)=O)CC1
<RX_1>COCCOc1ccc2c(c1)CC(N(Cc1ccccc1)C(=O)OC(C)(C)C)CCC2
<RX_2>COc1cc(C(=O)N2CCN(C)CC2)ccc1Nc1ncc2c(n1)N(C1CCCC1)CC(F)(F)C(=O)N2C
<RX_2>CNC(=O)[C@H]1CCCN(CC(=O)NCC(=O)N(C)c2ccc(Cl)c(COc3cccc4c3nc(OC)n4Cc3ccccn3)c2Cl)C1
<RX_1>CN1CCc2ccccc2C1(C)c1ccccc1
<RX_2>Cc1c(-c2ccccc2)c(N2CC[C@H](N(C)C)C2)c2oc(N(C)C(=O)C(C)(C)C)nc2c1C#N
<RX_2>CC(=O)OC(Cc1ccccc1)C(=O)O
<RX_6>COC(=O)C1(CCCNCc2ccccc2)CCCN1
<RX_2>Cc1c(Cl)cccc1S(=O)(=O)N1CCC[C@H](NC(=O)Oc2ccc([N+](=O)[O-])cc2)C1
<RX_1>O=C(CN1CCOCC1)Nc1cccc(-c2cnc3ccccc3n2)c1
<RX_1>CCOC(=O)COc1ccccc1CC(=O)NC
<RX_2>COC(=O)[C@H](CCSC)NC(=O)c1ccc(NC(Cn2ccnc2)c2ccc(F)cc2)cc1-c1ccc(F)cc1
<RX_8>COc1ccc2nc(S(=O)C3CCCc4cc(C)cnc43)[nH]c2c1
<RX_2>C=CCOC(=O)c1c(C)c(OC)cc(O[Si](C)(C)C(C)(C)C(C)C)c1CSC[C@H](NC(=O)COC(c1ccccc1)(c1ccccc1)c1ccccc1)c1nc(C)no1
<RX_1>Cn1c(C(F)(F)F)cc(=O)n(-n2ccc3c(Cl)cccc32)c1=O
<RX_1>COc1ccc(COc2ccc(C=O)cc2O)cc1
<RX_1>CC(C)(C)OC(=O)N1CCN(CCn2cnc(-c3cc4nccc(Oc5ccc(N)cc5F)c4s3)c2)CC1
<RX_1>Nc1ccc(Oc2ccnc3c([N+](=O)[O-])cccc23)cc1
<RX_6>CCOc1cc(C(=O)O)cc(OC)c1-c1cnn(C)c1
<RX_3>CC1(C)CC=C(c2cc(C#N)ccc2N)CC1
<RX_7>CC(CNS(=O)(=O)C(C)C)c1ccc2cc(OCCN)ccc2c1
<RX_4>Cc1ccc(C)n1-c1ccc2c(c1)C[C@@H](C)N2
<RX_1>O=C1NC(Cc2c[nH]c3ccccc23)C(=O)N1CCCN1CCC(c2ccccc2)CC1
<RX_7>CNC(=O)c1nn(C)cc1N
<RX_1>CC1(C)CCC(=O)Nc2ccc(Nc3ncc(Cl)c(Nc4ccccc4-c4nc(C(F)(F)F)c[nH]4)n3)cc21
<RX_1>COc1cc2c(Cl)cnnc2cc1OCCCN1CCCC1
<RX_7>CC(C)CCN(Cc1nc2ccccc2n1CCCN)C1CCCc2cccnc21
<RX_8>CC1=C(CC[C@@H](C)C=O)C(C)(C)CCC1
<RX_1>CC(C)C[C@H]1CN(CC=Cc2ccccc2)[C@@H](CC(C)C)C(=O)N1
<RX_5>CCOC(=O)c1cnc(CNC(=O)OC(C)(C)C)c2cc(OC)c(OC)cc12
<RX_1>CN1CCN(c2ccc(NC=C3C(=O)Nc4cc(C(=O)c5cccc(NC(=O)c6cc(C(C)(C)C)nn6C)c5)ccc43)cc2)CC1
<RX_2>C=C(C(=O)NCC(=O)OCC)[C@@H](O)c1ccccc1
<RX_2>CC(C)(C)OC(=O)n1c(-c2cc(C(=O)Nc3cnn(Cc4ccccc4)c3)cn(COCC[Si](C)(C)C)c2=O)cc2ccccc21
<RX_1>Cn1c2c(c3ccc(-n4ccc(OCc5ccc(Cl)cc5)cc4=O)cc31)CN(C(=O)OC(C)(C)C)CCC2
<RX_1>Cn1ccc(Nc2cnc3c(n2)c(C(=O)NC(C)(C)C)cn3COCC[Si](C)(C)C)n1
<RX_2>CN(C)CCN1C(=O)c2cccc3cc(NC(=S)Nc4ccc(OC(F)(F)F)cc4)cc(c23)C1=O
<RX_3>CC(C)CC(=O)Nc1cccc(-c2ccnc3c(-c4cc(Cl)cc(Cl)c4)cnn23)c1
<RX_7>Cc1ccc2c(OCCN3CCC(Cc4cccc(C#N)c4)CC3)cccc2n1
<RX_1>O[C@@H](CNc1ccc2ncc(-c3cc4ccccc4o3)n2n1)c1cccnc1
<RX_7>Cn1cc2c(CO)ccc(F)c2n1
<RX_6>CC(C)(C)OC(=O)N[C@H](C(=O)Nc1cccc(F)c1OC[C@@H]1CN(C(=O)OC(C)(C)C)[C@H](CO)CO1)C(c1ccc(F)cc1)c1ccc(F)cc1
<RX_5>CC(C)(C)OC(=O)n1ncc2cc(Br)ccc21
<RX_2>COC(=O)NCc1c(CN(C)[C@H]2CCCc3cccnc32)nc2cccc(N3CCN(C)CC3)n12
<RX_1>CCCC(CCC)NCCc1ccccc1Br
<RX_1>Cn1cc(-c2ccc(=O)n(Cc3cccc(-c4ncc(OCCN5CCOCC5)cn4)c3)n2)cn1
<RX_2>Cc1ccc(S(=O)(=O)OCCOC(C)(C)C)cc1
<RX_3>Cc1c(CN2CCN(c3cccc(C(F)(F)F)c3)CC2)cc(-c2ccc(Cl)cc2)n1-c1ccc(Cl)cc1
<RX_1>Cc1ccc(O)c([C@H](CC[N+](C)(C(C)C)C(C)C)c2ccccc2)c1
<RX_7>CC(CCO)c1ccc2ncccc2c1
<RX_6>Cc1nc(-c2ccccn2)ncc1C(=O)Nn1cc(C(C)(C)C(=O)O)c2cc(F)ccc21
<RX_2>COc1cccc(CNC(=O)c2nc3scc(COCc4ccc(COC(C)=O)cc4)c3c(=O)[nH]2)c1
<RX_1>CCC(OC(C)=O)c1[nH]c2cc(C(=O)OC)ccc2c1C(=O)C(C)C
<RX_3>CCOC(=O)/C=C/c1ccc2cc(OCc3ccccc3)ccc2c1
<RX_1>OCCc1ccc(Nc2nc(-c3cccc(Cl)c3)nc3c2CCC3)cc1
<RX_1>COc1cccc(Sc2sc(CN(C)C(=O)OC(C)(C)C)cc2-c2cccnc2F)c1
<RX_3>Cc1c(-c2cc(Nc3ccc(C(=O)N4CCOCC4)cn3)c(=O)n(C)n2)cccc1-n1cnc2cc(C(C)(C)C)ccc2c1=O
<RX_6>O=CN(CC1Sc2ccccc2N(CC(=O)O)C1=O)OCc1ccccc1
<RX_1>CCCN(c1ncccc1NCC)C1CCN(Cc2ccccc2)CC1
<RX_1>COC(=O)c1cccc(CNC2CCC(CNc3nc(NCc4ccccc4OC(F)(F)F)ncc3[N+](=O)[O-])CC2)c1
<RX_3>COc1ncccc1-c1cc(C(C)(C)C)cc(C=O)c1O
<RX_5>O=C(O)c1cnc(-c2ccc(NC(=O)C(F)(F)F)cc2)nc1O
<RX_7>O=C(Nc1cccnc1)c1cnc(OCC(F)(F)F)c(C2CCCCC2)c1
<RX_1>Cc1cc(-c2ccc(Cl)cc2)nc(-n2cnc(I)c2)n1
<RX_3>Cn1cc(-c2cc(N)ccc2C(C)(C)C#N)cn1
<RX_6>CN(C)Cc1ccc(-c2cccc(-n3c(=O)n([C@H]4CC[C@@H](N)CC4)c(=O)c4cc(F)cnc43)c2)cc1
<RX_2>COC1=C(OC)C(=O)C(Cc2ccc(OC(C)=O)c(C(=O)Nc3cc(C(F)(F)F)cc(C(F)(F)F)c3)c2)=C(C)C1=O
<RX_1>Cc1cccc(N2CCN(CCCc3cc(-c4ccccc4)n(C(C)(C)C)n3)CC2)c1C
<RX_1>COC(=O)c1c(Nc2cc(C)nn2-c2ccccn2)ccc(F)c1F
<RX_1>COc1ccc(SCCCN(C)CCCN2CCc3cc(OC)c(OC)cc3CC2=O)cc1OC
<RX_1>CCCCCCCCCCOc1ccc(-c2ccc(C#N)cc2)cc1
<RX_7>CCC(O)C1CN(Cc2ccccc2)CC1c1ccc(Cl)c(Cl)c1
<RX_7>Nc1ccc(OCCOC2CCCCO2)c(Br)c1
<RX_1>COc1ccc(C(=O)O)cc1Nc1cc(C(F)(F)F)nc(-c2cnccn2)n1
<RX_6>O=[N+]([O-])c1cn(CC(CO)COc2ccc(Br)nc2)c(Br)n1
<RX_1>COc1cccc2cnccc12
<RX_1>N#Cn1ccc2cccnc21
<RX_1>CN1CCN(c2cccc(Nc3sc(-c4c(F)cc(C(C)(C)O)cc4F)cc3C(N)=O)n2)CC1
<RX_1>O=Cc1ccc(-n2ccnc2)c(Br)c1
<RX_1>Fc1ccc(Cn2c(NC3CCN(C4CCN(c5nc6ccccc6n5Cc5ccc(F)cc5)CC4)CC3)nc3ccccc32)cc1
<RX_1>FC(F)(F)Oc1ccc(N2CCC3(CC2)OCCO3)cc1
<RX_8>C=CCOC(=O)N1CC(C(C)=O)CN1C(=O)N(C)C
<RX_9>O=C(O)C1CCc2ccccc2O1
<RX_3>O=C1Cc2ccccc2Sc2c1cccc2-c1cc(=O)cc(N2CCOCC2)o1
<RX_3>CC1CCNC(=O)c2cc3cc(F)cc(-c4ccccc4)c3n21
<RX_7>Nc1ccccc1S(=O)(=O)NC1CCC1
<RX_2>CC(C(=O)NCc1ccc(C(F)(F)F)nc1N1CCCC1)c1cccc(C#N)c1
<RX_2>CC(C)(C)OC(=O)CCCCCCCCCCCCCCC(=O)Nc1cc(C(=O)O)cc(C(=O)OC(C)(C)C)c1
<RX_7>NCc1ccc2c(c1)CN(C1CCC(=O)NC1=O)C2=O
<RX_7>NC(CC(=O)N1CCn2c(nnc2C(F)(F)F)C1)Cc1cc(F)c(F)cc1F
<RX_6>CC(C)c1ccc(N2CCC(C(C)C(=O)O)CC2c2ccc(C(F)(F)F)cc2)cc1
<RX_2>Cc1c(C(=O)Nc2ccc(OCC(C)(C)C)c(C#N)c2)cnn1C(C)(C)C
<RX_3>C=Cc1ccc(C(=O)CC(=O)C(F)(F)F)s1
<RX_2>O=C(O)[C@@H]1C[C@@H](Cc2ccccc2)CN1C(=O)OCc1ccccc1
<RX_3>CNC(=O)c1c(C(N)=O)nn2c1CCOc1ccc(C#C[C@]3(O)CCN(C)C3=O)cc1-2
<RX_1>CCCc1nc2c(N(Cc3ccccc3)S(=O)(=O)c3cccc(F)c3)cccc2n1CC(=O)OC(C)(C)C
<RX_6>CN(C)C(=O)CCc1ccc2c(c1)nc(N)c1nc(CO)n(CC(C)(C)O)c12
<RX_3>Cc1ccc(C(=O)c2ccc(Cl)cc2)cc1
<RX_8>CCn1c(=O)c(-c2ccc(S(=O)(=O)N(C)C)cc2C)cc2cnc(S(C)=O)nc21
<RX_1>CC1SCN(CCCCN2CCN(c3nsc4ccccc34)CC2)C1=O
<RX_5>COC(=O)C(NC(=O)OC(C)(C)C)c1cccc([N+](=O)[O-])c1
<RX_2>CN1C(=O)C(C)(C)c2cc(F)c(NC(=O)c3ccncc3)cc21
<RX_6>COc1ccc(OCC(=O)O)cc1Cl
<RX_2>NC(=O)Cn1ccc2c(NC(=O)CC3CCCCCC3)cccc2c1=O
<RX_6>CCN(CC)C(=O)c1oc2nc(-c3ccccc3Cl)c(-c3ccc(Cl)cc3)cc2c1N
<RX_3>O=C1NC(=O)C(=CC=Cc2ccccc2)N1
<RX_1>Cc1c(N2C[C@@H](F)[C@@H](CNC3CC3)C2)c(F)c(N)c2c(=O)c(C(=O)O)cn([C@@H]3C[C@@H]3F)c12
<RX_2>CC(C)NC(=O)c1cc[nH]c1
<RX_6>CCOP(=O)(COCCC(CO)On1cnc2c(N)ncnc21)OCC
<RX_3>CC(=O)C(CC(C)C)CN(C)C
<RX_1>Fc1cc(Br)ccc1Cn1cccn1
<RX_2>C=CC(=O)NCc1ccccc1
<RX_2>CC(C)(C)OC(=O)N1CCC(NC(=O)OCc2ccccc2)C(C)(C)C1
<RX_6>Cc1cc(F)c(C)cc1O
<RX_1>CC1(C)OC(=C2C(=O)Nc3ccc(F)cc32)c2ccc(CCCN3CCOCC3)cc21
<RX_1>COC(=O)c1ccn(-c2ccnc3ccccc23)c1
<RX_2>CC(C)(C)OC(=O)NCCCCNC(=O)c1ccc(Nc2nc(NCc3ccc(OCCBr)cc3)nc(OCC(F)(F)F)n2)cc1
<RX_2>CCCCCC(=O)N1CCc2nc3ccccc3c(C)c2CC1
<RX_1>N#CC(c1ccccc1)(c1ccccc1)C12CC[N+](CCCCOc3ccccc3)(CC1)CC2
<RX_2>Cn1c(N(Cc2ccc(C(=O)NCc3nnn[nH]3)cc2)C2CCC(C(C)(C)C)CC2)nc2ccccc21
<RX_2>Cc1cccc(-c2sc(C)nc2C(=O)N2C[C@@H]3CC(C)C[C@@H]3[C@H]2CNC(=O)c2cccc3occc23)c1
<RX_1>Cc1ccc(C(=O)O)cc1-n1ccc2ccc(OCCCl)cc2c1=O
<RX_2>Cc1onc(-c2ccccc2)c1-c1cn2cc(NC(=O)CC3CC3)ccc2n1
<RX_1>FCCOc1cccc(COCc2ccccc2)c1
<RX_5>O=C(Nc1ncc(Cl)cc1[N+](=O)[O-])C(F)(F)F
<RX_3>N#Cc1ncc(C#CCCc2ccccc2)c(NC2CCCC2)n1
<RX_2>Cc1ccc(N2CCN(C(=O)c3ccc(Br)cc3S(C)(=O)=O)CC2=O)c(C)c1
<RX_7>CCCN(CCC)CC(=O)O[C@H]1C[C@]2(C)[C@@H](C(C)=O)CC[C@H]2[C@@H]2CC[C@H]3C[C@H](O)CC[C@]3(C)[C@@H]12
<RX_7>CC(=O)OCC(COC(C)=O)n1ccc2c(N)cccc2c1=O
<RX_2>Cc1cc(C2=NOC(c3cc(Cl)cc(Cl)c3)(C(F)(F)F)C2)ccc1C(=O)N(C(=O)C(C)C)c1ncc(Br)cn1
<RX_7>Nc1ncnc2c1c(CCCO)nn2Cc1oc2ccccc2c(=O)c1-c1ccccc1
<RX_1>CCOC(=O)N1CCC(Nc2nc3ccccc3n2Cc2cscn2)C1
<RX_1>BrCCCCCCOCCOCc1ccccc1
<RX_2>Cc1cc(CCC(=O)c2sc(C)c3c2C[C@@H]2[C@H]3C2(C)C)cc(C)c1OCCCOS(C)(=O)=O
<RX_1>Clc1ccc(N2CCN(Cc3cn4cc(Cl)ccc4n3)CC2)cc1
<RX_2>COC(=O)C1(NC(=O)c2sc(-c3ccc(F)c(F)c3)cc2N)CCCCC1
<RX_2>Cc1ccccc1C(=O)Nc1ccc(C(=O)N2Cc3cccn3Cc3ccccc32)cc1
<RX_1>NS(=O)(=O)Cc1cccc(Nc2ncnc(N3CCCC3)n2)c1
<RX_8>CCCC=CC/C=C/C=O
<RX_2>CC(C)C[C@H](CO)NC(=O)c1c(O)c2ncc(Cc3ccc(F)cc3)cc2n(CCCN2CCCCCC2=O)c1=O
<RX_3>Cc1ccc(S(=O)(=O)OCC2Cc3cccc(-c4ccc(F)c(Cl)c4)c3O2)cc1
<RX_1>C#CCOCC1CCCC1
<RX_2>O=C(NNC(=O)c1ccc2[nH]cc(-c3cncc(C4CC4)n3)c2c1)Nc1ccccc1
<RX_2>CCc1ccc(C(=O)N(C[C@@H]2CN(C(=O)OC(C)(C)C)C[C@H]2C(C)(C)O[SiH2]C(C)(C)C)C(C)C)cc1OCCCOC
<RX_2>COC(=O)c1cc(F)c(NC(=O)C(C2CCCCC2)n2c(-c3ccc(Cl)cc3)nc3cc(F)c(F)cc32)c(F)c1
<RX_2>CCOC(=O)C=C(C)CCC=C(C)CCC=C(C)CCC=C(C)CCC=C(C)C(=O)N(C(C)C)C(C)C
<RX_1>CC1(C)C(=O)N(CCCOC2CC2)c2cc(Br)ccc21
<RX_3>CC(C)=Cc1cccc(C#N)c1
<RX_1>COC(C)Oc1ccccc1O
<RX_6>Cc1c(NC2CC3CCC(C2)N3Cc2ccccc2)ccc2[nH]ncc12
<RX_6>O=[N+]([O-])c1ccccc1NC[C@@H]1CCNC1
<RX_9>CC1(C)OB(c2c[nH]c3cc(C#N)ccc23)OC1(C)C
<RX_7>O=C1CC(c2ccccc2)c2c(n[nH]c2C2CC(O)C2)N1
<RX_9>COc1ccc(Cc2ccc(C#C[Si](C(C)C)(C(C)C)C(C)C)cc2)cc1Br
<RX_2>CNC(=O)c1ccc(C#Cc2ccc(OC(F)(F)F)c(C(=O)NC(CO)Cc3n[nH]c4c(C(F)(F)F)cccc34)c2)cc1
<RX_6>COc1cc(-c2cn(C3CCC(=O)CC3)c3ncnc(N)c23)ccc1N
<RX_1>CCOC(=O)COc1cc(Cl)sc1C(=O)OCC
<RX_1>CC(C)(C)OC(=O)N1CCC(CN2CCNCC2)CC1
<RX_3>N#Cc1cccc(-c2cccc(OCc3ccccc3)c2)c1
<RX_6>Cc1nnnn1-c1ccc(/C(=C\C2CCCC2)C(=O)O)cc1C(F)(F)F
<RX_7>CCOC(=O)c1c[nH]c2cc(CO)sc2c1=O
<RX_9>N#CCc1ccc(OC(F)(F)F)cc1
<RX_2>CCCCc1noc(C)c1COc1cc(C(=O)NCCO)[nH]n1
<RX_1>CCC(=O)Nc1nc(CN2CCC(OC(c3ccccc3)c3ccccc3)CC2)cs1
<RX_3>CCOC(=O)C(C#N)=C(C)C
<RX_6>COc1cc(-c2cc(COC3CCNCC3)ccn2)cc(OC)c1OC
<RX_10>Clc1ncc2ccc(CBr)c(Br)c2n1
<RX_7>C=CCOC(=O)c1cc(N)ccc1OCC=C
<RX_9>CC(C)(C)OC(=O)NCCN1Cc2cc(B3OC(C)(C)C(C)(C)O3)ccc2C1=O
<RX_7>NC(=O)Nc1[nH]c(-c2ccc(CO)cc2)cc1C(N)=O
<RX_10>CC(=O)OCC(Br)c1nc(-c2ccc(C(F)(F)F)cc2)c(Br)o1
<RX_6>CCCCC[C@H](O)c1ccc([C@H]2CCC(=O)[C@@H]2CCCCCCC(=O)O)cc1
<RX_2>CN1CCC(c2c[nH]c3ccc(NC(=O)c4c(F)c(F)c(F)c(F)c4F)nc23)CC1
<RX_7>CC(C)(C)[Si](OC[C@@H]1[C@@H](F)C[C@@H]2OC(O)C[C@@H]21)(c1ccccc1)c1ccccc1
<RX_3>CC[Si](C#Cc1ccc2[nH]ccc2c1)(CC)CC
<RX_1>CCOC(=O)c1ccc(Nc2cc(C(C)C)c3c(c2)C(C)(C)CO3)cc1
<RX_1>CC(C)(C)OC(=O)N1CCCN(CC2CC2)CC1
<RX_3>C=Cc1ccccc1-c1[nH]c2cc(C(=O)OC)ccc2c1C1CCCCC1
<RX_3>CC(c1nc2ccc(F)cc2c(C#N)c1-c1ccccc1)N1C(=O)c2ccccc2C1=O
<RX_1>CC(C)(C)[Si](C)(C)OCCCN1CCNC1=O
<RX_6>CC(C)(C)C(=O)n1ccc2cc(C(=O)O)ccc21
<RX_2>CC(C)OC(=O)/C=C/c1ccco1
<RX_1>CCOC(=O)c1c(Cl)c2cc(Br)ccc2n1-c1ccc(OC2CCCC2)cc1
<RX_7>CC(CO)(CCCCCBr)c1ccccc1
<RX_2>CNC(=O)C[C@@H](NC(=O)OCc1ccccc1)C(C)C
<RX_6>O=C(O)C(Cc1ccc(C(F)(F)F)c(F)c1)C(O)c1ccc(F)cc1
<RX_6>COCCCCCCCOc1ccc(-c2nnc(N3CCN(c4ccc(C(=O)O)cc4)CC3)s2)cc1
<RX_6>O=c1cc(O)ccn1Cc1cccc(F)c1
<RX_7>Cc1c(N)cccc1CO
<RX_1>Cn1ccc2cc(Nc3ccncc3)ccc21
<RX_7>CN(C)Cc1ccnc(CCCCN)c1
<RX_3>Cc1ccc(-c2cc(C(=O)Nc3ccc(OC(F)(F)F)cc3)cnc2N2CCC[C@@H](O)C2)cn1
<RX_3>CCOC(=O)C=Cc1ccc(OC)nc1
<RX_2>CCOC(=O)C1Cc2cc(OC)ccc2N1C(=O)C(C)CSC(C)=O
<RX_1>O=C(O)C1CCN(c2nn(C(=O)c3c(Cl)cccc3C(F)(F)F)c3cccc(F)c23)C1
<RX_2>CCOC(=O)CC1C(=O)N(CCc2c[nH]c3ccc(Cl)cc23)CCN1C(=O)c1ccccc1
<RX_2>COc1ccc(-c2ccc(/C=C/c3nc(-c4ccc(Cl)cc4Cl)cn3CC(=O)NCCC(C)(C)C)cc2)cc1
<RX_1>CCN(C(=O)OCc1ccccc1)c1ccc(C(F)(F)F)cc1CN(Cc1cc(C(F)(F)F)cc(C(F)(F)F)c1)c1ncc(Br)cn1
<RX_9>C=C[C@@H](CF)OCC(=NO)c1ccccc1F
<RX_6>Cc1cc(Nc2cncc(Nc3ccc(Cl)cc3)n2)n[nH]1
<RX_2>O=C(Cc1c[nH]nn1)NCCC1CCN(C(=O)OCc2cc(Cl)cc(Cl)c2)CC1
<RX_1>COc1cccc(CN2CCCCC2=O)c1
<RX_6>OC1(c2ccc(F)c(F)c2)CCNC1
<RX_1>COC(=O)CCC(C(N)=O)N1Cc2c(OCc3ccc(Cn4cncn4)cc3)cccc2C1=O
<RX_6>COC(=O)[C@@H](N)CC#Cc1ccc(OCc2ccccc2F)cn1
<RX_1>CC(C)OCC(F)(F)COCc1ccc(Br)cc1
<RX_2>Cc1ccccc1OCC(=O)Nc1ccc(-c2nc3cc(Cl)ccc3o2)cn1
<RX_1>CC(C)C(=O)Nc1cccc(C2CCN(CCCCC(=O)c3ccccc3Cl)CC2)c1
<RX_6>Cc1ccc(S(=O)(=O)O[C@H]2C[C@@H](O)C2)cc1
<RX_2>CCOC(=O)/C=C/C(C)OC(=O)NC1CCCCC1
<RX_6>O=C(O)/C=C/C(=O)O
<RX_2>CCOC(=O)Cc1ccc(NC(=O)[C@H](Cc2ccccc2)NS(=O)(=O)c2ccc(Cl)cc2)cc1
<RX_3>COC=C1CCC(c2cccc(F)c2F)CC1
<RX_2>C#CCCCNC(=O)[C@H](CC)NC(=O)C(F)(F)F
<RX_7>Cn1nnnc1-c1cccc(N)c1
<RX_1>Cc1cc(Cn2cnc(N=Cc3ccccc3)c2C(N)=O)cc(C)c1OCc1ccccc1
<RX_2>CC(C)[C@H](NC(=O)c1nc2ccccc2nc1O)C(=O)N1CCC(Oc2ncc(Cl)cn2)CC1
<RX_9>CCOC(OCC)c1nc(C2CC2)nc(N)c1Cl
<RX_3>COc1ccc(C(OC)(OC)c2ccc(F)c(C=O)c2)cc1
<RX_2>O=C(NCCC[C@H](NC(=O)c1cc2ccccc2o1)C(=O)O)OCc1ccccc1
<RX_9>N#Cc1cc(C(=O)O)ccc1OC1CCCC1
<RX_1>COc1ccc(CCNC(=O)C(=COCF)c2ccc(C)cc2)cc1OC
<RX_2>Cc1ncccc1C(=O)c1cc(Cl)ccc1NS(=O)(=O)c1ccc(S(C)(=O)=O)cc1
<RX_1>C=Cc1cc(C)cc(C)c1CC(=O)N(O)C1(C(=O)OC)CCN(OC)CC1
<RX_1>CCOC(=O)C1=C(C)N(c2cccc(C(F)(F)F)c2)C(=O)N(CC(=O)OC)[C@@H]1c1ccc(C#N)cc1
<RX_7>CC(C)(C)OC(=O)N1CCN(c2ccc(N)nc2)CC1
<RX_6>COc1cc(C=C(C)C(=O)O)ccc1F
<RX_3>N#CCc1cc(OC(F)(F)F)ccc1OCc1ccc(Br)cc1
<RX_1>Nc1c(F)c(N2Cc3ccccc3C2)c(F)c2c1c(=O)c(C(=O)O)cn2C1CC1
<RX_1>Cc1cc2c(cc1C(F)(F)F)N(C(=O)OC(C)(C)C)CCC[C@@H]2NCc1cc(F)cc(C(F)(F)F)c1
<RX_6>CC1(C)C(Cl)(Cl)C1(Cl)C(=O)O
<RX_6>Cc1c(C2=CC(O)CC2)c(F)c2oc(C3CC3)nc2c1C#N
<RX_7>C=Cc1ccc(OCP(=O)(OCC)OCC)c(N)c1
<RX_3>COC(=O)Cc1ccc(-c2ccc(O)cc2)s1
<RX_1>COc1cc(C)ccc1Cl
<RX_6>O=S(=O)(c1cccc(CCCCOCCCCCCNC[C@H](O)c2ccc(O)c(F)c2)c1)C1CCCC1
<RX_3>CCC(=C(c1ccc(O)cc1)c1ccc(O)cc1)c1ccc(F)c(Br)c1
<RX_2>COc1ccccc1C1(O)C(C)CCC2CN(C(=O)Cc3c[nH]c4ccccc34)CC21
<RX_1>N#Cc1cc(C=O)ccc1Oc1cncc(C(F)(F)F)c1
<RX_6>Cc1c(N2CCN(Cc3ccc(C(F)(F)F)o3)C(CO)C2)c(=O)n(C[C@H](N)c2ccccc2)c(=O)n1Cc1c(F)cccc1C(F)(F)F
<RX_2>CCc1ccc(C(=O)N[C@H]2CC[C@H](CCN3CCCCC3c3coc4cccc-4c3)CC2)cc1
<RX_6>O=C(O)c1cc2nc(Nc3c(Cl)cccc3Cl)[nH]c2c2nc(C3CC3)oc12
<RX_1>COc1ccc(C2OCC(=O)NC2C)cc1
<RX_1>COCNC(=O)c1ncn2c(=O)n(COC)nnc12
<RX_6>FC(F)(F)c1cccc(N2CCNCC2)c1Cl
<RX_1>CC(C)(C)OC(=O)N1CCC(Oc2ccc(F)cc2)C1
<RX_7>Nc1ccc(C(F)(F)F)c(Cl)c1
<RX_2>CS(=O)(=O)OCCCc1ccc(-c2ccc(F)cc2)nc1
<RX_1>Cc1ccc(CNC(C)COc2ccc3ccccc3c2Cl)o1
<RX_1>CCOC(=O)C1CCN(c2ccccc2OC)CC1
<RX_2>O=C(Cc1ccc2c(c1)OCO2)N[C@H]1CC[C@H](CCN2CCN(c3cccc4c3OCO4)CC2)CC1
<RX_1>Cc1nn(-c2cccnc2)cc1NC1CC1
<RX_2>CCCS(=O)(=O)N(Cc1ccccc1)c1ccc(F)c(NC(=O)c2cn(C)c3c(Cl)ncnc23)c1F
<RX_9>COc1ccc(C2(C)CCN(c3ccc(Cl)c(Cl)c3)C2=O)cc1OCCN1CCCCC1
<RX_3>COC(=O)C12CC3CC(CC(C(=O)NC(CC#CC(=O)N(C)C)C(=O)OC(C)(C)C)(C3)C1)C2
<RX_1>CNCCN(C)c1ccccn1
<RX_1>COc1cc(-c2cccc(CN(C)C3CCN(Cc4ccnc(-c5cc(OC)c(OC)c(OC)c5)c4)CC3)c2)cc(OC)c1OC
<RX_9>CCOCCOc1cc(C)c(-c2cccc(COc3ccc(CCC(N)=O)c(F)c3)c2)c(C)c1
<RX_2>CNC(=O)c1[nH]c2cccc3c2c1CCNC3=O
<RX_2>O=C(NC(Cc1ccc(C(F)(F)F)c(F)c1)C(O)c1ccc(F)cc1)c1ccc(F)c2ccccc12
<RX_1>CC1(C)CC(=O)c2c(C(F)(F)F)nn(-c3cc(F)c(C#N)c(N[C@H]4CCC[C@@H]4O)c3)c2C1
<RX_1>C=C[C@H]1CN(C)CC[C@H]1CC[C@@H](O)c1ccnc2ccc(OC)cc12
<RX_2>C=CCN(C(=O)C(NC(=O)OC(C)(C)C)C(C)(C)C=C)c1ccccc1
<RX_1>O=C(Nc1ccn(Cc2ccc(Cl)cc2C(F)(F)F)n1)c1c(F)cccc1F
<RX_1>CCCOc1cc(F)ccc1-c1ncnc(Nc2cccc(CS(C)(=O)=O)c2)n1
<RX_2>C[C@@H](c1ccccc1)N1CC[C@H]2CCN(CCc3ccccc3)C(=O)[C@H]21
<RX_6>O=C(O)C(F)(F)F
<RX_10>CC(C)(C)OC(=O)n1nc(CBr)c2cccnc21
<RX_7>Nc1cccc(OC(=O)c2ccccc2)c1
<RX_6>CC[C@@H](C)[C@@]1(NC(C)=O)CCN([C@@H](CCc2ccccc2)C(=O)N[C@@H](Cc2cc(F)cc(F)c2)[C@H](O)[C@H]2C[C@@H](Oc3ccccn3)CN2)C1=O
<RX_1>COc1ccc(NC=C2C(=O)Nc3cc(C(=O)c4cccc(NC(=O)c5cc(C)nn5C)c4)ccc32)cc1O
<RX_2>Cc1ccc(CNC(=O)CC#N)cc1
<RX_2>COC(=O)Oc1cc(NC(=O)C2CNc3cc(OC(F)(F)F)ccc3O2)c(C#CCN(C)C)cc1C1CCCC1
<RX_1>CCCCC(CCOc1ccc(OCC(=O)OCC)c(C)c1)c1sc2cc(C(F)(F)F)ccc2c1C
<RX_1>CC(C)(C)OC(=O)NCCNCC1CC1
<RX_2>O=C(c1cc(Cl)c(O)c(Cl)c1)N1CCOc2ccc([N+](=O)[O-])cc21
<RX_1>C[C@H]1CN(c2ccc3nnc(C(F)(F)F)n3n2)CCN1Cc1cccnc1
<RX_2>Cc1cc(C)cc(-c2cc(C(=O)NCCCCCCCCc3ccccc3)cc(-c3cc(C)cc(C)c3)c2OCCO)c1
<RX_1>COC(=O)c1cc(Br)cc(N(C)C2CCC(NC(=O)OC(C)(C)C)CC2)c1C
<RX_3>CC(C)(C)OC(=O)N[C@@H](CC#Cc1ccc(Br)cc1)C(=O)OC1CCCC1
<RX_1>CCOC(=O)c1cc2cccc([N+](=O)[O-])c2n1COC
<RX_6>COC(=O)CCC(=O)[PH](=O)CO
<RX_2>CC/C=C\C/C=C\C/C=C\C/C=C\C/C=C\C/C=C\CCC(=O)NCCOCCNC(=O)C(C)(C)Oc1ccc(C(=O)c2ccc(Cl)cc2)cc1
<RX_6>CCCOCc1ccccc1Oc1ccc2c(c1)C=C(C(=O)O)CCS2(=O)=O
<RX_2>COc1ccc(CCN(CCC(=O)NO)S(=O)(=O)c2ccc(-c3nnn[nH]3)cc2)cc1
<RX_6>CN(c1ccc(C(=O)O)cc1)C(C(=O)N(c1ccccc1)c1ccc2cccc-2o1)c1ccc(C(C)(C)C)cc1
<RX_2>O=C(c1cccc(-c2cnc3c(c2)N(Cc2cc(Cl)ccc2C(F)(F)F)CCN3)c1)N1CCC[C@H]1CN1CCCC1
<RX_7>COc1cc(OCc2nc(-c3ccco3)oc2C)ccc1CO
<RX_6>CC1CNCCN1Cc1cc(-c2ccccc2Cl)c2c(c1)N(c1c(Cl)cccc1Cl)C(=O)NC2
<RX_2>CC(=O)NNC(=O)c1ccc(OCCCC2CCN(C(=O)OC(C)C)CC2)cc1F
<RX_6>O=c1[nH]cnc2cc(F)cc(O)c12
<RX_2>COc1ccc(CCCC(=O)Nc2ccc(Cc3cc4c(=O)n(C)c(=O)n(CC(C)C)c4s3)cc2)cc1OC
<RX_3>COc1ccc(NC(=O)c2ccc(-c3cc(C(=O)Nc4nccs4)ccc3C)nc2)cc1
<RX_1>CCOC(=O)CCCN1CCN(c2ncccn2)CC1
<RX_2>CC(C)OC(=O)OCCl
<RX_2>O=C(Nc1ccc(F)cc1)N1CCc2c(F)cccc2C1c1ccc(C(F)(F)F)cc1
<RX_1>OCCCc1ccc(Nc2cc(-c3cccc(Cl)c3)nc3c2CCC3)cc1
<RX_2>COc1cc(C)c([N+](=O)[O-])cc1C(=O)NCC1CCCO1
<RX_2>Cc1cccc(C(=O)NN(C(=O)c2ccccc2)C(C)(C)C)c1
<RX_2>CN(C(=O)c1ccc(C#N)cc1)[C@H](CN1CC(O)C1)C1CCC1
<RX_3>COC(=O)c1ccnc(Cc2ccc(F)cc2F)c1
<RX_3>Cc1cc(-c2ccccc2)nc2cc(-c3nc([C@H]4CC[C@H](CO)CC4)n4ccnc(N)c34)ccc12
<RX_1>CC(=O)c1cc2cc(NC3=C(c4ccccc4)C(=O)N(Cc4cccnc4)C3=O)ccc2o1
<RX_2>CCN(CC)c1cc(OC)c(C(=O)NC2CCN(Cc3ccccc3)C2)cc1Cl
<RX_6>COCCCOc1cc(O[C@H](C[C@@H]2CNC[C@H]2CN(C(=O)OC2CCOCC2)C2CC2)C(C)C)ccc1OC
<RX_1>CNC(=O)c1cccc(Nc2cc(Cl)ncn2)c1
<RX_2>CC1(C)OCC(COc2cccc(NC(=O)c3cnc4ccc(-c5ccccc5C(F)(F)F)nn34)n2)O1
<RX_2>CN(Cc1ccc(C(=O)N2CC3(C)CC2CC(C)(C)C3)cc1)C(=O)c1cccs1
<RX_1>COc1cccc2c1nc(C(F)F)n2-c1nc(Cl)cc(N2C[C@H](C)O[C@H](C)C2)n1
<RX_1>Brc1ccc(-c2nsc3cc(C#CCCN4CCC4)ccc23)cc1
<RX_2>CCOC(=O)N1CCCC(N2CCC(C(=O)NCC(C)C)CC2)CC1
<RX_5>CC(=O)N1c2ccc(-c3ccc(CN4CCCCC4)cc3)cc2[C@H](NC(=O)OC(C)(C)C)C[C@@H]1C
<RX_1>O=[N+]([O-])c1ccc(OCCn2cccn2)cc1
<RX_1>CC(=O)c1cc(CN(C)C)ccc1O
<RX_3>CCOc1ccc(Cc2nc3cc(C(C)O)ccc3n2CC2CC2)cc1
<RX_1>CC(=O)COc1ccc(C2=NNC(=O)CC2)cc1
<RX_2>COC(=O)C(NC(=O)c1ccc(Nc2nc(NCc3ccc(OCCCCCCNC(=O)OC(C)(C)C)cc3)nc(OCC(F)(F)F)n2)cc1)C1CCCN(C(=O)OC(C)(C)C)C1
<RX_2>CC(C)(C)OC(=O)NC1(C(=O)NCc2ccc(Nc3ccc(F)cc3C#N)cc2)CC1
<RX_1>O=c1cc(OCc2ccc(F)cn2)cnn1C1CCCCO1
<RX_1>c1ccc(-c2cc(-c3ccc(-n4c5ccccc5c5ccccc54)cc3)nc3ccc(-n4c5ccccc5c5ccccc54)cc23)cc1
<RX_2>COC(=O)Cc1cc(Cl)cc(Oc2ccc(NC(=O)C(C)(C)C)cc2CSC(C)C)c1
<RX_6>Cc1ccc(NC(=O)c2cccc(C(C)(C)C#N)c2)cc1Nc1ncnc2cc(O)ccc12
<RX_7>CN(C)c1nc2cc(N)ccc2s1
<RX_1>FCCOCCOCCOc1ccc2cc(Br)ccc2c1
<RX_6>Cc1ccc(S(=O)(=O)N(CC(=O)O)Cc2ccccc2)cc1
<RX_2>O=C(NCCC1CC1)c1ccnc(N2CCN(Cc3ccc(F)cc3)C2=O)c1
<RX_1>O=C(O)c1ccc(C=Nc2ccc(Cl)c(Cl)c2)cc1
<RX_2>CC(=O)N1CCC(c2c[nH]c3c(C(N)=O)cc(-c4ccccc4)cc23)CC1
<RX_2>CC(C)C(C(=O)OCc1ccccc1)N(CC[C@@H]1C[C@H](CC(=O)OC(C)(C)C)OC(C)(C)O1)C(=O)c1ccc(F)cc1
<RX_7>Nc1cc(C(=O)O)cc(SCc2ccsc2)c1-c1ccccc1
<RX_2>CC(=O)N1C(=O)OC(c2ccsc2)C1=O
<RX_6>c1cc(N2CCNCC2)ccc1CCCN1CCOCC1
<RX_2>CC(=O)NS(=O)(=O)c1cccc(-n2c(C)ccc2-c2cc(Cl)ccc2OCc2ccc(F)cc2F)c1
<RX_1>CC1OCC(c2cc(Br)ccc2F)(C(F)F)NC1=O
<RX_7>CC1(N)CN(Cc2ccccc2)CC12CC2
<RX_7>OCCCCCc1ccccn1
<RX_9>Cn1nnc(-c2c(N)ncnc2Cl)n1
<RX_1>O=[N+]([O-])c1cccnc1OCCO
<RX_2>COc1ccc(OC(=O)C(C)(C)C)c(C(C)(C)C)c1
<RX_3>O=C1CSc2cc(-c3ccc(S(=O)(=O)C(F)(F)F)cc3)ccc2N1
<RX_2>CCCc1cc(C(=O)NCc2c(C)cc(C)[nH]c2=O)c2cnn(C(C)C)c2n1
<RX_2>CC(C)Oc1cc(OCc2ccccc2)cc(C(=O)Nc2ccn(C)n2)c1
<RX_6>CCCCc1nc2cc(Cl)ccc2n1Cc1ccc(-c2ccccc2C(=O)O)cc1
<RX_2>COc1cc2c(c3c1OC(C)(C)C3)C(c1cccc(C(=O)N[C@H]3CNC3=O)c1)=NC(C)(C)C2
<RX_6>NC1CCCN(Cc2ccccc2)C1
<RX_7>Cc1nn(C)c(C(N)=O)c1N
<RX_2>CN(C(=O)N(C)[C@@H]1CN(C(=O)CS(C)(=O)=O)C[C@H]1c1ccc(F)cc1)c1cc(C(F)(F)F)cc(C(F)(F)F)c1
<RX_6>O=C(CN1C(=O)C2(COCCOC2)NC[C@H]1c1cc(F)cc(F)c1)Nc1cc2c(cc1Cl)CC1(C2)C(=O)Nc2ncccc21
<RX_1>CN(CCOCCC#N)c1ccccc1
<RX_6>Cc1ccc2[nH]c(-c3ccccc3)c(CC(=O)O)c2c1
<RX_1>O=C(Nc1ccc(OC(F)(F)Cl)cc1)c1cnc(NCCC(O)C(=O)O)c(-c2ccn[nH]2)c1
<RX_1>CC[C@H]1CC[C@H](NC(=O)[C@@H]2C[C@H]2CN2CCN(c3ncc(C(F)(F)F)cc3Cl)CC2)CC1
<RX_1>CCOC(=O)NCCOc1ccc(Oc2cc(F)cc(F)c2)cc1
<RX_1>Cc1ccccc1-c1cc(-n2cncn2)ncc1C(=O)N(C)Cc1cc(C(F)(F)F)cc(C(F)(F)F)c1
<RX_1>NC(=O)[C@@H]1CCCN1CCCO
<RX_4>O=C1COc2ccc(C3=C(c4ccc(F)cc4)C(=O)N(c4ccccn4)C3=O)cc2N1
<RX_1>O=c1oc2ccccc2n1CCCCl
<RX_2>N#Cc1c(N)cc(C(=O)NCC2CCN(Cc3cnc(-c4ccccn4)s3)CC2)nc1Cl
<RX_2>CCOC(=O)c1ccc(NC(=O)c2ccc3c(c2)N(S(=O)(=O)c2cc(Cl)ccc2OC)CCCC3)cc1
<RX_3>O=C(NC1CC1)c1ccc(-c2cnc3nc([C@@H]4CCCN4C(=O)OCc4ccccc4)[nH]c3c2)cc1
<RX_1>CC[C@H]1CN(C(=O)OC(C)(C)C)CCN1c1ccc(C(O)(C(F)(F)F)C(F)(F)F)cc1
<RX_1>CCN(CC)CC1CCCCN1CC(=O)N1c2ccccc2C(=O)Nc2cccnc21
<RX_2>Cc1c(N2CCN(S(C)(=O)=O)[C@@H](C)C2)nc2cc(F)cc(F)c2c1Nc1cncc(N2CCOCC2)c1
<RX_2>Cc1cccc(NC(=O)NCC(=O)N(c2ccccc2)C(C(=O)OC(C)(C)C)c2ccccc2Cl)c1
<RX_9>CC(C)(C)OC(=O)NC1CNc2ccc(C#N)cc2C1
<RX_9>CCOC(=O)c1ccc(N2CCC(C(=O)NS(=O)(=O)Cc3ccccc3)CC2)nc1CN1CCCC1=O
<RX_2>CCOC(=O)Nc1nc2cc(-c3cccnc3)cc(-c3ccccn3)c2s1
<RX_6>O=C(O)c1ccc(Nc2nccc(-c3cccnc3)n2)cc1
<RX_1>COc1ccc2c3ccccc3n(CCC(C)(C)C)c2c1
<RX_1>C[C@H](Nc1c(-c2c(F)cc(F)cc2F)c(Br)nc2ncnn12)C(F)(F)F
<RX_2>CSc1cccc(Oc2ncc(F)cc2C(=O)N[C@H]2CC[C@@H](NC(=O)C3CC3)CC2)c1
<RX_6>Fc1ccc2ncc(-c3nc(NCCN4CCOCC4)cc(N[C@@H]4CCCNC4)n3)n2c1
<RX_2>CN(C)c1cccc2c(S(=O)(=O)NCCNC(=O)OC(C)(C)C)cccc12
<RX_1>N#Cc1ccc(Oc2ccc(CN3CCC(N4C(=O)N(C5CCOCC5)C[C@H]4c4ccccc4)CC3)cn2)cc1
<RX_1>CCCCNc1cc(C(=O)OCCCN(C)C)cc(S(N)(=O)=O)c1Oc1ccccc1
<RX_1>CC(=O)OCc1c(C(C)=O)[n+]([O-])c2ccccc2[n+]1[O-]
<RX_9>NC(=O)Cc1nn(-c2ccccn2)c2[nH]c3ccccc3c(=O)c12
<RX_3>O=C(O)c1ccc(-c2ccccc2)c(C(F)(F)F)c1
<RX_9>CCC(CC#N)NC(=O)OC(C)(C)C
<RX_10>CC(C)(C)C(=O)C(Br)C#N
<RX_2>CS(=O)(=O)N1CCc2ccc([N+](=O)[O-])cc2CC1
<RX_1>COCc1ncccc1OCc1ccccc1
<RX_2>C=CCNC(=O)c1cc(CCc2cc3c(s2)-n2c(C)nnc2CN=C3c2ccccc2Cl)ccc1CC(=O)Nc1cccc(/C=C/c2nc(C3CCC3)cs2)c1
<RX_7>C=CCC1(CC=C)c2c(ccc(OC)c2OC)CC2c3cc4c(cc3CCN21)OCO4
<RX_2>CC(C)(C)c1nc2nc(C(=O)Nc3ccccc3)ccn2c1CC1CCCCC1
<RX_6>Cc1nc(OCC(=O)N(C)C2CCN(Cc3ccccc3)CC2)nc(C)c1N
<RX_6>Cc1nc2ccc(N3CC4CNCC4C3)nn2c1-c1ccnc(CN)c1
<RX_3>COc1cccc(-c2ccc(Br)cc2S(C)(=O)=O)c1
<RX_6>CCc1ccc2c(c1)C(NCC(O)C(N)Cc1cc(F)cc(F)c1)=C(O)CO2
<RX_3>O=c1cc(-c2ncccc2C(F)(F)F)cn[nH]1
<RX_1>O=C(CN1CCC(OCc2ccccc2)CC1)Nc1ccc2c(c1)OCC(=O)N2
<RX_1>Cc1nccn1Cc1cncc(-c2ccc(Cl)c(Cl)c2)c1
<RX_2>CCc1nc2c(cnn2CC)c(NC2CCOCC2)c1CNC(=O)c1cccc(C(=O)NCc2ccc(F)c(Br)c2)n1
<RX_6>CC(C)(C)[Si](OCCC1(c2ccccc2)SC(c2cc(F)ccc2F)=NN1C(N)=S)(c1ccccc1)c1ccccc1
<RX_3>CC(=O)Oc1cccc(C(=O)c2c[nH]c3ncc(Br)cc23)c1C
<RX_6>Cn1c2c(c3ccc(-n4ccc(-c5ccc(C(F)(F)F)nn5)cc4=O)nc31)CCNCC2
<RX_7>NCCCN1CCC(O)(c2ccccc2)CC1
<RX_2>C=C(C)C(=O)NCC(OCCCCC)OCCCCC
<RX_9>Cc1nc(CN=[N+]=[N-])ccc1OCc1ccccc1
<RX_3>CCCC(O)c1cc(C(C)(C)C)cc(C(C)(C)C)c1
<RX_7>CS(=O)(=O)OCCCCc1ccc2c(-c3ccc(Cl)cc3)nsc2c1
<RX_8>CS(=O)c1ccc([C@H]2OC(c3ccccc3)=N[C@@H]2CO)cc1
<RX_2>Cc1nc2c(o1)-c1ccccc1N(C(=O)c1ccc(CNC(=O)C3CCN(CCC(C)(C)C)CC3)c(C)c1)CC2
<RX_6>CC(C)(C)OC(=O)N[C@H]1CCCCCC=C[C@@H]2C[C@@]2(C(=O)O)NC(=O)[C@@H]2C[C@@H](Oc3nc4ccc(F)cc4c4cc(F)ccc34)CN2C1=O
<RX_2>O=C(NC1CCN(C2CCCCC2)C1)c1cc(Cl)nc2ccccc12
<RX_1>O=C(NCCc1cccc(Cl)c1)c1ccc(N2CCN(C(=O)c3ccccc3C(F)(F)F)CC2)nn1
<RX_3>CCOC(=O)N1C2CCC1CC(c1ccnc3c(-c4cccc5[nH]ccc45)c(-c4ccncc4)nn13)C2
<RX_6>CC(C)OC(=O)N1CCC(Oc2ccc(-c3ccc(C[C@H](N)C(=O)N4CCC(F)(F)C4)c(F)c3)cn2)CC1
<RX_7>COC(=O)c1ccc(CCc2cncc(C3CCCN3C)c2)cc1
<RX_6>COC(=O)CNC[C@@H]1C[C@@H](Oc2cnc(C3CC3)cn2)CN1
<RX_2>Cc1ccccc1C(=O)N(C)c1ccc(C(=O)N2Cc3cccn3Cc3ccccc32)cc1
<RX_1>CC[N+]1(CC)CCC(OC(=O)[C@](O)(c2ccc(Cl)cc2)[C@@H]2CCC(F)(F)C2)CC1
<RX_7>CC(C)c1cccc(C#N)c1
<RX_2>O=C(c1ccc(C(=O)N2CCc3ccoc3C2)cc1)c1cccc(Cl)c1
<RX_3>C=CCOC(=O)N1C[C@@H](C(C)(C)C)C[C@@]1(C=CC(=O)OC)O[SiH](C)C
<RX_1>CCOC(=O)c1cc2cc(-c3ccc(C(C)(C)C)cc3)ccc2n1-c1ccc(OC2CC2)cc1
<RX_6>NC(=S)NC[C@H]1CN(c2ccc(N3CCNCC3)c(F)c2)C(=O)O1
<RX_6>COc1ccc2c(C(=O)O)c(-c3ccccc3)nn2c1
<RX_6>c1ccc(N(CC2CCCCN2)C2Cc3ccccc3C2)cc1
<RX_1>O=C(O)c1cn(-c2ccc(F)cc2)c2c(F)c(N3Cc4ccc(F)cc4C3)c(F)cc2c1=O
<RX_6>Cc1ccc(S(=O)(=O)NC2Cc3ccc(C(C)C(=O)O)cc3C2)cc1
<RX_2>COc1cccc(CNC(=O)c2ccc(Br)s2)c1
<RX_1>CCN(CCO)CCCCOc1ccc(N(C)C(=O)Oc2ccc(Cl)cc2)cc1
<RX_3>Cc1cc(-c2cc(C(F)(F)F)nc(-c3cccc(-c4ccc(N)nc4)c3)n2)ccc1Cl
<RX_2>CC(C)(C)OC(=O)N1CCC[C@@H]1C(=O)N1CCC(Cc2ccccc2)CC1
<RX_6>CC(C)C[C@H](NCC[C@H](O)[C@H](CC(C)C)NC(=O)OC(C)(C)C)C(=O)O
<RX_4>CC(C)(C)c1cc(-c2sc(N)nc2CC2CCCCC2)cc(C(C)(C)C)c1
<RX_1>CSC(c1ccc(C(F)(F)F)cc1CN(Cc1cc(C(F)(F)F)cc(C(F)(F)F)c1)c1nnn(C)n1)C1CCCCC1
<RX_4>NS(=O)(=O)c1ccc(-n2nc(C(F)(F)F)cc2-c2ccc(-c3ccco3)c(Cl)c2)cc1F
<RX_6>Cc1nnc(-c2cc3c(O)cccc3s2)o1
<RX_2>N#Cc1cnc2c(Cl)cc(NCc3cn(CC(=O)NCc4ccccn4)nn3)cc2c1Nc1ccc(F)c(Cl)c1
<RX_7>Cc1ccc(F)cc1C1NCCC(c2cccc(Cl)c2)C12C(=O)Nc1cc(Cl)ccc12
<RX_1>CC(=O)n1nc(-c2cc(C(C)(C)C)c(O)c(C(C)(C)C)c2)c2cccnc21
<RX_9>ON=C1CCCc2cccnc21
<RX_7>CCNc1ccc(C(C)O)cc1N=C1SC(=C2Sc3ccccc3N2C)C(=O)N1Cc1ccccc1
<RX_9>CCOC(=O)c1nn(Cc2ccccc2F)c(N=[N+]=[N-])c1C=O
<RX_7>CCOC(CN1C(=O)c2ccccc2C1C(C)N)OCC
<RX_3>C[C@H](Nc1cc(C(N)=O)nc(-c2ccc(O)cc2)n1)C(N)=O
<RX_6>CCCc1nc2cc(N(Cc3cccc(Cl)c3)S(=O)(=O)c3ccc(F)cc3)ccc2n1CC(=O)O
<RX_2>C=CC(=O)Nc1ccnc(Sc2c(OC)nc(N3CCN(CCCCNC(=O)OC(C)(C)C)CC3)nc2OC)n1
<RX_3>Nc1ncc(-c2ccc(-c3ccccc3S(=O)(=O)CCCS(=O)(=O)C3CCCCC3)cc2F)cn1
<RX_7>OCc1cnc(Cl)c(OCc2ccccc2)c1
<RX_2>CCOC(=O)C(c1ccccc1)c1ccccc1
<RX_1>N#Cc1ccc(Oc2ccc(Cl)c(C(F)(F)F)c2)cn1
<RX_6>CC1=NC2(CCNCC2)C(=O)Nc2ccccc21
<RX_2>Cc1onc(NS(=O)(=O)c2ccccc2-c2ccc(-c3ncco3)cc2CN(C)C(=O)CC(C)(C)C)c1C
<RX_3>OCCCC#Cc1ccc2c(-c3ccc(Br)cc3)nsc2c1
<RX_9>NC(=O)c1c[se]c([C@@H]2O[C@H](CO)[C@@H](O)[C@H]2O)n1
<RX_2>COC(=O)[C@@H]1C[C@H](NC(=O)c2ccccc2)CN1C(=O)OC(C)(C)C
<RX_2>CC(C)(C)CNC(=O)c1cccc(-c2nn(C3CCCCO3)c3ccc(-c4ncn(C(c5ccccc5)(c5ccccc5)c5ccccc5)n4)cc23)c1
<RX_6>O=C(O)c1cc(OCCOCc2ccccc2)ccc1[N+](=O)[O-]
<RX_6>Cc1c(CCC(=O)O)c(C)n(Cc2cc(-c3ccc(Cl)s3)on2)c1C(=O)NC1CCN(C(C)C)CC1
<RX_6>COC[C@H]1C[C@@](Cc2cscn2)(C(=O)O)N(C(=O)c2ccc(C(C)(C)C)c(OC)c2)[C@H]1c1ncc(C)s1
<RX_6>N[C@@H]1CC[C@@H](c2cccc(F)c2F)CN(Cc2ccccn2)C1=O
<RX_3>C#CC(=O)C1(C)CC(c2ccc(C)cc2)=C(C#N)C(=O)N1
<RX_6>O=C(O)C(F)(F)F
<RX_1>CCOC(=O)c1cnc(Cl)c2c(COc3cccc(-c4nnn(Cc5ccc(OC)cc5)n4)c3)csc12
<RX_8>C=CCS(=O)c1ncc(Cl)cn1
<RX_1>CCOC(COc1ccc(OCc2ccccc2)cc1)OCC
<RX_6>O=C(c1cc(Cl)cc(Cl)c1)c1c(-c2ccc(O)cc2)oc2ccccc12
<RX_2>CC(=O)NNC(=S)Nc1ccncc1Br
<RX_1>CCCCCCCCc1ccc(C(=O)Oc2ccc(OCCC[Si](C)(C)CCCC)cc2)s1
<RX_10>CC(C)(C)OC(=O)C(C(=O)OC(C)(C)C)c1ccc(CBr)cc1
<RX_6>C=Cc1cc2c(=O)n(Cc3cc(Cl)ccc3S(=O)(=O)CC)c(=O)[nH]c2c(Cl)c1CN1CCC[C@@H](N)C1
<RX_2>CCOC(=O)n1c(SC(F)(F)C(F)F)nc(-c2ccccc2)c1-c1ccccc1
<RX_2>CC(C)n1nc(C(=O)N[C@@H]2CC[C@H](CC3(O)CCOCC3)N(C(=O)OC(C)(C)C)C2)c2ccccc21
<RX_1>CCOc1ccc(C(=O)OC)c(O)c1
<RX_2>O=C(O)C(F)(F)F
<RX_9>COCCOc1ccnc(NN)c1
<RX_1>CCCC[Sn](CCCC)(CCCC)c1cc(OC)ncc1F
<RX_2>CCOc1nc(C)ncc1C1=NC(c2ccc(Cl)cc2)C(c2ccc(Cl)cc2)N1C(=O)Cl
<RX_1>CCn1cc(C(=O)O)c(=O)c2c(F)c(F)c(N3CCCC3)c(F)c21
<RX_1>O=S(=O)(Nc1cc(-n2c(C(F)F)nc3ccccc32)nc(N2CCOCC2)n1)c1ccc(CN2CCOCC2)cc1
<RX_1>COC(=O)c1sccc1NC1CCC1
<RX_1>CCc1cc2c(N3CCN(C(=O)Cc4ccccc4)CC3)nc(SCC(=O)NC)nc2s1
<RX_2>O=C(CCl)Nc1ccccc1
<RX_4>CC(C)(C)c1cc(OCCCCc2nnn[nH]2)cc(C(C)(C)C)c1O
<RX_2>COC(C(=O)NCc1cc(F)cc(F)c1)C(=O)NC1C(=O)N(C)c2ccccc2-c2ccccc21
<RX_3>N#Cc1cccc(-c2cc(-c3cnc4nc(C(F)(F)F)ccn34)ccc2F)c1
<RX_2>COc1ccc(CN(C(=O)c2c(F)cccc2F)C(=O)N(C)c2ccc(SC(F)(F)F)cc2F)cc1
<RX_6>COc1ccc(C2CCOCC2)cc1NC(N)=S
<RX_1>CCCCS(=O)(=O)Nc1ccc(N2CCC(NC[C@H](O)COc3ccc(O)c(NS(=O)(=O)c4ccccc4)c3)CC2)cc1
<RX_2>O=C(NO)c1cc(Oc2ccc(C(F)(F)F)cc2Cl)ccc1O
<RX_1>O=c1c(-n2ccnn2)c[nH]n1-c1cc(N2CC(F)(F)C2)ncn1
<RX_4>O=C1CC2(CCN(C(=O)OCc3ccccc3)CC2)c2ccccc2N1
<RX_3>O=Cc1ccc(-c2cnc3c(-c4ccccc4)cnn3c2)cc1
<RX_6>NC/C=C\CCCC(=O)O
<RX_7>OCc1cc(I)ccc1O
<RX_1>Cc1cc(Oc2ccc(F)cc2C#N)ncc1[N+](=O)[O-]
<RX_3>c1ccc2c(-c3ccc4c5ccccc5c5ccccc5c4c3)c3ccccc3cc2c1
<RX_1>O=C1CC2=C(CCN(C(C(=O)C3CC3)c3ccccc3F)C2)S1
<RX_1>COC(=O)c1ccc(OC2CCN(S(C)(=O)=O)CC2)cc1O
<RX_2>O=C(NCCc1cn[nH]c1)c1ccccc1-n1nccn1
<RX_6>NN=Cc1ccc(NC(=S)NCCC(=O)NCCC(=O)O)cc1
<RX_2>CCC(=O)N1CC[C@@H](NC(=O)c2c(C)[nH]c3c(-c4cc(F)ccc4OCC4CC4)ncnc23)C1
<RX_5>Fc1cc(Br)c(C2OCCO2)cc1F
<RX_1>O=C(NCCCC[C@H](Nc1nc2ccc(Cl)cc2cc1C(=O)O)C(=O)O)OCc1ccccc1
<RX_6>O=C(O)C(F)(F)F
<RX_7>COc1cc(N(C)CC(=O)OC(C)(C)C)ccc1N
<RX_3>CC#Cc1ccc(N2CC[C@H](NCc3ccc(Cl)cc3Cl)C2)nc1
<RX_1>c1ccc(C(CN2CCC(N3CCCCC3)CC2)N2CCN(CCn3ccnc3)CC2)cc1
<RX_1>CSc1cc(Br)cc(OCc2ccccc2)c1
<RX_1>CN(C)Cc1ccc(-c2noc(-c3nnn(-c4ccccc4F)c3-c3ccncc3)n2)cc1
<RX_2>COC(=O)C(CC1CC1)[C@@H]1c2ccccc2C[C@H]1NC(=O)c1cc2sc(Cl)c(Cl)c2[nH]1
<RX_9>NNc1nc(OCCN2CCOCC2)c(F)c(N2CCOCC2)c1F
<RX_2>COc1ccc(C(=O)Nc2cccc3cnccc23)cc1
<RX_3>CCOC(=O)C=CC(C)(C)c1ccc(Cl)cc1
<RX_6>C[N+](C)(C)c1ccc(CNC(=O)c2cc3cc(O)ccc3n2Cc2cccc(C(=N)N)c2)cc1
<RX_3>CCOC(=O)C1(c2ccc(-c3ccc(-c4onc(C)c4NC(=O)N(C)[C@H](C)c4ccccc4)cc3)cc2)CC1
<RX_2>CCOC(=O)CC1CCN(C(=O)CN2CC(c3ccccc3Cl)c3cc(C)ccc3C(CC(C)C)C2=O)CC1
<RX_7>CC(C)(C)OC(=O)N1CC=C(CCO)C1
<RX_6>Cc1cc(C[C@@H](OC(=O)N2CCC(n3nc(-c4ccccc4)[nH]c3=O)CC2)C(=O)N2CCC(N3CCN(CC(=O)O)CC3)CC2)cc(C)c1O
<RX_9>C#C/C=C(\CC)c1cccc(CCc2ccc(C(O[SiH](C)C)C(C)(C)C)c(C(O[SiH](C)C)C(C)(C)C)c2)c1
<RX_3>Fc1cnc(-c2cc(-c3cnnc(-c4ccncc4F)c3)ccc2F)c(F)c1
<RX_2>O=C1c2ccccc2C(=O)N1CC#CCSc1nccc(NC(=S)NCC(F)(F)F)n1
<RX_1>CCOC(=O)C1(CNc2cc(C)c(OC)c(C)c2C)CCC1
<RX_1>Cc1c(N2CC(C)(C)CCC2=O)nc2cc(F)cc(F)c2c1Br
<RX_2>Cc1nc(C(C)(C)NC(=O)c2ccc(C3CC3)c(OC(C)C(F)(F)F)n2)no1
<RX_1>CCOC(=O)COc1ccc(-c2ccccc2C(=O)Nc2ccc(N(CCc3ccccn3)C(=O)OC(C)(C)C)cc2)cc1
<RX_2>O=C(c1ccc([N+](=O)[O-])c(O)c1)N1CCOCC1
<RX_7>N#CCc1ccc(N)cc1Cl
<RX_6>COC(=O)N1CCc2c(cccc2S(=O)(=O)N(C)CC2CCNCC2)C1
<RX_1>CCOC(=O)C1C2Cc3cc(OCc4nc(-c5c(C)cccc5C)ccc4F)ncc3C21
<RX_1>CC(C)(C)c1ccc(SCCCCCOc2ccc(C3=C(c4ccccc4)CCCc4cc(OC5CCCCO5)ccc43)cc2)cc1
<RX_6>CCOC(=O)C[C@H](NC(=O)c1ccc(-c2ccc(OC)cc2)cc1NC(=O)Nc1c(C)cc(C)cc1C)C(=O)O
<RX_1>CC(C)(C)c1ccc(CSc2cnn(C(C)(C)C)c(=O)c2Br)cc1
<RX_2>O=C(Nc1ccncn1)c1cnc(OCC(F)(F)F)c(C2CCCC2)c1
<RX_3>Cc1ccnc(-c2nc3cc(F)ccc3c(Cl)c2C(C)C)c1
<RX_1>CC(C)(C)OC(=O)N1CCC(Cn2c(=O)sc3cc(Br)ccc32)CC1
<RX_2>CC(C)c1cc(Nc2nc(N3CCC[C@H]3C(=O)Nc3nccs3)nc3c2CCC3)n[nH]1
<RX_2>CS(=O)(=O)N(Cc1cccnc1)c1cccc([N+](=O)[O-])c1
<RX_4>COc1cc(C(=O)N(C)c2ccc(C)cc2OCCCCCC(=O)N2CCN(C)CC2)ccc1NC(=O)c1cccc2[nH]c(CS)nc12
<RX_6>Cn1c(/C=C/C(O)CC(O)CC(=O)O)c(-c2ccccc2)c2ccccc2c1=O
<RX_3>COc1cc(-c2nc(Nc3ccc(C)cc3)c3ccccc3n2)cc(OC)c1OC
<RX_2>CC(C)C[C@@H](CN1CCN(C(c2ccc(F)cc2)c2ccc(F)cc2)CC1)NC(=O)N1CCCCCC1
<RX_9>N#Cc1ccc(NN)nc1
<RX_2>Cc1nc(-c2ccc(C(F)(F)F)cc2)sc1C(=O)N1CCc2cc(O)ccc2C1
<RX_2>C=COC(=O)NC1Cc2ccc(-c3ccc(=O)[nH]n3)cc2C1
<RX_2>CC(=O)Nc1ccc(C)c2c1C(=O)CCN2
<RX_1>CC(C)(C)[Si](C)(C)OC1CN(c2c(Cl)ccc3c2CCN(C(=O)C(F)(F)F)CC3)C1
<RX_6>Cn1cccc1C(=O)Nc1cccc(/C=C/C(=O)O)c1
<RX_7>CCOC(=O)C(Cc1ccc(C(F)(F)F)cc1)C(O)c1ccc(F)c(F)c1
<RX_1>NC(=O)CN1CCC(Oc2cccc3ncnc(Nc4ccc(OCc5cccc(F)c5)c(Cl)c4)c23)CC1
<RX_7>OCCc1coc2ccccc12
<RX_2>CC(C)[C@H]1c2ccc(F)cc2C(F)(F)C[C@]1(O)CC(=O)N(C)CCCc1nc2ccccc2[nH]1
<RX_2>O=C(CC1CCN(C(=O)c2ccns2)CC1)Nc1ccc2cc1CCc1cncc(c1)Nc1ncc(Cl)c(n1)N2
<RX_6>COc1cnc2ccc(Cl)c(C(O)CN3C4CCC3CC(N)C4)c2n1
<RX_6>O=C(N[C@@H](Cc1ccc(NC(=O)c2c(Cl)cccc2Cl)cc1)C(=O)O)c1ccc(-n2nnnc2NCc2cccc(O)c2)cc1Cl
<RX_8>CCOC(=O)c1cc(CCC=O)[nH]n1
<RX_2>COC(=O)[C@H](CC(C)C)NC(=O)C=Cc1ccccc1F
<RX_2>CNC(=O)N1CCN(CCC(=O)NCC(=O)N(C)c2ccc(Cl)c(COc3cccc4c3nc(OC)n4Cc3ccccn3)c2Cl)CC1
<RX_6>CNS(=O)(=O)c1cc2c(cc1Br)CCN2
<RX_2>CCOC(=O)C1CN(C(=O)C2CCN(c3ccncc3)CC2)CCN1Cc1ccccc1
<RX_6>O=C(O)C[C@H](NC(=O)CNC(=O)c1cc(O)cc(NC2=NCC(O)CN2)c1)c1cc(Cl)cc(C2(CF)CCOCC2)c1
<RX_1>COc1cc(Br)cc(C)c1C
<RX_2>CC(C)NC(=O)c1cn(COCC[Si](C)(C)C)c2ncc(Oc3ccc4c(c3)[C@H](NS(C)(=O)=O)CC4)nc12
<RX_2>CC(C)(C)OC(=O)Nc1cc(NC=O)ccc1F
<RX_7>CC(C)CN(C)C(=O)C1CCN(Cc2cccc(N)c2)CC1
<RX_6>O=C(N[C@H]1CCNC1)C(F)(F)F
<RX_2>C=CC(=O)Nc1cccc(Oc2nc(Nc3ccc(N4CCN(C)CC4)cc3)ncc2OC)c1
<RX_7>CSc1ccc(/C=C2/C(C)=C(CO)c3cc(F)ccc32)cc1
<RX_3>COC(=O)c1ccc(-c2ccc(CCN(C[C@H](O)c3ccccc3)C(=O)OC(C)(C)C)cc2)cc1-c1cccs1
<RX_1>Cc1c(-c2ccccc2S(C)(=O)=O)nc2cc(F)cc(F)c2c1N1CC2(CCOCC2)c2ncc(N3CCOCC3)cc21
<RX_1>Cn1cc(Nc2ncc(Cl)c(Nc3ccccc3C3(O)CCOCC3)n2)cn1
<RX_5>CC(=O)c1cc(NC(=O)OC(C)(C)C)cs1
<RX_5>COc1ccc2c(O[C@@H]3C[C@@H](C(=O)O)N(C(=O)OCC4c5ccccc5-c5ccccc54)C3)nccc2c1
<RX_4>COc1ccccc1-c1nnn[nH]1
<RX_1>CC(=O)OC1COc2ccc3ncccc3c2C1
<RX_7>Nc1ccc(N2CCCCC2)cc1N
<RX_1>CCOC(=O)c1ccc(OC2CCN(C)C2)nc1
<RX_7>COC(=O)c1cc(N)cc(S(F)(F)(F)(F)F)c1
<RX_2>Cc1cccc(OC2CCN(C(=O)CNC(=O)c3cc(-c4ccccc4)[nH]n3)CC2)c1
<RX_1>CC(C)(C)OC(=O)N[C@H]1CCCN(c2ccncc2[N+](=O)[O-])C1
<RX_6>O=C(O)c1cc(C(F)(F)F)cc(N2CCCC2=O)c1F
<RX_6>O=C(O)c1ccc(-c2ccnc(Nc3cccnc3)n2)s1
<RX_2>O=C(Oc1ccc(Cc2ccc(C(F)(F)F)cc2)cc1)N1CCN(Cc2ccccn2)CC1
<RX_9>NC(=O)C(Cl)c1ccccc1
<RX_1>Cn1cc2ccc(NC(=O)c3ccccc3NCc3ccnc(NC(=O)N4CCSCC4)c3)cc2n1
<RX_5>O=C(N1CCC(c2ccccc2)CC1)C(F)(F)F
<RX_1>Cc1ccc(Cl)c(Oc2cc(C#N)cc(C(F)(F)F)c2)c1F
<RX_2>CCS(=O)(=O)c1ccc(Cl)cc1CNC(=O)c1ccc(CN2CC[C@@H](NC(=O)OC)C2)c(C(F)(F)F)c1
<RX_2>NC(=O)c1cnc2[nH]ccc2c1NC1CCCN(C(=O)NCc2ccccc2)C1
<RX_2>O=C(NCc1cccc(OCCCOc2ncn(C(c3ccccc3)(c3ccccc3)c3ccccc3)n2)c1)c1nc2ccccc2c(=O)[nH]1
<RX_1>COc1cc(Cl)cc(C(=O)Nc2ccc(Cl)cn2)c1NC(=O)c1scc(CN(C)C)c1Cl
<RX_1>CCCNC/C=C/C(=O)OCC
<RX_2>Cn1c(N(Cc2ccc(C(=O)Nc3nnn[nH]3)cc2)C2CCC(C(C)(C)C)CC2)nc2cc(O)ccc21
<RX_2>CON(C)C(=O)c1cc2c(s1)CCN(C(=O)OC(C)(C)C)C2
<RX_1>CCOC(=O)/C(C)=C/c1ccc(OC(C)C)cc1Oc1ncc(C(F)(F)F)cc1Cl
<RX_3>CSc1nnc(-c2ccc3c(c2)c(-c2nccc(N4CCOCC4)n2)cn3C(=O)OC(C)(C)C)s1
<RX_2>CCCC1CC(=O)C2=C(C1)NC(C)=C(C#N)C2c1cc(Br)c(OCCCCNC(=O)C(C)C)c(OCC)c1
<RX_6>CC(CCC(=O)O)C(=O)N[C@@H](Cc1ccc(O)cc1)C(=O)O
<RX_6>C[Si](C)(C)CCOCn1c(N2CCN(c3ncccc3C(F)(F)F)CC2)nc(C(=O)O)c1-c1ccc(C(F)(F)F)cc1
<RX_6>CC[C@@H]([C@H](C)O)n1ncn(-c2ccc(CCC(=O)O)cc2)c1=O
<RX_2>CS(=O)(=O)NCCc1c[nH]c2ccccc12
<RX_1>CCCCCCCCCCCCC(C)(C)C(=O)OCCl
<RX_1>CCOC(=O)c1cc(=O)c2ccc(OCCCCl)cc2o1
<RX_3>COc1ccc(-c2ccc(C(OC)C(=O)NCc3ccc(C#N)cc3)c(F)c2)cc1
<RX_4>CCOC(=O)Cc1csc(Nc2ccc(Cl)c(C(F)(F)F)c2)n1
<RX_1>COc1ccc(-c2nc3c(C(=O)N4CCN([C@@H](C)c5ccccc5C#N)C[C@H]4C)cnn3c(C(F)(F)F)c2C)cc1
<RX_9>CCC(=O)NCCC1=CCC2=C1C1=C(CC2)OCCC1
<RX_5>CC(C)(C)OC(=O)Nc1ccc(CCO)cc1
<RX_2>COc1ccc(C(C)(C)NC(=O)[C@H]2CC[C@H]3[C@@H]4CC=C5C=C(C#N)CC[C@]5(C)[C@H]4CC[C@]23C)cc1
<RX_7>O=C1c2ccc(O)cc2CN1C1CCCC1
<RX_2>COc1cccc(CC(=O)Nc2cc(-n3cccn3)nc(-c3ccco3)n2)c1
<RX_6>C[SiH](C)OC(C1CCCNC1)C(C)(C)C
<RX_2>CC(C)C[C@H]1CN(C(=O)C=Cc2cccc(Cl)c2)[C@@H](CC(C)C)C(=O)N1
<RX_1>CN1CCNC(c2ccc(Br)cc2)C1
<RX_3>CC(C)(C)c1ccc(COc2ccc(C=C3SC(=S)NC3=O)cc2)cc1
<RX_1>Cc1nc2ccccc2n1-c1nc(N2CCOCC2)c2nc(CN(C)C3CCN(C(C)C)CC3)n(C)c2n1
<RX_1>CCOc1ccc(C(=O)Nc2ccc3c(c2Cl)CN(C)CC3)cc1Br
<RX_2>CC(C)=CCNC(=O)c1ccc([N+](=O)[O-])o1
<RX_1>CCc1nc2c(C(F)(F)F)cccn2c1-c1cccc(Oc2cccc(S(=O)(=O)N(C)Cc3ccc(OC)cc3)c2)c1
<RX_6>O=c1c2cc(O)ccc2oc2c([N+](=O)[O-])ccc(Cl)c12
<RX_7>CCc1ccc2sc3c(=O)[nH]c(CN(C)C)nc3c2c1
<RX_1>COc1ccc(OC(=O)CN2CCN(Cc3cc(OC)c(OC)c(OC)c3)CC2)cc1
<RX_1>COc1ccc(Cl)c(Nc2cc(C(F)(F)F)nc(-c3ccccn3)n2)c1
<RX_1>N#CC1(NC(=O)[C@@H]2C[C@@H](S(=O)(=O)c3ccccc3C(F)(F)F)CN2Cc2ccccc2)CC1
<RX_3>CCOC(=O)[C@@H](Cc1ccccc1OC)Oc1ncnc2sc(-c3ccco3)c(-c3ccc(O)c(F)c3C)c12
<RX_8>CCCCC/C=C\CCCC(=O)CCCCCCCCCC
<RX_7>CCC[C@@H](O)[C@@H](CC(C)C)C(=O)OC
<RX_1>C=CCn1c(S(C)(=O)=O)nc2nc(I)c(Cl)cc21
<RX_2>N#Cc1cccc(NC(=O)c2ccc(-c3ccccc3)o2)c1
<RX_2>C=CC(=O)OCCCC
<RX_3>CNCC#Cc1c(F)ccc2c1/C(=C/c1[nH]ccc1OC)C(=O)N2
<RX_3>CC(C)(O)c1ccn2c(-c3ccc(F)c(-c4cc5ccccc5o4)c3)cnc2c1F
<RX_2>O=C(Nc1ccc(C(CC2CCCC2)C(=O)Nc2nccs2)cc1)c1cccnc1
<RX_6>O=C(O)[C@@H]1CCCN1C(=O)[C@H](Cc1ccccc1)NS(=O)(=O)c1ccccc1
<RX_3>Cc1c(C=O)c(C(F)F)nn1C1CCCCO1
<RX_2>COc1ccc(C(N)=O)cc1C(=O)Nc1ccc2[nH]ccc2c1
<RX_2>CC(=O)CCC(=S)N1C(=O)c2ccccc2CC1C(=O)O
<RX_7>O=C1CC(CO)CN1c1ccc(OCc2ccc(F)c(F)c2)cc1
<RX_6>O=C(O)CCC(=O)c1ccc(-c2ccc(C(F)(F)F)cc2)cc1
<RX_3>CN(C)Cc1cc2c(o1)CN(C(=O)CCCCS(=O)(=O)c1ccccc1)CC2
<RX_6>CO[C@@H](Cc1ccc(OCCCOc2ccc(OCC(F)(F)C(F)F)cc2)cc1)C(=O)O
<RX_2>CCCS(=O)(=O)N1CCC(c2ccccn2)(C(C)(C)NC(=O)c2c(F)ccc(F)c2Cl)CC1
<RX_2>C[C@H](C[C@H](O)[C@H](Cc1ccccc1)NC(=O)c1cc(O)cc(N2CCCC2=O)c1)C(=O)NCCC(C)(C)C
<RX_1>O=c1c2ccccc2sc2ccc(C[N+](CCO)(CCO)CCO)cc12
<RX_2>CC(C)(C)OC(=O)NCc1ccnc2c1ccn2S(C)(=O)=O
<RX_7>COc1ccc2c(c1)C(CO)CN(C(=O)OC(C)(C)C)C2
<RX_1>C=CC[C@H](C)Oc1cc(F)c(F)cc1C=O
<RX_6>CC(C)(C)OC(=O)Nc1nc(-c2cccc(OC(F)(F)F)c2)ns1
<RX_9>NC(=O)c1cc2c(Br)cccc2n1Cc1cccc(F)c1
<RX_3>CC(C)(O)C1CCN(c2ccc(-c3n[nH]c4ccc(NC(=O)C(c5ccsc5)N5CCC5)cc34)cc2)CC1
<RX_2>CSc1ccc(C(=O)Nc2ccc(F)cc2C(=O)Nc2ccc(Cl)cn2)c(OCCCNC(=O)OC(C)(C)C)c1
<RX_2>COc1ccc(CN(c2nncs2)S(=O)(=O)c2cc(Cl)c(F)cc2F)c(OC)c1
<RX_1>Cc1cc2ccccc2n1Cc1ccccc1
<RX_1>COc1ccc2nccc([C@@H](O)CN3CCN(CCNC(=O)OCc4ccccc4)CC3)c2c1
<RX_1>COc1ccc(Br)cc1C(C)(C)C
<RX_1>NC(=O)c1ccnc2c(N[C@H](CN3CCC3)c3ccc(C(F)(F)F)c(C(F)(F)F)c3)ncnc12
<RX_6>CCc1nc2c(C)cc(C)nc2n1Cc1cnc(Nc2ccccc2)nc1
<RX_7>OCc1cnc2ccccc2c1N(CC1CC1)CC1CC1
<RX_6>CCN1c2cc(O)ccc2C(C)=CC1(C)C
<RX_6>COc1ccc(CC(=O)O)cc1-c1cc2c(n1C(C)C)C(c1ccc(Cl)cc1)N(c1cc(Cl)c(=O)n(C)c1)C2=O
<RX_2>COC(=O)C1CCCN1C(=O)C(C(C)C)N(C)C(=O)OC(C)(C)C
<RX_6>O=C(O)C(F)(F)F
<RX_6>CC(C)(Sc1nc(CCOc2ccc(-c3ccc(F)cc3)cc2)cs1)C(=O)O
<RX_9>COC(=O)[C@@]1(C)CC[C@]2(C)CC[C@]3(C)[C@](O)(C(=O)C=C4[C@@]5(C)C=C(C#N)C(=O)C(C)(C)[C@@H]5CC[C@]43C)[C@@H]2C1
<RX_1>CC(C)(C)OC(=O)[C@H](CCN(CC=Cc1ccccc1[N+](=O)[O-])C[C@H]1O[C@@H](n2cnc3c(N)ncnc32)[C@@H]2OC(C)(C)O[C@H]12)NC(=O)OCc1ccccc1
<RX_6>O=C(O)c1ccc2c(c1)C(SCCN1CCN(c3ccccc3)CC1)c1ccccc1CO2
<RX_7>OCCc1ccc(Cc2cc(C(F)(F)F)nc(OC3CCCC3)n2)cc1
<RX_2>CN1CCN(c2nn(NC(=O)Cc3ccc(Cl)cc3)c(=O)c3ccccc23)CC1
<RX_1>CCOC(=O)CCN(C)c1ccc(C(=O)N(C)CCCN(C)C(=O)OC(C)(C)C)cc1
<RX_7>CCc1ccc(-c2cc(NC(=O)C3Cc4ccccc4C3)n[nH]2)cc1
<RX_3>CCn1nc(-c2ccc(C(=O)c3nc4ccccc4n3COCC[Si](C)(C)C)cc2)c2ncccc21
<RX_9>O=C1C(=NO)Nc2ccc(Br)cc21
<RX_3>C[C@@H]1O[C@H](C)CN2c3ccc(C#Cc4ccccn4)cc3CC3(C(=O)NC(=O)NC3=O)C12
<RX_1>FC(F)(F)c1c[nH]c(-c2ccccc2Nc2nc(Cl)ncc2Cl)n1
<RX_2>CCc1ccc(NC(=O)Nc2ccc(Oc3ccnc(OC)c3)cc2)cc1
<RX_1>CN1CC[C@H](N(Cc2ccccc2C(F)(F)F)c2ccc(C#N)c(Cl)c2)C1
<RX_1>CC(C)(C)OC(=O)n1c(-c2ccc(Cl)c3c2C(=O)NC3)cc2cc(CNCc3ccccc3)ccc21
<RX_9>COc1cc(C#N)cc(CO)c1
<RX_1>CC1CN(c2ccc(C#N)cn2)CCN1
<RX_2>COC(=O)c1ncnc(O)c1OC(=O)C(C)(C)C
<RX_6>NC(=S)Nc1cc(Br)cc(I)c1
<RX_1>O=C(/C=C/c1ccc(NS(=O)(=O)c2ccc(-c3ccccc3)cc2)cc1)NO
<RX_7>COc1ccc2c(c1)c1c(n2C)CC(CO)C1
<RX_9>c1ccc(-c2ccccc2)cc1
<RX_2>N#Cc1cc(-c2cccnc2)c(C2CC2)nc1N1CCN(C(=O)CC(F)(F)F)[C@H](C2CC2)C1
<RX_3>COc1cccc(/C=C/c2cc(=O)n3c(C)csc3n2)c1OCC1CC1
<RX_6>Cc1c([C@H](OC(C)(C)C)C(=O)O)c2n3cc(nc3c1-c1ccc(F)cc1)-c1cccc(c1)-c1cc(F)ccc1O[C@@H](C)CCCCOC1(C)CCN2CC1
<RX_1>CNC(=O)c1c(C)n(C)c2cc(Oc3ccnc4cc(C(=O)N(C)C)sc34)ccc12
<RX_2>CN(C)C(=O)c1ccc(CNC(=O)c2ccc(S(=O)(=O)n3cc(-c4ccccc4)c4ccccc43)cc2)cc1
<RX_2>COc1ccc(O)c(NC(=O)CBr)c1
<RX_2>CN1CC(N2CCN(C(=O)Nc3cc(Oc4ccc(NC(=S)NC(=O)Cc5ccc(F)cc5)cc4F)ncn3)CC2)C1
<RX_7>COc1cc(CCN)ccc1C
<RX_1>COc1ccc(Nc2cccc(-n3cccn3)n2)cc1OC
<RX_6>CCCN1CCCC(c2cccc(O)c2)C1
<RX_1>O=C(Nc1ccc(OC(F)(F)C(F)F)cc1)c1cnc(N2CC[C@@H](O)C2)c(Br)c1
<RX_1>Clc1nc(NCc2ccc(Cl)c(Cl)c2)c2c3c(sc2n1)CCCC3
<RX_1>C#CCOc1cc(OCc2ccccc2)ncn1
<RX_1>CCc1cnc(N2CCC([C@H]3Cc4cc(C5=CCN(S(C)(=O)=O)CC5)ncc4O3)CC2)nc1
<RX_6>O=C(O)C1CCC(Cc2nc3ccccc3c(=O)[nH]2)CC1
<RX_1>CCC1(CC)CN(C2CCCC2)c2nc(Cl)ncc2N(C)C1=O
<RX_3>Cc1nn(-c2ccnc3[nH]ccc23)cc1-c1cccc(C#N)c1
<RX_1>COC[C@H]1CCCN1c1c(C(C)N)cc(Cl)c2cccnc12
<RX_1>Fc1ccc(-c2cc(N(CC3CC3)CC3CC3)nc(Cl)n2)cc1
<RX_1>COc1cc2c(-c3cc4cc(F)cnc4n3S(=O)(=O)c3ccc(C)cc3)cn(CCN3CCOCC3)c2cc1OC
<RX_1>CC(C)(C)[C@H]1CC[C@H](Oc2ccc3cc(Br)ccc3c2)CC1
<RX_2>CCCS(=O)(=O)N1CCC(CNC(=O)c2ccc(Cl)cc2Cl)(c2ncccc2Br)CC1
<RX_6>Cc1cccc(CC2(C(=O)O)CCN(C(=O)OC(C)(C)C)CC2)c1
<RX_1>COC(=O)CN(C)Cc1ccccc1
<RX_1>CCC(=O)N=C1N[SH](=O)(c2ccccc2)c2ccccc21
<RX_9>ON=Cc1ccc(-c2ccc(O)cc2)cc1F
<RX_7>C[C@@H](C(=O)N[C@@H](Cc1ccc(N)cc1)C(=O)N1Cc2ccccc2C[C@H]1C(=O)N[C@@H]1CCCc2ccccc21)N(C)C(=O)OC(C)(C)C
<RX_6>COc1ccc(F)c(F)c1C(=O)c1cnc(NC2CNC2)nc1N
<RX_1>CCOC(=O)CCCCCN1C(=O)c2ccccc2C1=O
<RX_9>CC(c1cncs1)c1c(CCN(C)C)sc2ccccc12
<RX_1>COC(=O)C1CCCn2c(C(=O)c3ccccc3)ccc21
<RX_6>C=CC(=O)Nc1ccc(C[C@H](NCOCc2ccccc2)C(=O)O)cc1
<RX_3>COC(=O)C=Cc1cc(Cl)nc(OC)n1
<RX_2>CC(C)N1CCC(Oc2ccc(C3CCN(C(=O)c4ccc(C#N)cc4)CC3)cc2)CC1
<RX_1>CN1CCC(C#N)(NC(=O)C(CC2CCCCC2)NC2=NS(=O)(=O)c3ccccc32)CC1
<RX_3>CC(C)(C)NS(=O)(=O)c1cccc(-c2cc(-c3nc(-c4ccc(F)c(F)c4)cc(C(F)(F)F)n3)ccn2)c1
<RX_7>CCCC[C@H](O)CCO
<RX_7>Cc1c(N)cccc1NC(=O)N=S(C)(C)=O
<RX_6>COc1cc(N(Cc2cncs2)c2ccc(C(=O)O)cc2)ccc1C(N)=O
<RX_1>Clc1cc2c(NCc3ccc(Cl)c(Cl)c3)nc(-c3ccno3)nc2s1
<RX_1>CC(C)(C)OC(=O)N[C@@H]1CC(=O)N(c2ccc3c(c2)N(COCc2ccccc2)C(=O)CO3)C1
<RX_6>CC(C)(C)OC(=O)N1C[C@@H](CCl)c2c1cc(O)c1ccccc21
<RX_1>COc1cc2c(Oc3ccc4[nH]ccc4c3)ncnc2cc1OCCCN(C)S(C)(=O)=O
<RX_1>CCOC(=O)C[C@H]1O[C@H](c2ccc(OCC)cc2OC)c2cc(Cl)ccc2N(CC(C)(C)C)C1=O
<RX_3>O=[N+]([O-])c1cc(F)cc(-c2ccc([C@H](O)C(F)F)cc2)c1
<RX_6>CCCCC(CCOc1ccc(CCC(=O)O)cc1OC)c1sc2cc(C(F)(F)F)ccc2c1C
<RX_1>COc1c(C)ccc2c1CC(Oc1ccc([N+](=O)[O-])cc1)C2=O
<RX_6>CCCCOCCOc1ccc(-c2ccc3c(c2)C=C(C(=O)O)CCN3Cc2nnn(C)n2)cc1
<RX_6>Cc1cc(C)cc(-c2c(OCCC3CCCCN3)c3cc([N+](=O)[O-])c(Cl)cc3n(C)c2=O)c1
<RX_7>COC(=O)C1CCNC(c2ccc(C(F)(F)F)cc2F)C1
<RX_7>CC(=O)O
<RX_2>CC(C)(C)OC(=O)n1c(-c2ccc(OS(=O)(=O)c3ccc(C(F)(F)F)cc3)c3c2C(=O)NC3)cc2cc(CN3CCCCC3)ccc21
<RX_6>O=c1ccn(C2CCCNC2)nc1-c1ccnn1-c1ccccc1
<RX_2>Cc1ccc2cccc(OCc3c(Cl)ccc(N(C)C(=O)CNC(=O)C=Cc4ccc(NS(C)(=O)=O)c(C)c4)c3Cl)c2n1
<RX_1>CCOc1ccc2ccccc2c1CN1CCC(Nc2nc3ccccc3s2)CC1
<RX_3>COC(=O)c1ccc(C(O)CC(C)C)cc1
<RX_1>CN(C)CC(=O)N(C)c1ccc(OCC(=O)N[C@@H](CC(N)=O)C(=O)N[C@@H](Cc2ccccc2)[C@H](O)C(=O)N2CCC[C@H]2C(=O)NC(C)(C)C)cc1
<RX_7>N#Cc1cncc(-c2ccc3c(c2)C2(COC(N)=N2)[C@H]2C[C@@H](O)CC[C@@H]2O3)c1
<RX_2>CC(=O)NCCn1cc(C(=O)N2CCN(c3ccccc3F)CC2)c2ccc(Cl)cc21
<RX_6>COCCN(CC(=O)O)c1noc2ccc(COc3ccc(-c4cc(F)c(F)cc4OC)cc3)cc12
<RX_7>N#Cc1ccc(NCCCCF)c(N)c1
<RX_1>CNc1cc(S(=O)(=O)c2cccc(C(F)(F)F)c2)cc(Br)n1
<RX_3>COc1ccccc1-c1nccc2ccccc12
<RX_4>CCc1nn(C(C)C)c(CC)c1Cc1nccn1Cc1ccccc1
<RX_9>C[C@@]12CC[C@H]3C[C@H]4C[C@H](O)CC[C@@H]4C[C@@H]3[C@H]1CC(=O)C2
<RX_1>COc1ccc(-c2nn(Cc3ccccc3)c(=O)cc2-c2ccc(OC)c(F)c2)cc1
<RX_1>Cc1nn(-c2ccc(C(N)=O)c(N[C@H]3CC[C@H](OC(=O)CNC(=O)OC(C)(C)C)CC3)c2)c2cccc(-c3cnc4ccccc4c3)c12
<RX_6>O=C(O)C(F)(F)F
<RX_3>Cc1cc(C)c(C(O)c2cnccc2-c2cccc(C#N)c2)c(C)c1
<RX_7>CC(C)(C)Sc1ccccc1CN
<RX_1>O=Cc1cc(Cl)ccc1-n1cncn1
<RX_1>COc1ccc(-c2nn3c(NC4CCCC4)cc(Cl)cc3c2-c2ccnc(NC3CCCC3)n2)cc1
<RX_5>CC(C)(C)OC(=O)Nc1ccc(Br)cc1F
<RX_6>Cc1cccc(Oc2ccc(C(=O)O)cc2O)c1
<RX_1>CC(c1ccc(Oc2ccc(C#N)cc2F)cc1Cl)C(O)(c1ccc2c(c1)n(C)c(=O)n2C)C(F)(F)F
<RX_1>C=C(F)C(C/C=C/[Sn](CCCC)(CCCC)CCCC)(CCCC)O[Si](C)(C)C
<RX_6>O=C(O)C12CC3CC(CC(C3)O1)C2
<RX_4>Fc1ccc(-c2csc(Nc3ccccc3C(F)(F)F)n2)cc1
<RX_1>O=[N+]([O-])c1ccc2c(cnn2CC2CC2)c1
<RX_2>O=C(Nc1ccc2c(c1)CCC2=O)c1cc(Cl)ccc1Cl
<RX_1>CCCOCOc1ccccc1C(=O)OC
<RX_7>CCCCc1nn(-c2ccc(C(F)(F)F)cn2)cc1CCC(=O)OCC
<RX_1>COC(=O)c1ccc(C(F)(F)F)cc1SC
<RX_2>O=C(CCCCc1ccccc1)NCc1c[nH]cn1
<RX_6>CS(=O)(=O)Nc1cc([C@@H](O)CNC2CCN(c3ccc(C(=O)NCC(=O)O)cc3)CC2)ccc1O
<RX_6>C=C(CCl)COc1ccc(CNc2nc(Nc3ccc(C(=O)NCC(C)(C)CN)cc3)nc(OCC(F)(F)F)n2)cc1
<RX_2>CN(C)CCCNC(=O)c1cccc(CS(=O)(=O)C=C2CN(C(c3ccc(Cl)cc3)c3ccc(Cl)cc3)C2)c1
<RX_8>CSc1nccc(C(=O)c2cnc(Cl)nc2Cl)n1
<RX_10>Fc1ccc(-c2ccccc2)c(F)c1CBr
<RX_1>C[C@@H]1CNCCN1c1nccnc1OCCOc1cccnc1CCCN(C)C
<RX_9>C=CCN(CC=C)CC(=NO)c1ccc(F)cc1
<RX_4>c1ccc(-c2coc3ccc(Cc4nnn[nH]4)cc23)cc1
<RX_6>CCC(CC)(c1ccc(CCC(O)(C(F)(F)F)C(F)(F)F)c(C)c1)c1ccc(-c2ccc(CC(=O)O)cc2)c(C)c1
<RX_2>Cc1noc(-c2ccc(C(=O)N3CC(c4ccc(Cl)c(Cl)c4)C(N(C)C(=O)Cc4ccc(F)cc4)C3)cc2)n1
<RX_1>COC(=O)C1C[C@H](N2C(=O)c3ccccc3C2=O)[C@H](Nc2ncc3cc(-c4c(Cl)c(OC)cc(OC)c4Cl)ccc3n2)C1
<RX_8>O=c1oc(-c2cccc(S(=O)C(F)(F)F)c2)nc2ccccc12
<RX_2>CCCCCCC(C(=O)N1CCC[C@H]1C(=O)OCc1ccccc1)n1cnc([N+](=O)[O-])c1
<RX_1>COC(=O)c1ccc(Nc2ccc3ccccc3c2OC)cc1
<RX_3>COC(=O)c1cnc(N2CCc3[nH]c4cc(-c5cccc(C=O)c5)ccc4c3C2)nc1
<RX_1>c1ccc(CN2CCC3(CC2)CCN(C2CCC2)C3)cc1
<RX_1>C[C@@]1(C2CCN(c3ncc(C(F)(F)F)cn3)CC2)Cc2cc(C3=CCN(S(C)(=O)=O)CC3)ncc2O1
<RX_3>CC(=O)c1cncc(-c2cnc3c(c2)CCCN3C(=O)OC(C)(C)C)c1
<RX_1>NC(=O)CN1c2ccccc2C2CCCC21
<RX_3>CCOC(=O)c1cccc(Nc2c(C(N)=O)cnc3cc(-c4cccnc4C)ccc23)c1
<RX_7>COC(=O)CCc1ccc(B2OC(C)(C)C(C)(C)O2)cc1C(F)(F)F
<RX_6>COC(=O)C(C)c1ccc(COCCO)nc1
<RX_2>O=C(NCCOc1ccccc1)c1c(O)c2ncc(Cc3ccc(F)cc3)cc2[nH]c1=O
<RX_3>COc1c(-c2ccc3cccc(Br)c3n2)cc(C(C)(C)C)cc1C(C)(C)C
<RX_2>CNC(=O)C(C)(c1ccc(Cl)cc1)c1ccc(-n2ncc(=O)[nH]c2=O)cc1Cl
<RX_2>CCCNC(=O)CCn1ncc2c(-c3ccc(F)cc3)c(-c3ccncc3)c(-c3ccc(F)cc3)nc21
<RX_1>COC(=O)COc1cccc2c1c1c(C(N)=O)cccc1n2Cc1ccccn1
<RX_7>Cc1oc(-c2ccccc2)nc1/C=C/c1ccc(/C=C/CO)cc1
<RX_1>CN1CCN(c2cccc3nc(CN4CCC[C@H]5CCc6cccnc6[C@H]54)cn23)CC1
<RX_6>Nc1ccc(OCc2ccccc2)cc1C(=O)c1ccccc1
<RX_6>O=C(CC12CC3CC(CC(C3)C1)C2)Nc1ncnc2c1CCNC2
<RX_3>C=CCOC1(C)CCN(c2c([C@H](OC(C)(C)C)C(=O)OC)c(C)cc3nc(-c4cccc(-c5cc(F)ccc5O[C@@H](C)CC=C)c4)cn23)CC1
<RX_1>Cc1cc(COc2ncc(Cl)nc2NS(=O)(=O)c2ccc(Cl)s2)no1
<RX_9>CCOC(=O)CCCCc1c(C)nn2c(CC)ccc2c1-c1cncc(C#N)c1
<RX_3>COc1ccc(-c2c(F)ccc3c2/C(=C/c2[nH]cnc2C)C(=O)N3)c(OC)c1
<RX_2>COc1cc(OC(F)(F)F)ccc1-c1nc(OC)c(-n2cncc2C(=O)N2CCOCC2)cc1C
<RX_7>COc1ccc(-c2ccc(C(=O)O)c(N)c2)cc1
<RX_3>CC(c1ccc(-c2ccc(C(=O)O)cc2)cc1Cl)C(O)(c1ccc2c(c1)N(C)C(=O)CO2)C(F)(F)F
<RX_1>N#Cc1ccc2c(c1)ncc(=O)n2CCN1CCC(NCc2ccc3c(n2)NC(=O)CO3)CC1
<RX_3>CCC(CC)(Cc1nc2ccc(OCc3ccn(C)n3)cc2n1Cc1ccc(-c2ccc(C(F)(F)F)cc2)cc1F)C(=O)O
<RX_2>CC(Br)C(=O)OCC1CCCO1
<RX_2>Cc1ccc(S(=O)(=O)O)cc1
<RX_6>C[C@H](NC1CCc2ccccc21)C(=O)O
<RX_7>CCOC(=O)c1nc(-n2cnc3ccc(F)cc32)nc(NC2CCOCC2)c1N
<RX_1>Cc1cc(C(=O)Nc2cc(Oc3ccc4nc(NC(=O)CC5CC5)cn4n3)ccc2F)n(C)n1
<RX_2>CC(=O)Nc1ccc(Cl)cc1F
<RX_7>CCOc1ccc(-c2ncccc2N)cc1OC
<RX_3>COc1ccc(-c2ccc3ncnc(-c4cc(C(=O)N5CCN(C(C)=O)CC5)cc(C(F)(F)F)c4)c3c2)cn1
<RX_1>FC(F)(F)c1cc(CN(Cc2nccn2Cc2ccccc2)c2ncc(Br)cn2)cc(C(F)(F)F)c1
<RX_6>c1ccc([C@@H]2C[C@H]2NCC2CCCNCC2)cc1
<RX_1>COC1(c2ccccc2)CCCCCC1
<RX_9>N#Cc1c[nH]c(-c2ccccc2F)c1
<RX_4>CCCCc1cc(Br)c2ncccc2c1
<RX_7>Nc1ccc(N2CCN(C(=O)c3ccccc3C(F)(F)F)CC2)nc1
<RX_1>O=C(O)/C=C/C(=O)O
<RX_2>C[C@H](Cc1ccccc1)NC(=O)c1c(N)ccnc1C(F)(F)F
<RX_9>COC(OC)c1cc(C)cc(CC#N)c1
<RX_2>CC(C)(C)NC(=O)CCNC(=O)OC(C)(C)C
<RX_6>CC(C)(C)OC(=O)N1CCc2ccc(Cn3cncc3C(=O)O)cc2CC1
<RX_1>COC(=O)CCCCN(Cc1ccc(OC)cc1)c1ncnc(Nc2ccc(OC3CCN(C(=O)OC(C)(C)C)CC3)c(Cl)c2)c1C=O
<RX_6>Cc1cccc(S(=O)(=O)N2CCCc3ncc(N)cc32)c1
<RX_1>CNC(=O)c1ccccc1N(C)c1nc(Cl)ncc1Cl
<RX_2>Cc1cc(C#N)ccc1-c1cnn(-c2ccc(C(=O)N3CCC(N4CCOCC4)C3)cn2)c1O
<RX_2>C[C@@H](Cn1ccc(-c2ccc(C#N)c(Cl)c2)n1)NC(=O)c1cn(COCC[Si](C)(C)C)c(C(N)=O)n1
<RX_6>O=C1CCC(C(O)CN2CCc3c(n(S(=O)(=O)c4ccccc4)c4ccccc34)C2)CC1
<RX_3>CC(O)(C#Cc1cc2c(cc1F)OCCn1cc(C(N)=O)nc1-2)C1(C)CC1
<RX_3>CC(C)(C)OC(=O)CCc1ccc(OCc2cccc(-c3ccccc3C=O)c2)cc1
<RX_6>Cc1c(C(=O)O)nnn1-c1ccc(C(F)(F)F)cn1
<RX_2>COc1ccc(N2CCOCC2)c2sc(-c3nc4c([nH]3)CCN(C(C)=O)CC4)nc12
<RX_3>c1ccc(-c2ccc(-c3nc(COc4ccc(CCCn5ccnc5)cc4)co3)o2)cc1
<RX_2>CCOC(=O)c1cc(C#N)c(N2CCC(C(=O)NS(=O)(=O)Cc3ccc(F)c(F)c3)CC2)nc1C(F)F
<RX_1>O=C(O)c1cc2cc(Cl)ccc2nc1NC(Cc1cccs1)C(=O)O
<RX_1>Cn1cncc1C(O)(c1ccc(Cl)nc1)c1ccc2c(c1)c(-c1cccc(Cl)c1)cc(=O)n2CC1CC1
<RX_1>CCCCc1nc(N)c2c(n1)c(C#CCCCN1CC(C)C1)cn2COCc1ccccc1
<RX_1>COc1ccc(Oc2c(Cl)cc(CO)cc2Cl)cc1
<RX_2>COc1cc2[nH]ncc2cc1Nc1ncnc2sc3c(c12)CCC(C(=O)N1CCC(C)(C)C1)C3
<RX_9>CC1CN(Cc2ccccc2)CCC1=O
<RX_1>O=C(CCl)NCC(CNC(=O)CCl)OC1CCCCO1
<RX_1>CCC1CC(NCc2ccccc2)CC(Cc2ccccc2)N1C(=O)OC(C)(C)C
<RX_6>O=[N+]([O-])c1ccc(-c2cnc(C3CCNCC3)s2)cc1
<RX_7>COC(=O)C(C)(C(=O)OC)C(Cc1cc(C(F)(F)F)ccc1N)c1ccc(OC)cc1
<RX_6>CNc1cc(Oc2cccc(C(F)(F)F)c2)nc(C(=O)NC(C)C)c1
<RX_8>CCCC(=NOCC=CCl)[C@H]1C(=O)C[C@H](CC(C)S(=O)CC)CC1=O
<RX_1>CC1CCCN1CCc1ccc2cc(-n3ncccc3=O)ccc2c1
<RX_1>CC(C)Sc1nc(N)c2ncn(Cc3ccccc3)c2n1
<RX_6>CC(=O)OC[C@H]1CC[C@H](O[C@H](C)c2cc(C(F)(F)F)cc(C(F)(F)F)c2)[C@@H](c2ccc(F)cc2)[C@@H]1CN
<RX_2>CN(C)C(=O)Oc1ccc2c(C3CNCCN3c3ccncc3)noc2c1
<RX_2>O=S(=O)(NCc1ccccc1)c1ccc(Br)cc1
<RX_3>Cc1c2n(c3c(-c4ccc(Cl)cc4)cc(C#N)cc13)CCCNC2=O
<RX_7>COC(=O)c1cc(C#N)cc(N)c1O
<RX_6>O=C(NC(CS)Cc1ccccc1)N1CCN(c2ccc(Cl)cc2)CC1
<RX_7>CCCCC1(CCCC)CSc2ccc(F)cc2N(c2ccc(OC)cc2)C1
<RX_2>O=C(NCCCO)c1cc(Br)c2cc[nH]c2c1
<RX_1>COc1ccc(-c2ccc3c(c2)COC3=O)c(OCc2ccc(S(C)(=O)=O)cc2)c1OC(F)F
<RX_6>CON=C(C(=O)O)c1csc(N)n1
<RX_1>NC(=O)c1ccc(Oc2ccc(CN3CCCC(CCc4ccccc4)C3)cc2)nc1
<RX_6>N[C@@H](Cc1ccc(NC(=O)c2c(Cl)cccc2Cl)cc1)C(=O)O
<RX_1>CC(C)(C)OC(=O)N1CCC(Nc2ccc(S(C)(=O)=O)cn2)CC1
<RX_1>CCCCCCOc1c(F)ccc(F)c1OCCCCCC
<RX_7>COc1cc(C(C)C)ccc1C1COc2c(C)c(C)cc(C)c21
<RX_1>CCn1c(-c2nonc2N)nc2c(Cl)nc(CN3C(=O)c4ccccc4C3=O)cc21
<RX_2>C=CC(=O)Nc1ccc(OC)c(Nc2nc(Nc3ccccc3C(=O)NC)c3c(Cl)cn(COCC[Si](C)(C)C)c3n2)c1
<RX_2>Cn1ncc2c1CN(C(=O)c1ccc3cc[nH]c3c1)[C@H]2C(=O)Nc1ccc(-n2ccccc2=O)cc1F
<RX_4>CC(C)(C)OC(=O)N[C@@H](C[C@H](Cc1cn(CCOS(C)(=O)=O)nn1)C(=O)OC(C)(C)C)C(=O)OC(C)(C)C
<RX_2>O=C(CCl)Nc1ccc2cc(-c3ccccc3)[nH]c(=O)c2c1
<RX_2>CN1CCC(c2c[nH]c3ccc(NC(=O)C4CCCC4)cc23)CC1
<RX_6>CC1(C(=O)O)Cc2ccccc2O1
<RX_1>COc1nc(SC)nc(Nc2ccc(C)nc2)c1C(N)=O
<RX_3>CCOC(=O)CC1(CCC(/C=C/c2ccccc2O)Cc2ccc(C(=O)OC)cc2)CC1
<RX_6>CC(C)(C)c1ccc(C2=CCC(C)(C)c3ccc(C#Cc4ccc(C(=O)O)cc4)cc32)cc1
<RX_2>CCNC(=O)c1ccc(-n2nnc(C(=O)NC3CC3)c2C)c(OCc2ccccc2)c1
<RX_6>COC(=O)c1ccc2cccc(Nc3ccc(O)cc3)c2c1
<RX_1>CN(C)CCn1cc(B2OC(C)(C)C(C)(C)O2)cn1
<RX_6>O=C(O)C1COc2cc(Cl)c(Cl)cc2O1
<RX_7>CC(C)(C)OC(=O)N1CCCC(Nc2cccc(N)c2)C1
<RX_7>CCOC(=O)Nc1cc(NCC(C)C)c(N)cc1F
<RX_6>COCCNC(=O)C1c2ccccc2C(=O)N(C(C(=O)O)c2ccc(Cl)cc2)C1c1ccc(Cl)cc1
<RX_7>CC(=O)N1CCc2ccc(N)cc21
<RX_3>CC(C)(C)OC(=O)NC(C(=O)c1ccc(OC2CCOCC2)nc1)c1ccc(Cl)c(Cl)c1
<RX_2>CN(C)C(=O)c1ccc(OCc2ccccc2)c(C(=O)Nc2cccnc2)c1
<RX_1>c1ccc(-c2nnc(Nc3ccc(Oc4ccnc5cc(N6CCOCC6)ccc45)cc3)c3ccccc23)cc1
<RX_1>CNCc1nc2ccccc2[nH]1
<RX_6>COc1ccc(Cn2nc(O[C@H]3CCCNC3)c3c(Oc4ccc(NC(=O)c5ccnn(-c6ccc(F)cc6)c5=O)cc4F)ccnc32)cc1
<RX_6>CCOc1cc(C(=O)O)ccc1Br
<RX_2>COc1ccccc1C(NC(=O)OC(C)(C)C)C(=O)N(CCc1ccc(C(F)(F)F)cc1)c1ccc(C)c(C)c1
<RX_6>CCNC(=O)Nc1cc(-c2nc(C(F)(F)F)cs2)c(-c2ccc3c(c2)c(=O)c(C(=O)O)cn3C(COC)COC)cn1
<RX_2>COc1cc(OS(C)(=O)=O)cc(-c2cccc(C3(c4ccncc4)NC(=S)N(C)C3=O)c2)c1
<RX_1>OC1CN(Cc2ccnc(Cl)c2)C1
<RX_2>O=C(CC(c1ccccc1)c1ccccc1)NC1CCN(C(c2ccccc2)c2ccccc2)C1=O
<RX_3>CCOC(=O)c1cc(-c2ccc(F)c(C#N)c2)c(-c2cc(F)cc(Cl)c2)s1
<RX_2>CC(=O)NCc1ccc(-c2nc3ccn4cnnc4c3cc2-c2ccccc2)cc1
<RX_1>CC(C)(C)OC(=O)N1CC2CC(Nc3nc(Nc4cc(C5CC5)[nH]n4)ncc3Cl)CC2C1
<RX_2>O=C(Nc1ccccc1Cl)c1ccc(Cl)cc1Cl
<RX_7>CCOC(=O)CCc1ccc(C#N)c(F)c1
<RX_2>COc1ccc2c(c1)C=Cc1ccccc1C2COS(=O)(=O)c1ccc(C)cc1
<RX_7>NCc1ccc(CN2CCOCC2)cn1
<RX_6>CC(C)(C)c1cc(-c2cc(-c3ccc(C(=O)O)cc3)nn2-c2ccc(C(=O)N3CCCCC3)cc2)cc(C(C)(C)C)c1
<RX_3>Brc1cccc(-c2cccc(-c3cccc4c3sc3ccccc34)c2)c1
<RX_2>O=C1Cc2cc(NC(=O)C(=O)N3CCC(Cc4ccccc4)CC3)ccc2N1
<RX_6>CCOc1ccc2[nH]cc(C(=O)O)c(=O)c2n1
<RX_1>CC(=O)N1CCN(c2ccc3c(c2)-c2sc(C(=O)N(C)c4ccc(F)cc4F)cc2CO3)CC1
<RX_6>COc1cc(Br)ccc1C(=O)O
<RX_1>Cc1ccc(Nc2ccccc2CC(=O)O)cc1C
<RX_2>CN(NC(=O)c1cnn(C)c1COc1ccc(C(F)(F)F)cc1)C(=O)OC(C)(C)C
<RX_9>Cc1cc(Cl)cc(Cl)c1N=C=S
<RX_9>O=C1CCc2cnc(OCc3ccccc3)cc21
<RX_3>COC(=O)CCCCCC[C@@H]1C(=O)CC[C@H]1C=CC(=O)c1ccccc1
<RX_6>CC(C)(C)OC(=O)NOCc1cccc(C(=O)O)c1
<RX_2>N#Cc1cccc(OCCNC(=O)c2ccc(Cc3ccncc3)cc2)c1
<RX_2>CCCCOC(=O)N1CCC(Oc2cc(N3CCc4cc(S(C)(=O)=O)ccc43)ncn2)CC1
<RX_2>COC(=O)NCCCC(O)(c1cccc(F)c1Oc1cccc(C)c1)[C@@H]1CCCN(C(=O)OC(C)(C)C)C1
<RX_1>N#Cc1ccc(CN2CC=C(c3nc4ccccc4s3)CC2)cc1
<RX_6>O=C(O)c1ccc(NCCCOc2ccccc2)cc1
<RX_6>CCCn1c(=O)c(N)nc2ccccc21
<RX_3>CCOC(=O)C=C(C)c1ccncc1
<RX_3>CC(C)(C)OC(=O)Nc1ccccc1NC(=O)c1ccc(C2=CCN(C(=O)OC(C)(C)C)CC2)cc1
<RX_7>CCCc1nc(CSc2ccc(N)c(NC)n2)c(C(=O)OCC)n1Cc1ccc(-c2ccccc2-c2nnnn2C(c2ccccc2)(c2ccccc2)c2ccccc2)cc1
<RX_2>CC(C)(OC(=O)[C@@H]1CCCN1C(=O)OCC1c2ccccc2-c2ccccc21)C(=O)O
<RX_5>CCOC(=O)CC(c1cccc(O)c1)N(C)C(=O)OC(C)(C)C
<RX_9>CCN1C(=O)Cc2cc(N3C[C@H](C(N)=O)OC3=O)ccc21
<RX_6>O=C(O)[C@H](CC(=O)N1C[C@H]2CCCC[C@H]2C1)Cc1ccccc1
<RX_2>Cc1ccc(C)c2c1NC(=O)C2CC(=O)N[C@@H](Cc1cc(F)cc(F)c1)c1nc(C#CC(C)(C)O)ccc1-c1ccc(Cl)c2c(NS(C)(=O)=O)nn(C)c12
<RX_2>CN(C)c1cc(NC(=O)OC(C)(C)C)c(NC(=O)CC(=O)c2cccc(-n3cccn3)c2)cc1C(F)(F)F
<RX_1>O=c1oc(=O)n(Cc2ccccn2)c2ccccc12
<RX_1>O=Cc1cccc(N2CCOCC2)n1
<RX_1>O=C(Cn1nc(-c2ccc(F)cc2)nc1-c1ccc(F)cc1)N1CCN(c2cc(OCCO)ncn2)CC1
<RX_2>COCCOc1nc(C(F)(F)F)ccc1C=CC(=O)NCc1cc(F)c(NS(C)(=O)=O)c(C#N)c1
<RX_2>Cc1cncc(CNC(=O)c2sc(N3CCN(CC(C)C)C3=O)nc2C)n1
<RX_6>O=C(O)C(F)(F)F
<RX_1>CC(=NNC(=N)N)c1c(-c2ccccc2)[nH]c2ccccc12
<RX_3>CCSc1ncc2cc(-c3ccccc3)c(-c3ccc(C=O)cc3)nc2n1
<RX_7>CC(C)(C)OC(=O)C(C)(C)Oc1ccccc1Oc1ccc(N)cc1
<RX_3>Cc1cc(C#Cc2ccc(F)c(Br)c2)ccn1
<RX_2>O=C(Nc1ccc(S(=O)(=O)c2ccccc2)c(F)c1)C(O)(C(F)(F)F)C(F)(F)F
<RX_2>Cc1cc(-c2ccc(CC(=O)Nc3ccc(-c4ccccc4)cn3)cc2)ccn1
<RX_1>CCOC1CN(Cc2ccc(C#Cc3ccc(C(=O)N(C)[C@@](C)(C(=O)NC)C(=O)NOC4CCCCO4)cc3)cc2)C1
<RX_1>CC(C)(C)OC(=O)N1CC[C@H]2CN(c3cccnc3)C[C@H]21
<RX_3>COC(=O)c1csc(-c2cc(C(F)(F)F)nn2C2CCCCO2)n1
<RX_3>COc1ccc(-c2cncc(O[C@@H]3SC[C@@H](OC(C)=O)[C@H](OC(C)=O)[C@H]3OC(C)=O)c2)cc1
<RX_3>FC(F)(F)c1nc2cc(Cl)c(-c3ccc(Cl)c(Cl)c3)cc2[nH]1
<RX_2>COCCCC(NC(C)=O)c1cc(Br)ccn1
<RX_2>CC(C)OC(=O)Nc1cnc2nc(-c3cc(NC(=O)N4CCCC4)ccc3Cl)oc2c1
<RX_8>C[C@@]12CCC(CC1=O)C2
<RX_1>CC1(C)OCc2cc([C@@H]3CN(CCc4ccc5c(c4)O[C@H](COCc4cccc(NC(N)=O)c4)CO5)C(=O)O3)ccc2O1
<RX_6>O=C(O)C(F)(F)F
<RX_1>CC(C)[C@H]1CC[C@@H](Oc2ccc3cc(CN4CCN(c5ccccn5)CC4)ccc3c2)CC1
<RX_4>COC(=O)c1nc(C)sc1-c1ccc(F)c(F)c1
<RX_6>CCCCCC1C(=O)CCC1CC=O
<RX_7>COC(Cc1ccc2c(ccn2Cc2nc(-c3ccccc3)oc2C)c1)C(=O)O
<RX_2>Cc1ccc(S(=O)(=O)OCCCc2c[nH]c3ccccc23)cc1
<RX_1>C=C(C)C(=O)OC[Si](OC)(OC)OC
<RX_8>CC1(C)C(C(=O)O)N2C(=O)C(N)[C@H]2S1=O
<RX_6>COc1ccc(C(=C(F)F)C(F)(F)F)cc1CN[C@H]1CCCN[C@H]1c1ccccc1
<RX_2>CC(C)NC(=O)OCCc1nccn1CCCCc1ccc(OCc2coc(/C=C/c3ccc(C(F)(F)F)cc3)n2)cc1
<RX_6>CC/C=C\C/C=C\C/C=C\C/C=C\C/C=C\CCC/C(C)=C/C(=O)O
<RX_7>Oc1cccc(C2CC(O)c3cc(O)ccc3O2)c1
<RX_6>O=C(O)C(F)(F)F
<RX_1>COc1cccc(Nc2cncc(-c3cc4c(cnc5cc(OC)c(OC)cc54)c(N)n3)c2)c1
<RX_3>COc1ccc(Cl)cc1C1=C(Br)CCC1
<RX_6>CCC[C@H](NC(=O)[C@@H]1C[C@@H](Oc2cc(-c3ccccc3)nc3cc(OC)ccc23)CN1)C(=O)NS(=O)(=O)c1ccccc1
<RX_1>CNC(=O)c1c(-c2ccccc2)c(C(C)Nc2ncnc(N)c2C#N)nc2ccc(F)cc12
<RX_2>CS(=O)(=O)c1ccc(OC2CCCC2)c(C(=O)N2CCN(c3nc(C(F)(F)F)cs3)CC2)c1
<RX_1>Cc1ccc(CNc2nc(N)nc(C3=CCCO3)c2C#N)cc1C
<RX_6>COCc1c(O)c(=O)cc(C)n1C
<RX_2>CCC(=O)Nc1c(C(=O)c2cc(Cl)ccc2[N+](=O)[O-])[nH]c2cc(Cl)ccc12
<RX_3>NC(=O)c1nc2c(s1)CCOc1cc(F)c(C#CC3(O)CCCC3)cc1-2
<RX_2>O=C(OCCOCc1ccccc1)n1c(-c2cscn2)nc2ccccc21
<RX_6>CC(C)(C)OC(=O)[C@@H]1CN(Cc2ccccc2)C(=O)N1
<RX_3>Clc1ccc(-c2ccc(C#Cc3ccc(OCCN4CCCC4)nn3)nc2)cc1
<RX_1>CCS(=O)(=O)c1ccc(Oc2cc(CC(=O)O)cc(C(F)(F)F)c2)c(C#N)c1
<RX_2>CCCCOC(=O)c1nc(N2CC[C@H](NC(=O)c3nc(Cl)c(CC)[nH]3)[C@H](OCCC)C2)oc1CC
<RX_2>O=C(Nc1cnc(OCC2CC2)c(-c2ccc(Cl)cc2)c1)c1ccncc1
<RX_6>CON(C)C(=O)C(CC(=O)OC(C)(C)C)NS(=O)(=O)c1ccccc1OCCc1c(O)ccc2ccccc12
<RX_7>CC(C)(C)OC(=O)N1CCCC[C@@H]1c1nc2cc(Br)sc2c(=O)[nH]1
<RX_2>Cc1ccc(-c2cc(C(=O)NC(C)c3cnccn3)cc(-n3c(C)nnc3C(C)C)c2)cc1
<RX_8>Cc1nnsc1-c1nc(C=O)cs1
<RX_2>C[C@]1(CN2CCN(C(=O)NC3CCCCC3)CC2)Cn2cc([N+](=O)[O-])nc2O1
<RX_2>C#C[C@H](CC(=O)OCC)NC(=O)Cn1c(C2CC2)ccc(NCc2ccc3c(n2)NCCC3)c1=O
<RX_2>CCCCOCCOc1ccc(-c2ccc(N3CCCCCC3)c(/C=C(\CC)C(=O)Nc3ccc([S@@](=O)Cc4cncn4CCC)cc3)c2)cc1
<RX_1>CC(C)c1cccc(Nc2c(C#N)cnc3cnc(OCCN4CCOCC4)cc23)c1
<RX_3>COc1ccc2c(c1)C=C(c1ccc(OC)cc1[N+](=O)[O-])CC2
<RX_1>Cn1nc(NCC(=O)NC2CN(C3CCC(O)(c4cncs4)CC3)C2)c2cc(C(F)C(F)(F)F)ccc21
<RX_2>CC(C)(C)N1CCN(CC2CCN(C(=O)CC(c3ccccc3)c3ccccc3)CC2)CC1
<RX_1>CC(=Cc1sccc1C)C1(C)OCC(CN2CCCC(C)C2)O1
<RX_1>CCNC1(C(N)=O)CN(c2nc(-c3ccc(Cl)cc3)c(-c3ccc(Cl)cc3)c3nn(C)c(=O)n23)C1
<RX_2>Cc1c2ccnc(C(=O)NCCN3CCCC3)c2cc2c3cc(O)ccc3n(C)c12
<RX_2>CCOC(=O)/C=C/C(=O)OCC=Cc1ccccc1
<RX_3>CC(CCc1ccc(-c2ccc([N+](=O)[O-])cc2)cc1)(C(=O)NOC1CCCCO1)S(C)(=O)=O
<RX_9>COC(=O)c1ncc(N)nc1N
<RX_7>COc1ccc(CS[C@H]2COC[C@H]2CN)cc1
<RX_3>COC(=O)c1ccc(-c2ccc(OC)c(-c3ccc(C(F)(F)F)cc3CN3C(=O)O[C@H](c4cc(C(F)(F)F)cc(C(F)(F)F)c4)[C@@H]3C)c2)c(C)c1
<RX_6>COCOc1c(C)cc(-c2ccc(C(=O)NCCOc3ccc(CC(Oc4ccccc4)C(=O)O)cc3)cc2)cc1C
<RX_6>CCCCOCCOc1ccc(-c2ccc(N(C)CCOC)c(/C=C/C(=O)O)c2)cc1
<RX_2>CCOC(=O)C(=NOC)c1csc(NC=O)n1
<RX_6>O=C(O)c1cnc2c3c(ccc2c1)C(=O)C([N+](=O)[O-])C=N3
<RX_8>CCn1c(C=O)cc2cc(Oc3nc4ccccc4s3)ccc21
<RX_1>CC(C)(C)OC(=O)N1CCC(CN2CCC(c3ccncc3)CC2)CC1
<RX_1>CC(C)(C)OC(=O)N1CCN(C[C@@H]2CO2)CC1
<RX_10>Cc1nc2ccccc2cc1CBr
<RX_2>CC(C)(C)OC(=O)NC1CCCCCC=CC2CC2(C(=O)NS(=O)(=O)C2CC2)NC(=O)C2CC(OC(=O)c3ccc4ccccc4c3)CN2C1=O
<RX_1>Nc1c([N+](=O)[O-])cc(Br)c2c1CN(Cc1ccc(C(F)(F)F)cc1)CC2
<RX_6>Cc1nc(Oc2ccc(C(=O)O)cc2)ccc1CN1CCC(N2C(=O)N(C3CCCC3)C[C@H]2CC(C)C)CC1
<RX_1>COc1ccc(C(=O)N2CC3CN(c4ncc(F)c(C)n4)CC3C2)c(-n2nccn2)c1
<RX_1>CN1CCN(Cc2cc(Br)cs2)CC1
<RX_1>Fc1ccc(COc2cc3ccc(Br)cc3cc2C23CC4CC(CC(C4)C2)C3)cc1
<RX_2>O=C(/C=C/c1ccc(C(F)(F)Oc2ccc(OCCCC(F)(F)F)cc2)cc1)OCCc1ccc([N+](=O)[O-])cc1[N+](=O)[O-]
<RX_7>CCOC(=O)CCC(=O)NCc1ccc(N)cc1
<RX_6>O=C(O)c1ccc(-c2ccccc2Cl)s1
<RX_2>C[C@@]1(c2cccc(Br)c2)Cn2ccnc2C(=O)N1
<RX_2>O=C(C1CC1)N1CCN2CC1Cc1ccccc12
<RX_6>Cc1ccc(S(=O)(=O)Nc2ccc(Oc3ccc(NS(=O)(=O)c4ccc(C)cc4)c(C(=O)O)c3)cc2OCc2ccccc2)cc1
<RX_9>CC(C)Oc1cccc(N=C=S)c1
<RX_1>CN1CCN(c2cc3ccccc3cn2)CC1
<RX_2>CC(C)COc1ccc(S(C)(=O)=O)cc1C(=O)N1CCN(c2cnc3ccccc3n2)CC1
<RX_2>NC1(C(F)F)CCCNC1=O
<RX_2>CC(C)(C)[SiH2]OC(C)(C)C(CO[Si](C)(C)C(C)(C)C)COS(C)(=O)=O
<RX_4>C=CCOc1ccc2[nH]c(CC(=O)OCC)c(SC)c2c1
<RX_1>CC(C)(C)c1ccc2c(=O)n(-c3cccc(Br)c3C=O)ncc2c1
<RX_6>COc1cc(F)c(C(Nc2ccc(C(=N)N)cc2)C(=O)O)cc1OC
<RX_7>OCc1ccc(C2CCC3(CC2)OCCO3)cc1
<RX_1>CC(=O)NC(CSC(=O)c1ccc(C)cc1)C(=O)O
<RX_1>CCOC(=O)C(C)(C)Nc1ccc(Cl)c(Cl)c1
<RX_9>NCc1ccc(Cl)c(Oc2cc(Br)cc(F)c2Cl)c1F
<RX_2>CS(=O)(=O)Nc1ccc(-c2ccc(NC(=O)c3cc([N+](=O)[O-])ccc3Cl)cc2)cc1
<RX_2>COc1cc(-c2cncc3c2cnn3C)ccc1NC(=O)Nc1cccc(C(F)(F)F)c1
<RX_7>Cn1ncc(NC(=O)c2nc(C3CCCC3)sc2N)c1[C@@H]1CC[C@@H](N)[C@H](F)CO1
<RX_7>Cc1nc(-c2cccc(N)c2)c(-c2ccnc(Nc3ccc(OCCN(C)C)c(Cl)c3)n2)s1
<RX_1>Cc1cc(C(=O)O[C@H]2CC[C@H](c3ccc(CN(C)C)cc3)CC2)ccc1Cl
<RX_7>C[C@@H](COc1ccc(C2CCN(C3=Nn4c(nnc4C(F)(F)F)CC3)CC2)cc1)N1CCN(C)C(=O)C1
<RX_2>CSc1ccc(-n2ccc3ccc(C(=O)NN)cc32)cc1
<RX_1>CCCC(C(=O)OC)c1c(C)nc(N2CCC(NC(=O)c3ccccc3)CC2)nc1-c1ccc(C)cc1
<RX_3>COc1ccc2c(c1)CCC(c1cc(OC)ccc1C(=O)c1ccc(OCCN3CCCCC3)cc1)=C2
<RX_2>COCc1cnc2c(C(=O)Nc3cnccc3N3CCC[C@H](NC(=O)OC(C)(C)C)C3)c(NC(=O)OC(C)(C)C)sc2c1
<RX_1>CCc1nn(Cc2cnn([C@@H]3CCN(C(=O)OC(C)(C)C)C[C@H]3F)c2)c2cccc(NC(=O)c3cnc4ccccn34)c12
<RX_1>CN1CC(C)(C)c2cc([N+](=O)[O-])ccc21
<RX_6>O=C(O)c1nc(CC2(c3cc(Cl)ccc3Cl)CCCC2)nc(O)c1OCc1ccccc1
<RX_1>Clc1ccc2[nH]cc(C3=CCN(CCCOc4cccc5[nH]ccc45)CC3)c2c1
<RX_1>Clc1ccc2ccoc2c1Nc1ncnc2cc(OCCN3CCCC3)cc(OC3CCCC3)c12
<RX_7>COC(=O)c1ccc(NC(C)=O)c(CO)c1
<RX_2>CCCCc1nc2c([nH]1)CC(C(=O)OC)N(C(=O)OCc1ccccc1)C2
<RX_6>O=C(O)C(F)(F)F
<RX_6>Cc1cc(C)c(-c2[nH]c(C3CC3)nc2C)cc1C(=O)O
<RX_2>CCC(C)Oc1ccc(OCCNC(=O)C2CC2)cc1
<RX_1>COC(=O)c1sc(-c2ccccc2)cc1NC1CC1
<RX_3>OCc1ccc(-c2ccc(OC(F)(F)F)c(F)c2)cn1
<RX_6>CCOC(=O)/C=C/c1cc(OC)cc2c1ccc(=O)n2CCN1CCC(NCc2ccc3c(c2)OCCO3)CC1
<RX_2>Cc1nc(-c2ccc(C(=O)N[C@H]3CC[C@H](CCN4CCC(c5cccc6c5CCO6)CC4)CC3)cc2)no1
<RX_2>Cc1cc(C#N)cnc1C(=O)Nc1ccc(F)c([C@]2(C(F)F)COCC(NC(=O)OC(C)(C)C)=N2)c1
<RX_6>CC(Oc1cc(-n2cnc3cnc(CO)cc32)sc1C(N)=O)c1ccccc1OC(F)F
<RX_6>Cc1ccc(S(=O)(=O)Nc2ccc(Oc3ccc(NS(=O)(=O)c4ccc(C)cc4)c(C(=O)O)c3)cc2C)cc1
<RX_1>COc1cc2ncc(C#N)c(Nc3cccc(O)c3C)c2cc1OC
<RX_1>CNC(=O)N1N=C(c2ccc(N3CCOCC3)cc2)c2cc(OC)c(OC)cc2CC1C
<RX_1>COc1cc2c(cc1OC)C(Oc1ccccc1)CN(CCCOc1ccccc1)CC2
<RX_2>N=C(N)NC(=O)c1cnn(-c2cccc3ncccc23)c1C1CC1
<RX_1>CC(C)(C)[Si](C)(C)Oc1ccc(C2CCC(=NCc3ccccc3)CC2)c(O[Si](C)(C)C(C)(C)C)c1
<RX_2>O=C1CC2CC(c3cccc(Br)c3)CC(C1)N2S(=O)(=O)c1ccc(C(F)(F)F)cc1
<RX_7>OCc1cc(-c2ccc(Cl)cc2Cl)c(-c2ccc(Cl)cc2)nc1CN1CCCC1
<RX_6>CC(=O)OCCOc1ccc(C(=O)O)c(Cl)c1
<RX_3>COC(=O)/C=C/c1c(Cl)nc(C)n1Cc1ccc(C#Cc2ccccc2)cc1Cl
<RX_9>COc1cc2ccc(C#N)cc2cc1NC(C)=O
<RX_6>O=C(O)c1cccc(NC(=O)C(Cn2ccnc2)NS(=O)(=O)c2ccc(Cl)cc2)c1
<RX_7>Cc1cc(N)cc(C)c1-n1cccc(CCO[Si](c2ccccc2)(c2ccccc2)C(C)(C)C)c1=O
<RX_2>COC(=O)c1ccc(C2(NC(=O)c3cc(Cl)cnc3N3CC(Nc4cccc(C(F)(F)F)c4)C3)CC2)cc1
<RX_8>COc1cc2nccc(S(=O)c3ccccc3)c2cc1OC
<RX_6>CNCc1cc(-c2cccnc2C#N)n(S(=O)(=O)c2ccc(OC)nc2)c1
<RX_7>O=C(NC1CCCCC1)c1cccnc1SCC(O)c1ccccc1
<RX_7>Nc1cc(Br)cc2nn(C3CCCCO3)cc12
<RX_3>COc1nc(SC)ncc1-c1ccc(Oc2ccnc(-c3cnn(C)c3)c2)c(C)n1
<RX_2>CC(C)(C)OC(=O)COc1cccc2c1CCCCC2NS(=O)(=O)c1cc(Cl)cc(Cl)c1
<RX_10>O=c1c2ccccc2oc2c(CBr)cccc12
<RX_8>COCCOCOCCCCCCCCC=O
<RX_6>CC1Cc2c(F)c(F)cc3c(=O)c(C(=O)O)cn(c23)N1C
<RX_3>COc1cc(F)ccc1N1CCN(CC2CCc3cc(-c4c(C)noc4C)ccc3N2C(=O)C2CCCCC2)CC1
<RX_6>NC(=O)c1ccc(-n2cc3c(n2)CCNCC3)cc1
<RX_7>Fc1ccc2c(c1)NCCO2
<RX_9>COc1ccc(CC(N)=O)cc1-c1cc2c(n1C(C)C)C(c1ccc(Cl)cc1)N(c1cc(Cl)ccc1C)C2=O
<RX_3>CC(=O)C(=CN(C)C)C(=O)Nc1ccccc1Cl
<RX_2>COc1ccc(C(=O)Nc2ccccc2)cc1NC(=S)Nc1ccc(Cl)cc1
<RX_3>COc1c(-c2ccc(SC)c(C)c2)cnn(-c2ccc(F)c(F)c2)c1=O
<RX_1>COC(=O)c1cccc(Nc2cccc(OC)c2)c1C(=O)OC
<RX_9>BrCc1cc2c(cc1I)CCC2
<RX_1>COC(=O)C(CC(C)C)Sc1nnc(-c2ccccc2)[nH]1
<RX_2>C#CCN(CCOc1cccc2ncnc(Nc3ccc(OCc4ccccn4)c(Cl)c3)c12)C(C)=O
<RX_7>O=C(N[C@@H]1CCc2cc(N3CC(CO)OC3=O)ccc2NC1=O)OCc1ccccc1
<RX_6>CC(C)(C)OC(=O)NC1CNCC12CCC2
<RX_1>Fc1ccccc1COC1COC(CCl)OC1
<RX_2>O=C(NCC(F)F)c1cc(F)c(Cl)cc1F
<RX_4>[N-]=[N+]=Nc1ccc(-c2csc(NN=C(Cc3ccccc3[N+](=O)[O-])C(=O)O)n2)cc1
<RX_2>Cc1ccc(C(=O)NC(C)(C)CNC(c2nc3nc(Cl)cnc3c(=O)n2Cc2ccccc2)C(C)C)cc1F
<RX_1>COc1cc(Nc2ccc3c(n2)O[C@H](c2ccccc2)CN(C2CC2)C3)ccc1-n1cnc(C)n1
<RX_7>Nc1ccc2[nH]c(Cl)nc2c1
<RX_2>CCCCc1ccc(C(=O)NCCc2ccc(CN3CCCC3)cc2)cc1
<RX_2>COC(=O)[C@H](Cc1ccccc1)NC(=O)CCc1ccc(CCl)cc1
<RX_2>CC(=O)NCc1cc(Br)cc2[nH]c(=O)c(=O)[nH]c12
<RX_1>COC(=O)C=C1c2ccccc2C=C(OC)c2sccc21
<RX_3>CCOC(=O)c1cccc(-c2ccc3c(c2)C(=O)CCC3)c1
<RX_6>CC(C)(C)COC(=O)C(C)(C)C(=O)O
<RX_7>CNc1nc(Nc2ccc(Cl)cc2)ncc1N
<RX_5>COc1ccccc1C1CCN(C(=O)C(F)(F)F)CC1
<RX_2>CC(C)c1ccc(NC(=O)Oc2ccc([N+](=O)[O-])cc2)cc1
<RX_2>Cc1cc(C(=O)Nc2cc(Oc3ccc4nc(NC(=O)C5CC5)nn4c3)ccc2C)n(CC(F)(F)F)n1
<RX_2>COC1=C(OC)C(=O)C(Cc2ccc(OC(C)=O)c(C(=O)NC3CCCCC3)c2)=C(C)C1=O
<RX_1>CCc1c(C)nc(CC)n(CCOc2ccc(C=O)cc2)c1=O
<RX_2>COc1cccc(C(=O)N2c3cc(Br)ccc3-n3cccc3C2C)c1
<RX_6>O=C1CSc2ncc(C(=O)O)cc2N1
<RX_3>CC(=O)c1ccc(NS(C)(=O)=O)c(C)c1
<RX_2>CCOC(=O)C1(c2ccccc2)CCNCC1
<RX_2>CCOC(=O)c1cn(S(=O)(=O)c2ccccc2)c(-c2ccccc2)c1F
<RX_1>CN1CCCn2nccc21
<RX_2>Cc1ccc(S(=O)(=O)OC[C@@H]2CCCO2)cc1
<RX_3>CCOC(=O)c1[nH]c2cc(Cl)cc(Cl)c2c1C=O
<RX_1>CC(=O)N(C)c1cccc(CCN2CCN(c3cccc4nc(C)ccc34)CC2)c1
<RX_1>C#CCNc1ncnc2ccc(I)cc12
<RX_2>C=C(C)C(=O)OC1C=CCC1
<RX_1>CC(C)(C)[Si](C)(C)O[C@H]1CCN(Cc2ccc(Cl)cc2)C1=O
<RX_1>OCc1cc(I)c(OCC2CC2)c(Cl)n1
<RX_1>COc1cnc(OC)n2nc(N)nc12
<RX_6>Cc1cccc(Oc2ccc(C(=O)O)c(O)c2)c1
<RX_3>O=C(O)CCCCCCCCCC=Cc1ccco1
<RX_1>O=C(Nc1ccc(OC(F)(F)F)cc1)c1cccc(-c2cnc(OCCO)nc2)c1
<RX_2>CN1C(C(=O)Nc2nccs2)=C(O)c2cscc2S1(=O)=O
<RX_1>CN1CCN(c2ccccc2-c2cc3ccc(N4CCCC(O)C4)cc3c(=O)[nH]2)CC1
<RX_1>Cc1nc2ccc(N3CCCCCC3)cc2c(-c2ccc(F)cc2)c1C(=O)C(F)(F)F
<RX_3>Cc1cc([C@](C)(O)C#Cc2ccc3c(C(C)(C)O)nn(-c4ccnc(N)n4)c3c2)no1
<RX_2>CC(CO)(CO)c1ccc(NC(=O)Oc2ccccc2)cc1F
<RX_1>O=C1NCCN1c1ccc(C(F)(F)F)cc1
<RX_1>C[C@@H]1CN(C(=O)OC(C)(C)C)CC[C@@H]1NC1CCCCC1
<RX_2>CN(C)C[C@@H]1CCN(C(=O)Nc2cc(Oc3ccc(NC(=S)NC(=O)Cc4ccc(F)cc4)cc3F)ncn2)C1
<RX_1>Cc1ccc(Oc2ccc(Nc3ncnc4ccc(NC(=O)CCNC(=O)CN5CCN(C)CC5)cc34)cc2C)cn1
<RX_1>CCOc1ccc(Nc2ncc(F)c(Nc3ccc(OC)c(OC)c3)n2)cc1
<RX_6>CC(=O)N1CCC(N(NC(=O)OC(C)(C)C)C(=O)OC(C)(C)C)CC1
<RX_5>CC(C)(C)OC(=O)Nc1cc(Cl)ccc1O
<RX_1>CC1(C)CCN(c2ccc3c(c2)[nH]c2c(C(N)=O)ccc(Br)c23)C1=O
<RX_1>CCOc1ccc([N+](=O)[O-])c(Nc2ccncc2)c1
<RX_1>Cc1cncc(-c2cc3c(cn2)cnn3-c2ccc(C(F)(F)F)c(N3CCNCC(O)C3)n2)n1
<RX_1>COc1cc(OC(C)c2csc(-c3ccccc3)n2)c2cc(-c3cn4nc(OC)sc4n3)oc2c1
<RX_7>CCNc1ncc2c(n1)N1CCC[C@H]1CN(c1cccc(-c3nnc(CO)o3)c1)C2=O
<RX_2>COc1ccc(C2(NC(C)=O)CC2)cc1
<RX_1>Cc1nc2c(s1)-c1nc(NCc3ccccc3)ncc1CC2
<RX_2>CCCN(C(=O)c1nc(Cl)c(CC)[nH]1)C1CN(c2nc(C(C)C)c(C(=O)OCC)s2)C1
<RX_6>Cc1cc(N2CCC(c3ccccc3)C2)c2cc(O)ccc2n1
<RX_3>CC(C)(C)OC(=O)Nc1ccc2[nH]nc(-c3ccc(N4CCC(O)CC4)cc3)c2c1
<RX_1>COc1cc(N2CCN(C(=O)Cn3nc(N4CCOCC4)c4cccnc43)CC2)ccc1Cl
<RX_2>CS(=O)(=O)Nc1c(F)cc(CNC(=O)C=Cc2ccc(C(F)(F)F)nc2-c2cccc(F)c2)cc1C#N
<RX_9>Cc1cnc(C)c(C)c1Cl
<RX_8>CCCn1cncc1CS(=O)c1ccc(N)cc1
<RX_1>CC(NCCCCNC(=O)OC(C)(C)C)c1nccs1
<RX_6>Cc1cc(OCCC(=O)OC(C)(C)C)cc2c1C(CC(=O)O)OB2O
<RX_2>CCOC(=O)CCN(C)C(=O)c1cc[nH]c1
<RX_6>CCCCCCC(C)Oc1ccc(OC(=O)c2ccc(O)cc2)cc1
<RX_1>CNc1nc2ccccc2n2cnnc12
<RX_6>C=CCNS(=O)(=O)c1ccc(-n2nc(C(N)=O)c3c2-c2cc(NC(=O)c4ccccc4Cl)ccc2CC3)cc1
<RX_1>CN(C)CCOc1cccc(-n2nc(C(C)(C)C)cc2N)c1
<RX_2>Cc1ccc2ncc(C(=O)NC3CCCC3)c(=O)n2c1
<RX_1>ClCCCn1cnc(I)c1
<RX_1>CC(C)(C)CCN=Cc1cccc(F)c1N1CCC(F)C1
<RX_1>CCCCCCOc1ccc(C2CCC(CCCCC)CO2)cc1
<RX_6>O=C(O)C(=O)CC(=O)c1ccc(Cc2ccc(Cl)c(Cl)c2)cc1
<RX_1>Cn1ccc(NC(=O)c2cc(Oc3cc(F)c(C(=O)N4CCC4)c(F)c3)c3c(c2)OC(C(F)F)C3)n1
<RX_2>CC(C)(C)OC(=O)[C@H](Cc1ccc(O)cc1)NC(=O)[C@@H]1CCC(=O)N1Cc1ccccc1
<RX_1>Cc1ccc(-n2c(=O)n(OCc3ccccc3)c(=O)c3cc(F)c(N4CCCC4)nc32)cc1
<RX_1>Cc1cc(CNC[C@H](O)c2ccc(O)c3[nH]c(=O)ccc23)ccc1OCCOC(=O)c1ccc(COc2cccc([C@@H](NC(=O)O[C@H]3CN4CCC3CC4)c3ccccc3)c2)cc1
<RX_4>CCOC(=O)c1c(C)[nH]c(-c2ccccc2)c1C
<RX_3>CC(=O)C(=Cc1cccc([N+](=O)[O-])c1)P1(=O)OCCCO1
<RX_1>COc1cc(CN2CCN(C)CC2)ccc1-c1nc2c(C)nn(C3CCCCC3)c2c(=O)[nH]1
<RX_6>Cc1c(N2CCC(C3(N(C)C4CCNCC4)CC3)C2)c(F)cn2c(=O)c(C(=O)O)cc(C3CC3)c12
<RX_7>Cc1ccccc1NC(=O)c1c(N)cccc1Cl
<RX_4>O=C1Cc2ccccc2Sc2cc(Cc3nnn[nH]3)ccc21
<RX_5>CCOC(=O)[C@@H]1CC(F)(F)CC[C@@H]1NC(=O)OC(C)(C)C
<RX_1>COc1ccc(-c2cc(=O)n(CCN3CCCCC3)nc2-c2ccc(OC)cc2)cc1
<RX_2>O=S(=O)(c1ccc(Br)cc1)N1CCC(O)CC1
<RX_2>Cc1cc(C(F)(C(F)(F)F)C(F)(F)F)ccc1C(=O)Nc1cccc(N)c1
<RX_6>CC(CC(C(=O)N(C)C)(c1ccccc1)c1ccccc1)N1CC[C@@H](NC(=O)c2ccccc2O)[C@H](O)C1
<RX_6>Nc1ccc(CN2CC[C@@H](O)C2)cn1
<RX_2>CCC(=O)N[C@H]1CC[C@H](NC(=O)c2c(C)[nH]c3c(-c4cc(C(C)=O)ccc4OCC4CC4)ncnc23)CC1
<RX_1>CCC1(C)CC(OCc2ccccc2)C(C)C(C)(CC)N1C
<RX_1>CCCN(CCC)Cc1ccc(OCc2ccc(CN(Cc3ncc[nH]3)Cc3ncc[nH]3)cc2)cc1
<RX_7>Nc1cc(Cl)cnc1Cl
<RX_6>COCCOCCOc1cccc2c1CNC2
<RX_1>CCc1cc2c(N3CCN(C(=O)c4ccc(-c5ccccc5)cc4)CC3)nc(SCC(=O)OC)nc2s1
<RX_7>COc1cccc(-c2ccc3c(c2)CCCC3O)c1
<RX_7>CCCCCCCCC(O)/C=C/C=C/c1ccccc1CCCCCO
<RX_1>CC1(C)O[C@H](c2ccc(-c3ccc(CN4CCCC45COC5)nc3)cc2)[C@@H](CF)N1C(=O)C(F)F
<RX_2>CC(=O)OC1CCc2c1ncc(NC(=O)c1ccc(F)c(-c3c(F)cc(OC4CCCOC4)cc3F)n1)c2N1C[C@@H](NC(=O)OC(C)(C)C)C[C@@H](C)C1
<RX_6>CCOC(=O)[C@@H]1CC2(CCN(c3cc(O[C@H](c4ccc(-c5ccc(C)c(C)c5)cc4-n4ccc(C)n4)C(F)(F)F)nc(N)n3)CC2)CN1
<RX_2>Cc1nc(NC(=O)Cc2ccccc2)sc1C(=O)NCc1ccccc1
<RX_2>CCCO[C@H]1CCC[C@H](NC(=O)OC(C)(C)C)C(=O)O[C@@H](C)[C@@H]1CCC(C)C
<RX_1>COCC1Cc2c(Oc3ccc(C(=O)N(C)C)c(F)c3)cc(C(=O)Nc3ccn(C)n3)cc2O1
<RX_2>CC(C)CN(CC(C)C)C(=O)C(C)(C)c1ccc([N+](=O)[O-])c(Cl)c1
<RX_6>CCN(CC)C(=O)c1ccc2c(c1)Oc1c(O)cccc1N2C1CCN(Cc2ccccc2)CC1
<RX_1>CN(C)C(=O)c1cc2cnc(Nc3ccc(C(=O)N4CC5CCC(C4)N5C(=O)OC(C)(C)C)cn3)nc2n1C(C)(C)C
<RX_6>CC(C)(C)NS(=O)(=O)CCN
<RX_6>CC(=O)N1C[C@H](O)C[C@@H]1c1nc(-c2ccc(NC(C)C)cc2)c2cnc3[nH]cc(C)c3n12
<RX_6>O=C(O)c1ccc(Nc2nc3cccc(-c4cccc(Cl)c4)n3n2)cc1
<RX_1>O=C(O)CC(F)(F)F
<RX_3>C[Si](C)(C)COc1ccc(C=C(C(N)=O)C(N)=O)cc1
<RX_1>CCOC(=O)/C=C/c1cccc(Br)c1OCCNC(=O)OC(C)(C)C
<RX_1>Fc1cc(Cl)ccc1/C=C/c1nc(COc2ccc(COCCn3ccnn3)cc2)co1
<RX_1>O=C(Nc1cccc(C2CCN(CCCCCSc3ccccc3)CC2)c1)C1CC1
<RX_1>CCOC(=O)COc1cc(C)c(C=O)c(C)c1
<RX_6>O=C(O)CN1CCC(CN[C@@H]2C[C@H]2c2ccccc2)CC1
<RX_1>OCCCCSCCC1OCCO1
<RX_2>CC1CN(C(=O)OC(C)(C)C)CCN1C(=O)c1cc(S(C)(=O)=O)ccc1I
<RX_7>CC(C)OC(=O)N1CCC(ON=C2CCN(c3cc(F)c(C(C)O)cc3F)CC2)CC1
<RX_2>Cn1nc(C(=O)Nc2cccc(Cl)c2)c2c1-c1cc(Cl)ccc1OC2
<RX_2>Cc1ccn(-c2cc(-c3ccc(C)c(C)c3)ccc2[C@@H](Oc2cc(N3CCC4(CC3)CN[C@H](C(=O)OC(C)C)C4)nc(N)n2)C(F)(F)F)n1
<RX_9>Nc1nc2ccc([N+](=O)[O-])cc2s1
<RX_2>COC(=O)C(=O)Nc1ncc(Cl)cn1
<RX_1>NCCNCc1ccc(Cl)cc1
<RX_5>O=C(NCCc1ccc(Br)cc1)C(F)(F)F
<RX_2>Cc1c(OS(C)(=O)=O)ccc2c1C(=O)N(Cc1ccccc1-c1ccccc1)C2C(=O)NC(C)(C)C
<RX_6>COc1ccc2c(Cc3cccc(C(=O)O)n3)c(-c3cccc(C(F)(F)F)c3)nn2c1
<RX_1>CCOc1cccc(-n2c(N3CCNCC3)c(C=O)c3ccccc32)c1
<RX_6>O=C(O)CC1CCN(C(=O)CC2OC(c3cccc4ccccc34)c3cc(Cl)ccc3-n3cccc32)CC1
<RX_2>CC(C)(C)OC(=O)n1cnc(C[C@H](NC(=O)[C@H](Cc2ccccc2)CS(=O)(=O)C(C)(C)C)C(=O)N[C@@H](CC2CCCCC2)[C@@H](O)[C@@H](O)C2CC2)c1
<RX_3>O=[N+]([O-])c1cc(-c2ccc3ncc(N4CCOCC4)nc3c2)ccc1F
<RX_1>COc1ccc(C(=O)Nc2ccccc2NC(=O)C2CCN(Cc3ccc([N+](=O)[O-])cc3)CC2)cc1
<RX_9>N#CC12CC3CC(C1)C(n1c(=O)[nH]c4cnc5[nH]ccc5c41)C(C3)C2
<RX_3>COc1ccc2[nH]cc(/C=C3\Oc4cc(O)cc(O)c4C3=O)c2n1
<RX_9>CC(C)c1ccc(-c2nc3c(-c4ccccc4)nn(CC(N)=O)c3c(=O)n2-c2ccc(Cl)cc2)cc1
<RX_1>COc1ccc(F)cc1C(=O)c1cnc(NC2CCN(S(=O)(=O)CCCN3CCN(C)CC3)CC2)nc1N
<RX_1>COc1ccc(Nc2cc3c(cn2)cc(-c2cnn(C(=O)OC(C)(C)C)c2)n3C)cc1OC
<RX_1>COc1cc(Oc2cc(Cl)ccc2C#N)ccc1C=O
<RX_2>O=C(NCC(F)(F)F)Nc1cccc(-c2cnc3cc(-c4cnn(C5CCN(C(=O)NCc6ccccc6)CC5)c4)cnn23)c1
<RX_3>COc1c(C)cc(C=C2C(=O)Nc3ccc(Cl)cc32)cc1C
<RX_1>COc1ccccc1-c1ccc2c(c1COCc1ccccc1)C(C)=CC(C)(C)N2
<RX_2>COc1cc2c(cc1OC)C(NC(=O)Nc1cccc3c1cnn3C(C)=O)CC2
<RX_7>COc1cc(C(=O)NCCN(C)C)ccc1N
<RX_9>CC(C)(C)c1ccc(CCC2CCCC2=O)c(C(C)(C)C)c1
<RX_1>CC(=O)n1ncc2c(Nc3c(-c4ncccn4)oc4cnccc34)cccc21
<RX_2>O=C1NCCN1C(=O)NC1(C(=O)OCc2ccccc2)CCCCC1
<RX_6>CC1CCOc2cccc(Oc3ccc(NC(=O)C(C)(C)N)cn3)c21
<RX_1>CCOC(=O)[C@@H](OC(C)(C)C)c1c(C)cc2nc(C)ccc2c1Br
<RX_6>O=S(=O)(CC(F)(F)F)c1ccc(-c2ccc3cc(O)ccc3c2Oc2ccc(OCCN3CCCCC3)cc2)cc1
<RX_3>COc1ccc(C(=O)Cc2ccccc2)cc1
<RX_6>Cn1cncc1C(O)(c1ccc2nc(C(F)(F)F)c(C(=O)N3CCCCC3)c(C(F)(F)F)c2c1)C1CCNCC1
<RX_1>N#CCCCN1CCOCC1
<RX_2>O=C(CBr)N1CCOCC1
<RX_6>C[C@H](O)C(=O)N(C[C@@H]1CNC[C@@H]1F)[C@@H](c1nc(-c2cc(F)ccc2F)sc1Cc1ccccc1)C(C)(C)C
<RX_1>Cc1ncc(CN)c(N)n1
<RX_1>CS(=O)(=O)c1cc(F)c(OC2CCN(C3CCN(C#N)CC3)C2=O)cc1F
<RX_6>CC(C)(C)[Si](C)(C)OC(C(=O)O)c1ccc(-c2ncc(Cl)c(Nc3cc(C4CC4)[nH]n3)n2)s1
<RX_6>O=C(O)c1cccc(-c2ccccn2)c1
<RX_1>CC(NCCCO)c1ccccc1
<RX_1>CC(C)(C)OC(=O)[C@H]1CC[C@@H](NS(=O)(=O)c2ccc3c(Cl)cnc(NC(=N)N)c3c2)CC1
<RX_3>O=C1O[C@]2(CCN(C(=O)C3(c4ccc(-c5ccncc5)cc4)CC3)C2)c2ccccc21
<RX_5>Cc1cccc2ccn(C(=O)OC(C)(C)C)c12
<RX_2>CC(C)(C)OC(=O)N[C@@H](CCC(=O)OCCCO[N+](=O)[O-])C(=O)OC(C)(C)C
<RX_2>COC(=O)c1ccc(NS(=O)(=O)c2ccc(OC)c(Br)c2)cc1O
<RX_7>CS(=O)(=O)Nc1cccc(N(Cc2ccccc2)Cc2ccccc2)c1CO
<RX_7>Cc1sc(-c2ccc(-c3ccccc3F)nc2)nc1C(C)CO
<RX_6>O=C(Nc1ccc(C(=O)N2C[C@@H]3C[C@@H](O)CN3C(=O)c3ccccc32)cc1)c1ccccc1-c1ccccc1
<RX_3>Cc1cc(C=O)cc(Cc2ccccc2)c1
<RX_2>CC(=O)Nc1ccc(C=CCN2CCC(=C3c4ccccc4C=Cc4ccccc43)CC2)cc1
<RX_1>NCCn1ccc2cc(F)c(Cl)cc21
<RX_2>CC(=O)N(CCN1CCC(Nc2nc3ccccc3n2Cc2ccc(F)cc2)CC1)c1nccs1
<RX_1>COC(=O)c1ccc(N=C2SCC3(CCCC3)N2C2CCCC2)c(C)c1
<RX_2>Cc1ncc(C(CNC(=O)c2cccc(Cl)c2Cl)OC(C)C)cn1
<RX_1>Cc1cccc2cnc(Nc3ccc4cn[nH]c4c3)nc12
<RX_6>CC(C)C[C@@H](C(=O)NN(CC(C)C)C(=O)CNC(N)=O)[C@H](C/C=C/c1ccccc1)C(=O)NO
<RX_3>COC(=O)Cc1c(C)nn(Cc2ccc(C(O)Cc3ccccc3)cc2)c1C
<RX_2>COC(=O)C(C)(C)NC(=O)c1ccc2ccccc2c1OCc1ccc(OC)nc1
<RX_2>O=C(NC1CCCC1)c1ccccc1S(=O)(=O)Cc1c(O[C@H](Cn2ccnc2)c2ccccc2)ccc2c1CCCC2=O
<RX_6>Cc1ccc(-c2nc(CO[C@@H]3CCC[C@H](CCC(C)(C)C(=O)O)C3)c(C)o2)cc1
<RX_2>CCCOc1ccc(S(=O)(=O)N[C@H](Cc2ccccc2)C(=O)NO)cc1
<RX_1>COC(=O)C(C)Nc1ccc(Cn2cc(-c3ccc(Cl)cc3Cl)nc2C=Cc2ccc(Br)cc2)cc1
<RX_2>O=C(Nc1cc(C(F)(F)F)cc(C(F)(F)F)c1)c1scc(Br)c1O
<RX_3>Cc1ccc(S(=O)(=O)n2cc(/C=C/C(=O)N(C)C)nc2C)cc1
<RX_6>CC1(COC(=O)c2ccc(O)cc2)COC(c2ccccc2)OC1
<RX_4>Cc1cc(NC(=O)C2(C)CO2)ccc1[N+](=O)[O-]
<RX_7>COc1ccc2c(O[C@@H]3C[C@H]4C(=O)N[C@]5(C(=O)O)C[C@H]5CCCCCC[C@H](NC(=O)OC(C)(C)C)C(=O)N4C3)cc(-c3ccccc3)nc2c1
<RX_1>CC(C)N1CCC(Oc2ccc(Br)c(F)c2)CC1
<RX_3>c1cc2cc(-c3ccc(O[C@@H]4CN5CCC4CC5)nn3)ccc2[nH]1
<RX_2>COc1ccc(CN(c2nccs2)S(=O)(=O)c2ccc([N+](=O)[O-])c(F)c2)cc1
<RX_2>CC(C)CC(CCc1cccs1)OS(C)(=O)=O
<RX_1>CCc1nc2ccccc2n1-c1nc(N2CCOCC2)c2nc(CN3CCN(C(C)(C)C)C(=O)C3)n(C)c2n1
<RX_1>Cc1ccc(C)c([C@H](C)NCCC2(O)CCC3(CC2)OCC(C)(C)CO3)c1
<RX_1>CCOc1c(Cl)cnc(F)c1Cl
<RX_3>Clc1nc(-c2ccc3[nH]ccc3c2)c2ccccc2n1
<RX_6>O=C(O)C[C@H]1S[C@H](c2cccc(F)c2F)c2cc(Cl)ccc2-n2c1nnc2C(F)(F)F
<RX_7>CC(CNc1ccc2c(c1)OCO2)N1CCN(c2ccccn2)CC1
<RX_1>Cn1c(=O)n(COc2ccc(Cl)cc2)c(=O)c2c1ncn2Cc1ccccc1
<RX_1>CCCc1nc(CC)c(Oc2ccc(OC)c(OC)c2)c(=O)n1Cc1ccc(-c2ccccc2C#N)cc1
<RX_2>COc1ccc(CN(C(=O)C2CCCc3ccc(OC)cc32)c2ccc(C(C)C)cc2)cc1
<RX_4>CCCCc1nc2c(C)cc(N(C)S(=O)(=O)c3ccccc3)cc2n1Cc1ccc(-c2ccccc2-c2nnn[nH]2)cc1
<RX_7>COc1cc(OC)cc(C2CNCCO2)c1
<RX_1>Cc1ncc(-c2cccc(Nc3nnc(Oc4ccccc4)c4ccccc34)c2)n1C
<RX_1>CONCc1nc2c(N)nc(C)c(C)c2n1CC(C)C
<RX_1>COc1ccc(C(=O)N2c3ccccc3C(N3CC4(CCN(Cc5ccccc5)CC4)c4ccccc43)CC2C)cc1OC
<RX_6>COc1cccc(CC(=O)O)c1OCCCc1cn(-c2cccc(C(F)(F)F)n2)nc1C(C)C
<RX_2>O=S(=O)(NC1CCCCC1)c1ccc(Br)cc1
<RX_1>Clc1cnc2nc1Nc1cccc(c1)CCCc1cccc(c1)N2
<RX_6>CCOC(=O)C(C)(Cc1c[nH]c2ccccc12)C(=O)O
<RX_2>CCn1c(=O)c(C(=O)NCCN2CCNC2=O)c(O)c2ncc(Cc3ccc(F)cc3)cc21
<RX_1>CC(=O)NCc1cc([N+](=O)[O-])ccc1OCC(N)=O
<RX_7>CCCn1c(=O)n(-c2ccc(-c3ccccc3S(C)(=O)=O)cc2)c(=O)c2c1ncn2-c1cccc(CN)c1
<RX_3>CCOC(=O)C#Cc1ccc(Cl)c(F)c1
<RX_2>CS(=O)(=O)Nc1ccc(C(N)=O)cc1Sc1ccc(F)cc1F
<RX_6>O=C(O)C(F)(F)F
<RX_6>Cc1ccc(C(C)(C)C)cc1Oc1nc(C(=O)O)cs1
<RX_1>CSCCCOc1ccc(Br)cc1
<RX_1>CNc1cc(C#N)ccn1
<RX_6>CC(C)NCc1c(Cl)ccc2c1C1(CCNCC1)CN2c1ncnc2c1[C@H](C)C[C@H]2OC(=O)c1ccc([N+](=O)[O-])cc1
<RX_3>COC(=O)C=Cc1cc(F)cc(-c2cncc(OC[C@@H]3CCN3C(=O)OC(C)(C)C)c2)c1
<RX_2>O=C(C1CCOCC1)N1CC[C@@H](O)C1
<RX_6>O=[N+]([O-])c1cccnc1NC1CCNCC1
<RX_2>CC(=O)N(Cc1cc(C(F)(F)F)cc(C(F)(F)F)c1)CC1(c2ccccc2)CCC2(CC1)OCCO2
<RX_7>COC(=O)[C@@H]1Cc2ccc([C@H]3C[C@@H](C(=O)N[C@@H]4CCCc5ccccc54)N(C(=O)OC(C)(C)C)C3)cc2CN1C(=O)OC(C)(C)C
<RX_3>COc1ccc2ncc(Cl)c(C=O)c2c1
<RX_1>COc1ccc(-c2cc(Cl)cc3c2N(C)C(CN=[N+]=[N-])CO3)c(C)c1
<RX_2>CS(=O)(=O)OCCOc1ccccc1
<RX_1>Oc1cncc(-c2nc(N3CCOCC3)c3ncn(C4CCN(Cc5ccc(Cl)cc5)CC4)c3n2)c1
<RX_3>Cc1c(-c2ccccn2)nc2cc(F)cc(F)c2c1Nc1cc(N2CCOCC2)ncc1-c1cccnc1
<RX_2>CNC(=O)NS(=O)(=O)c1cccc2c1OS(=O)(=O)C(C)C2
<RX_5>COc1cc(C2OCCCO2)cc(I)c1OC
<RX_2>CC(CCOC(=O)Oc1ccccc1C=CC(=O)OCCc1ccccc1)CCc1ccccc1
<RX_3>COC(=O)C(=O)c1ccc(SC)c(Cl)c1
<RX_1>CCOc1cc2c(Nc3cc(OC)c(Cl)cc3Cl)c(C#N)cnc2cc1OCCCC1CCN(C)CC1
<RX_2>Nc1cc(CNC(=O)C2CCCC2)cc(N)n1
<RX_3>CCCC(C(=O)OC)c1c(C)nc(-c2ccccc2)nc1-c1ccc2ncsc2c1
<RX_2>O=C(c1cc(Cl)nc(Cl)c1)N1CCOc2ccncc21
<RX_9>CC1(C)C2CC[C@@]1(C)C(=NO)C2
<RX_2>COC(=O)c1ccc(C(=O)N2CCC(CCN3C4CCC3CC(n3c(C)nc5ccccc53)C4)(c3ccccc3)CC2)cc1
<RX_6>CNc1ccc(-c2cc(Oc3ccc(NC(=O)NC(=O)C(C)(C)C)nc3)ccn2)cn1
<RX_7>COc1c(N)cc(C(=O)O)cc1S(N)(=O)=O
<RX_2>CC(NC(=O)C=Cc1ccc(F)c(F)c1)c1cccc(N2CCO[C@@H](CNC(=O)OC(C)(C)C)C2)c1
<RX_2>CC(=O)SCC(C)C(=O)N(CC(=O)OC(C)(C)C)CC1CCCO1
<RX_2>CCOC(=O)N1CCN(C2=Nc3ccccc3Cc3ccccc32)CC1
<RX_1>c1ccc2c(c1)-c1ccccc1C2OC1CCNCC1
<RX_2>COc1ccc(C(=O)Nc2nc(C(Cl)(Cl)Cl)ns2)cc1
<RX_2>CCCCCCCCCCCCCCC(COS(=O)(=O)c1ccc(C)cc1)OCC
<RX_6>O=C(O)C(F)(F)F
<RX_1>N#Cc1ccc(OCc2ccccc2)c(Br)c1
<RX_7>Nc1ccccc1Sc1ccncc1
<RX_6>Oc1ccc2[nH]cc(CCCCN3CCN(c4ccc5c(c4)CCCO5)CC3)c2c1
<RX_4>Cc1nc(NCCNC(=O)OC(C)(C)C)sc1C
<RX_3>CC(=O)c1cnc2ccc(-c3cc(Cl)c(O)c(Cl)c3)nc2c1NC1CCC(CN2CC[C@@H](F)C2)CC1
<RX_2>CC(=O)Nc1ccc(-c2cc3[nH]c(=O)[nH]c3nc2C)cc1
<RX_1>CC(C)(C)OC(=O)NCCCN1CCN(C(=O)OCc2cc(Cl)cc(Cl)c2)CC1
<RX_3>Cn1c(-c2ccc(Cl)cc2)c(CCC(=O)N2CCC(O)(Cc3ccccc3)CC2)c2cc(-c3cccnc3)ccc21
<RX_6>Cc1ccccc1C(=O)Nc1ccc(C(=O)O)cn1
<RX_1>CCCCN(C)C(=O)CS(=O)(=O)CCN(C)CCOc1ccc(C2=C(c3ccccc3)CCCc3cc(OC4CCCCO4)ccc32)cc1
<RX_1>Cc1ccc(CN2CC3CCC2C3Nc2ccc3[nH]ncc3c2)cc1OCCO
<RX_6>O=C(NC(Cc1ccc(Cl)cc1)C(=O)O)c1cc(-c2ccc(-c3ccccc3)cc2)nn1-c1cccc(C(F)(F)F)c1
<RX_6>CNc1nc2ccccc2n1-c1nc(N2CCOCC2)c2nc(CN3CCC(C(C)(C)O)CC3)n(C)c2n1
<RX_1>CCOc1ccc(C(CC)CC)c2c1nc(Oc1c(C)cc(Cl)cc1Cl)n2C
<RX_1>Cc1nc2c(Cl)cccc2n1-c1cc(Oc2cccc(S(=O)(=O)C(F)(F)F)c2)ccc1Cl
<RX_1>O=C(CNCC1(O)CCCCC1)N1CCc2ccccc2[C@@H]1C1CCCCC1
<RX_6>COc1ccc(C(=O)O)cc1CN1CCN(C(=O)c2ccc(NC(=O)Nc3ccccc3)cc2)CC1
<RX_6>CCc1cccc2c(/C(C)=C/C(=O)O)cc(OC)c(O)c12
<RX_2>O=C(c1ccc(N2CC(F)(F)C2)c(OCC2CC2)n1)N1CCC[C@H]1CO
<RX_6>CCCCn1c(=O)n(CCCc2ccccc2)c(=O)c2[nH]cnc21
<RX_1>COc1ccc2cc(CNC34CC5CC(CC(C5)C3)C4)[nH]c2c1
<RX_3>CCCCCC(=O)/C=C/[C@H]1CCCC(=O)N1CCCCCCC(=O)OC
<RX_2>O=C(NN1CCNC1=O)c1cc(=O)c(OCc2ccccc2)c[nH]1
<RX_1>O=C(Nc1ccc(SC(F)(F)F)nc1)c1cnc(N2CC[C@@H](O)C2)c(Br)c1
<RX_5>COc1ccccc1NC(=O)c1ccc(CN(C)C(=O)OC(C)(C)C)cc1
<RX_1>N#Cc1cccc2c1ccn2CC(N)=O
<RX_3>COc1ccc2c(-c3ccc(Cl)cc3)nc(Nc3cc(C)[nH]n3)cc2c1
<RX_2>CC(C)(C)OC(=O)NC1CCC(OS(C)(=O)=O)CC1
<RX_1>CC(=O)Cn1ncc2cc([N+](=O)[O-])ccc21
<RX_7>CN1CCN(c2ccc(N)c(N3CCC(F)CC3)c2)CC1
<RX_1>CCc1cc(-c2cnn(CC(N)=O)c2)ccc1N(C)c1cc2c(cn1)ncn2C
<RX_6>CC#CCOc1ccc(S(=O)(=O)C2(C(=O)O)CCN(S(=O)(=O)c3ccc(OC)cc3)CC2)cc1
<RX_6>O=C(Nc1cc(-c2cccs2)ccc1C(=O)O)c1cc(N2CCCCC2)ccc1O
<RX_7>COc1cc[nH]c1/C=C1\C(=O)Nc2cccc(C#CC(O)c3cccc(N)c3)c21
<RX_6>O=C(O)CC(CC(=O)O)Cc1ccc(O)cc1
<RX_1>Cc1ccc(S(=O)(=O)N2CCNC(=O)C2CC(=O)N[C@@H]2CCCc3c2cnn3CCN2CCCCC2)cc1
<RX_7>Nc1cccc(N2CCNC(CO)C2)c1
<RX_1>CCOC(=O)C1CCN(CCC(C)(C)C)CC1
<RX_9>CC(C)OC(=O)N1CCC(Oc2cccc3c2CCN3c2ccc(C#N)cc2)CC1
<RX_2>C=CCNC(=O)CCn1ccc(NC(=O)[C@H](CC2CCCC2)c2ccc(S(C)(=O)=O)c(Cl)c2)n1
<RX_2>COc1ccc(OCCCCCCCCC(=O)N[C@H](CC(=O)OCc2ccccc2)CN(C)C)cc1
<RX_1>FC(F)(F)Cn1cc(-c2ccncc2)c(-c2ccc(OCc3cnc4ccccc4n3)cc2)n1
<RX_2>Cn1nc(C(F)(F)F)cc1-c1ccc(S(=O)(=O)Nc2ccc(NC(=O)Nc3ccccc3)c(Cl)c2)s1
<RX_6>CN1CCC2(CC1)C(=O)Nc1ccc(N)cc12
<RX_9>C[C@H](N)C(=O)NC(C)(C)c1ccccc1
<RX_9>CC(C)C(O)c1cnccc1C(F)(F)F
<RX_3>CC(=O)N(Cc1cc(C(F)(F)F)cc(C(F)(F)F)c1)C1CCCN(C(=O)OC(C)C)c2cc(-c3ccccc3)ccc21
<RX_5>C[C@@H]1Cc2oc3cc(Br)ccc3c2CN1C(=O)OC(C)(C)C
<RX_1>O=S1(=O)c2cc(Br)cnc2OCCN1C12CC(C1)C2
<RX_2>C=CC(=O)N1c2ccccc2C[C@H]1C(=O)N(C)C
<RX_2>O=C(c1ccco1)N1CCNCC1
<RX_1>CC(CCc1cccc(F)c1)=NNc1cc[nH]c(=O)c1
<RX_3>CN(C1COC1)C(C)(C)C=C(C#N)C(=O)N1CCC[C@@H](n2nc(-c3ccc(Oc4ccccc4)cc3F)c3c(N)ncnc32)C1
<RX_3>C=C(C(=O)OC)c1c(F)cnc2ccc(OC)nc12
<RX_1>FC(F)(F)c1ccc2c(SCc3ccc(CBr)cc3)ccnc2c1
<RX_3>Clc1c(-c2ccccc2)nnc2c1c(C1=CCOCC1)nn2CCN1CCCC1
<RX_2>C#CC#CCC/C=C/C=C/C(=O)NCC(C)CC
<RX_3>COC(=O)COc1ccc(Cl)cc1-c1ccccc1
<RX_3>CCOC(=O)C1(c2ccc(-c3ccc(-c4onc(C)c4Cc4nnc(Cc5ccccc5)o4)cc3)cc2)CC1
<RX_7>COc1ccc(Cc2nc3cc(Cl)cc(CCO)c3o2)cc1OC1CCCC1
<RX_1>COc1ccc(CNc2nc3ccc(Br)cc3cc2I)cc1
<RX_2>COC(=O)COc1ccc(N=Nc2ccc(COC(=O)Oc3ccc([N+](=O)[O-])cc3)cc2)c(OC)c1
<RX_2>COc1cccc(OC)c1C(CO)N(Cc1ccc(OC(F)(F)F)cc1)C(=O)CCl
<RX_7>CC(C)(C)OC(=O)N1CCC(O)(CCN)CC1
<RX_3>CC(C)(C)CC1(O)CCN(C(=O)OC(C)(C)C)C1
<RX_1>C=Cc1ccc(COc2ccc(P(c3ccccc3)c3ccccc3)c(CN(Cc3ccccc3P(c3ccccc3)c3ccccc3)[C@@H]3CCCC[C@H]3N)c2)cc1
<RX_3>O=C1N(Cc2c(Cl)cc(-c3ccc(F)cc3)cc2Cl)CCC12CCCCC2
<RX_1>Cc1ccc(C)c(CN2C(=O)CCCC23CCN(c2cnc4ccccc4n2)CC3)c1
<RX_1>O=C(N[C@H]1CC[C@@H](Nc2ccc3ccccc3n2)CC1)c1cccnc1Oc1ccccc1Br
<RX_1>C#C[C@H]1CC[C@@H](C#N)N1C(=O)CNC1CCCC1
<RX_2>COc1cc2nccc(Oc3ccc(NC(=S)NC(=O)c4ccccc4C)c(C)c3C)c2cc1OC
<RX_2>CCC(Oc1ccc2ncc(I)cc2c1)C(=O)NC(C)(C)CCF
<RX_1>Cc1cccc(N2CCN(c3ccc(Oc4ccccc4)nn3)CC2)c1
<RX_6>CC(C)n1cc(-c2ccc(Cl)c(C(F)(F)F)c2)cc(O)c1=O
<RX_2>CC1(C)Cc2c(c(C(=O)NCc3ccccc3C(F)(F)F)cc3nc(Nc4c(Cl)cncc4Cl)[nH]c23)O1
<RX_3>C[C@H]1COCCN1c1cc(C2(S(=O)(=O)c3ccc(Cl)cc3)CCOCC2)nc(-c2ccc(NC(=O)NC3CC3)cc2)n1
<RX_1>Cc1cc(C#Cc2ccc(-c3ccc(Cl)cc3)cn2)ccc1OCCN1CCCC1
<RX_1>CC(C)(C)OC(=O)N1CCC[C@@H]1COc1ccc(Oc2ccc(-c3nccs3)cc2)cc1
<RX_6>CCC[C@H](N)C(=O)NOP(C)(=O)O
<RX_6>NC1CCC(=O)c2sccc21
<RX_2>COC[C@H](c1ccccc1)N(Cc1ccc2[nH]ccc2c1)C(=O)[C@@H]1Cc2ccccc2CN1C(=O)OCc1ccccc1
<RX_3>COc1cc(-c2cccc(F)c2)c(Cl)cc1-n1c(=O)ccc2cc(SCc3ccccc3)ccc21
<RX_3>CCc1ccc(C(C)=O)cc1CC
<RX_9>CCOP(=O)(OCC)C(Cl)C(=O)OC(C)(C)C
<RX_1>CC(Nc1ncnc2[nH]cnc12)c1cc(Cl)c2cnn(C)c2c1-c1cc(F)cc(F)c1
<RX_2>CC(=O)Oc1ccccc1C(=O)Nc1nccs1
<RX_6>O=c1ccc2cnc(Nc3ccc(N4CCNCC4)cn3)nc2n1C1CC1
<RX_8>CS(=O)CCn1c(=O)n(C(=O)N[C@H](C(N)=O)C(C)(C)C)c2ccccc21
<RX_10>Cn1nnn(-c2cccc([N+](=O)[O-])c2CBr)c1=O
<RX_1>O=[N+]([O-])c1cccnc1Nc1ccccc1
<RX_1>Cc1cccc(Cl)c1S(=O)(=O)N1CCn2cccc2C1COCC(=O)OC(C)(C)C
<RX_5>CC(C)(C)OC(=O)N1CC2C(C1)C2[N+](=O)[O-]
<RX_3>O=C1Nc2ccc(Cl)cc2C1(O)Cc1ccccc1
<RX_6>O=S1Cc2ccccc2C12CCNCC2
<RX_6>Nc1cc2ccccc2cc1C(=O)NC1(C(=O)O)CCCCC1
<RX_3>C=CC(C)C(O)c1c(C)noc1-c1ccc(-c2ccc(C3(C(=O)OCC)CC3)cc2)cc1
<RX_2>Cc1ccn2ccnc(N3CC[C@H](NC(=O)c4ccn(-c5ccc(Cl)cc5)n4)C3)c12
<RX_1>CC(C)[Si](Oc1ccc(-n2nc(C(C)(C)C)cc2NC(=O)N[C@H]2CC[C@@H](Oc3ccc4nnc(N5CCCC[C@@H]5C)n4c3)c3ccccc32)cc1CN1CCN(C)CC1)(C(C)C)C(C)C
<RX_1>Cc1ccccc1-c1cc(Oc2cccc(C#N)c2)ncc1C(=O)N(C)Cc1cc(C(F)(F)F)cc(C(F)(F)F)c1
<RX_6>COc1ccc2c(c1)C(c1ccc(Cl)cc1)=N[C@@H](CC(=O)NCCN)c1nnc(C)n1-2
<RX_1>Cn1nnc(NCc2cc(C(F)(F)F)cc(C(F)(F)F)c2)n1
<RX_2>CN(Cc1ccccc1)c1ccc(C(C)(CO)C(=O)N2CCCC2)cc1[N+](=O)[O-]
<RX_2>CCC(C(=O)N(C)C)C(C#N)(c1ccccc1)c1ccccc1
<RX_1>O=S(=O)(Cc1cccc(Nc2ncnc(Cl)n2)c1)c1ccccc1
<RX_2>CCCNC(=O)Cn1ncc2cc(-c3cc(C(=O)NC4CC4)cc(F)c3C)ccc21
<RX_6>C[C@@H]1CCCN1CCCOc1ccc(-c2nc3c(s2)CNCC3)cc1
<RX_6>O=C(O)c1cc(-c2ccccc2)c(C(F)(F)F)s1
<RX_1>N#Cc1ccnc(-n2nccc2OCc2ccc(Cl)cc2OCc2ccccc2)c1
<RX_2>Nc1cc(OCc2ccccc2)c(C(=O)NC2CN3CCC2CC3)cc1Cl
<RX_1>CC(C)[Si](OC[C@@H](C)OC[C@H](Oc1ncnc2c1cnn2-c1ccccc1Cl)C(=O)Nc1ccccn1)(C(C)C)C(C)C
<RX_1>CC[C@H](C)[C@H](NCc1ccccc1)C(=O)OC
<RX_6>COc1c(OCCOCCN)ccc2c1N=C(NC(=O)c1cccnc1)N1CCN=C21
<RX_2>CN(CC(Cc1ccc(Cl)c(F)c1)C(=O)NNc1cc(-c2ccnc(Nc3ccnn3C)n2)cc(F)n1)C(=O)OC(C)(C)C
<RX_2>O=C(Nc1cnc(OCC(F)(F)F)c(-c2ccc(Cl)cc2)c1)c1ccccc1
<RX_2>C[C@@H](COC(=O)N1CCC(n2c(=O)n(S(=O)(=O)c3ccc(F)cc3)c3ccccc32)CC1)N(Cc1ccccc1)Cc1ccccc1
<RX_3>Cc1ccccc1Nc1nc(C=C2SC(=S)N(CC(=O)O)C2=O)cs1
<RX_6>C/C(=C\COc1ccc(CC(=O)O)cc1)c1ccc(Oc2ccccc2)cc1
<RX_2>COc1cc([N+](=O)[O-])ccc1S(=O)(=O)N1C(=O)C(N)(c2ccccc2Cl)c2cc(Cl)ccc21
<RX_2>COc1cccc([C@H](C)NC(=O)N2CCN(c3ncnc4cc(N5CCC(F)(F)CC5)sc34)CC2(C)C)c1
<RX_2>CCCCc1nc2c(C)ccc(OC(C)=O)c2n1Cc1ccc(-c2ccccc2C(=O)O)cc1
<RX_7>CC(C)(C)OC(=O)N1CCC(c2nccc(-c3cc(C(F)(F)F)cc(C(F)(F)F)c3)n2)CC1
<RX_3>CC(C)(C)OC(=O)COc1cccc2c1CCCCC2NS(=O)(=O)c1ccc(-c2cccc(C(F)(F)F)c2)cn1
<RX_1>CC(C)c1ccc(CN2CCN(c3ccc4nnc(C(F)(F)F)n4n3)CC2)cc1
<RX_1>O=C1CCCN1c1ccc(F)c(Br)c1F
<RX_1>Cc1cc2nc3c(=O)[nH]c(=O)nc-3n(CCN3CCC(C(=O)O)CC3)c2cc1NCCC(=O)OC(C)(C)C
<RX_3>Cc1cc(C(=O)O)c(C=C2C(=O)Nc3cccc(-c4ccncc4)c32)[nH]1
<RX_3>Brc1cnc(C#CCCn2ccnn2)nc1
<RX_2>CCC(=O)NCc1ccc(-c2cc(NC(=O)C3(c4ccc5c(c4)OCO5)CC3)ccc2C)cc1
<RX_6>NC1C(=O)N(OS(=O)(=O)O)C12CCC2
<RX_2>COc1ccccc1-n1nnc(C(=O)Nc2cccc(C)n2)c1C
<RX_6>COC(=O)CCc1cnc(C2CCCN2)s1
<RX_2>C[C@@H](NC(=O)COc1ccc(C(C)(C)C)c(Cl)c1)c1ccc(NS(C)(=O)=O)c(F)c1
<RX_1>Nc1nnc(NCCCOc2cccc(CN3CCOCC3)c2)s1
<RX_2>CC(=O)NC(C(=O)NCc1ccccc1)C1(C)CC=CO1
<RX_1>Cc1c[nH]c2cc(C(=O)N[C@@H](COCC3CCN(C(C)C)CC3)c3ccccc3)ccc12
<RX_6>O=C(O)c1cc2sc(-c3ccccc3)cc2[nH]1
<RX_2>S=C(NCc1ccccc1)Nc1ccc2[nH]cnc2c1
<RX_6>OCc1nccc(N2CCOCC2)n1
<RX_8>N#Cc1cn(-c2c(Cl)cc(C(F)(F)F)cc2Cl)nc1[N+](=O)[O-]
<RX_7>Nc1cnc2[nH]c(C3CCN(C(=O)OCc4ccccc4)CC3)nc2c1
<RX_2>CCC(C#N)(c1ccc(Cl)cc1)c1n[nH]c2c(NS(C)(=O)=O)cccc12
<RX_1>CCOC(=O)c1ccc(OCC)c(I)c1
<RX_1>ClCCCN1CC=C(c2ccccc2)CC1
<RX_1>CN(c1ccnc(NCCc2ccccc2Cl)n1)c1ccnc(-c2ccccc2)n1
<RX_8>CC(=O)c1ccc(S(=O)c2ccc(O)cc2)cc1
<RX_1>COC(=O)CCc1ccc(Oc2ccccc2)c(Br)c1
<RX_3>C=C1CCc2c(F)ccc(OC)c21
<RX_6>CC(C)(CO)CCCN1CC2CNCCN2C1=O
<RX_1>CCOC(=O)CCc1ccc(OCc2ccc(Cn3nc(C(C)(C)C)cc3C(C)(C)C)cc2)cc1F
<RX_7>CCCn1c(=O)c2[nH]c(C34CCC(CCC(=O)O)(CC3)CC4)nc2n(CCC)c1=O
<RX_2>CCCCCCCCCC(=O)Oc1cc[nH]c(=O)c1
<RX_3>CC(C)(C)Sc1ncnc2c(C3=CC(=O)CC3)csc12
<RX_1>O=C(O)Cc1ccc(N2CCCC2)cc1
<RX_7>CCOC(=O)CC(O)C1CCN(C(=O)OC(C)(C)C)CC1
<RX_7>C[C@@H](O)[C@H](O)[C@H](O)[C@@H](O)CO
<RX_1>O=C(O)c1cn(C2CC2)c2c(F)c(N3CCOC(CN4CCCC4)C3)c(F)cc2c1=O
<RX_1>C#CCn1c(-c2ccccc2C=C)c(C2CCCCC2)c2ccc(C(=O)OC)cc21
<RX_7>CCC(=O)N(C)c1ccc(N)cc1
<RX_6>CC(C)(C)OC(=O)NC(CC(=O)N1CCCC1CN)Cc1ccccc1F
<RX_7>CC(C)(C)OC(=O)N1CCC2(CC1)c1ccccc1C(=O)N2Cc1ccccc1
<RX_2>C[Si](C)(C)CCOCn1ccc(C(=O)NN)cc1=O
<RX_6>O=C(O)COc1cccc(OC2CCc3ccc(-c4cccc(F)c4)cc32)c1
<RX_3>CCCc1nc(NC(C)=O)cc(N)c1C#N
<RX_10>COc1c(C(C)=O)cc(Cl)c(CBr)c1Br
<RX_1>CC(C)(C)OC(=O)N1[C@@H](CN2CCC(C(=O)c3ccc(F)cc3)CC2)COC1(C)C
<RX_6>N[C@@H]1CCCC[C@@H]1Nc1ncc2cncc(-c3c[nH]c4cnccc34)c2n1
<RX_7>CON(C)C(=O)c1cc(Cc2ccccc2)cc(Cn2cncn2)c1
<RX_2>CC(C)(C)C(=O)OCCSCC(=O)NC/C=C\COc1cc(CN2CCCCC2)ccn1
<RX_6>C=C(C)[C@@H]1CC[C@]2(c3nnc(-c4cccnc4)o3)CC[C@]3(C)[C@H](CC[C@@H]4[C@@]5(C)CC[C@H](O)C(C)(C)[C@@H]5CC[C@]43C)[C@@H]12
<RX_1>C[C@H](COc1ccc2nccn2n1)CS(N)(=O)=O
<RX_1>CN(C)c1nc(Cl)nc2c1CCC2c1ccc(Cl)cc1
<RX_6>O=c1cc(-c2ccc(O)cc2)oc2cc(O)ccc12
<RX_7>COc1cc(C(=O)O)ccc1Cc1cn(C(C)=O)c2ccc(N)cc12
<RX_7>CC(=O)N1CCc2ccccc2C1N
<RX_2>Cc1[nH]nc2c1c(=O)n(CCCNC(=O)c1ccc(Cl)cc1)c1ccc(C#CCN3CCCC3)cc21
<RX_1>Cc1cc(C)cc(C(=O)c2c(-c3ccc(OCCN(C)C)cc3)oc3ccccc23)c1
<RX_1>Cn1c2c(c3ccc(-n4ccc(OCc5ccc(Cl)cc5Cl)cc4=O)cc31)CN(C(=O)OC(C)(C)C)CCC2
<RX_1>CSc1cc(-c2cncnc2Nc2cc(NC(=O)OC(C)(C)C)ccc2C)ncn1
<RX_1>COC(=O)C1=C(CN2C3COCC2C(F)C3)NC(c2nccs2)=N[C@H]1c1ccc(F)cc1Cl
<RX_1>Fc1ccc(C(F)(F)F)cc1OCc1ccccc1
<RX_3>CCCCC(=O)c1ccc2c(c1)CCN2C(C)=O
<RX_2>O=C(NCCO)c1ccc([N+](=O)[O-])cc1
<RX_1>c1ccc(N2CCCNCC2)nc1
<RX_1>CCOC(=O)/C=C/c1cnc(N[C@@H]2CCN(Cc3ccccc3)C2)cn1
<RX_3>Cc1cc(-c2ccc(C(F)(F)F)cc2)cn2c(C#Cc3cncc(S(N)(=O)=O)c3)cnc12
<RX_1>CCCN1C(=O)C(=NNC(N)=O)c2cc(SCCCc3ccc(C(=O)O)cc3)ccc21
<RX_10>BrCCCCc1ccc(Br)cc1
<RX_9>CC(C)(C)OC(=O)N1CCC(COC(CC#N)c2cc(Cl)cc3cn(COCC[Si](C)(C)C)nc23)(c2ccc(F)cc2)CC1
<RX_3>CC(C)c1cc(C#C[Si](C)(C)C)ccc1C(C)(C)O[SiH2]C(C)(C)C
<RX_1>N#Cc1ccc(OC2CNCc3occc32)cc1
<RX_3>Cn1ccc2c3nc(-c4cccc(C(N)=O)c4)nc(N4CCOCC4)c3ccc21
<RX_7>CN(C)CCc1cnc2[nH]c(C(CC3CCCC3)c3ccc(S(C)(=O)=O)cc3)cc2c1
<RX_1>CP(C)(=O)Cn1c(=O)c2c(ncn2Cc2ccccc2)n(-c2ccccc2)c1=O
<RX_2>CS(=O)(=O)c1ccc(C(CC2CCCC2)C(=O)Nc2ccc(Cl)cn2)cc1Cl
<RX_1>CSc1ccc(NN=C(Sc2ccc(Cl)cc2)C(C)=O)cc1
<RX_6>Cc1ccc(C)c2c1[nH]c1ccc(O)cc12
<RX_1>C#CCOc1ccc(CN2CCC(C(O)(c3ccc(OC(F)(F)F)cc3)c3ccc(OC(F)(F)F)cc3)CC2)cc1
<RX_1>CCOC(=O)C(C)(C)N1CCC(NCc2ccc(-c3ccc(C(F)(F)F)cc3)cc2)CC1
<RX_2>COc1ccc2c(c1)CC(N(C)CCCNC(=O)Cc1cc(OC)c(OC)cc1[N+](=O)[O-])CC2
<RX_3>COc1cc(-c2ccc3ncc(C(=O)C4CC4)c(N4CCC(CN5CCOCC5)CC4)c3c2)cc(Cl)c1O
<RX_1>C#CCN(Cc1cc2c(=O)n(C)c(CN3CCN(c4ccccc4)CC3)nc2cc1Cl)c1ccc(C(=O)OC(C)(C)C)cc1
<RX_2>CCOc1nc2c(nc1C(=O)Nc1nccs1)c(C)nn2CC
<RX_9>COc1ccc2c(c1)N(CC(=O)O)C(=O)C(N)CC2
<RX_1>CSCc1c(F)cccc1[N+](=O)[O-]
<RX_2>CC(C)C(C(=O)Nc1ccc(C#N)cc1)C(C)C
<RX_6>O=c1ccc2ncc(C(F)(F)F)cc2n1CCN1CCC(NCc2cc3c(cn2)OCCO3)CC1
<RX_9>Cc1cc(C#N)c(N)cc1Cl
<RX_2>O=C(NCc1ccc(CO)cc1)c1ccc(N2CCCC2)cc1
<RX_1>CCOC(=O)C1CCN(C(c2ccccc2)(c2ccccc2)c2ccccc2)CC1
<RX_6>COc1cc(SCC=C(c2ccc(I)cc2)c2ccc(I)cc2)ccc1OCC(=O)O
<RX_2>Cn1cnc(-c2cc3nccc(Oc4ccc(NC(=S)NC(=O)Cc5ccccc5)cc4)c3s2)c1
<RX_6>NCCNC(=O)c1ncccc1Oc1ccccc1
<RX_2>O=C(C1CC1)N1CC[C@@H](Cn2nncc2-c2ccc(Br)cc2)C1
<RX_2>CCN(CC)C(=O)c1cc(OC)ccc1OC
<RX_6>COc1cc2nc(Cl)nc(SC3CCNCC3)c2cc1OC
<RX_3>O=C1Nc2cc(Br)ccc2/C1=C/c1cccc(Cl)c1
<RX_7>Nc1csc(S(=O)(=O)N2CCN(c3ccc(C(O)(C(F)(F)F)C(F)(F)F)cc3)CC2)c1
<RX_6>O=C(O)C(F)(F)F
<RX_6>CC(C)(C)OC(=O)Nc1cccc(C(=O)O)c1
<RX_1>Clc1nc(NCCCN2CCOCC2)c2cc[nH]c2n1
<RX_6>Cc1cc(C(F)(F)F)nn1-c1nc(Nc2cccc(S(C)(=O)=O)c2)ncc1-c1cccc(/C=C/C(=O)O)c1
<RX_9>NC(=O)c1ccc(-c2ccc(O)cc2)cc1
<RX_9>Cc1c(-c2ccc(Cl)cc2)c2cc(OC(C)(C)C(N)=O)ccc2n1C
<RX_6>CN(CCO)c1ccc(-c2cc3nccnc3c(NCC3CNCCC3(F)F)n2)cc1
<RX_2>CC(=O)N[C@@H](CO)C(=O)N(C)[C@@H]1c2ccccc2C[C@H]1NC(=O)c1cc2cc(Cl)sc2[nH]1
<RX_3>CCCNC(=O)c1nnc2c(-c3cnc(OC)c(Cl)c3)cccc2c1N
<RX_3>N#Cc1cccc(-c2ccc(C3(CNC(=O)Cc4cc(F)cc(F)c4)CCN(CC4CC4)CC3)cc2)c1
<RX_3>CCOC(=O)N1C2CCC1CC(c1ccnc3c(-c4cccc(-c5nnco5)c4)c(-c4ccncc4)nn13)C2
<RX_6>O=C(O)C(F)(F)F
<RX_1>O=C1CCCN1c1ccc(CNC23CC4CC(CC(C4)C2)C3)cc1
<RX_6>CC1(C)Cc2cc(C(=O)O)ccc2NC1c1ccccc1NC(=O)C1CCC1
<RX_8>CC(=O)c1ccc(-c2cn3cc(I)ccc3n2)cc1
<RX_7>COC(=O)Nc1nc2c(OC)ccc(N)c2s1
<RX_4>Nc1nc(CCCc2cn(CCc3ccsc3)nn2)c[nH]1
<RX_1>COC(=O)CCC/C=C\C[C@@H]1[C@@H](CO[Si](C)(C)C(C)(C)C)[C@H](OC2CCCCO2)C[C@H]1OC(C)=O
<RX_6>CCCCc1nc(CO)c(C(=O)O)n1Cc1ccc(-c2ccccc2-c2nnn[nH]2)cc1
<RX_3>COC(=O)c1ccc(Cc2cn(C)c3ccc(NC(=O)OC4CCCC4)cc23)c(OC)c1
<RX_1>CC(C)(C)OC(=O)N1CCN(Cc2ccc3[nH]ccc3c2)CC1
<RX_6>C[C@H]1C[C@H](N2CCCC2)CCN1
<RX_1>CC1CN(C(=O)OC(C)(C)C)CC(C)N1C
<RX_6>O=C(O)CCNC(=O)c1cc2c(Nc3ccc(-c4ccccc4)cc3)cncc2s1
<RX_1>COCCCc1cc(CN(C(=O)[C@H]2CN(C(=O)OC(C)(C)C)CC[C@@H]2c2ccc(OCCOc3c(Cl)cc(C)cc3Cl)cc2)C2CC2)cc(OCC2(CC(=O)OC)CC2)c1
<RX_7>Cc1ccc(-n2ccc(NC(=O)c3cc(N4CCCCC4)ccc3N)n2)cc1C
<RX_6>CCOC(=O)[C@@H]1CC(=O)C[C@H]1C(=O)O
<RX_1>COC(=O)N[C@@H](Cc1ccc(OC)cc1)C(=O)OCc1ccccc1
<RX_3>CC(C)(C#N)c1ccc(C(=O)CCCCl)cc1
<RX_1>CCOC(=O)COc1ccc(I)cc1C
<RX_1>CNc1cc2cc(S(=O)(=O)Nc3nccs3)ccc2c(-c2ccc(C(F)(F)F)cc2OC)n1
<RX_1>CN(C)CC(=O)c1ccc(NC(=O)C2NC(CC(C)(C)C)C(C#N)(c3ccc(Cl)cc3F)C2c2cccc(Cl)c2F)cc1
<RX_8>CCC(=O)CCC1CCC2CC(=O)CC12
<RX_2>Cc1nnc2n1CCN(C(=O)c1cc3ncc(Cl)cn3n1)C2
<RX_1>Cc1cccc(-c2sc(C3CC3)nc2C(=O)N2CCC[C@@H](Nc3nccc(C(F)(F)F)n3)C2)c1
<RX_1>O=C1CCCc2c(OCCCBr)cccc21
<RX_1>CCC(CC)COc1cc(Br)c(C)c(N2CCN(C(=O)OC(C)(C)C)CC2)c1
<RX_7>Nc1ccc2c(c1)NCCC2
<RX_1>CC(C)(C)OC(=O)N1CCc2oc3cc(-n4ncc(OCc5ccc(F)cn5)cc4=O)ccc3c2C1
<RX_2>Cn1cc(C(=O)NCc2c(-c3ncco3)n(-c3ccccc3)c3ncccc3c2=O)cn1
<RX_2>COc1cc(Nc2ncc(-c3cnc(OC)c(C(=O)NS(=O)(=O)C(C)C)c3)c(-n3ccc(C(F)(F)F)n3)n2)cc(OC)c1
<RX_6>COCCNc1ccc(NC(=O)c2cc(OCc3ccccc3C#N)cc(OCc3ccccc3C#N)c2)nc1
<RX_6>CC[C@@H]1C[C@H](Nc2ncc(N3CCOCC3)c(Cc3cc(C(F)(F)F)cc(C(F)(F)F)c3)n2)c2nc(OC)ccc2N1
<RX_1>COC(=O)c1ccc(OCCF)cc1OCC(C)(C)CNC(=O)OC(C)(C)C
<RX_1>COCCOc1ccc(Br)cn1
<RX_1>Cc1c(Oc2ccc(OCCOC(C)C)cc2F)ncnc1OC1CCN(C(=O)OC(C)C)CC1
<RX_1>COC(=O)c1cc2nccc(Oc3cccc(N)c3)c2s1
<RX_7>OCc1c(-c2ccc(F)cc2)c(-c2ccncc2)n2c1CCC2
<RX_8>CC(C)(C)OC(=O)NC(CC=O)C(=O)OCc1ccccc1
<RX_1>Cc1nn(-c2ncccc2C#N)cc1C=O
<RX_1>C=CCN1[C@H]2CC[C@@H](OCc3cc(C(F)(F)F)cc(C(F)(F)F)c3)[C@]1(c1ccccc1)C[C@H]2C#N
<RX_3>Nc1ncc(-c2nc(N3CCOCC3)c3scc(-c4ccccc4)c3n2)cn1
<RX_1>C=C(C)C(=O)SCc1cc(C(C)(C)C)c(O)c(C(C)(C)C)c1
<RX_7>CCCN(C)c1cc(NC(=O)OC(C)(C)C)c(N)cc1C#N
<RX_1>COc1ccc(Br)nc1N(C)C(=O)OC(C)(C)C
<RX_6>CC[C@H](C)[C@@H]([C@@H](CC(=O)N1CCC[C@H]1[C@H](OC)[C@@H](C)C(=O)N[C@@H](Cc1ccccc1)C(=O)OC(C)(C)C)OC)N(C)C(=O)[C@@H](NC(=O)C(C)(C)NC)C(C)C
<RX_1>C[Sn](C)(C)c1cccnc1
<RX_6>COC(=O)c1c(Cl)cc(N)cc1Cl
<RX_7>CCCCCCCC/C=C\[C@H]1CCC(=O)O1
<RX_3>Cc1cccc(C#CC=C2CCN(c3ncccc3[N+](=O)[O-])CC2)n1
<RX_5>CSc1ccc(Oc2ccccc2C2CCCN2C(=O)C(F)(F)F)cc1
<RX_6>OCc1ccc(-c2ccc(O)cc2)[se]1
<RX_4>O/N=C1/CCN(c2c[nH]c3cccnc23)C1
<RX_1>O=C(O)c1ccc(Oc2nc3ccccc3s2)cc1F
<RX_2>CC1(C)Cc2c(c(C(=O)Nc3cc(C(F)(F)F)ccc3F)cc3nc(Nc4c(F)cccc4Cl)[nH]c23)O1
<RX_6>CCCc1nc2c(C)cc(-c3cn(CC4CC4)cn3)cc2n1Cc1ccc(-c2ccccc2C(=O)O)cc1
<RX_1>CC(C)(C)OC(=O)N1CCC(Oc2ncc(Br)cn2)C1
<RX_3>CN(C)C(=O)[C@@H](C1CC=C(c2ccc3ncnn3c2)CC1)[C@H](NC(=O)OC(C)(C)C)C(=O)N1CCC(F)(F)C1
<RX_8>Cn1ncnc1-c1ccc(F)cc1C=O
<RX_2>COc1ccc(COC(=O)N2C[C@H](OS(C)(=O)=O)C[C@H]2COS(=O)(=O)c2ccc(C)cc2)cc1
<RX_2>C=CCC1(S(=O)(=O)n2c(=O)n(-c3ccc(Br)cc3F)c3c(C)c(=O)n4c(c32)CCC4)CC1
<RX_1>COc1ccc(NC(=O)c2cccnc2NCC2CCN(c3ccncc3)CC2)cc1
<RX_3>O=C(OCc1ccccc1)N1CCC(O)(c2ccccc2)[C@@H]2CCCC[C@@H]21
<RX_7>COc1ccc(CO)cc1O[Si](C)(C)C(C)(C)C
<RX_1>CN(C)CC1CN(C2CCCCC2)C(=O)c2cccnc2O1
<RX_1>COc1cc2nccc(Oc3ccc(C)c(C)c3)c2cc1OC
<RX_1>O=C(C[N+]12CCC(CC1)[C@@H](OC(=O)C1(c3cccs3)CCCCCC1)C2)Nc1cccc(F)c1
<RX_1>COC(=O)[C@H]1C[C@H](S(=O)(=O)c2ccccc2Cl)C[C@@H]1OCc1ccc(C)cc1
<RX_9>Cc1onc(-c2ccccc2)c1COc1cc(C(N)=O)[nH]n1
<RX_1>CCCc1nc(C(C)(C)O)c(C(=O)OCC)n1Cc1ccc(-c2ccccc2-c2nnnn2C(c2ccccc2)(c2ccccc2)c2ccccc2)cc1
<RX_6>N[C@@H]1CC[C@@H](c2cccc(F)c2F)Cn2c(CC(F)(F)F)nnc21
<RX_2>COC(=O)C(Cc1ccccc1)NC(=O)c1ccc(Cl)nc1
<RX_3>CC(C)(C)OC(=O)N1CC2CC2(c2c[nH]c3ncccc23)C1
<RX_2>O=C(OCc1ccccc1)[C@@H]1CCCN1S(=O)(=O)c1ccc(F)cc1
<RX_9>N#Cc1cc(F)cc(Br)c1
<RX_9>N#Cc1cncc(O)c1
<RX_6>CC(C)(C)C[C@H]1N[C@H](C(=O)Nc2ccc(C(=O)O)cc2)[C@@H](c2cccc(Cl)c2F)[C@]1(C#N)c1ccc(Cl)cc1F
<RX_1>N#CCN1C(=O)COc2nc(Br)c(-c3ccccc3)cc21
<RX_1>N#Cc1ccccc1CN1CCC(Nc2c(C(N)=O)cnc3[nH]ccc23)CC1
<RX_1>COc1ccc2nccc([C@@H](O)CN3CCC(NCc4ccc5c(c4)NC(=O)CS5)CC3=O)c2c1
<RX_3>CC(C)(C)OC(=O)Nc1cncc(-c2ccc(-c3ccc4c(c3)CC(=O)N4)s2)c1
<RX_1>CCOC(=O)c1nn(COCC[Si](C)(C)C)c2c1CCC(c1cnn(COCC[Si](C)(C)C)c1)C2
<RX_5>COP(=O)(Oc1ccc2c(c1)c(I)nn2C(=O)OC(C)(C)C)c1ccccc1
<RX_2>Cc1cc(NC(=O)OC(C)(C)C)c(NC(=O)CC(=O)c2cccc(-c3ccnc(N4CCOCC4)c3)c2)cc1C(F)(F)F
<RX_6>O=C(O)c1cnc(Nc2cccc(C(F)(F)F)c2)[nH]c1=O
<RX_1>Clc1nccc(Nc2ccccn2)n1
<RX_6>O=C(O)CC(COc1ccc(N2CCN(c3ccncc3)CC2)cc1)c1ccccc1
<RX_6>O=C(O)COc1cc(F)ccc1C(=S)NCc1nc2c(F)c(F)cc(F)c2s1
<RX_8>Cc1cccc(C)[n+]1[O-]
<RX_3>C=C(C)c1cc(Br)cc(Br)c1
<RX_4>CC1(C)OCC2OC2CO1
<RX_3>COC(=O)/C=C/c1cn(Cc2ccccc2)nc1C(C)C
<RX_2>CC(C)(C)OC(=O)N1[C@H](Cc2ccc(C(=O)N3CCN(Cc4ccccn4)CC3)nc2)CC[C@@H]1[C@H](O)c1ccccc1
<RX_2>COc1cc2nnc(C(N)=O)c(Nc3ccc(C)cc3F)c2cc1N1CCN(C(=O)[C@@H](C)O)CC1
<RX_10>O=C(c1ccccc1)c1c(Cl)cc(CBr)cc1Cl
<RX_6>O=C(O)c1ccc(-c2ccc(OC(F)(F)F)cc2)nc1
<RX_2>CCOC(=O)Cc1csc(NS(=O)(=O)c2ccc(C)cc2OC)n1
<RX_3>CC(c1ccc(-c2ccccc2C(=O)O)cc1Cl)C(O)(c1ccc2c(c1)N(C)C(=O)CO2)C(F)(F)F
<RX_1>CC(C)(C)c1nc(N2CCC(F)(F)C2)c2nnn(CC(=O)c3ccccc3Cl)c2n1
<RX_6>O=C(Nc1cc2[nH]c(-c3cccc(CO)c3)c3cn[nH]c(=O)c(c1)c23)[C@@H]1C[C@H]1c1ccccc1
<RX_3>C[C@@H](c1ccc(OC(F)F)cc1)N1CC[C@](CC(C)(C)O)(c2ccccc2)OC1=O
<RX_5>COc1ccc2c(c1)CCN(C(=O)C(F)(F)F)C2C1CCCCC1
<RX_6>Cc1ccc(-c2ccc(C3(c4nnc5n4CCSC(C)(CO)C5)CC3)cc2)cn1
<RX_5>COCOc1ccc(C(C)(C)C)cc1C(C)(C)C
<RX_6>CC(C)Oc1ccc(-c2nc(-c3ccc(CCCC(=O)O)c4ccn(C)c34)no2)cc1Cl
<RX_6>CC(C)(C)c1ccccc1SC1CNC1
<RX_6>O=C(O)C(F)(F)F
<RX_1>Cc1c(N2CCCS2(=O)=O)nc2cc(F)cc(F)c2c1Cl
<RX_2>O=C(C1CCC1)N(CC1CCCN(CC2(c3ccc(Cl)cc3)CCC2)C1)c1ccccc1
<RX_1>COC1N=C(c2ccccc2)c2cc(Cl)ccc2-n2nc(C(N)=O)nc21
<RX_6>CN[C@@H]1CCN(c2cnnc(NC34CC5CC(CC(C5)C3)C4)c2)C1
<RX_9>Cc1cc(C(N)=O)ccc1N=C1SC[C@H](CC(C)C)N1CC(C)C
<RX_7>COc1ccccc1CCc1ccc(C(=O)OC(C)(C)C)c(Nc2ccc(F)cc2)c1
<RX_3>CCOC(=O)c1ccc(-c2cnc(OCC3CCN(CC(C)(C)F)CC3)cn2)cc1F
<RX_5>O=C(c1ccccc1)c1ccc(C[C@H](NC(=O)C(F)(F)F)C(=O)O)cc1
<RX_2>O=C1OC(c2cccc(/C=C/c3ccc4ccc(Cl)cc4n3)c2)CCc2ccccc21
<RX_1>Cc1c(CN2CC3COc4ccccc4N3C2=O)ncn1C(c1ccccc1)(c1ccccc1)c1ccccc1
<RX_1>COc1ccc(CC2C(=C(C)C)CCCN2C)cc1
<RX_6>O=C(O)c1cnc2c(-c3cnco3)cc(C3CC3)cn12
<RX_1>C=C(CN(Cc1ccccc1)Cc1ccccc1)C(=O)OC(C)(C)C
<RX_1>CN1C(=O)C2(CCCCC2)CN(C2CCCC2)c2nc(Cl)ncc21
<RX_1>NCCNc1ccncc1
<RX_2>O=C1CC(=O)N(c2ccc(NC(=S)Nc3ccccc3Cl)cc2)c2ccc3ccccc3c2N1
<RX_2>O=C(O)C1CN(C(=O)OCc2ccccc2)C1
<RX_1>Cc1ncc(CO)c(CNc2ccc(C#N)cc2)c1O
<RX_7>c1ccc2ncncc2c1
<RX_3>COc1c(C2CCC2)ccc(-c2cnc(N)nc2)c1F
<RX_6>C[N+]1(C)CCN(CC(=O)O)CC1
<RX_1>CN(CCC1CN(C(=O)OCc2cc(Cl)cc(Cl)c2)CCO1)C(=O)OC(C)(C)C
<RX_4>CCCON=C(C(=O)OCC)c1csc(N)n1
<RX_1>CCN(CC)c1nc(-c2ccccn2)ncc1Cc1ccccc1F
<RX_2>C[C@H](OS(C)(=O)=O)c1nc2c(cnn2C2CCOCC2)c(=O)[nH]1
<RX_7>O=C(Cc1ccccc1)C1NCC2C(O)CCC(c3ccccc3)(c3ccccc3)C12
<RX_1>CC(C)(Cc1c[nH]c2c(OCC#N)cccc12)NC(=O)OC(C)(C)C
<RX_2>Cc1cc(C)c(O)c(NC(=O)C(C)Br)c1
<RX_7>Cc1cc2cc(CN)ccc2n1C(F)F
<RX_3>O=C1COC2(CCN(S(=O)(=O)c3ccc(-c4ccc5nccn5n4)cc3)CC2)CN1C1CC1
<RX_6>COc1ccc2ncc(F)c(C(=O)CCC3CCN(CCSc4cc(F)ccc4F)CC3CC(=O)O)c2c1
<RX_2>O=C(Nc1cccnc1NCC1CCN(c2ccncc2)CC1)c1ccc(Cl)s1
<RX_6>O=C(N[C@@H](Cc1ccc(OCc2ccc(Cl)cc2)cc1)C(=O)O)c1cn2ccc(-c3ccc(Cl)cc3)cc2n1
<RX_1>Nc1cc(NN2CCOCC2)ccc1[N+](=O)[O-]
<RX_6>CC(C)c1noc(N2CCC(COc3ccc(-c4ccc(S(=O)(=O)NCCN)cc4)cc3)CC2)n1
<RX_1>NN=Cc1ccccc1
<RX_1>CC(C)(C)OC(=O)NCC(O)CNc1c([N+](=O)[O-])cnc2ccccc12
<RX_1>COC(=O)c1ccc(OC2CC2)c(SCc2ccc(OC)cc2)c1
<RX_6>CN(C)CCC(c1ccc(C(=O)O)cc1)c1ccccn1
<RX_1>CC(C)(C)OC(=O)NCC(=O)NCC(=O)Oc1cc(Cl)c(Cl)cc1Cl
<RX_1>O=C1c2ccccc2C(=O)N1CCN1CCN2c3ccccc3Cn3cccc3[C@@H]2C1
<RX_2>O=C(Nc1ccccc1)Nc1ccnnc1
<RX_2>COCC(=O)Nc1ccc2c(c1)CCN2c1cc(OC2CCN(C(=O)OC(C)C)CC2)ncn1
<RX_1>CC(C)N(CC(=O)c1ccc(F)cc1)c1ccccc1
<RX_2>CC(C)NC(=N)NS(=O)(=O)c1sc(Cl)cc1Br
<RX_6>C=CCON([C@H]1CN(C(=O)OC(C)(C)C)[C@H](CO)C=C1C(N)=O)S(=O)(=O)c1ccccc1[N+](=O)[O-]
<RX_9>Cc1cc(C(F)(F)F)c(N)c(Cl)n1
<RX_2>COC(=O)c1cc(Oc2ccc(NS(=O)(=O)c3ccc(C)cc3)c(Cc3ccccc3)c2)ccc1NS(=O)(=O)c1ccc(C)cc1
<RX_3>Cc1ccc(-c2cccc3cccnc23)cc1NC(=O)COCC(=O)Nc1ccc(Cl)cc1C(=O)O
<RX_3>CNC(=O)Nc1cccc(-c2cnc3cc(-c4cccc(C(=O)OC)c4)cnn23)c1
<RX_1>COCOc1c(Br)ccc(OC)c1OC(F)F
<RX_1>COc1ccc(Oc2cncc(N3C[C@@H]4C[C@H]3CN4C(=O)OC(C)(C)C)c2)cc1
<RX_1>CN(C)CC=CC(=O)Nc1ccc2ncnc(Nc3cccc(Br)c3)c2c1
<RX_2>CCCCCCCCCCCCCCCCNc1ccc(CCC(=O)OCCCO)cc1
<RX_6>CCCc1nc2c(cc1C(=O)O)C(=O)N(C1CCN(Cc3cc(C4CC4)c(-c4ccc(F)cc4F)c(F)c3OC)CC1)CC2
<RX_9>COc1cc(C#N)c(CN2C(=O)c3ccccc3C2=O)cc1OC
<RX_1>N#Cc1cn(C(c2ccccc2)(c2ccccc2)c2ccccc2)cn1
<RX_1>C[C@@H]1COCCN1c1nc(-c2cccc(O)c2)nc2c1cnn2-c1ccccc1
<RX_1>COC(=O)C(=Cc1ccc(OCCc2nc(-c3ccccc3)oc2C)cc1)C(=O)OC
<RX_7>C[C@@H]1CN(c2cccc3cc(F)ccc23)CCN1CCC1OCCc2cc(CN)ccc21
<RX_4>CCOC(=O)c1csc(C2CC(c3ccc(CC)cc3)CN(C(=O)N3CCOCC3)C2)n1
<RX_2>CCOC(=O)c1csc(N(C(=O)c2ccccc2Cl)c2ccc(OC)c(OC)c2)n1
<RX_2>CS(=O)(=O)c1ccc(Cl)c(C(=O)NCC(CC2CC2)c2ccc(C(F)(F)F)nc2)c1
<RX_3>c1cn(Cc2ccc(-c3cncnc3)nc2)cn1
<RX_1>CC(C)=N[C@@H]1CCN(C(=O)OC(C)(C)C)C1
<RX_2>CCN(CCCN1CCc2cccc3c2C1CC3)S(=O)(=O)c1ccc(C)cc1
<RX_6>O=C(O)C(c1ccccn1)C1CCCC1
<RX_6>CC(C)c1ccc(COc2ccc(CC(=O)NCCN)cc2Cl)cc1
<RX_1>CC(C)(C)OC(=O)N1CCC(Oc2cc(Cl)ncn2)CC1
<RX_1>O=C1CCc2cc(Br)c(OCCCCN3CCN(c4cccc5ccccc45)CC3)nc2N1
<RX_6>O=C(O)CCCN1CCOCC1
<RX_2>CCS(=O)(=O)N[C@H](C(=O)N[C@@H]1CCCC[C@H]1c1ccc(O)c(OC)c1)C(C)C
<RX_1>CCN(CC)c1ccc(N(C(C)=O)[C@@H]2C[C@H](C)N(C(=O)c3ccc(N(C)C)cc3)c3cc(N(CC)CC)ccc32)cc1
<RX_7>CCc1ccc(CCOc2cccc(O)c2)nc1
<RX_1>CC(C)(C)OC(=O)N1CCC(Nc2ccc(C#N)cc2)CC1
<RX_3>Cc1cc(NC2CC2)n2nc(C)c(C=C3SC(=O)NC3=O)c2n1
<RX_1>CCC1(CC)c2cc(-c3cccn3C)ccc2-c2ccc(N(c3ccccc3)c3ccccc3)cc21
<RX_6>COc1ccc2nc(-c3cc(-c4ccc(N5CCNCC5)nc4)cnc3N)[nH]c2c1
<RX_1>COC(=O)c1ccc(OCc2ccccc2)cc1OC(C)c1ccccc1C
<RX_3>Cc1n[nH]c(C)c1-c1cc(-c2c(C)noc2C)cc2[nH]c(NS(C)(=O)=O)nc12
<RX_1>CC(C)Oc1ccccc1[N+](=O)[O-]
<RX_7>CCCC1CCC(C2CCC(CCc3ccc(OCC)c(F)c3C(F)(F)F)CC2)CC1
<RX_1>CO[C@]1(c2cnc(Sc3ccc4c(c3)CCC(=O)N4C)s2)CCO[C@@H](C)C1
<RX_6>CCc1cc(Oc2ccc(C(O)C(Cc3cccc(OC(F)(F)C(F)F)c3)C(=O)O)cc2)ccc1Cl
<RX_6>NCCCOc1c(Cl)cc(OCC=C(Cl)Cl)cc1Cl
<RX_1>CCOC(=O)c1cc(Br)c(OCc2c(-c3ccccc3)noc2C)nc1C
<RX_3>Cc1n[nH]c2cccc(-c3cnc4ccccc4c3)c12
<RX_1>CC(C)(C)OC(=O)CCCOCc1ccccc1
<RX_1>COCC(O)Cn1cc(B2OC(C)(C)C(C)(C)O2)cn1
<RX_6>CN1CCC(Oc2cnc(N3CCC(c4nc5c(c(C6CCC(F)(F)CC6)c4C(F)c4ccc(C(F)(F)F)cc4)C(O)CC(C)(C)C5)CC3)nc2)CC1
<RX_3>COC(=O)c1ccc(C)c(-c2ccc3ncncc3c2)c1
<RX_7>O=C1CC[C@@H]2c3ccccc3C[C@@H]2N1
<RX_9>NC1(c2cc(Br)cs2)CCCCC1
<RX_1>CCCC1CN(C(=O)OC(C)(C)C)CC(OCc2nc3ccccc3n2CC)C1c1ccc(Cl)cc1
<RX_7>Nc1ccc(Oc2ccc(C(=O)N3CCN(Cc4ccc5c(c4)OCO5)CC3)cc2)nc1
<RX_2>CNC(=O)C(C)c1ccc2c(c1)CCc1ccccc1C2=O
<RX_1>COC[C@H]1O[C@@H](n2cnc3c(NCC(c4ccccc4)c4ccccc4)nc(CN[C@H]4CC[C@H](NS(C)(=O)=O)CC4)nc32)[C@H](O)[C@@H]1O
<RX_2>CN(C(=O)NC1CCCCC1)c1ccc(SC(F)(F)F)cc1F
<RX_7>CC(=O)O
<RX_6>O=C1CNCc2[nH]c3ccccc3c21
<RX_2>COC(=O)c1ccc(F)c(NC(=O)c2cnc3cc(Br)ccn23)c1
<RX_3>CN(CCNS(C)(=O)=O)S(=O)(=O)c1ccc(-c2cn(C(=O)OC(C)(C)C)c3cc(F)ccc23)cn1
<RX_1>Cc1cc(C#N)cnc1N1CCN(C(=O)c2ccc(N3CC(C)(C)OC3=O)nc2)CC1
<RX_3>COC(OC)c1cc(C)c(C=O)nc1C
<RX_6>CC(C)(C)N1CCC(Nc2cc(-c3ccccc3Cl)c3c(c2)N(c2c(Cl)cccc2Cl)C(=O)NC3)CC1
<RX_2>COc1cc(Nc2nc(NCC3CCN(C(=O)CC#N)CC3)n3ccnc3c2C(N)=O)cc(OC)c1
<RX_2>Cc1cc(C(=O)NC2CCOCC2)cc2nc(C(C)(F)F)c(Cc3ccc(Cl)cc3)n12
<RX_1>CCOC(=O)c1nc(Cl)ncc1NCCOC
<RX_7>CC(C)c1ccc(CO)cc1C#N
<RX_6>CC[C@H]1CC[C@H](Oc2ccc(C3=CCNCC3)cc2)CC1
<RX_1>NS(=O)(=O)c1cc(C(=O)O)cc(NC/C=C/CBr)c1Oc1ccccc1
<RX_6>CC(C)n1ccc(C(=O)O)cc1=O
<RX_3>COc1cc(C=C(C#N)C(N)=O)cc(OC)c1OC
<RX_1>CCCCCN1CCN(c2cc(OC)ccc2C2=CCC(C)(C)CC2)CC1
<RX_1>CC(C)N1CCN(C(=O)c2ccc3c(c2)cc(C(=O)NCC2(F)COC2)n3CC2CC2)CC1
<RX_2>O=C(Cc1ccccc1)NNC1=Nc2ccc(Cl)cc2C(c2ccccc2)=NC1
<RX_3>CO/C=C1\CCOc2cc(C#N)c(F)cc21
<RX_1>C=CCN1[C@H]2CC[C@@H](OCc3cc(C(F)(F)F)cc(C(F)(F)F)c3)[C@]1(c1ccccc1)C[C@H]2C(=O)OC(C)(C)C
<RX_1>COC(=O)c1ccc(/C=N/NC(=O)OC(C)(C)C)cc1
<RX_2>CCOC(=O)Cc1ccc(OC)c(Oc2ccc(NC(=O)C(C)C)cc2CSCC(F)(F)F)c1
<RX_3>CCOC(=O)c1ncc2cc(-c3cccc(C(F)(F)F)c3)sc2c1O
<RX_6>NC1CCN(Cc2ccc(-c3cc4nccc(Oc5ccc(NC(=O)NC6CC6)cc5F)c4s3)nc2)CC1
<RX_9>ON=C1CCc2ccccc21
<RX_1>COC[C@]12Cc3cnn(-c4ccc(F)cc4)c3C=C1CCN(S(=O)(=O)c1ccc(N3CCC3)nc1)C2
<RX_1>CC(C)COc1ccc([N+](=O)[O-])cc1
<RX_6>c1ccc(COCCCOc2cnc(C3CCNCC3OCc3ccc4ccccc4c3)nc2)cc1
<RX_4>COC(=O)c1ccc(-c2cnc3nnc(C4(c5ccc6ncccc6c5)CC4)n3n2)cc1
<RX_1>CCN(CC)CCCCOc1ccc2c(ccn2C(=O)OC(C)(C)C)c1
<RX_2>Cc1ccc(S(=O)(=O)N[C@H]2CC[C@H](CCN3CCCCC3c3coc4cccc-4c3)CC2)cc1
<RX_2>COc1ccc(S(=O)(=O)NC(=O)c2ccc3nc(C)n(Cc4ccccc4Cl)c3c2)cc1
<RX_6>CC1=CC(N2CCC(C(=O)O)CC2)C(O)C(C)(C)CC1=O
<RX_7>COC(=O)[C@@H]1C[C@@H]2CN1C(=O)[C@H](C(C)(C)C)NC(=O)O[C@@H]1C[C@H]1CCCCCc1nc3ccc(OC)cc3nc1O2
<RX_6>COC1CCN(CCCCN)CC1
<RX_8>CN(CC=O)C(=O)OC(C)(C)C
<RX_1>CNCCOc1ccc(F)cc1C1(Nc2nccn(-c3cc(C(=O)NC4CC4)ccc3C)c2=O)CC1
<RX_7>COc1cc(OC)c2c(=O)cc(-c3ccc(N)cc3Br)oc2c1[C@@H]1CCN(C)[C@H]1CO
<RX_4>CCCOc1ccc(-c2nnn[nH]2)cc1C1=NC(=O)C2=NN=NC2=N1
<RX_8>COc1cc(Cc2c[n+]([O-])c(N)nc2N)c2c(c1OC)OCC=C2
<RX_1>CCOP(=O)(CCCCn1c(=O)c2c(ncn2CC)n(C)c1=O)OCC
<RX_1>Cc1ccc(Cn2cc(C#Cc3cccc(Cl)c3)nc2C)cn1
<RX_3>CC1C(=O)C(=CN(C)C)C2CCCC1N2S(=O)(=O)c1ccc(Cl)cc1
<RX_4>Clc1cccc(CCOCCN2CCC3(CC2)CO3)c1Cl
<RX_1>COc1ccc(-c2ccc3c(c2)COC3=O)c(OC)c1OCC1(CO)COC1
<RX_6>O=C(O)C(F)(F)F
<RX_6>CC1(C)C(C(=O)Nc2ccc(CN)cc2)C1(C)C
<RX_2>CCCCNC(=S)NC(C)(CC(C)C)N=NC(C)(C)C
<RX_2>COc1ccc(C2=NN(C3CCN(C(=O)[C@@H](Cc4ccc(-c5ccccc5)cc4)NC(=O)c4c(C)[nH]c5c(-c6c(OCC7CC7)ccc7c6OCO7)ncnc45)CC3)C(=O)[C@@H]3CCCC[C@H]23)cc1OC
<RX_9>Cc1cc(F)ccc1[C@@H]1CN(C(=O)C(N)=O)CC[C@H]1C(=O)N(C)Cc1cc(C(F)(F)F)cc(C(F)(F)F)c1
<RX_1>COc1ccc2cccnc2c1OCc1ccccc1
<RX_1>CCCCCc1ccc(S(=O)(=O)NC2(CC(=O)OCC)CCN(C)C2)cc1
<RX_1>Cc1nc(C)c(CN2Cc3ncnc(Nc4cnc5ccccc5c4)c3C2)s1
<RX_2>[N-]=[N+]=Nc1ccc(C(=O)NCCC(F)(F)F)cc1
<RX_3>COCCc1nc2cnc3ccc(C=CN4C(=O)c5ccccc5C4=O)cc3c2n1CCCN1CCCC1=O
<RX_3>N#Cc1cccc(-c2cnc(N)c(C=O)c2)c1
<RX_2>CON(C)C(=O)c1nn(C(F)F)cc1Cl
<RX_1>COc1cc([N+](=O)[O-])ccc1OCCN1CCCC1
<RX_1>COC(=O)c1ccc(-c2ccn(CC(=O)OC(C)(C)C)n2)s1
<RX_3>COc1c(Cl)ccc(-c2cc(NC(C)=O)ncc2C=O)c1F
<RX_2>Cc1cccc(F)c1C(=O)Nc1ccccc1
<RX_3>O=C(O)CCCC/C=C(/c1ccccc1)c1cccnc1
<RX_2>Cc1cc2c(cc1-c1cc(N3CCN(C)CC3)nc(N)n1)CN(C(=O)Nc1ccc(Cl)cc1)CC2
<RX_6>Cc1nn(C)c(=O)c(-n2nc(-c3ccc(C(F)(F)F)cc3)cc2C)c1O
<RX_2>CC(=O)Nc1nc2ccc(Oc3ccc(F)c(NC(=O)C(F)(F)F)c3)c(C#N)c2s1
<RX_6>CCN1C(=O)COc2ccc(C(O)(C(C)c3ccc(O)cc3Cl)C(F)(F)F)cc21
<RX_1>CCOC(=O)c1ccc(C(CC(C)C)Nc2cc3ccccc3nc2C)cc1
<RX_6>CN(C)CC1CCCCC1(O)c1cccc(C(=O)O)c1
<RX_3>CC(C)[C@@]1(CC(C)(C)O)CCN([C@@H](C)c2ccc(-c3cnc(C(=O)O)nc3)cc2)C(=O)O1
<RX_2>CCCCCCC(C)NC(=O)CCCc1ccccc1
<RX_7>COC(=O)c1ccc(NC(=O)OC(C)(C)C)c(N)c1
<RX_3>CCN(CC)C(=O)n1cc(C=Cc2cccc(OC)c2)c2ccccc21
<RX_2>CCCCCCCCCCCC(=O)OCCCN1CCN(C2Cc3ccccc3Sc3ccc(OC)cc32)CC1
<RX_2>COC(=O)C(CCC(C)CC(C)(C)C)NC(=O)c1cc2ccccc2cc1N
<RX_1>COc1cc(Nc2c(C#N)cnc3cc(-c4ccc(CN5CCOCC5)o4)ccc23)c(Cl)cc1Cl
<RX_3>COC(=O)C(=Cc1cccnc1)C(=O)OC(C)(C)C
<RX_8>O=CCC1CCN(C(=O)OCc2ccccc2)CC1
<RX_1>O=C1NC(=S)SC1=Cc1ccc(N2CCC(NC[C@H](O)COc3ccccc3)CC2)cc1
<RX_6>Cc1nnnn1-c1ccc(/C(=C\C2CCCC2)C(=O)O)cc1F
<RX_2>CN(C)C(=O)c1ccc(NC(=O)C(C)(C)CCl)cc1Cl
<RX_1>COc1ccc2ncc(=O)n(CCN3CCC(NC(=O)OC(C)(C)C)CC3)c2c1
<RX_1>CC(C)(O)CON1C(C)(C)CC(CCCCNc2nc(NCCO)nc(NCCCCC3CC(C)(C)N(OCC(C)(C)O)C(C)(C)C3)n2)CC1(C)C
<RX_2>C/C(=C\c1ccc(C(=O)N2CCOCC2)cc1)c1ccc2c(c1)C(C)(C)CCC2(C)C
<RX_6>O=C(O)Cc1c(Cl)cnc(NCC(F)(F)c2ccccn2)c1F
<RX_7>CCCCN(CCCC)c1ccc(N)cc1F
<RX_2>CC(C)(C)C(=O)NCc1ccc(OC(F)(F)F)cc1
<RX_1>COC(=O)C[C@@H]1COc2cc(O[C@@H]3CCc4c(Oc5cccnc5)ccc(F)c43)ccc21
<RX_7>Cc1nn2c(-c3ccc(Cl)cc3Cl)c(C)oc2c1N
<RX_1>CC(=O)OCc1cccc(C(=O)C(C(=O)c2cc(F)cc(F)c2)=C2Nc3ccccc3N2)c1
<RX_6>O=C(N1CCOCC1)N1CCN2[C@H](CNC[C@H]2C(c2ccccc2)c2ccccc2)C1
<RX_1>CC(C)(C)OC(=O)Nc1nc2ccc(Sc3nnc4ccc(N5CCOCC5)nn34)cc2s1
<RX_1>O=C(c1ccccc1)n1cc(I)cn1
<RX_2>CCOC(=O)c1cccc(NC(=O)c2cnc3c(C)cc(NCc4ccc(OC)cc4)nn23)c1
<RX_6>O=[N+]([O-])c1ccc(N2CCC(N3CCNCC3)CC2)cc1OCC(F)(F)F
<RX_1>COc1cccc(Nc2nc(Cl)nc3nc[nH]c23)c1
<RX_3>COC(=O)Cc1ccc(C=CC#N)cc1
<RX_6>OC1(Cc2ccc(Cl)cc2)CCNC1
<RX_6>CC(=O)c1cccnc1C(O)=C1CC(=O)N(Cc2ccc3c(c2)OCO3)C1=O
<RX_2>COC(=O)c1ccccc1C
<RX_1>OCCCCOc1c(Cl)cc(OCc2ccccc2)cc1Cl
<RX_8>CCCc1c(OCCCS(=O)CC2COC(C)(CCC(=O)O)S2)ccc(C(C)=O)c1O
<RX_1>O=c1[nH]c2cc(Cl)ccc2n1CCCN1CCC(n2c(=O)[nH]c3cc(Cl)ccc32)CC1
<RX_7>COC(=O)Cc1ccc(OCC2CC2)c(N)c1
<RX_6>CCOc1cc2c(c3c1OC(C)(C)C3)C(c1ccc(C(=O)O)c(NCc3ccccc3)c1)=NC(C)(C)C2
<RX_2>COc1ccc(NC(=O)C(F)(F)F)nc1Br
<RX_2>CCOC(=O)c1cc(NC(=S)Nc2c(Cl)cccc2Cl)c(NC)cc1F
<RX_1>COC(=O)NCCCc1cc([C@@H](C)N(C(=O)[C@H]2CN(C(=O)OC(C)(C)C)C[C@@H](CN3C(=O)c4ccccc4C3=O)O2)C2CC2)cc(OC)n1
<RX_6>CS(=O)(=O)c1cc(Cl)cc(C(=O)O)c1
<RX_1>Cc1cnc(N2CCN(C(=O)c3ccc(Cl)cc3N3[C@H](C)CCS3(=O)=O)CC2)c(C)c1
<RX_6>CN(C1(C(=O)O)CCCC1)S(=O)(=O)c1ccc2c(Cl)cnc(NC(=N)N)c2c1
<RX_3>Cc1ccc(NC(=O)c2cccc(C(F)(F)F)c2)cc1-c1cccc([N+](=O)[O-])c1
<RX_2>CC[C@@H]1C(=O)N(C)c2cnc(Nc3ccc(C(=O)NC[C@@H](O)CN4CCN(C)CC4)c4c3OCC4)nc2N1C1CCCC1
<RX_1>O=Cc1ccc(Sc2cccc(C(F)(F)F)c2)cc1F
<RX_6>NCCCCCCNc1ccccc1
<RX_6>CCNC(=O)Nc1cc(-c2nc(C(F)(F)F)cs2)c(-c2ccc3c(c2)c(=O)c(C(=O)O)cn3C[C@@H]2CCN(CCN3CCOCC3)C2)cn1
<RX_1>CC(C)(C)CCN1CCC(O)C1
<RX_2>COCCS(=O)(=O)c1ccccc1S(=O)(=O)NC(=O)Nc1nc(OC)cc(OC)n1
<RX_1>CC(C)c1csc(CCc2ccn3c(=O)cc(N4CCOCC4)nc3c2)n1
<RX_7>CCCCC(C)(C)c1ccc(CO)cc1
<RX_1>COC(=O)c1ccc(Cc2ccccc2CN2C(=O)N(c3ccc(C#N)c(C(F)(F)F)c3)C(=O)C2(C)C)cc1
<RX_8>O=Cc1ccc(OCc2ccccc2)c(S(=O)(=O)c2ccc(F)cc2)c1
<RX_1>Cc1ccc(C#N)cc1NC(C)c1cc(C(=O)N(C)C)cc2c(=O)cc(N3CCOCC3)oc12
<RX_2>O=C(c1ncn([C@H]2CCCC[C@H]2O)c1-c1ccccc1)N1CCN(Cc2ccccc2)C[C@H]1/C=C/C1CC1
<RX_1>CCOC(=O)CCN1CCOc2c(cccc2-c2noc(-c3ccc(OC(C)C)c(Cl)c3)n2)C1
<RX_6>O=S(=O)(/C=C/c1cc2cnc3cccc(s1)n23)CC1CCNCC1
<RX_2>COc1cc(C2Nc3ccc(C(=N)N)cc3C3c4ccccc4CC23)c(-c2ccc(C(=O)NCCN3CCCC3)cc2OC)cc1O
<RX_1>Cc1ccc(F)cc1-c1ccc2cc(NCC3CC3)ncc2c1
<RX_1>C[C@@H]1CCCN(C(=O)c2cc(F)ccc2-n2nccn2)[C@@H]1CNc1ccc(C(F)(F)F)nn1
<RX_1>C[C@@H]1[C@H](N2CCN(C)C2=O)CCCN1C(=O)OCc1ccccc1
<RX_1>CC(C)n1ncc2c(=O)[nH]c([C@@H]3CN(Cc4ccnc5cccnc45)C[C@H]3C)nc21
<RX_2>CC(C)NC(=O)Nc1ccccc1N1CCN(C(=O)OC(C)(C)C)CC1
<RX_3>C#CC(O)c1c(-c2ccc(F)cc2)nn2cc(C(F)(F)F)ccc12
<RX_1>N#Cc1cnc2cc(OC3CCOC3)c([N+](=O)[O-])cc2c1Nc1ccc(OCc2ccccn2)c(Cl)c1
<RX_2>O=C(CC(F)(F)F)Nc1c(C(=O)c2ccccc2)[nH]c2cc(Cl)ccc12
<RX_1>Clc1cc2c(nn1)OCCO2
<RX_2>COCCCNC(=O)c1cccc(-c2cccc3cc(C(=O)N[C@H]4CN5CCC4CC5)sc23)c1
<RX_2>O=C(O)C[C@H](NC(=O)CNC(=O)c1ccccc1)C(=O)O
<RX_1>CC(C)c1cc(NC(=O)Nc2ccc(Oc3ccnc(Nc4cc(OCCN5CCOCC5)cc(S(C)(=O)=O)c4)n3)c3ccccc23)n(-c2cccc(CP(C)(C)=O)c2)n1
<RX_2>CCOC(=O)c1cnc2cc(Cl)ccc2c1Nc1ccc(C(=O)NC2CCN(Cc3ccccc3)CC2)cc1
<RX_3>CCOC(=O)c1ccccc1-c1ccc(Cl)c(C(=O)NCC2(O)CCCCCC2)c1
<RX_2>Cc1ccccc1S(=O)(=O)N1CCC(CC(=O)Nc2ccc3cc2CCc2cncc(c2)Nc2ncc(Cl)c(n2)N3)CC1
<RX_1>CCOC(=O)C1CCc2ccc(OCCBr)cc2O1
<RX_6>COc1ccccc1COc1ccc2c(c1)C=C(C(=O)O)CCS2(=O)=O
<RX_1>O=[N+]([O-])c1ccc(NCCc2cscn2)cc1
<RX_6>CC1(C)C[C@H](C(=O)NC2(c3ccc(C(=O)O)cc3)CC2)N(Cc2ccc(C(F)(F)F)cc2)C1
<RX_1>N#Cc1cnc2ccc(NCc3cccc([N+](=O)[O-])c3)cc2c1Nc1ccc(F)c(Cl)c1
<RX_1>CCc1c(Sc2cc(C)cc(C)c2)n(Cc2cccnc2)c(=O)[nH]c1=O
<RX_1>Cc1ccc(C(=O)c2cn(Cc3ccc(C(F)(F)F)o3)c3ccccc3c2=O)cc1C
<RX_7>COc1ccc(C(O)C(O)c2ccc(OC)cc2)cc1
<RX_7>CCC(CC)[C@@H](CO)NS(=O)(=O)c1ccc(Cl)s1
<RX_9>CCOC(=O)c1c[nH]nc1I
<RX_1>O=[N+]([O-])c1ccc(Oc2cccc(Oc3ccccc3)c2)c(Cl)c1
<RX_3>N#Cc1cc(C(=O)O)cc(-c2cccc(F)c2)c1
<RX_6>O=C(O)c1cccc2ccn(-c3cccc(Cl)c3)c12
<RX_3>Cc1c(/C=C2\C(=O)Nc3cccc(-c4cccc(F)c4)c32)[nH]c2c1C(=O)N(CCN(C)C)CCC2
<RX_2>Cc1ccc(S(=O)(=O)N(C)c2ncc(Cl)cc2[N+](=O)[O-])cc1
<RX_2>O=C(NCc1ccco1)c1cc([N+](=O)[O-])ccc1F
<RX_1>CC(C)(C)OC(=O)N1CCN(C2CN(C(c3ccccc3)c3ccccc3)C2)CC1
<RX_2>Cc1ccc(N2CCN(C(=O)c3ccc(N4C(=O)OC[C@H]4C(C)C)cc3)CC2)nc1
<RX_1>Cc1cc2n(C)c3ncccc3c(=O)n2n1
<RX_2>CN(C)CCNC(=S)NCCNCc1ncccn1
<RX_1>N#Cc1ccc(C(=O)OCc2ccccc2)cc1Br
<RX_2>CC(C)Nc1nc2c(nc1N1CCC(Oc3ccc(F)cc3F)CC1)CCN(C(=O)N1CCOCC1)C2
<RX_6>COCC1(C(=O)OC)CCN(CC(=O)O)C1
<RX_3>COC(=O)Cc1cccc(-c2ccc(O)cc2)c1
<RX_3>CCOC(=O)c1nc(Cc2ccccc2)c2snc(-c3ccc(Cl)cc3)c2c1O
<RX_1>COc1cc(C(=O)CO)ccc1OCCCN1CCC(c2noc3cc(F)ccc23)CC1
<RX_1>CC(C(=O)OC1CC[N+](C)(C)CC1)(c1cccc(C#N)c1)C1CCCC1
<RX_1>CC(N)c1ccc(Nc2ncc(Cl)c(CCc3ccccc3C3(C(N)=O)CC3)n2)cn1
<RX_7>CCCCCCCCCCCCCCCCNc1ccc(CCO)cc1
<RX_9>ON=C1Cc2ccccc2C=Cc2ccccc21
<RX_2>CN1C(=O)CN(C(=O)C[C@@H](Cc2cc(F)c(F)cc2F)NC(=O)OC(C)(C)C)Cc2ccccc21
<RX_1>CCCCN(C)c1ccc(C(c2ccc(Cl)cc2)N2CC[C@@H](NC(=O)c3ccc(OC(F)(F)F)cc3)C2)cc1
<RX_2>CCOC(=O)Cc1c(F)cccc1Cl
<RX_6>C1=C(c2cccs2)CNC1
<RX_1>CCCCCCCCCCSC(C)O
<RX_1>COCC1c2ccc(OC)cc2C2CCCCC2C1c1ccc(OC)cc1
<RX_7>Nc1ccc(Oc2ccnc(NC(=O)C3CC3)c2)cn1
<RX_7>NCc1ccc(N2CCOCC2)cc1
<RX_7>Cc1ccc(N)c(NCC(O)Cc2ccc(Cl)cc2)c1
<RX_6>O=C(c1ccccc1)N1CCCC(Cc2ccccc2)(C(=O)O)C1
<RX_3>COC(=O)NC(C(=O)N1C2CCC(C2)C1c1ncc(-c2ccc(-c3ccc4cc(-c5cnc(C6CCCN6C(=O)OC(C)(C)C)[nH]5)ccc4c3)cc2)[nH]1)C(C)C
<RX_7>CN1CCN(CCn2ncc3cc(N)ccc32)CC1
<RX_9>CC(CCC(c1ccccc1)c1ccccc1)(c1ccc(O)cc1)c1ccc(O)cc1
<RX_6>CN[C@@H](C)C(=O)N[C@H](C(=O)N1C[C@H]2CCCN2C[C@H]1C(=O)N[C@@H]1CCCc2ccccc21)C1CCCCC1
<RX_2>CC[C@@H]1CC[C@@H](C(=O)N2CCN(C)CC2)N1C(=O)C1=C(C(C)C)N2C(=N[C@@](C)(c3ccc(Cl)cc3)[C@H]2c2ccc(Cl)cc2)S1
<RX_1>Cc1csc(C(O)C(C)N(C)Cc2ccc(Cl)nc2Cl)n1
<RX_6>CC(C)CC(C(=O)O)c1cc(-c2ccc(C(F)(F)F)cc2)cc(C2CCN(Cc3cc(F)cc(C(F)(F)F)c3)CC2)c1
<RX_2>CCOC(=O)C(=O)NN
<RX_3>CCOC(=O)c1sc(-c2ccc(O)cc2C)nc1C(C)C
<RX_3>Cc1cccc2nc(C(C)Nc3ncnc4c3ncn4COCC[Si](C)(C)C)n(-c3cccc(C#C[Si](C)(C)C)c3)c(=O)c12
<RX_7>OCCc1cncc(Br)c1
<RX_6>CCOC(=O)CCC1(CCC(=O)OCC)OC(CS)CS1
<RX_7>Cn1c(SCC2CC2)nnc1C(O)CC1CC1
<RX_5>CC(C)(C)OC(=O)NCc1cccs1
<RX_6>CSc1ccc(-n2ccc(OC3CCNCC3)cc2=O)cc1
<RX_2>CC(C)(C)OC(=O)N(CCOS(C)(=O)=O)Cc1cc(F)cc2cc[nH]c12
<RX_3>CC(C)(C)OC(=O)NC1(C#Cc2ccc(I)cc2)COC(C)(C)OC1
<RX_7>C[C@H](CCC(=O)O)[C@H]1CC[C@H]2[C@@H]3[C@@H](O)CC4C[C@H](O)CC[C@]4(C)[C@H]3CC[C@@]21C
<RX_1>FC(F)(F)c1ccc(N2CCNCC2)c(Cl)c1
<RX_1>O=C(Cc1ccccc1)N1CCN(CCCCC2(C(=O)NCc3ccccc3)c3ccccc3-c3ccccc32)CC1
<RX_7>O=C(CC12CC3CC(CC(C3)C1)C2)Nc1cccc2c1CCN(Cc1ccccc1)C2=O
<RX_7>COc1ccc(OCC(=O)CN)cc1OC
<RX_2>CC(C)(C)OC(=O)Nc1ccc(OC(F)(F)F)cc1NC(=O)CC(=O)c1cccc(-c2ccc(C3CC3)nc2)c1
<RX_6>COC(=O)CC1CCCCCC1N1CCNCC1
<RX_7>OCC1CCc2ccccc21
<RX_1>CN(CCO)c1ccc(Nc2nccc(-c3ccc(OC4CCOCC4)c(C#N)c3)n2)cn1
<RX_2>O=C(c1ccc(OCCCN2CCCCC2)cc1)N1Cc2ccc(F)cc2C1
<RX_2>C[C@H](CN(C)C(=O)C(C)(C)O)Oc1cccc2ncnc(Nc3ccc(OCc4ccccn4)c(Cl)c3)c12
<RX_4>CC(C)(C)c1csc(C2CC(c3ccc(OC(F)(F)F)cc3)CN(C(=O)N3CCC(C#N)CC3)C2)n1
<RX_7>c1ccc(NC[C@H]2CCCN2)cc1
<RX_1>N#Cc1ccc(OCc2ccccc2)cc1Cl
<RX_3>CN1c2cc(-c3cccc(CO)n3)ccc2N(CC2CC2(F)F)S1(=O)=O
<RX_1>O=C(c1ccc(Oc2nccnc2N2CCOCC2)cc1)c1nc2ccccc2[nH]1
<RX_1>CCOC(=O)c1c(Cc2cccc3ccccc23)c2ccccc2n1CC(=O)N(C)C
<RX_1>c1ccc2c(OC3CCCC3)c3ccccc3cc2c1
<RX_1>CN(C)C(=O)COc1cccc(-n2nc(C(F)(F)F)cc2-c2ccc(-c3cccc(S(C)(=O)=O)c3)s2)c1
<RX_9>NNC(=O)C1(c2cccs2)CCOCC1
<RX_9>NCc1cc(-c2ccccc2)on1
<RX_3>CCOCCSc1cc(C)c(-c2cccc(C=O)c2)c(C)c1
<RX_3>CCC(O)c1ccccn1
<RX_7>CCC(COCCBr)C(=O)OC
<RX_1>Oc1cc(COC(Cn2ccnc2)c2ccc(Cl)cc2Cl)c2ccccc2n1
<RX_2>COC(=O)c1sccc1NS(=O)(=O)c1ccc(C(C)(C)C)cc1
<RX_2>CCOC(=O)c1c(NC(=O)CC#N)cc(Cl)n1-c1ccc(-c2ccsc2)cc1
<RX_2>Cc1ccc(C(=O)Nc2ccccc2N2CCN(Cc3ccc(Cl)c(Cl)c3)CC2)cc1
<RX_2>CC1Cc2ccccc2N1C(=O)c1ccnc(Nc2ccc3c(c2)CC2(C3)C(=O)Nc3ncccc32)c1
<RX_1>Cc1ccccc1-n1cc(CN2CCC3(CC2)OCC(F)(F)c2cc(Cl)sc23)c(C)n1
<RX_6>Cc1nc2c([nH]1)-c1ccccc1N(C(=O)c1ccc(OCCCN3CCN(CCC(C)(C)C)CC3)c(C)c1)CC2
<RX_9>O=C(Nc1cccnc1)c1ccc2[nH]c3c(c2c1)CCCC3=NO
<RX_6>NC1Cc2ccccc2N(c2ccccc2)C1
<RX_1>CC(C)(C)OC(=O)N1CCOC(c2ccc(NC(=O)c3ccc(C(F)(F)F)cn3)cc2)C1
<RX_5>CCOC(=O)C1CN(C(=O)OC(C)(C)C)CCC1=O
<RX_1>CCNC(=O)N1CCc2nc(-c3ccc(OCCCN4CCCC4C)cc3)sc2C1
<RX_1>Cc1ncc(-c2cccc(Nc3nnc(Cc4ccc(F)cc4)c4ccccc34)c2)n1C
<RX_1>COc1cc(CCCC2OC(=O)NC2=O)ccc1OCc1nc(-c2ccccc2)no1
<RX_8>CC(C)(C=O)c1ccc2c(c1)OCO2
<RX_2>COc1ccc(C2=NN(C3CCN(C(=O)[C@H](Cc4c[nH]c5ccccc45)NC(=O)c4c[nH]c5c(-c6c(OCC7CC7)ccc7c6OCO7)ncnc45)CC3)C(=O)[C@@H]3CCCC[C@H]23)cc1OC
<RX_9>CCCCC(Cc1ccc(OCCCN)cc1)C(=O)OCC
<RX_3>COc1ccc(-c2ccc(=O)n(Cc3ccc(Cl)cc3F)c2)cn1
<RX_2>O=C(Nc1ccc2cc1CCc1cccc(c1)Nc1ncc(Cl)c(n1)N2)[C@@H]1CCCN1C(=O)Nc1ccccc1
<RX_9>Cc1cc([N+](=O)[O-])cc(C(N)=O)c1OC1CCN(C(=O)OC(C)(C)C)CC1
<RX_1>C[C@@]1(C(=O)Nc2ccc(F)nc2)CCCN1c1nc(Cl)nc(Nc2cc(C3CC3)n[nH]2)n1
<RX_6>Oc1ncc(OC(F)(F)C(F)F)cc1F
<RX_1>CC(C)(C)OC(=O)N1CCCC(Nc2ccccc2[N+](=O)[O-])C1
<RX_2>Cc1ccccc1CCNC(=O)c1ccc(Br)cc1
<RX_1>O=C(c1ccc(F)cc1)C1CCN(CCCO)CC1
<RX_8>CONC(=O)c1cc(N2CCC(NC(=O)c3[nH]c(C)c(Cl)c3Cl)CC2)nc(S(C)=O)n1
<RX_1>Cn1ccnc1C1CCN(C(=O)OC(C)(C)C)CC1
<RX_2>O=C1CCC(N2Cc3c(OCC4COc5ccccc5C4)cccc3C2=O)C(=O)N1
<RX_2>CC(C)(C)OC(=O)/C=C/c1ccn(S(=O)(=O)c2cccc(-c3ccccc3)c2)c1
<RX_1>CN(c1ccnc2[nH]ccc12)C1CCCN(Cc2ccccc2)C1
<RX_2>O=C(Nc1ncc([N+](=O)[O-])cc1Br)c1ccccc1
<RX_2>C[C@H](NC(=O)c1ccc(S(=O)(=O)Nc2ccccc2Oc2ccc(Cl)cc2Cl)cc1)C(=O)NCC1CCN(C(=O)OC(C)(C)C)CC1
<RX_1>Cc1ccc2nc(SCC(=O)OC(C)(C)C)[nH]c2c1
<RX_1>COC(=O)c1ccc(OCC(F)F)c(C)c1
<RX_1>CN(/N=C1/CCN2CCC1CC2)c1cccc(Br)n1
<RX_2>CSC(C(C)C(=O)NCCc1ccccc1)C1CCCN1C(=O)OC(C)(C)C
<RX_9>CCOCc1nc2c(N)nc3ccccc3c2n1CC1CC(C)=NO1
<RX_1>CCCS(=O)(=O)Nc1ccc(F)c(Nc2ncccc2-c2ncnc3c2ncn3C2CCCCO2)c1F
<RX_1>COC(=O)C(C)(C)CN1CCN(C2=Nc3ccc(Cl)cc3Cn3cc(C)cc32)CC1
<RX_1>O[C@H]1CCN(CCOc2n[nH]c3ncnc(Nc4ccc(OCc5ccccn5)c(Cl)c4)c23)C1
<RX_6>CC(C)C[C@H](N)CN[C@@H](Cc1ccc(OCc2ccccc2)cc1)C(=O)NC(C)(C)C
<RX_9>NCC1CCN(C(c2ccccc2)(c2ccccc2)c2ccccc2)CC1
<RX_3>CC(C)(C)OC(=O)NCc1ccc(-c2ccoc2)cc1
<RX_7>CC(O)c1ccc(NS(C)(=O)=O)c(Sc2ccc(Cl)cc2Cl)c1
<RX_2>COC(=O)[C@H]1CN(C(=O)[C@@H](NC(=O)OC(C)(C)C)C(C)C)C[C@@H]1c1ccccc1
<RX_1>CNCCNc1cc(N2CCS(=O)(=O)c3ccccc3C2)nc2ccc(C)cc12
<RX_2>O=S(=O)(Nc1ccc(Cl)nn1)c1ccccc1-c1ccccc1
<RX_2>COC(=O)[C@H](Cc1ccccc1)NC(=O)[C@H](CC(=O)O)NC(=O)OCc1ccccc1
<RX_2>C=C(C)C(=O)OCCCCCCn1c2ccccc2c2ccccc21
<RX_2>CN1CCC(N(C)c2ccc(NC(=O)Cc3ccc(-n4cnc5ccccc54)cc3)cc2C(F)(F)F)CC1
<RX_1>CCCCCCCN(CCc1csc(SC(C)(C)C(=O)OC(C)(C)C)n1)c1ccc([N+](=O)[O-])cc1
<RX_1>CCc1[nH]c2ncnc(Nc3cc4cn[nH]c4cc3OC(C)C)c2c1C
<RX_8>O=Cc1ccc(NC(=O)CCl)cc1
<RX_3>COc1cccc(-c2cc(F)ccc2[C@H]2Cc3nc(N)nc(C)c3C(NOC3CCCCO3)=N2)n1
<RX_1>Cc1nsc(CCCOc2c(C)cc(-c3noc(C)n3)cc2C)n1
<RX_1>COC1COCCC1N[C@@H]1CC[C@@](C(=O)N2CCN(c3cccc(C(F)(F)F)n3)CC2)(C(C)C)C1
<RX_6>CC(C)(Oc1ccc2c(c1)C(c1ccccc1)=CC2)c1ccc(C(=O)O)cc1
<RX_1>CCOC(=O)c1nc(Cl)ncc1N1CCOCC1
<RX_2>CCCCOC(=O)N[C@@H](Cc1ccc(C#N)cc1)C(=O)N1CCN(S(C)(=O)=O)CC1
<RX_7>N#Cc1ccc(C(O)CBr)cc1
<RX_2>O=C(Nc1ccccc1S(=O)(=O)F)NC1CCCCC1
<RX_2>O=C(O)C(F)(F)F
<RX_6>O=C(O)C1=Cc2c(F)cccc2OC1C(F)(F)F
<RX_1>CCNc1ccc2nc(S)sc2c1
<RX_2>CCOC(=O)[C@H](CCc1ccccc1)N[C@@H](C)C(=O)N1[C@H](C(=O)O)C[C@H]2CCCC[C@@H]21
<RX_2>CCCCNC(=O)NCCc1nc(-c2ccc(-c3ccccc3)cc2)c[nH]1
<RX_2>CCCC1CC(=O)N(Cc2cncn2CC(=O)NCc2ccccc2)C1
<RX_1>CCOC(=O)c1cc2cc(OC(F)(F)F)ccc2n1CC#N
<RX_9>Nc1nccc(-c2sc(N3CCOCC3)nc2-c2cccc(NS(=O)(=O)c3ccoc3)c2Cl)n1
<RX_1>CN1C(=O)COc2ccc(OC3CCN(C(=O)OC(C)(C)C)CC3)cc21
<RX_6>CN1C(=O)N(Cc2cccc(C(F)(F)F)c2)CC1CCOc1ccc(CC(C)(Oc2ccccc2)C(=O)O)cc1
<RX_1>Cc1cc(/C(F)=C/c2ccc(C(C)(C)C(F)(F)F)cc2)nn1Cc1cccc(N2CCC(O)CC2)c1
<RX_3>Clc1cccc2nn(CCC#Cc3ccccn3)nc12
<RX_6>Cc1ccc(S(=O)(=O)c2ccc(F)cc2)cc1S(=O)(=O)NC1CCNCC1
<RX_2>C=CCNC(=O)c1ccc2c(c1)nc(COc1ccccc1)n2Cc1ccc(OC(F)(F)F)cc1
<RX_7>CSc1ccc(CO)cc1C#N
<RX_7>CN(C)CCN(C)c1nc2ccc(N)cc2s1
<RX_1>CCOC(=O)c1cc(Br)c(CN2CCN(C(=O)OC(C)(C)C)CC2)c(Br)c1N
<RX_3>COc1ccc(C2=C(c3cc(F)cc(F)c3)c3ccc(OCCC4CCN(S(C)(=O)=O)CC4)cc3C2=O)cc1F
<RX_4>CC(=O)OC(CC1CO1)c1ccc(C#N)cc1
<RX_1>CC(=O)NOCCCCn1cnc2c(N)nc3c(c21)CCCC3
<RX_2>CCN1C(=O)C(C)(C)c2cc3[nH]c(-c4n[nH]cc4NC(=O)c4ccc(C)s4)nc3cc21
<RX_5>CC[C@@H](NC(=O)C(F)(F)F)c1ccccc1
<RX_2>CCCCCCC(Nc1ccc(C(=O)NCCC(=O)OCC)cc1)c1cc2cc(Cl)ccc2n1C
<RX_4>CCOC(=O)c1nn(CCO)c2c1CCc1c-2cnn1C(c1ccccc1)(c1ccccc1)c1ccccc1
<RX_8>CC(=O)C1(CCO[Si](C)(C)C(C)(C)C)CCN(C(=O)OC(C)(C)C)CC1
<RX_2>C/C=C(/C=C/COC(=O)NCC)CC
<RX_1>Cc1ccn(-c2ccc(C(=O)N3Cc4cccnc4Nc4ccccc43)c(Cl)c2)n1
<RX_3>COc1ccc(-c2nc(N)c(C(N)=O)nc2-c2ccc(=O)n(C(C)C)c2)cc1
<RX_3>CC(C)(C)OC(=O)N1C[C@H](CCC2CCCCC2)OC[C@@H]1[C@@H](O)[C@H](Cc1ccccc1)[N+](=O)[O-]
<RX_1>CN1CCN(c2cc3c(F)cc(F)cc3c(=O)[nH]2)CC1
<RX_1>CC(C)c1ccc2[nH]c(=O)n(C3CCN(C(=O)OC(C)(C)C)CC3)c2c1
<RX_1>Cc1cc(OC[C@@H](C)CO)cc(C)c1Br
<RX_1>CCCCc1ncc(C(=O)OCC)c(NCc2ccc(-c3ccccc3C(=O)OC(C)(C)C)cc2)n1
<RX_6>O=c1ccn(CC(O)CO)c(C(O)c2ccccc2)c1O
<RX_2>COc1ccc(CN2CCN(C(=O)Oc3ccc(NC(=O)CC4CCCCC4)cc3)CC2)cc1
<RX_8>COc1ccc2c(S(=O)c3ccccc3)ccnc2c1
<RX_3>Cn1ccc(-c2cc3c(cn2)OC(C2CCN(C(=O)OC(C)(C)C)CC2)C3)cc1=O
<RX_6>O=C(O)c1ccc(C2OCCCO2)cc1F
<RX_1>CC(C)(C)SCc1ccc2c(c1)nc(C(C)(C)C)n2CC1CCOCC1
<RX_6>COc1cc(Cl)c2c(c1Cl)C=C(C(=O)O)C(C(F)(F)F)O2
<RX_2>COc1cc(C)c(-c2cccc(S(=O)(=O)c3cc(C(=N)NC(=O)OC(C)(C)C)sc3SC)c2)c(NC(=O)CBr)c1
<RX_7>Cc1c(N)cc(C(=O)O)cc1F
<RX_6>CCOC(=O)c1cnc(COc2cc3c(cc2N)CCC3)cn1
<RX_7>CCOC(=O)CCCC1Cc2ccccc2N(CCCN(C)C)c2ccccc21
<RX_1>CC(C)Cn1c(CN2CCNCC2)nc2c(N)nc3ccccc3c21
<RX_1>CC(C)(C)OC(=O)N1CCCC(N2CCOCC2)C1
<RX_7>COC(=O)CCc1cc(Cl)ccc1C(=O)O
<RX_1>COc1ccc(CN(C(=O)c2csc3c(SC)ncnc23)c2cc(OC)cc(OC)c2)cc1
<RX_7>CC(C)(C)CN1CCN(c2ccc(N)cc2C(F)(F)F)CC1
<RX_2>CCC(=O)NCC1CCC(Nc2nc3c(s2)CCOc2ccccc2-3)CC1
<RX_2>N#Cc1ccncc1NC(=O)Cc1nc2ccccc2[nH]1
<RX_3>Cc1cc(C#Cc2ccc(F)cc2)c(Br)c(=O)n1Cc1cccnc1
<RX_2>CCO/C=C/C(=O)Nc1ccc(Br)cc1C
<RX_1>CCOC(=O)c1cc(F)c(N2CCC(NC(=O)OC(C)(C)C)C2)cc1F
<RX_1>COc1ccc(-c2cc(=O)c3c(OC)c(I)c(OC)cc3o2)cc1
<RX_2>CC(C)N(CCO)C(=O)c1cccc(Br)c1
<RX_2>O=C(NS(=O)(=O)N1CC(F)C1)c1cc(C2CC2)c(OCC2CCCCC2)cc1F
<RX_2>O=C(N[C@@](Cc1ccccc1)(c1cc(F)cc(OC(F)(F)C(F)F)c1)c1ccc(Cl)cn1)Oc1ccc([N+](=O)[O-])cc1
<RX_7>Cc1ccc2c(Nc3cccc(C(F)(F)F)c3)nccc2c1N
<RX_1>CC(=O)N1CCc2c(sc(C)c2CCN2CCN(c3nc4ccc(Cl)cc4s3)CC2)C1
<RX_2>CCCCOC(=O)c1ccc(-c2nc(C(Cl)(Cl)Cl)nc(C(Cl)(Cl)Cl)n2)cc1
<RX_6>NC(=O)c1[nH]cc(N)c1-c1ccc(NC(=O)Nc2cc(C(F)(F)F)ccc2F)cc1
<RX_9>CC(NC(=O)OC(C)(C)C)c1ccc(C(=NO)C(F)(F)F)cc1
<RX_5>CSSC(CN=[N+]=[N-])C[C@H](NC(=O)OC(C)(C)C)C(=O)O
<RX_1>CC(C)(C)OC(=O)N1CCC(Oc2ccc(-n3ccc4cc(C(=O)NCCO)ccc43)nc2)CC1
<RX_2>CCCCCc1cccc(CNC(=O)c2ccc(C)nc2N)c1
<RX_7>Cc1cc(-c2nc3ccc(N)cc3c(=O)[nH]2)cc(C)c1O
<RX_6>CCNc1cc(N)ccc1[N+](=O)[O-]
<RX_1>C=CCC1CCCN(c2ccc(N)cc2Cl)C1=O
<RX_2>O=C(CC(=O)c1ccccc1)NCC1CC1
<RX_1>COCCC#Cc1cc(Cl)c(Nc2ncnc3cc(OCCCN4CCN(C)CC4)c(OC)cc23)c2c1OCO2
<RX_4>COc1cc(C(=O)N2CCC(CCN3CCC(Nc4nc5ccccc5n4CCCCc4nnn[nH]4)CC3)(c3ccccc3)C2)cc(OC)c1OC
<RX_6>N#Cc1ccc(Cn2cncc2CCNC(=O)[C@@H]2Cc3ccccc3CN2)cc1
<RX_7>FC(F)(F)c1ccc(-c2ccc3c(c2)CCCN3)cc1
<RX_2>CNC(=O)c1cccc(CN2CCC(Nc3ncnc4sc(Cl)cc34)CC2)c1
<RX_1>CCOC(=O)CN(c1ccccc1)C(C)C
<RX_2>CCCCC(CC)C(=O)Oc1c(I)cc(I)cc1I
<RX_1>Ic1cc(I)c(OCCC(c2ccccc2)c2ccccc2)c(I)c1
<RX_6>O=C(O)C1(Oc2ccc(Cc3cc([C@@]4(O)O[C@H](CO)[C@@H](O)[C@H](O)[C@H]4O)ccc3Cl)cc2)CCCC1
<RX_6>CN(CC[NH3+])C(=O)n1nc(Cn2nnc3c(Oc4cc(Cl)cc(C#N)c4)c(Cl)ccc32)c2cccnc21
<RX_1>CC(C)(C)CNc1cc(O)nc2ccccc12
<RX_6>N#Cc1ccc(COc2ccc(C[C@H](NC(=O)c3cc4cc(-c5ccc(Cl)cc5)ccc4s3)C(=O)O)cc2)cc1
<RX_1>N#Cc1ccc(OCCCO)cc1
<RX_9>CC(C)c1ccc(Cl)cc1C=NO
<RX_1>CCCNCc1nc(-c2ncn3c2[C@@H]2CCN2C(=O)c2ccccc2-3)no1
<RX_2>CN(C(=O)CCSC(c1ccccc1)(c1ccccc1)c1ccccc1)c1cn(-c2cccnc2)nc1Cl
<RX_3>Cc1ccc(-n2nccn2)c(C(=O)N2CCC[C@@H](C)[C@H]2CNc2ncc3cc(C)ccc3n2)c1
<RX_1>COc1cccc(S(=O)(=O)N2c3cc(Cl)ccc3-c3ccccc3C2C)c1
<RX_2>COc1ccc(CN2CCN(C(=O)c3ccc(-c4cnc5c(c4)N(Cc4cc(Cl)ccc4C(F)(F)F)CCN5)cc3)CC2)cc1
<RX_8>O=Cc1cccc(CBr)c1
<RX_2>COc1ccc(Nc2ccccc2NC(=O)c2sccc2Br)cc1
<RX_1>CCN(CC)c1ccc(Nc2cc(N(Cc3ccc(OC)cc3)C3CC3)c3ncc(C#N)n3n2)cc1
<RX_6>CCCCCNC(=O)C(N)Cc1ccc([N+](=O)[O-])cc1
<RX_6>N#Cc1ccc2c(c1)CCN2
<RX_6>NC(=O)Nc1cc(-c2ccc(Cl)cc2)sc1C(=O)N[C@H]1CCCNC1
<RX_6>C#Cc1cccc2oc(C(=O)OCC)c(C)c12
<RX_2>CCOC(=O)C1=Cc2cccc(NS(=O)(=O)N(C)C)c2OCC1
<RX_1>CC(C)(C)[SiH2]OC(C)(C)c1cc(Cl)nc(Nc2ncc(C#N)s2)c1
<RX_2>CCn1cc(CN(C(=O)C2CCCc3cc(OCc4ccccc4)ccc32)c2ccc(C(C)C)cc2)cn1
<RX_2>O=C(NCc1nccs1)c1[nH]c2ccc(Br)cc2c1S(=O)(=O)N1CCCC1
<RX_6>N[C@@H](Cc1ccccc1)C(=O)NCC(=O)O
<RX_2>CCCC(NC(=O)C(O)C(C)C)C(=O)Nc1cn(C(C)(C)CC(=O)OC)cn1
<RX_3>Cc1ccc(-c2cccc(C(=O)NCCc3c[nH]c4ccc(Cl)cc34)c2)cc1C
<RX_1>Cc1csc2c(NCC(C)(C)C)nc(Cl)nc12
<RX_7>Nc1ccc(NCC2CCOCC2)nc1
<RX_4>CC(=CCOc1ccc2c(c1)OCCC2)CCC1OC1(C)C
<RX_1>Clc1cc(N2CCCC2)nc(NC2CCCC2)n1
<RX_6>COCC[C@@H]1CCCNC1
<RX_7>COc1ccc(N)c(NCC(OC)OC)n1
<RX_7>Nc1ccc(Cl)c(OCC2CC2)c1
<RX_9>Cc1ccc(Sc2ccc(CN)cc2)cc1
<RX_6>O=C(O)CSCCCCc1ccccc1
<RX_1>COc1cc([N+](=O)[O-])ccc1-n1cnc(C)n1
<RX_6>Nc1ccc(Br)c(O)c1C(=O)O
<RX_1>c1ccc(CCCN2CCN(CCOCc3ccccc3)CC2)cc1
<RX_7>CC(C)[C@H](NC(=O)OCc1ccccc1)C(=O)N[C@@H](C)C(=O)N[C@@H](CC(=O)OC(C)(C)C)C(O)c1nc2ccccc2o1
<RX_6>O=C(C1=C(c2ccccc2)CCc2ccccc21)c1ccc(O)cc1
<RX_1>COc1ccccc1N1CCN(C(=O)CCCCCN2CC=C(c3c[nH]c4cc(F)ccc34)CC2)CC1
<RX_6>Nc1nc(Cl)c(-c2ccc(Cl)cc2)cc1C(=O)O
<RX_1>N#Cc1cn(-c2ccnc(Cl)c2)cc1-c1ccccc1
<RX_3>CC(C)OC(=O)N1CCC(COc2ccc(-c3ccc(S(C)(=O)=O)cc3)nc2F)CC1
<RX_6>Nc1ccc(S(=O)(=O)Nc2ccc3[nH]nc(-c4ccccc4)c3c2)cc1
<RX_2>CCC(CC)(c1ccc(NC(=O)CCCC(=O)OC)c(C)c1)c1ccc(OS(=O)(=O)C(F)(F)F)c(C)c1
<RX_7>CC(C)(C)OC(=O)N1CCCC[C@H]1c1nc2cc(Br)sc2c(=O)[nH]1
<RX_1>COc1cc(Nc2cc(Oc3cc(C)c(C)nc3-c3cccc(C)n3)ccn2)cc(OC)c1OC
<RX_2>Cc1ccc(S(=O)(=O)NC(=S)Nc2ccc(Cl)cc2)cc1
<RX_2>CC(Oc1ccc(Oc2ncc(Cl)cc2Cl)cc1)C(=O)OCCSCc1ccccc1
<RX_1>C[C@H](Nc1ncnc2[nH]ccc12)c1nc2cccc(F)c2c(=O)n1-c1cccc(OCC(F)(F)F)c1
<RX_2>CNC(=O)CN(C)c1n[nH]c2ccc([N+](=O)[O-])cc12
<RX_6>O=C(O)c1ccc(-c2cn3c(n2)sc2ccccc23)cc1
<RX_1>COCCOCCOc1cc(C(C)(C)C)c(OC)cc1C(C)(C)C
<RX_6>O=C(N[C@@H]1CCOc2ccccc21)[C@@H]1CN2CCC[C@@H]2CN1
<RX_1>Fc1ccc2c(CCCN3CC[C@H]4[C@@H](C3)c3cccc5c3N4CCO5)n[nH]c2c1
<RX_6>CC(C)Oc1ccc(-c2cnc(-c3ccc4c(c3)CCNCC4)s2)cc1Cl
<RX_1>COc1cc2c(Oc3ccc4cccnc4c3)ncnc2cc1OCCN1CCOCC1
<RX_2>N#Cc1ccc(CCC(=O)N2CCCc3cc(S(=O)(=O)Nc4ccccc4)ccc32)cc1
<RX_3>CCOC(=O)c1c(-c2ccc(F)cc2)c(-c2ccc(F)cc2)c(C=O)n1C(C)C
<RX_1>c1cnc(N2CCOCC2)cn1
<RX_1>Cc1nccn1-c1cncc(NCc2ccc(F)cc2)n1
<RX_6>Cc1nc(-c2ccc(C(F)(F)F)cc2)sc1CCN1CCc2ccc(OC(C)(C)C(=O)O)cc21
<RX_9>COc1cc(C=O)ccc1O
<RX_1>OCCCOCc1ccccc1
<RX_6>CCc1ccc2nnc(C(=O)O)cc2c1
<RX_2>CCCCCCC(CCCCCCCCCCC(=O)O)OC(=O)c1ccc([N+](=O)[O-])cc1
<RX_6>CC(=O)c1ccc(N)c(Cl)n1
<RX_6>N[C@@H]1C[C@H]1c1cccc(C(=O)NC2CCOCC2)c1
<RX_1>O=S(=O)(c1ccc(Cl)cc1)C(c1cc(F)ccc1F)c1cc(NCCCNc2ncccn2)ncc1Cl
<RX_3>CSc1cccc(C(=NOCc2csc(C#CC3CC3)n2)c2nnnn2C)c1
<RX_7>CC(C)(CCc1ccc(O)cc1)NCc1ccccc1
<RX_9>N#Cc1cc(C(F)(F)F)cc(C#N)c1N
<RX_7>Oc1ccc(C(O)C(F)(F)F)cc1
<RX_2>CN1CCCN(C(=O)CC2CCN(c3ncc(-c4ccccc4)cc3NC(=O)c3cccc(Cl)c3)CC2)CC1
<RX_6>O=C(Nc1ccc(N2CCC(C(=O)O)CC2)nc1)c1nnc(Nc2ccccc2F)o1
<RX_2>CC(=O)N1C[C@H](O)C[C@H]1C(=O)N1C[C@@H](N(C)C(=O)C(C)(C)c2cc(C(F)(F)F)cc(C(F)(F)F)c2)[C@H](c2ccccc2)C1
<RX_1>O=c1[nH]cnc2cnc(OCc3ccccc3)cc12
<RX_7>CCN1C(=O)Cc2cc3c(cc21)C(O)CO3
<RX_2>CCC1=C(C(=O)OCc2ccccc2)C(c2ccc(F)c(F)c2)N(C(=O)OC)C(OC)=N1
<RX_2>O=C1CCCN1C1CCN(CC(O)Cn2nc(-c3ccc(C(F)(F)F)c(SCCN4CCCCC4)c3)c3c2CCN(S(=O)(=O)c2ccccc2)C3)CC1
<RX_1>CC(C)(C)OC(=O)COC1CCN(c2ccc([N+](=O)[O-])cn2)C1
<RX_2>CCOC(=O)c1ccccc1Oc1cccc(F)c1
<RX_3>CC(C)(C)OC(=O)NC1(c2ccc(-c3oc4ccnc(-c5cn[nH]c5)c4c3-c3ccccc3)cc2)CCC1
<RX_6>COc1cnc(C(=O)O)c(OCc2ccccc2)c1OC
<RX_6>CC(=O)N1CSC2C(NC(=O)COc3ccccc3)C(=O)N2C1C(=O)O
<RX_1>Oc1cc(Nc2ccccc2)ncn1
<RX_4>CCCCCc1nc2cc(N3CCN(C(=O)c4ccccc4C(F)(F)F)CC3)ccc2[nH]1
<RX_1>COC(=O)c1sc(-n2cnc3cc(Cl)c(Cl)cc32)cc1OCc1cccs1
<RX_6>Clc1ccc2[nH]c(C3CNC3)nc2c1
<RX_1>C=C(C)COC[C@H]1CCCN1C(=O)OC(C)(C)C
<RX_6>CC(C)(COC(c1ccccc1)(c1ccccc1)c1ccccc1)C(=O)O
<RX_2>CN1CC=C(c2cn(S(=O)(=O)c3ccccc3)c3ccc(C#N)cc23)CC1
<RX_1>Cn1ncc2cc(Oc3ccc([N+](=O)[O-])cc3F)c(N=C(c3ccccc3)c3ccccc3)cc21
<RX_7>CCOC([PH2]=O)(c1ccc(N)cc1)P(=O)(OCC)OCC
<RX_2>CS(=O)(=O)c1ccc([C@@H](CC2CCCC2)C(=O)Nc2nc3ccccc3o2)cc1Cl
<RX_1>CC(C)n1ccc(B2OC(C)(C)C(C)(C)O2)n1
<RX_6>COc1cccc(-c2oc(C)cc2C(=O)O)c1
<RX_2>CC(C)C(=O)Nc1cccc(C2CCN(CC[C@H](NC(=O)c3ccc(Oc4cc(Cl)cc(Cl)c4)[nH]3)c3ccccc3)CC2)c1
<RX_2>CCOC(=O)NNc1nnc(-c2ccccc2)c(C)n1
<RX_2>O=[N+]([O-])c1ccc(Cl)c(S(=O)(=O)N2CCOCC2)c1Cl
<RX_1>Cc1cc(N2CCN(C(=O)OC(C)(C)C)CC2)ccc1[N+](=O)[O-]
<RX_2>O=C(NCc1nccnc1Cl)[C@@H]1CC[C@@H]2CCCC(=O)N2C1
<RX_4>c1ccc(CCc2nc3ccccc3[nH]2)cc1
<RX_10>OCCCCC[C@@H](O)c1ccc(-c2ccc(Cl)cc2Cl)cc1
<RX_7>COc1ccc2nc(-c3ccc4ccccc4c3)sc2c1N
<RX_2>C=C(C)C(=O)NCCN
<RX_7>CCOC(CNCc1cccc(O)c1O)OCC
<RX_1>COc1nc(NCCO[Si](C)(C)C(C)(C)C)nc(OC)c1NC(=O)c1csc(Oc2cc(C(C)C)ccc2C)n1
<RX_2>Cc1ccc(S(=O)(=O)Nc2ccc(I)cn2)cc1
<RX_2>CCS(=O)(=O)c1ccc(Cl)cc1CNC(=O)c1cc(Cl)c(CO)c(C(F)(F)F)c1
<RX_1>CC(C)=CCn1ccnc1[N+](=O)[O-]
<RX_2>COc1ccc(Cn2cc(NC(=O)c3cc(-c4cc5ccccc5n4C(=O)OC(C)(C)C)c(=O)n(COCC[Si](C)(C)C)c3)cn2)cc1
<RX_1>CC(C)CCCCCCCOc1ccc(O)c(C(=O)Cc2ccccc2)c1
<RX_1>Cn1ccc(Nc2ncc(Cl)c(CCc3ccccc3C3(C(N)=O)CC3)n2)n1
<RX_2>COc1ccc(C2=NN(C3CCN(C(=O)[C@H](CCC(=O)OCc4ccccc4)NC(=O)OC(C)(C)C)CC3)C(=O)[C@@H]3CCCC[C@H]23)cc1OC
<RX_2>O=S(=O)(Nc1ccncn1)c1cc(Cl)c(F)cc1F
<RX_1>COC(=O)[C@H](Cc1ccc2c(c1)OCC(c1ccc(OCc3ccc(Cl)c(Cl)c3)cc1)O2)NC(=O)OC(C)(C)C
<RX_6>N[C@H](CCc1nnc(-c2ccc3cnccc3c2)o1)Cc1ccc(C(F)(F)F)cc1
<RX_2>CC(=O)OC(C)(C)C(=O)NS(=O)(=O)c1cc(Cl)ccc1OCC(=O)N1C[C@H](C)N(Cc2ccc(F)cc2)C[C@H]1C
<RX_1>COC(=O)C(C)Oc1ccc(Oc2cc(-n3nc(C)n(C(F)F)c3=O)c(Cl)cc2Cl)c(Cl)c1
<RX_1>CCCCCCCNC(=O)N(C)c1cccc(-c2ccc(CCC(=O)OC)cc2OCc2cccc(F)c2)c1
<RX_1>C[C@H](c1ccccc1)N(CC(=O)OC(C)(C)C)S(=O)(=O)c1ccc2c(Cl)cnc(NC(=N)N)c2c1
<RX_2>NC(=O)c1sc2ncnc(-c3cccc(NC(=O)Cc4ccccc4)c3)c2c1N
<RX_2>CN(c1ncnc2[nH]ccc12)[C@H]1C[C@H](NS(=O)(=O)CC2CC2)C1
<RX_1>CCN(C(=O)OC(C)(C)C)c1cccc(-c2ccc(C(=O)OC(C)(C)C)c([N+](=O)[O-])c2)c1
<RX_9>N[C@@H]1C(=O)Nc2ccccc2C[C@@H]1c1ccccc1
<RX_6>COC1CN(C(=O)OCc2ccccc2)CC1(C)C(=O)O
<RX_6>Nc1cc(Cl)ccc1C(=O)c1cccc(O)c1
<RX_3>N#CC1(Nc2ccccc2)CCN(C2CCC(c3ccc(F)cc3)(c3ccc(F)cc3)CC2)CC1
<RX_4>COCCCOc1cc2c(cc1OC)C=NC(C1CCC1)C2
<RX_1>N#Cc1cccc(C=Nn2c(=O)c(C3=NS(=O)(=O)c4ccccc4N3)c(O)c3sccc32)c1
<RX_1>N#Cc1cnn(-c2c(Cl)cc(C(F)(F)F)cc2Cl)c1N1CCC1=O
<RX_2>CC(=O)N1CCC(NC(=O)OC(C)(C)C)C1
<RX_6>COc1ccc(F)c(-c2ccc(OCc3cc(C(CC(=O)O)C4CC4)ncn3)nc2CC(C)(C)C)c1
<RX_1>Cc1cc(OCc2c(C(C)C)nnn2-c2c(Cl)cccc2Cl)ccc1Br
<RX_6>O=C(O)Cc1ccc(-c2onc(-c3ccccc3)c2C(=O)NCCOc2ccc(Cl)cc2Cl)c(Cl)c1
<RX_7>OCc1ccc(CN2CCOCC2)c(Cl)c1
<RX_1>C=COCCOCCOCCOCCOCCOCCOCCOCCOCCOCCOC
<RX_1>CC(C)N1CCC[C@H](COc2ccc(Cl)c(C(=O)NC(=O)Nc3nc4ccc(S(C)(=O)=O)cc4s3)c2)C1
<RX_1>CCOC(=O)C(C)(C)Oc1ccc(OCc2cnc(-c3ccc(OC(F)(F)F)cc3)nc2COC)cc1C
<RX_6>CCNC(=O)Nc1cc(-c2nc(C(F)(F)F)cs2)c(-c2cc(-c3n[nH]c(=O)o3)cnc2OC2CCNCC2)cn1
<RX_2>CCOC(=O)CCN(C)C(=O)c1ccc(NC(c2oc3ccc(OCC4CC4)cc3c2C)C(C)C)nc1
<RX_2>CNC(=O)CCSCc1csc(NC(N)=NCC(F)(F)F)n1
<RX_2>COc1ccc(C2c3cc(OC)c(OC)cc3CCN2C(=O)NCCN(C(C)C)C(C)C)cc1
<RX_1>COc1ccc2[nH]cc(CCCNCC3COc4ccccc4O3)c2c1
<RX_9>Cc1c(C(N)=O)sc2ncnc(Nc3ccc(F)cc3O[C@H]3CCN(C(=O)OC(C)(C)C)C3)c12
<RX_6>Cc1ccc(NC(=O)c2cc(N3CCN(C)CC3)cc(C(C)(C)C)c2)cc1-n1ccn2nc(-c3cn[nH]c3)cc12
<RX_2>O=c1cccccc1OS(=O)(=O)c1ccccc1
<RX_1>O=S(=O)(c1ccc(Cl)cc1)N(Cc1ccc(-c2ncco2)cc1)[C@@H]1CCCCC[C@@H]1CO
<RX_2>CCOC(=O)Nc1c(N)nc(-c2nn(Cc3ccccc3F)c3ncccc23)nc1N
<RX_1>CCOC(=O)c1cn(-c2ccc3c(c2)sc(=O)n3C)c(=O)n(C2CCc3c(OC)cccc32)c1=O
<RX_2>COc1ccccc1-c1nc(C(=O)Nc2ccc(F)cc2)cn1-c1ccc(C)cc1
<RX_1>COc1ccc(C(=O)c2cnn(C)c2OCc2ccc3ccccc3c2)c(Cl)c1N=C1CCCCS1=O
<RX_7>Nc1ccccc1NCc1ccccc1
<RX_6>Cc1cc(C)cc(Oc2ccc(C(=O)O)cc2S(=O)(=O)N2CCNCC2)c1
<RX_3>CCC(=C(c1ccc(O)cc1)c1ccc(O)cc1)c1ccccc1
<RX_6>O=C(O)c1ccccc1-c1ccc(Cn2c(-c3cscn3)nc3ccccc32)cc1
<RX_1>COC(=O)CNC1CCCc2ccc(OC)cc21
<RX_8>Cc1cc2c(-c3ccccc3)c(C=O)n(C)c(=O)c2cc1C
<RX_2>COc1ccc2cccc(CCNC=O)c2c1
<RX_3>CCc1ccc(C(Br)COc2ccc(C=C3SC(=O)NC3=O)cc2)nc1
<RX_1>COCCOc1cc(Br)ccc1OC
<RX_1>CCOC(=O)c1cc2c(c(OCc3ccccc3)c1)CCO2
<RX_2>COc1cc(C)cc(OC)c1C1=NC(NC(=O)C(Cc2ccccc2)NC(=O)OC(C)(C)C)C(=O)N(C)c2ccccc21
<RX_3>CCCCOP(=O)(OCCCC)c1ccsc1-c1sccc1P(=O)(OCCCC)OCCCC
<RX_3>CC(C)(C)OC(=O)n1cc(-c2ccc3c(c2)C(=O)NS3(=O)=O)c2ccc(F)cc21
<RX_1>N#Cc1cnc(Nc2cc3cccc(Br)c3cn2)cn1
<RX_3>c1coc(-c2cnc3c(c2)CC2(CN4CCC2CC4)O3)c1
<RX_1>O[C@@H](CNCc1ccc(Cl)nc1Cl)c1ccccc1
<RX_1>CC(C)(C)OC(=O)N1CCC(Nc2nc(Cl)cc3ccccc23)CC1
<RX_2>CCOc1noc(C2CC(c3ccc(CC(F)(F)F)cc3)CN(C(=O)Oc3ccc([N+](=O)[O-])cc3)C2)n1
<RX_1>CCCCCCOC(=O)C(Cc1cc(=O)[nH]c2ccccc12)NC(=O)c1ccc(Cl)cc1
<RX_1>CCC1(N(C)C)CN(C(c2ccccc2)c2ccccc2)C1
<RX_2>CN(C)Cc1ccc([C@H]2CC[C@H](OC(=O)c3ccc(Cl)cc3)CC2)cc1
<RX_7>COC(=O)CNC(=O)c1cccc(N)c1
<RX_2>CN(CCc1ccncc1)C(=O)Nc1ccc2c(c1)-c1ccccc1S2=O
<RX_3>CC(C)(C)OC(=O)n1cc(-c2ccc3c(c2)CNS3(=O)=O)c2ccc(F)cc21
<RX_2>COc1c(NC(=O)NC2Cc3ccccc3C2)cc(C(C)(C)C)cc1C(O)C(F)(F)F
<RX_1>O=C1Cc2c(NCC(=O)OCc3ccccc3)cccc2N1
<RX_1>CCOc1cc(OC(C)C)c(F)c(C(Nc2ccc3cnccc3c2)c2nc(-c3ccccc3)cn2C(c2ccccc2)(c2ccccc2)c2ccccc2)c1
<RX_9>CC(C)Oc1ccc(B2OC(C)(C)C(C)(C)O2)cc1Cl
<RX_2>CCOC(=O)c1ccc(NC(=O)c2cc(Cl)ccc2OC)cc1OCC
<RX_1>CC(C)(C)OC(=O)NCc1ccn(-c2ccnc(C(F)(F)F)c2)c(=O)c1
<RX_1>COC(=O)CN1CCC(c2ccc(S(=O)(=O)c3cccc(F)c3)cc2C)C1
<RX_1>CCOc1ccc(Nc2c(Cl)c(Cl)nn3ccnc23)cc1
<RX_2>CNC(=O)Nc1ccc(Oc2ccc3sncc3c2)c(C(F)(F)F)c1
<RX_6>O=C(O)Cc1cc(OCCCN(Cc2cccc(C(F)(F)F)c2Cl)CC(c2ccccc2)c2ccccc2)ccc1Br
<RX_6>O=C(O)c1cc(F)cc(N2CCOCC2)c1
<RX_2>O=C(C1CC1)N(Cc1cc(=O)[nH]c2c(F)c(F)ccc12)c1cccc(Cl)c1
<RX_3>Fc1ncccc1-c1cscc1Br
<RX_9>N#Cc1csc2c(NC(=O)Cc3ccc4ccccc4c3)ncn12
<RX_3>O=Cc1cc(CN2CCOCC2)c[nH]1
<RX_5>CC(C)(C)OC(=O)N1CCC(c2cnc(NC(=O)C(F)(F)F)s2)CC1
<RX_2>Cc1cccc(NC(=O)NCC(=O)N(CC(=O)N(CC(=O)OC(C)(C)C)c2ccccc2)c2ccccc2)c1
<RX_9>COC(=O)c1nc(C#N)c2cc(Oc3ccccc3OC)ccc2c1O
<RX_7>COc1cc(N)ccc1Oc1ccc(Cl)c(Cl)c1
<RX_6>Cc1cnc(C)c(N2CCNCC2)n1
<RX_6>Cc1c(NC(=O)N2CCC(C(=O)O)CC2)ccc2c1c1ccccc1n2C(C)C
<RX_1>O=C(O)c1cccc(COc2ccc(-c3cc(Cn4cc5nc(-c6cccc(F)c6F)nc-5cn4)on3)cc2)c1
<RX_7>Nc1cccc2c1CNC2=O
<RX_2>Cc1ccc(C(=O)N2CCN(c3nc4cc(F)cc(F)c4c(Nc4cncc(N5CCOCC5)c4)c3C)CC2)o1
<RX_6>O=C(O)c1cccc(-c2cccc(NS(=O)(=O)C(F)(F)F)c2)c1
<RX_2>Cc1ccc(-c2ccccc2C(=O)N2C[C@H]3C[C@H]3[C@H]2CNC(=O)c2cccc3occc23)cc1
<RX_9>CN(CCc1ccc(-c2nc3cccc(C(N)=O)c3o2)cc1)C(=O)OCc1ccccc1
<RX_1>O=C1COC2(CCN(c3ccc(Nc4ncc5c6ccncc6n(C6CCCC6)c5n4)nn3)CC2)CN1
<RX_1>Cc1ccc(NC(=O)Nc2ncc(Sc3nncn3C)s2)c(C(=O)C2CCCC2)c1
<RX_1>CC1(C)OB(c2cnn(CCCN3CCOCC3)c2)OC1(C)C
<RX_2>NNC(=O)c1cc(O)cc(Oc2cccc(C(F)(F)F)c2)c1
<RX_1>CCCN(CCOc1ccc(C#Cc2ccc(-c3ccc(Cl)cc3)cn2)cc1)CC1(O)CC1
<RX_1>CCOc1ccccc1OCCN[C@H](C)Cc1ccc(OC)c(S(N)(=O)=O)c1
<RX_2>CCCCCCCCc1ccc(S(=O)(=O)N[C@H]2CCCCNC2=O)cc1
<RX_6>Cc1c(OCC(F)(F)F)ccnc1CSc1nc2ccccc2n1N
<RX_9>Cn1cc(-c2cnccn2)cn1
<RX_7>Nc1ccc(Oc2ccc(Cl)c(NC(=O)C(F)(F)F)c2)nc1
<RX_1>CC(C)(C)OC(=O)NCC1CCN(c2cc(F)cc3ccc(-c4nnc5ccccn45)nc23)CC1
<RX_2>CC(C)C(=O)Nc1cccc(-c2cccc3cc(C(=O)N[C@H]4CN5CCC4CC5)sc23)c1
<RX_1>C=CCOc1ccc2c(c1)CCC(=O)N2CC=C(C)C
<RX_1>CSc1nn2c(N)cc(N3CCN(C)CC3)nc2c1S(=O)(=O)c1ccccc1
<RX_6>O=C(NCC1CNCCO1)Nc1ccc(Cl)cc1
<RX_2>CN1Cc2cc(-c3ccc(-c4cncc(NS(=O)(=O)c5ccc(Cl)nc5)c4)s3)ccc2C1=O
<RX_2>N#Cc1ccc(S(=O)(=O)N2CCCCC2)cc1
<RX_4>CCOC(=O)Cc1nc(-c2ccc(Cl)cc2)sc1C(=O)OCC
<RX_9>O=C(O)c1cccc2cc(-c3ccccc3)oc12
<RX_2>CC(=O)Nc1ccnn1-c1c(F)c(F)c(C(F)(F)F)c(F)c1F
<RX_7>O=C(c1c(Cl)cccc1C(F)(F)F)n1nc(Br)c2ncc(CO)cc21
<RX_6>COc1ccc(F)c(-c2ccc(COc3cc(C(CC(=O)O)C4CC4)ccc3F)nc2CC(C)(C)C)c1
<RX_1>CCOC(=O)c1cnc(-c2ccc(Br)cc2F)cc1Oc1ccccc1Cl
<RX_3>Cc1cccc2c1cc(-c1ccc(Cl)c(S(=O)(=O)NC3CCCCC3)c1)n2C(=O)OC(C)(C)C
<RX_9>CC(C)(C)OC(=O)N1CCC(CCN)CC1
<RX_9>CCCCCCCCCCCCCCCCOCC(CN)CC#N
<RX_2>CC(=O)N1CCc2nc(N3CCC(C(=O)c4cc(Cl)ccc4F)CC3)c(NC(C)C)nc2C1
<RX_1>COCCCc1cc(C(=O)O)cc(OC)c1OC
<RX_2>O=C1CC2(CCCCC2)CC(=O)O1
<RX_2>CN(CCc1ccc(F)cc1)C(=O)c1cc(Br)cs1
<RX_7>Nc1cc(CO)cc(C(F)(F)F)c1
<RX_2>O=C(Nc1cccc(OCc2ccccc2)c1)C(O)CC1CCCCC1
<RX_2>O=C(O)CNC(=O)c1ncc2c(-c3ccccc3)noc2c1O
<RX_7>CC(C)(C)[C@H]1CC[C@@H](O)CC1
<RX_3>C=C(c1ccccc1)c1cc(OCc2ccccc2)c(OCc2ccccc2)nn1
<RX_2>C=CCCCC(=O)N[C@@H](Cc1cc(F)cc(F)c1)[C@H](O)CN[C@@H]1C[C@@H](OCC=C)c2ccc(Br)cc21
<RX_3>O=C1CCc2cc(-c3cccs3)ccc21
<RX_6>O=C(O)c1ccc(N(Cc2ccc(OC(F)(F)F)cc2)Cc2ccc(C3CCCCC3)cc2)cc1
<RX_1>CNCCCn1cc2c(-c3ccc(F)cc3)c(-c3ccncc3)c(-c3ccc(F)cc3)nc2n1
<RX_2>O=C(C1CC1)N1CCN(c2cc3c(cc2F)nc(COc2ccccc2)n3Cc2ccc(OC(F)(F)F)cc2)CC1
<RX_7>Nc1ccc(N2CCOCC2)nc1NCc1cccc2ccccc12
<RX_2>COc1ccc(C(F)(F)F)cc1NC(=O)Nc1c(F)cccc1Br
<RX_2>CCOC(=O)C(CC)CN(C(=O)OCC)[C@@H](C)C(=O)O
<RX_2>O=C(Nc1nc(-c2ccncc2)cs1)c1ccccc1
<RX_1>CSc1cc(Cl)c(Oc2cc(C)nc(F)c2)cc1Cl
<RX_1>COc1cccc2oc([Sn](C)(C)C)cc12
<RX_6>COc1ccc(C(=O)OCC(=O)O)cc1N(CC(N)=O)S(C)(=O)=O
<RX_6>CC(C)c1cc(CN)cc(CNS(C)(=O)=O)c1
<RX_2>Cc1cccc(-c2cc(NC(=O)Cn3cnc4ccccc43)on2)c1
<RX_6>Oc1ccc(OCCNCCCn2ccnc2)cc1
<RX_1>CCCNc1nc(-c2ccccc2)c(C)o1
<RX_2>CS(=O)(=O)OCCc1ccc(N2CCOCC2)cc1
<RX_2>CC(C)(C)OC(=O)N1CCCC(COS(C)(=O)=O)C1
<RX_1>Oc1cccc2ccc(N3CCOCC3)nc12
<RX_9>CC(C)(C)OC(=O)N1CCC2(CCC(=NO)c3ccccc32)CC1
<RX_2>CC(NC(=O)c1ccc(NC(=O)C(C)(C)C)c(Cl)c1)C(=O)N1CCCC1C(=O)NC1CC(=O)OC1OCc1ccccc1
<RX_4>Cc1cc(C)n(-c2c(Cl)cc(C(F)(F)F)cc2Cl)n1
<RX_3>CCOC(=O)/C=C/c1cc(CN(C)C)ccc1Cl
<RX_1>C#CCc1c(C)nc2c(OCc3ccncc3C)cccn12
<RX_7>Nc1ccc2c(c1)OS(=O)(=O)N2
<RX_1>CCOC(=O)CCCC/C(=N\OCc1ccc(OCc2nc(-c3ccccc3)no2)cc1)c1ccccc1
<RX_2>Cc1cscc1NC(=S)Nc1cc(C(F)(F)F)cc(Cl)c1N
<RX_3>COc1cc2nccc(Oc3ccc(C)nc3-c3ccc(C)cc3)c2cc1OC
<RX_6>O=C(O)CSc1cnc(NC(=O)N(CC2CCCC2)c2cccc(OC(F)(F)F)c2)s1
<RX_2>CCOCc1nc2cnc3ccccc3c2n1CC1(O)CCN(C(C)=O)CC1
<RX_3>O=Cc1ccc(-c2ccc(F)cc2)cc1
<RX_1>CN(CCCCCCC1=C(c2cc(F)cc(F)c2)CCCc2cc(O)ccc21)CCCCCS(=O)(=O)CCC(F)(F)F
<RX_2>CCOC(=O)Cn1nnc(-c2cnc(N3CCN(C(=O)c4cccc(F)c4C(F)(F)F)CC3)s2)n1
<RX_2>COC(=O)c1sc(-c2ccc(NC(=O)c3cocn3)cc2)cc1N(C(=O)[C@H]1CC[C@H](C)CC1)C(C)C
<RX_1>O=C(CCCN1CCC(c2ccc(Cc3ccc(F)cc3)cc2)CC1)Nc1ccccc1Cc1ccccc1
<RX_1>CCCc1cnc(N2C[C@H](SC(c3ccccc3)(c3ccccc3)c3ccccc3)C[C@H]2COCc2cc(F)c(F)cc2F)nc1
<RX_1>CCCc1nc(C)cc(=O)n1CCOc1ccc(C=O)cc1
<RX_4>CC(=O)N(C)c1ccc2c(c1)nc(C(F)(F)F)n2CC1CCOCC1
<RX_6>Cc1ccc(OCc2ccc(F)cc2)c(-c2ccc(C)n2-c2cc(C(=O)O)cc(N3CCCC3=O)c2)c1
<RX_6>COc1cc2nccc(Oc3ccc(NC(=O)NC4CCNCC4)cc3)c2cc1OC
<RX_3>O=Cc1ccc(-c2ccccc2Cl)s1
<RX_1>O=[N+]([O-])c1cnc(-c2ccccc2)nc1Nc1cc(C2CC2)[nH]n1
<RX_2>COC(=O)[C@@H]1C[C@H](NS(C)(=O)=O)C(=O)[C@H]2[C@@]1(C)CC[C@H]1C(=O)O[C@H](c3ccoc3)C[C@]21C
<RX_1>COc1ccc2ncc(=O)n(CCN3CCC(NCc4cc(OC)c5c(c4)OCCO5)CC3)c2c1
<RX_9>NNc1nc(NCc2ccc(Cl)nc2)nc(Nc2ccc(F)c(C(F)(F)F)c2)n1
<RX_1>CC(C)(C)OC(=O)N1CC[C@@H](OC(=O)[C@](O)(c2ccccc2)C2CCCC2)C1
<RX_9>[N-]=[N+]=NCc1ccc(F)cc1C(=O)N1CCOCC1
<RX_2>CC(=O)Oc1ccc(C(=O)Nc2cc(C3=CC(=O)CC3)ccc2NC(=O)OC(C)(C)C)cc1
<RX_2>C[C@@H](OC(C)(C)C)[C@H](NC(=O)OCc1ccccc1)C(=O)N1CCC[C@H]1C#N
<RX_2>Cc1cc(C)c(O)c(NC(=O)C(Cl)CC(C)C)c1
<RX_2>COc1cc(OC)nc(NC(=O)NS(=O)(=O)Oc2ccccc2-c2csnn2)n1
<RX_1>Cn1c(=O)cc(Cl)n(Cc2cc(F)ccc2C#N)c1=O
<RX_2>Cc1cnc(N2CCN(C(=O)c3ccc(Br)nc3)CC2)c(C2CC2)c1
<RX_2>O=C(C#Cc1ccccc1)N[C@H]1CO[C@@H]2[C@@H](NC(=O)C3CC3)CO[C@H]12
<RX_7>COC(=O)c1cc(Cc2c(F)cc(F)cc2F)c[nH]1
<RX_2>O=C(Nc1ccn(Cc2ccc(Cl)cc2C(F)(F)F)n1)c1ccncc1F
<RX_1>O=[N+]([O-])c1ccccc1OCCCl
<RX_2>CN(Cc1ccccc1)[C@@H]1c2cc3cc(Br)ccc3n2C[C@@H]1COS(C)(=O)=O
<RX_1>COc1ccc(NC2=C(c3ccccc3)C(=O)N(Cc3ccccc3)C2=O)cc1
<RX_5>COCOCc1coc(-c2ccccc2)n1
<RX_2>Cc1cc(C(=O)NCCF)ccc1Br
<RX_1>Cc1cnn(-c2cc3c(N[C@@H]4CN(C(=O)C5(C#N)CC5)C[C@@H]4C)c(C(N)=O)cnn3c2)c1
<RX_6>CCCOc1ccc(/C=C/C(=O)O)cc1-c1nc2c(CCC)nn(C)c2c(=O)[nH]1
<RX_8>Cc1ccc(C)c([Si](C)(C)c2ccccc2)c1C=O
<RX_1>COc1ccc2c(c1)[C@@]1(COC(N)=N1)c1cc(N3CCCC3=O)cc(F)c1O2
<RX_6>COCCS(=O)(=O)c1ccccc1CN
<RX_2>CC(C)(C)OC(=O)N1CCC(n2c(=O)[nH]c3cc(Br)sc3c2=O)CC1
<RX_1>COC(=O)c1cccc(CN2CN(c3ccccc3)C3(CCN(CCCn4c(=O)n(C)c5ccccc54)CC3)C2=O)c1
<RX_9>Fc1ccc(C(F)F)c(CN2CCN(c3ccc4nnc(C(F)F)n4n3)CC2)c1
<RX_7>C[C@@H](COc1cc(O)c(N)cn1)NC(=O)OC(C)(C)C
<RX_3>O=C(c1ccccc1)c1ccccc1
<RX_9>COC(=O)C(C)(C)Cc1ccc(CCBr)cc1
<RX_3>COC(=O)c1ccc(F)c(COc2ccc(-c3ccc(F)cc3F)cc2)c1
<RX_2>O=C(Nc1ccc(Cl)nc1)c1cc2cc(F)ccc2n1Cc1cccc(F)c1
<RX_2>Cc1cccc(NC(=O)N(C)c2nc(-c3ccccc3)c(-c3ccc(=O)n(C(C)C)n3)s2)c1
<RX_2>CCC(NC(=O)CC1CC2CCC1C2)c1nnc(C2CCCC2)[nH]c1=O
<RX_1>CCOC(=O)c1cccc(C2=C(c3cc(C)ccc3OCc3ccc(F)cc3)CCC2)n1
<RX_2>CCc1cccc(NC(=O)NCCCN(C)C[C@H]2O[C@@H](n3cnc4c(N)ncnc43)[C@@H]3OC(C)(C)O[C@H]23)c1
<RX_6>NC1CN(c2ccc3c(c2)[C@@H](Cc2ccccc2)[C@@H](N2CCC2)CC3)C1
<RX_1>CCOCCOc1ccc(-c2cc(C(=O)OC)ccc2OCc2ccccc2)cc1
<RX_2>COc1cccc(NC(=O)c2cnc(Cl)c(C(F)(F)F)c2)c1
<RX_1>Cn1nnc(-c2ccccc2O)n1
<RX_1>COC(=O)c1ccc(COc2ccc3c(c2)CCN(C2CCCC2)CC3)cc1
<RX_3>NS(=O)(=O)c1ccc(CNc2nccn3c(-c4ccc(O)cc4)cnc23)cc1
<RX_1>CCCC[Sn](CCCC)(CCCC)c1cc(SC)nc(C)n1
<RX_2>CN(C)C1CCN(C(=O)c2cnn3c(N)c(-c4ccc(NS(=O)(=O)c5cccc(Cl)c5Cl)cc4)cnc23)C1
<RX_1>CC(C)CCNCCCn1c(CN(C)C2CCCc3cccnc32)nc2ccccc21
<RX_2>Nc1nc(-c2ccc(NC(=O)Nc3ccccc3)cc2)cn2ccnc12
<RX_3>CCOC(=O)C=C(C)C=CC=C(C)C=Cc1c(C)c(C)c(OC)c(C)c1Cl
<RX_1>O=Cc1ccc(OCC2CCCO2)cc1
<RX_6>CC(C)(C)OC(=O)NC[C@@H](N)Cc1ccccc1
<RX_4>CC(C)(C)[SiH2]OC(C)(C)c1ccc2cc(-c3nnc(CSCCOc4ccccc4)o3)ccc2c1
<RX_7>NCc1cc2ncc(N)n2cc1-c1ccc(Cl)cc1Cl
<RX_1>CC(C)N1CCC(c2[nH]nc(-c3ccc(C(F)(F)F)cc3)c2-c2ccncc2)CC1
<RX_1>CCn1cc(C(=O)O)c(=O)c2cc(F)c(N3CCN(C)C(c4ccc(Br)s4)C3)cc21
<RX_2>COc1cc(SC)nc(C(=O)NCc2ccc(F)cc2)c1OCc1ccccc1
<RX_1>Cn1cc(Nc2ncc3cnn(Cc4cccc([N+](=O)[O-])c4)c3n2)cn1
<RX_7>Nc1ccc(NC(=O)C2CCCCC2)nc1
<RX_1>COC(=O)c1cnn(-c2cccc(N3CCOCC3)c2)c1C1CCCCC1
<RX_3>C=CC[C@@H](O)C[C@H]1C(C)=CC[C@H](C(C)C)[C@H]1C(OC)OC
<RX_6>C=CCON1C(=O)N2C[C@H]1C(C)=C[C@H]2CO
<RX_2>CN(C)CC(=O)N1CCC(c2nc(I)c3c(N)nccn23)CC1
<RX_1>Cc1cc(C)n(-c2ncc(Br)cn2)n1
<RX_2>C=C(C)C(=O)Nc1ccc(C=Cc2ccc(C=Cc3ccc(N(c4ccccc4)c4ccccc4)cc3)cc2)cc1
<RX_1>CC(C)CCNCCCO
<RX_1>CCOC(=O)C(Cc1ccc(OCCN2COc3ccccc3C2=O)cc1)OCC
<RX_4>COC(=O)c1cc(N2CCCC2=O)cc(-n2c(C)ccc2-c2cc(C)ccc2OCc2ccc(F)cc2)c1
<RX_7>Nc1ccc2c(c1)OCCN2C(=O)c1cc(Cl)c(O)c(Cl)c1
<RX_2>C[C@H](NC(=O)OC(C)(C)C)C(=O)Nc1cccc(F)c1C(=O)Nc1ccccc1
<RX_3>COc1ccc(NC(=O)c2csc(-c3ccncc3)c2OC)cc1N1CCN(C)CC1
<RX_2>Nc1ccccc1CNC(=O)OCc1ccccc1
<RX_7>Cn1cc(O)c(=O)c2ccc(F)cc21
<RX_1>O=c1c(-n2ccnc2)c[nH]n1-c1cc(N2CCC(F)(F)C2)ncn1
<RX_8>O=C(CN(Cc1ccccc1)C(=O)OCc1cncs1)CN(Cc1ccccc1)C(=O)OCc1cncs1
<RX_3>COc1ccc(-c2cc(C(=O)Nc3ccc(OC(F)(F)F)cc3)cnc2N2CC[C@@H](O)C2)cn1
<RX_6>COc1ccccc1-c1nnc(C(F)(F)c2ccc(C(=O)Nc3nn(-c4ccccc4)cc3N)cc2)o1
<RX_1>COCC(COc1noc2ccc(Cl)cc12)NCc1cc(C(C)(C)C)c(O)c(C(C)(C)C)c1
<RX_2>CCOC(=O)CCNC(=O)CNc1cc(C(C)C)ccc1CCNS(=O)(=O)c1cc(C#N)ccc1O
<RX_6>O=C(OC1CCCC1)C(Cc1ccc(O)cc1)OC1CCCC1
<RX_3>CC(C)(C)OC(=O)NC1Cc2cc(-c3ccsc3)ccc2N(Cc2ccccc2)C1=O
<RX_1>CN1C[C@H](OS(C)(=O)=O)C[C@H]1C(=O)N1CCNC1=O
<RX_1>CC(=O)Oc1c(C)c(C)c2c(c1C)CCC(C)(COc1ccc(CC3SC(=O)N(CC(=O)OC(C)(C)C)C3=O)cc1)O2
<RX_2>COC(=O)C1CCN(c2ncc(NC(=O)C(=O)NN)cc2C)CC1
<RX_2>O=C(CCCBr)Oc1ccc(O)c(C(=O)O)c1
<RX_1>CCCCCCC(C(=O)OCC)n1ccc2cc(-c3ccccc3C#N)ccc21
<RX_7>COC(OC)c1cc(C)c(CN)c(C)c1
<RX_7>C[C@H](NC(=O)OCc1ccccc1)C(O)c1cc(C(F)(F)F)cc(C(F)(F)F)c1
<RX_2>CCN(CC)CCNc1ccc(CNS(=O)(=O)c2ccc(OC)cc2)c2sc3ccccc3c(=O)c12
<RX_6>CC(C)=CCCC(O)C=C[C@H]1CCC(=O)[C@@H]1CCCCCCC(=O)O
<RX_6>CN[C@H]1CCCC[C@H]1NC(=O)OC(C)(C)C
<RX_1>CC(C)(C)OC(=O)N[C@H]1CCN(Cc2ccc([N+](=O)[O-])cc2)C1=O
<RX_6>CC(C)(C)OC(=O)NC(CO)(COCc1cc(C(=O)O)cc(-c2ccccc2C#N)c1)Cc1ccccc1
<RX_3>Cc1ccc(S(=O)(=O)N(C)C(C)C)cc1C#Cc1cc(Cl)ccc1OCC(=O)OC(C)(C)C
<RX_6>COc1ccc(C)cc1-c1ccc([N+](=O)[O-])cc1C(=O)O
<RX_6>CCOC(Cc1ccc(Cc2ccccc2)c(OCCc2ccc(OS(C)(=O)=O)cc2)c1)C(=O)O
<RX_1>c1ccc(CN2CCC(NCCNc3ccccc3)CC2)cc1
<RX_6>NC1=Nc2cnc(Oc3ccccc3)cc2CN1[C@@H](CCC(=O)N(CCOCc1ccccc1)[C@H]1CC[C@@H](C(=O)O)CC1)C1CCOCC1
<RX_1>Oc1ccc(Oc2ncc(Cl)cc2Cl)cc1
<RX_1>CCCCCCCCC(CC)Nc1ncnc(CC)c1Cl
<RX_2>O=C(NCCCl)Nc1cccc(Br)n1
<RX_6>Nc1nc2c(s1)-c1nc(CC3CC3)sc1CC2
<RX_2>CC(C)NC(=O)C1CN(C(=O)OC(C)(C)C)CCN1C(=O)OCc1ccccc1
<RX_1>CC(=O)Nc1ccc(C(=O)C2CCN(Cc3ccc(C(O)(C(F)(F)F)C(F)(F)F)cc3)CC2)cc1
<RX_1>Cc1n[nH]c2c1C(=NNC(=N)NO)CC(c1ccccc1Cl)C2
<RX_2>CCOc1cc(C(=O)NC2CCN(CC)CC2)ccc1Nc1ncc2c(n1)N(C1CCCC1)CC(F)(F)C(=O)N2C
<RX_1>CNC(=O)c1c(-c2ccc(F)cc2)oc2cc(N(c3ccc([N+](=O)[O-])c(SC)c3)S(C)(=O)=O)c(C3CC3)cc12
<RX_9>CCOc1ccc(C(=O)C#N)cc1
<RX_1>CCCCCN(CCC)C(=O)n1cnc(S(=O)(=O)CC)n1
<RX_8>COC(=O)C(CC1CCCC1=O)c1ccc(Cl)c(Cl)c1
<RX_6>CC(C)[Si](O[C@H](C)CC(=O)O)(C(C)C)C(C)C
<RX_2>CCOC(=O)Cc1ccc(OCc2csc3nc(C(=O)NCc4cccc(OC)c4)[nH]c(=O)c23)cc1
<RX_1>COC(=O)c1cccc(OC(=O)c2ccccc2)c1OCCBr
<RX_1>CCOC(=O)CNCCCN(Cc1ccccc1)C[C@H]1COc2cccnc2O1
<RX_7>COc1cc2nccc(Oc3ccc(N)cc3)c2cc1OC
<RX_2>CCN1CCN(C(=O)OC2C3=C(SCCS3)C(=O)N2c2ccc(Cl)cn2)CC1
<RX_1>CN(C(=O)OC(C)(C)C)C1CN(c2cc(Cl)ncn2)C1
<RX_3>COc1ccc(-c2ncnc(Cl)c2C)cc1
<RX_5>COC(=O)c1ccc2ccn(C(=O)OC(C)(C)C)c2c1
<RX_1>CC[Si](CC)(CC)O[C@@H](CN(CCO)Cc1ccccc1)c1ccc(F)c(NS(C)(=O)=O)c1
<RX_1>CCCOc1cc(Cc2cnc(N)nc2N)cc(OCC)c1-c1ccc(OC)cc1
<RX_7>N#CCc1ccc(N)c(Cl)c1Br
<RX_6>Cc1ccc(S(=O)(=O)n2c(-c3ccc(C(=O)O)cc3)cc3c(-c4cnc(C5(O)CCC5)s4)c(Cl)cnc32)cc1
<RX_2>COC(=O)c1nc(C)sc1-c1cccc(NC(C)=O)c1
<RX_1>Cn1ncnc1COc1nc2c(cc1Br)nnn2-c1ccccc1F
<RX_6>CCCCCCCCCCCCCCCCC(OC(=O)[C@@H](N)C(C)C)C(=O)OC[C@H]1O[C@@H](n2cnc3c(=O)[nH]c(N)nc32)C[C@@H]1F
<RX_1>COc1cccc(Oc2ccc3c(-c4cccnc4)csc3c2)c1
<RX_2>CC(C)(C)OC(=O)N1CCCC2(CCN(Cc3ccccc3)C2)C1COS(C)(=O)=O
<RX_3>CCCCN(CCCC)c1ccc(C=CC=Cc2ccc(C=O)s2)c(OC)c1
<RX_1>CC(C)(C)OC(=O)N1CCc2c(n(-c3ccccc3)c3ccccc23)C1
<RX_6>O=C(O)CCCOc1cnc(N(Cc2cc(C(F)(F)F)cc(C(F)(F)F)c2)Cc2cc(C(F)(F)F)ccc2Oc2ncccn2)nc1
<RX_2>O=S(=O)(N[C@H](CO)C(C(F)(F)F)C(F)(F)F)c1ccsc1
<RX_2>COC(=O)c1ccc(OC[C@@H]2C[C@H](Oc3ccc4ccccc4c3)CN2C(=O)Cc2ccc3nc(Nc4ccccc4C)oc3c2)cc1
<RX_1>COc1ccc(C(=O)C(C)N2CCC(Cc3ccc(C)cc3)CC2)cc1OC
<RX_2>O=C(Nc1cc(Oc2ccc3nc(NC(=O)C4CC4)cn3n2)c(Cl)cc1F)c1cccc(C(F)(F)F)c1
<RX_1>COC(=O)C1CCN(C(C)C)CC1
<RX_6>Cc1ccc(-c2ccccc2C(=O)Nc2ccc(C(=O)N(C)c3ccccc3OCCO)cc2)cc1
<RX_7>COc1ccc2c(Cc3c(Cl)cncc3Cl)nncc2c1C=Cc1ccccc1
<RX_2>O=C(Nc1nccs1)C(CC1CCCC1)c1ccc(Cl)cc1
<RX_2>Cc1onc(-c2ccccc2)c1C(=O)OCCCCN1CCC(c2cccc(NC(=O)C(C)C)c2)CC1
<RX_1>COc1ccc2ccccc2c1Nc1c(OC)ccc2ccccc12
<RX_3>Cc1cccc(C)c1-c1ccc([N+](=O)[O-])cn1
<RX_6>CCCN(CCC)CCCCc1nc2ccc(CN)cc2n1C
<RX_2>C=CCOC(=O)NC(CCC)C(O)C(=O)NC1CC1
<RX_7>COc1cc(CCN2CCN(c3nsc4ccccc34)CC2)c([N+](=O)[O-])cc1OC
<RX_1>CCCNc1nc(Nc2cccc(Cl)c2)ncc1C#CCCCNC(=O)[C@H](C)N(C)C(=O)/C=C/CN(C)C
<RX_4>CS(=O)(=O)c1ccc(-n2nc(C(F)F)cc2-c2nc3cccc(F)c3s2)cc1
<RX_1>Cc1ccncc1N1C(=O)N(c2ccc3ncsc3c2)CC1(C)C
<RX_1>CCOC(=O)COc1c(C(=O)OC)sc(Br)c1C
<RX_6>O=C(O)Cc1ccnc2c(NC(=O)c3c(Cl)cccc3Cl)cccc12
<RX_1>CCC(Sc1nnc2c(n1)[nH]c1ccccc12)C(=O)N1c2ccccc2Sc2ccccc21
<RX_7>CC1Cc2c(ccc(O)c2C(C)(C)C)O1
<RX_3>Cc1cc(-c2nnn(C)n2)ncc1-c1ccc2c(c1)OCC(c1c(F)cccc1F)N2
<RX_6>CC(=O)OC(CCCCl)C(=O)O
<RX_1>O=C1CCc2cccc(Nc3cnc4ccccc4c3)c21
<RX_1>NCc1cc2ccc(OCC3CC3)cc2[nH]1
<RX_2>COc1cccc([C@H]2O[C@H](CC(=O)Nc3ccc(C(=O)O)o3)C(=O)N(CC(C)(C)COC(C)=O)c3ccc(Cl)cc32)c1OC
<RX_2>O=C(Nc1cc(Cl)ccc1O)C(Cl)c1ccccc1
<RX_7>CCCCC/C=C\C/C=C\C/C=C\CCCCCO
<RX_2>CN(C(=O)Oc1ccc(F)cc1)[C@@H]1CN(C(=O)C2CCN(c3ccc(Cl)nn3)CC2)C[C@H]1c1ccc(Cl)cc1
<RX_9>CC(=O)N1CCn2c1nc1c2c(=O)n(CCCC[C@@H](C)N)c(=O)n1C
<RX_7>CCOC(=O)[C@H]1[C@@H](c2ccccc2)CC(=O)N1[C@@H](C)c1ccc(OC)cc1
<RX_7>CCOC(=O)c1cc(C2CC2)c2c(C)c(-c3ccc(C(C)O)cc3)ccn2c1=O
<RX_5>c1ccc(COCC2(CCC3SCCCS3)OCCO2)cc1
<RX_1>CC(C)NS(=O)(=O)c1ccc(N2CCCC2)c(C(=O)O)c1
<RX_3>CCC(O)c1cccc(O[Si](C)(C)C(C)(C)C)c1
<RX_2>COc1ccc(C2(C(=O)Nc3ccc4[nH]c(C(C)(C)C)cc4c3)CC2)cc1
<RX_3>Cc1ccccc1-c1cc(N2CCN(C)CC2)ncc1NC(=O)C(C)(C)C
<RX_1>CN(C)CCC1CN(C)C(=S)c2cccnc2O1
<RX_1>COC(=O)C1=C(C)N(c2cccc(C(F)(F)F)c2)c2n[nH]c(=O)n2C1c1ccc(C#N)cc1CN(C)C
<RX_7>Cc1cc2c(cc1-n1cccc1)OCC2C
<RX_2>CCOC(=O)c1nc(-c2ccc(NC(=O)c3nc(Cl)c(CC)[nH]3)cc2)oc1CC
<RX_3>CCOC(=O)[C@H](Cc1ccccc1OC)Oc1ncnc2sc(CC)c(-c3ccc(O)c(Cl)c3C)c12
<RX_3>CSc1ccc(-c2cc(C(F)(F)F)nc(SC)n2)cc1
<RX_8>C[C@]12CCC3C(CC[C@H]4CC(=O)CC[C@]34C)C1CC=C2n1cnc2ccccc21
<RX_7>C#Cc1csc(CO)c1
<RX_2>CC(C)(C)OC(=O)n1ncc2cc(NC(=O)Oc3ccccc3)ccc21
<RX_1>CCCCn1cc(-c2ccc(OC)cc2)nc1-c1ccccc1
<RX_1>CCOC(=O)c1nnc(Cl)cc1Nc1ccc(C)c(C)n1
<RX_3>CCOC(=O)/C=C/c1cncc(Cl)c1
<RX_6>FCC[C@@H]1C[C@H]1c1cncc(OC[C@@H]2CCN2)c1
<RX_2>CCOC(=O)/C(C)=C/[C@H](C(C)C)N(C)C(=O)[C@@H](NC(=O)[C@H](NC)C(C)(C)c1cccs1)C(C)(C)C
<RX_4>Cc1nc2c(F)cc(C(C)(C)C)cc2c(O)c1C
<RX_1>Cc1ccc(-c2c(CNC(=O)OC(C)(C)C)c(CC(C)C)nc(C)c2C(=O)OC2COC(=O)O2)cc1
<RX_2>CCNC(=O)c1ccc(-c2ccc([C@H]3OC(C)(C)N(C(=O)OC(C)(C)C)[C@@H]3CF)cc2)cn1
<RX_3>O=C(c1ccc2c(c1)CCO2)c1cc(Br)ccc1Cl
<RX_2>CCCCc1ccc(C#Cc2ccc(CN(Cc3ccc(OCC(=O)OC)cc3)C(=O)c3ccc(O)nc3)cc2)cc1
<RX_1>OCc1cc(Br)ccc1OCCN1CCCC1
<RX_1>CCOc1c(C)c(N2CCN(c3ccc(F)cc3)CC2)c(C)c2c1OC(C)C2
<RX_1>CCOc1ccc2sc(Cc3cc(Br)ccc3Cl)cc2c1
<RX_1>COc1cncc(-c2cnc(N3CCOCC3)cc2Nc2c(C)c(-c3ccccn3)nc3cc(F)cc(F)c23)c1
<RX_7>c1cnc2c(c1)NCC1CCCN21
<RX_2>COC(=O)c1nn(C)cc1[N+](=O)[O-]
<RX_2>CC[C@H](O)C(=O)N(CCOC1CCCCO1)[C@@H]1c2ccccc2C[C@H]1NC(=O)c1cc2cc(Cl)ccc2[nH]1
<RX_1>Cc1c(-c2ccncc2)nc2cc(F)cc(F)c2c1Nc1cc(N2CCOCC2)cnc1N1CCOCC1
<RX_7>CCOC(=O)Cc1cccc(CN)c1
<RX_1>CC(C)(C)OC(=O)N1CC[C@@H](CNc2c([N+](=O)[O-])cccc2C(F)(F)F)C1
<RX_6>C=CCOc1c(Cl)cccc1C(=O)NC1(C(=O)O)Cc2ccccc2C1
<RX_3>CC(=O)c1ccc2oc3ccccc3c2c1
<RX_2>Cc1cc(C(=O)N[C@H]2CC[C@H](Oc3ccnc4c(Br)cccc34)CC2)no1
<RX_7>COCC1CCN(c2ccc(N)cc2)CC1
<RX_1>CN(C)CC#CCSCCN
<RX_7>C#Cc1c(Cl)cc(C(C)O)c(-c2cccc(F)c2)c1/N=N/N(CC)CC
<RX_6>CC(C)C(=O)N(c1ccc(Cl)cc1)[C@@H]1C[C@H](C)N(C(=O)c2ccc(OCCC(C)(C)C(=O)O)cc2)c2ccccc21
<RX_2>O=C(NC1CCCCC1)N1CCN(C(=O)c2cc(C(F)(F)F)cc(C(F)(F)F)c2)[C@H](Cc2c[nH]c3ccccc23)C1
<RX_3>OCc1cc2c(c(Cl)n1)OCC=C2
<RX_2>O=CNNc1ccc(NS(=O)(=O)c2ccc(Cl)c([N+](=O)[O-])c2)cc1
<RX_1>COC(=O)c1ccc(N2CCCC2=O)s1
<RX_7>Cc1c(CO)oc2ccccc12
<RX_6>C[C@H]1CNCCN1c1nc2cccnc2o1
<RX_2>CNC(=O)[C@@H](Cc1ccccc1)N1C[C@@H](Cc2ccc3ccccc3c2)N(C(=O)/C=C/CC(C)(C)NC(=O)OC(C)(C)C)CC1=O
<RX_2>Cc1ccc(NC(=O)c2cc(Oc3ccc(C(=O)N(C)C)c(F)c3)c3c(c2)OC(C)(CO)C3)nc1
<RX_6>COc1cccc(Cc2ccc(F)c3c2CC[C@H]3Oc2ccc3c(c2)OC[C@H]3CC(=O)O)c1
<RX_2>CON(C)C(=O)c1cc(NC(C)=O)c(S(F)(F)(F)(F)F)cc1C
<RX_6>CN1CCCc2cccc(N)c21
<RX_7>CC(C)(C)OC(=O)Nc1cc(CO)ncn1
<RX_8>COc1cc(N2CCS(=O)CC2)ccc1-c1nnc(-c2c(-c3ccccc3)noc2C)o1
<RX_1>Cc1nc(C(F)(F)F)ccc1C(=O)Nc1ccc(Cl)c(-c2ccc(OCC(F)(F)F)cn2)c1
<RX_3>Cc1noc(-c2ccc(-c3ccc(CC#N)cc3)cc2)c1NC(=O)O[C@H](C)c1ccccc1Cl
<RX_3>C[C@@H](Oc1nc(-c2ccc3c(cnn3C)c2)cc2ncn(C)c12)[C@H]1CNC(=O)C1
<RX_9>CC(C)(C(N)=O)C(O)(Cn1cncn1)c1ccc(Cl)cc1Cl
<RX_9>O=C(O)c1ccccc1
<RX_1>ClCCCCCn1ccnn1
<RX_6>Nc1ccn(Cc2ccc(Cl)cc2C(F)(F)F)n1
<RX_6>CC(=O)Nc1nc(C)c(-c2ccc(S(=O)(=O)N[C@@H](CO)C(=O)O)s2)s1
<RX_2>COc1cc([N+](=O)[O-])ccc1NC(=O)OCc1ccccc1
<RX_2>COCC(NS(=O)(=O)c1ccccc1[N+](=O)[O-])C(=O)NC(Cc1ccc2ccccc2c1)C(=O)OC
<RX_2>CCN(CC)CC#CCOC(=O)C(O)(c1ccccc1)C1CCCCC1
<RX_6>N=C(N)N1CCC(CCC(=O)Oc2ccccc2C(=O)O)CC1
<RX_1>O=C(O)c1cc(Cl)cc(NCS(=O)(=O)CCCl)c1Cl
<RX_6>CC(=CC(=O)c1ccc(-c2ccc(CN3CC(C(=O)O)C3)cc2)cc1)c1cccc(C(F)(F)F)c1
<RX_7>CCCC[C@]1(CC)CSc2cc(OC)ccc2[C@@H](c2ccccc2)N1
<RX_6>CC(C)Oc1ccc(-c2nc(-c3cccc(CCCC(=O)O)c3C(F)(F)F)no2)cc1C#N
<RX_2>CC(C)N1CCN(c2cc(F)cc(C3Nc4ccc(C(=O)NS(C)(=O)=O)cc4CC3(C)C)c2)CC1
<RX_7>COc1ccc(COC(=O)N2C[C@H](O)C[C@H]2CO)cc1
<RX_2>O=C(c1ccc(F)cc1)N1CC=C(c2ccc(OCCCN3CCCCC3)cc2)CC1
<RX_6>O=C(O)[C@@H](O)CSCc1ccccc1
<RX_1>CC(C)(C)OC(=O)N1CCC(Oc2ccc(-n3ccc4cc(NC(=O)C5CC5)ccc43)nc2)CC1
<RX_2>CCOC(=O)c1sc(N2CC[C@H](NC(=O)c3nc(Cl)c(CC)[nH]3)[C@H](OCC)C2)nc1C(=O)NC(C)C
<RX_8>CC1=Cc2cc(F)ccc2C1Cc1ccc(S(C)=O)cc1
<RX_2>Cc1csc(Nc2ncc(SC(C)c3ccccn3)cc2Oc2cc(C(=O)NCCN(C)C)ccc2Cl)n1
<RX_7>O[C@@H]1CO[C@@H]2COC(c3ccccc3)O[C@H]2C1
<RX_1>NC(=O)C(c1ccc(Br)cc1F)N1CCC2(CC1)CN(C1(CO)CC1)C(=O)CO2
<RX_6>C/C=C\c1cc(C(=O)O)ccc1N1CCN(C(=O)OC(C)(C)C)CC1
<RX_1>Cc1nc(N2CCCCC2CN(C)C)c2nc(-c3ccccc3)cc-2[nH]1
<RX_3>CC(C)(O)/C=C/c1ccc2nc(Nc3c(Cl)cc(-c4ccn[nH]4)cc3Cl)c3cc[nH]c(=O)c3c2c1
<RX_2>COc1ccc(OC)c(C=CC(=O)Nc2cc(C)c(O)c(C)c2)c1
<RX_6>CC1CCN(c2ccc(C(=O)O)cc2F)CC1
<RX_3>COC(=O)C(C/C=C/c1ccc(N(Cc2ccccn2)c2ncccn2)cc1)NC(=O)c1c(Cl)cccc1Cl
<RX_6>COCCOCc1c(C(Nc2ccc(C(=O)O)cc2)C2CCCCC2)oc2ccc(F)cc12
<RX_7>OCc1csc(C2CCC2)n1
<RX_9>C#CCOCCOCCOCCOCCN
<RX_2>CCC1(C)CCC(C(C)(C)OC(=O)CBr)O1
<RX_3>O=C(c1ccccn1)C(c1ccccc1)N1CCOCC1
<RX_6>c1ccc(-c2nc3c(o2)CCCNC3)nc1
<RX_4>COc1ccc(Nc2nccs2)cc1
<RX_6>CN(C)C(=O)Oc1cccc(NC(=O)C2(Cc3ccccc3)CCNCC2)c1
<RX_1>CC(C)(C)OC(=O)N1CCC(C(Oc2ccccc2)c2ccc(Br)cc2)CC1
<RX_1>Clc1nc(N2CCOCC2)c2sc(CN3CCC(CN4CCOCC4)CC3)cc2n1
<RX_3>COC(=O)CCc1ccc(OCC[C@H](C)Oc2ccc(Cl)cc2-c2ccccc2F)cc1C
<RX_3>Cc1cc(Cc2ccccc2)cc(Br)c1O
<RX_1>COc1ccc(CN2C(=O)N(C(C)C)C(=O)C2=CN(C)C)cc1
<RX_2>Cc1onc(-c2ccccc2)c1-c1ccc(C(=O)NC[C@H](C)O)c(Cl)c1
<RX_1>CCOC(=O)CNc1cccc(OCc2ccccc2)c1NC(C)=O
<RX_6>CC(C)SSC(CN=[N+]=[N-])C[C@@H](N)C(=O)O[C@@H]1[C@H](COP(=O)(O)O[C@H]2C[C@H](n3ccc(N)nc3=O)O[C@@H]2COP(=O)(O)O)O[C@@H](n2cnc3c(N)ncnc32)[C@@H]1O
<RX_2>O=C(Nc1cccc(Oc2ccc3nc(NC(=O)C4CC4)cn3n2)c1)c1ccnc(C(F)(F)F)n1
<RX_2>CCOC(=O)c1cc(C#N)c(N2CCC(C(=O)NS(=O)(=O)N(C)c3ccccc3)CC2)nc1CN1CCCC1=O
<RX_2>C[C@@H](NC(=O)c1ccnc(N)n1)c1cccc(C(F)(F)F)c1
<RX_4>COc1cc(-c2nc3ncccc3[nH]2)ccc1NS(C)(=O)=O
<RX_6>COC(=O)C1=C(C)NC(C)=C(C(=O)OCCN)C1c1cccc(Cl)c1Cl
<RX_3>COc1ccccc1-c1ccc2c(c1)NC(=O)C2=Cc1[nH]c2c(c1CCC(=O)O)CCCC2
<RX_1>Cc1cc(OCc2ccccn2)c2cccc(O)c2n1
<RX_7>COCCCNC(=O)Nc1snc(-c2ccc(N)cc2)c1C(N)=O
<RX_6>CCSc1nc2cnccc2c(C)c1C(=O)O
<RX_1>CN(C)C(=O)c1cc2cnc(Nc3ccc(N4C[C@@]5(CCCN(C(=O)OC(C)(C)C)C5)OC4=O)cn3)nc2n1C1CCCC1
<RX_2>CCN(C)S(=O)(=O)Nc1ccc(F)cc1F
<RX_4>O=C1C2=C(CCCC2)C(=O)N1c1ccc(F)cc1F
<RX_1>O=c1n(Cc2cnc(-c3ccccc3Cl)o2)nc(-c2ccc(Cl)cc2)n1C[C@H](O)C(F)(F)F
<RX_7>CN1CCC(Oc2cc3c(cc2N)C(=O)c2c([nH]c4cc(C#N)ccc24)C3(C)C)CC1
<RX_6>O=C(O)c1ccc2nc(-c3cc4ccc(F)cc4o3)c(N3CCCCCC3)nc2c1
<RX_6>CC1CC(N(C)C)C(O)C(OC2CCCCC2)O1
<RX_1>CCc1c(N2CC[C@H](O)[C@@H]2C)ccc(C#N)c1Cl
<RX_6>COc1cc(OC)nc(NC2CCNCC2)n1
<RX_1>C=C(C)COc1cc(O)cc(C(=O)OC)c1
<RX_3>c1ccc(-c2nc(-c3ccccc3)nc(-c3cccc(-c4ccc5c(c4)c4ccccc4n5-c4ccccc4)c3)n2)cc1
<RX_1>Cc1ccc(-c2nc(COc3ccc(CCCCn4ccnc4)cc3)co2)o1
<RX_2>CC(=O)NNc1nc(O)nc(-c2ccc(Cl)cc2)n1
<RX_6>COc1ccccc1COCCCOc1ccc(C2CCN(C(=O)OCc3ccccc3)CC2OCCOc2ccccc2CCC(=O)O)cc1
<RX_6>CCOc1ccc2c(c1)CCc1c(CC(CCCN)C(=O)O)ncn1-2
<RX_2>N=C(N)NC(=O)c1cccc(C2=CCCc3ccccc32)c1
<RX_7>CN1C(=O)C(F)(F)c2cc(N)ccc21
<RX_2>CCCC(NC(=O)Cc1ccc(C(=O)OC)cc1OC)c1ccccc1N1CCCCC1
<RX_2>CN(C)CCNC(=O)c1nc(Cl)c(N)nc1N
<RX_6>O=C(N(CC1CNC1)[C@@H]1C[C@H]1c1ccccc1)C(F)(F)F
<RX_1>COC(=O)c1c(C=O)c(C)c(C)n1CC=C(Cl)Cl
<RX_2>CC(C)NC(=O)c1cccc(-c2cnc3c(n2)c(C(=O)N[C@H](C)C(=O)N2CC(C#N)C2)cn3COCC[Si](C)(C)C)c1
<RX_3>CC(C)(C)Oc1cc(Cc2ccc(OC(F)(F)F)cc2)c2cc(C(O)(c3ccc(Cl)cc3)c3nccs3)ccc2n1
<RX_6>CS(=O)c1csc(-n2c(=O)n(CC(=O)O)c3ccccc32)n1
<RX_1>COC(=O)C(C)(C)C(c1ccccc1)c1ccc2c(cnn2C2CCCCCC2)c1
<RX_1>COc1cc2nccc(Oc3ccc(C(=O)c4ccc(C)cc4)cc3)c2cc1OC
<RX_2>Cn1c(=O)c2c(nc(N3CCC[C@@H](NC(=O)OC(C)(C)C)C3)n2Cc2ccccc2Cl)c2cc(C(=O)N3CCOCC3)ccc21
<RX_6>CC1=NCN2C1=Cc1cncnc1-c1cccc(C(=O)O)c12
<RX_2>COc1ccc(-n2nc(C(=O)NC(C)(C)CO)cc2-c2ccccn2)cn1
<RX_1>COC1(c2cc(F)cc(OCc3ccc4c(C(F)(F)F)cccc4c3)c2)CCOCC1
<RX_6>O=C(O)CCCCCOCCCCC[C@@H]1SC[C@@H]2NC(=O)N[C@H]12
<RX_6>Nc1nc(C(=NOCc2ccc(Cl)cc2)C(=O)O)cs1
<RX_9>COC(=O)c1cccc(Cc2c(C3CCCCC3)nn3cc(OC)ccc23)n1
<RX_1>NS(=O)(=O)c1cccc2c1CC(NCCCc1ccccc1)CC2
<RX_6>CC(C)Oc1ccc(-c2nc(-c3ccc4c(c3)CCN(CC(=O)O)CC4)no2)cc1C#N
<RX_3>CC(C)(C)OC(=O)N1CCCC(=Cc2ccc(F)cc2)C1
<RX_2>Cc1oc2c(C)c(C)c(NC(=O)c3ccc(F)cc3)c(C)c2c1-c1ccc(C(C)C)cc1
<RX_6>Cc1ccc(O)c2ncccc12
<RX_1>CCOC(=O)C(C)(Cc1ccc(N2CCN(C)CC2)cc1)C(=O)OCC
<RX_7>CN1CCN(c2cc(CS(=O)(=O)c3cccc4ccccc34)c(N)c(OCCCl)c2)CC1
<RX_7>CC(C)S(=O)(=O)NCC(C)(O)c1ccc(N(CCN)Cc2ccccc2)cc1
<RX_1>CSc1nsc(OCc2ccsc2)n1
<RX_10>COC(=O)c1nn(-c2ccc(Cl)cc2Cl)c(-c2ccc(OC)cc2)c1CBr
<RX_2>CC(C)n1nc(C(=O)NCCN2CCC(NC(=O)C34CC5CC(CC(O)(C5)C3)C4)CC2)c2ccccc21
<RX_7>COCCCN1CCOc2ccc(CO[C@H]3CN(S(=O)(=O)c4ccc(C)cc4)CC[C@@]34OCCc3cc(CO)ccc34)cc21
<RX_1>CCOC(=O)c1ccc(-c2ccnc(Nc3cccnc3)n2)s1
<RX_3>CC1CCCN(C2CCN(c3ncc(-c4ccc(F)cc4F)c(NCc4c(F)cccc4F)n3)CC2)C1
<RX_2>CCOC(=O)c1ccc2c(c1C)C(OS(C)(=O)=O)C(C)(C)CS2(=O)=O
<RX_6>CCCC(C(=O)O)c1c(C)nc2sc3c(c2c1-c1ccc(F)cc1)CCCC3
<RX_6>Cc1onc(-c2ccc(F)cn2)c1COc1cnc(C(=O)O)cn1
<RX_2>CON(C)C(=O)[C@H](C)NC(=O)OCc1ccccc1
<RX_1>CCCCCCCC/C=C\CCCCCCCC(=O)OCCCN(CCCOC(=O)CCCCCCC/C=C\CCCCCCCC)C(=O)C[N+](C)(C)CCO
<RX_1>CCCCCCCCC(=O)CCCn1ccnc1
<RX_1>COC(=O)c1cccc(OCc2nc(-c3ccccc3)oc2C)n1
<RX_7>OCc1ccc(F)cc1OCc1ccccc1
<RX_1>Cc1c(Nc2ccnc3cc(-c4ccc5c(c4)OCO5)oc23)ccc2[nH]ccc12
<RX_1>C[Si](C)(C)CCOCn1ccc2cc(C=O)ccc21
<RX_2>CNC(=O)N1CC(Oc2ccc(C(F)(F)F)cc2)C1
<RX_3>CN(C)c1ccc2c(c1)C=CCCCC2O[Si](C)(C)C(C)(C)C
<RX_1>N#CCCNc1nc2ccccc2[n+]([O-])n1
<RX_3>Cc1cc(N2CCCC2)nc(/C=C/c2ccccn2)n1
<RX_1>Cc1ccc2ccnc(Nc3ccc(Cl)cn3)c2n1
<RX_6>CCCCCC(C)C(=O)c1c(O)c(OC)c(OC)[nH]c1=O
<RX_6>COc1c(N2CC(C)(N)C3(CC3)C2)c(F)cc2c(=O)c(C(=O)O)cn([C@@H]3C[C@@H]3F)c12
<RX_2>CCN1CCN(C(=O)OC(C)(C)C)[C@@H](C(=O)N2CCNCC2)C1
<RX_3>CC(O)c1cc(/C=C/C(=O)NC2CCc3ccccc32)ccc1-n1ccnc1
<RX_6>Oc1ccc(S)cc1Cl
<RX_6>COc1ccc(Cn2cc(C(=O)O)c(C(F)(F)F)n2)cc1
<RX_6>CNc1nccc(C(C)Nc2ccccc2C(=O)Nc2ccc3c(c2)CNCC3(C)C)n1
<RX_6>NC(=O)C1(c2ccccc2CCc2nc(Nc3ccc(C4CCNCC4)nc3)ncc2C(F)(F)F)CC1
<RX_1>CC(=NNc1nc2ccccc2n1C)c1ccc(C)cn1
<RX_3>Nc1nnc(-c2cccc(Cl)c2)c(-c2ccc(F)cc2F)n1
<RX_2>CC(C)(C)c1ccccc1OC1CN(C(=O)c2ccccn2)C1
<RX_6>CC(C)N(CCCN)S(=O)(=O)c1ccccc1[N+](=O)[O-]
<RX_2>COC(=O)c1ccccc1-c1ccc(CNC(=O)C2(O)CC2)cc1
<RX_4>FC(F)(F)c1ccc(-c2ccc3c(c2)cc(-c2nnn[nH]2)n3-c2ccc(OC3CCCC3)cc2)nc1
<RX_2>Cc1nc(NC(=O)c2cnn3c(C(F)(F)F)cc(-c4ccc(C(F)(F)F)cc4)nc23)sc1S(=O)(=O)NC(C)(CO)CO
<RX_3>CS(=O)(=O)N1CCc2cc([N+](=O)[O-])ccc2C1
<RX_2>CCOC(Cc1ccc(OCc2ccccc2)cc1)C(=O)OC(C)C
<RX_2>CC(C)(C#N)c1cccc(C(=O)Nc2ccc(F)c(NC(=O)c3ccc4nccnc4c3)c2)c1
<RX_1>CN(CC(=O)OCC(=O)OC(C)(C)C)C(=O)OCC1c2ccccc2-c2ccccc21
<RX_1>CC(C)(C)OC(=O)Nc1ccc2c(ccn2-c2ccc([N+](=O)[O-])cc2F)c1
<RX_1>COc1cc(C(C)=O)ccc1OCCCN1CCC(C(O)(c2ccccc2)c2ccc(F)cc2)CC1
<RX_1>CN1CCC2CCC(C1)N2Cc1ccccc1
<RX_3>CC(C)(C)OC(=O)N1CCN(c2cccc(-c3cc(-c4ccc5cn(Cc6ccccc6)nc5c4)c4c(N)ncnn34)c2)CC1
<RX_6>COC[C@H](C)OC[C@H](O)C(=O)Nc1ccc(C)cn1
<RX_2>COc1ccccc1N1CCN(CC(=O)N[C@@H](COCc2ccccc2)C(=O)Nc2ccc(Oc3ccc(F)cc3)cc2)CC1
<RX_1>COC(=O)c1ccc(NC(=O)[C@H]2[C@H](c3cccc(Cl)c3F)[C@@](C#N)(c3ccc(Cl)cc3F)[C@H](CC(C)(C)C)N2C)cc1OC
<RX_2>CCOC(=O)N1c2ccccc2N(C(C#N)c2cc(C(F)(F)F)cc(C(F)(F)F)c2)CC1CC
<RX_6>COC(=O)c1cccc(C(=O)OC)c1O
<RX_4>CCc1n[nH]c2c1C(=O)CC(c1ccccc1Cl)C2
<RX_2>CC(C)(C)OC(=O)N[C@@H]1C[C@H](C(=O)N2CCCCC2)C1(C)C
<RX_2>O=C(COc1ccc(CCCCNC(=O)OCc2ccccc2)cc1)Nc1ccccc1
<RX_2>CCOC(=O)Cc1cncc(-c2ccc(C(F)(F)F)cc2CN(CC)C(=O)CCc2cccnc2)c1
<RX_1>CN1C(=O)CC(C)(C)c2cc(CCN3CCN(c4noc5ccccc45)CC3)ccc21
<RX_2>O=C(NC1C(=O)Nc2ccccc2SC1c1ccccc1)OCc1ccccc1
<RX_6>COc1ncc2cc(C(=O)Nc3cc(C(=O)NCC[C@@H](N)c4ccccc4)ccc3Cl)c(=O)[nH]c2n1
<RX_2>CCOC(=O)C=C(C)NC(=O)Nc1ccc(Cl)c(C(=O)OCC)c1
<RX_1>O=Cc1ccc(OCc2ccccn2)c(F)c1
<RX_2>CC(C)NC(=S)NS(=O)(=O)c1sc(Cl)cc1N
<RX_2>CC(C)c1cccc(C(C)C)c1NC(=O)NS(=O)(=O)NC(c1ccccc1)c1ccccc1
<RX_1>COCc1ccc(Br)c(F)c1
<RX_3>COc1ccc(-c2csc3ncnc(Cl)c23)c(C)c1Cl
<RX_2>CC(C)(O)CCOS(=O)(=O)c1ccccc1C(F)(F)F
<RX_4>CCOC(=O)c1cc(C)n(-c2c(Cl)cccc2Cl)n1
<RX_2>Cc1cccc(O[C@H]2CC[C@H](C(=O)NN)CC2)n1
<RX_1>Nc1ncc(-n2ccnc2)s1
<RX_1>CC(C)n1ncnc1-c1cn2c(n1)-c1cnc(N[C@@H](C)C(N)=O)cc1OCC2
<RX_1>N#Cc1ccc(COc2cc(Cl)ccc2-c2nc3ccccc3n2CC2CCCCC2)c(F)c1
<RX_3>CCC(O)C1(c2onc(-c3ccc(O[Si](C)(C)C(C)(C)C)cc3)c2-c2ccccc2)CC1
<RX_1>CCN1CCC(N2CC(Cc3ccc(F)cc3)c3ccccc32)CC1
<RX_3>COC(=O)Cc1ccc(F)cc1C#C[Si](C)(C)C
<RX_7>OCc1ccc(-c2ccsc2)cc1
<RX_3>CC(C)(CO)NS(=O)(=O)c1cccc(C#Cc2cnn3c(C(F)(F)F)cc(-c4cccc(C(F)(F)F)c4)nc23)c1
<RX_2>CCCCCCOc1ccc(CCC(=O)NNC(=O)c2ccc(C(=O)OC)cc2)cc1
<RX_1>Nc1cc(Sc2ccc(Br)cc2)ccc1[N+](=O)[O-]
<RX_2>O=C(O)C(F)(F)F
<RX_1>CCOC(=O)CNC1CCCC1
<RX_2>CNC(=O)NC(=O)C(CC1CCCC1)c1ccc(Cl)c([N+](=O)[O-])c1
<RX_3>COc1c(O)c(CN2CCCCC2)c(O)c2c(=O)cc(-c3ccccc3)oc12
<RX_3>CC(=O)Nc1nc2cc(-c3cnc(Cl)c(NS(=O)(=O)c4ccc(F)cc4)c3)ccc2[nH]1
<RX_1>CC(C)(CC(=O)N[C@@H]1CCc2ccccc2N(Cc2ccc(-c3ccccc3CNC(=O)OC(C)(C)C)cc2)C1=O)NC(=O)OCc1ccccc1
<RX_6>COc1ccc(S(=O)(=O)N(Cc2ccccc2)c2c(C(=O)O)cnn2C)cc1
<RX_6>CC(C)NC(=O)c1ccc2n1CCNC2C
<RX_3>COc1cccc(-c2ccc3oc(-c4cc([N+](=O)[O-])ccc4OC)nc3c2)c1
<RX_9>CSc1ncccc1C(=O)CC(=O)C1CC1
<RX_3>CCOC(=O)/C=C/c1cc(F)ccc1F
<RX_6>CC(C)(CCc1ccc(Oc2ccc(C(N)=O)cc2)cc1)NC[C@H](O)COc1cn[nH]c1
<RX_1>CC(Br)c1ncnc(NCCc2ccc(OC(F)(F)F)cc2)c1I
<RX_2>CNC(=O)c1c(-c2ccc(F)cc2)oc2cc(N3CCCC3=O)c(Br)cc12
<RX_3>Nc1ccc(-c2cc(F)cc(F)c2)nn1
<RX_1>Cc1cnc(N2CCN(C(=O)c3ccc(N4CCCCS4(=O)=O)nc3)CC2)c(C)c1
<RX_6>CC(C)[C@H](Oc1ccc(CNC(=O)[C@@H]2SCCN2C(=O)C[C@@H](Cc2cc(F)c(F)cc2F)NC(=O)OC(C)(C)C)cc1)C(=O)O
<RX_9>CCOC(=O)C[C@H](O)CN=[N+]=[N-]
<RX_6>O=C(O)C[C@@H](CF)N1C(=O)c2ccccc2C1=O
<RX_2>Cc1ccc(S(=O)(=O)OCCOCCCN(CCc2cccc(Cl)c2)C(=O)OC(C)(C)C)cc1
<RX_4>Clc1ccc(Cl)c(SCc2cn(C34CC5CC(CC(C5)C3)C4)nn2)c1
<RX_6>CC(C)[Si](O[C@H]1CC[C@@]2(C)C(=CC(=O)[C@@H]3[C@@H]2CC[C@@]2(C)[C@H]3CC[C@@H]2[C@H](C)CCC(=O)O)C1)(C(C)C)C(C)C
<RX_1>CCCCCC(O)CCCC(Cl)(CCCCCCC(=O)OC)C(C)=O
<RX_7>CC(C)(C)OC(=O)N1CCC(c2ccc(CCCO)cc2)C(OCc2ccc3ccccc3c2)C1
<RX_9>Nc1cc(F)c(-n2ccnc2)c(F)c1
<RX_1>O=C1N(Cc2cccc(-c3cccnc3)c2)CCCC12CCN(c1cnc3ccccc3n1)CC2
<RX_4>OC[C@H]1O[C@@H]1c1ccccc1
<RX_1>COc1cc(C=O)ccc1OCCCCl
<RX_1>CC(C)[NH-]
<RX_9>CCOC(=O)C1C(C=C(Cl)Cl)C1(C)C
<RX_4>CCc1n[nH]c(CC)c1Cc1nccn1Cc1ccccc1
<RX_2>O=C(NC1CCOc2cc(C(=O)Nc3ccncc3)ccc21)OCc1ccccc1
<RX_7>Nc1ccc(OCCCCOc2ccccc2)cc1N
<RX_1>COc1ccccc1-n1ccc(OCc2c(C3CC3)cccc2-n2nnn(C)c2=O)n1
<RX_1>CCOC(=O)c1cn2c(n1)CN(c1ncc(CC)cn1)CC2
<RX_1>C#CCn1c(=O)sc2cc(F)c(-n3nc4c([n+]3[O-])CCCC4)cc21
<RX_1>CC(C)[Si](C(C)C)(C(C)C)n1ccc2ccc(N3CCN(C)CC3)nc21
<RX_2>O=C(c1cc([N+](=O)[O-])ccc1N1CCOCC1)N1CCN(c2ccc(F)cc2Cl)CC1
<RX_2>O=C(c1nc2c(C(F)(F)F)cc(C3CCC3)cn2c1Cl)N1CCC(N2CCOC2=O)CC1
<RX_1>OCCN1CCN(c2ccc(F)c(C(F)(F)F)c2)CC1
<RX_2>O=C(Nc1ccc(OCCc2ccccn2)nc1)c1ccccc1-c1ccc(C(F)(F)F)cc1
<RX_2>Cc1nc(NC(=O)CCCCc2ccccc2)sc1C(=O)NCc1ccccc1
<RX_9>[N-]=[N+]=NCC(=O)Nc1ccc(S(=O)(=O)c2cccc(Cl)c2)cc1
<RX_1>CN1CCN(c2ccn(C)n2)C1=O
<RX_1>O=[N+]([O-])N=C1N(C=Cc2ccc(OCC(F)(F)F)cc2)CCN1Cc1ccc(Cl)nc1
<RX_1>CC(C)C(C(=O)OC(C#N)c1cccc(Oc2ccccc2)c1)C1=Cc2ccccc2C1
<RX_6>Cc1ccc(S(=O)(=O)OC=CC2=C(C(=O)OC(c3ccccc3)c3ccccc3)N3C(=O)C(N)C3S(=O)C2)cc1
<RX_3>Cc1ccc(-c2ccc(C3(c4ccc(OCc5nccs5)cc4)CC4CCC3C4)cc2)nn1
<RX_2>Cc1ncc(C(CNC(=O)c2cccc(F)c2Cl)c2ccncc2)cn1
<RX_3>C#CC(O)(C=CI)CCCCC
<RX_6>O=C1CCC(c2cc(F)cc(F)c2)CC1
<RX_3>N#CCc1ccccc1-c1ccc(C(=O)O)cc1
<RX_1>Cc1[nH]c(C(=O)OC2CCN(c3cc(C(N)=O)cc(Cl)n3)CC2)cc1Br
<RX_7>COC(=O)C[C@@H](C)c1ccc(Cn2c(C)nc(C)c(-c3ccc(N)cc3)c2=O)cc1
<RX_1>Cc1ccc2c(c1C)OCC2c1ccc(C(C)C)cc1
<RX_6>O=C(Nc1nc2ccc(Sc3cnc4ccc(-c5cnn(C6CCNCC6)c5)cn34)cc2s1)C1CC1
<RX_1>Oc1ccc(Nc2nccc(Nc3ccccc3)n2)cc1
<RX_6>CNC(=O)c1c(-c2ccc(F)cc2)oc2cc(N(C)S(C)(=O)=O)c(-c3ccc4c(n3)-c3c(C(O)C(=O)O)c5c(F)cccc5n3CO4)cc12
<RX_9>Nc1nccc(-c2sc(C3CCC3)nc2-c2cccc(NS(=O)(=O)c3c(F)cccc3F)c2Cl)n1
<RX_1>CC(C)(C)OC(=O)COc1ccc(CNc2ccc3ncc(C#N)c(Nc4ccc(F)c(Cl)c4)c3c2)cc1Br
<RX_1>COn1cc(C(=O)O)c(=O)c2cc3cc(F)c(N4CC(C)(N)C4)cc3nc21
<RX_9>CCOC(=O)c1nc2scc(CN=[N+]=[N-])c2c(=O)[nH]1
<RX_2>O=C(Nc1ccccn1)c1cnc(OCC(F)(F)F)c(C2CCCC2)c1
<RX_1>COc1ccc2nc3ccccc3c(=O)n2n1
<RX_2>COc1cc2nccc(Oc3ccc4cc(NC(=O)c5cccnc5F)ccc4c3)c2cc1OC
<RX_3>C[Si](C)(C)C#Cc1c[nH]c(=O)[nH]c1=O
<RX_1>Nc1nc2c(ccn2CCN2CCN(Cc3ccc(F)cc3F)CC2)c2nc(-c3ccco3)nn12
<RX_2>CCOCCCNC(=O)c1cccc(-c2cccc3cc(C(=O)N[C@H]4CN5CCC4CC5)sc23)c1
<RX_2>CC(C)(Oc1ccc(NC(=O)Nc2cc(Cl)cc(Cl)c2)cc1)C(=O)O
<RX_6>COc1cc(N2CCC(=O)CC2)ccc1Cl
<RX_2>CC(C)(C)OC(=O)N1CCC(CCCCc2ccc(NS(C)(=O)=O)cc2)CC1
<RX_1>Fc1c(Br)ccc2c1CCC(N1CCOCC1)C2
<RX_1>CCOc1ccc(Br)cc1-c1cc(Nc2ccc(C(N)=O)cc2)nc(N)n1
<RX_3>COc1cc(C)c2[nH]c(=O)c3sccc3c2c1-c1ccc(CNC(=O)OC(C)(C)C)cc1
<RX_1>C=CCC(C)(C)C(=O)OCc1ccc(OC)cc1
<RX_7>COc1ccc2c(Cl)c(CO)ccc2c1
<RX_2>COC(=O)c1cscc1NC(=O)NCCCCBr
<RX_1>COc1ccc(Cn2ccc3cc(OC4CCN(C(=O)OC(C)(C)C)CC4)c(Br)cc3c2=O)cc1
<RX_1>C[C@@H](C(=O)N[C@@H]1C(=O)N(Cc2nn(-c3ccccc3C#N)c3ccccc23)c2ccccc2N(C(=O)C2CCOCC2)[C@H]1C)N(C)C(=O)OC(C)(C)C
<RX_2>COc1ccccc1N1CCN(C[C@@H](Cc2ccccn2)NC(=O)C2CCCCC2)CC1
<RX_6>COc1ccc(CCOc2cc(C(=O)O)ccc2Cl)cc1
<RX_5>CC(C)(C)OC(=O)NCc1ccc([N+](=O)[O-])cc1
<RX_7>CC(C)(C)OC(=O)NCCC1CCNCC1
<RX_6>COc1ccc(CC2c3cc(OC)c(OC)cc3CCCN2C(C(=O)O)c2ccccc2)cc1OC
<RX_6>O=C(O)[C@H](CCc1ccccc1)OCC(=O)N1CCOCC1
<RX_1>COCCN(CC1Cc2ccccc2CN1C(=O)OC(C)(C)C)C(Cc1ccc(Cl)cc1)C(=O)OC
<RX_2>CCOC(=O)Oc1ccccc1C(=O)O
<RX_2>COc1cc(C(=O)NCCCN(C)C)ccc1Nc1cncc(-c2ccc(O)cc2)n1
<RX_1>CC1CN(c2ncc(Br)s2)CC(C)N1
<RX_1>CN1CCC(Oc2cccc(C#N)n2)CC1
<RX_2>CN1C(C(=O)Nc2ccc(O)c(=O)cc2)=C(O)c2ccccc2S1(=O)=O
<RX_1>CC(C)(C)OC(=O)N[C@@H](CC1CCCCC1)[C@H]1CO1
<RX_6>CCCn1c(C)cc2ccnc(N)c21
<RX_6>CSc1ncc(C(=O)O)c(-c2ccccc2Br)n1
<RX_1>CCOC(=O)c1cn(C2CC2)c2c(Cl)c(F)c(F)c(C)c2c1=O
<RX_1>Cn1nc(C(C)(C)C)cc1NC(=O)Nc1cccc(C#Cc2cnc(NCCCN3CCCCC3)nc2)c1
<RX_4>CCOC(=O)c1csc(Cc2cc3cc(C(F)(F)F)ccc3n2S(=O)(=O)c2cccc(C(C)(C)C)c2)n1
<RX_2>CCCCCOc1ccc(C(=O)NCC(=O)NC2CCCc3ccccc32)cc1
<RX_6>CSc1snc(C(F)(F)F)c1C(=O)O
<RX_2>COc1ccc(S(=O)(=O)Nc2nc(-c3ccccc3)ns2)cc1OC
<RX_3>CCOC(=O)C(Cc1ccc(-c2ccc(F)cc2)cc1)N=C(c1ccccc1)c1ccccc1
<RX_1>C=CCOc1ccccc1C(C)(C)C
<RX_1>Brc1cnc(Oc2ccccc2)nc1
<RX_2>CC(C)(C)OC(=O)N[C@H]1c2ccccc2C[C@@H]1NC(=O)c1cc2cc(Cl)ccc2[nH]1
<RX_6>O=C(O)c1cn(Cc2ccc(Cn3cccn3)cc2)cn1
<RX_6>CC(C)(C)OC(=O)N(CCc1ccc(-c2ccc3cc(C(=O)O)ccc3c2)cc1)C[C@H](O)c1cccc(Cl)c1
<RX_2>O=C(Nc1cc2[nH]c(-c3ccccc3)c3cn[nH]c(=O)c(c1)c23)c1cccc(F)c1F
<RX_1>CCc1cc2c(OCC(=O)OC)nc(SC)nc2n1Cc1ccccc1-c1ccccc1
<RX_2>COc1cc(C#N)ccc1NC(=O)C1NC(CC(C)(C)C)C2(C(=O)Nc3cc(Cl)ccc32)C1c1cc(F)cc(Cl)c1
<RX_9>COc1cccc(Oc2nc3ccccc3n2-c2cc(C)nc(N)n2)c1
<RX_1>COC(=O)CNCCN(C)C(=O)OC(C)(C)C
<RX_3>FC(F)(F)Oc1cccc(-c2cnc3ccc(Cl)nn23)c1
<RX_6>COc1cccc(CC2=C[C@H](O)CC2=O)c1
<RX_6>Cc1oncc1Cn1c2c(c3cc(C(=O)N4CCC(C)CC4)ccc31)CNCC2
<RX_5>COC(=O)[C@H]1C[C@@H](O)CCN1C(=O)OC(C)(C)C
<RX_2>C=C(COC(=O)CCCCCBr)COC(=O)NCCCCCCCCCCCCC
<RX_6>NC[C@H]1COc2cc(F)cc(-c3c(Cl)cccc3Cl)c2O1
<RX_1>COc1cccc(-c2cc(F)c(Nc3ncccc3C(=O)O)c(F)c2)c1
<RX_1>CC(C)(C)OC(=O)NCCNc1ccnc(N)n1
<RX_6>CCC(O)(CC)CCc1ccc(C(CC)(CC)c2ccc(-c3cncc(CC(=O)O)c3)c(C)c2)cc1C
<RX_9>CC(C)(C)OC(=O)N1CC[C@H](CN)[C@H](F)C1
<RX_3>C[Si](C)(C)C#Cc1cc2ccc(-n3nc4ccc5ccccc5c4n3)cc2oc1=O
<RX_1>C[C@@H]1CN(Cc2ccc(OCC3CCC(NC4CCC4)CC3)cc2)C(=O)O1
<RX_1>CC(C)(C)OC(=O)N1CCCC(CSc2nc(-c3ccccc3)cs2)C1
<RX_2>C=CC(=O)N1CCSc2ccc(OC)cc2C1
<RX_6>O=C(NC[C@H]1CC[C@@H](CO)CC1)c1ccc(OCc2ccccc2)cc1
<RX_3>COC(=O)c1cc(C(=O)OC)cc(-c2ccc(C)cn2)c1
<RX_3>Nc1ccc(-c2nc(N3CCOCC3)cc(C3(S(=O)(=O)C4CC4)CCCC3)n2)cc1
<RX_4>Cc1c(C2(O)CCC(c3ccccc3)(N(C)C)CC2)[nH]c2ncccc12
<RX_6>NC(=O)c1c(-c2ccc(F)c(Cl)c2)nn2c1CNC1(CC1)C2
<RX_2>CC(C)n1c(C=O)c(-c2ccc(F)cc2)c(-c2ccccc2)c1C(=O)Nc1ccccc1
<RX_1>COc1cc(N2CCC(=O)CC2)ccc1[N+](=O)[O-]
<RX_1>CCCCc1nc(Cl)c(C=O)n1Cc1ccc(-c2ccccc2I)cc1
<RX_1>N#Cc1ccc([N+](=O)[O-])c(NC2CC2)c1
<RX_7>O=C(O)C[C@@H]1COc2cc(O)ccc21
<RX_5>CC(C)(C)OC(=O)NCC(C)(C)S(=O)(=O)c1ccccc1Br
<RX_1>Cn1c(=O)cnc2c(Oc3cc(-c4ccc(C(F)(F)F)cc4)ncn3)cccc21
<RX_6>CN1CCC(N(C)C(=O)C2CNc3ccccc32)CC1
<RX_3>Fc1cc(Cl)ccc1-c1cnc2ccc(-c3ccnn3-c3ccc(Cl)cc3)cn12
<RX_1>COc1cc(Nc2nc3cccc(N4CCOCC4)n3n2)ccc1-n1cnc(C)c1
<RX_6>O=C(O)CN1CCC(n2c(=O)[nH]c3ccccc32)CC1
<RX_3>CC1(C)C=C(c2ccccc2)C(=O)C1
<RX_2>CC(C)N(CCSc1ccc(Cl)cc1)C(=O)Oc1ccccc1
<RX_3>COC(=O)c1c(-c2cccc(C#N)c2)c(Cl)n2c1CNCC2
<RX_2>CCCOC(=O)c1c(O)cc(C)oc1=O
<RX_6>Cc1nc2c(Nc3ccc(F)c([C@]4(C)CS(=O)(=O)C(C)(C)C(N)=N4)c3)cccc2s1
<RX_1>CCOC(=O)C1=Cc2cc(Cl)c(Oc3cc(C)c(C)cc3Cl)cc2OC1C(F)(F)F
<RX_7>OCCCc1ccc(C(F)(F)F)cc1Cl
<RX_1>Cc1cccc(C)c1NC(=O)CN1CCN([C@H]2CCN(C(=O)c3cc(C(F)(F)F)cc(C(F)(F)F)c3)C[C@H]2c2ccccc2)CC1
<RX_1>COC(=O)CC(=O)N(Cc1ccc(-c2ccccc2)cc1)n1cc(Cl)cc1C(=O)OC
<RX_4>CC(C)Oc1ccc(OCc2ccccc2)cc1-c1nc2cccnc2[nH]1
<RX_2>Cc1cccc2c1ccc1nc3cccc(C(=O)NCCN(C)C)c3nc12
<RX_9>COc1ccc2cccc(CC#N)c2c1
<RX_2>Cc1cc(S(=O)(=O)Nc2cccc(-c3ccc(C(=O)NCCO)cc3)c2)c(C)cc1Cl
<RX_6>C#Cc1ccc(C(C)(C)C)c(Oc2ccc(CC)cc2)c1
<RX_3>COc1cccc(Nc2nc(-c3ccc4c(c3)OCO4)nc3c2cnn3C)c1
<RX_7>OCc1cc2nc(Cl)nc(N3CCOCC3)c2s1
<RX_2>CC(C)CCNC(=O)c1ccc(N2CCN(C(=O)c3cc(Cl)ccc3Cl)CC2)nn1
<RX_6>O=[N+]([O-])c1ccc(C=C2CCNCC2)cc1
<RX_5>COc1ccc(C2CN(C)Cc3cc(OCC4CCN(C(=O)C(F)(F)F)CC4)ccc32)cc1
<RX_2>O=C(O)CCNC(=O)c1ncc2c(ccc(=O)n2Cc2ccccc2)c1O
<RX_3>Cn1nncc1-c1cc(C=O)c2occc2c1
<RX_1>CC(C)(C)c1ccc(CC2(N)CCN(c3ncnc4[nH]ncc34)CC2)cc1
<RX_3>Cc1c(C=O)[nH]c2c1C(=O)N(CCN1CCOCC1)CC2
<RX_2>CN(C)C(=O)C1CCN(c2ccc([N+](=O)[O-])cc2)CC1
<RX_1>C#CCOC1CCCCO1
<RX_2>O=C(NC1CCCOC1)c1ccc2nonc2c1
<RX_1>CON(C)C(=O)CCc1ccccc1
<RX_1>CCOC(=O)N1CC[C@H](Oc2ccccc2F)[C@H](c2ccccc2)C1
<RX_8>[O-][n+]1ccnc2c(Cl)cccc21
<RX_6>O=C(O)c1ccc(OCC(F)(F)C(F)(F)F)cn1
<RX_3>CC(C)Cc1cnc(N2CCN(C(=O)OC(C)(C)C)CC2)c2nncn12
<RX_6>CN(C1CCc2c(c3ccccn3c2CC(=O)O)C1)S(=O)(=O)c1ccc(F)cc1
<RX_1>COc1c(Nc2ncc(Cl)c(Nc3ccccc3S(=O)(=O)N3CCC(O)C3)n2)ccc2c1CCC(NCCO)CC2
<RX_1>c1ccc(C(c2ccccc2)N2CCNCC2)cc1
<RX_2>O=C(Nc1ccc(I)cc1F)C1CC1
<RX_1>Cc1ccc2cccc(OCc3c(Cl)ccc([N+](=O)[O-])c3Cl)c2n1
<RX_3>OCC#Cc1ccc(Br)cn1
<RX_3>CCCc1nn(-c2ccc(C(F)(F)F)cn2)cc1/C=C/C(=O)OCC
<RX_1>CNc1nc2c(s1)C=Cc1cc(Cl)ccc1C2c1cn(C)c(=O)[nH]c1=O
<RX_2>COC(=O)c1ccc(C(=O)Nc2csc(Cc3cc(Cl)ccc3OCc3ccccc3)n2)cc1
<RX_9>NC(=O)C1CN(c2cc(F)c(N3CCCS(=O)(=O)CC3)c(F)c2)C(=O)O1
<RX_1>CCCC(OC)c1ccc(Cl)c2nc3n(c12)CCCN3c1c(C)cc(Cl)cc1Cl
<RX_2>CN(N)C(=O)NC1(N=NC(C)(C)C)CCCCC1
<RX_1>COc1ccc(CNC=C2CCOC2=O)cc1
<RX_6>FC(F)(F)Oc1ccc(OC2CCNCC2)cc1
<RX_8>O=S(CCCCCCCCCC1c2ccc(O)cc2OCC1c1ccc(O)cc1)CCCC(F)(F)C(F)(F)F
<RX_3>N#Cc1cccnc1-c1c(F)cc(F)cc1F
<RX_7>NCC(O)c1cccc(Cl)c1Cl
<RX_1>O=C(CNC(=O)c1ccc(OCc2ccccc2)cc1)Oc1c(F)c(F)c(F)c(F)c1F
<RX_7>c1coc(CCc2ccncc2)c1
<RX_2>CCOc1ncc(S(=O)(=O)N2CCN(CC)CC2)cc1C(=O)Nc1c(C(N)=O)nn(Cc2ccccn2)c1CC
<RX_2>COC(=O)/C=C/c1cccc(Br)c1
<RX_7>COc1cc(CCCO)ccc1F
<RX_6>O=C(O)C(F)(F)F
<RX_1>Clc1ccc([C@@H]2CN(Cc3ccccc3)CC[C@@H]2N2CCNCC2)cc1
<RX_1>CCOC(=O)CCCOc1ccc(Cl)c(Cl)c1
<RX_1>COC(=O)c1ccc2c(=O)n(-c3ccccc3)c(NCc3ccc(Cl)cc3)nc2c1
<RX_2>CCC1c2ccsc2CCN1C(=O)c1cc2ncc(Cl)cn2n1
<RX_1>CN(c1ccnc(NC(C)(C)CNC(=O)OC(C)(C)C)n1)c1ccnc(-c2ccccc2)n1
<RX_3>Cc1ccc(C)c(C(=O)CBr)c1
<RX_2>CCn1c(CCCc2ccc(-c3ccc(NS(C)(=O)=O)cn3)cc2)nn(Cc2ccc(C(C)(C)C)cc2)c1=O
<RX_2>CC(=O)N[C@H](C)C(=O)N1CCN(CCCOc2ccc(C(C)=O)cc2)CC1
<RX_2>CNC(=O)O[C@@H]1OC=C(C(=O)OCc2ccccc2)[C@H]2CC=C(C)[C@H]12
<RX_1>COC(=O)C[C@@H]1COc2cc(O[C@@H]3CCc4c(Oc5cc(F)c(-c6cnn(CC(C)(C)O)c6)c(F)c5)ccc(F)c43)ccc21
<RX_2>Cc1c[nH]c(-c2nc([C@H]3CCCN(C(=O)c4cnoc4C)C3)no2)c1
<RX_3>Nc1cc(/C=C/N2C(=O)c3ccccc3C2=O)cc(C(F)(F)F)c1
<RX_1>Cc1nc2c(n1Cc1ccccc1)-c1ccccc1N(C(=O)c1ccccc1)CC2
<RX_6>Cc1ccc(C(=O)N(CCCN)C(c2nc3ccncc3c(=O)n2Cc2ccccc2)C(C)C)cc1
<RX_7>Nc1cc(Br)ccc1NCCN1CCOCC1
<RX_1>CCOC(=O)COc1ccc(OCc2ccccc2)cc1OCc1ccccc1
<RX_1>Cc1ccc(S(=O)(=O)n2ccc3c(Nc4ccc5cnn(C)c5c4)nc(Nc4ccc(C(N)=O)cc4)nc32)cc1
<RX_9>CCOC(=O)c1nc2c(Br)nc(SCc3cccc(F)c3F)nc2[nH]c1=O
<RX_9>COc1ccc(CCCC(NC(=O)OC(C)(C)C)C(N)=O)cc1
<RX_9>[N-]=[N+]=NCCCC(=O)N1CCCc2ccccc21
<RX_3>CCOC(=O)Nc1c(C#C[Si](C)(C)C)cccc1OC(F)(F)F
<RX_1>CCCCN1CCN(c2ccc(C)c([N+](=O)[O-])c2)CC1
<RX_9>Cc1ccc(-n2nccn2)c(C(=O)N2CCC[C@@H](C)[C@H]2CNc2ncc3ccccc3n2)c1
<RX_6>COc1ccc(COc2c(C(=O)NC(C)(C)C(=O)O)ccc3ccccc23)cn1
<RX_3>CCOC(=O)c1sc(C2=CCOCC2)c(C#N)c1Br
<RX_1>COC(=O)c1ccc(CNc2nc(SC)ncc2C#N)cc1
<RX_8>CC(C)[C@H](NC(=O)COc1cccc2ccccc12)C(=O)NC(CC(=O)OC(C)(C)C)C(=O)CF
<RX_6>Cc1c(C)n(Cc2cccc(C(=O)O)c2)c2ccc(C(=O)N[C@@H](C)c3cccc(C4CC4)c3)cc12
<RX_2>COC(=O)c1cc(C(=O)NCCN(C)C)cc(-c2cc(Cl)ccc2Cl)c1
<RX_3>COCOc1c(-c2ccccc2)c(C)cc2cc(OC)ccc12
<RX_3>O=C(O)c1cncc(-c2cc3nc(-c4cccc5[nH]ncc45)nc(N4CCOCC4)c3s2)c1
<RX_2>C=CCc1cccc(CC=C)c1OC(=O)OC
<RX_1>COc1ccccc1S(=O)(=O)N(c1cc(C)cc(OCCNc2cnnc(Cl)c2Cl)c1)C(C)(C)P(=O)=O
<RX_1>CC(C)Oc1cc(Nc2nc(N[C@@H](C)c3ncc(F)cn3)c([N+](=O)[O-])cc2F)n[nH]1
<RX_1>CCOC(=O)C(CC(C)C)c1cc(-c2ccc(C(F)(F)F)cc2)cc(C2CCCN(c3ccc(C(F)(F)F)cc3)C2)c1
<RX_7>COc1cc(CO)cc2c(Br)ccc(OC(C)C)c12
<RX_1>CC(OCCNc1ccc(-c2nc3cc(C#N)ccc3o2)cc1)(C(F)(F)F)C(F)(F)F
<RX_7>Brc1ccccc1CCNCc1ccccc1
<RX_6>CCOC(CN(Cc1ccc(F)cc1F)C(=O)[C@@H](N)Cc1ccc(OC(C)(C)C)cc1)OCC
<RX_2>Cc1c(-c2ccccc2C(F)(F)F)nn2c(NC(=O)c3cccc(OCC4COC(C)(C)O4)n3)cnc2c1C
<RX_2>COC(=O)c1ccc(S(=O)(=O)N2CCC(Nc3cc(O)nc4ccc(C(c5ccc(Cl)cc5)c5ccc(Cl)cc5)cc34)CC2)s1
<RX_7>CCCCCc1ccc(-c2ccc(CCc3ccc(OCC)cc3)cc2)cc1
<RX_1>COc1cc2ncnc(N3CCN(c4ncc(Cc5ccccc5)cn4)CC3)c2cc1OCCCN1CCN(C)CC1
<RX_2>O=S(=O)(Nc1cc(Br)cnc1Cl)c1ccc(F)cc1
<RX_1>CC#CCn1c(N2CCC[C@H](NC(=O)OC(C)(C)C)C2)c(C#N)c2c1c(=O)n(C)c(=O)n2C
<RX_2>CNC(=O)NC(=O)C(CC1CCCC1)c1ccccc1
<RX_9>CCN(Cc1cc(Br)ccc1O)c1ccc(C#N)nn1
<RX_2>CC1(C)C(C(=O)c2cn(CC3CCOCC3)c3ccc(C(=O)NCCO)cc23)C1(C)C
<RX_6>COC(=O)CCC(C)C1CCC2C3C(O)CC4CC(OCCN)CCC4(C)C3CC(O)C12C
<RX_1>Clc1ccc(CN2CCO[C@@H](c3ccccc3)C2)cn1
<RX_2>Cc1cc(CNS(=O)(=O)c2ccc(Br)s2)cc(C)n1
<RX_2>COCc1ccc2ccc(CN3CCC(NC(=O)c4ccc(OC)c(F)c4)CC3)cc2c1
<RX_7>CCOC(=O)C(CC(C)(C)C)C(=O)OCC
<RX_6>COc1cc(CC(=O)N(C)CCCc2ccc(C(=O)O)cc2)ccc1NC(=O)Nc1ccccc1C
<RX_6>Cn1c(C(F)(F)F)cc(=O)n(-c2ccc(O)cc2)c1=O
<RX_3>Cc1c(-c2ccccn2)nc2cc(F)cc(F)c2c1Nc1cc(C#N)cc(N2CCOCC2)c1
<RX_7>Cc1c(CO)ccc(C#N)c1Cl
<RX_1>Clc1nsnc1N1CCSCC1
<RX_6>COc1ccc(O[C@H]2CC[C@@H](CNC(=O)c3ccc(O)cc3)CC2)cc1
<RX_6>Cc1c([C@@H]2CN3CCNC[C@H]3CN2C(=O)OC(C)(C)C)ccc(F)c1C#N
<RX_6>COC1(c2cc(F)cc(OCC(=O)O)c2)CCOCC1
<RX_1>CCN1CCC(n2cc(CNc3cc(Cl)c4ncc(C#N)c(Nc5ccc(F)c(Cl)c5)c4c3)nn2)CC1
<RX_8>O=Cc1cn(C[C@H]2CN(c3ccc(I)c(F)c3)C(=O)O2)nn1
<RX_6>c1ccc(-c2cc3[nH]ncc3s2)cc1
<RX_1>CSc1ccc(NCc2ccc(F)cc2)cn1
<RX_1>COc1ccc(CN(C)c2ccc(S(=O)(=O)Nc3nccs3)c(F)c2)c(OC)c1
<RX_3>Cn1cc(-c2ccccc2Cl)c(-c2ccc(-c3cccc(S(C)(=O)=O)c3)s2)n1
<RX_1>O=C1CCN1c1ccc(F)cc1
<RX_1>COC(=O)c1ccc(OC2CCCCO2)cc1
<RX_2>Cc1cc(C)c(CNC(=O)c2cc(Cl)cc(OC(C)C)c2C)c(=O)[nH]1
<RX_1>COc1ccc(COC(=O)C(C)(C)CO)cc1
<RX_6>CCOc1ccc(O)c(F)c1
<RX_7>COc1cc(CO)cc(OC)c1OCc1nc(-c2ccccc2)oc1C
<RX_2>Cn1cccc1CCNS(=O)(=O)Cc1ccccc1
<RX_1>CCOC(=O)Cc1ccc(NCc2cnc(NC(=O)N(C3CCCCC3)C3CCCCC3)s2)cc1
<RX_2>CC(=O)Nc1c(F)cccc1[N+](=O)[O-]
<RX_1>CCNCc1ccc(Cl)cc1
<RX_4>O=C(Cn1nc(-c2ccc(Cl)cc2)n(C[C@H](O)C(F)(F)F)c1=O)NC(c1cccc(C(F)(F)F)c1)c1nnn[nH]1
<RX_7>COC(=O)c1ccc2sc(C)c(C(O)c3ccc(Cl)cc3Cl)c2c1
<RX_1>COc1ccc(Cn2cc(C(=O)N[C@H]3CCCC[C@@H]3O)c3nccc(C)c32)cc1C
<RX_4>C[C@@H](O)Cn1ccc2c1-c1cc(Br)ccc1C2
<RX_1>Cn1c(NCC[C@H](N)c2ccccc2)nc(-c2ccncc2)c(-c2cccc(C(F)(F)F)c2)c1=O
<RX_6>C=CCOC(=O)N(CC1CCNCC1)[C@@H]1C[C@H]1c1ccccc1
<RX_2>CC1Cc2ccc(C3CCN(C(=O)CC4CCCC4)CC3)cc2CN1c1cc(N2CCN(C)CC2)nc(N)n1
<RX_6>O=C(O)CCCCCc1nn(-c2ccc(F)cc2)c2c1CCC2
<RX_2>COCCCCC1(CNC(=O)[C@H]2C[C@H](C(=O)NCCc3ccccc3)CN(C(=O)OC(C)(C)C)C2)c2ccccc2Oc2ccccc21
<RX_1>O=C1c2ccccc2C(=O)N1CCN1CCN2c3ccc(F)cc3Cc3ccccc3[C@H]2C1
<RX_3>COc1ccc(-c2ccnc3[nH]c(-c4ccc(C(=O)N5CCN(C)CC5)cc4)nc23)c(C)c1
<RX_1>C#CCN1CCN(C(=O)OC(C)(C)C)CC1
<RX_6>C#Cc1cc(Cl)c(Nc2nc3ccncc3c3c(OC)nccc23)c(Cl)c1
<RX_3>Brc1cccc(-c2cc3ccccc3c3ccccc23)c1
<RX_1>Cn1cc(C#N)c(-c2ccc([N+](=O)[O-])o2)n1
<RX_5>C=CCC1(NC(=O)C(F)(F)F)CCC2(CC1)OCCO2
<RX_2>Cc1sc2c(c1C)C(c1ccccc1)=[N+]([O-])Cc1nc(C(=O)N3CCCCC3)nn1-2
<RX_3>COCc1c(-c2ccccc2)ncc2[nH]c3ccc(OCc4ccccc4)cc3c12
<RX_2>CON(C)C(=O)[C@H]1CCN(C(=O)OC(C)(C)C)C1
<RX_1>CNC(=O)c1ccc(C2(O)CCC(N[C@H]3CCN(C(=O)CNC(=O)c4cccc(C(F)(F)F)c4)C3)CC2)nc1
<RX_2>CNC(=O)c1cc(COC(=O)Oc2ccc([N+](=O)[O-])cc2)on1
<RX_9>CC(O)c1cc(C#C[C@]2(O)CCN(C)C2=O)cc(-n2nc(C(N)=O)c3cccnc32)c1
<RX_2>CCOC(=O)c1cc2cc(OC)cc(NS(=O)(=O)c3cccs3)c2[nH]1
<RX_1>C[C@H]1[C@@H](C(C)(C)O)CCN1c1cc(F)c(C#N)cc1F
<RX_7>Cc1cc(Sc2cccc(O)c2)c(C)cc1N
<RX_2>O=C(NC(=O)c1c(F)cccc1Cl)Nc1ccc(S(=O)C(F)(F)C(F)F)cc1F
<RX_3>CCOC(=O)C(C#N)=C(C)c1cccc(OC)c1
<RX_2>O=C(Nc1nccc(-c2ccccc2)c1[N+](=O)[O-])c1ccc([N+](=O)[O-])cc1
<RX_2>CC(C)(C)N=NC1(NC(=S)NNC(C)(C)C)CCCCC1
<RX_2>CC(C)(C)OC(=O)N1CCC(N(C(=O)CBr)c2ccc(C(F)(F)F)cc2)CC1
<RX_2>CCc1nccc(-c2ccc(C(=O)N3CCN(CC)CC3)c(F)c2)c1C#Cc1ccc(NC)nc1
<RX_5>COCOc1cc(C=O)ccc1OCc1ccccc1
<RX_2>Cn1cc(NC(=O)c2ccccc2-c2ccc(C(F)(F)F)cc2)cc1C(=O)NCc1ccc(Cl)cc1
<RX_6>Cc1cc(S(=O)(=O)Nc2ccsc2C(=O)O)ccc1N1CCCC1
<RX_2>NNC(=O)[C@H]1CC[C@H](Oc2ccncn2)CC1
<RX_5>COCOc1nc(CCl)nc(C(=O)OC(C)(C)C)c1OCc1ccccc1
<RX_3>CC(C)=CCCC(O)c1coc([Si](C)(C)C)c1
<RX_3>C[Si](C)(C)C#Cc1cnc2c([N+](=O)[O-])cccc2c1
<RX_6>CC(C)(CCc1ncc(-c2ccc(NC(=O)N3CCCCC3)cc2)s1)C(=O)O
<RX_3>Nc1nc(-c2ccccc2)c2nnn(Cc3cccc(N4CCCC4=O)n3)c2n1
<RX_2>CCOC(=O)N1c2ccc(OC)nc2[C@@H](NC(c2cc(C(F)(F)F)cc(C(F)(F)F)c2)c2ncc(NC(C)=O)cn2)C[C@H]1CC
<RX_2>Cn1nc(OCc2c(-c3ccc(Cl)cc3)noc2CO)cc1C(=O)NC1CC1
<RX_2>CC(=O)N1CCN(NC(=O)c2cccs2)CC1
<RX_1>CC(C)Cc1cc(C(=O)N2CCN(CC(C)C)CC2)ccc1OCc1ccc(Cl)cc1
<RX_2>COc1ccc(NC(=O)/C=C/c2cnc[nH]2)c2nc(-c3cccs3)[nH]c12
<RX_3>COc1ccc(C=C(C(=O)Nc2cccc(C(F)(F)F)c2)C(=O)Nc2cccc(C(F)(F)F)c2)cc1Br
<RX_9>Nc1ccn2ncc(C(=O)Nc3cnoc3-c3ccccc3C(F)(F)F)c2n1
<RX_1>C=CCc1ccc2cccnc2c1OCc1ccccc1
<RX_2>COc1ccc(C2=NN(C3CCN(C(=O)[C@@H](Cc4ccccc4)NC(=O)OC(C)(C)C)CC3)C(=O)[C@@H]3CCC[C@H]23)cc1OC
<RX_6>CCCc1c(OCCc2cc3cc(CC(=O)O)ccc3[nH]2)ccc2c(-c3ccccc3)coc12
<RX_3>Cc1cc(C(=O)CC(c2ccccc2)c2ccccc2)ccn1
<RX_6>CC(C)(C)OC(=O)N1CCNC[C@H]1CCO
<RX_3>Cc1ccccc1-c1ccccc1N
<RX_3>COc1cnc2c(NCc3nnc4ccc(-c5ccc(C(C)O)c(Cl)c5)nn34)ccnc2c1
<RX_1>Cc1c(Br)cn2c(=O)n(Cc3ccc(S(C)(=O)=O)cc3)nc2c1-c1cccc(C(F)(F)F)c1
<RX_1>CCS(=O)(=O)N1CCC(c2c[nH]c3c(C(N)=O)cc(-c4cccc(CN(CCOC)CCOC)c4)cc23)CC1
<RX_2>O=C1CCC(N2C(=O)c3cccc(NCC(=O)NC4CC4)c3C2=O)C(=O)N1
<RX_5>O=[N+]([O-])c1ccc(C2OCCO2)cc1
<RX_6>NC1Cc2cc(C(F)(F)F)ccc2N(Cc2ccccc2)C1
<RX_9>CCCCCC1C(=O)CCC1CC(C)=O
<RX_6>COc1ccc(-n2nc(C(=O)O)cc2-c2ccn(C)n2)cn1
<RX_6>O=C(O)c1cc2ccc3[nH]ccc3c2[nH]1
<RX_2>N#Cc1ccc(-c2ccc(OCCCC(=O)N3C(=O)OC[C@@H]3Cc3ccccc3)cc2)cc1
<RX_6>CCc1cn(CCN)cn1
<RX_7>Cc1c(Cl)c(O)c(CCC(C)CCCCOC(=O)C(C)(C)C)c(O)c1C=O
<RX_1>C[C@H]1CC(Nc2ncn[nH]2)C[C@@H](C)O1
<RX_2>O=C(OCC1CCN(Cc2ccccc2)CC1)Oc1ccc([N+](=O)[O-])cc1
<RX_1>COC(=O)CN(C)c1ccccc1
<RX_3>CCOC(=O)Cc1cccc(-c2ccc(C(F)(F)F)cc2Cl)c1
<RX_7>CN(CCc1ccc(N)cc1)C1CCN(c2ccc(C#N)cc2)CC1
<RX_6>CCc1ccc(NC(=O)[C@@H]2C[C@@H](Nc3ccc4cnccc4c3)CN2)cc1
<RX_1>CCOC(=O)CCCCCOc1ccc2ccccc2c1
<RX_2>O=C(Nc1nnn[nH]1)c1cc([N+](=O)[O-])ccc1O
<RX_1>COc1ccc(Oc2ccc(C(=O)N(C(C)C)C3CCCCC3)cc2)cc1
<RX_2>O=C(NO)c1cnc(N2CCN(S(=O)(=O)c3ccc(OC(F)(F)F)cc3)CC2)s1
<RX_1>COc1ccc2c(c1)C1(C)CCCCC(C2)C1N
<RX_2>O=C(c1ccc(Nc2nc(NCC(F)(F)F)c3ccnc-3[nH]2)cc1)N1CCS(=O)(=O)CC1
<RX_2>C[C@@H](C(=O)N[C@H](C(=O)N1c2ncccc2CC1C(=O)Nc1c(F)cccc1F)C1CCOCC1)N(C)C(=O)OC(C)(C)C
<RX_3>O=C1Nc2cc(Nc3cccc(-c4nnc(-c5cccc(OC(F)(F)F)c5)[nH]4)c3)ccc2C1=Cc1ccc[nH]1
<RX_8>C[C@]12CC[C@H]3[C@@H](CCC4=C/C(=C\F)CC[C@@]43C)[C@@H]1CCC2=O
<RX_1>O=C(CC(NS(=O)(=O)c1ccc2ccccc2c1)c1ccccc1)NC(Cc1ccc(CN2CCC2)cc1)C(=O)N1CCCC1
<RX_6>NCCCc1c(C(=O)O)[nH]c2ccc(-c3ccccc3F)cc12
<RX_7>Nc1cnc(Cl)c(C(F)(F)F)c1
<RX_2>N#Cc1cccc(O[C@H]2CC[C@H](NC(=O)CCCc3nc4ccccc4c(=O)[nH]3)CC2)c1
<RX_6>O=c1cc(OCc2ccc(Cl)cn2)ccn1-c1ccc(OCCN2CC[C@H](O)C2)cc1
<RX_2>COc1cc(C(=O)N2CCN(CCC3(C)CCc4c(C)c(OC)c(C)c(C)c4O3)CC2)cc(OC)c1OC
<RX_9>[N-]=[N+]=Nc1c(C(=O)O)cccc1C(F)(F)F
<RX_3>Cc1cncn1CC#Cc1cc(CN2CCOCC2)cc2c(=O)c(C(=O)NCc3ccc(Cl)cc3)cn(C)c12
<RX_2>COc1nc2cc(Cl)ccc2nc1NC(=O)N1CCN(c2cc(C)cc(C)c2)CC1
<RX_1>COc1ccccc1Oc1c(NS(=O)(=O)c2ccc(C(C)(C)C)cc2)nc(-c2ncccn2)nc1OCCO
<RX_2>COc1cc(OCC2CCN(C(=O)CO)C2)c2c(Nc3ccc(F)c(Cl)c3)ncnc2c1
<RX_6>C[C@H](N)c1ccc(CO)cc1
<RX_6>Nc1ccc(C(=O)c2nc(Br)c3ccccn23)cc1C(=O)O
<RX_3>CC#CC(=O)NCCOc1cccc(Nc2cc(-c3cc(F)cc(-n4ncc5c6c(sc5c4=O)CCCC6)c3COC(C)=O)cn(C)c2=O)n1
<RX_1>CC(C)(C)[SiH2]OC(C)(C)c1ccc(Nc2ncc3cc(C#N)n(C4CCCC4)c3n2)nc1
<RX_2>COc1ccc(C2=NN(C3CCN(C(=O)[C@H](Cc4cccnc4)NC(=O)c4c(C)[nH]c5c(-c6c(OCC7CC7)ccc7c6OCO7)ncnc45)CC3)C(=O)[C@@H]3CCCC[C@H]23)cc1OC
<RX_1>COc1ccc(C(=O)c2cn(Cc3cccc(Br)n3)c3ccc(C)nc3c2=O)cc1F
<RX_2>COc1ccc(CN(c2ncns2)S(=O)(=O)c2ccc(F)c(I)c2)c(OC)c1
<RX_1>COC(=O)CCCOc1ccc(Cl)cc1
<RX_1>Clc1cc(N2CCOCC2)nc(-n2cnc3ccccc32)n1
<RX_4>Cc1cccc(Nc2nc(-c3ccncc3Br)cs2)c1
<RX_1>CN(C)C(=S)Oc1ccc(C(=O)c2cccc(C#N)c2)cc1
<RX_1>CCOC(=O)C1(COc2cnc(-c3ccc(Cl)cc3)nc2)CCN(C(=O)c2ccccc2OCC)C1
<RX_2>COC(C)(C)C(=O)Nc1cc(CCl)ccn1
<RX_6>CC(C)(C)c1cccc(S(=O)(=O)n2c(Cc3ccc(C(=O)NN)cc3)cc3cc(C(F)(F)F)ccc32)c1
<RX_2>O=S(=O)(c1cscc1Br)N1CCN(c2ccc(C(O)(C(F)(F)F)C(F)(F)F)cc2)CC1
<RX_6>O=C(c1ccc(F)cc1)c1ccc2n1CCC2C(=O)O
<RX_7>CC(C)c1csc(CO)n1
<RX_6>COc1cccc(C(c2ccc(C(=O)N3CCCCC3)cc2)N2C3CCC4NC3CCC42)c1
<RX_2>CS(=O)(=O)c1ccc(/C(=C\c2cccs2)C(=O)Nc2ncc(Cl)s2)cc1
<RX_1>CON(C(=O)C=C1OC(C)(C)OC1=O)C(c1ccc(F)cc1)c1ccc(F)cc1
<RX_2>O=C(NCc1ccc(Cl)cc1)c1cccc(-c2cnc3c(c2)N(Cc2cc(Cl)ccc2C(F)(F)F)CCN3)c1
<RX_6>O=C(O)CC1CO[C@@H]2[C@H](Oc3nc4nc(-c5ccc(-c6ccccc6)cc5)c(Cl)cc4[nH]3)CO[C@H]12
<RX_1>Cc1c(C(=O)CSCc2ccc(Cl)cc2)sc2ccc(Cl)cc12
<RX_6>O=C(N[C@H](C(=O)O)C1CCCCC1)c1cc(OCC(=O)N2CCC[C@H]2C(=O)NC2CCC2)n(-c2ccccc2)n1
<RX_4>COC(=O)c1cccc2[nH]c(-c3ccc(OC)cc3)nc12
<RX_3>COc1ncc(-c2cc(N)cnc2OCCN(C)C)cn1
<RX_2>COC(=O)C[C@H](N)c1ccccc1
<RX_7>Cc1c(I)ccc(F)c1CO
<RX_6>Cc1cc(C)cc(CC(=O)NC(Cc2ccccc2)C(=O)O)c1
<RX_3>CCOC(=O)c1cncc(-c2ccc3ncc4c(c3c2)n(C[C@H](C)OC)c(=O)n4C)c1
<RX_3>Cc1cc2c(cc1N)N(C)C(=O)CC2
<RX_3>CO[Si](C=Cc1ccc(OC(=O)OC(C)(C)C)cc1)(OC)OC
<RX_9>N#Cc1ccc2c(c1)Nc1ccccc1S2
<RX_3>O=C1Nc2cccc(CCO)c2C1=Cc1[nH]cc2c1CCOC2=O
<RX_2>COC(=O)Cc1cnc(Cc2ccc(NC(=O)c3ccc(C(F)(F)F)cc3)cc2)n2ccnc12
<RX_3>CC(C)C(=O)c1c(O)cc(O)c(O)c1O
<RX_1>CC(=N[S@](=O)C(C)(C)C)c1cccc(Br)c1
<RX_3>Cc1cc(C(=O)CC(c2ccc(Br)cc2)c2ccccc2C(F)(F)F)ccn1
<RX_3>COc1ccc(-c2ccc(C(=O)Nc3ccc4nc(N(C)CCN(C)C)sc4c3)cc2)cc1
<RX_6>Oc1ccc2c(c1)CNC2
<RX_7>OCc1c(C2CC2)nc2ccccc2c1-c1ccc(F)cc1
<RX_1>CC[Si](CC)(CC)OC(C)(C)C#CCO[C@H](C)C1=CC[C@H]2C3=CC=C4C[C@@H](O[Si](C)(C)C(C)(C)C)C[C@H](O[Si](C)(C)C(C)(C)C)[C@]4(C)[C@H]3CC[C@]12C
<RX_1>C=CC(=O)Nc1ccc(S(=O)(=O)N2CCC(NCCc3ccccc3)CC2)cc1
<RX_3>CC(=O)c1cc2c(s1)CCC1CC(=O)N(c3ccc(Cl)cc3)N=C21
<RX_1>Cc1nccn1-c1ccc(Nc2nc3c(c(NC[C@@H]4CCCO4)n2)CN(C)CC3)cc1
<RX_3>CC(C)(C)OC(=O)NC1(c2ccc(-c3c(-c4ccccc4)oc4c(-c5ccccc5S(C)(=O)=O)nccc4c3=O)cc2)CCC1
<RX_1>CC(=Cc1ccccc1)n1c(=O)n(CCCCl)c2ccc(F)cc21
<RX_7>Cn1cc(-c2cc(N)ccc2Oc2ccc(F)cc2)c2cc[nH]c2c1=O
<RX_1>CCC(NCCCC(=O)OC)C(=O)OC
<RX_7>COc1cc2c(Oc3cc4ccccc4nc3C)ccnc2cc1CCCO
<RX_4>O=C(O)c1ccc(-c2csc(N3CCCCC3)n2)cc1
<RX_3>Nc1ccc(Br)cc1C(=O)c1ccc(F)cc1
<RX_2>Cc1onc(-c2ccccc2)c1COc1ccc(C(=O)Nc2ccn(C)n2)cn1
<RX_1>COC(=O)COc1ccc(Cc2nn(C)c(OC(F)F)c2Cl)c(Cl)c1Cl
<RX_8>CCC(C)(CC)C1CCC(=O)CC1
<RX_6>O=C(Nc1ccccc1Oc1ccc(C(F)(F)F)cc1)C1CCNCC1
<RX_6>CC(C)N1CCN(C(=O)C2CCNCC2)[C@@H](C)C1
<RX_1>CC[C@@H]1COCCN1CC#CCCl
<RX_7>C[C@H](O)c1ccc(Br)cc1Cl
<RX_1>Cc1c(NC(=O)C(CSC(=O)OCC(C)C)Cc2ccccc2)cccc1C(=O)O
<RX_8>CCCCCCCC/C=C\CCCCCCCC(=O)CCCNC(=O)CCNC(C)=O
<RX_6>O=C(O)C[C@H]1CCCN(CC(O)c2ccc3c(c2)CCc2c-3noc2-c2noc(-c3ccccc3)c2C(F)(F)F)C1
<RX_4>CC(Oc1ccc(CNC(=O)c2cccnc2Oc2ccc3c(c2)OCO3)c(F)c1)c1nnn[nH]1
<RX_6>Brc1nnc2n1CCNC2
<RX_2>COCCOc1ncc(C(=O)N[C@@H]2CCCC[C@H]2O)cc1Br
<RX_3>Fc1ccc(-c2c(C(F)(F)F)nc3cnccn23)cc1
<RX_1>c1ccc(Sc2ncnc3c(N4CCSCC4)nc(N4CCNCC4)nc23)cc1
<RX_8>CCCCc1nc2c(N)nc3ccccc3c2n1CCCCCS(C)=O
<RX_1>CCC1(O)CN(Cc2ccc(OC3CN(C(=O)c4nnc(-c5ccccc5)o4)C3)c(C)c2)C1
<RX_1>CCOc1ccc([N+](=O)[O-])cc1[N+](=O)[O-]
<RX_1>CCc1nc(C(N)=O)c(Nc2ccc(N3CCC(N4CCN(C)CC4)CC3)cc2)nc1O[C@@H]1CCN(C(=O)OC(C)(C)C)C1
<RX_6>O=C(O)c1cc(F)cc(-c2ncnc3ccc(Br)cc23)c1
<RX_2>COc1ccc(NC(=O)c2cnc3ccc(CCc4ccccc4)nn23)cc1
<RX_7>Cc1cc(C2CC2)c(CN)c(=O)[nH]1
<RX_1>COc1cc(I)c2c(c1)CN(Cc1ccc(OC(F)(F)F)cc1)C2=O
<RX_6>O=S(=O)(c1ccccc1)n1ccc2c(N3CCNCC3)cccc21
<RX_1>CCN1c2cc(OCc3cccc(F)c3F)nc(=O)n2CC1(C)C
<RX_2>CC(NC(=O)OC(C)(C)C)C(=O)Nc1cc2ccccc2c(Br)n1
<RX_9>NC[C@H]1CN(c2ccc(C3=CCN(Cc4ccccc4)CC3)c(F)c2)C(=O)O1
<RX_1>Nc1nc2ccc(OCCN3CCOCC3)cc2[n+]([O-])n1
<RX_1>CCCCOc1ccc(/C=C/C(=O)OCCCCCCO)cc1OC
<RX_1>COC(=O)[C@H](N)CSc1cnc(N(COCC[Si](C)(C)C)S(=O)(=O)c2cccc(Cl)c2Cl)c(OC)n1
<RX_6>CC(C)C(=O)N1CCC[C@H]1COc1ccc2c(c1)c(SC(C)(C)C)c(CC(C)(C)C(=O)O)n2Cc1ccc(Cl)cc1
<RX_7>NCCc1ccc(Cl)c(C(=O)NCC23CC4CC(CC(C4)C2)C3)c1
<RX_1>C#CCNC(=O)c1cccc(F)c1Nc1nc(Nc2ccc3c(c2)OCCCN3C(=O)OC(C)C)ncc1Cl
<RX_1>CCN(COC)C(=O)c1c(Cl)cccc1[Si](C)(C)C
<RX_3>NCC1(S(=O)(=O)c2ccccc2-c2ccc(-c3cnc(N)nc3)c(F)c2)CCCC1
<RX_1>COc1ccc(OC)c(COc2ccc(NC=O)c(C(N)=O)c2)c1
<RX_9>N#CCc1ccc2nsnc2c1
<RX_1>CCN1CCC2(CCN(c3c(F)cc4c(=O)c(C(=O)O)cn(CC)c4c3F)C2)C1
<RX_7>C#Cc1cccc(Nc2ncnc3cc(OCC)c(N)cc23)c1
<RX_7>Oc1ccc(Cl)cc1C(O)c1ccccc1F
<RX_3>COC(=O)c1ccc(-c2ncc(C)cc2Cl)c(-c2ccc(Cl)c(OCc3ccc(OC)cc3)c2)n1
<RX_7>CC(C)(C)ON=c1cc(-c2cc3ccccc3cn2)oc2cc(CCc3ccccc3)ccc12
<RX_2>O=C(N[C@H]1CN2CCC1CC2)c1ccc(Sc2ccc(Cl)cc2)s1
<RX_6>O=C(/C=C/c1cnc(N[C@@H]2CCN(CCCC3CCCCC3)C2)cn1)NO
<RX_7>Nc1ccc(Cc2ccc(F)cc2)cc1
<RX_3>CCn1c(-c2nonc2N)nc2c(C#CC(C)(C)O)nc(CN3C(=O)c4ccccc4C3=O)cc21
<RX_1>Nc1nc(Cl)cc(N2CCCCC2)n1
<RX_5>CC(C)(C)OC(=O)Nc1ccc([N+](=O)[O-])cn1
<RX_1>CC(C)(C)OC(=O)N1Cc2cc(N3CCOCC3)c(C(F)(F)F)cc2C1
<RX_1>COC(=O)COc1cccc2c(CCO)coc12
<RX_2>CC(=O)Nc1ccc(CCN2CCN(c3nsc4ccccc34)CC2)cc1Br
<RX_4>CCOCCCn1c(-c2ccc(O)cc2)ccc1-c1ccc(C(=O)O)cc1
<RX_1>C=CCN1CC(=O)N2[C@@H](Cc3ccc(O)cc3F)C(=O)N(Cc3cccc(N4CC(N5CCN(C)[C@H](C)C5)C4)n3)C[C@@H]2N1C(=O)NCc1ccccc1
<RX_3>CN(C)C1(C#N)CCN(Cc2ccccc2)CC1
<RX_7>C=CC(=O)OCCCCCCOc1ccc(-c2ccc([C@H]3CC[C@H](CCCO)CC3)cc2)cc1
<RX_3>C[C@H]1CN(c2c(C=O)cc(C#Cc3cn(C)cn3)c(F)c2F)C[C@@H](C)O1
<RX_6>COCCOc1ccc(/C=C/C(=O)O)c(NC(=O)c2ccc(Cl)cc2Cl)c1
<RX_1>Cc1ccc(-n2nccn2)c(C(=O)N2CCC[C@@H](C)[C@H]2CNc2ncccc2C(F)(F)F)c1
<RX_2>O=C(c1ccc(Cl)nc1)N1CCOCC1
<RX_1>C=Cc1ccc(F)c(N2CCOCC2)c1
<RX_6>O=C(O)CC1Cc2ccc(OCCCNc3ncccn3)cc2CNC1=O
<RX_5>CC(C)(C)OC(=O)N(Cc1ccccc1)S(=O)(=O)c1ccc(C(F)(F)F)cc1
<RX_3>COC(=O)c1nn(-c2cccc(C#C[C@]3(O)CCN(C)C3=O)c2)c2cnccc12
<RX_2>O=C(Nc1ccc(F)cn1)c1cc(-c2ccc(Cl)c(Cl)c2)nc2ccccc12
<RX_2>C#CCNS(=O)(=O)c1cc(NS(=O)(=O)C(F)(F)F)c(C)cc1C
<RX_6>Cc1ccc(Oc2ccc(Nc3ncnc4ccc(/C=C/CN)cc34)cc2Cl)cn1
<RX_2>COc1cccc(NC(=O)c2ccc(F)c([N+](=O)[O-])c2)c1
<RX_1>CCN(CC)CCCN1CCC(c2noc3ccccc23)CC1
<RX_1>CC(C)c1c(C(=O)NCc2ccc(F)c(F)c2)c2ccc(OCc3ccccc3)cc2n1Cc1ccccc1
<RX_6>Cc1cn2c3cc(Br)ccc3c3cc(O)cc(c1=O)c32
<RX_1>CCCc1nc(Nc2cccc(C(C)C)c2)nc(NC2CCN(S(C)(=O)=O)CC2)n1
<RX_1>Fc1ccc(C(Nc2ccc(F)c(F)c2)C2CCN(Cc3ccc4ccccc4c3)CC2)cc1
<RX_1>CCOC(=O)[C@H](Cc1ccc(OCc2oc(Br)cc2C)cc1)OCC
<RX_1>CCCCc1nc(Cl)c(C=O)n1Cc1cccc2c1ncn2-c1ccccc1C#N
<RX_2>Cc1cc(OCCCC2CCN(c3nc(C(C)C)no3)CC2)cnc1C(=O)N[C@H](C)CO
<RX_2>O=C(Nc1ccc(C(=O)N2Cc3ccccc3Sc3ccccc32)cc1)c1ccccc1Cl
<RX_1>CC(=O)N(c1ccc(C(C)C)cc1)c1ccc(C(C)C)cc1
<RX_3>CC(Br)C(=O)c1cc2cc(F)ccc2s1
<RX_1>CCc1cn2c3c(cc(C(=O)OC)cc13)NS(=O)(=O)C2
<RX_2>CON(C)C(=O)c1cccc(F)c1F
<RX_2>CC[C@H](CO)NC(=O)c1ccc(OCc2c(-c3ccccc3)noc2C)nc1
<RX_4>CCOC(=O)c1cc(C)n(-c2cccc(S(C)(=O)=O)c2)c1-c1ccccc1
<RX_1>CN(CCCCCCC1=C(c2cccc(O)c2)CCCc2cc(O)ccc21)CCCCS(=O)(=O)CCC(F)(F)F
<RX_1>CC(=O)Oc1ccccc1C(=O)OCOC(=O)c1ccc(OCC(CO[N+](=O)[O-])O[N+](=O)[O-])cc1
<RX_8>Cc1ccc(S(=O)(=O)N2CC(=O)C(Br)C2)cc1
<RX_9>CN1C(=O)CC[C@@H]1CC#N
<RX_1>COC(=O)c1cc(Cl)cc(NC2CCC2)c1C
<RX_7>OCCCc1ccc2c(c1)CCO2
<RX_2>COCCN(Cc1cccc(CCNc2ncc(C)n(CC(=O)NCc3ccc4[nH]cc(C)c4c3)c2=O)c1)C(=O)C(F)(F)F
<RX_7>CCN(CC)CCOc1ccc(N)cc1
<RX_1>COc1ccc(C2(N3CCOCC3)C(=O)Nc3c2ccc(F)c3F)cc1
<RX_1>C#Cc1cccc(CNc2cc(-c3nnn[nH]3)ccc2F)c1
<RX_7>Nc1ccc(NC(=O)Nc2ccc3c(cnn3CCN3CCCC3)c2)cc1
<RX_6>C=CCO[C@H]1CNC[C@@H]1O
<RX_7>Cc1c(Cl)ccc(N)c1Cl
<RX_1>Nc1ccn(Cc2cccc(Cl)c2)n1
<RX_1>CCOC(OCC)[C@H](C)NCc1csc2ccc(Cl)nc12
<RX_1>COC(=O)c1cccc(C[C@@H]2COc3ccc(OCc4nc5cc(F)ccc5s4)cc3[C@@H]2O)c1
<RX_1>CC(C)(C)OC(=O)N1CCC(Nc2cccnc2N)CC1
<RX_2>C#CCOC(=O)C(C)O
<RX_2>CC(C)[C@H](NC(=O)[C@H](C)N(C)C(=O)OC(C)(C)C)C(=O)N1CCN(C(=O)N(C)c2ccccc2)C[C@H]1C(=O)N[C@@H]1CCCc2ccccc21
<RX_2>COc1ccccc1C(=O)N1CCC2(CC1)CC(=O)c1ccccc1O2
<RX_1>Cn1cc(C(=O)NCc2ccc(Cl)cc2)c(=O)c2cc(CN3CCC[C@@H]3[C@@H](O)c3ccccn3)sc21
<RX_1>CCc1ccc(F)c(N2CCOCC2)c1
<RX_1>NC(=O)CN1CCC(c2cccc(NC(=O)N3c4nc(-c5cccc(C(F)(F)F)c5)ccc4N4CC[C@H]3C4)c2)C1
<RX_4>COC(=O)c1cc(-c2ccc(C#N)cn2)n(-c2ccc(Cl)nn2)n1
<RX_2>CC(=O)N(CCCSc1ccncc1)Cc1ccccn1
<RX_7>CCc1cc(Cl)cc(N)c1C(=O)OC
<RX_1>C=CCCOc1ccc(O)cc1
<RX_2>CC(C)(C)OC(=O)NC(C(=O)Nn1cccc1C(=O)Nc1ccccc1)C(F)(F)F
<RX_2>COC(=O)CC(=O)Nc1ccc(OCc2c(-c3ccccc3)noc2C)nn1
<RX_6>NCc1ccc2c(CC(=O)N[C@@H](Cc3cc(F)cc(F)c3)c3ncccc3-c3cccc(C(N)=O)c3)c[nH]c2c1
<RX_6>CC1CN(C(=O)C2CCNCC2)CC(C)N1
<RX_7>CCCCC[C@H]1CC[C@H](c2ccc(S(F)(F)(F)(F)F)cc2)CC1
<RX_2>COc1cc2c(cc1NS(=O)(=O)CCl)OC(C)(C)[C@](O)(CCc1ccccc1)[C@]2(OC(N)=O)C(C)(C)C
<RX_1>Cc1nc(Cn2nnc3c(N4CCC(F)(F)C4)nc(C(C)(C)C)nc32)n(C)n1
<RX_1>c1ccc2c(c1)CCC[C@@H]2NCC1CCCCC1
<RX_1>CCNc1nc(C(F)(F)F)ccc1Cn1nc2c(-c3ccncc3)c(-c3ccc(Cl)cc3)ccn2c1=O
<RX_1>CCOC(=O)CN1CCN(c2ccc3c(NC(=O)CC4CCCCC4)c(Cl)ccc3n2)CC1
<RX_2>COc1cc(OC)nc(NC(=O)NS(=O)(=O)N(C)S(C)(=O)=O)n1
<RX_2>Nc1nc(N)c(C(=O)Nc2cnccc2N2CCCCC2)nc1Cl
<RX_2>COC(=O)[C@H]1C[C@H](OC)CN(C(=O)OC)[C@@H]1C(=O)N1CCN(c2ccccc2)CC1
<RX_1>CCOC(OCC)[C@H](C)NCc1cccc2nsnc12
<RX_1>CCOC(=O)CN(Cc1ccccc1)Cc1cccc(OCCn2ccc3ccccc32)c1
<RX_2>O=C(Nc1nc(C(Cl)(Cl)Cl)ns1)c1ccccc1Cl
<RX_4>O=c1cc(-c2nnn[nH]2)oc2c([N+](=O)[O-])cccc12
<RX_1>COc1ccc(-n2nc(C(N)=O)c3c2C(=O)N(c2ccc(N(C#N)CCO[Si](C)(C)C(C)(C)C)cc2)CC3)cc1
<RX_3>Cc1cc([N+](=O)[O-])cc(-c2ccccc2)c1N
<RX_2>CC(C)(C)[Si](C)(C)OCCNc1ccc(NC(=O)c2cscc2NC(=O)c2ccc(Cl)s2)cc1
<RX_2>O=C(Nc1cccc(-c2ccnc3c(C(=O)c4cccs4)cnn23)c1)c1ccccc1
<RX_6>CCc1c(C(=O)C(N)=O)c2c(OCC(=O)O)cc3c(c2n1Cc1ccccc1)CCC3
<RX_3>CC(C)(C)OC(=O)NC1(C(=O)c2cc3ccccc3o2)CC1
<RX_6>O=C(O)C=Cc1cccc(CCc2nc(-c3ccccc3)c(-c3ccccc3)o2)c1
<RX_1>C#CCN1CCN(c2c(Cl)cc3c(=O)c(C(=O)O)cn4c3c2CCC4C)CC1
<RX_2>N#CC1(C(=O)N[C@@H]2CCC[C@H](Nc3cc(-c4c[nH]c5ncc(F)cc45)ccc3F)C2)CC1
<RX_2>C=CCN(CC=C)C(=O)C(C)(C)Oc1ccc2c(c1)c(-c1ccc(Cl)cc1)c(C)n2C
<RX_1>CNc1nccc(-c2c(-c3ccc(F)cc3)ncn2C2CCN(C(C)c3ccon3)CC2)n1
<RX_2>CCOC(=O)NS(=O)(=O)CCc1c(C)nn(C)c1-n1ccc2cc(Cl)ccc21
<RX_2>CC(C)Oc1cc(C(C)(C)C)ccc1C1=N[C@@](C)(c2ccc(Cl)cc2)[C@@](C)(c2ccc(Cl)cc2)N1C(=O)N1CCN2CCCC2C1
<RX_3>O=Cc1cc(-c2ccc(Cl)cc2Cl)ccc1OC(F)(F)F
<RX_1>CCCN(CC1CC1)c1nc2ccccc2cc1C=O
<RX_1>COc1cccc(C=NNC(=O)OC(C)(C)C)c1
<RX_3>COc1cc(C=C2OC(C)=CC2=O)cc(OC)c1O
<RX_2>CC(Oc1cc(-n2cnc3cc(COS(C)(=O)=O)ncc32)sc1C(N)=O)c1ccccc1F
<RX_6>O=c1cc(O)c(=O)[nH]c2c1CCCC2
<RX_2>COC(=O)Cc1ccc(F)c(-c2ccc(C(F)(F)F)cc2CN(CC(F)(F)F)C(C)=O)c1
<RX_6>CCC(C)c1c(O)cccc1OC
<RX_1>COc1cccc2c1CCC(N(C)C)C2
<RX_2>NC1=NS(=O)(=O)Nc2cccc(OC[C@H]3CCCCN3C(=O)Cc3ccncc3)c21
<RX_1>C[C@H]1CC(c2ccncc2[N+](=O)[O-])=C[C@@H](O[Si](C)(C)C(C)(C)C)[C@@]12CO2
<RX_6>Cc1ccccc1C(=O)c1ccc(Nc2ccc(Br)cc2NC(=O)OCOC(=O)CCC(=O)O)cc1Cl
<RX_6>COCCn1c2c(c3ccccc31)CNCC2
<RX_7>CN(C)CCc1cccc(Nc2nccc(-c3c(-c4ccc(N)c(N)c4)nc4ccccn34)n2)c1
<RX_6>O=C(O)C(F)(F)F
<RX_3>CCOC(=O)/C=C/c1ccc(OC)c(OCOC)c1
<RX_1>CC(C)c1ccc(Nc2ccc3c(=O)[nH]c4ncccc4c3c2)cc1
<RX_2>COC(=O)CCCCOc1cc2c(cc1NS(=O)(=O)c1ccc(Cl)cc1)nc(-c1ccccc1)n2-c1ccc(OC)cc1
<RX_3>Cc1noc(-c2ccc(Br)cc2)c1C(O)C/C=C/c1ccc(Cc2ccccc2)cc1
<RX_2>CCOC(=O)C(Cc1cc(C2CCCN2C(=O)OC(C)(C)C)no1)NC(=O)c1c(Cl)cccc1Cl
<RX_2>CON(C)C(=O)[C@@H]1[C@@H](OS(C)(=O)=O)CCN1C(=O)OC(C)(C)C
<RX_6>COc1ccc(C(=O)CNC(=O)c2cc3cc(Cl)ncc3[nH]2)cc1
<RX_2>COc1ccc(-c2cn(C(=S)Nc3ccccc3)c3ncccc23)cc1OC
<RX_2>CNC(=O)CC(c1ccccc1)c1c[nH]c2cccnc12
<RX_3>c1ccc(COc2ccc(-c3c4c(nc5ccnn35)CCCC4)cc2)cc1
<RX_6>NC(Cc1cc(=O)[nH]c2ccc(O)cc12)C(=O)O
<RX_1>O=C(Nc1ccc(CNc2nc(NC3CCC3)nc3ccc(C(F)(F)F)cc23)cc1)C1CCN(Cc2ccc(F)cc2)CC1
<RX_6>CC(COc1ccc(C#N)cc1)NC(=O)[C@@H](N)C(C)C
<RX_1>CN=C1CCC=Cc2cc3c(ccn3C)cc21
<RX_2>CCOC(=O)C1CCCC1N(Cc1ccc(F)cc1)C(=O)CC1=NS(=O)(=O)c2ccccc2N1
<RX_6>CCOC1(OCC)CCN([C@@H](C)c2ccccc2)[C@@H](CN)C1
<RX_2>O=C(Nc1cccc(-n2nnnc2S)c1)Oc1ccccc1
<RX_6>C[C@@H](c1ccccc1)[N+](C)(C)[C@@H](C)c1cccc(O)c1
<RX_2>CC(C)(C)OC(=O)N1CCC2(CC1)C(=O)N(Cc1cccc(C(=O)OCCN3CCOCC3)c1)CN2c1ccccc1
<RX_1>COCC1C(=O)OC1CCCCC(C)CC(C)OC
<RX_6>CC(=O)N1CCC2(C1)CN(C(=O)Nc1ncc(SCCCN)s1)c1ccc(Cl)cc12
<RX_1>CCN1CCN(c2nc(C)nc3c2nc(-c2ccccc2Cl)n3COC)CC1
<RX_4>O=c1[nH]c2cc(-c3c(F)cncc3F)c(-c3ccccc3F)nc2[nH]1
<RX_6>O=c1n(-c2ccc(O)cc2)ccn1-c1ccc(Oc2ccccc2)cc1
<RX_3>O=C(c1ccc(F)cc1)c1cn(-c2cccc(-c3cccnc3F)c2)cn1
<RX_1>COCC#Cc1cc(Br)c(Nc2ncnc3cc(OCCCN4CCOCC4)c(OC)cc23)c2c1OCO2
<RX_7>CN1CCN(c2ccc(C(=O)OC(C)(C)C)c(N)c2)CC1
<RX_3>O=C(c1cc(Cl)cc(Cl)c1)c1ccc(Br)cn1
<RX_2>Cc1ccc(S(=O)(=O)OCCCc2ccc(-c3ccnc(NC4CC(C)(C)NC(C)(C)C4)n3)cc2)cc1
<RX_2>Cc1nc(C(=O)Nc2cccc(Oc3ccc4nc(NC(=O)C5CC5)nn4c3)c2)c(C)o1
<RX_1>COc1cc(-c2nc3ccc(OCCN4CCCCC4)cc3n2Cc2ccccc2C(F)(F)F)cc(OC)c1OC
<RX_2>COCC(=O)NCCS(=O)(=O)Nc1cc(C(=O)N2CCC(c3ccc(C#N)cc3)CC2)ccc1C
<RX_2>CC(C)(C)OC(=O)[C@H](CNC(=O)c1ccc(COCCNC(=O)OCc2ccccc2)cc1)NS(=O)(=O)c1ccccc1
<RX_1>CC(C)(C)OC(=O)CN1CCN(c2ccncc2)C1=O
<RX_1>COc1nc2ccccc2c2c1ncn2CC(O)CO
<RX_3>Cc1cc(C)cc(C=C(C(=O)O)c2ccc(O)cc2)c1
<RX_6>O=C(O)Cc1ccc2c(=O)c3ccccc3ccc2c1
<RX_9>COc1ccc(C(CC(N)=O)N2Cc3ccccc3C2=O)cc1OC
<RX_8>CCOC(=O)c1c(C(F)(F)F)nc(C(F)F)c(S(=O)c2ccccc2)c1CC
<RX_1>COC(=O)c1ccc(CN[C@H](C)c2ccccc2F)cc1
<RX_3>CC(C)COc1ccc(-c2ccc(C#N)s2)cc1[N+](=O)[O-]
<RX_1>CN1CCN(Cc2ccc(-c3cnc(N4CCO[C@H](Cn5nnc6ncc(-c7cnn(C)c7)nc65)C4)nc3)cc2F)CC1
<RX_1>O=C(CCNC(=O)OCc1ccccc1)NC[C@H]1CCCN(CC2CCCCC2)C1
<RX_6>O=C(O)Cc1ccc(OCCCN2CCC(C(O)(c3ccc(F)cc3)c3ccc(F)cc3)CC2)cc1
<RX_3>CC1(C)OC(=O)C(=C2CCCC2)C(=O)O1
<RX_3>CCOC(=O)C(F)(F)c1cccc(C(C)(C)O)c1
<RX_3>CCCC(C(=O)OC)c1c(C)nc2cc(C(C)(C)C)nn2c1-c1ccc(CC)cc1
<RX_2>Cc1ccc(NS(=O)(=O)c2ccccc2)cc1
<RX_1>O=[N+]([O-])c1c(F)ccc(Br)c1Oc1ccccc1
<RX_2>CC(F)(F)c1cccc(CC(NC(=O)c2cccc3c2C=CCCC3)C(O)c2ccc(F)cc2)c1
<RX_1>CN1C(=O)CCN(CC2CC2)c2nc(Cl)ncc21
<RX_6>Nc1onc(-c2cccc(F)c2)c1C(=O)O
<RX_7>Nc1cc(Cl)c(F)c(F)c1N
<RX_2>CCOCn1cc(Cl)c(OC(=O)c2ccccc2)cc1=O
<RX_5>O=C(Nc1cc([N+](=O)[O-])ccc1Cl)C(F)(F)F
<RX_7>Nc1cccc(Cl)c1Cl
<RX_1>CS(=O)(=O)c1ccc(Oc2cc(Cl)ccc2CCC(=O)O)c(C(F)(F)F)c1
<RX_2>COc1ccc(-c2cc(C(=O)NCc3ccccc3)c(=O)n(CC3CCCC3)n2)cc1
<RX_3>CCCC(=O)c1ccc2nc(-c3ccc(OCc4ccccc4)cc3)oc2c1
<RX_3>CCC(O)c1ccc(OC)n2nc(C(F)F)cc12
<RX_4>c1ccc(Oc2ccc(-c3nnn[nH]3)cc2)cc1
<RX_1>Nc1nc2c(s1)CCN(CC=Cc1cccnc1)CC2
<RX_2>Nc1ncccc1C(=O)NCc1cccc(OCCc2ccccc2)c1
<RX_8>CS(=O)c1cccc(-n2ccc(=O)c(-c3ccnn3-c3ccccc3)n2)c1
<RX_1>COc1cnc2ccc(=O)n(CCN3CCC(NCc4cnc(OC)c(F)c4)CC3)c2c1
<RX_7>COc1c(N)cc(Br)cc1F
<RX_7>CC(=O)Oc1c(C)c2c(c3ccccc13)OCC2c1ccc(C(C)C)cc1
<RX_7>CC(C)CCCc1ccc(Br)cc1
<RX_6>CN1CCN(C(C)(C(=O)C(=O)O)c2ccc3c(c2)OCO3)CC1
<RX_3>COC(=O)c1nc(-c2ccc3nc(-c4ccccc4)oc3c2F)cc(N)c1Cl
<RX_1>CCc1nn(C(C)C)c2nc(-c3ccn(-c4ncc(N5CCOCC5)cn4)n3)ccc12
<RX_1>O=[N+]([O-])c1cccc(Cn2c(CC(F)(F)F)nc3cc(Cl)c(Cl)cc32)c1
<RX_1>CCOC(=O)CCCN1CCc2ccc(-c3noc(-c4cnc(OC(C)C)c(Cl)c4)n3)cc2CC1
<RX_6>Cc1c(C(=O)O)cc(C(=O)NCc2ccc(S(C)(=O)=O)cc2)c(=O)n1-c1cccc(C(F)(F)F)c1
<RX_2>CC(=O)Nc1cc(CO)ccc1C
<RX_9>CCOC(=O)C(=O)Cc1ccccc1
<RX_1>CN1CCC(Oc2cccc3ncnc(Nc4ccc(OCc5cccc(F)c5)c(F)c4)c23)CC1
<RX_8>COC(=O)c1cccc(-c2ccccc2)[n+]1[O-]
<RX_2>CS(=O)(=O)OCCN(CC(F)(F)F)c1ccc(C#N)c(C(F)(F)F)c1
<RX_6>CSc1cc(C(=O)N2CS(=O)(=O)c3ccccc32)cc(C#N)c1O
<RX_1>COc1cc(Nc2nc(C)cc(Oc3ccccc3)n2)cc(OC)c1OC
<RX_6>CC(C)(C)Nc1nc(N)c(C#N)cc1F
<RX_1>COC(=O)c1cc(Cl)cc(NC2CCC3(CC2)OCCO3)c1C
<RX_1>COC(=O)c1ccccc1SCC#N
<RX_2>CCOc1cc(C(C)(C)C)ncc1C1=N[C@@](C)(c2ccc(Cl)cc2)[C@@](C)(c2ccc(Cl)cc2)N1C(=O)N1CCC(CC(=O)Nc2ccc(C(C)C)cc2)CC1
<RX_3>CC(C)(C)OC(=O)Nc1cc(CO)c(C#Cc2ccccc2)cc1[N+](=O)[O-]
<RX_7>NCc1cncc(Cl)c1
<RX_2>CCOC(=O)Cn1ccc(NC(=O)c2ccc(Cl)s2)n1
<RX_1>COC(=O)C(CO)(CO)CO
<RX_7>Cn1c(Cc2ccc(C#N)cc2)nc2cc(N)ccc21
<RX_2>CS(=O)(=O)OCc1ccc2c(c1)CCc1c-2noc1C1CCC(c2ccc(Cl)cc2)CC1
<RX_1>Cc1cc(CCCCCOc2c(Cl)cc(C3=NCCO3)cc2Cl)on1
<RX_1>COC(=O)CC(C)(CCCN1CCC(NC(=O)c2ccccc2-c2ccccc2)CC1)c1ccccc1
<RX_6>CCC1CNC(=O)N1c1ccc(C(=O)N2CCN(c3ncc(C)cc3C)CC2)cc1
<RX_2>CCCCc1ccc(C#Cc2ccc(CN(Cc3ccc(C(=O)OC)cc3)C(=O)CCC3CCCC3)cc2)cc1
<RX_1>CC(C)[C@H](Nc1ccc(C(F)(F)F)cc1)C(=O)O
<RX_1>CCOC(=O)Cc1ccc(Nc2nc(OC3CCCC3)nc3c2CCC3)cc1
<RX_2>CNC(=O)[C@H](CC(C)C)NC(=O)c1ccc(C2CC2)c(OCC2CCCO2)n1
<RX_3>Cc1oc(-c2ccccc2)nc1CCOc1ccc(C=C2SC(=O)NC2=O)cn1
<RX_2>CN1CCC(c2c[nH]c3ccc(NC(=O)C4CCCCC4)cc23)CC1
<RX_2>CCC(C)c1ccc(NC(=O)C23CCC(NCC(=O)N4C[C@@H](F)C[C@H]4C#N)(CC2)CC3)cc1
<RX_7>CC(c1cccc(N)c1)S(=O)(=O)[O-]
<RX_1>N#Cc1c(F)cccc1OCC1CCC(Oc2c(F)cccc2F)CC1
<RX_4>CCOC(=O)CCc1cc(OCc2nnc(C)o2)nn1Cc1ccc(Cl)cc1Cl
<RX_2>CON(C)C(=O)c1ccc2nc(N)c(-c3ccccc3)n2c1
<RX_1>CN(C)CCC1CCc2cc(OCc3cc4ccccc4o3)ccc2C1
<RX_6>COc1c(Cl)ccc2c1C(=O)CC1(CCNCC1)O2
<RX_7>O=C1CCC(c2ccccc2)(c2ccccc2)[C@@H]2CN(C(=O)[C@@H](O)c3ccccc3)C[C@H]12
<RX_1>FC(F)(F)COc1cncc(Br)c1
<RX_2>O=C1NS(=O)(=O)N2CCN(CCCC3COc4ccccc4-c4c(C5CCCCC5)c5ccc1cc5n4C3)CC2
<RX_2>COC(=O)C(CCSC)NC(=O)CCc1ccc(O)cc1
<RX_1>CSc1ccc(C2=CCC(N3CC(NC(=O)CNC(=O)c4cccc(C(F)(F)F)c4)C3)CC2)cc1
<RX_1>CCCC[Sn](/C=C/COCC1COC(C)(C)O1)(CCCC)CCCC
<RX_3>CC(C)(C)OC(=O)N[C@@H](Cc1ccc(-c2cc(Cl)nc(N)n2)cc1)C(=O)O
<RX_3>CCOC(=O)C1(c2ccc(-c3ccc(-c4onc(C)c4C(F)(F)CCCc4ccccc4)cc3)cc2)CC1
<RX_1>O=C(O)c1ccc(N=Cc2cc(Cl)ccc2O)cc1
<RX_7>O=C1CCCCN1c1ccc(CO)cc1
<RX_1>CC(C)NCCOC1c2ccccc2C(=O)N1c1ccccc1
<RX_2>CC(C)(C)C(=O)Nc1cccc(Br)n1
<RX_1>COc1cc2ncn(Cc3ccccc3)c(=O)c2cc1O[C@H]1CC[C@H](N2CCN(C)C(=O)C2)CC1
<RX_6>CCC(=O)c1ccc(CCc2ccc(CO)c(CO)c2)s1
<RX_1>O=Cc1ccc(OCCBr)cc1
<RX_9>NCCCC1CCN(C=O)CC1
<RX_9>Cc1cc(-c2nc3cccnn3c2-c2ccnc(N)c2)ccc1F
<RX_3>N#CC(C#N)=Cc1ccc(-c2cccs2)s1
<RX_6>CCOC(=O)C(C(=O)O)C(CC)c1ccc(NC(=O)OC(C)(C)C)nc1
<RX_6>CS(=O)(=O)c1ccc(OCc2ccccc2)c(C=O)c1
<RX_1>CCOC(=O)c1cc(F)cc(Sc2c(C)n(-c3cnn(C(C)C)c3)c3c(F)c(Cl)ccc23)c1
<RX_1>COC1OC(=O)C=C1C(CCCc1ccccc1)OC(C)=O
<RX_2>COc1ccc([C@@H]2CN(C(C)=O)C[C@H]2Cc2cc(F)cc(F)c2OC)cc1OC
<RX_2>Cc1c(Cl)cccc1S(=O)(=O)Nc1ccc(Oc2ccccc2)cn1
<RX_1>Cc1sc2nc(-n3cccn3)nc(NCc3ccccc3)c2c1C
<RX_2>O=C(NCCO)c1nc(CCl)n(-c2ccc(Cl)cc2C(=O)c2ccccc2)n1
<RX_6>CCC(CC)Nc1cc(C(=O)O)ccc1N1C(=O)CCC1(CO)CO
<RX_1>CN(C)[C@H]1CN(c2ncc(C(=O)Nc3ccc(OC(F)(F)Cl)cc3)cc2-c2ccn[nH]2)C[C@@H]1O
<RX_2>O=C(O)CCNC(=O)c1ncc2cc(NC(=O)NC3CCCCC3)ccc2c1O
<RX_2>CNC(=O)N1C2c3ccccc3OCC2(C(=O)OC)CN1C(=O)Nc1ccc(C(F)(F)F)cc1
<RX_2>COc1cc(C(OC(C)=O)C(=O)O)cc(OC)c1OC
<RX_2>O=C(NCc1cccc(Cl)c1)c1cccc(-c2cnc3c(c2)N(Cc2cc(Cl)ccc2C(F)(F)F)CCN3)c1
<RX_1>C[C@@H](NC1CCC[C@@H](c2ccccc2)C1)c1cccc2ccccc12
<RX_1>CN1CCN(c2ccc(N3CCN(C(=O)c4ccccc4C(F)(F)F)CC3)nn2)C1=O
<RX_2>CN(CCOc1cccc2ncnc(Nc3ccc(OCc4ccccn4)c(Cl)c3)c12)C(=O)C1CCCO1
<RX_7>CCC(C)(C)C(=O)C(=O)C1CCCNN1C(=O)CCCCCc1cccnc1
<RX_7>NCc1cc(F)ccc1-n1cncn1
<RX_2>CC(C)(C)OC(=O)NNC(=O)C(CCCCl)c1ccc(F)cc1
<RX_1>COC(=O)c1ccc(Oc2cccc3c(CC(C)(C)NC(=O)OC(C)(C)C)c[nH]c23)nc1
<RX_2>COC(=O)CN1C(=O)[C@H](NC(=O)c2cc3cc(Cl)ncc3[nH]2)Cc2ccccc21
<RX_6>O=Cc1ccc(C(=O)Cc2cccc(C(F)(F)F)c2)cc1
<RX_4>CN(Cc1cc(-c2ccccc2)n(S(=O)(=O)c2cccc(-c3nnn[nH]3)c2)c1)C(=O)OC(C)(C)C
<RX_2>CCCCCC(=O)NS(=O)(=O)c1ccccc1NC(=O)c1cccc(OCc2ccccc2)c1
<RX_7>CC(C)(C(=O)O)c1ccc(C(O)CCCN2CCC(C(O)(c3ccccc3)c3ccccc3)CC2)cc1
<RX_1>CC(C)(C)c1nc2cc(N3CCN(c4ccccc4)CC3)c([N+](=O)[O-])cc2s1
<RX_1>Cc1c(-c2ccccn2)nc2c(C)ccc(F)c2c1N1CC(C)(C)c2ncc(N3CCOCC3)cc21
<RX_2>Cc1cc(C)c(CNC(=O)c2cn3cc(Br)ccc3n2)c(C)c1
<RX_1>CCCc1nc(C)n(-c2ccc(OCC(C)C)cc2)c(=O)c1Cc1ccc(-c2ccccc2C#N)cc1
<RX_6>O=C(O)C[C@@H]1Cc2ccc(OCCCNc3ccccn3)cc2CN(CCc2ccccc2)C1=O
<RX_7>CCCCCCCCCCCCCCC[C@@H](O)[C@H](CO)NC(C)=O
<RX_1>Cc1cc(C=O)c(OCCCCCCCCc2ccccc2)c(C=O)c1
<RX_2>Cc1ccc(C#N)cc1NC1CCN(C(=O)CNC(=O)c2cc(-c3ccccc3)[nH]n2)CC1
<RX_3>CCOC(=O)c1nn(Cc2ccc(-c3cscn3)nc2)c2ccccc2c1=O
<RX_2>CCOC(=O)c1cnncc1NC(=O)Cc1c(F)cc(F)cc1F
<RX_1>CCC(C)Sc1ccc(SCCN2C(=O)c3ccccc3C2=O)cc1
<RX_1>COc1ccccc1COCCCOc1ccc(C2CCN(C(=O)OC(C)(C)C)CC2OCc2cccc([N+](=O)[O-])c2)cc1
<RX_4>CCc1cnc(-c2cc(C(=O)OC)c(C)cc2C2CCC2)[nH]1
<RX_1>COc1cc(CCN2CCN(C)CC2)ccc1Nc1nccc(-c2c(-c3cccc(C(=O)Nc4c(F)cccc4F)c3)nc3ccccn23)n1
<RX_1>N#Cc1cnn2cccc2c1NC1CCCCC1
<RX_7>COCOC1CC2=CC(O)OCC2C2OC(C)(C)OC12
<RX_3>O=C1CCc2ccc(-c3ccnc4[nH]ncc34)cc21
<RX_2>CC(=O)N1CCC2(C1)CN(C(=O)Nc1ncc(Cl)s1)c1ccc(CCC(=O)N3CCC3)cc12
<RX_1>CCOC(=O)CCc1ccc(Oc2ccc([N+](=O)[O-])cc2)cc1
<RX_1>CC1CCN(c2nc3ncncc3c(Cl)c2-c2c(F)cc(F)cc2F)CC1
<RX_1>CCOP(=O)(CN(C=O)CC(=O)OC)OCC
<RX_1>O=S(=O)(c1ccc(Cl)cc1)N(Cc1ccc(-c2ncon2)cc1)[C@@H]1CCCC[C@H]1CO
<RX_3>O=c1n(Cc2ccc(C(F)(F)F)nc2)nc2c(-c3ccc(CO)cc3)c(-c3ccc(Cl)cc3)ncn12
<RX_1>CN1CCC(N[C@@H]2C[C@H]2c2ccc(NC(=O)c3cccc(C(F)(F)F)c3)cc2)CC1
<RX_2>CCOc1ccc(CC(C(=O)OC)C(=O)OC)cc1COC(=O)Nc1ccc(Cl)cc1Cl
<RX_1>CCOC(=O)CCCCCOc1c(OC)ccc2c(Nc3c(Cl)cncc3Cl)cc(=O)oc12
<RX_1>OCCNCCNc1nc2ccccc2c2[nH]c3ccccc3c12
<RX_3>CSc1ccccc1-c1ccc(NC(=O)C2CCCN2C(=O)OC(C)(C)C)c(Cl)c1
<RX_1>CN(C)CCOc1ccc2c(-c3ccc(Br)cc3)nsc2c1
<RX_7>CC(O)CN[C@@H](C)c1ccc(F)cc1
<RX_3>CNc1nc(C=Cc2ccncc2)c(-c2ccncc2)s1
<RX_3>CCOC(=O)C=Cc1cn(C)c2ccc(OCc3ccccc3)cc12
<RX_6>O=C(O)C(F)(F)F
<RX_2>O=C(Nc1ccc(N2CCN(c3ncccn3)CC2)nc1)c1nc(-c2ccccc2)oc1C(F)(F)F
<RX_1>COC(=O)c1ccc(OCCCOc2ccccc2)cc1C(=O)OC
<RX_1>CNCCCn1c2ccc(O)cc2c2c3c(c(-c4ccccc4)cc21)C(=O)NC3=O
<RX_3>COc1ncc(-c2cc3c(n2C(C)C)C(c2ccc(Cl)cc2)N(c2cc(Cl)c(=O)n(C)c2F)C3=O)c(OC)n1
<RX_1>COC(=O)Cc1ccc(OCc2cccnc2)cc1
<RX_2>COC(=O)C[C@@H]1C(=O)Nc2ccccc2N1C(=O)c1ccc(F)c(F)c1
<RX_2>N[C@H]1CCC[C@H]1NS(=O)(=O)c1cc2cc(Cl)ccc2n1S(=O)(=O)c1ccccc1
<RX_1>O=c1nc(N2CCN(c3ccc(F)cc3)CC2)[nH]c(=O)n1Cc1ccc(OCc2ccc(Cl)cc2)cc1
<RX_3>Cc1ccc(-c2ccccc2)cc1
<RX_3>C[C@H](Nc1nc(Cl)cc(-c2cncnc2)n1)c1ccc(F)cc1
<RX_6>CC(C)(C)c1ccc(S(=O)(=O)n2ccc3nc(NN)cnc32)cc1
<RX_1>Brc1ccc(OC2CCC2)cc1
<RX_2>CCCCS(=O)(=O)N1CCC(Nc2cccc(-c3sc(C(=O)O)c(OCC(=O)OC)c3Br)c2)CC1
<RX_2>O=C(NC1CC1)c1ccc2c(-c3nc4ccccc4[nH]3)n[nH]c2c1
<RX_2>Cc1ccc(NC(=O)c2cccc(N3CCOCC3)c2)cc1NC(=O)c1cccs1
<RX_6>Cc1cc(-c2ccc(O)c(F)c2)no1
<RX_9>CC(C)(C)OC(=O)N1CCCC(N)C1
<RX_3>COCc1cc(-c2ccc3ncc4c(c3c2)n(-c2cn(C(C)C)nc2C)c(=O)n4C)cnc1N
<RX_6>O=[N+]([O-])c1ccc(O)c(-c2cncs2)c1
<RX_2>CC1(C)OC(N)=N[C@](C)(c2cc(NC(=O)c3ccn(C(F)F)n3)ccc2F)C1(F)F
<RX_1>O=C(Nc1ccc(Sc2nc(Cl)cc(Nc3ncns3)n2)cc1)c1ccccc1Cl
<RX_3>O=C(NCc1ccco1)c1ccc2cncc(-c3ccc(C(=O)O)s3)c2n1
<RX_3>Nc1ncc(-c2cccc(C=O)c2)cc1C(=O)Nc1ccncc1
<RX_1>CC(C)(C)OC(=O)N1CC=C(c2cc3c(Nc4cnn(CCc5ccccc5)c4)ncnc3[nH]2)CC1
<RX_6>N[C@H](C(=O)N1C[C@H]2CCCN2C[C@H]1C(=O)N[C@@H]1CCOc2ccccc21)c1ccccc1
<RX_8>O=S1CCOCC1c1ccc(Cl)c(Cl)c1
<RX_6>CC1(CO)CCn2cc([N+](=O)[O-])nc2O1
<RX_2>CC(=O)Nc1ccc(NC(=O)CNC(=O)c2ccc(S(=O)(=O)Nc3ccccc3Oc3ccccc3)cc2)cn1
<RX_1>CCN(CC)CCCN1c2ccccc2Oc2ccccc21
<RX_1>C=CCN1C(=O)N2CCCN=C2c2cc(C(F)(F)F)ccc21
<RX_3>Cc1ccccc1Cc1ccc(C(=O)NCCc2c[nH]c3ccc(Cl)cc23)cc1
<RX_9>CC1(C)C(=O)Nc2nc(-c3nn(CC4CCCC4)c4ncc(F)cc34)ncc21
<RX_2>CC(Br)C(=O)NCCC(=O)O
<RX_9>CC(C)(C)OC(=O)NCCCC[C@@H](CN)NC(=O)OC(C)(C)C
<RX_3>C[C@@H](c1ccc(-c2ccnc(N3CCOCC3)n2)cc1)N1CC[C@](CC(C)(C)O)(c2ccccc2)OC1=O
<RX_7>COc1ccc(N)c2c1CCCC(=O)N2
<RX_2>N#Cc1ccc2c(cc(C(F)F)n2CC(=O)NN)c1Cl
<RX_1>CCN(CC)CCOc1ccc(NC=C2C(=O)Nc3cccc(C)c32)cc1
<RX_1>NC1CCC(Nc2ccc3[nH]ncc3c2)CC1
<RX_5>COC(=O)c1ccc2c(c1)[C@@H](N(C)C(=O)OC(C)(C)C)CC[C@H]2c1ccc(Cl)c(Cl)c1
<RX_2>CC(=O)Nc1nc(C)c(-c2ccc(S(=O)(=O)N3CCC4(CC3)OCCO4)s2)s1
<RX_1>COc1ccccc1CN(C)CC(O)c1ccc(OC)c(OC)c1
<RX_1>CC(C)(C)OC(=O)NC1(c2ccc(-c3oc4c(Br)cn(CCF)c(=O)c4c3-c3ccccc3)cc2)CCC1
<RX_2>O=C(c1ccc2c(c1)N(Cc1ccc(OC3CCNCC3)cc1)C(=O)CN(C(=O)c1ccc(Cl)cc1)C2)N1CCCC1
<RX_6>O=C1CNCCN1c1ccccn1
<RX_2>COc1ccc(N(C(=O)CN2C(=O)C(NC(=O)Nc3ccccc3)C(=O)N(c3cccnc3)c3ccccc32)C(C)C)cc1
<RX_2>O=S(=O)(NCCCn1cc(Cc2ncc[nH]2)c2ccccc21)c1ccccc1
<RX_1>Cn1nnc(-c2ccc(CN3CCC(C(O)(c4ccc(OC(F)(F)F)cc4)c4ccc(OC(F)(F)F)cc4)CC3)cc2)n1
<RX_1>CCn1ncc2nc(C(=O)OCC#N)c(-c3ccccc3)nc21
<RX_1>CC[C@@H]1COC(=O)N1c1ccc(C(=O)N2CCN(c3ncc(C4CC4)cc3C)CC2)cc1
<RX_3>CC(C)(C)OC(=O)N1CCc2ccc(Cl)c(SCc3ccc(C4CCCCC4)cn3)c2CC1
<RX_1>O=S(=O)(O)c1ccc(NCc2ccc(Cl)cc2Cl)cc1
<RX_2>O=C(C[C@@H]1CCN(C(=O)C2CC2)C1)NNC(=O)Nc1ccc(Br)cc1C(F)(F)F
<RX_1>Clc1nc(N2CCOCC2)c2sc(-c3ccc(NCCN4CCOCC4)cc3)cc2n1
<RX_1>CCSC1CCSc2c(Cl)cc(C(=O)Oc3ccnn3CC)c(C)c21
<RX_1>Cc1cc2c(=O)[nH]c(Cn3cc(C=O)c(C(F)(F)F)n3)nc2s1
<RX_6>COc1cc2c(cc1OC)C(=O)C(CC1CCNCC1)C2
<RX_6>CN(CC(=O)O)C1CCCc2cccnc21
<RX_2>COc1cccc(/C=C/C(=O)Nc2cnn(Cc3ccc(C(C)(F)F)o3)c2)c1OC
<RX_3>C=CCOC(=O)C(N1C(=O)[C@@H]([C@@H](CO[SiH](C)C)C(C)(C)C)[C@H]1[C@@H](C)C(=O)CC(O)[C@@H]1CCCN1C(=O)OCC=C)=P(c1ccccc1)(c1ccccc1)c1ccccc1
<RX_4>Cc1nc2nsc(N)c2s1
<RX_1>N#Cc1cc(C2=CC(c3cc(Cl)cc(Cl)c3)(C(F)(F)F)OC2)ccc1-n1cncn1
<RX_3>COC(=O)C(c1ccccc1Cl)N1CCc2sccc2C1
<RX_2>Cc1cccc(NC(=S)Nc2ccc(-c3cccc4c3CNC4=O)cc2)c1
<RX_1>COc1cncc(-c2ccc(C(C)(c3ccc(-c4noc(COC(C)=O)n4)cn3)C(C)C)cc2)c1
<RX_2>O=C(Nc1ccc2c(c1)C1(OCCCO1)C1=NCCCN12)c1ccccc1
<RX_9>CN1Cc2c(C#N)ncn2-c2cccc(Cl)c2C1=O
<RX_1>CCOC(=O)C1CCN(c2cccc(C#N)c2)CC1
<RX_7>CN(C)C(=O)c1oc2c(CO)cncc2c1Nc1ccc(I)cc1F
<RX_2>COc1ccc(Cn2nc(N(C)C(=O)OC(C)(C)C)cc2NC(=O)Cc2ccc(Oc3ccnc4cc(OC)c(OC)cc34)cc2)cc1OC
<RX_2>CCOC(=O)CNC(=O)CNC(=O)[C@H](CC1CCCCC1)NC(=O)OC(C)(C)C
<RX_3>COc1ccc(-c2ccccc2SCC(=O)N(NC(=O)c2ccccc2)C(C)C)cc1
<RX_1>COC(=O)C1CC(NCc2ccccc2)CN1Cc1ccccc1
<RX_6>OCc1cc2c(F)ccc(F)c2o1
<RX_1>COCCOCOCCNC(=O)[C@H](Cc1ccccc1)NC(=O)OCc1ccccc1
<RX_1>Cc1cc(Cl)c2cc(OCc3cccnc3)ccc2n1
<RX_2>Cc1c(C)c(S(=O)(=O)NC(=N)NCCC[C@H](NC(=O)c2cccn(C(C)c3ccccc3)c2=O)C(=O)OC(C)(C)C)c(C)c2c1OC(C)(C)CC2
<RX_2>CC(C)n1c(/C=C/[C@@H]2C[C@@H](O)CC(=O)O2)c(-c2ccc(F)cc2)c2ccccc21
<RX_6>CC(C)CN(c1ccc(C(O)(C#CC(=O)O)C(F)(F)F)cc1)S(=O)(=O)c1ccccc1
<RX_3>CC(C)(C)[Si](OCc1cc(Cl)cc(Cn2c(-c3ccnn3C3CCCCO3)cc3nc(Cl)ccc32)c1)(c1ccccc1)c1ccccc1
<RX_3>CCOC(=O)C(=Cc1cc(Cl)ccc1[N+](=O)[O-])C(=O)OCC
<RX_2>CCCC(NC(=O)OC(C)(C)C)C(=O)Nc1ncc(C)s1
<RX_6>O=C(O)c1cc2ccc(Cl)c(F)c2[nH]1
<RX_7>Nc1ccc(N2CCCC2)c(C(=O)O)c1
<RX_1>CC(C)=NNc1cc2c(nn1)CCN(C(=O)c1ccc(Cl)cc1)C2
<RX_1>O=[N+]([O-])c1cccc(Nc2ncccn2)c1
<RX_1>CN(C)CCNc1nc2ccc3c(c2[n+]([O-])n1)CCCO3
<RX_1>CCCN(CCC)CCCCN(CC#N)Cc1ccc(CNC(=O)OC(C)(C)C)cc1
<RX_1>C(=NNc1ncnc2c1cnn2-c1nccs1)c1ccncc1
<RX_1>Oc1ccc2cc(OCc3ccccc3)ccc2c1
<RX_1>CCOP(=O)(Cc1cc(C)no1)OCC
<RX_2>CN1C[C@H](C(=O)NCc2cccnc2)C[C@@H]2c3cccc4c3c(cn4C)C[C@H]21
<RX_7>COC(=O)c1n[nH]cc1N
<RX_2>CC(Br)C(=O)NCC(=O)OCc1ccccc1
<RX_3>C#Cc1cccc(S(=O)(=O)C(F)(c2nnc(C)o2)C2Cc3[nH]c4ccc(Cl)cc4c3C2)c1
<RX_2>Cc1ccc(-c2cn(CC(=O)N3CCCC3)nn2)cc1C(=O)c1ccc(Nc2ccc(F)cc2F)cc1Cl
<RX_6>CCN1CCC(N(C)c2nc3cc(C(=O)O)ccc3nc2-c2ccc(F)cc2)CC1
<RX_2>CCS(=O)(=O)Nc1ccccc1SC1CCCCC1
<RX_3>N#Cc1cccc(-c2ccc(-c3ccc(F)cn3)o2)c1
<RX_2>O=C(O)[C@H](CCc1ccccc1)NS(=O)(=O)c1ccc2c(c1)Sc1ccccc1O2
<RX_2>CC(C(=O)NCc1ccc(N2CCCCCC2)c(F)c1)c1cccc2cnccc12
<RX_2>O=C(NCCc1ccncc1)C1CCN(C(=O)c2cc3ccccc3n2Cc2ccc(Cl)cc2)CC1
<RX_1>CCOC(=O)N1c2ccc(C(F)(F)F)cc2C(C(N=[N+]=[N-])c2cc(C(F)(F)F)cc(C(F)(F)F)c2)CC1CC
<RX_9>Cc1ccc2ccc(O)c(C=NO)c2n1
<RX_7>CC(C)(C)OC(=O)N[C@H](CO)CS
<RX_3>NS(=O)(=O)c1cc(C#Cc2cnc3c(C(F)(F)F)cc(-c4ccc(C(F)(F)F)cc4)cn23)c(F)cc1F
<RX_4>O=C1C2=C(CCCC2)C(=O)N1c1ccc(O)cc1F
<RX_3>Cn1c(-c2ccccc2Cl)nnc1C(C)(C)/C=C/c1ccccc1
<RX_6>O=C(O)Cn1ccc(C(F)(F)F)n1
<RX_7>COCOc1cccc(O)c1C1CC1(C)CO
<RX_2>COc1ccc(-n2nc(C(=O)N3CCOCC3)cc2-n2ccc(CO)c2)cn1
<RX_6>NC(=O)c1ccc(C2CCCNC2)c2cc[nH]c12
<RX_7>CC(C)(C)OC(=O)N1CCC(c2ccccc2C#N)CC1
<RX_2>O=C(Nc1ccc(S(=O)(=O)Nc2ccccc2Cl)cc1)c1ccccn1
<RX_4>CC(=O)OCC(CNC(=O)c1c(I)c(C(=O)NCC(COC(C)=O)OC(C)=O)c(I)c(N2CCC(Br)C2=O)c1I)OC(C)=O
<RX_6>C=CCN1CCCc2cc(C(=O)O)ccc21
<RX_1>N#Cc1cnc(-c2nn(Cc3ccccc3F)c3ccccc23)nc1Nc1ccncc1
<RX_6>CCCc1cc(CC(=O)O)ccc1OC1COc2ccc(C(C)=O)c(O)c2C1
<RX_6>CN(C)Cc1c(OCc2ccc(F)cc2)ccc2c(CCC3CCNCC3)noc12
<RX_1>N#Cc1ccccc1-c1ccc(CNC2(C(=O)OCc3ccccc3)CCCC2)cc1
<RX_6>Cn1cnc2c1C(c1ccc(C#N)c(F)c1)N(C(=O)CCNS(=O)(=O)c1cccc(O)c1)CC2
<RX_6>Cn1c2c(cc(C(=O)O)c1=O)CC=Cc1cc3c(ccn3C)cc1-2
<RX_6>Cc1ccc2c(N3CC[C@@H](N)C3)nc(-c3c(O)cccc3F)nc2c1
<RX_2>CC(=O)NNC(=O)CC1CCC(c2ncc(-c3ccc([N+](=O)[O-])cc3)s2)CC1
<RX_7>Cc1cc(CN)cc(I)c1N
<RX_7>CC1CCN(C(=O)OC(C)(C)C)CC1CO
<RX_1>CCCNc1cccnc1N1CCN(Cc2cc(C)c(OC)c(C)c2)CC1
<RX_6>CC(C)(C)c1nc2cc(N)ccc2n1CC1CCOCC1
<RX_7>Nc1cccc(NC(=O)NCCCNc2nc(Cl)ncc2Br)c1
<RX_5>CC(C)(C)OC(=O)NCCC(O)C(=O)O
<RX_7>CC(C)(CO)n1cc(I)c2cnccc21
<RX_2>O=S(=O)(Nc1cc(Cl)cnc1Sc1ccncc1)c1ccc(Cl)c(C(F)(F)F)c1
<RX_1>O=CC(O)=NNc1ccc(Cl)cc1Cl
<RX_1>COc1ccc(COC(=O)[C@@H]2C[C@@H](O)CN2C(=O)OCc2ccc([N+](=O)[O-])cc2)cc1
<RX_2>O=C(c1ccccc1)c1ccc(C(=O)N2Cc3ccccc3Oc3ccccc32)cc1
<RX_1>CCOC(=O)c1ncc(C(=O)OC(C)(C)C)n1Cc1cc(-c2ccc(Cl)s2)on1
<RX_1>OCc1cc2ncc(Oc3nc4ncccc4s3)cc2o1
<RX_3>CC(C)(C)OC(=O)N1CCN(c2ccc(-c3cncc4ccc(C(=O)OCC[Si](C)(C)C)cc34)cc2)CC1
<RX_1>Nc1nc(CN2CCC(OC(c3ccccc3)c3ccccc3)CC2)cs1
<RX_3>CS(=O)(=O)c1ccc2nc(-c3ccc(-c4ccsc4)cc3)[nH]c2c1
<RX_6>O=C(O)[C@@H]1CC[C@H]2C=Cc3ccccc3C(=O)N2C1
<RX_7>CS(=O)(=O)Nc1ccccc1CCN
<RX_2>Cc1noc(NS(=O)(=O)c2cc3ccccc3s2)c1C
<RX_1>CC(C)(CO)Nc1ccc([N+](=O)[O-])c(C(F)(F)F)c1
<RX_2>COC(C)(C)C(=O)Nc1ccc(Sc2nc(C)cc(C)n2)cc1
<RX_7>O=C1CNCc2ccc(CO)c3ccn1c23
<RX_2>O=C(CBr)N(c1ccccc1)c1ccccc1
<RX_3>C=Cc1cc(C=O)ccc1OCOC
<RX_3>C=C[C@@H](C#CC#C[C@H](O)CCCCCCCCC)OC(C)=O
<RX_1>COC(=O)[C@@H](Cc1ccccc1)Oc1c(Br)cc(-c2c3ccccc3c(Br)c3sc4ccccc4c23)cc1Br
<RX_1>C[C@H]1CO[C@@H]2Cn3cc(C(=O)NCc4ccc(F)cc4F)c(=O)c(OCOC(=O)OCC(=O)OCc4ccccc4)c3C(=O)N12
<RX_3>CCOC(=O)C(=Cc1ccc(Cl)cc1)OCC
<RX_2>O=C(NCc1ccccc1)C1c2ccccc2-c2ccccc21
<RX_1>O=c1cc(CN2CCOCC2)occ1OCc1ccccc1CSc1ccnc2cc(C(F)(F)F)ccc12
<RX_7>CN1CCc2c(Cl)ccc3c2N(CC1)C1CCCC31
<RX_7>CC(C)c1cnc2[nH]cc(C(=O)N[C@@H](C)C(C)(C)O)c2n1
<RX_6>O=c1[nH]nc(-c2ccccc2)cc1C1CCNCC1
<RX_8>CCOC(=O)CN(C(=O)Cc1ccc(OCc2ccccc2)cc1)c1ccc(S(C)=O)cc1
<RX_8>CCCCOCCOc1ccc(-c2ccc3c(c2)C=C(C(=O)Nc2ccc(CS(=O)c4nncn4C)cc2)CCN3CC(C)C)cc1
<RX_6>Cc1ccccc1C(C(=O)O)N1CCN(C(=O)OC(C)(C)C)CC1
<RX_1>CC(C)(C)OC(=O)N1CCN(c2cccc3cc(F)ccc23)CC1
<RX_2>Cc1onc(-c2ccccn2)c1COc1ccc(C(=O)NC2CCOCC2)cn1
<RX_1>COc1cc2cc(Nc3cc(C)[nH]n3)nc(OC3CCC3)c2cc1C(=O)N(C)C
<RX_3>CCC(=O)c1ccc(OC)nc1
<RX_1>CC(=O)C(C)(C)c1c(F)cccc1Oc1cnc2c(F)c(F)ccc2c1
<RX_6>Cn1c2c(c3ccc(-n4ccc(OCc5ccc(Cl)cc5)cc4=O)cc31)CNCC2
<RX_6>Cc1nc(N2CCN(S(=O)(=O)c3ccc(OC(F)(F)F)cc3)[C@@H](C(=O)O)C2)sc1C(=O)OC(C)(C)C
<RX_1>COP(=O)(Cc1ccccc1Cl)OC
<RX_1>CN1C(=O)CC[C@]2(C)c3ccc(-c4ccc(C#N)cc4)cc3CC[C@@H]12
<RX_2>CCNS(=O)(=O)c1cccc(NC(=O)c2cnn3c(C(F)(F)F)cc(-c4ccc(C(F)(F)F)c(OCC)c4)nc23)c1
<RX_6>CC(C)(C)C[C@@H]1N[C@@H](C(=O)Nc2ccc(CC(=O)O)cc2)[C@H](c2cccc(Cl)c2F)[C@@]1(C#N)c1ccc(Cl)cc1F
<RX_2>CC(C)(Br)C(=O)NCc1ccccc1
<RX_1>COC(=O)c1cc(S(=O)(=O)c2cnc(NCc3ccc(C(F)(F)F)nc3)c(Br)c2)c(SC)s1
<RX_3>CCOC(OCC)c1cc2cncc(-c3cccc(OCc4ccccc4)c3)c2o1
<RX_6>CC(C)(C)OC(=O)N1CCC(/C=C/C=C/C(=O)O)CC1
<RX_6>NN1CCCCC1=O
<RX_6>CNC(=O)[C@@H](Cc1ccccc1)N(C)C(=O)[C@@H](Cc1cccc2ccccc12)N(C)C(=O)COCC(C)(C)N
<RX_6>O=C(O)C(F)(F)F
<RX_7>CCOC(=O)c1cc2c(nc(C)n2C)c2c1CCC1(Cc3ccccc3C1)N2
<RX_2>Cc1ccc(S(=O)(=O)n2cc(C=O)cc2-c2cccnc2Cl)cn1
<RX_2>COc1cc(OC)c(/C=C/S(=O)(=O)Cc2ccc(OC)c(NS(C)(=O)=O)n2)c(OC)c1
<RX_3>Cc1cnc(F)cc1-c1ccc(Cl)cc1
<RX_1>O=Cc1sccc1Sc1ccccc1
<RX_3>Cc1cccc(NC(=O)Nc2ccc(-c3csc4c(C#CCCO)cnc(N)c34)cc2)c1
<RX_2>CCC(=O)N1CCC(Sc2nc(Nc3ncc(C#N)s3)cc(N3CCN(C)CC3)n2)CC1
<RX_7>Cc1ccc(S(=O)(=O)OC[C@H]2CCc3ccc(F)c(-c4ccccc4Cl)c3O2)cc1
<RX_3>C[C@H]1CN(c2ncc(-c3cccnc3)cc2C=O)C[C@@H](C)O1
<RX_4>CC[Si](CC)(CC)c1[nH]c2ncc(C(C)(C)C(=O)OC)cc2c1[C@H](C)COCc1ccccc1
<RX_7>CNCC1CCc2ccccc21
<RX_3>c1cncc(-c2nc(Nc3cc[nH]n3)cc3ccccc23)c1
<RX_7>CNCCC1Cc2cc(OC)c(OC)cc2C1
<RX_6>CC(C)S(=O)(=O)NC1COCCC1=O
<RX_2>Cc1ccc(S(=O)(=O)Nc2ccc(Cl)c3cccnc23)c([N+](=O)[O-])c1
<RX_1>CCCCCCCCCCCCCCCCCCN1C(=O)CCC1=O
<RX_3>C[Si](C)(C)CCN1C(=O)CN(c2ccc(/C=C/Cc3ccccc3)cc2OCc2ccccc2)S1(=O)=O
<RX_1>CC#Cc1sc2ncnc(O[C@H](Cc3ccccc3OC3CCCCO3)C(=O)OCC)c2c1I
<RX_8>[O-][n+]1cc(Br)cc2cc[nH]c21
<RX_1>COC(=O)C1(CCNc2ccccc2Cl)CCCN1C(=O)OC(C)(C)C
<RX_2>COCCC(=O)Nc1cccc(Br)c1
<RX_1>O=C1CN(c2ccc(-c3ccc(Cc4nc(-c5ccc(Cl)cc5Cl)cn4-c4ccc(N5CC(=O)NS5(=O)=O)cc4)cc3)cc2)CCN1
<RX_1>O=c1cc(OCc2ccc(Cl)cn2)ccn1-c1ccc(N2CCC(NC3CCCC3)C2)nc1
<RX_1>CCCCOc1cc2c(cc1OS(=O)(=O)C(F)(F)F)CC(N(CCC)CCC)C2
<RX_6>Cc1cc(SCc2sc(-c3ccc(C(F)(F)F)cc3F)nc2C)ccc1O
<RX_2>COc1ccccc1NC(=O)Nc1cccc(-n2c(=O)c(CCC(=O)N3CCN(C)CC3)nc3cccnc32)c1
<RX_6>Brc1cnc2[nH]c(-c3ccc(CN4CCNCC4)cc3)nc2c1N1CCN(Cc2cccnc2)CC1
<RX_7>Nc1ccc(S(=O)(=O)N2CCN(C(=O)OCc3ccccc3)CC2)cc1
<RX_9>COC(=O)c1ccccc1C=NO
<RX_2>CN(C)c1cccc(C2CC(C)(C)c3cc(Cl)cc(C(=O)NS(=O)(=O)C4CC4)c3N2)c1
<RX_2>CC(C)(C)N1CCN(C(=O)C2CCN(Cc3ccccc3)CC2)CC1
<RX_2>Cn1cnc(C(=O)N(Cc2ccc(F)c(Br)c2)C2CCC2)c1
<RX_1>CCc1nc2c(cc1COCC1CC1)C[C@@H]1CN(C(=O)OC(C)(C)C)C[C@@H](C)N21
<RX_8>O=CC1=CN2CCC1CC2
<RX_1>Brc1cccc(COc2cccc(Br)c2)c1
<RX_7>NN1CCCc2ccccc21
<RX_4>Cc1noc(C)c1-c1cc(I)c2nc(C3CCO3)[nH]c2c1
<RX_1>CC(C)Oc1ncc(C(=O)O)cc1Cl
<RX_7>CC(C)(C)OC(=O)N1[C@H](CO)CC[C@@H]1c1ccc(F)c(F)c1
<RX_2>CC1(C)C[C@@]2(N=C(N)OCC2(F)F)c2cc(NC(=O)c3ccc(C#N)cn3)ccc2O1
<RX_4>CCOC(=O)C1=C(COCc2nc(C(=O)OCC)cs2)NC(C)=C(C(=O)OC)C1c1cccc(Cl)c1Cl
<RX_9>O=[N+]([O-])c1cc(C=NO)ccc1F
<RX_2>Cc1ccc(S(=O)(=O)OCCc2ccnn2C)cc1
<RX_1>COc1ccc(CN2CCc3[nH]c(-c4n[nH]c5cc(-c6cc(F)c(O)cc6CC(F)(F)F)ccc45)nc3C2)cc1
<RX_1>Cc1nc(N)ncc1-c1nc(N2CCOCC2)c2nc(N3CCC(N(C)C)C3)n(CC3CC3)c2n1
<RX_1>CCn1cccc(C(=O)c2cc(F)cc(F)c2)c1=O
<RX_7>CC(C)(CO)Cc1ccccc1
<RX_9>CC(C)(C)C#CCCCl
<RX_6>O=C(CC1CCNCC1)Nc1ccc(-c2ccccc2)cc1
<RX_2>Cc1onc(-c2ccncc2)c1COc1ccc(C(=O)N2CCSCC2)cn1
<RX_2>Cc1cc(C(=O)N2CCC[C@@H](CC(=O)Nc3ccc4cc3CCc3cncc(c3)Nc3ncc(Cl)c(n3)N4)C2)no1
<RX_7>COc1ccc2c(c1)CC[C@H](c1ccccc1)[C@@H]2c1ccc(OCCN2CCCC2)cc1
<RX_8>O=CCCc1cccc(OC(F)F)c1
<RX_1>O=S(=O)(Nc1nc2ccccc2nc1OC(c1cccnc1)C(F)(F)F)C(F)(F)F
<RX_6>Cc1ccc(N2CCC(C)(C)c3ccc(C#Cc4ccc(C(=O)O)c(F)c4)cc32)cc1
<RX_4>CCc1nc(-c2ccc(F)cc2)cs1
<RX_1>CCCCCCCCCCCCCCCCCC[N+](C)(C)CCCNC(=O)c1ccc(N(C)C)cc1
<RX_9>O=CC1(c2ccc3ccccc3c2)CCN(C(=O)OCc2ccccc2)CC1
<RX_1>CCc1nc2ccccc2n1-c1nc(N2CCOCC2)c2nc(CN3CC(C4CCOCC4)C3)n(C3CCCCO3)c2n1
<RX_4>COc1cc(/C=C/c2nnc(C(CCCCl)c3cc(F)c(F)c(F)c3)o2)cnc1-n1cnc(C)c1
<RX_6>Cc1cc(OCc2ccc(F)cc2F)c(Br)c(=O)n1-c1ccc(C(=O)O)o1
<RX_1>C=CCO[C@]1(c2ccc(F)c(F)c2)CCN(C(=O)OC(C)(C)C)C[C@@H]1C(=O)N(Cc1cc(CCOC)ccc1Cl)C1CC1
<RX_1>CCOC(=O)c1c(I)c2cc(-c3ccc(C(F)(F)F)cn3)ccc2n1-c1ccc(OC(C)C)cc1
<RX_2>CCOC(=O)c1cc(C#N)c(N2CC(C(=O)NS(=O)(=O)Cc3cccc(Cl)c3)C2)nc1C(F)(F)F
<RX_6>O=C(N[C@H]1CCC(=O)N2CCC[C@@H](C(=O)O)N2C1=O)c1ccccc1
<RX_2>COc1cc2c(Nc3cc(CC(=O)Nc4cccc(F)c4)[nH]n3)ncnc2cc1OCCC1CCN(CCOC(C)(C)C)CC1
<RX_7>Cn1cc(CCO)c2ccccc21
<RX_9>Cn1ncc([N+](=O)[O-])c1C1CCC(CN=[N+]=[N-])O1
<RX_1>CC(=O)Nc1cc(OCc2ccccc2)c2nc(C)n(C)c2c1
<RX_2>Cc1ccc([N+](=O)[O-])c2ccn(C(=O)c3ccc(OCc4ccccc4)c(C(C)C)c3)c12
<RX_2>O=C(O)C(F)(F)F
<RX_2>C=CCON1C(=O)N2C[C@H]1C=C(C)[C@H]2C(=O)NC1CCN(C(=O)OC(C)(C)C)CC1
<RX_6>COCc1cc(O)cc2c1C(CC(=O)O)OB2O
<RX_1>N#CC1(COc2cncc(Cl)n2)CCOCC1
<RX_1>CCOC(=O)c1ccc(OCCCc2ccc(OCc3ccc(-c4ccccc4)cc3)cc2)c(C=O)c1
<RX_2>O=C(CCc1cccc(C(F)(F)F)c1)NNC(=O)c1ccc2ncsc2c1
<RX_1>CC(C)N1CCC(Oc2ccc([N+](=O)[O-])cc2)(c2ccccc2)CC1
<RX_6>CNC(=O)CCC(=O)c1c(O)cccc1OC
<RX_2>CCOc1cc([N+](=O)[O-])ccc1C(=O)NNC(=S)NCCCN1CCCCC1
<RX_2>COc1ccc(-c2nc(C)c(C(=O)Nc3nnn[nH]3)s2)cc1
<RX_6>COc1cc(C(=O)O)c(-c2ncccn2)cc1C
<RX_2>Cn1ccn2c(=O)c(OCc3ccccc3)c(C(=O)NCC(=O)Cc3ccc(Cl)cc3)nc12
<RX_2>CC(C)CN(C)C(=O)c1nc2c(s1)CCOc1cc(-c3cn[nH]c3)ccc1-2
<RX_4>FC(F)(F)c1ccc(-c2cc3[nH]c(C(F)(F)C(F)(F)F)nc3cc2Cl)c(C(F)(F)F)c1
<RX_6>CCC(=O)c1ccc(N)cc1
<RX_2>CC(C)(CC(=O)NC1CCc2cccnc2NC1=O)NC(=O)OC(C)(C)C
<RX_1>C[C@@H]1CN(c2ccc(OCc3ccccc3)cc2)CCN1C(=O)OCc1ccccc1
<RX_9>CCOCCn1c(N2CCCN(CCC3(c4ccccc4)CCN(C(=O)c4cc(OC)c(O)c(OC)c4)C3)CC2)nc2ccccc21
<RX_7>C[C@]12CC[C@@H]3c4ccc(B(O)O)cc4CC[C@H]3[C@@H]1C/C(=C\c1cccc(C(N)=O)c1)[C@@H]2O
<RX_2>O=C(Nc1ccc(CN2CCOCC2)cc1)c1cc(=O)c2c(O)c(O)ccc2o1
<RX_2>N#CC1CCN(C(=O)OCc2ccccc2)CC1
<RX_6>Cc1nc(-c2c(F)cc(Cl)cc2-c2ccc([C@@H](C)NC(=O)C3(N)COC3)c(F)c2)no1
<RX_2>CS(=O)(=O)Nc1ccc2c(c1)CCC2=O
<RX_1>COc1cc2cccc(Br)c2cn1
<RX_8>CCCN(C)C(=O)c1cc(C=O)cc(C(=O)OCC)c1
<RX_1>CC(C)(C)OC(=O)COc1cc(Br)cc2c1CCCC2=O
<RX_2>CC(=O)N(Cc1cc(C(F)(F)F)cc(C(F)(F)F)c1)C1CCCN(C(=O)OC(C)C)c2c1ccc(Cl)c2C
<RX_2>Cc1ccc(C(=O)NCC2=NN=C(N)C2=NNc2ccc(F)c(F)c2)c(Cl)n1
<RX_1>Cc1cc(C)c2c(NC=C3C(=O)Nc4ccccc43)n[nH]c2n1
<RX_1>COc1cccc(C(O)(C(=O)O[C@H]2CN3CCC2CC3)c2cccc(OC)c2)c1
<RX_1>O=C(Nc1ccccc1)c1ccc(Cn2cc3nc(-c4cccc(F)c4F)nc-3cn2)cc1
<RX_2>CC(=O)SCCC(=O)OC(=O)CO
<RX_6>COCCc1c(C(=O)O)cnn1C1CCCCC1
<RX_7>C[C@H](CO)[C@H]1CC[C@H]2[C@@H]3CCC4=CC(=O)CC[C@]4(C)[C@H]3CC[C@@]21C
<RX_2>CON(C)C(=O)c1cc2cccc(Br)c2s1
<RX_3>Nc1ncc(-c2cc(C(=O)Nc3ccc(OC(F)(F)F)cc3)cnc2N2CCCC2)cn1
<RX_2>Cc1cc(C#N)ccc1C(=O)N1CCCCc2ccccc21
<RX_1>C=CCn1c2ccccc2c2sccc(=O)c21
<RX_1>CCn1nc(C)cc1Nc1cc(Nc2ccc(F)cc2C(=O)NC)c(Cl)cn1
<RX_2>CCOC(=O)CNS(=O)(=O)c1ccc(F)cc1
<RX_6>COc1ccc(C)cc1NC(=O)Nc1ccc(N2CCN(C(=O)Nc3c(C)cccc3C(=O)O)CC2)cc1
<RX_6>CCc1c(CCCC(=O)O)cccc1-c1nnc(-c2ccc(OC(C)C)c(C#N)c2)s1
<RX_6>C#Cc1nc(C(=O)OCC)c(O)c2onc(-c3ccccc3)c12
<RX_7>C[C@@H](O)c1cccc(C#N)c1
<RX_3>Nc1cccnc1-c1ccccc1
<RX_2>COc1cc(NC(=O)OC(C)(C)C)c(NC(=O)CC(=O)c2cccc(-n3cnnc3)c2)cc1-c1ccccc1F
<RX_2>O=C(Cc1c(Cl)cccc1Cl)Nc1c(Cl)ncnc1Cl
<RX_9>Cc1cc(Cl)ccc1C(C/C(=N\O)c1ccc(=O)n(C)c1)c1ccc(NS(=O)(=O)C2CC2)cc1
<RX_6>CC(C)(C)C[C@@H]1CN(C(=O)Nc2ccc(C(=O)O)cc2)[C@H](c2cccc(Cl)c2F)[C@@]1(C#N)c1ccc(Cl)cc1F
<RX_6>O=C(O)c1ncn2c1[C@@H]1CCN1C(=O)c1c-2ccc(F)c1F
<RX_1>CN(C)C1(Cc2ccccc2)CCC(NCc2ccccc2)CC1
<RX_1>COC(=O)CCSc1nc2ccccc2cc1C(=O)NCc1cccs1
<RX_6>CCCC(C(=O)O)c1c(C)nc2cc(C(C)(C)C)nn2c1-c1ccc2c(c1)CCN2C
<RX_1>O=C1CCC(N2Cc3c(OCc4ccc(CN5CCN(C(=O)C(F)(F)F)CC5)cc4)cccc3C2=O)C(=O)N1
<RX_6>COc1cc2[nH]c(=O)sc2cc1Nc1ncnc2[nH]c(C(=O)O)cc12
<RX_1>CCS(=O)(=O)N[C@@H]1CCC2(C[C@H]1COc1ccc(-n3cccn3)cc1)OCCO2
<RX_1>CCOC(=O)c1csc(COc2ccc(-c3cc(F)c(F)cc3F)cc2)n1
<RX_1>CCOC1CCN(c2ccc([N+](=O)[O-])cc2)CC1
<RX_2>COc1cc(CN2CCN(CC(=O)NN)CC2)cc(OC)c1OC
<RX_6>CN(C(=O)C(C)(C)c1cc(C(F)(F)F)cc(C(F)(F)F)c1)c1cnc(N2C[C@H]3COCCN3C[C@H]2CO)cc1-c1ccccc1CO
<RX_9>Fc1cccc(N=C=S)c1
<RX_7>COc1ccc2c(c1)CC(CO)C2
<RX_1>Cc1ccncc1OC[C@@H]1CCCN1C
<RX_2>CCCCCCCCCCNS(=O)(=O)C(F)(F)C(F)(F)C(F)(F)C(F)(F)C(F)(F)C(F)(F)C(F)(F)C(F)(F)F
<RX_1>CCCn1ncc(NCc2ccc(OC)c(OC)c2)c(Cl)c1=O
<RX_1>CCc1cccc(C)c1CNc1cc(C)cn2c(C)c(C)nc12
<RX_1>Brc1cnc(Nc2cccc(OCc3ccccc3)c2)nc1
<RX_1>COCCCN1C(=O)COc2ccc(CO)cc21
<RX_7>CC1(C2CN(Cc3ccccc3)CCO2)OCCO1
<RX_2>C[C@@H](/C=C/c1ccc(C(F)(F)F)cc1)OC(=O)CNC(=O)OC(C)(C)C
<RX_2>CCOC(=O)CNC(=O)c1ccc(CCn2c(COc3cccc(CC)c3)c(Cl)cc(Cl)c2=O)cc1
<RX_6>N#Cc1cccc(N2CCc3c(-c4cccc(O)c4)nc(N4CCOCC4)nc32)c1
<RX_1>c1ccc(Oc2ccc(OC3CN4CCC3CC4)cc2)cc1
<RX_3>O=C1c2ccc3ccccc3c2CCC1CNCCc1ccccc1
<RX_2>CCC(=O)c1cc(NC(=O)Nc2ccc(OC)c(OC)c2)ccc1OCc1ccc(C(C)(C)C)cc1
<RX_3>COC(=O)/C=C/c1ccc(C=O)s1
<RX_1>CC(C)NCc1ccc(-c2noc(-c3nnn(-c4ccccc4F)c3-c3ccncc3)n2)cc1
<RX_1>CNC1c2c(O)c(C)cc(C)c2C2CCCCC21
<RX_2>O=C(Nc1ccccc1Cl)c1cc2c(s1)-c1cc(Br)ccc1OCC2
<RX_1>CC(C)[C@@H]1CC[C@@H](C)C[C@H]1OCCN(C)CCNCCCCc1ccccc1
<RX_2>O=C(Nc1ncc(C2CCC2)s1)Oc1ccccc1
<RX_7>CC(=O)O[C@H]1CS[C@H](CO)O1
<RX_2>O=C(NC1C2CC3CC1CN(C3)C2)c1cc2ccsc2s1
<RX_2>CC(=O)NCCNC(=O)c1ccc(N(C)C(=O)c2cc3c(s2)-c2ccccc2OCC3)c(Cl)c1
<RX_1>CN(C)CCCNc1c([N+](=O)[O-])cc(C(=O)O)cc1S(N)(=O)=O
<RX_2>Cc1cc2c(CC(=O)NCc3ccc(C(F)(F)F)c(F)c3)cccc2cn1
<RX_1>COc1cc(CNc2n[nH]c3ncnc(Nc4cccc(Cl)c4)c23)ccc1O
<RX_7>OCCCCc1cccs1
<RX_1>COC(=O)c1sccc1N(CCN1CCOCC1)S(C)(=O)=O
<RX_7>CC(C)(C)OC(=O)N1C[C@@H](O)C(I)=C[C@H]1CO[Si](C)(C)C(C)(C)C
<RX_6>O=C(O)C(F)(F)F
<RX_1>COC(=O)c1ccc(CCC(/C=C/c2ccccc2OCCCCCN2CCCN(C)C2=O)Cc2ccc(C(=O)OC)cc2)cc1
<RX_6>Oc1ccc([C@H]2CCNC[C@@H]2O)cc1
<RX_7>OCc1cc2cccc(O)c2cc1O
<RX_1>C[C@@H](Nc1c(C(N)=O)cnn2cc(N3CCCC3=O)cc12)C1CC1
<RX_2>CC(=O)Oc1ccc(C=CC(=O)O)cc1
<RX_1>CCCCCCCOc1ccc(C(=O)O)cc1C(F)(F)F
<RX_3>CCOc1cc([N+](=O)[O-])ccc1-c1ccncc1
<RX_3>CCN(CC)CCCOc1ccc(C(=O)c2c(-c3ccccc3)sc3ccccc23)cc1
<RX_6>CCn1cc(-n2ccc(=O)c(C(C)c3cccc(-c4ncc(O)cn4)c3)n2)cn1
<RX_5>CC(C)(C)OC(=O)n1nc(Br)c2cc(-c3ncccc3Cl)cc(Oc3ccc(S(C)(=O)=O)cc3)c21
<RX_1>C[C@@H](Nc1nc(Nc2ccc(S(=O)(CCO)=NS(=O)(=O)CC[Si](C)(C)C)cc2)ncc1Br)C(C)(C)O
<RX_6>COc1ccc(Oc2ncc(-c3ccc(C(C)N)cc3)s2)cc1
<RX_1>NCc1ccc(Oc2ccc(F)c(F)c2)c(F)c1
<RX_3>C=Cc1cc2c(cc1Br)OCO2
<RX_7>Cc1ccc(F)c(-c2cc(CO)no2)c1
<RX_6>COC(=O)C1(C(=O)O)CCN(C(=O)OC(C)(C)C)CC1
<RX_2>COCCNC(=O)c1cc2c(Oc3ccc4[nH]ccc4c3)ccnc2cc1OC
<RX_9>c1ccc(COCC2CC(c3ccc(CN4CCCC4)cc3)C2)cc1
<RX_2>CCOC(=O)c1csc(NC(=O)c2cc(OC)c(OC)c(OC)c2)n1
<RX_6>COCC(=O)NC[C@@H]1CNCCO[C@H]1c1ccc(Cl)c(Cl)c1
<RX_2>CC(C)(O)CC(=O)NCCn1ccc2ncnc(Nc3ccc(Oc4cccc(-c5nc(C(F)(F)F)cs5)c4)c(Cl)c3)c21
<RX_1>Ic1cccnc1SCc1ccccc1
<RX_3>CCOC(=O)C(Cc1ccc(-c2ccccc2)cc1)CP(=O)(O)C(C)NC(=O)OCc1ccccc1
<RX_1>OCCN(CCO)CCCC#Cc1ccc2c(-c3ccc(Cl)cc3)nsc2c1
<RX_6>CC(C)(C)OC(=O)N1CC[C@H](Oc2ccc(CC(=O)O)cc2)C1
<RX_2>CCCS(=O)(=O)Nc1ccc(F)c(C(=O)Nc2cnc3[nH]c(CC)cc3c2)c1F
<RX_6>COc1ccc(C2CC2C(=O)O)cc1
<RX_7>COCc1ccc(C2(O)CCN(CC(O)c3ccc(OCc4ccccc4)c(Cl)c3)CC2)cc1
<RX_3>COC=Cc1ccc(C(=O)OC)cc1
<RX_1>NC(=O)c1cc(-n2ccnn2)ccc1Cl
<RX_1>COC(=O)c1cc(Cl)c(OC)c(OC(C)C)c1
<RX_2>C/C(=C\c1ccccc1)C(=O)N[C@H]1CN2CCC1CC2
<RX_2>CN(C)CCNS(=O)(=O)c1ccc(Cl)nc1
<RX_2>CN(C(=O)c1ccc(Cl)cc1)[C@@H]1CCN(C(=O)C2CCN(C(=O)C3(O)CC3)CC2)C[C@H]1c1ccc(Cl)c(Cl)c1
<RX_1>COc1cc2nc(Cl)nc(N(C)C3CCN(Cc4ccccc4)CC3)c2cc1OC
<RX_6>Cn1c(C(=O)N[C@H]2CCCC[C@H]2C(=O)NC(C#N)CC2CCNCC2)cc2ccccc21
<RX_6>O=[N+]([O-])c1ccc(C(F)(F)F)c(O)c1
<RX_1>CCOC(=O)CCCOc1ccc(C[C@H](Nc2nc3ccccc3s2)C(=O)OC(C)(C)C)cc1
<RX_1>CCC(C)Oc1cc(Cl)ccc1CO
<RX_1>CCOC(=O)c1cccc2c1Cc1c(C(=O)C(C#N)C(=O)Nc3ccccc3)nn(-c3ccccc3)c1-2
<RX_1>CCOC(=O)c1cn(CC(C)C)nc1C(F)(F)F
<RX_1>COc1ccc(CN(c2nc(Nc3cc(C#N)cc(OC[C@@H]4COCCN4Cc4ccc(OC)cc4OC)c3Cl)nn3c(C#N)cnc23)C2CC2)cc1
<RX_1>COc1cc(Nc2ncnc(-n3c(Nc4cccc(C(N)=O)c4)nc4ccccc43)n2)cc(OC)c1OC
<RX_2>CCOC(=O)c1cccc(Nc2c(C(=O)NCc3ccc(OC)cc3)cnc3cc(-c4c(C)noc4C)ccc23)c1
<RX_2>CCOC(=O)c1cnn2c(O)c(C(=O)N3CCC4(CC3)COc3cccc(F)c34)cnc12
<RX_2>Cc1nn(-c2ccc(C#N)c(Cl)c2)c(C)c1C(=O)NCc1ccc(C#N)nc1
<RX_2>COc1ccccc1N1CCN(C[C@@H](Cc2ccccn2)N(C)C(=O)C2(C)CCCCC2)CC1
<RX_1>CCC(CC)Nc1cc(C)nc(Oc2c(C)cc(Br)cc2C)c1C(N)=O
<RX_6>CCC(CCn1ccc(-c2ccccc2)cc1=O)(C(=O)NO)S(C)(=O)=O
<RX_1>CN(C)CCOc1ccc2cc([N+](=O)[O-])ccc2n1
<RX_1>Cc1ccc(-n2ccnc2)c([N+](=O)[O-])c1
<RX_9>COc1cc2cc(-c3ccccc3)n(Cc3ccc(C#N)o3)c2cc1Cl
<RX_2>CCOC(=O)n1nc(NC(=O)c2ccc(F)cc2)c2c1C(C)(C)N(C(=O)OC(C)(C)C)C2
<RX_7>Nc1cccc(C(=O)N2CCC(O)CC2)c1
<RX_1>O=C(NC1=NC2(c3ccccc3F)CN(c3ncc(F)cn3)CC2CS1)c1ccccc1
<RX_3>COc1ccc(C=C2Oc3cc(O)ccc3C2=O)cc1OCc1ccccc1
<RX_1>COCCOc1cc2ncnc(NC3=CC(=O)C(N(C)c4ccc(F)cc4)=CC3=O)c2cc1OC
<RX_2>COC(=O)Cc1ccc(-c2csc(NC(C)=O)n2)s1
<RX_2>Cc1noc(C)c1C(=O)N(Cc1cc(=O)[nH]c2c(F)c(F)ccc12)c1cccc(Cl)c1
<RX_6>CCCCc1noc(C)c1CN
<RX_2>CCc1c(C)c(C#N)c2nc3ccccc3n2c1N1CC[C@H](NC(=O)OCc2ccccc2)C1=O
<RX_6>CCC(=O)NC1(C(=O)O)Cc2cccc3c2N(CCC3)C1=O
<RX_6>c1cc(-c2cc3cnccc3c(NCC3CCNCC3)n2)ccn1
<RX_2>COc1nc(C(=O)NCC(O)C(F)(F)F)c(-n2c(C)ccc2C)cc1C(F)(F)F
<RX_6>COc1ccc(-c2cc(NC(=O)Nc3c(C)cc(C)cc3C)c(C(=O)N3CCCC[C@H]3C(=O)O)s2)cc1
<RX_9>COc1ccc2c(c1)CC[C@@H]1[C@@H]2CC[C@]2(C)C[C@@H](N)C[C@@H]12
<RX_1>CN(C)C1(c2ccccc2)CCC(NCCc2c[nH]c3ccccc23)CC1
<RX_6>O=C1CCc2cccc(Cl)c2C(=O)CCCN1
<RX_4>COc1ccc(-c2csc(Nc3ccc(-c4cccc5c4CNC5=O)cc3)n2)cc1
<RX_1>COc1ccc(Br)c(CC2CCN(CC3Cc4ccccc4N(C(=O)OC(C)(C)C)C3)CC2)c1
<RX_1>O=S(=O)(N1CCN(Cc2cc3nc(Cl)nc(N4CCOCC4)c3s2)CC1)C(F)(F)F
<RX_1>N#Cc1c[nH]c2ccc(CCNC(=O)c3ccc(-c4ccnc(NCCCCCN5CCOCC5)n4)cc3)cc12
<RX_2>O=S(=O)(Nc1ccc2[nH]nc(I)c2c1)c1cccc(F)c1
<RX_2>COc1cc(-c2ncnc3c(C(=O)N[C@H]4CC[C@H](NC(C)=O)CC4)c(C)[nH]c23)c(OCC2CC2)cc1F
<RX_4>CC1(C)OC1C(=O)NCc1ccccc1[N+](=O)[O-]
<RX_7>CC#CCOc1cc(C(O)c2ccccc2)ncn1
<RX_1>CN(CC(N)=O)c1ccc(Cc2ccc(OC(F)F)c(-c3cccc(Cl)c3)c2)cn1
<RX_6>O=C(O)c1ccc(CCc2ncccc2OCc2ccccc2)cc1
<RX_1>COC(=O)c1ccc(Nc2nc(NCc3ccc(O)cc3)nc(OCC(F)(F)F)n2)cc1
<RX_9>CCc1cc(C(N)=O)nn1C
<RX_9>Nc1nc(Cl)nc2c1ncn2C1CCCCO1
<RX_6>Oc1ccc(N2CCN(CCc3ccccc3)CC2)cc1
<RX_7>COCCOc1cc(NC(=O)OC(C)(C)C)c(N)cc1-c1ccc(F)cc1
<RX_1>O=C1CSC(=O)N1Cc1ccc([N+](=O)[O-])cc1
<RX_3>CCOP(=O)(OCC)C(F)(F)c1ccc(C=CC(=O)OC)cc1
<RX_7>COc1ccn(-c2c(F)cc(N)cc2F)c(=O)c1C#N
<RX_1>COc1ccc(CNc2ccc(Cl)cc2C(O)c2cccc(OC)c2OC(F)F)c(OC)c1
<RX_1>CCNc1ncnc2c1ncn2[C@@H]1O[C@H](CN(C)CC[C@H](NC(=O)OCc2ccccc2)C(=O)OC(C)(C)C)[C@H]2OC(C)(C)O[C@H]21
<RX_3>CCC1CCC(c2ccc(-c3ccc[se]3)c(F)c2F)CC1
<RX_2>Cc1cnc2c(C(C)(C)C)c(NC(=O)CCC3CCCCC3)nn2c1
<RX_2>C=CC[C@@H](NC(=O)OC(C)(C)C)C(=O)N(C)[C@H](C)[C@H](O)c1ccccc1
<RX_2>Cc1cc(-c2ccc(C(F)(F)F)cc2)cc(-c2cccc(-c3cccc(S(=O)(=O)N4CCOCC4)c3)n2)n1
<RX_6>CC(C)CCN(Cc1cc2ccccc2o1)C1CCNCC1
<RX_1>CCCN(CCC)CCCCC1Cc2cc(CN(Cc3ncc[nH]3)Cc3nccn3C)ccc2C1OC
<RX_2>O=C(NCC(=O)N1CCN(C(=O)c2ccccc2C(F)(F)F)CC1)c1ccc2c(c1)Cc1ccccc1-2
<RX_6>CC1(C)Cc2c(C(=O)O)ccc(F)c2NC1c1cccc(N2CCOCC2)c1
<RX_3>OCC#Cc1ccsc1
<RX_1>Cc1ccc(N2CCN(C(=O)c3ccc(N4[C@H](C(C)C)CCS4(=O)=O)cc3S(C)(=O)=O)CC2)c(C)c1
<RX_2>Cc1ccc(NC(=O)OCc2ccccc2)cc1C(=O)c1ccc(Nc2ccc(F)cc2F)cc1Cl
<RX_7>OCc1c(-c2c(Cl)cccc2Cl)noc1C1CCC1
<RX_7>Cc1ccccc1OCCO
<RX_2>COc1ccc(NS(=O)(=O)c2c(C)cc(C)cc2C)c(OC)n1
<RX_3>Nc1ccc(-c2ccc(Cl)nn2)cc1
<RX_9>CC1(C)OB(c2ccc3nc(-c4cc(C(F)(F)F)ccn4)n(COCC[Si](C)(C)C)c3c2)OC1(C)C
<RX_6>CCCCCC(O)CCCC(CCCCCCC(=O)O)(C(C)=O)c1ccccc1
<RX_10>CCOC(=O)c1cc(Oc2ccc(S(C)(=O)=O)cc2)c2cc(CBr)oc2c1
<RX_1>CCN(CC)CCOc1ccc([N+](=O)[O-])cc1
<RX_1>CCc1ccc(NC(=NO)c2ccc(Cl)c(C(=O)OC)c2F)cc1
<RX_2>COC(=O)NC[C@H]1CN(c2cc(F)c(N3CCC(n4ncnn4)CC3)c(F)c2)C(=O)O1
<RX_2>Cc1cnc(NC(=O)c2cc(Br)ccc2O)s1
<RX_6>Cc1cc(N)cc2ccoc12
<RX_2>COC(=O)[C@H](CCSC)NC(=O)c1ccc(CC(=O)Nc2ccccn2)cc1-c1ccccc1
<RX_1>CCCC(=O)c1cnc2c(C)cccc2c1Nc1ccccc1F
<RX_1>CCN1CCN(C(=O)c2ccc(F)c(N3CCc4c(-c5cnc(N(Cc6ccc(OC)cc6)Cc6ccc(OC)cc6)nc5)nc(N5CCOCC5)nc43)c2)CC1
<RX_2>COC(=O)c1ccc(Cl)c(OCC(=O)NC[C@@H](O)CN2CCC(Oc3ccc(Cl)c(Cl)c3C)CC2)c1
<RX_1>CC(C)C[C@H](CO)Nc1nc(S[C@@H](C)c2cccc(C#N)c2)nc2nc(N)sc12
<RX_8>O=CCN1CCc2ccccc2C1
<RX_1>CCC(Cc1ccc(C(=O)OC(C)(C)C)s1)C(=O)OCc1ccccc1
<RX_3>CCCC(O)(C#Cc1cccc(C#CCNC(=O)C(F)(F)F)c1)CCC
<RX_3>Cc1nc(-c2cccnc2F)c2ncn(C3CCCCO3)c2n1
<RX_1>Cc1cccc(OCc2cccc(-c3c(Cc4ccccc4)cnc4c(C(F)(F)F)cccc34)c2)c1C
<RX_1>Cc1ccc(-c2ccccn2)c(C(=O)N2CCC[C@@H](C)[C@H]2CNc2ccc(Cl)cn2)n1
<RX_3>CC(C)(C)OC(=O)N1CCC(c2nc3cc(-c4ccc(-n5cnnn5)c(F)c4)ccc3o2)CC1
<RX_7>Nc1cc(F)cc(Cl)c1N
<RX_6>CC(=O)N1CCN(c2ccc(CCc3ccc(C(=O)O)s3)nc2)CC1
<RX_7>COC(=O)c1cccc(CN(C)c2ncc(N)cc2Cl)c1
<RX_7>COc1c(CO)ccc2cnn(S(=O)(=O)N(C)C)c12
<RX_7>Cc1ccccc1C(=O)Nc1ccc(C(=O)N2CCCC(OCCO)c3cc(Cl)ccc32)cn1
<RX_2>CS(=O)(=O)c1ccc(Cn2c(=O)c(C(=O)NCc3ccco3)c(O)c3ncc(Cc4ccccc4)cc32)cc1
<RX_6>Cc1c(Cc2ccc(NC(=O)c3ccc(Cl)c(Cl)c3)cc2)c2ccccc2n1CC(=O)O
<RX_1>CC(C)(C)OC(=O)N1C[C@H](Nc2ccc(Br)cc2[N+](=O)[O-])[C@H](OC(=O)CCl)C1
<RX_2>CCC(=O)NS(=O)(=O)c1cc(C(=O)N2CCC(CCN3C4CCC3CC(n3c(C)nc5ccccc53)C4)(c3ccccc3)CC2)ccc1Cl
<RX_1>CN1CCN(Cc2cc(-c3ccc4c(c3)CCO4)nn(CC3CC3)c2=O)CC1
<RX_1>CCOCCC(c1ccc(OC)c(OC)c1)N1Cc2ccccc2C1=O
<RX_7>CCc1cncc(Br)c1
<RX_1>CC[C@H]1CC[C@H](Oc2ccc(Br)cc2)CC1
<RX_2>CN(Cc1ccccc1)c1cc(NC(=O)NCCN2CCC(O)(Cc3ccccc3)CC2)ccn1
<RX_2>N#Cc1cccc(NC(=O)N2CCN(c3nc(-c4ccccc4)ns3)CC2)c1
<RX_4>CCOC(=O)c1sc(-c2cccc(OC)c2)nc1C
<RX_2>O=C(c1cc2ncc(Br)cn2n1)N1CCc2cccc(F)c2C1C(F)(F)F
<RX_1>CCC[C@@H](NC(=O)N1C(=O)C(CC)(CC)[C@@H]1Oc1ccc(C(COC)N(C)CCC)cc1)c1ccc(C)cc1
<RX_2>CCOC(=O)CN(CCNS(=O)(=O)c1nc2ccccc2s1)C(=O)Cn1cnc2c(=O)[nH]c(NC(=O)OCc3ccc(OC)c(OC)c3)nc21
<RX_9>CN(C)[C@@H]1CN[C@H](C(N)=O)C1
<RX_2>CC(C)(C)OC(=O)NCCC1CCN(C(=O)/C=C/c2cc(Cl)cc(Cl)c2)CC1
<RX_1>Cn1c2c(c(=O)n1-c1cnc3ccccc3n1)CN(C(=O)OC(C)(C)C)CC2
<RX_7>CCOC(=O)C=Cc1ccc(N)cc1
<RX_6>CC[C@H](C)[C@H](N)C(=O)N1CCC[C@H]1C(=O)OCc1ccccc1
<RX_1>CCc1ccc(-c2coc3ncnc(O[C@H](C)CCCCC(=O)OC(C)(C)C)c23)cc1
<RX_1>N#Cc1cnn2cc([N+](=O)[O-])cc2c1Nc1ccccc1
<RX_3>Cc1cccc2c(C(=O)CCN(C)C)c(-c3ccccc3)oc12
<RX_1>CC(C)(O)C1CC=C(CN2C(=O)c3ccccc3C2=O)CC1
<RX_6>COc1ccc(-c2csc3c2-n2cccc2C3=O)cc1O
<RX_7>CCCC(O)c1ccc(-n2cc(C(F)(F)F)cn2)nc1
<RX_3>Cc1ccc(C(=O)NC2CC2)cc1-c1cc2cnnc(-c3ccc(F)cc3F)c2n(C)c1=O
<RX_9>COc1cnc(Cl)nc1NN
<RX_3>COc1ccc(CNc2nnc(-c3ccc4c(c3)c(-c3cncc(-c5ccc(F)cc5)n3)cn4S(=O)(=O)c3ccc(C)cc3)o2)cc1
<RX_1>COCc1nc2ccccc2n1Cc1ccc2c(c1)COc1cc(F)ccc1/C2=C(\C)C#N
<RX_3>Cc1ccc(-c2ncc(Cl)cc2Cl)cc1C1C(=O)C(C)(C)OC(C)(C)C1=O
<RX_1>C=CCN(C)Cc1csc(N)n1
<RX_3>O=[N+]([O-])c1ccc(-c2c(F)c(F)c(F)c(F)c2F)cc1
<RX_1>O=S1CCN(c2nc(N3CCNCC3)nc3c(SCc4ccc(Cl)cc4)ncnc23)CC1
<RX_1>CCC(=O)Oc1ccc(NCc2c(F)c(F)c(C(F)(F)F)c(F)c2F)cc1C(=O)O
<RX_1>O=C(CNC(=O)c1cccc(C(F)(F)F)c1)NC1CN(C2CCC(O)(c3cccc(O)c3)CC2)C1
<RX_9>FC(F)(F)C(F)(F)C(F)(F)C(F)(F)C(F)(F)C(F)(F)C(F)(F)C(F)(F)CCCBr
<RX_2>COC(=O)[C@H](Cc1ccc(Br)cc1)NC(=O)c1cc(Cl)ccc1O
<RX_2>O=C(N[C@@H](CCCCOCc1ccccc1)C(=O)N1CCN(C(=O)OC2CCC2)CC1)OCC1c2ccccc2-c2ccccc21
<RX_1>COC(=O)Cc1ccc(OCC[C@@H]2C[C@@H]2C2CCN(C(=O)OC3(C)CC3)CC2)cc1F
<RX_6>O=C(Nc1cccc(Cl)c1)c1ccc(N2CCNCC2)nc1
<RX_7>Nc1ccc(C(=O)N2Cc3cccn3Cc3sccc32)cc1
<RX_3>CCOC(=O)c1cccc(-c2cc3cc(OC)ccc3s2)c1
<RX_3>OC(CC1CCN(CC2CC2)CC1)(c1ccccc1)c1ccc(F)cc1
<RX_1>CCOC(=O)C(F)P(=O)(OCC)OCC
<RX_6>CC(C)c1onc(-c2c(Cl)cccc2Cl)c1COc1ccc2c(c1)CCN(c1cccc(C(=O)O)c1)C2=O
<RX_2>CCNS(=O)(=O)c1cncc([N+](=O)[O-])c1
<RX_6>O=C(NCCO)NCc1ccccc1O
<RX_9>Nc1ccc(-c2c[nH]c(COc3ccccc3)n2)cc1
<RX_2>O=C(O)C(F)(F)F
<RX_7>CC(C)c1nc2c(n1Cc1ccc(Cl)c(Cl)c1)C(O)CCCC2
<RX_2>COc1ccc(CN2C(=O)C(C)(C)SC[C@@]2(C)c2cc(Br)ccc2F)c(OC)c1
<RX_1>Nc1nc(N)c(Br)c(NCc2ccccc2)n1
<RX_1>CC(CCNc1cccc(-c2ccnc3c(C(=O)c4cccs4)cnn23)c1)c1ccccc1
<RX_3>CC(C)(C)OC(=O)N1CCC[C@@H](n2nc(-c3ccc(Oc4cccc(F)c4F)cc3)c3c(N)ncnc32)C1
<RX_2>COC(=O)CCC(=O)NC1CCN(Cc2ccc(Cl)c(Cl)c2)CC1
<RX_5>CC(C)(C)OC(=O)Nc1cccc(Cl)n1
<RX_6>O=C(O)CN1C(=O)OC(c2ccc(F)cc2)(c2ccc(F)cc2)[C@@H]1c1ccccc1
<RX_9>NC(=O)c1cccc(-c2cccc3sc(Cc4ccc(F)c(F)c4)cc23)c1
<RX_6>O=C1CCC(CNC(=O)C(F)(F)F)(c2cccc(Cl)c2)CC1
<RX_2>COc1ccc(-c2nc(C(=O)NCC(=O)O)c(O)c3c(-c4ccc(Cl)cc4)nsc23)cc1
<RX_1>CC1CCCN1c1cccc(Nc2cc(-c3cccc(CN4CCCC4)c3)nn3ccnc23)n1
<RX_1>CCN(CC)CCOc1cccc2c1c1cccc(C)c1n2Cc1ccccc1
<RX_8>CCOC(=O)CC[C@H](C=O)NC(=O)OC(C)(C)C
<RX_6>CC(C)(C(=O)O)C1(c2ccc3c(cnn3-c3ccc(F)cc3)c2)CCCCC1
<RX_2>CC(=O)N1CCc2ccc(N(C(=O)/C=C/c3ccsc3)C3CCN(Cc4ccccc4)CC3)cc21
<RX_1>CC(C)Oc1cc(-n2ncc(=O)n(C)c2=O)c(Cl)cc1Cl
<RX_1>O=C(O[C@H]1CC[C@@H](N2CC[C@]3(CCCN(C(=O)OCc4ccccc4)C3)C2=O)CC1)c1ccccc1
<RX_2>O=C(Nc1cccc(C(F)(F)F)c1)Nc1cc(Oc2ccc3nc(NC(=O)C4CC4)sc3n2)ccc1F
<RX_6>COc1cc2c(CC(=O)N3CCC(Cc4ccccc4)CC3)cnc(CN)c2cc1OC
<RX_9>CNc1ccnnc1NN
<RX_1>CCOC(=O)C(C)(C)n1nc2ccc(NCCCN3CCC(OC(c4ccccc4)c4ccccc4)CC3)nn2c1=O
<RX_1>COC(=O)C(CO)=NNC1=Nc2ccc(Cl)cc2C(c2ccccc2)=NC1
<RX_2>CN1CCN(C2CCCc3ccc(C4CCCN(C(=O)c5ccc(C(=O)N6CCOCC6)cc5)C4)cc32)CC1
<RX_6>Cc1ccc(C(F)(F)CNc2ccc(C#N)c(CC(=O)O)c2F)nc1
<RX_2>O=C(NCc1cccs1)c1ccc(F)nc1F
<RX_1>CN(C(=O)OC(C)(C)C)c1cnc2ccc(=O)n(CC3OCCO3)c2c1
<RX_7>NCc1cccc2[nH]ccc12
<RX_3>CCOC(=O)Cc1ccc(-c2ccc(-c3onc(C)c3[C@H](O)CSCc3ccccc3)cc2)cc1
<RX_6>CC(O)C(O)CSCCC(=O)O
<RX_7>Nc1cc(S(=O)(=O)c2ccccc2)ccc1O
<RX_2>CC(C)(C)c1ccc(S(=O)(=O)Nc2ccc(F)c(F)c2C(=O)c2ccncc2)cc1
<RX_1>CCCOc1ccc(S(=O)(=O)N2CCN(CCC)CC2)cc1-c1cc2c(=O)n(C)c(=O)n(CCC)c2[nH]1
<RX_7>Cc1cc(C(F)(F)F)cc(NC(=O)NS(=O)(=O)c2cc(C)c(CCO)s2)n1
<RX_4>O=C(Nc1ccc(-n2nc(C(F)(F)F)cc2-c2cccnc2)cn1)C1CCCCC1
<RX_1>CC(C)(C)OC(=O)Nc1sc2ccccc2c1-c1nc(C2CC2)no1
<RX_1>Nc1ccccc1CNC1CCC(=O)NC1=O
<RX_4>Brc1ccc2c(c1)-c1nc(-c3ccccc3)sc1CC2
<RX_6>CC(C)(C)NS(=O)(=O)c1cncc(-c2ccc3nc(NC(=O)NCCN)nn3c2)c1
<RX_6>CCOC(=O)[C@H]1COc2cc(CCNC[C@H](O)COc3ccc(O)cc3OC)ccc2O1
<RX_2>O=C(CCl)N[C@@H]1c2ccccc2C[C@@H]1O
<RX_1>C=CCc1c(OC)cc(Cc2cnc(N)nc2N)cc1OC
<RX_1>COc1cc2c(Nc3ccc(Br)cc3F)ncnc2cc1OCCCSC
<RX_3>C=CCN(C)C/C=C/COc1ccc(C(=O)CC(O)C=C(C)C)cc1F
<RX_4>CC(=O)NC1CCc2c([nH]c3ccc(Br)cc23)C1
<RX_1>FC(F)(F)c1cc(CN[C@H]2CCCc3ccccc32)cc(C(F)(F)F)c1
<RX_4>C[C@H](O)c1nc2cc([N+](=O)[O-])ccc2[nH]1
<RX_1>CCCCc1nc(C(O)(CC)CC)c(C(=O)OCC)n1Cc1ccc(-c2ccccc2-c2nnnn2C(c2ccccc2)(c2ccccc2)c2ccccc2)cc1
<RX_1>CCOP(=O)(Cc1ccc([N+](=O)[O-])c(C)c1)OCC
<RX_9>CC(C)(C)OC(=O)Nc1ccc(C(F)F)nc1
<RX_1>c1ccc(C(=NNc2nc3ccccc3s2)C2CCCCC2)nc1
<RX_2>CCCc1c(OCCCN(CC)C(=O)NC)ccc2c(C(F)(F)F)noc12
<RX_2>COc1ccc2c(c1)c(C(C)(C)C(=O)O)c(C)n2C(=O)c1ccc(Cl)cc1
<RX_1>CON(C)c1nc(Cl)nc(Cl)n1
<RX_6>NN1CC(O)CC(c2ccc(F)cc2Cl)C1=O
<RX_1>O=C(Nc1ccc(OC(F)(F)F)cc1)c1cnc(N2CC[C@H](O)C2)c(Br)c1
<RX_5>COC(=O)c1ccc(C2SCCCS2)cc1
<RX_2>O=C(NCCN1CCOCC1)c1ccc(/C=C/c2n[nH]c3ccccc23)cc1
<RX_6>O=C(COc1ccc2c(c1)C(C1(c3ccc(Cl)cc3)CCC1)=NCC2)N1CCNCC1
<RX_7>Nc1cc2nsnc2cc1F
<RX_1>CCCCn1c(=O)c(NC(=O)Nc2c(C(C)C)cccc2C(C)C)c(-c2cccc(OCCc3ccccn3)c2)c2cccnc21
<RX_1>Cc1ccc(C(NC(=O)Cc2ccc(OCc3cccnc3C)c(C)c2)c2ccccc2)c(C)c1
<RX_3>C=C(c1ccc(F)cc1F)[C@@H](C)OC1CCCCO1
<RX_1>CCc1ccc(Oc2ccc(NS(=O)(=O)CCCN3CCOCC3)cc2F)c(OC)c1
<RX_2>O=C(Cn1nc(C(F)F)c2c1C1CC1CC2)NC(Cc1cc(F)cc(F)c1)c1ncncc1-c1cnc2[nH]ccc2c1
<RX_2>CN(C)C(=O)OCCOc1cc(-n2c(=O)cc(C(F)(F)F)n(C)c2=O)c(F)cc1Cl
<RX_9>CC(C)(C)NC(=O)N1CC(OC(c2ccc(Cl)cc2)c2ccc(Cl)cc2)C1
<RX_2>COc1ccc(CCNC(=O)c2ccc(OC)c([N+](=O)[O-])c2)cc1
<RX_1>Cc1ccnc(C(C)N(CCCCNC(=O)OC(C)(C)C)Cc2ncccc2C)c1
<RX_2>CCCCCCCCOC(=O)NC(=N)c1ccc(NCc2nc3cc(C(=O)N(CCC(=O)OCC)c4ccccc4)ccc3n2C)cc1
<RX_3>CCOC(=O)CCc1cn(Cc2ccc(OCc3nc(-c4ccccc4)oc3C)cc2)nc1-c1ccc(OC)cc1
<RX_1>CSCc1cccc(N2CCN(c3cc4nc5c(cc4cc3F)c(=O)c(C(=O)O)cn5C)CC2)c1
<RX_7>COCOc1cccc(CO)c1
<RX_1>COc1c(C#N)cc2ccccc2c1C(=O)NCC1(c2ccc(Cl)c(Cl)c2)CCN(C)CC1
<RX_3>CCOC(=O)c1cnc2cc(C(F)(F)F)ccc2c1-c1ccc(-c2ccccc2)cc1
<RX_10>Clc1ncnc2cc(CBr)ccc12
<RX_6>C[C@@H](N)c1ccc(C(=O)Nc2ccnc3[nH]ccc23)cc1
<RX_7>Cc1c(Cl)cnc(N)c1N
<RX_3>COc1ncc(-c2ccccc2)cc1CN(c1ccc(Oc2ccc(C)cc2)cc1)S(C)(=O)=O
<RX_1>Cc1nc2c(OCc3ccccc3)cc(Br)cc2n1COCC[Si](C)(C)C
<RX_4>Cc1ccc(CN2C(=O)c3ccccc3C2=O)n1CC#N
<RX_2>CCCCN(C)C(=O)CCCCCCCNC(=O)OC(C)(C)C
<RX_7>COc1nc(C)cc(CO)c1[N+](=O)[O-]
<RX_1>Cc1cc(N2CC(C(=O)NCc3ccc(F)c(F)c3Cl)N(C)C2=O)ccn1
<RX_1>COc1ccc(Cl)cc1-c1ccnc(OC2CCC2)c1
<RX_1>CCCN(CCC)Cc1nc(-c2ncn3c2[C@@H]2CCCN2C(=O)c2c(Br)cccc2-3)no1
<RX_1>O=C(N[C@H]1CN2CCC1CC2)c1cc2ccc(-c3ccc(CN4CCOCC4)cc3)cc2s1
<RX_1>CC(C)(C)OC(=O)N1CCC(Nc2nc(N)c3cc4c(cc3n2)OCO4)CC1
<RX_7>CCCCC(CC(=O)OCC)c1sc2cc(F)ccc2c1C
<RX_1>CN(CCNC(=O)OC(C)(C)C)[C@H]1CCN(Cc2ccccc2)C1
<RX_3>CC1(C)CCC(C)(C)c2cc(C(=O)Cc3ccc(Br)cc3)ccc21
<RX_2>CC(C)(O)Cn1ccc(NC(=O)[C@H](CC2CCCCC2)N2CC(Oc3c(F)ccc(Cl)c3F)=CC2=O)n1
<RX_1>Fc1ccc2c(-c3ccc(OCCCNCc4ccc(F)c(F)c4)cc3)noc2c1
<RX_7>C#Cc1cccc(Nc2ncnc3cc(OC)c(O)cc23)c1
<RX_4>CCSc1ccccc1-c1nc2cc(C(F)(C(F)(F)F)C(F)(F)F)ccc2[nH]1
<RX_2>CCN(CC)CCC1CCCCN1C(=O)N1c2ccccc2C(=O)Nc2cccnc21
<RX_8>COC(=O)C1CC1CC#CC=O
<RX_1>COC(=O)c1ccc(Cc2c(C)nn(-c3ccc(C#N)c(C(F)(F)F)c3)c2C)cc1
<RX_1>Nc1nc(N)c(-c2ccc(NCc3ccc(Cl)cc3)cc2)c(CO)n1
<RX_7>OC1CCOc2ccc(Br)cc21
<RX_7>Cn1c(=O)c(N)c(N)n(-c2ccccc2)c1=O
<RX_7>CCOC(=O)CC(c1ccccc1)c1cc2[nH]ccc2cc1OC
<RX_8>CCCS(=O)c1nc2ccc(OCCCCCC(=O)OC)cc2n1-c1ccc(C)cc1
<RX_6>CC(C)(C)OC(=O)N1C[C@@H](N2CCC(c3nc4cc(C(=O)O)ccc4o3)CC2)C[C@H]1C(=O)N1CCSC1
<RX_6>CCCN(C)C(=O)c1cc(C(=O)O)cc(C(=O)c2ccco2)c1
<RX_1>CCOC(=O)C(C(C)C)N1Cc2cccc(Cl)c2C1=O
<RX_1>CC(C)(C)OC(=O)N[C@@H]1CCC[C@H](c2ccccc2)N(CC2CC2)C1=O
<RX_1>COC(=O)c1cn(-c2ncccn2)c2ccccc12
<RX_7>C[C@H]1C[C@H](O)CC2=CC[C@H]3[C@@H]4CC[C@H](O)[C@@]4(C)CC[C@@H]3[C@]21CO
<RX_1>CCOC(=O)C(C)(C)Oc1ccc(CCC(OC)c2ccc(-c3cccc(C(F)(F)F)c3)s2)c(Cl)c1Cl
<RX_1>CCCN(CCC)C(=O)n1cnc(S(=O)C(C)C)n1
<RX_2>O=C(c1ccc([N+](=O)[O-])cc1)N1Cc2cccn2Cc2sccc21
<RX_2>COC(=O)CC(=O)Nc1cc(C(=O)N[C@H](C)c2ccccc2)ccc1Cl
<RX_2>CCC(COS(C)(=O)=O)Nc1ccc(C(F)(F)F)cc1[N+](=O)[O-]
<RX_1>CC(NCCCNc1ccc2ccccc2n1)c1ccsc1
<RX_3>O=S(=O)(Oc1ccccc1)c1cccc(-c2ccsc2)n1
<RX_2>CCCOC(=O)C(C)c1ccc(CC(C)C)cc1
<RX_6>CN1CCN(c2ncc3c(n2)CNC3)CC1
<RX_1>Nc1nc2c(NCc3ccccc3)ncnc2n1[C@@H]1O[C@H](CO)[C@@H](O)[C@H]1O
<RX_6>Cn1c(Nc2ccc(Br)cc2F)c(C(=O)O)cc(Br)c1=O
<RX_5>COC(=O)C(CSCc1cccc(OCCOS(=O)(=O)c2ccc(C)cc2)c1)N(C(=O)CN=[N+]=[N-])C(=O)OC(C)(C)C
<RX_9>NC1CCN(Cc2ccc(Cl)cc2)C1=O
<RX_6>Cc1cc(C(F)(F)F)nn1CC(=O)N1CCN(c2nc(C(=O)O)cs2)CC1
<RX_7>C[C@]1(OCc2ccccc2)C(O)O[C@H](COCc2ccccc2)[C@H]1OCc1ccccc1
<RX_1>CCCCCCCCOc1ccc2c(c1)CN(C(=O)OC(C)(C)C)[C@H](C(=O)O)C2
<RX_3>Nc1ccc(-c2cc(Br)cnc2N)c(F)c1
<RX_1>Cc1ccc(C(=O)NN(C(=O)c2cc(Cl)sc2Cl)C(C)(C)C)cc1
<RX_1>COC(=O)CCCC1CCN(c2ccc(C(C)(C)C)cc2)CC1
<RX_1>CC(C)c1cc(OCCCCCC(=O)OCc2ccccc2)cc2c1C(=O)N(COc1cc(C(F)(F)F)nn1-c1ccccc1)S2(=O)=O
<RX_6>COC(=O)C1=C(C)NC(C)=C(C(=O)OCCN)C1c1ccccc1[N+](=O)[O-]
<RX_1>COC(=O)c1ccc(OCCOc2ccc(OCc3ccc(-c4ccccc4)cc3)cc2)c(C(=O)N2CCC(C(=O)OC)CC2)c1
<RX_2>O=C(NCCN1CCOCC1)c1cccc(C(=O)Nc2ccc(N3CCCCC3)cc2-c2cc(C(=O)NCc3cccc(C(F)(F)F)c3)ccn2)c1
<RX_6>O=C(Nc1nc2cc(-c3cccc(C(F)(F)F)c3)ccc2[nH]1)c1cn2c(OC3CCNCC3)cccc2n1
<RX_6>CC(C)(C)OC(=O)C(C)(C)COCCOCCO
<RX_3>O=C(O)CC1CCc2c1[nH]c1ccc(-c3noc(-c4cc(OC(F)(F)F)cc(-c5cccnc5F)c4)n3)cc21
<RX_6>CC(C)c1cc(Oc2c(Br)cc(CCC(=O)O)cc2Br)cc(CCc2ccccc2)c1O
<RX_1>COc1c(Br)cc(S(F)(F)(F)(F)F)cc1Br
<RX_2>CCC(=O)N1CCN(c2cc3c(cc2F)nc(COc2ccccc2)n3Cc2ccc(OC(F)(F)F)cc2)CC1
<RX_3>CCOC(=O)c1ccc(-c2ccc(C(F)(F)F)cc2)cc1
<RX_9>CCOC(=O)C(C)(Cc1ccc(OCCN)cc1)Oc1ccc(C(C)C)cc1
<RX_6>Oc1ccc(-c2cccnc2)cc1
<RX_2>CN(C)C(=O)c1cc(OCc2ccccc2)c(C(=O)OCc2ccccc2)cc1Br
<RX_7>Nc1ccc(Sc2nnc3ccccn23)cc1
<RX_6>C=CCOc1cccc(CCCCc2nc(C)c(C(=O)O)c(C)n2)c1
<RX_2>CN(C)CCNS(=O)(=O)c1ccc(Br)s1
<RX_6>NC(=O)c1nnc(N[C@@H]2CCCNC2)nc1Nc1ccc(C(=O)N2CCOCC2)cc1
<RX_1>Cc1cc(C)cc(OCCO[Si](C)(C)C(C)(C)C)c1
<RX_5>CCOC(=O)c1coc(C2(C)OCCO2)n1
<RX_1>CC1CN(Cc2ccc(OC(F)(F)F)cc2)CC(C)N1
<RX_2>COC(=O)c1cnc(-c2ccccc2)c(-c2ccc(=O)n(C(C)C)n2)c1
<RX_4>CCOC(OCC)c1cn(C[Si](C)(C)C)nn1
<RX_2>Cc1ncc(C2(CNC(=O)c3cccc(F)c3Cl)CCOCC2)cn1
<RX_3>CC(=C1C(=O)Nc2ccc(Cl)cc21)c1ccc(-c2ccc(C(=O)N3CCCN(C)CC3)cc2)o1
<RX_2>CCN(CC)C(=O)/C(=C/C=C/c1cc2ccccc2[nH]1)OC
<RX_1>CNc1nc(C(F)(F)F)ccc1Cn1nc2c(-c3ccncc3)c(-c3ccc(Cl)cc3)ccn2c1=O
<RX_3>CCc1cc(Cc2ccc(CC(=O)OC)cc2)nc(-c2cccc(Cl)c2)n1
<RX_6>NC1CCN(c2ccnc3[nH]ccc23)CC1
<RX_9>Oc1ccc2c(c1)CCC(c1cc(F)ccc1F)O2
<RX_2>COc1ccccc1CNC(=O)Cc1cccc(CC(=O)O)c1
<RX_2>Cc1cc(C)c(CNC(=O)c2nc(Cl)cc(N(C)C3CCOCC3)c2Br)c(=O)[nH]1
<RX_6>COc1cc2c(cc1C(=O)N(C)C)C(Cc1ccc(Cl)c(Cl)c1)NCC2
<RX_3>CN1CCN(c2ccccc2-c2ccc(C=O)cc2)CC1
<RX_9>[N-]=[N+]=NC[C@@H](O)Cc1cccc(/C=C/c2c(Cl)cccc2Cl)c1
<RX_2>CN(C(=O)Nc1cccnc1)c1ccc2c(ccn2C)c1
<RX_1>O=S(=O)(c1ccc(C(CC2CCOCC2)c2ccc(-c3nnc(CN4CCOCC4)s3)[nH]2)cc1)C1CC1
<RX_1>Clc1ccc(SCCCCCCCBr)cc1
<RX_2>CCCC(Nc1ccc(-n2cc(C(F)(F)F)cn2)cc1)c1ccc(C(=O)NCCC(=O)OCC)cc1
<RX_6>CC(C)(C)OC(=O)N1CCc2ccc(Cl)c(SCCCN)c2CC1
<RX_2>CC(C)(C)NC(=O)c1ccc(C(=O)Nc2ccc(Cl)c(-c3ccccn3)c2)cc1
<RX_2>CC(C)(C)OC(=O)N1CCN(C(=O)c2ccccc2[N+](=O)[O-])CC1
<RX_2>CN(C)C(=O)Oc1cccc2c1CC[C@H]1[C@@H]2CCN1CCCCCN1C(=O)CC(C)(C)CC1=O
<RX_2>Cc1ccc(S(=O)(=O)Nc2cccc(C3CC(C)(C)c4cc(C)ccc4N3)c2)cc1
<RX_1>COC(=O)c1c(Cl)n(Cc2ccccc2)c2c(=O)n(CC(=O)c3cccc(OC)c3)cnc12
<RX_6>NC1CCC(Nc2ncc3c(-c4ccnc(NCc5ccsc5)n4)n[nH]c3n2)CC1
<RX_1>COc1ccc(C2=NN(C3CCN(C(=O)CN4C(=O)CCCC4=O)CC3)C(=O)C2(C)C)cc1OC
<RX_1>CCOC(=O)CN(CC(=O)OCC)Cc1cc(Br)cnc1N
<RX_2>O=C(CBr)Nc1ccc(Oc2ccccc2)cc1
<RX_2>COc1ccc(CN(Cc2ccc(OC)cc2)c2ncc(-c3nc(N4CCOCC4)nc4c3CCN4c3cccc(C(=O)N4CCN(C)CC4)c3)cn2)cc1
<RX_1>N#Cc1cc(Br)cc(Oc2cccc(-c3c(Cc4ccccc4)cnc4c(Cl)cccc34)c2)c1
<RX_3>COCCn1ncc(-n2cc(C#Cc3cccc(Cl)c3)nc2C)cc1=O
<RX_1>COC(CCCCN1CCC(CNCc2ccccc2)CC1)OC
<RX_1>Brc1ncccc1Cn1ccnc1
<RX_6>C#Cc1ccc2c(c1)N(c1ncnc3cc(OC)c(OC)cc13)CC2
<RX_2>CC(C)(O)Cn1ccc(NC(=O)C(CC2CCCC2)n2ncc(Oc3ccccc3C(=O)N3CCCC3)cc2=O)n1
<RX_1>Nc1ncc(Cl)c(Nc2cc(I)ccc2OC2CCOCC2)n1
<RX_9>NCC1Cc2cccc(-c3cccc(F)c3)c2O1
<RX_6>Oc1ccc(Oc2ncc(Br)cn2)cc1
<RX_1>CCCC=C1CCN(C[C@@H](C)CN2C(=O)COc3ccc(OC)cc32)CC1
<RX_1>CC(C)(C)OC(=O)N1CCC[C@H]1c1nc2cc(CN(Cc3ccc([N+](=O)[O-])cc3)c3ccccc3)ccc2[nH]1
<RX_1>COc1cc2nccc(Sc3ccc4ccccc4n3)c2cc1OC
<RX_1>CCOC(=O)CCCc1nc(N2CCC(C(=O)NS(=O)(=O)Cc3ccccc3)CC2)c(C#N)cc1C(=O)OCC
<RX_1>Cn1ccc2ncnc(Oc3ccc(N)cc3)c21
<RX_2>CC(C)(C)C(O[SiH](c1ccccc1)c1ccccc1)c1c(Cl)ccc(NC(=O)CN2C(=O)c3ccccc3C2=O)c1Cl
<RX_2>COC(=O)c1cc(Cl)ccc1OCCCNC(C)=O
<RX_1>COc1cc2c(-c3cc4c(CNC5CC5)ccnc4n3S(=O)(=O)c3ccc(C)cc3)cn(C)c2cc1OC
<RX_7>Cc1csc2ccc(C3CCNC(C)C3)cc12
<RX_7>CCCc1c(OCc2ccc(N)cc2)ccc(C(C)=O)c1O
<RX_1>CCCCCCCCC(O)/C=C/C=C/c1ccccc1CCCCC(=O)OC
<RX_5>CC(C)(C)OC(=O)N1CCCC1c1cc([N+](=O)[O-])ccc1Oc1ccc(OC(F)(F)F)cc1
<RX_1>COC(=O)c1cc2c(OCCN3CCN(CCO)CC3)cccc2n1Cc1ccc(Cl)c(Cl)c1
<RX_2>COc1ccc(C2=NN(C3CCN(C(=O)[C@H](Cc4cccnc4)NC(=O)c4c[nH]c5c(-c6c(OCC7CC7)ccc7c6OCO7)ncnc45)CC3)C(=O)[C@@H]3CCCC[C@H]23)cc1OC
<RX_3>FC(F)(F)Oc1ccc(-c2cccc3ccn(Cc4ccccc4)c23)cc1
<RX_1>CC(C)Sc1ccc([N+](=O)[O-])cc1
<RX_6>CC(C)c1onc(-c2c(Cl)cccc2Cl)c1COc1ccc2c(ccn2C(=O)N2CC[C@H](C(=O)O)C2)c1
<RX_9>N#Cc1cnc(N2CC[C@@H](Nc3cc(Nc4ccccn4)ncc3C(N)=O)[C@@H](F)C2)nc1
<RX_1>C=COCCOc1ccc(CO)cc1
<RX_2>CC(=O)NCC(c1ccccc1Cl)N1CCN(C(=O)OC(C)(C)C)CC1
<RX_1>C[C@]12CC[C@H]3[C@@H](CC[C@@H]4C[C@H](O)CC[C@]34C)[C@@H]1CC[C@@H]2C(=O)COc1ccncc1
<RX_2>CC(=O)Nc1sc(-c2ccc(F)cc2)cc1C(N)=O
<RX_1>CCc1ccc(Cc2cc([C@@H]3O[C@H](COCc4ccccc4)[C@@H](OCc4ccccc4)[C@H](OCc4ccccc4)[C@H]3OCc3ccccc3)c(COCCOC)cc2Cl)cc1
<RX_4>Cc1nnc([C@H]2C[C@H]3CSC(NC(=O)c4ccccc4)=N[C@@]3(c3ccc(F)cc3F)CO2)o1
<RX_8>O=C1CCCC(COCc2cc(C(F)(F)F)cc(C(F)(F)F)c2)(c2ccccc2)CC1
<RX_1>CNCc1cccc(OCCCO)c1
<RX_6>CC(C)C(NC(=O)Cn1c(-c2ccccc2)ccc(N)c1=O)C(=O)C(F)(F)F
<RX_2>CCOC(=O)C(=O)Nc1c(F)ccc(Cl)c1F
<RX_1>CCC#CCOc1cc(C)c(CNC(=O)c2c(OC)cc(O)c3c2OC2=CC(O)=C(C(C)=O)C(=O)[C@]23C)c(C)c1C
<RX_1>O=C1N(Cc2ccc(C(F)(F)F)o2)c2ccccc2[C@@]12COc1cc3c(cc12)CCO3
<RX_2>CC(=O)Nc1ccc(-c2nc3ccccc3n2C(C(=O)NC2CCCCC2)C2CCCCC2)cc1
<RX_1>COC(=O)CN(Cc1ccc(OC)cc1)S(=O)(=O)c1ccc(OCCCCF)cc1
<RX_3>c1ccc(-c2cnc3[nH]ccc3c2)cc1
<RX_1>C[C@H]1CN(C(=O)COc2ccc(Cl)cc2)C[C@@H](C)N1Cc1ccc(F)cc1
<RX_1>CN1CCN(c2ccc(-c3nc4c(s3)CCN(C(=O)C(F)(F)F)CC4)cn2)C1=O
<RX_6>COc1nn(-c2ncccn2)cc1C(=O)O
<RX_1>Cc1cnc(CN(CCCCN(C)C(=O)OC(C)(C)C)C2CCCc3cccnc32)c(C)c1
<RX_7>Nc1ccc(Oc2cc3cn[nH]c3cc2-c2ccncc2)c(F)c1
<RX_1>Cc1c(-c2ccccc2)c(F)c2oc(N3CCOCC3)nc2c1C#N
<RX_3>COc1cccc(-c2ccc3c(c2)NC(=O)C3=Cc2[nH]cc3c2CCOC3=O)c1
<RX_6>COCc1cccc2c1CNC2
<RX_3>O=Cc1cc(-c2ccc(F)cc2Cl)ccc1OC(F)(F)F
<RX_3>COc1ccc(-c2ccc(C(C)=O)cc2)cc1
<RX_1>Clc1nc(N2CCOCC2)c2sc(COCc3cccnc3)cc2n1
<RX_6>CCCN1C2CCC1CC(N(c1ccc3[nH]ncc3c1)S(C)(=O)=O)C2
<RX_3>CCCNC(=O)c1nnc2c(-c3cnc(OC)c(F)c3)cccc2c1N
<RX_1>Cn1nc(C2CCN(c3ccc(/N=C/c4ccc([N+](=O)[O-])o4)cc3F)CC2)oc1=O
<RX_3>COC(=O)c1cnc(C#N)c(-c2cccc3ccccc23)c1
<RX_6>C[C@@H](NC(=O)N1CC(C(=O)O)CC(c2ccccc2)C1)c1ccccc1
<RX_7>CCC(C)(C)NCC(O)c1cc(F)c(N)c(C#N)c1
<RX_7>CNS(=O)(=O)Cc1cccc(CN)c1
<RX_1>Cn1ccc2cc(C(=O)O)ccc21
<RX_1>COc1c(N2CCC(NC3CCN(C(=O)OC(C)(C)C)CC3)CC2)c(F)cc2c(=O)c(C(=O)O)cn(C3CC3)c12
<RX_1>Clc1ccc2c(C3=CCN(CCCCOc4cccc5[nH]ccc45)CC3)c[nH]c2c1
<RX_1>CN1CCc2ccc(OCCCCCl)cc2NC1=O
<RX_2>CC(=O)NCc1ccc2c(c1)ncn2-c1cccc(C(C)OCc2ncc[nH]2)c1
<RX_2>Cc1nc(N2CCN(CC3CCCCC3)C2=O)sc1C(=O)NCc1cccnc1
<RX_7>C[C@H](O)C1=CC[C@H]2C3=CC=C4C[C@@H](O[Si](C)(C)C(C)(C)C)C[C@H](O[Si](C)(C)C(C)(C)C)[C@]4(C)[C@H]3CC[C@]12C
<RX_1>N#Cc1cc2c(Cl)ccnc2cc1OCCOC1CCOCC1
<RX_2>O=C(C1CCC1)N1CCCCC1C/C=C/c1ccccc1
<RX_6>NC1(c2ccc(-c3nc4nccn4cc3-c3ccccc3)cc2)CCC1
<RX_7>Nc1ccc(Oc2ccnc(Cl)n2)c(F)c1
<RX_1>CC(C)N(Cc1ccc(CCNC(=O)c2ccc(-c3ccc(Cl)cc3)cc2)cc1)C(C)C
<RX_5>CC(C)(C)OC(=O)N[C@H]1CCCC[C@H]1CO
<RX_1>OCCn1ccc2ccccc21
<RX_6>CCOC(=O)N(CC(Cc1cccnc1)c1ccc(O)cc1)S(=O)(=O)c1ccc(Cl)cc1
<RX_7>Cc1ccc2c(ncn2Cc2ccncc2)c1N
<RX_6>O=C(O)c1cc(C2CC2)c(OCC23CC4CC(CC(C4)C2)C3)cc1F
<RX_1>COc1ccc(Oc2ccnc(Nc3nc(C)cs3)c2)cc1
<RX_9>C[C@@H](CO[Si](C)(C)C(C)(C)C)n1ccc2cncnc21
<RX_3>CN1CCC(c2c[nH]c3ccc(-c4nc5ccccc5[nH]4)cc23)CC1
<RX_1>CCNCC1CCN(C(C)c2ccccc2)C1
<RX_3>COC(=O)c1nn(COCC[Si](C)(C)C)c2ncc(C3CC3)cc12
<RX_9>CC(C)(C)OC(=O)N[C@@H](CBr)Cc1cccnc1
<RX_2>CS(=O)(=O)N1CCOCC1
<RX_1>CC(C)COc1ccccc1OCCN(C(C)C)C(C)C
<RX_1>O=c1cccnn1-c1ccc2nc(C3CC(O)C3)sc2c1
<RX_7>CCOC(=O)C1CCCCC1O
<RX_1>C=CCN(CC=C)S(=O)(=O)c1ncn(C(=O)N(CC)CC)n1
<RX_2>COC(=O)C(CC1CCCC1)c1ccc(S(C)(=O)=O)cc1
<RX_3>C=CCCc1ccccc1Br
<RX_6>CCOC(=O)c1nn[nH]c1C(=O)c1ccc(OC)c(OC)c1
<RX_10>CCOC(=O)c1nc2cccc(CBr)c2c(=O)n1COCC[Si](C)(C)C
<RX_1>CCOC(=O)COc1cccc(CCCO)c1
<RX_2>NC1=c2ccoc2=NCN1c1ccc(NC(=O)C2(c3ccccc3)CC2)cc1
<RX_6>Nc1c(F)cc(F)c2oc(-c3ccc(NCCCCCCBr)c(F)c3)cc(=O)c12
<RX_3>CC(O)C#Cc1ccc(Cl)cc1
<RX_7>OCC1CCCC1Nc1ccc(Cl)cc1
<RX_6>COC(=O)c1cccc([N+](=O)[O-])c1NCc1ccc(-c2ccccc2-c2nnnn2Cc2ccc(OC)cc2)cc1
<RX_6>Cc1cc(OCc2c(C(C)C)cnn2-c2c(Cl)cccc2Cl)ccc1C(C)(C)Sc1cccc(C(=O)O)c1
<RX_1>O[C@H]1CCC[C@@H](OCc2ccccc2)C1
<RX_2>O=C(NC1CCN(Cc2ccccc2)CC1)c1cc2cc(O)ccc2[nH]1
<RX_2>CC(C)(C#N)OC(=O)Cl
<RX_7>CC(C)(C)OC(=O)N[C@H](COc1ccccc1N)C(=O)O
<RX_1>CC(C)(C)OC(=O)COc1cccc(CNCc2ccc(-c3cccnc3)cc2)c1
<RX_7>Cc1c(N)cccc1C(=O)O
<RX_2>Cc1ccc(NC(=O)[C@@H](O)COCCO[Si](c2ccccc2)(c2ccccc2)C(C)(C)C)nc1
<RX_6>O=C(O)C(c1ccccc1)C(c1ccccc1)c1ccc2c(cnn2-c2ccc(F)cc2)c1
<RX_6>CC(C)CCC1(CCC(C)C)Cc2c(cc(C(C)(C)C)c(O)c2C(C)(C)C)O1
<RX_7>Cn1ncc(NC(=O)c2nc(-c3c(F)cccc3F)sc2NC(=O)OC(C)(C)C)c1C1CCC(O)CC1
<RX_6>O=C(O)c1ncn(C2Cc3ccccc3C2)c1-c1ccccc1
<RX_2>CON(C)C(=O)Cc1ccc(Br)cc1
<RX_7>OCc1cc2cc(-c3ccccc3)ccc2[nH]1
<RX_7>Nc1ccc(Oc2cc(NC(=O)N3CCCC3)ncn2)c(F)c1
<RX_2>CCc1cc(-c2noc(-c3cc(CC(C)C)cc(C)n3)n2)cc(C)c1OC[C@@H](O)CNC(=O)CO
<RX_2>O=C(NCCC1(O)CCc2ccccc2C12CCCC2)OCC(Cl)(Cl)Cl
<RX_5>CC1(c2ccsc2)OCCO1
<RX_7>N#Cc1ccc(NC2CCN(CCC(c3ccccc3)c3ccccc3)CC2)c(N)c1
<RX_6>COc1cccc2oc(C(=O)O)cc12
<RX_3>O=Cc1cc2ccccc2s1
<RX_2>CCn1c(=O)c(C(=O)NCCN(C)S(C)(=O)=O)c(O)c2ncc(Cc3ccc(F)cc3)cc21
<RX_2>CC(C)NC(=O)C(F)Br
<RX_6>BrCCCCCOCCCc1nc2ccccc2[nH]1
<RX_2>CNC(=O)Nc1cn(-c2cccc(Br)c2)nc1C(N)=O
<RX_6>CCN(CC)c1ccc(NC(=O)C2(C(=O)O)CCc3ccccc3C2)cc1
<RX_2>CC(=O)N1CCNC(=O)C1
<RX_1>CC(C)(C)OC(=O)N1C[C@@H]2C[C@H]1C(=O)O2
<RX_1>COc1ccc(CNc2ncc(C#N)c3sc(-n4ccnc4)cc23)cc1
<RX_1>CCOC(=O)C(O)Cc1ccc(OCc2ccccc2)cc1
<RX_3>COc1nc2ccn([Si](C(C)C)(C(C)C)C(C)C)c2cc1C1=CCN(C(=O)OC(C)(C)C)CC1
<RX_2>CC(C)(C)N(NC(=O)c1cncc(Br)c1)C(=O)c1ccc(Cl)cc1
<RX_1>CCC(Oc1ccccc1)c1ccc(Br)cc1
<RX_7>OC1CCN(CC2CC2)CC1
<RX_3>CCNC(=O)Nc1cc(-c2nc(-c3cccc(OC)n3)cs2)c(-c2cncc(C(=O)O)n2)cn1
<RX_1>C[C@H]1CN(S(=O)(=O)c2cccs2)CCN1c1ccc(C(O)(CO)C(F)(F)F)cc1
<RX_3>CCOc1nc2c(-c3c(-c4ccccc4)cnn3C)cc(-c3c(C)noc3C)cc2[nH]1
<RX_3>O=Cc1ccc(NCc2ccc(Cl)cc2)nc1
<RX_2>COCCCS(=O)(=O)NC(=O)/C=C/c1cc(OC(C)C)nn1Cc1ccc(C(F)(F)F)cc1Cl
<RX_3>Cc1ccc(C(=O)Nc2ccc(OC(F)(F)F)cc2)cc1-c1cccnc1
<RX_7>CCOC(=O)CC(Cc1nc(CO)co1)c1ccccc1
<RX_6>CCCS(=O)(=O)c1cccc(C#Cc2cc(-c3cccs3)ccc2OCC(=O)O)c1
<RX_2>CCOCCc1ccc(OCCN(C(=O)NC)c2ncnc(C)c2Cl)c(C)c1
<RX_3>Clc1ncc(-c2ccccc2-c2ccccc2)cn1
<RX_3>Cc1nc2ccccc2nc1-c1cc2nc(C3=CCCC3)cc(NC3CCOCC3)n2n1
<RX_3>N#Cc1ccccc1-c1ccc(F)c(-c2cnc3nc(C(F)F)ccn23)c1
<RX_3>COc1ccc(C(=O)c2cccc(C(F)(F)F)c2F)cc1
<RX_7>CC(C)(C)OC(=O)NCCNc1c(N)c(Cl)nc2ccccc12
<RX_1>CCOC(=O)Cc1cccc(Oc2ccc(Br)cc2CN2CCOC2=O)c1
<RX_1>CCCCCCCCCCOCC1CO1
<RX_2>CCOC(=O)C(C(=O)Nc1ccc(-c2ccccn2)cc1)=C1NC(C)=C(S(N)(=O)=O)S1
<RX_1>COc1ccc2ccccc2c1Br
<RX_7>CCOC(=O)CC[C@H](NC(=O)c1ccc(CN(CC2CNc3nc(NC(=O)C(C)(C)C)nc(O)c3C2)C(=O)C(F)(F)F)cc1)C(=O)OCC
<RX_2>CCOC(=O)CNC(=O)CN1CCCC1=O
<RX_6>CCc1cc(N2CCCNCC2)cc2[s+]c3cc(N4CCOCC4)cc(C)c3nc12
<RX_6>CC(C)[C@@H](NCCN)C(=O)OC(C)(C)C
<RX_9>Cc1cc(CBr)sc1Br
<RX_2>O=C1O[C@]2(CCN(C(=O)C3(c4ccc(-c5ccccc5)nc4)CC3)C2)c2ccccc21
<RX_2>O=C(NCCc1ccc(F)cc1)c1cc([N+](=O)[O-])c(Sc2c(Cl)cncc2Cl)s1
<RX_1>CCCCSCCCc1cc(O)c2c(c1)N(C)C(C)CC2CCO
<RX_6>CC(=O)Nc1c(C(=O)c2cc(CO)ccn2)[nH]c2cc(Cl)ccc12
<RX_6>Cn1c(C(=O)N2CCNCC2)cc2cc(Oc3ccc(NC(=O)c4ccc(C(F)(F)F)cc4)cn3)ccc21
<RX_7>c1ccc(Nc2ccc(Oc3ncccc3C3CCCO3)cc2)nc1
<RX_2>CCOC(=O)N1CCN(C(=O)[C@@H]2C[C@H](NCc3cc(C(F)(F)F)cc(C(F)(F)F)c3)CN2Cc2ccccc2)CC1
<RX_3>COc1cc2c(SC)ncnc2cc1C=CCO
<RX_8>COC(=O)C1CC(=O)C(Br)C1
<RX_8>Nc1c(CCO)cccc1C(=O)c1ccccc1
<RX_1>Cc1c(Cl)nc(N(Cc2ccccc2)Cc2ccccc2)c([N+](=O)[O-])c1NNC(=O)OC(C)(C)C
<RX_1>O=c1ccc2ncc(F)c3c2n1[C@H](CN1CC[C@@H](NCc2cc4c(cn2)OCCC4)[C@@H](O)C1)CO3
<RX_1>COc1ccc2cc(C(=O)C(C)N3CCN(Cc4ccccc4)CC3)ccc2c1
<RX_1>Cc1nc(NCc2ccccc2)sc1C(=O)NCc1ccccc1
<RX_1>Cn1cc(C2=C(c3cn(Cc4ccccc4CBr)c4ccccc34)C(=O)OC2=O)c2ccccc21
<RX_4>CCOC(=O)C1CN=C(Cc2cccc(OC(C)CC)c2)c2cc(OC)c(OC)cc21
<RX_7>Nc1cc(F)c(N2CCCCC2)cc1N
<RX_6>N#CC(Cc1cccc(Cl)c1Cl)C(=O)O
<RX_5>CC(C)(C)OC(=O)Nc1cc(Cl)nc2ccnn12
<RX_3>COCCNC(=O)c1ccc2cncc(-c3ccccc3Cl)c2n1
<RX_2>C[C@H](C(=O)Nc1cccc2c(=O)n([C@@H](C(N)=O)c3ccccc3)ccc12)c1ccc(Cl)cc1
<RX_3>COc1ccnc(CCc2nc3cc(-c4ccc(S(=O)(=O)NCCO)cc4)cnc3[nH]2)c1
<RX_2>CC(C)(C)c1ncc(NC(=O)Nc2cccc(Oc3ccccc3)c2)c(-c2ccccc2)n1
<RX_5>CC(C)(C)OC(=O)C[C@]1(c2ccc(Br)s2)CCN(C(=O)OC(C)(C)C)CCS1(=O)=O
<RX_6>OC(c1ccc2c(c1)CCN2)(C(F)(F)Cl)C(F)(F)Cl
<RX_6>O=C(O)CNC(=O)c1c(O)c(-c2cccs2)cc2nc(-c3cccs3)cnc12
<RX_6>O=C(CCCNC(=O)c1cccc(-c2ccoc2)c1)Nc1ccc(Cl)cc1C(=O)O
<RX_2>NC(=S)Nc1c(Br)cccc1Br
<RX_5>COc1cccc(CN(C(=O)OC(C)(C)C)c2cncc(Br)c2)c1
<RX_6>O=C(O)C(F)(F)F
<RX_1>COC1(C#CCOC2CCCCO2)CCOCC1
<RX_1>CCc1cc2c(N3CCN(C(=O)OC(C)(C)C)CC3)nc(Cl)nc2s1
<RX_1>COCCc1cc2ccccc2n1-c1ccc(OCc2ccccc2)cc1
<RX_2>O=C(Cc1cccc([N+](=O)[O-])c1)NCCN1CCN(c2ccccc2)CC1
<RX_3>CCOC(=O)/C=C/c1cc(Cl)c(C(=O)n2ccc3cnccc32)c(Cl)c1
<RX_2>O=C(NCc1cccnc1)c1ccc(-c2cnc3c(c2)N(Cc2cc(Cl)ccc2C(F)(F)F)CCN3)cc1
<RX_2>COC(=O)[C@@H]1CSc2c(C3CC3)c(Cc3cccc4ccccc34)c(NS(C)(=O)=O)c(=O)n21
<RX_2>CC(C)N(CCO[Si](C)(C)C(C)(C)C)C(=O)c1nc(CC2(c3cc(C(F)(F)F)cc(C(F)(F)F)c3)CCCC2)nc(O)c1OCc1ccccc1
<RX_2>CC(C)(CNC(=O)c1cncc(-c2noc(C(F)(F)F)n2)c1)c1nc(-c2ccc(F)cc2)n[nH]1
<RX_7>Cc1nc(C(=O)N2CCN(C)CC2)nn1-c1ccc(N)cc1
<RX_7>CCCCCCCCC1Cc2cc(Br)cc(F)c2C1
<RX_9>CC(C)[C@H](NC(=O)OC(C)(C)C)C(=O)O[C@H]1[C@H](c2c[nH]c3c(N)ncnc23)N(C(=O)OC(C)(C)C)[C@@H]2CO[Si](C(C)C)(C(C)C)O[Si](C(C)C)(C(C)C)O[C@@H]12
<RX_7>O=[N+]([O-])c1c(F)cccc1CCNC1CCN(Cc2ccccc2)CC1
<RX_3>Cc1cccc(C(=O)c2cccc(Br)c2)c1
<RX_1>COc1ccc(COc2c(C)c(C)c3c(c2C)C(c2ccc(C(C)C)cc2)C(C)(C)O3)cc1
<RX_2>COCC1=C(C(=O)NCCCc2ccccc2)C(c2cccc(Cl)c2)NC(=O)N1
<RX_2>O=C(CN1CCC(Cc2ccccc2)CC1)Nc1ccc2[nH]c(=S)oc2c1
<RX_6>COC(=O)c1cc(O)cc(N(CC2CC2)C(C)=O)c1
<RX_6>CC1(N)CCN(c2cnccn2)CC1
<RX_8>O=C1[C@@H]2CCC=C[C@@H]2C1(Cl)Cl
<RX_3>C=Cc1ccc(O[Si](C(C)C)(C(C)C)C(C)C)cc1
<RX_2>CS(=O)(=O)c1ccc(C(CC2CCCC2)C(=O)Nc2cnccn2)cc1[N+](=O)[O-]
<RX_6>CC(=O)c1ncc(C2(O)CCCn3cncc32)s1
<RX_1>CCCC[C@H](C)Oc1nc(N)c2ncn(C3CCCCO3)c2n1
<RX_2>COC(=O)c1ccc(NNC(=O)c2cccc(C#N)c2)cc1
<RX_1>CC(C)(C)CC/N=C/c1cccc(F)c1NCCN1CCOCC1
<RX_1>N#CCNC(=O)[C@@H]1C[C@@H](S(=O)(=O)c2ccccc2Cl)CN1C1CCOCC1
<RX_2>CC(=O)OCc1cc(Cl)ccc1Sc1ccccc1CN(C)C
<RX_7>O=C(O)C1CCCCC1c1ccccc1
<RX_1>COCCN1CC(O)c2cc(S(=O)(=O)NC(C)(C)C)sc2S1(=O)=O
<RX_6>NN1CC[C@H](NC(=O)OCc2ccccc2)C1=O
<RX_1>CC(=O)C(C)(C)Cn1cncn1
<RX_1>O=C(O)c1cc(Oc2ccc(Cl)cc2)c(Cl)cc1[N+](=O)[O-]
<RX_6>Cc1oc(-c2ccccc2)nc1COc1ccc(Cn2cc(CCC(=O)O)c(OC(C)C)n2)cc1
<RX_6>[N-]=[N+]=NCC(N)CC1CCc2ccccc2C1
<RX_2>CCCCCNC(=O)C(Cc1ccc([N+](=O)[O-])cc1)NC(=O)OC(C)(C)C
<RX_2>COC(=O)c1ccc(S(=O)(=O)c2ccc3cc(Br)ccc3c2)cc1C(=O)N1CCN(c2ccncc2)CC1
<RX_2>CNC(=O)[C@H](Cc1ccccc1)NC(=O)OC(C)(C)C
<RX_7>NCc1cc(F)cc2[nH]ccc12
<RX_3>Cc1[nH]c(C=C2C(=O)Nc3ccc(-c4ccccc4)cc32)c(C)c1C(=O)NCCN1CCCC1
<RX_2>COc1cccc(OC)c1C(=O)Nc1nnc(C(C)(C)COC(=O)COC(C)=O)s1
<RX_6>COc1cnc(-n2c(=S)[nH]c3cc(C(=O)O)ccc3c2=O)c(OC)c1
<RX_2>COC(=O)[C@H](C(C)C)N1Cc2ccc(-c3ccc(NC(=S)Nc4cccc(C#N)c4)cc3)cc2C1=O
<RX_2>CCCCCc1nnc(NC(=O)N(CC)CC=O)s1
<RX_9>[C-]#[N+]C(c1ccc(F)cc1)S(=O)(=O)c1ccc(C)cc1
<RX_1>CN(C)c1ccn(Cc2c(-c3ccc(Cl)cc3)nc3ccccn23)c(=O)n1
<RX_6>COc1ccc(-c2ccc(CCOc3ccc(CC4(C(=O)O)CCC4)cc3)cc2)cc1
<RX_6>CNCCn1c(=O)oc2cccnc21
<RX_1>COC(=O)Cc1cccc(OCCCl)c1
<RX_6>CCCc1cc(-c2ccc(O)cc2)c(-c2ccccc2)c(-c2cn[nH]c2)c1
<RX_2>CC(C)c1ccc2c(Nc3cc(C(=O)NCc4ccccc4)ccc3Sc3ccc(NC(=O)OC(C)(C)C)cc3)ncnc2n1
<RX_2>COC(=O)c1ccc(CN(C2CCCCC2F)S(=O)(=O)c2ccc(Cl)cc2)cc1
<RX_4>COC(=O)c1cccc(-c2nc(-c3ccc(F)c(F)c3)cs2)c1
<RX_1>CNC(=O)c1cc(Oc2ccc3c(N)cccc3c2)ccn1
<RX_3>CC(=O)c1ccc2nnc(C(C)c3ccc4ncc(Br)cc4c3)n2n1
<RX_1>CC(C)OC(=O)c1cccnc1N1CC[C@H](N(C)C(=O)OC(C)(C)C)C1
<RX_1>C[C@H]1COc2c(N3CCC(n4ccnn4)CC3)c(F)cc3c(=O)c(C(=O)O)cn1c23
<RX_1>Clc1cc(N2CCN(Cc3ccccc3)CC2)ncn1
<RX_7>CNc1cccc(OCc2ccccc2)c1N
<RX_9>CC1(C)CC(=O)Nc2c(Br)cc3c(c21)OC(CN)C3
<RX_7>CS(=O)(=O)c1ccc(C2CCOCC2)c(C(=O)O)c1
<RX_1>Cc1cn(-c2ccc(C(=O)N3Cc4cccn4Cc4ccccc43)c(C(F)(F)F)c2)cn1
<RX_1>CCOC(=O)C(Cc1ccccc1)c1[nH]c2ccc(OCc3ccc(C)cn3)cc2c1SC(C)(C)C
<RX_3>C=CCc1ccc(F)c(C#N)c1
<RX_3>Fc1cnc(-c2cc(-c3ccc(F)c(-c4ccccc4C(F)(F)F)c3)cnn2)c(F)c1
<RX_2>CC=CC(=O)OC(C)CC(C)C(C)C
<RX_1>CCCc1nccn1C(C)COCC(=O)CC(=O)OCC
<RX_1>CN(C(=O)CCN(CC#N)S(C)(=O)=O)c1cn(-c2cccnc2)nc1Cl
<RX_1>CCOC(=O)CCCCCOc1ccc(C(CC)(CC)c2ccc(/C=C/C3(O)CCCC3)c(C)c2)cc1C
<RX_2>CCOC(=O)c1cnc(N2CCN(C(=O)Nc3ccccc3)CC2)c(Br)c1
<RX_2>CNC(=O)CC1CSC2=C(C(=O)OC(C)C)C(C)CN21
<RX_3>COC(=O)c1c(-c2ccc(F)cc2)cnn1C
<RX_9>Oc1ccc(C2=C(CCCCCBr)c3ccc(O)cc3CCC2)cc1
<RX_1>CC(C)(C)OC(=O)N1CCC(OCC(=O)N2CCCC2)CC1
<RX_1>CCOC(=O)Cc1ccc(NC(=O)C(COc2ccccc2Cl)NS(=O)(=O)c2ccc(I)cc2)cc1
<RX_2>CCCC(=O)N1CCC(Nc2ncc(C(=O)c3ccccc3OC)c(N)n2)CC1
<RX_2>CC(C)(C)OC(=O)NS(=O)(=O)Cl
<RX_3>COc1ccc(CN(c2nccs2)S(=O)(=O)c2ccc3c(-c4ccc(C(F)(F)F)cc4F)nccc3c2)c(OC)c1
<RX_1>COC(=O)c1ccc(NC2CCC2)c([N+](=O)[O-])c1
<RX_2>Cn1c(C(=O)NC2CCCCC2)nc(-c2ccc(Cl)cc2Cl)c1-c1ccc(Cl)cc1Cl
<RX_2>C=CCC1(S(=O)(=O)n2c(=O)n(-c3ccc(I)cc3F)c3c(C)c(=O)n4c(c32)CCC4)CC1
<RX_2>COc1ccc(Sc2ccc(C(=O)Nc3cccc(OC)c3)cc2Nc2ncnc3nc(C(C)C)ccc23)cc1
<RX_1>CC[C@H](Nc1nc(NCc2cccnc2)c2ncn(C(C)C)c2n1)C(C)(C)O
<RX_1>COc1ccc(Cn2nc(C3CCN(C)CC3)c3c(Oc4ccc(NC(=O)c5ccnn(-c6ccc(F)cc6)c5=O)cc4F)ccnc32)cc1
<RX_3>COc1cc(/C=C2\SC(=O)NC2=O)ccc1OCc1ccc(C(F)(F)F)cc1C(F)(F)F
<RX_9>CN1Cc2c(C(N)=O)ncn2-c2cccc(Br)c2C1=O
<RX_6>O=C(O)c1cccc(N(CCCl)CCCl)c1
<RX_1>Cc1ccc(Nc2cncnc2)c(C(=O)Nc2ccn(C)n2)n1
<RX_6>c1ccc(C2CCN(C3CCNC3)CC2)cc1
<RX_2>Cc1ccc(S(=O)(=O)Nc2nc(-c3cccc(Br)c3)cs2)cc1
<RX_7>Nc1ccc(C2CC2)cc1
<RX_1>CCCC(C(=O)OC)c1c(C)nc(N2CCOCC2)nc1-c1ccc(C)cc1
<RX_3>FC(F)(F)c1cc(-c2c[nH]cn2)cc(C(F)(F)F)c1
<RX_7>CC(C)(C)c1nc2c(C(=O)O)cc(-c3ccccc3)c(N)c2o1
<RX_7>CC(CF)(CF)C(O)C(Oc1cccc(C(F)(F)F)c1)n1ccnc1
<RX_1>C#CCNC(=O)C[N+](C)(C)C
<RX_1>Cc1ccc[n+]([O-])c1N[C@@H]1CCCN(C(=O)OC(C)(C)C)C1
<RX_1>CN(CCN1CCCC1C(=O)NC1C2CC3CC(C2)CC1C3)Cc1ccccc1
<RX_1>O=C1c2ccccc2C(=O)N1CCC1CCN(c2cccc(-c3ccc(F)cc3)n2)CC1
<RX_6>CC(C)(C)OC(=O)CC(C(=O)O)C1CCCC1
<RX_1>Cc1ccccc1C(=O)c1ccc(Nc2ccc(Br)cc2COCCN2C(=O)CN(C)C2=O)cc1Cl
<RX_2>COC(=O)c1ccc([C@H](C)NC(=O)C2CCN2Cc2ccccc2)cc1
<RX_1>CNCCOc1ccc(-c2cccc(-n3c(=O)n([C@H]4CC[C@@H](NC(=O)c5cn6cc(F)ccc6n5)CC4)c(=O)c4cc(F)cnc43)c2)cc1
<RX_6>COC(=O)c1ccc2c(C3CCCCC3)c(-c3ccc(OC)cc3O)[nH]c2c1
<RX_2>COCCN(Cc1ccccc1)C(=O)c1ccc2cncc(-c3ccc(OC)cc3)c2n1
<RX_6>O=C(O)c1ccc(C=S(=O)=O)c(CC2=NOCC2)c1Cl
<RX_2>CC(=O)Nc1ccc(Cc2ccc(NC(=O)Nc3cc(C(C)(C)C)nn3C)cc2)cc1
<RX_1>N#Cc1ccc(OCCCN2CCCCC2)cc1C(F)(F)F
<RX_6>CCN(CCc1cc(Br)ccc1OCc1ccccc1)c1ccc(C(=O)O)cn1
<RX_6>CCc1cc(C(=O)c2ccccc2Cl)c(-n2c(CCC(=O)O)nnc2CNC(=O)c2ccc(Cl)c(Cl)c2)s1
<RX_2>O=C(NC[C@@H]1C[C@@H]2C[C@@H]2N1C(=O)c1ccccc1-c1ccccc1F)c1cccc2c1OCCO2
<RX_3>O=c1[nH]c2ccc(C#CCN3CCOCC3)cc2c2cc[nH]c12
<RX_2>O=C(Cc1cccc(Oc2ccccc2)c1)Nn1nc(N2CCOCC2)c2ccccc2c1=O
<RX_1>Cc1c(F)cc(C(=O)NC2CC2)cc1-c1ccc2c(=O)n(CC3CC3)cc(CN3CCN(C)[C@@H](CO)C3)c2c1
<RX_2>COC(=O)c1ccc(S(=O)(=O)Nc2ccc(F)c(F)c2Nc2ccc(I)cc2F)n1C
<RX_3>COc1ccc(OC(F)(F)F)cc1C(C)O
<RX_9>N#Cc1cc(-c2ccc(Cl)cc2)c(-c2ccccc2Cl)nc1N
<RX_1>CC(=O)OCc1ccsc1Cl
<RX_2>COC(=O)CS(=O)(=O)Nc1ccc(F)cc1C(F)(F)F
<RX_1>CC(C)(C)C(c1ccc(OCc2ccccn2)cc1)c1ccc(C(=O)NC2CCN(CCF)CC2)cc1
<RX_1>O=C1NC(=O)C(Cc2ccc(N3CCC(NC[C@H](O)c4ccc5nnnn5c4)CC3)cc2)S1
<RX_2>CC(C)(C)OC(=O)N1[C@@H](CCc2ccc(NC(=O)c3ccc(Cl)cn3)cc2)COC1(C)C
<RX_6>O=C(O)CCNC(=O)[C@H](Cc1ccc(-c2ccccc2)cc1)NCP(=O)(Oc1ccccc1)Oc1ccccc1
<RX_2>COc1ccc2c(c1O)CCN(C(=O)c1nc(-c3ccc(F)cc3)nc3ccccc13)C2
<RX_6>CC(CC(=O)O)(c1ccccc1)c1ccccc1
<RX_7>Nc1ccc(N2CCn3c2nc2cccnc23)cc1
<RX_1>CCOC(=O)N1CCC(c2cc(NCc3ccc(Cl)cc3Cl)n3nccc3n2)CC1
<RX_2>Cc1nc2ccccc2n1C1C[C@@H]2CC[C@H](C1)N2CCC1(c2ccccc2)CN(C(=O)C(C)(C)C)CCO1
<RX_3>NC1=NC2(CO1)c1cc(-c3cccnc3F)ccc1Oc1nc(F)ccc12
<RX_6>CC1=C(C#N)C(c2ccc3[nH]nc(C)c3c2)C(C#N)=C(C)N1C
<RX_1>Fc1ccc(Br)cc1CN1CCOCC1
<RX_1>COC(=O)c1ccnc(/N=C(/c2ccccc2)C(F)(F)F)c1
<RX_2>CCCCCCCCC#Cc1ccc(CN(Cc2ccc(OCC(=O)OC)c(C(=O)OC)c2)C(=O)CCC2CCCC2)cc1
<RX_2>CCCCOCCOc1ccc(-c2ccc(N3CCC(CC(=O)OCC)C3)c(/C=C(\C)C(=O)Nc3ccc([S@@](=O)Cc4cncn4CCC)cc3)c2)cc1
<RX_7>CC(C)(C)C(=O)OCn1ccc2c(-c3cnn([C@H](CCO)C4CCCC4)c3)cnnc21
<RX_2>COc1ccccc1C(=O)Nc1cc(-c2ccc(F)cc2)sc1C#N
<RX_5>c1csc(C2OCCO2)n1
<RX_3>CCCCCCC=Cc1ccccc1O
<RX_1>CCOC(=O)Cc1cccc(Oc2ccc(Br)cc2COc2ccccc2)c1
<RX_6>COc1cccc(SC(=S)N(C)C)c1O
<RX_9>Cc1cc(Br)cc(C#N)c1
<RX_3>O=C(O)c1cccc(-c2cc3nc(Cl)nc(N4CCOCC4)c3s2)c1
<RX_2>Cc1ccc(NC(=O)c2ccc(O)c([N+](=O)[O-])c2)cc1C
<RX_6>CC(=O)OCc1cc(OCCNC(=O)OC(C)(C)C)c(O)cn1
<RX_7>Cc1ccc(N)c(N2CCC(n3c(=N)n(Cc4ccccc4Cl)c4ccc(F)cc43)CC2)n1
<RX_1>FC(F)Sc1ncn(-c2c(Cl)cc(C(F)(F)F)cc2Cl)n1
<RX_9>CCCc1cc(C(OCOC)(C(F)(F)F)C(F)(F)F)ccc1Oc1cncc(C#N)c1
<RX_2>CC(C)CC1CNC(=O)[C@H](CC(C)C)N(C(=O)c2cc(-c3ccc(F)cc3)on2)C1
<RX_1>CCCNc1cc(F)c(F)cc1[N+](=O)[O-]
<RX_2>C[C@H](OC(=O)Oc1ccc([N+](=O)[O-])cc1)C(F)(F)F
<RX_1>COc1ccc(C(=O)c2cn(Cc3cccc(C#N)n3)c3ccccc3c2=O)cc1C
<RX_6>O=C(Nc1ccc(-c2cnc(C3CCC(C(=O)O)CC3)s2)cc1)Nc1c(Cl)cccc1C(F)(F)F
<RX_1>CC(C)(C)OC(=O)N(Cc1ccc(C(F)(F)F)cc1)n1cccc1
<RX_2>CCS(=O)(=O)c1cnc(N2CCN(C(=O)c3cc(S(C)(=O)=O)ccc3OCC(C)(C)C)CC2)s1
<RX_1>O=C1NCCCC[C@H]1NC(c1ccccc1)(c1ccccc1)c1ccccc1
<RX_6>CC(=O)N1C(C)CN(c2cc(-n3cnc(Nc4ccc(C(=O)O)cc4)n3)ccn2)CC1C
<RX_2>O=C(Nc1ccc(F)cc1)Nc1ccc(-c2nc(N3CCOCC3)nc(N3CCOCC3)n2)cc1
<RX_1>COc1ccc2c(C)cc(N[C@H]3C[C@H]4C[C@H](N(Cc5ccccc5)C(=O)OCc5ccccc5)[C@@H]3C4)nc2c1
<RX_1>CSc1ccc(NCCCC2CCN(C(=O)OC(C)(C)C)CC2)cc1F
<RX_9>Cc1cc(C(N)=O)nn1Cc1ccc(Cl)nc1
<RX_7>C[C@@H](CO)Cc1ccc(C(C)(C)C)cc1
<RX_9>Nc1cc(N2CCN(C3CCCC3)CC2)ccn1
<RX_2>CC(C)C(=O)Nc1cccc(C2CCN(CC[C@H](NC(=O)c3cccs3)c3ccccc3)CC2)c1
<RX_2>CNC(=O)c1ccc(NC(=O)Oc2ccccc2)cc1
<RX_1>OCCCNc1nc2cc(C(F)(F)F)c(CNc3ccccn3)cc2n2ccnc12
<RX_1>Cc1cc(-n2ccc3oc(-c4cccc(Cl)c4)cc3c2=O)ccc1[N+](=O)[O-]
<RX_2>COC(=O)[C@H](C(C)C)N1Cc2cc(-c3ccc(NC(=O)c4ccc(OC)cc4)cc3)ccc2C1=O
<RX_3>C=C(C)c1cc(-c2ccc(C(F)(F)F)cc2)sc1C=O
<RX_1>Fc1ccc(-c2csc3cc(OCCCN4CCC4)ccc23)cc1
<RX_6>CCOC(=O)C(CN1C(=O)c2ccc(F)cc2C1=O)C(C)=O
<RX_2>CCOC(=O)C(F)(F)CNc1c([N+](=O)[O-])cccc1[N+](=O)[O-]
<RX_2>Cc1nc(-c2ccc(Cl)nc2)sc1C(=O)N1CCOCC1
<RX_1>COc1ccc(-c2ccc3nc(C)c(-c4ccc(-n5cccn5)cc4)n3n2)cc1OC
<RX_6>O=C(O)COc1ccc(SCc2ccc(OCc3ccc(Cl)cc3)cc2)c2c1CCC2
<RX_1>CCOC(=O)CCc1cn(Cc2ccc3cc(OCc4ccccc4F)ccc3c2)nc1-c1ccccc1
<RX_1>CNCc1ccc2ccccc2c1
<RX_6>Cc1n[nH]c2ccc(Br)cc12
<RX_1>COC(=O)c1cc(Cl)n(C)c1Cl
<RX_1>CCOC(=O)Cn1ccc2ccc(OCCCC#Cc3ccc(C(F)(F)F)cc3)cc21
<RX_6>CCN1CC(C)(c2ccccc2)OC(=O)C1CC(=O)O
<RX_2>COC(=O)Cc1ccc(F)cc1
<RX_2>CCn1c(=O)c(=O)[nH]c2ccc(NC(C)=O)cc21
<RX_7>COc1ccc(OC)c2c1CCC2
<RX_6>Cn1c(=O)c(C(=O)O)cc2cc(F)cnc21
<RX_1>CCOC(=O)c1nc(C)ccc1Nc1cccnc1
<RX_6>Clc1ccc(C(OC2CCNCC2)c2ccc(Cl)cc2Cl)cc1
<RX_9>CCCCC(CCBr)c1oc2cc(C)ccc2c1C
<RX_1>Cc1oc(-c2ccccc2)nc1COc1ccc2cc([N+](=O)[O-])cnc2c1
<RX_6>CC(C)(C(=O)O)n1ccnc1
<RX_1>COc1cc2nncc(N3CCc4ccccc4C3)c2cc1OC
<RX_1>C=CCOc1cccc(C=O)c1
<RX_9>COCc1cc(N)ncn1
<RX_2>O=C(O)Cc1ccc(S(=O)(=O)N2CCCC2)cc1
<RX_2>O=C(Cc1cccc([N+](=O)[O-])c1)NCCC(=O)OCc1ccccc1
<RX_3>COc1cc(C=O)ccc1-c1nc2c(C)nn(C3CCCCC3)c2c(=O)[nH]1
<RX_1>C=CCNCc1ccoc1
<RX_3>COC(=O)/C=C/C=C(\c1ccc(OC)cc1)c1cccnc1
<RX_1>Cn1c(CN2CCC(CCCc3ccccc3)CC2)c(Br)c(=O)n1C1CCCCC1
<RX_6>O=C(Cc1ccc(OC2Cc3ccccc3C2)cc1)NC1(C(=O)O)Cc2ccc(-c3ccc(Cl)cc3)cc2C1
<RX_2>Cc1onc(-c2ccc(F)cn2)c1COc1ccc(C(=O)N2CCOCC2)cn1
<RX_1>Clc1cc2c(NCc3ccc(Cl)c(Cl)c3)nc(-c3cccnc3)nc2s1
<RX_1>O=[N+]([O-])c1ccc(-n2ccnc2)c(F)c1
<RX_1>CN(C)c1cc(C(N)=O)nc(Cl)n1
<RX_1>COCCOc1cc(O)cc(CO)c1
<RX_3>NC(=O)C1(c2ccc(-c3ccc(C(N)c4ccc(F)cc4F)cc3)cc2)CC1
<RX_2>CC1c2nnc(-c3ccccn3)n2CCN1C(=O)c1cc2ncc(Br)cn2n1
<RX_1>O=C(C[N+]12CCC(CC1)[C@@H](OC(=O)C(c1ccc(Cl)cc1)N1CCCCC1)C2)c1ccccc1
<RX_7>CCCn1c(=O)c2[nH]c(C3CC4CCC(C3)O4)nc2n(CCC)c1=O
<RX_6>CC(C)(C)CC1NC(C(=O)O)C(c2cccc(Br)c2F)C12C(=O)Nc1cc(Cl)ccc12
<RX_5>CC(C)(C)OC(=O)N[C@@H](COCc1ccccc1)C(=O)O
<RX_6>FC(F)(F)c1cc(-c2ccnc(C3CCNCC3)n2)cc(C(F)(F)F)c1
<RX_7>CCC(C)c1cc(C)[nH]c(=O)c1CN
<RX_6>COC(=O)[C@@H]1CCCN1C(=O)CN
<RX_1>CN1CC2(C1)CN(c1nc(N)ncc1Cl)c1cc(O)ccc12
<RX_2>C[Si](C)(C)CC(NC(=O)c1cccc(I)c1)C(=O)NC1(C#N)CC1
<RX_4>COC(=O)[C@@H]1C[C@@H](S(=O)(=O)c2ccc(F)cc2Cl)CN1c1cc(C)nn1C1CCC1
<RX_3>CNC(=O)c1c(-c2ccc(F)cc2)[nH]c2ccc(-c3cccc(C(=O)O)c3)cc12
<RX_7>Nc1cnc(Br)cc1Nc1ccccc1
<RX_1>Cc1ccc(N=C2SC(Cc3cccc(C(F)(F)F)c3)C(=O)N2C)cc1
<RX_3>Cc1nc(C)c(C(=O)C(=O)OC(C)C)c(Cl)c1Br
<RX_1>CC(C)(C)OC(=O)NC1CCN(S(=O)(=O)c2c(Cl)ccc(Nc3c(Nc4ccccc4)c(=O)c3=O)c2O)CC1
<RX_5>CC(C)(C)OC(=O)n1cccc1
<RX_2>CC(CC(=O)Nc1ccn([C@H]2C[C@H](O)[C@@H](CO)O2)c(=O)n1)CC(C)(C)C
<RX_1>COc1ccc(OC(CCCN2CC3CC(C2)CN(C(=O)OC(C)(C)C)C3)c2ccc(C#N)cc2)cc1OC
<RX_3>COC(=O)CCNC(=O)c1ccc(C(CCC(F)(F)F)Oc2cc(C)c(-c3ccc(OC(F)(F)F)cc3)c(C)c2)s1
<RX_1>CCOC(=O)c1cccc(-c2ccccc2-c2cc(Cl)ccc2OCCc2ccccc2)c1
<RX_7>COC(=O)[C@@H](NC(=O)c1ccc(-c2ccc(OC)cc2)cc1N)C1CCCC1
<RX_2>O=C(NC(=O)C(Cl)(Cl)Cl)Oc1ccccc1
<RX_2>Cc1cccc(-c2sc(C)nc2C(=O)N2C[C@@H]3C[C@@H]3[C@H]2CNC(=O)c2nccc3ccccc23)c1
<RX_1>COC(=O)c1cc(C)cc(C)c1N(Cc1cccc(Br)c1)S(=O)(=O)c1ccc(OC)cc1
<RX_1>Cc1sc2nc(-c3cccnc3)nc(NCCc3ccccc3)c2c1C
<RX_2>CN1CCN(CCCN(C)C(=O)Cn2c(-c3cccc(Cl)c3)nc3cccnc32)CC1
<RX_1>CC1=NC(CCc2ccc(-c3ccc(Sc4ccccc4)cc3F)cc2)(COP(=O)(C(C)(C)C)C(C)(C)C)CO1
<RX_3>COC(=O)c1ccc(-c2ncn(-c3ccc(OC(F)(F)F)cc3)n2)cc1C
<RX_6>CCN1CCC[C@H]1C(=O)O
<RX_1>CC(NC1CC1)c1cc(F)ccc1C1=CCCC1
<RX_1>CN(C)[C@H]1CCN(c2cccc3nc(CN(C)[C@H]4CCCc5cccnc54)cn23)C1
<RX_1>CN(CCNc1ccnc(N)n1)c1nc(N)nc2c1CCCc1ccccc1-2
<RX_6>O=C(O)C=Cc1ccc(Br)c(F)c1
<RX_2>CN(c1nccc(-n2cnc3ccccc32)n1)C1CCCN(C(=O)Nc2ccccc2)C1
<RX_1>C(=Cc1nc(COc2ccc(CCCCn3ccnn3)cc2)co1)c1ccc2c(c1)OCO2
<RX_1>CCOC(=O)C1CC1C(=O)Sc1ccc(C)cc1
<RX_1>COc1ccc(CS[C@@H]2C[C@@H](CNCc3ccccc3)N(S(C)(=O)=O)C2)cc1
<RX_2>CC(C)c1cc(CNC(=O)c2ccc(OCC3CC3)c(-c3ccc(Cl)cc3)n2)no1
<RX_2>CN(C)S(=O)(=O)C1CCN(C(=O)OCc2ccccc2)CC1
<RX_1>Cc1ccc(C(C)NC23CC4CC(CC(C4)C2)C3)s1
<RX_4>CCOC(=O)c1cc2cc(Cn3cc(C(O)(CC)C(F)(F)F)nn3)ccn2c1-c1ccc(F)nc1
<RX_1>COc1ccc2cc(Br)ccc2n1
<RX_1>CC(C)(C)OC(=O)N1CCN(Cc2cccc(C#N)c2)C(=O)C1
<RX_1>COCCOc1c(Br)cc(C=O)cc1OC
<RX_2>C=C(C)C1(C(CCNC(=O)c2ccc(F)c(F)c2)C(=O)OC(C)(C)C)CCN(CCc2ccccc2)C1=O
<RX_2>CC(=O)Nc1cnc2cc(-c3ccc(S(=O)(=O)N4CCC5(CC4)CN(C4CC4)C(=O)CO5)cc3)ccc2c1
<RX_2>CCOc1cc(C(C)(C)C)ncc1C1=N[C@@](C)(c2ccc(Cl)cc2)[C@@](C)(c2ccc(Cl)cc2)N1C(=O)N1CCC(CC(=O)NCCc2cccc(C)c2)CC1
<RX_2>CC(C)(C)OC(=O)NCc1cnn(C[C@H]2NC(=O)[C@H]2NC(=O)/C(=N\OC2(C(=O)OC(c3ccccc3)c3ccccc3)CC2)c2csc(NC(=O)OC(C)(C)C)n2)n1
<RX_1>COc1cc2ncnc(Nc3ccc(F)c(Cl)c3)c2cc1OCCCN1CC2CCCC2C1
<RX_1>COc1ccc(CS[C@@H]2C[C@@H](CN(CC(=O)OC(C)(C)C)Cc3cc(F)ccc3F)N(C(=O)OC(C)(C)C)C2)cc1
<RX_1>Nc1cc(N2CCOCC2)ccc1[N+](=O)[O-]
<RX_8>CCCCS(=O)c1ccc(C(=O)OC)nc1
<RX_7>CC1Cc2cccc(N)c2O1
<RX_8>COC(=O)c1cc(C(=O)c2ccc(N(C)c3ccc(Cl)cc3)cn2)ccc1Br
<RX_3>Cc1c(C#C[Si](C)(C)C)cc(C(C)(C)C)c(OC(C)C)c1C=O
<RX_3>Cc1csc2c1CCOC2=O
<RX_2>CCCCCCCCCCCCCCCCCCN(C(=O)CCCCCCCCCCCCCCCCC)C1O[C@H](CO)[C@@H](O)[C@H](O)[C@H]1O
<RX_3>COC(=O)C[C@@H]1COc2cc(O[C@@H]3CCc4c(-c5nccn5C)cccc43)ccc21
<RX_6>O=C(O)Cn1ccccc1=S
<RX_1>COCCCN(C)c1nn(COCC[Si](C)(C)C)c2ccc(C3OCCCO3)cc12
<RX_2>CNC(=O)c1sc(CCc2c(-c3ccc(F)cn3)noc2C)nc1C
<RX_1>CSc1cc(F)cc(C#N)c1
<RX_1>Cc1nc2ccccc2n1-c1nc(N2CCOCC2)c2nc(CN3CCC(C(O)C(C)C)CC3)n(C)c2n1
<RX_9>COc1ccc(Br)c(CC2CCN(CC(O)CN)CC2)c1
<RX_2>Cc1ccc(C(=O)N(CC(=O)CCN2C(=O)c3ccccc3C2=O)C(c2nc3cc(Cl)ccc3c(=O)n2Cc2ccccc2)C(C)C)cc1
<RX_1>CCCCOc1cccc(NC(=O)OC(C)(C)C)c1
<RX_2>Cc1cc(NC(=O)c2cc(C)nn2C)cc(Oc2ccc3nc(NC(=O)C4CC4)nn3c2)c1
<RX_6>O=C(O)C(F)(F)F
<RX_2>CC(C)CC(O)C(=O)NC(COCc1ccccc1)C(N)=O
<RX_1>COC(=O)c1ccc(OCC2CCCCC2)cc1
<RX_2>O=C(NC1CCCCC1)N(c1ccccc1)c1c2ccccc2nn1-c1ccc(Cl)cc1
<RX_2>COCC(=O)N[C@H]1CC[C@H](NC(=O)c2c(C)[nH]c3c(-c4cc(F)ccc4OCC4CC4)ccnc23)CC1
<RX_4>CCOC(=O)c1cc(-c2ccccn2)n(-c2ccc(C)nc2)n1
<RX_3>CC(C)(C)OC(=O)Nc1ccc(-c2ccc(F)cc2)cc1[N+](=O)[O-]
<RX_2>N#Cc1cccc(OCCNC(=O)c2ccc(Nc3ccncc3)cc2)c1
<RX_2>CS(=O)(=O)c1ccc([C@@H](CC2CCCC2)C(=O)Nc2cnc(-c3ccco3)cn2)cc1Cl
<RX_3>CCS(=O)(=O)c1ccc(-c2ccc(-c3nc(CCN4CCCC4)c(C)o3)cc2)cc1
<RX_3>COc1ccc(F)c(Cl)c1[C@@H](C)c1c[nH]c2ncc(-c3cn(C)nc3C(F)(F)F)cc12
<RX_1>CCOc1cc(N)c(Cl)cc1C(=O)NCC1CN(CC2CCN(C#N)CC2)CCO1
<RX_6>O=C(O)c1ccc(-c2nc3c(Cl)ccnc3[nH]2)cc1
<RX_6>O=C(O)CSc1nc2cnc(N3CCC(Oc4cc(F)ccc4Br)CC3)nc2[nH]1
<RX_6>CCO/N=C(/C(=O)O)c1ccc(OCCOc2ccc3ccccc3c2)s1
<RX_1>CC(C)(C)OC(=O)N(CCOc1ccc(F)cc1)Cc1ccccc1
<RX_6>Cc1c(C(=O)NN2CCCC(O)C2)nc(-c2ccc(Cl)cc2Cl)n1-c1ccc(O)cc1
<RX_4>CC(C)(C)OC(=O)N1Cc2ccccc2-n2nncc2C1
<RX_1>COC(=O)c1ccc(-c2ccccc2)cc1NC(=O)c1cc(OCCN2CCC2)ccc1OCc1ccccc1
<RX_1>CN1CCC(=O)C(=C2SC=CS2)C1=O
<RX_1>O=C1O[C@]2(CCN(C(=O)c3ccc(OCc4ccccc4)cc3)C2)c2ccccc21
<RX_1>CC(C)(C)OC(=O)Nc1cc(N2CCC2)c(C(F)(F)F)cc1[N+](=O)[O-]
<RX_3>COC(=O)c1cnc(Cl)c(-c2ccc(Cl)cc2)c1
<RX_6>CCCN(c1cc(COCC(C)(N)Cc2ccccc2)cc(C(=O)O)c1)S(C)(=O)=O
<RX_6>NC(=O)c1cnc(-c2ccc3c(c2)CC[C@H]3N2CC3(CCNCC3)C2)cn1
<RX_1>Cc1nnc(Cn2nnc3c(N4CC(F)(F)C(F)(F)C4)nc(C(C)(C)C)nc32)o1
<RX_6>COCCCOc1cc(C(=O)N(C[C@@H]2CNCC2=O)C(C)C)ccc1OC
<RX_2>CN1CCN(C2CCN(C(=O)c3ccc(-c4ccn5ncc(-c6ccc(C#N)cc6)c5n4)cc3)CC2)CC1
<RX_2>Cc1cc(C[C@@H](OC(=O)N2CCC(N3CCc4ccccc4NC3=O)CC2)C(=O)N2CCC(C3CCN(CC(=O)OCCN4CCCC4=O)CC3)CC2)cc(C)c1O
<RX_6>CNCc1cc(-c2ccccc2)n(S(=O)(=O)c2ccccc2C(=O)O)c1
<RX_1>CC(C)(C)OC(=O)Nc1ccc(Nc2cc(Cl)ncn2)cc1
<RX_1>CC(=O)Oc1ccc(CN2CCOCC2)cc1
<RX_2>CCOC(=O)C(=O)N(c1ccccc1[N+](=O)[O-])C(C)C
<RX_7>NCc1ccc(-c2ccc(OC(F)F)cc2)cc1
<RX_6>O=C(O)C(=NOCc1cccnc1)c1csc(NC(c2ccccc2)(c2ccccc2)c2ccccc2)n1
<RX_2>CN1CCN(C(=O)OC2c3ccccc3C(=O)N2c2ccc3ncccc3n2)CC1
<RX_7>CC(C)(C)OC(=O)N1CC2CC1CN2c1ccc(N)cc1
<RX_1>CCCCOCc1ccsc1
<RX_1>CCOC(=O)C1(N(C)C(=O)c2cccc(C)c2OC(C)C)Cc2ccccc2C1
<RX_6>CN(C)CC1(c2cccc(O)c2)CCOCC1
<RX_2>C=CCCCCCC(=O)N[C@H](C(=O)N1C[C@](OC)(c2ccc3cc(OC)c(C=C)cc3c2)C[C@H]1C(=O)OC)C(C)(C)C
<RX_1>Nc1ncc2cc(-c3c(Cl)cccc3Cl)c(=O)n(Cc3ccncc3)c2n1
<RX_7>CN(C)CCC1(C)Oc2ccccc2-n2cccc21
<RX_3>COc1nc(NCc2ccsc2)cc(-c2cccc(C(C)(C)C(=O)O)c2)n1
<RX_6>NC(CCN1CCC2(CC1)CCN(Cc1ccc(Br)cc1)C2=O)c1ccccc1
<RX_2>CCOC(=O)NCCc1cccc(Br)c1
<RX_3>COC(=O)c1nc(N2CCN(c3ncccc3C(F)(F)F)CC2)n(COCC[Si](C)(C)C)c1-c1ccc(C(F)(F)F)cc1
<RX_2>Cc1cc(N)c(NC(=O)CC[C@H](NC(=O)OC(C)(C)C)C(=O)OCc2ccccc2)cc1C
<RX_7>CNCCOCCOc1ccc([N+](=O)[O-])cc1
<RX_2>CCCCOC(=O)c1ccc(N2CCN(S(C)(=O)=O)CC2)cc1
<RX_6>Nc1cccc(-c2ccc(O)c(C(=O)Nc3cc(-c4ccccc4)ccc3C(=O)O)c2)n1
<RX_7>Cc1ccc([N+](=O)[O-])c(C)c1CO
<RX_2>Cc1nn(C(F)F)cc1S(=O)(=O)N1CC(C(C)(C)O[SiH2]C(C)(C)C)Cc2ncc(NC(=O)OC(C)(C)C)cc21
<RX_2>CC(C)(C)n1ncc(-c2nc(CC(=O)N3CCSCC3)cs2)c1-c1ccc(F)cc1
<RX_1>CCOC(=O)N1CCC(OC(c2ccc(F)cc2)c2ccc(F)cc2)CC1
<RX_3>CC(C)(C)C(=O)Nc1ccncc1C=O
<RX_2>COc1cc(OC)c(F)c(-c2ccc(C(=O)Nc3cccnc3)c3nccnc23)c1F
<RX_3>Cc1nc(-c2ccc(-c3cccs3)cc2)c(-c2ccc(S(C)(=O)=O)cc2)o1
<RX_2>O=C(c1cccc(F)c1)N(Cc1cc(=O)[nH]c2c(F)cccc12)c1cccc(Cl)c1
<RX_7>OCc1cccc(-c2ccco2)c1
<RX_1>CC1CN(c2ccc([N+](=O)[O-])cc2F)CCN1
<RX_2>COC(=O)c1ccc(C(CC2CCOCC2)C(=O)Nc2nccs2)cc1
<RX_1>CC#CCOc1ccc(SC(C(=O)OCC)c2ccc(Cl)cc2)cc1
<RX_1>CC(C)N1CCN(c2ccc3nc(-c4ccccc4)c(-c4ccnnc4)n3n2)CC1
<RX_1>CC(C)N1C(=O)C(NC2CN(c3ncc(C(F)(F)F)cc3Cl)C2)=C(c2ccccc2)S1(=O)=O
<RX_2>CCOC(=O)CNc1ncccc1NC(=O)c1ccc(C)s1
<RX_3>CCOC(=O)C=Cc1ccc(OCc2ccccc2)cc1C(F)(F)F
<RX_1>C=CCNc1nc(NC)c2scc(C(C)C)c2n1
<RX_6>CCCOc1nc(Cc2ccc(Cl)cc2)nc2oc(-c3cc(C)c(OCC(=O)NCC(=O)O)c(C)c3)nc12
<RX_3>CC1(C)OC(c2ccc(S(C)(=O)=O)cc2)=C(c2ccco2)C1=O
<RX_6>O=C(O)c1cc(OCCc2ccc(Cl)cc2Cl)c2c(c1)OCO2
<RX_1>CN1CCN(Cc2cc(Cl)ncc2F)CC1
<RX_2>COc1ccc(-n2nc(C(=O)N(C)OC)cc2-c2ccc(C)cn2)nn1
<RX_7>O=C(Nc1cnn(Cc2ccc(CO)o2)c1)OCc1ccccc1Cl
<RX_7>O=C1CCCc2cc3c(cnn3-c3ccc(F)cc3)cc2C1Cc1ccccn1
<RX_6>N#Cc1nc(C(=O)NCCC(=O)C(=O)O)c(O)c2ccc(Oc3ccccc3)cc12
<RX_1>O=C1CCNc2cc(OCCn3ccnc3)ccc21
<RX_3>CC(C)(C)[Si](C)(C)O[C@H]1CC[C@@H](N2CCC(Cc3c(Cl)cc(-c4ccncc4)cc3Cl)C2=O)CC1
<RX_1>FCCNC1CCC(Nc2ccc3[nH]ncc3c2)CC1
<RX_2>CNC(=S)NCCN1C(C)CCCC1C
<RX_6>Cc1ccc(-c2cn(C)nn2)cc1O
<RX_6>Nc1ccn2nc(-c3cccnc3)nc2c1
<RX_3>COc1cc(C=O)c(-c2ccc([N+](=O)[O-])cc2C=O)c(OC)c1OC
<RX_3>CN(C)c1cccc(C=CCCn2cnc(-c3ccccc3)c2)c1[N+](=O)[O-]
<RX_1>C[C@@H](CO)Nc1cc(Cl)nc(Cl)n1
<RX_1>COc1ccc(CNc2nc(-n3ccnc3C)nc3sc(C)cc23)cc1Cl
<RX_3>COc1ccc(C=C2SC(=O)NC2=O)cc1
<RX_6>Cc1cc(O)cc(C)c1NC(=O)NC(=N)N
<RX_6>O=C(CCNCCc1cccc(F)c1)N(CCNCCc1ccc(O)c2[nH]c(=O)sc12)C1CCCCC1
<RX_7>CC(=O)CCc1ccc2[nH]cc(C[C@H]3CCCN3CCC(=O)N(C)C)c2c1
<RX_3>CC(=O)O[C@@H](CC[C@H]1C(=O)N(c2ccc(C#Cc3cncn3C)cc2)[C@@H]1c1ccc(-c2ccc(C#CCC(C(=O)OCc3ccccc3)C(=O)OCc3ccccc3)cc2)cc1OCc1ccccc1)c1ccc(F)cc1
<RX_1>CCCNc1ccc([N+](=O)[O-])cc1-c1nc2ccc(C)cc2o1
<RX_2>CC(C)(C)NC(=O)c1cc(Oc2ccc(Nc3ncnc4ccn(CCOCCO)c34)cc2Cl)cc(C(F)(F)F)c1
<RX_6>O=C(O)[C@H](CC(F)(F)Cc1ccccc1)NC(=O)N1CCOCC1
<RX_7>CCCCCc1cnc(Nc2nc(C)cs2)c(OCc2ccccc2)c1
<RX_1>CC(C)(C)OC(=O)N1CCN(Cc2cccc(Br)c2)CC1
<RX_7>NCc1ncccn1
<RX_3>Cn1ncc(Br)c1C(O)CCCc1ccccc1
<RX_2>CCCc1cnc(NC(=O)C2=C(O)c3sc4ccccc4c3S(=O)(=O)N2C)s1
<RX_7>COC(=O)c1cnc(CCc2ccccn2)c(-c2ccc(Cl)cc2)c1
<RX_6>CCCCCCCCOc1ccc(N2CCNCC2)cc1
<RX_1>COC(=O)c1cc(Cn2ncc(=O)c3ccccc32)ccc1F
<RX_7>O[C@@H](CCl)c1ccc(Br)cc1
<RX_2>CCN(CCNC(=O)/C=C/C(F)(F)F)c1cc(C)ccn1
<RX_1>Cc1sc2nc(-n3cccn3)nc(NCCc3ccc4c(c3)OCO4)c2c1C
<RX_2>COc1cccc2c1C(NC1=Nc3ccc(NS(=O)(=O)N4CCOCC4)cc3CO1)CC2
<RX_2>CC[C@@H]1CN(C(=O)OC(C)(C)C)CCN1C(=O)OCc1c(F)cc(OCCOC)cc1Cl
<RX_1>CC1CCc2c(N3CCN(C)CC3)c(F)cc3c(=O)c(C(=O)O)cn1c23
<RX_1>CNc1nc(Cl)nc2c1COC2c1ccc(F)cc1
<RX_2>Cc1ccc2c(c1)Nc1c(cnn1C)CN2C(=O)c1ccc(CNC(=O)C2CC2)c(F)c1
<RX_7>O=[N+]([O-])c1cc(CO)ccc1F
<RX_1>OCC1CN(Cc2ccc(-c3noc(-c4nnn(-c5ccccc5F)c4-c4ccncc4)n3)cc2)CCO1
<RX_7>CCCCCCCCCCCCCCCCCCOc1ccc(N)c(C)c1
<RX_6>O=C(O)C(F)(F)F
<RX_2>O=C(OCc1ccc([N+](=O)[O-])cc1)[C@@H]1CCCN1
<RX_2>COC(=O)N1CCc2ccc(OCc3cccc(F)c3)cc2CC1
<RX_1>COc1cc(O[C@@H]2O[C@H](COC(C)=O)[C@@H](OC(C)=O)[C@H](OC(C)=O)[C@H]2OC(C)=O)ccc1C=O
<RX_7>O=C1Nc2c(Cl)cc(O)cc2CO1
<RX_2>CC(C)(C)OC(=O)N1CCC(C#N)(COS(C)(=O)=O)CC1
<RX_1>COCCOCOc1c(C(C)(C)C)cc(C=O)cc1C(C)(C)C
<RX_1>Cc1nc(-n2cnn(CCOCc3ccc(F)cc3)c2=O)sc1C(=O)NCc1cccnc1
<RX_2>COC(=O)c1ccc(C(=O)N(C)C)nc1
<RX_6>COc1cccc(CN2Cc3cccc(CCc4ccc(C(=O)O)cc4)c3C2)c1
<RX_1>CC(C)CCn1c(CN2C(=O)C(=NOCCF)c3cccnc32)nc2cc(CNC(=O)OC(C)(C)C)ccc21
<RX_9>NC(CC(=O)N1CCn2c(nnc2C(F)(F)F)C1)Cc1cc(F)c(F)cc1F
<RX_2>O=C(Cc1ccccc1)N1CCc2ccccc2C1c1ccc(C(F)(F)F)cc1
<RX_3>Cc1cnc(NC[C@@H]2CCCN2C(=O)c2nc(C)sc2-c2ccc(F)cc2)nc1
<RX_1>O=C1S/C(=C\c2ccc3c(ccn3Cc3ccc(C(F)(F)F)cc3C(F)(F)F)c2)C(=O)N1CCO
<RX_2>CCOC(=O)c1cc2cccc(NC(=O)c3cc(OCc4ccccc4F)cc(OCc4ccccc4F)c3)c2[nH]1
<RX_7>CCOC(=O)c1nc(Nc2ccc3c(c2)OCCO3)nc(Nc2ccc3c(c2)OCCO3)c1N
<RX_2>CCCCCCCCCCCCCCCC(=O)OCC(CSCCC(=O)Nc1ccc(C(=O)N[C@@H](Cc2ccccc2)C(=O)OC(C)(C)C)cc1)OC(=O)CCCCCCCCCCCCCCC
<RX_1>CCOC(=O)c1ccc(Oc2cccc(CO)c2)nc1
<RX_2>CC(=O)CCCCC(=O)Nc1ccc(C[C@H](NC(C)=O)C(=O)NCC(=O)OCc2ccccc2)cc1
<RX_1>COc1ccc(COc2cnc(CN3C(=O)c4ccccc4C3=O)cc2OCc2ccc(OC)cc2)cc1
<RX_2>CCN1CC(C)(C)OC(=O)C1CC(=O)Nc1nc(C(C)(C)C)cs1
<RX_6>CN1CN(c2ccccc2)C2(CCN(C(=O)NCC(NCc3c(Cl)cccc3Cl)C(=O)O)CC2)C1=O
<RX_6>CCCCC(O)C(=O)Nc1ccc(C)cn1
<RX_1>CCN1C(=O)CC(c2cccc(Cl)c2)C2(C(=O)N(C(=O)OC(C)(C)C)c3cc(Cl)ccc32)C1c1ccccc1C
<RX_2>Cc1cc(NS(=O)(=O)c2ccccn2)c2ncccc2c1C
<RX_1>Cc1cc(N2CC[C@H](O)C2)c2ccc(OCc3ccc(C#N)cc3)cc2n1
<RX_2>Cc1nn(C2CCCC2)c(C)c1S(=O)(=O)N[C@@H](C)C(N)=O
<RX_6>O=[N+]([O-])c1cccc(CNC2CCNCC2)c1
<RX_1>COC(=O)c1cnc(NCCSC(c2ccccc2)(c2ccccc2)c2ccccc2)s1
<RX_6>Cn1ccc2cc(C(=O)O)ccc21
<RX_9>N#CC[C@H]1CC[C@H](N)C[C@H]1NC(=O)OCc1ccccc1
<RX_7>COCCCOc1cc(CNC2CC2)cc(OC)c1
<RX_9>Cc1cc2c(N=C=S)c(F)cc(Cl)c2o1
<RX_7>Cc1c(CO)c2cnnc(OCc3ccc(F)cc3)c2n1Cc1ccccc1
<RX_2>CCOc1cc2[nH]ncc2cc1Nc1ncnc2sc3c(c12)CCC(C(=O)N(C)CCOC)C3
<RX_2>O=C(NCC(=O)N1CCC(Oc2cc(F)ccc2Cl)CC1)c1cc(-c2ccccc2)[nH]n1
<RX_1>CC1(S(=O)(=O)c2cccc(C(F)(F)F)c2)CCC(NCc2ccccc2)CC1
<RX_1>C[C@H]1CN(CCCn2cc(Br)c3c4c(c(-c5ccccc5Cl)cc32)C(=O)NC4=O)C[C@@H](C)N1
<RX_1>CNc1ccc(OC)cc1C
<RX_1>CCOC(=O)C(C)=NNc1cc(C)ccc1F
<RX_3>C=Cc1ccc2c(c1)CCc1nc(-c3onc(-c4ccccc4)c3C(F)(F)F)sc1-2
<RX_1>CCOC(=O)c1cnc(Nc2ccc(OCCN3CCCC3)cc2)nc1C(F)(F)F
<RX_1>CC(C)N1CCC(=O)N(C)c2cnc(Nc3ccc(C(=O)NCCN4CCOCC4)cc3Cl)nc21
<RX_2>O=C(Nc1ccccc1)c1cc(Br)ccn1
<RX_2>CSc1ncc2c(n1)CCN(c1cccc(C(=O)Nc3cccc(C(C)C)c3)n1)C2
<RX_2>CC(C)Oc1ccc(S(C)(=O)=O)cc1C(=O)N1CCN(c2ncc(S(=O)(=O)c3ccccn3)s2)CC1
<RX_1>Nc1nc(-c2ccco2)c(-c2ccc(=O)n(CCF)c2)c(-c2ccco2)n1
<RX_1>CN(CCN1CCCN(CCc2ccc(C#N)cc2)C1=O)S(=O)(=O)c1cccc(Cl)c1Cl
<RX_1>Clc1cc(Nc2cccc(N3CCCC3)n2)c2nccn2n1
<RX_6>Cc1cccc2cc(C(C)C)c(O)cc12
<RX_3>COc1cc(-c2ccc(S(=O)(=O)Nc3cccc(C)n3)cc2)ccc1C#N
<RX_3>O=C(C=Cc1ccccc1)c1ccc2ccccc2c1
<RX_5>Cc1nc2c(n1C(=O)OC(C)(C)C)CCCC2=O
<RX_1>C[C@H](NC(=O)OC(C)(C)C)C(=O)N1CCC(CCn2c(Sc3nc4cccc(Cl)c4s3)nc3c(N)ncnc32)CC1
<RX_1>FC1(F)CCN(CCCl)CC1
<RX_1>CN1CCN(CCC2CN(C)C(=O)n3c(nc4ccccc43)N2C)CC1
<RX_3>Cc1nc[nH]c1/C=C1\C(=O)Nc2ccc(F)c(C#CCN3CCCCC3)c21
<RX_1>Cc1ccccc1N1CN(CCNC(C)C)C(=O)C12CCN(C(=O)c1cc(C(F)(F)F)cc(C(F)(F)F)c1)CC2
<RX_2>CCS(=O)(=O)N1CCc2cc(Br)cc(F)c21
<RX_1>CCOC(=O)CCCOc1ccc(-c2noc(-c3ccc(OC(C)C)c(C#N)c3)n2)c(F)c1
<RX_1>COc1ccc(OC)c(N(C)c2nc(Cl)nc3ccccc23)c1
<RX_1>Cn1ccc(NC(=O)c2cc(Oc3ncc(C(=O)N4CCOCC4)cc3Cl)cc(O[C@H]3CCOC3)c2)n1
<RX_6>CCOC(=O)n1nc(NC(=O)c2ccccc2NC(=O)c2ccc[nH]2)c2cc(C(=O)O)sc21
<RX_4>CC1(C)OC(C)(C)c2sc(N)nc21
<RX_7>Cn1c(CN2CCOCC2)cnc1-c1cc2nccc(Oc3ccc(N)cc3F)c2s1
<RX_3>C=Cc1nc(OC)nc(OC)c1CNc1cc(C2CC2)nn1CC
<RX_6>O=C(O)CCCN1CCOCC1
<RX_1>CC(C)CC(NCCCN1CCCCC1)C(O)c1ccccc1
<RX_7>Nc1ccc(F)cc1N
<RX_1>ON=C1CCc2cc(-c3nc(C4CCN(Cc5ccoc5)CC4)[nH]c3-c3ccncc3)ccc21
<RX_3>CCOC(=O)C1=Cc2cc(OC(F)(F)F)cc(C#Cc3cccnc3)c2OC1C(F)(F)F
<RX_1>CCC(NCCCNC(=O)OC(C)(C)C)c1nc2snc(C)c2c(=O)n1Cc1ccccc1
<RX_7>O=S(=O)(c1ccccc1)c1ccc(CO)cc1
<RX_2>CCOC(=O)Cc1csc(NS(=O)(=O)c2c(Cl)cc(Cl)cc2Cl)n1
<RX_1>N#Cc1c(F)cc(Br)cc1N[C@H]1CCOC1
<RX_2>CN(C(=O)c1ccc(Cl)c(C(F)(F)F)c1)C1CN(C(=O)C2CCN(C(=O)C3(C)CC3)CC2)CC1c1ccc(Cl)c(Cl)c1
<RX_6>COc1ccc(C2CC3(CCCCC3)N(CC(=O)O)C2=O)cc1
<RX_6>CN(C)C1CCc2c(c3ccccc3n2CC(=O)O)C1
<RX_1>CNc1ccc([N+](=O)[O-])cc1CN(C(=O)OC(C)(C)C)C(=O)OC(C)(C)C
<RX_2>CCOC(=O)c1cc(C#N)c(N2CC(C(=O)NS(=O)(=O)Cc3ccc(F)cc3F)C2)nc1C(F)F
<RX_9>ON=Cc1c(-c2ccccc2)nn2ccccc12
<RX_2>COC(=O)c1ccc(NS(=O)(=O)c2cccc(OC(F)(F)F)c2)cc1O
<RX_1>O=C1CCC(C(=O)OC2c3ccccc3C(=O)N2c2ccc3ccc(Cl)nc3n2)N1
<RX_1>Clc1nc(Cl)c2ncn(Cc3ccccc3)c2n1
<RX_3>O=C(Nc1cccnc1)c1ccc(CNS(=O)(=O)c2ccc(C#CCO)cc2)cc1
<RX_1>Cc1cn(-c2ccc3c(N)nc(N)nc3c2)c2c1C(=O)CC(C)(C)C2
<RX_1>O=C(O)c1ccc(NN=Cc2ccc(O)c(O)c2)cc1
<RX_1>CC(C)c1nc(CN2C(=O)C3(COc4cc5c(cc43)OCCO5)c3ccccc32)cs1
<RX_7>CCOC(=O)c1cccc(N)c1N
<RX_1>Ic1ccc2ncnc(N3CCCc4ccccc43)c2c1
<RX_1>FC(F)(F)c1cnc(N2CCN(c3nc4c(Br)cc(C(F)(F)F)cc4[nH]3)CC2)c(Cl)c1
<RX_3>CCOC(=O)c1cccnc1-c1cc(OC)c(OC)c(OC)c1
<RX_1>COC(=O)c1cc(OC2CCOc3cc(F)cc(F)c32)c2nc(C)n(C)c2c1
<RX_2>COC(=O)c1cc(Br)ccc1NC(=O)COc1ccccc1
<RX_3>COC(=O)CCc1ccc(OCc2cccc(-c3ccccn3)c2)cc1
<RX_2>CNC(=O)N1CCCCC(Sc2ccc(Cl)cc2)C1=O
<RX_6>CCCCNC1NC(=O)N(c2ccc(O)cc2)C(=O)N1
<RX_3>CCCC(C(=O)OC)c1c(C)nc2cc(C(C)(C)C)nn2c1-c1ccc2ccn(C)c2c1
<RX_6>Nc1cc(Oc2ccc3c(C(=O)O)c[nH]c3c2)ncn1
<RX_1>CCN(CC)CCOc1ccc(C#N)cc1
<RX_8>CCn1cncc1C(=O)c1cccc(C#N)c1
<RX_9>COc1ccc(CC(=O)c2ccnc(C)c2)c(Cl)c1
<RX_2>O=C(COc1nc(-c2ccc(F)cc2)cs1)Nc1nccs1
<RX_9>CCOC(=O)c1ccc(S(C)(=O)=O)c(-c2cc(C)no2)c1C
<RX_3>CCc1cccc(-c2ccccc2CNS(=O)(=O)c2ccccc2OC)c1
<RX_1>COC(=O)c1cc(Cl)cc2c1NC(c1cccc(N3CCOCC3)c1)C(C)(C)C2
<RX_2>CCCCc1cc(NC(=O)c2cc(OC)c(OC)c(OC)c2)n2nccc2n1
<RX_5>COC(=O)c1ccc2c(c1)CN(C(=O)OC(C)(C)C)C2
<RX_2>O=C(NC1CC(c2ccc(OC(F)(F)F)cc2)CN(C(=O)Oc2ccc([N+](=O)[O-])cc2)C1)c1ccccc1
<RX_1>Cc1cc2c(F)c(Oc3ccnc(CNCCO)n3)ccc2n1C(=O)Nc1cccc(C(F)(F)F)c1
<RX_6>COc1cc2ncnc(Nc3ccc(F)c(Cl)c3F)c2cc1O[C@H]1CCN[C@H](C(N)=O)C1
<RX_3>CC(C)(C)OC(=O)N1CCC[C@H]1c1ncc(-c2ccc(-c3ccc4c(N)nn(C(=O)OC(C)(C)C)c4c3)cc2)[nH]1
<RX_3>CC(C)c1nc2c(c(C3=CCOCC3)c1[C@H](O)c1ccc(C(F)(F)F)cc1)[C@@H](O[Si](C)(C)C(C)(C)C)CC1(CCC1)C2
<RX_6>CC(C)(C)n1nc(C(=O)O)c2ccc(F)nc21
<RX_1>N#Cc1cc([N+](=O)[O-])c2nc(C(F)(F)F)[nH]c2c1N1CCCCC1
<RX_2>Cc1csc(C(CNC(C)C)OC(=O)[C@H](O)[C@@H](O)[C@H](O)[C@H](O)CO)c1C
<RX_9>CC(C)(C)CN1CC2(CCCC(C)(CN)C2)OC1=O
<RX_2>CCCCN(C(=O)c1cccc([N+](=O)[O-])c1)c1ccccc1
<RX_3>CC(C)NC(=O)/C=C/c1ccc(N2CC(=O)N(CC[Si](C)(C)C)S2(=O)=O)c(OCc2ccccc2)c1
<RX_3>Nc1ncc(Br)cc1-c1ccc(F)cc1F
<RX_1>COC(=O)c1ccc(Cn2cc(-c3ccc(Cl)cc3Cl)nc2/C=C/c2ccc(-c3ccc(Oc4ccc([N+](=O)[O-])cc4)cc3)cc2)cc1
<RX_2>CNC(=O)[C@@H](Cc1ccccc1)NC(=O)OC(C)(C)C
<RX_6>Cc1onc(-c2ccccc2)c1-c1cn(-c2ccc([N+](=O)[O-])cc2)c(CO)n1
<RX_2>CC(=O)OCC(C)c1ccc2c(=O)c3ccccc3ccc2c1
<RX_7>CC(C)(C)OC(=O)N1CCC[C@@H]([C@@H](OCCN)c2cc(F)cc(Cl)c2)C1
<RX_2>CC(=O)NCCc1cccs1
<RX_1>CCC(=O)Nc1cccc(C2CCN(CCCCCSc3ccccc3)CC2)c1
<RX_3>CN(Cc1cc(-c2cccnc2F)c(S(=O)(=O)c2cccc(F)c2)s1)C(=O)OC(C)(C)C
<RX_2>CC(=O)OCCCC(F)=C(F)F
<RX_2>COc1ccc(-c2cccc3c2CCC3=O)c(OCC2(CNC(C)=O)COC2)c1OC
<RX_1>CSc1nc(Cl)cc(N2CCOCC2)n1
<RX_6>CC(C)(C)OC(=O)N1CCN(c2cc(C(=O)O)cc(Cl)n2)CC1
<RX_1>COc1ccc2c(c1)c(C)cn2S(=O)(=O)c1ccc(OC)c(NCCN(C)C)c1
<RX_6>C=Cc1c(COC)nn(C)c1Oc1cc(O[C@@H](C)C(=O)O)c(Cl)cc1Cl
<RX_1>O=[N+]([O-])c1cccnc1N1CCC(S(=O)(=O)c2cccc(Cl)c2)CC1
<RX_1>COc1ncnc(OC)c1N(Cc1cc[nH]n1)C(=O)CCl
<RX_2>Cc1ccc(C(=O)C2CCN(C(=O)c3ccc(NS(C)(=O)=O)cc3)CC2)cc1
<RX_10>COC(=O)c1cccc(CBr)c1
<RX_1>COC(=O)COc1ccc(C(C)(c2ccc(O)cc2)c2ccc(O)cc2)cc1
<RX_6>COc1cc(C[NH3+])c(Cl)cn1
<RX_6>CC(C)(C)C[C@@H]1N[C@@H](C(=O)Nc2ccc(C(=O)O)cc2)[C@H](c2cccc(Cl)c2F)[C@]12C(=O)Nc1cc(Cl)ccc12
<RX_3>C=CCc1ccc2sc(COc3ccc(F)c(C(N)=O)c3F)nc2c1
<RX_2>COc1nnc(-c2cc(C(=O)N3CC(F)(c4ccc(C#N)cc4)C3)c(C)cc2C2CCC2)[nH]1
<RX_4>O=c1[nH]cnc2cc3c(cc12)OCO3
<RX_1>CC(C)(C)OC(=O)N1CCC[C@H](Nc2ncnc3c2nc(-c2ccccc2Cl)n3-c2ccc(Cl)cc2)C1
<RX_1>O=Cc1cn(-c2ccc(Cl)cc2F)cn1
<RX_6>NC1CCN(CC(O)Cc2ccccc2)C1
<RX_7>Nc1cn(CC(F)(F)F)cn1
<RX_1>COCc1cc(Nc2cc(OC)ccc2Cl)nc(-c2cccc(C)c2)n1
<RX_1>Clc1ccc(Sc2cnn(C3CCCCO3)c2)cc1
<RX_6>CCCCCCCCCCCCCCCCCC(CCC(=O)O)[N+](=O)[O-]
<RX_1>CCN(CCO)CCCCOc1ccc2c(-c3ccc(Br)cc3)csc2c1
<RX_9>NNc1ccc(Br)nc1
<RX_2>CCNC(=O)Oc1cc(C[C@H](NC(=O)OC(C)(C)C)C(=O)NC(C)(C)C(=O)OC)ccc1OCc1ccccc1
<RX_3>CC(C)(C)OC(=O)N1CCC(CCCC(=O)c2ncco2)CC1
<RX_2>CCCCNC(=O)NS(=O)(=O)c1ccc(CCNC(=O)N2Cc3ccccc3C2=O)cc1
<RX_6>NC1Cc2cnc(CNC(=O)OCc3ccccc3)cc2C1
<RX_7>CC(C)(C)OC(=O)CCc1ccc2nc3ccccc3c(N)c2c1
<RX_6>CCc1cc2c(N3CCC(N)CC3)ncnc2s1
<RX_1>COC1Cc2c(C)c(O)c(C)c(C)c2OC12CCC2
<RX_2>CC(=O)Oc1ccccc1C(=O)N1CC(O)C[C@H]1C(=O)O
<RX_1>COc1cc(/C=C2\SC(=O)NC2=O)nc(N2CCC(CNCc3cccc(-c4ccsc4)n3)CC2)n1
<RX_2>N#Cc1ccc(NC2CCN(C(=O)CCCN3CCN(c4ccc(C(F)(F)F)cc4)CC3)CC2)cc1C(F)(F)F
<RX_1>Nc1nc(N2CCN(CCCC3(c4ccc(F)cc4)OCCO3)CC2)ccc1[N+](=O)[O-]
<RX_2>CC(C)(C)NC(=O)c1cc(F)c(F)cc1F
<RX_9>Nc1nc(Br)cn2nc(-c3ccco3)nc12
<RX_2>CC(=O)Nc1cccc(C)c1
<RX_6>CC(C)CC(C(=O)O)c1cc(-c2ccc(C(F)(F)F)cc2)cc(C2CCCC(C)N2)c1
<RX_1>CC(C)NCc1nc(-c2cncnc2)no1
<RX_2>O=C(O)CN(C[C@H]1O[C@H](c2ccccc2Cl)c2cc(Cl)ccc2N(Cc2ccccc2)C1=O)C(=O)c1ccccc1
<RX_1>CC[C@H](C[C@@](O)(C=Nc1cccc2c(=O)[nH]ncc12)C(F)(F)F)c1ccc(F)c(F)c1OC
<RX_1>CCN(C)CC1(C(=O)OC)CN(c2c(C)cccc2C)C(=O)C1C
<RX_4>CCOC(=O)c1cc(-c2ccccc2)n(-c2cccc(Br)c2)c1C
<RX_3>Brc1cccc(-c2cccc(-c3cc(-c4ccccc4)cc4c3sc3ccc(-c5ccccc5)cc34)c2)c1
<RX_1>CC1(C)C(=O)N(C2CCCCC2)N1Cc1cc(F)ccc1Cl
<RX_7>CCC1(CC)CC(O)c2cc(C#N)ccc2O1
<RX_6>Cc1ncc(C)n2nc(CCc3ccc4ccc5c(c4n3)NCCO5)nc12
<RX_3>O=Cc1c[nH]c2ccc(Cl)cc12
<RX_3>C=CCCC(F)c1cccc(C#Cc2ccc(OC(F)F)cc2)c1
<RX_7>CC(C)(C)[C@H]1CC[C@H](O)CC1
<RX_1>CC(C)(C)C(=O)OCOC(=O)CNc1cccc(C(NCc2ccc(-c3nccs3)cc2)S(=O)(=O)c2ccccn2)n1
<RX_2>Cc1nc(NC(=O)c2cc(F)ccc2F)sc1C(=O)NCc1ccccc1
<RX_7>COc1ccc(Nc2ncccc2CO)cn1
<RX_2>COC(=O)[C@@H](NC(=O)c1ccc(Cl)cc1NC(=O)Nc1c(C)cccc1C)C1CCCCC1
<RX_2>CCOC(=O)c1cc2c(n1C)C(C(=O)OC(C)C)=CN(C(=O)c1ccc(F)c(F)c1)CC2(C)C
<RX_1>CC(C)S(=O)(=O)c1ccccc1Nc1cc(Nc2ccc(P(C)(C)=O)cc2OC(F)(F)F)ncc1C(F)(F)F
<RX_1>Cc1ccoc1C(=O)Nc1cccc(C#Cc2cncc(C(=O)N=S(=O)(CCCN3CCC(O)C3)c3ccccc3)c2)c1
<RX_2>COc1ccccc1Oc1c(NS(=O)(=O)c2ccc(C)cn2)nc(-c2ccncc2)nc1OCC#CCOC(=O)Nc1ccccc1
<RX_3>COc1ccc(C2(C#Cc3ccc(N4CN=C(C)O4)s3)CCC(=O)CC2)cc1OC1CCCC1
<RX_2>O=C(NCC(c1ccc(Cl)cc1)C1CCOCC1)c1c(F)cccc1Cl
<RX_2>CCOC(=O)C1CC(CC2CCCCC2)CN(C(C)=O)C1
<RX_1>FC(F)(F)c1nnc2ccc(N3CCCN(Cc4ccc(Cl)cc4)CC3)nn12
<RX_3>N#Cc1ccc(Br)c(C=Cc2ccc(OC(F)(F)F)cc2)c1
<RX_6>Cc1ccc(C(=O)Nc2ccc(OCCc3cccc(N)n3)cc2)c(OC(C)C)c1
<RX_1>COc1ccc(-c2cncc(C#N)c2Nc2ccc(C)c3cc[nH]c23)cc1OC
<RX_2>C=Cc1ccccc1S(=O)(=O)NC(=O)Nc1nc(Cl)nc(Cl)n1
<RX_3>O=C1c2ccccc2C(=O)c2cc(-c3ccccc3-c3ccccc3)ccc21
<RX_2>COC(=O)CCC(=O)c1ccc2c(c1)CC(NS(=O)(=O)c1ccccc1OC)C2
<RX_1>C=CCC(CC=C)CO[SiH2]c1ccc([Sn](C)(C)C)cc1
<RX_6>CN(CC(=O)O)C(=O)c1cccc2c(Br)cccc12
<RX_6>CC(C)(C)[C@H](N)C(=O)N1CC=C[C@H]1C#N
<RX_1>Brc1ccc(-n2ccnc2)nc1
<RX_1>COC(=O)c1cnc(OCC(F)(F)F)cn1
<RX_6>NC1CCC(Nc2nccn3c(-c4cccc(NCc5ccsc5)n4)cnc23)CC1
<RX_2>CCCc1c(OCCCCCC(=O)NCCCCc2ccccn2)ccc(C(C)=O)c1O
<RX_3>O=C1Nc2ccc(Cl)cc2C1=Cc1ccc(-c2ccc(OCCN3CCOCC3)cc2)o1
<RX_1>CC(=O)Nc1ccc(Sc2ccc(OCC#N)cc2N)cc1
<RX_2>COc1ccccc1-c1ccc(C(=O)N2Cc3cccn3Cc3ccccc32)cc1
<RX_9>Cc1cc(C)cc(C=NO)c1
<RX_6>CCC1c2ccccc2-c2cc(Br)ccc2N1S(=O)(=O)c1ccc(O)cc1
<RX_1>COc1ccc(-c2c(OCCOc3ncc(Br)cn3)nn(C)c2NS(=O)(=O)c2ccc(C(C)(C)C)cc2)cc1
<RX_3>CC(C)N1CCn2c(Cc3ccc(Cl)cc3-c3cccc(F)c3)nc(=O)c(OCc3ccccc3)c2C1=O
<RX_2>CC1(C)OC(=O)C(=CC(=O)NCc2ccc(F)c(F)c2)O1
<RX_3>COC(=O)CCc1ccc(C#Cc2ccc(C)cc2)cc1
<RX_4>COc1c(C)cc(-c2[nH]c3ccccc3c2C)cc1C
<RX_2>Cc1nc(C(F)(F)F)cn1C(C)C(=O)Nc1cnn(-c2ccc(F)cc2)c1OC(C)C
<RX_2>COc1cccc(OC)c1C(=O)N1CC2CCCN2c2ccccc21
<RX_7>OCC[C@H]1OC2(CCCC2)O[C@@H]1c1ccccc1Cl
<RX_1>CCOC(=O)c1cc2cc(Oc3ccc(S(C)(=O)=O)cc3)cc(OCc3cccc(Cl)n3)c2[nH]1
<RX_1>Clc1cccc(CNc2cnc3cc(Br)ccc3n2)c1
<RX_7>COC(=O)[C@H]1CC[C@H]2[C@@H]3CCC4=C[C@@H](O)CC[C@]4(C)[C@H]3C(=O)C[C@]12C
<RX_2>CC(OC(=O)C(C)(C)C)[C@H]1CC[C@H]2[C@@H]3CC[C@H]4NC(=O)C=C[C@]4(C)[C@H]3CC[C@]12C
<RX_9>COc1ccc(CC(C)=NO)cc1S(N)(=O)=O
<RX_6>CCC(CC)(c1ccc(/C=C/C(O)(C(F)(F)F)C(F)(F)F)c(C)c1)c1ccc(-c2ccc(CC(=O)O)cc2)c(C)c1
<RX_1>CC(=O)Cn1cnc2c1c(=O)n(CCCCC(C)O)c(=O)n2C
<RX_1>Cc1cc(C)n2nc(SC3=C(O)CC(CCc4ccc(-c5c(C)noc5C)cc4)(C4CCCC4)OC3=O)nc2n1
<RX_7>NCC1(c2ccccc2)CC1
<RX_7>OC1c2ccccc2-c2[nH]nc(-c3ccccc3)c21
<RX_2>COc1ccc(CN(c2nncs2)S(=O)(=O)c2ccc(F)c(C#N)c2)c(OC)c1
<RX_1>CCOCCOc1ccc(C(=O)NCCNC(=O)c2cn(-c3ccccc3)nc2C(F)(F)F)cn1
<RX_3>Cc1noc(C)c1-c1cccc(C2=NC3(CCN(C(=O)OC(C)(C)C)CC3)C(=O)N2)c1
<RX_3>CCCCc1ccc(-c2ccc(Cn3cc4nc(-c5cccc(F)c5F)nc-4cn3)cn2)cc1C(F)(F)F
<RX_8>CC(=O)Oc1c(C)c(C)c2c(c1C)CC(C)(C=O)O2
<RX_6>COc1ccc(-c2cccc(C(=O)Nc3cccc(-c4ccc(CC(=O)O)s4)c3)c2)c(OC)c1
<RX_1>Cc1ccc(Cl)cc1-c1cc(Nc2ccc(CCO)cc2)nc(N)n1
<RX_6>CC(=O)O[C@@H]1C(=O)N[C@@H]1C(C)C
<RX_1>CCN(CC)Cc1ccc(-c2nc(C)c(COc3ccc([C@H](CC(=O)N4C(=O)OC[C@@H]4Cc4ccccc4)c4ccon4)cc3)s2)cc1
<RX_2>CC[C@H](C)[C@@H]([C@@H](CC(=O)N1CCC[C@H]1[C@H](OC)[C@@H](C)C(=O)N[C@@H](Cc1ccccc1)c1nccs1)OC)N(C)C(=O)[C@@H](NC(=O)C1(N)CCCCC1)C(C)C
<RX_6>CC(=O)O
<RX_1>COC(=O)c1ccccc1Nc1cc([C@@H]2CNC(=O)C2)ccc1Cl
<RX_1>C[C@@H]1CN(c2ccc(C#N)cc2C(F)(F)F)CCN1S(=O)(=O)c1cccc(-n2cncn2)c1
<RX_6>CCC(C)(NC(=O)c1cc(Cl)c2ccccc2c1OCC1CCN(C(=O)OC(C)(C)C)CC1)C(=O)O
<RX_1>C=C(C)OC(=O)OCCC(C)CCC=C(C)C
<RX_6>CO[C@@H]1CNCC[C@@H]1NC(=O)OCc1ccccc1
<RX_2>CC(C)N(C)C/C=C/C(=O)N1CCc2c(oc3ncnc(Nc4ccc(Cl)c(Cl)c4)c23)C1
<RX_8>CC(C)(C)OC(=O)NC[C@@H]1C[C@@H](C=O)N(C(=O)OC(C)(C)C)C1
<RX_1>CC(C)(C)OC(=O)n1cc(CNc2nc[nH]c2C(N)=O)c2cc(F)ccc21
<RX_1>O=C(c1ccccc1)c1ccc(Nc2ccccc2C(=O)O)c([N+](=O)[O-])c1
<RX_6>O=C(Nc1ccc(N2CCN(C(=O)[C@H]3CC[C@H](C(=O)O)CC3)CC2)cc1F)c1nc(-c2ccccc2)oc1C(F)(F)F
<RX_6>Cc1ccc(N=C2NCCN2)cc1O
<RX_7>CNC(=S)C1c2cc([N+](=O)[O-])ccc2OC2(CCOCC2)C1O
<RX_2>CCCCCCC/C=C/C(=O)N(CC)CCCCCCC
<RX_1>CCC(c1nn2cccc2c(=O)n1Cc1cccc(F)c1)N(CCCNC(=O)OC(C)(C)C)C(=O)c1ccc(C)cc1
<RX_1>CCOc1cc(C(C)C)ccc(CO)c1=O
<RX_2>CCCCOC(=O)c1ccc2c(c1)C(=O)NC(C(Cl)(Cl)Cl)O2
<RX_1>CC(O[C@@H]1OC(=O)C[C@H]1C(C)(C)Br)c1cccc(Oc2ccccc2)c1
<RX_3>CCNc1nccc(C(=O)CC(O)(C(=O)OCC)C(=O)OCC)n1
<RX_8>CCCn1c(=O)cc(S(=O)CCC)n(Cc2ccc(-c3ccccc3-c3nnnn3C(c3ccccc3)(c3ccccc3)c3ccccc3)cc2)c1=O
<RX_9>NC(=O)c1cc([N+](=O)[O-])c(Sc2c(Cl)cncc2Cl)s1
<RX_6>CC(c1oc(=O)c2ccccc2c1C1=CCNCC1)n1nc(I)c2c(N)ncnc21
<RX_7>COCOc1c(CO)csc1-c1ccc(C(C)(C)C)cc1
<RX_1>O=C(O)CN1CCC2(CC1)CCN(c1ccc(C3CC3)cc1)C2=O
<RX_2>CON(C)C(=O)C1=CC2CN(C(=O)OC(C)(C)C)CC2C1
<RX_1>C/C(C#N)=C1/c2ccc(Cn3c(CC4CC4)nc4ccccc43)cc2COc2cc(F)ccc21
<RX_1>CNC(=O)NC1(c2ccccc2)CCN(CCC2(c3ccc(F)c(F)c3)CN(C(=O)c3ccccc3)CCO2)CC1
<RX_6>CNC(=O)C(Cc1ccc2ccccc2c1)N1CCN(C(=O)C(N)Cc2ccc(F)cc2)C(COC)C1
<RX_6>O=C(O)c1csc(NC(=O)c2ccccc2Cl)n1
<RX_2>O=C(NCC(=O)N1CCC(O)CC1)c1ccc(S(=O)(=O)Nc2ccccc2Oc2ccc(F)cc2Cl)cc1
<RX_2>CC(=O)Nc1cc2c3c(c1)c1c(n3CCC2)CCCC1
<RX_2>Cc1ccc(S(=O)(=O)OCCc2ccccc2[N+](=O)[O-])cc1
<RX_6>COc1ccccc1C1=CC(C)(C)Oc2ccc(C(=O)O)cc21
<RX_2>CCOC(=O)N1CCC(N2CCC2C(=O)N2C[C@H](S(=O)(=O)c3cccc(C(F)(F)F)c3)C[C@H]2C(=O)NC2(C#N)CC2)CC1
<RX_2>O=S(=O)(c1cc(Cl)cc(Cl)c1)N(Cc1ccc(F)cc1)Cc1ccccc1CNCc1ccc(F)cc1
<RX_6>COc1cc(Cc2cnc(N)nc2N)cc(-c2cccc(NCCC(=O)O)c2)c1OC
<RX_3>Cc1cc(-c2ccc(C(F)(F)F)cc2)cc(-c2nc(Br)cs2)n1
<RX_2>CC(C)(C)[Si](C)(C)Oc1ccc2c(c1)CCC1C2CC[C@@]2(C)C1CC[C@@H]2OC(=O)COC(=O)c1cccc(S(N)(=O)=O)c1
<RX_5>C[C@]12CC[C@@H]3[C@H]4CCC(O)C[C@H]4CC[C@H]3[C@@H]1CCC21OCCO1
<RX_1>COCC[C@H]1CN(C2=Nc3ccccc3Nc3ccc(C)cc32)CCN1C
<RX_1>C=CCOC(=O)O[C@H](C)[C@H]1C(=O)N(C(C(=O)OCC=C)=P(c2ccccc2)(c2ccccc2)c2ccccc2)[C@@H]1SC(=O)COc1ccc(F)cc1
<RX_5>Cc1ccc(-c2ccc(Cl)cc2)cc1C1C(=O)CC(CC2OCCCO2)CC1=O
<RX_3>Cc1n[nH]c(C)c1-c1cnn(C2(CC#N)CN(c3cc(F)c(C(=O)N[C@@H](C)C(F)(F)F)cc3F)C2)c1
<RX_1>CN1CCN(c2ccc(Br)cc2C#N)CC1
<RX_1>C[C@H](Nc1cc(-c2cnn(COCC[Si](C)(C)C)c2)cc(Nc2cnccn2)n1)c1ccc(F)cc1
<RX_1>CCOC(=O)CCc1cc(OC(C)C)nn1Cc1ccc(F)cc1F
<RX_1>CC(c1ccccc1)N1CCN(CC(=O)N2c3ccccc3C(=O)Nc3cccnc32)CC1
<RX_7>CC(=O)Nc1ccc(NC2CCC2)c(N)c1
<RX_6>COC(=O)c1cc(Br)c(/C=C\C(=O)O)c(Br)c1
<RX_1>O=[N+]([O-])c1cnn(-c2ccc(OC3CCN(C4CCC4)CC3)cc2)c1
<RX_1>CC(=O)Nc1ccc(OCCn2c(C)cc3c(Cl)c(C#N)ccc32)cc1
<RX_2>Cc1c(Nc2c(C#N)cnc3sc(C4=CCN(S(C)(=O)=O)CC4)cc23)ccc2[nH]ccc12
<RX_1>O=C(c1nnn(Cc2cc(C(F)(F)F)cc(C(F)(F)F)c2)c1N1CCOCC1)N1CCCC1c1ccccc1Cl
<RX_1>CC(C)(C)OC(=O)N1CCC[C@@H]1C(N)c1ccc(OCc2ccccc2)cc1
<RX_4>O=S(=O)(Nc1nccs1)c1ccc(Nc2nc(Cc3ccc(Cl)cc3)cs2)nc1
<RX_2>CN1CCC(c2c[nH]c3ccc(NC(=O)c4ccc(Cl)cc4Cl)nc23)CC1
<RX_1>O=C(O)c1cc(F)ccc1Sc1ccc(C(F)(F)F)cc1C(=O)O
<RX_6>O=C(O)CSc1cnc(NC(=O)N(CC2CCCC2)c2cccc(Cl)c2F)s1
<RX_1>CN(Cc1ccc(-c2ccc(OCC#N)c(Br)c2)cc1)C(=O)c1cn(C)c2ccccc12
<RX_3>CCC(=O)c1cc(C)c(Cl)cc1O
<RX_2>CC(C)(C)NC(=O)c1cn(COCC[Si](C)(C)C)c2nc(Cl)c(Br)nc12
<RX_7>Cc1cc(F)ccc1CCC(=O)O
<RX_6>COc1cccc([C@H]2O[C@H](CCC(=O)N3CC(C(=O)O)C3)c3cccn3-c3ccc(Cl)cc32)c1OC
<RX_9>CC(C)n1ccc(NC(=O)c2cc(Oc3ccc(C(=O)N4CCC4)cc3)cc(O[C@@H](C)CO)c2)n1
<RX_1>CCC(CC)CN1CCCc2cc(Oc3ccc(C(N)=O)cn3)ccc2C1
<RX_1>CCOC(=O)c1ccc(-c2cc3c(Oc4ccc5[nH]c(C)cc5c4F)ncn(Cc4ccc(OC)cc4)c-3n2)cc1
<RX_4>COc1ccc(CN2C(=O)C=C(c3ccccc3)C2=O)cc1
<RX_6>Cc1cc(-c2nc(O[C@@H]3C[C@H]4C(=O)N[C@]5(C(=O)O)C[C@H]5C=CCCCCC[C@H](NC(=O)OC(C)(C)C)C(=O)N4C3)c3sccc3n2)n(C)n1
<RX_1>CCCCCCn1nnnc1-c1ccccc1
<RX_2>COC(=O)[C@H](Cc1ccc(OCc2ccc(Cl)cc2)cc1)NC(=O)c1cn2ccc(-c3ccc(Cl)cc3)cc2n1
<RX_1>CCSC(=O)OCOC(=O)CC(C)(C)C
<RX_6>c1ccc(Nc2ccc3c(-c4ccccc4)n[nH]c3c2)cc1
<RX_2>C=CCNCC(COc1cccc2c1CC(=O)N2)OC(=O)C12CC3CC(CC(C3)C1)C2
<RX_1>COC(COc1cc(C)cc(O)c1)OC
<RX_9>CS(=O)(=O)c1ccc(-c2ccccc2Cc2cccc(F)c2)cc1
<RX_6>CCC(C)C1=C[C@H]2[C@@H](C1)C[C@@]2(CN)CC(=O)O
<RX_1>Cc1cc([N+](=O)[O-])ccc1Oc1cccc(C2(C(N)=O)CC2)c1
<RX_7>CCc1c(CC(=O)OC)cc2ccc(F)cc2c1OC(C)=O
<RX_1>COC(=O)CC(=O)CSc1cc(Cl)cc(OC)c1F
<RX_2>CC(C)(C)OC(=O)C1(CNC(=O)c2nc(C#N)c3cc(Oc4ccccc4)ccc3c2O)CCS(=O)CC1
<RX_2>Cc1ncc(NC(=O)C2(c3ccc4c(c3)OCO4)CC2)cc1Br
<RX_8>CC(=O)c1c(F)cc(I)cc1F
<RX_7>Nc1ccc(N2CCCC2)nc1
<RX_3>O=C(c1ccc(-c2cnc(OC3CCN(C4CCCC4)CC3)nc2)cc1)N1CCCC1
<RX_6>O=C(O)c1cc(Cl)cc2ccoc12
<RX_1>COC(=O)c1ccccc1N1CCNCC1
<RX_3>Cc1c(/C=C2\C(=O)Nc3cc(NC(=O)CO)c(F)cc32)[nH]c2c1C(=O)N(CCN(C)C)CCC2
<RX_2>CN(C)C(=O)[C@@H]1CCCN1C(=O)OCc1ccccc1
<RX_6>O=C(O)c1c(Nc2ccc(Br)cc2F)cc(=O)n2c1CCC2
<RX_7>CCOC(=O)[C@H]1CC[C@@H](OC2CCNCC2)CC1
<RX_2>O=C(Nc1nc2ccccc2s1)N1CCN(c2nc(-c3ccccc3)ns2)CC1
<RX_9>NC(=O)c1ccc2ncccc2c1
<RX_2>COC[C@@H](c1ccccc1)N(Cc1ccc(C(=O)OC)cc1)C(=O)[C@@H]1Cc2ccccc2CN1C(=O)[C@@H](NC(=O)OC(C)(C)C)C(C)(C)C
<RX_3>CCOc1cc(C=C2SC(=S)N(c3cccnc3)C2=O)ccc1O
<RX_3>OCc1cccc(-c2cccc(OC(F)(F)F)c2)c1
<RX_1>O=Cc1cn(Cc2ccccc2F)c2ccccc12
<RX_6>O=C(O)C(F)(F)F
<RX_9>CCCCOc1ncc(C(=O)CBr)cc1-c1nc2c(CC)n(CCOC)nc2c(=O)[nH]1
<RX_1>O=c1ccc2ccc(OCCCNCC3COc4ccccc4O3)cc2o1
<RX_6>Nc1ncnn2c(-c3ccc(N4CCNCC4)cc3)cc(-c3ccc4cn(Cc5ccccc5)nc4c3)c12
<RX_1>COc1cc(N2CCN(C(C)=O)CC2)c(C#N)cc1[N+](=O)[O-]
<RX_7>O=C1Nc2ccccc2N[C@@H]1CCO
<RX_7>CN[C@H]1[C@H](O)C[C@H]2[C@@H]3CC=C4C[C@@H](O)CC[C@]4(C)[C@H]3CC[C@@]21C
<RX_3>Cc1nc2cccc(Cl)c2nc1-c1cc(F)ccc1Cl
<RX_1>COc1ccc(CN2C[C@@H](Cc3cc(Cl)cc(Cl)c3)OCC2=O)cc1
<RX_1>CN1CC(CCN2CCC2)Cc2nc(Cl)ccc2C1=O
<RX_2>O=C1CC(c2ccccc2Cl)=Nc2c1cccc2C(=O)OCCO
<RX_8>CC(C)(C)C(=O)COc1ccc(Cl)cc1
<RX_6>COc1cc(Cc2cnc(N)nc2N)c2cc(C(=O)c3ccccc3)oc2c1OC
<RX_1>c1nc(CN(c2ccc3nonc3c2)n2cnnc2)cs1
<RX_9>COC(=O)c1ccc(NC(CCC(F)(F)F)c2ccc(B3OC(C)(C)C(C)(C)O3)cc2C)cc1
<RX_7>COC(=O)c1ccc(N)c2ccccc12
<RX_7>CCc1nc2c(N)cccc2o1
<RX_8>Cc1cncc(-c2ccc(-c3cc4cnc(S(C)=O)nc4n(CC[C@H]4COC(C)(C)O4)c3=O)c(Cl)c2)n1
<RX_6>COc1cc(OCC(=O)O)ccc1OCc1ccccc1
<RX_7>CC(Cc1cccc(Cl)c1Cl)CC(C(O)C(C)(C)C)n1cncn1
<RX_2>CNC(=O)[C@@H]1C[C@@H](O)CN1C(=O)OCc1ccccc1
<RX_6>O=C(O)CC(c1ccc(OC2Cc3ccccc3C2)cc1)c1cc(F)cc(F)c1
<RX_1>Cc1ccc2c(c1)c(=O)oc(=O)n2Cc1ccc(F)cc1
<RX_2>CCOC(=O)Nc1ccc(C(=O)OC)cc1
<RX_1>Cc1[nH]c2ccnc(N3CCc4ccccc4C3)c2c1Cc1ccccc1
<RX_1>COc1cc(NCCCCCCN2C(=O)c3ccccc3C2=O)c2nccc(C)c2c1
<RX_3>CC(C)C#Cc1ccccc1N
<RX_2>CCNC(=O)c1nc2cc(NC(=O)c3c(C(=O)N4CCC4)cnn3C)ccn2n1
<RX_2>COC(=O)CC1CCN(C(=O)c2ccc3c(c2)nc(C(C)(C)C)n3CC2CCC(F)(F)CC2)CC1
<RX_1>CC1CC(N)CC(C)(C)C1O
<RX_3>COC(=O)[C@H](Cc1ccccc1)Nc1cc(-c2ccc(-c3ccc(OC)cc3)cc2)ncn1
<RX_2>CC(C)Oc1ccc(S(C)(=O)=O)cc1C(=O)N1CCc2ccc(C#N)cc2C1
<RX_2>COCCCNC(=O)c1ccccc1Nc1nc(Nc2ccc3c(c2)CCN(CCOC)CC3)ncc1Cl
<RX_2>O=C(O)CCCCCCC(=O)Nc1ccccc1
<RX_6>Oc1ccccc1-c1ccc(C(F)(F)F)cc1CN(Cc1cc(C(F)(F)F)cc(C(F)(F)F)c1)c1ncc(N2CCOCC2)cn1
<RX_2>NNC(=O)c1ccc(NC(=O)CCCCc2ccccc2)cc1
<RX_6>Cc1cc(Nc2ccc(N)nc2)nc(N)n1
<RX_1>COc1cc(CNCCNc2nc(Cl)nc3c2ncn3C2CCCC2)cc(OC)c1OC
<RX_6>COC(=O)c1ccc2c(C(C)=O)nn(CC(=O)O)c2c1
<RX_1>CC(C)(C)OC(=O)N1Cc2ccc(N3CCOCC3)cc2C1
<RX_9>CC(C)(C)c1ccccc1Oc1nc(C#N)ccc1N
<RX_6>Oc1ccc(Nc2nc(Cl)cc3ccccc23)cc1
<RX_6>C[C@@H]1O[C@@H](O)C[C@H](NC(=O)C(F)(F)F)[C@H]1C
<RX_2>CC1(C)OCC(=O)N(C(=O)Oc2ccc([N+](=O)[O-])cc2)C1c1ccc(F)c(F)c1
<RX_2>Cc1ccc(S(=O)(=O)OCC2CCC(=O)N2)cc1
<RX_9>COC(=O)Cc1ccc([N+](=O)[O-])c(C(=O)N(C)C)c1
<RX_1>O=C(c1ccc(-n2ccnc2)cc1)c1cc(Cl)ccc1Cl
<RX_1>COC(=O)c1ccc(Oc2ccc(Cl)c(C(C)C(O)(c3ccnc(Cl)c3)C(F)(F)F)c2)nn1
<RX_6>COc1cc2ncc3c(N)nc(-c4cncc(OC[C@@H](N)CN5CCC(=O)CC5)c4)cc3c2cc1OC
<RX_1>O=[N+]([O-])c1ccc(-n2c3ccccc3c3ccccc32)cc1
<RX_2>CC(C)(C)OC(=O)NC(CNC(=O)Cn1nc(-c2ccc(Cl)cc2)n(C2CC2)c1=O)c1ccccc1C(F)(F)F
<RX_1>COc1ccc(Oc2ccccc2)cc1
<RX_1>CC(C)(C)OC(=O)N=C(NC(=O)OC(C)(C)C)N1CCc2ccc(OCC3CCN(Cc4ccncc4)CC3)cc2C1
<RX_2>O=C(NCC1N=C(c2ccccc2F)c2ccccc2NC1=O)c1cc2ccccc2[nH]1
<RX_2>Cc1n[nH]c(C)c1CC(=O)NN
<RX_1>CC(=O)NOCc1nc2c(N)nc3c(c2n1CC(C)C)CCCC3
<RX_9>CC(C)(NC(=O)OCc1ccccc1)C(N)=O
<RX_6>Cc1cc2ncn(C(CC(F)(F)F)C(=O)O)c2cc1C
<RX_6>NC(=O)Cc1c(Br)n(Cc2ccccc2)c2ccc(O)cc12
<RX_1>COC(=O)c1ccc2c(c1)CCC[C@]2(O)c1ncc(-c2cc(C)cc(Nc3cc(C4=CC(C)CCC4)ccn3)n2)s1
<RX_6>O=C1C[C@@H](O)C=C1Cc1cccc(OCc2ccccc2)c1
<RX_9>Cc1cc(-c2ccnn2C)c2cccc(OCc3c(Cl)cncc3CN)c2n1
<RX_2>COc1ccc(C(=O)N2CCCC2=O)cc1
<RX_3>CCC(O)c1ccc(Br)nc1
<RX_2>O=C(NCC(=O)N1CCN(C(=O)c2ccc(Cl)nc2)CC1)c1ccc(-c2ccccc2)cc1
<RX_1>Cc1ncc(-c2cc(OCc3cccc(F)n3)nc3c2CCC3)cn1
<RX_2>O=C(c1ccc(C(F)(F)F)cc1)N1CC(=O)N2C[C@H](Oc3cnc(C4CC4)cn3)C[C@H]2C1
<RX_1>CCn1c(-c2ccc(NC(=O)C3CC3)cc2)c(C#N)c2ccc(OCCCl)cc21
<RX_1>Cc1ccccc1-c1nc(C(=O)Oc2cccc(C(=O)OCc3ccccc3)c2)c(CCC23CC4CC(CC(C4)C2)C3)[nH]1
<RX_1>Nc1nnc(Oc2cc(F)cc(F)c2)c(-c2ccccc2)n1
<RX_1>COc1cc2c(Nc3cc(O)c(Cl)cc3F)c(C#N)cnc2cc1OCCCN1CCOCC1
<RX_2>CCCCC1CC(CN(C=O)OCc2ccccc2)(C(=O)NNc2nccc(C(F)(F)F)n2)C1
<RX_3>CC(C)(C)OC(=O)NN1CC=C(c2ccc(Cl)cn2)CC1
<RX_6>O=C(O)c1ccc2nc(-c3ccccc3)c(N3CCC[C@@H]3C(F)(F)F)nc2c1
<RX_1>CNc1nc(Nc2ccc(C(=O)OC)cc2OC(F)F)ncc1Cl
<RX_2>CC(C)CC[C@H](O)[C@H](CC1CCCCC1)NC(=O)[C@H](Cc1c[nH]cn1)NC(=O)OC(C)(C)C
<RX_1>COc1cc(N2CCC(Oc3ccc(-c4ccccc4)cc3)C2=O)ccc1OCOCC[Si](C)(C)C
<RX_3>CCOC(=O)C1(NC(=O)c2cccc(C)c2C2=CCCC2)Cc2ccc(F)cc2C1
<RX_2>CC(=O)Nc1cc(N2C(=O)C(C)(C)Oc3cc(NS(C)(=O)=O)ccc32)ccc1F
<RX_2>COC(=O)c1cc(F)cnc1Cl
<RX_1>Cc1nnc2n1-c1c(F)cccc1N(c1ccc(Cl)cc1)CC2
<RX_1>CCOC(=O)CNc1ccc(OCC(F)(F)C(F)F)cc1
<RX_1>c1cncc(Cn2ccc3ccccc32)c1
<RX_3>O=C(NC1CC1)c1cccc(-c2ccc(C3CCCN3C(=O)OCc3ccccc3)cc2)c1
<RX_7>COc1cccnc1-c1cccc(N)c1
<RX_1>Cn1ccc2c(C=O)cccc21
<RX_6>Oc1ccc(-c2ccc(Br)c3ccccc23)cc1
<RX_1>CCCn1c(N)c(NC(=O)C23CC4CC(CC2C4)C3)c(=O)n(CC(C)=O)c1=O
<RX_3>COc1cccc(-c2cccc(-c3cccc(-c4cc(C)ccc4O)n3)n2)c1O
<RX_6>COc1cccc(Oc2cccc(C(=O)O)c2)c1
<RX_2>Cn1cc(C(=O)Nc2cccc(Oc3ccc4nc(NC(=O)C5CC5)cn4n3)c2)nn1
<RX_2>O=C(Nc1ccc(Cl)cc1)c1ccccc1[N+](=O)[O-]
<RX_8>COc1nc2ccc(C(=O)c3cnnn3C)cc2c(Cl)c1Cc1ccc(C(F)(F)F)cc1
<RX_7>CC(=O)CCc1cc(F)c2ncc(C(=O)NCc3ccc(Cl)cc3)c(O)c2c1
<RX_3>COc1ccc2c(c1CCCC1CCN(C(=O)OC(C)(C)C)CC1)O/C(=C\c1n[nH]c3ccccc13)C2=O
<RX_2>O=S(=O)(NCCN1CCC(Oc2ccc(F)c(F)c2)CC1)c1ccc(-c2ccccn2)s1
<RX_1>O=Cc1cc(Sc2ccccc2)c(-c2ccccc2F)o1
<RX_3>CCN(Cc1cccc(-c2ccc(C=C3SC(=O)NC3=O)cc2)c1)C(=O)OC(C)(C)C
<RX_7>Nc1cccc2c1C(=O)c1cc([N+](=O)[O-])ccc1C2=O
<RX_2>O=S(=O)(OCC(F)(F)C(F)F)C(F)(F)C(F)(F)C(F)(F)C(F)(F)F
<RX_3>COc1cc(-c2csc3c(-c4ccsc4C=O)cnc(N)c23)ccc1NC(=O)c1cc2ccccc2n1C
<RX_7>COc1ccc(CNc2ccc3c(CO)nn(Cc4ccc(OC)cc4)c3n2)cc1
<RX_6>CCCCCCCCCCCCCCCCCCOc1cc(OCCCOc2ccc(S(C)=O)cc2)cc(C(=O)O)c1
<RX_1>CCOC(=O)c1c[nH]nc1NCc1ccccc1
<RX_1>CC(CCO)CCOCCCCCCBr
<RX_6>c1cc(OCCCN2CCCCC2)ccc1CN1CCCNCC1
<RX_9>Nc1cnc(-c2ccccc2)cn1
<RX_3>OC(c1cncc(-c2ccc3c(c2)CCc2nncn2-3)c1)(C(F)(F)F)C(F)(F)F
<RX_2>CCOC(CC(=O)N1CCN(C(=O)OCc2ccccc2)CC1)OCC
<RX_6>CCc1nnc(CC(=O)O)s1
<RX_7>CCOC(=O)CCc1ccc(OCC)nc1Oc1ccc(Cl)cc1Cl
<RX_6>O=C(Nc1ccc(N2CCNCC2)cc1)c1ccccc1-c1ccc(C(F)(F)F)cc1
<RX_3>CC(C)(C)OC(=O)N1CCC(n2cc(-c3cc4cc[nH]c4nn3)cn2)CC1
<RX_1>COc1cc(OCc2cccc(-c3ccc(C(=O)N(C)C)cc3)n2)c2cc(-c3cn4nc(OC)sc4n3)oc2c1
<RX_6>NC(=O)c1c(Oc2cccc(CNS(N)(=O)=O)c2)cc(F)c(F)c1Nc1ccc(I)cc1F
<RX_1>Cn1c(Cl)c(Cl)c(C(=O)c2cc(C(C)(C)C)c(O)c(C(C)(C)C)c2)c1Cl
<RX_1>Cc1c[n+]([O-])c(N[C@H]2CC[C@@H](NC(=O)c3ccc(F)c(Cl)c3)CC2)cc1[N+](=O)[O-]
<RX_1>C=Cn1cc(C(=O)OCC)c(=O)c2cc(F)c(N3CCC(NC(=O)C(F)(F)F)C3)nc21
<RX_6>Clc1ccc2c(c1CSc1ccc(-c3csc(NCC4CC4)n3)cc1)CCNCC2
<RX_1>CC(C)(C)OC(=O)N1CCN(c2ncnc3[nH]cc(-c4ccccc4Cl)c23)CC1
<RX_1>COc1ccccc1CCCCOCCCCCCBr
<RX_3>Fc1ccc(-c2ccc3c(c2)C2(CCCCC2)C(=NOCc2ccccc2)N3)cc1
<RX_2>CCCCCCC(=O)NCCc1ccccc1Cl
<RX_3>CCOC(=O)c1cccc(Nc2c(C(N)=O)cnc3cc(-c4cc(F)ccc4F)ccc23)c1
<RX_2>O=C1O[C@]2(CCN(C(=O)C3(c4ccc(-n5cccn5)cc4)CC3)C2)c2ccncc21
<RX_6>COC(=O)[C@H](C)NC(=O)[C@@H](NC(=O)[C@@H](N)Cc1ccc(O)cc1)C(C)C
<RX_8>O=Cc1ccc(COc2ccccn2)cc1
<RX_8>O=S(CC(Cn1ccnc1)OCc1ccc(Cl)cc1Cl)c1ccc(Cl)cc1
<RX_2>C[C@H](OC(=O)c1ccc([N+](=O)[O-])cc1)[C@H]1COC[C@@H](c2ccc(Cl)cc2)N1
<RX_1>CC(C)(C)OC(=O)N1CCC(Nc2ncc(-c3ccc(F)cc3)o2)CC1
<RX_7>CC[C@@H](c1ccccc1)N(Cc1ccc(CO)cn1)S(=O)(=O)c1ccc(Cl)cc1
<RX_6>Cn1c2c(c3ccc(-n4ccc(OCc5ccccc5)cc4=O)nc31)CCNCC2
<RX_1>COc1cc(OC)c(F)c(N2Cc3cnc4c(cc(CN5CCOCC5)n4S(=O)(=O)c4ccccc4)c3C(C)(C)C2=O)c1F
<RX_2>CC(=O)Nc1ccc(-c2ccc(C(=O)O)c(=O)[nH]2)cc1
<RX_2>CC(C)(C)C(=O)N1C(=O)[C@@](C)(C(=O)O)C[C@H]1Cc1ccc(-c2ccccc2)cc1
<RX_7>CCOC(=O)C(C)Cc1ccc(-n2nc(C(C)(C)C)cc2N)cc1
<RX_1>COC1CCN(CC2=Cc3c(ncnc3Nc3ccc(Oc4cccc(C(=O)NC(C)(C)C)c4)c(Cl)c3)NCC2)CC1
<RX_1>CCOC(=O)c1cn(C)c2cnc3cc(N4CCCC(C)(C)C4)c(F)cc3c2c1=O
<RX_3>Cn1cnc2c(C#N)nc(-c3ccc(OCCO)c(C(F)(F)F)c3)cc21
<RX_2>Cc1cc(-n2cnn(CCC3CC3)c2=O)sc1C(=O)NCc1cccnc1
<RX_1>CC(=O)NCC1CCN(CC2COc3ccccc3O2)CC1
<RX_4>CC(C)(C)c1nc(N)sc1C#N
<RX_1>Cc1cc(C(=O)N2CCN(Cc3ccccc3)CC2CCNC(C)C)c(-c2ccccc2)n1-c1ccccc1
<RX_2>COc1ccc(S(=O)(=O)NC(CC(=O)OCc2ccccc2)C(=O)OC(C)(C)C)cc1
<RX_6>Nc1cn2cc(Br)ccc2n1
<RX_4>Cc1nc2sc3c(c2c(N2CCCCC2)c1C(=O)C1CC1)CCC3
<RX_4>O=C(O)c1ccc(-c2csc(Nc3cccnc3)n2)cc1
<RX_1>c1ccc(Oc2nc3ccccc3c3c2ncn3CCOCc2ccncc2)cc1
<RX_4>COC(=O)CSc1scnc1-c1ccc(C)cc1Cl
<RX_6>O=C1/C(=C/c2c[nH]c3ccc(Br)cc23)Oc2c1ccc(O)c2CN1CCNCC1
<RX_1>CS(=O)(=O)N1CCN(Cc2ccc(O)cc2)CC1
<RX_2>Cc1ccccc1-c1cc2cnc(N)nc2nc1NC(=O)NC(C)(C)C
<RX_3>CCCCN(CCCC)c1ccc(/C=C/c2ccc(C=O)cc2)cc1
<RX_1>CCCC(=O)n1ccc(-c2sc(SC3CCCC3)c3c2CC(C)(C)CC3=O)n1
<RX_1>CN1CCC(Oc2ccccc2N2CCN(C(=O)OC(C)(C)C)CC2)C1
<RX_6>COCCCOc1cc2c(cc1F)-c1cc(=O)c(C(=O)O)cn1C(C(C)C)C2
<RX_2>CCOc1ccc(-c2cccc(OC)c2)cc1C(=O)N[C@@H](CCO)Cc1c[nH]c2ccccc12
<RX_6>CNCCCNC(=O)c1ccc(NCCCCCC(=O)N(C)CCN2CCC(OC(=O)Nc3ccccc3-c3ccccc3)CC2)cc1
<RX_1>CCOc1ccc(C(F)(F)F)cc1C1=NC(c2ccc(Cl)cc2)C(c2ccc(Cl)cc2)N1C(=O)c1ccc(CN2CCN(CCO)CC2)cc1
<RX_2>Cc1cccc(NC(=O)NC(C)C(O[Si](C)(C)C(C)(C)C)c2ccc3ncnn3c2)c1
<RX_3>O=S(=O)(NCCO)c1cc(C#Cc2cnn3c(C(F)F)cc(-c4ccc(C(F)(F)F)cc4)nc23)c(F)cc1F
<RX_4>Cc1nc(-n2cc(-c3ccccc3)nn2)sc1C(=O)NCc1ccccc1
<RX_1>COc1cc(N2CCc3ccccc3C2)cc(OC)c1NC(=O)CC(C)(C)C
<RX_6>NC(=O)c1ccc(Oc2ccc3c(c2)CNCC3)nc1
<RX_6>CCCc1c(CCCC(=O)O)cccc1-c1noc(-c2ccc(OC(C)C)c(C#N)c2)n1
<RX_2>Cc1ccc(NC(=O)c2cc(N3CCN(C)CC3)cc(S(F)(F)(F)(F)F)c2)cc1-n1ccn2nc(-c3cccnc3)cc12
<RX_3>O=C(O)Cn1nnc(-c2cc(N3CCC(Oc4cc(-c5ccc(OC(F)(F)F)cc5)ccc4Cl)CC3)no2)n1
<RX_7>Oc1ccc2c(c1)CCN2
<RX_3>CCOC(=O)/C=C(\C)c1ccc(CC(C)O)s1
<RX_7>Fc1ccc(C2=Nn3c(Cl)nnc3CC2)cc1
<RX_2>CCCn1nc2c(N)nc3ccccc3c2c1NCCC1CCN(C(C)=O)CC1
<RX_6>CC(=O)O
<RX_4>COc1ncc(N2CCOCC2)cc1Br
<RX_2>CCO/N=C(\c1ccc(Br)cc1)C1CCN(C2(C)CCN(C(=O)c3ccc4ccn(C)c4c3)CC2)CC1
<RX_1>COCCOCN1C(C)=C(C(=O)OC)C(c2cccc([N+](=O)[O-])c2)C(C(=O)OC)=C1C
<RX_3>Cc1c(C=C2C(=O)Nc3cccc(Br)c32)[nH]c2c1C(=O)N(CCN1CCCC1)CCC2
<RX_1>CC(C)C(N=Cc1ccc(Br)cc1)C(C)C
<RX_9>COc1c(C)c(C)c2c(c1C)CC1(CCC1)CN2c1ccc(Cl)cc1
<RX_2>O=C(c1cc2nccc(Cl)c2s1)N1CCC(O)C1
<RX_7>COc1cc(C)c(O)cc1NC(C)=O
<RX_1>C=CCCC[C@H]1CC[C@H](C(=O)Oc2ccc(OCC)cc2)CC1
<RX_6>CC1(C)CCC(C)(C)c2cc(-c3nccc(N4CCC(N)CC4)n3)ccc21
<RX_6>O=C(Nc1ccc(-c2ccnc(C(=O)O)c2)cc1F)OCc1ccccc1
<RX_1>CC(C)(C)OC(=O)N1CCC(NCc2cc([N+](=O)[O-])ccc2O)CC1
<RX_7>COc1cc(OC)c(CCS(=O)(=O)Cc2ccc(OC)c(O)c2)c(OC)c1
<RX_3>CCNC(=O)Nc1nc2cc(-c3cccnc3)ccn2n1
<RX_1>Cc1cccc(-n2c(C(=O)N3CCS(=O)(=O)CC3)cc3cc(C(=O)N4CCN(C5CCCC5)CC4)ccc32)c1
<RX_6>Cc1ccc(-c2nc3c(nc2-c2ccc(C)cc2)NCC(O)C3)cc1
<RX_1>Nc1cc(Oc2ccncc2)ccc1[N+](=O)[O-]
<RX_1>CCCS(=O)(=O)Nc1ccc(F)c(C(=O)c2cn(C(C)OC(=O)C3CCCC3)c3ncc(-c4ccc(Cl)cc4)cc23)c1F
<RX_6>CC(C)CCC[C@@H](C)[C@H]1CC[C@H]2[C@@H]3CC=C4C[C@@H](OCCCCCCN)CC[C@]4(C)[C@H]3CC[C@@]21C
<RX_7>Nc1ccc(-c2ccccc2F)nc1
<RX_1>CCC(=O)NC1=C(OCCOC)C(=O)c2ccccc2C1=O
<RX_2>Cc1cc(COc2ccc(C(O)C(C)(C)C(=O)NO)cc2)c2ccccc2n1
<RX_1>COCCOc1cc(OC2CCN(C)CC2)c2c(Nc3ccc(OCc4cccc(F)c4)c(Cl)c3)ncnc2c1
<RX_9>COc1cccc([C@H]2O[C@H](CC#N)C(=O)N(CC(C)(C)C)c3ccc(Cl)cc32)c1OC
<RX_2>Cc1ccc(S(=O)(=O)Nc2cccc([N+](=O)[O-])c2N)cc1
<RX_6>C[C@H](Oc1ccc(C#N)cn1)[C@H]1CNC[C@@H]1c1ccc(F)c(Cl)c1
<RX_1>CCOC(=O)Cc1cc(S(=O)(=O)c2ccc(CCNCc3ccccc3)cc2)ccc1O
<RX_7>CSCc1cccc2c(C(CCCO)c3ccc(Cl)cc3)c[nH]c12
<RX_3>O=C1N(Cc2ccccn2)c2cccc(-c3ccoc3)c2C12COc1cc3c(cc12)CCO3
<RX_7>Nc1cc(F)ccc1NCCCO
<RX_9>NC(=O)CS[C@H]1NC(=O)[C@H]1NC(c1ccccc1)(c1ccccc1)c1ccccc1
<RX_1>N=C(N)NN=Cc1cccc(C(F)(F)F)c1F
<RX_1>O=C1C(=Nc2ccc3[nH]ccc3c2)c2ccccc2N1c1ccccc1
<RX_2>CS(=O)(=O)c1cc(CNC(=O)c2cncc3c2cnn3-c2ccc(F)cc2)ccn1
<RX_3>N#C/C(=C\C=C\c1ccc(O)c(O)c1)C(=O)NCc1cccc(F)c1
<RX_2>O=C(Nc1ccccc1NC(=O)c1ccc2c(Br)c[nH]c2c1)OCC1CCN(c2ccncc2)CC1
<RX_1>CCCOc1c(OC)cc(C=O)cc1[N+](=O)[O-]
<RX_1>CC(CCc1ccccc1)=NNc1cc[nH]c(=O)c1
<RX_6>C[SiH](C)OC([C@@H]1[C@H](OC2CCCCO2)C[C@H](OC2CCCCO2)[C@@H]1C/C=C\CCCC(=O)O)C(C)(C)C
<RX_2>CC(C)(C)OC(=O)N1CCc2cc(C(=O)Nc3cnn(Cc4cccc5ccccc45)c3)ccc2C1
<RX_9>CCOC(=O)N1CC[C@H](c2cccc(-c3ccccc3)c2)[C@@H](O)C1
<RX_2>CC(C)(C)OC(=O)NC1=N[C@](C)(c2cc(Br)cc(NC(=O)c3ncc(Br)cn3)c2)COC1
<RX_4>O=C1COc2ccc(-c3cc(C(F)(F)F)nn3-c3cccc(C(F)(F)F)c3)cc2N1
<RX_1>CCOC(CNc1ccc(C(C)C)cc1)OCC
<RX_2>COc1cccc(NC(=O)NC2N=C(c3ccccc3)c3ccccc3N(CC(=O)N3CCCC3)C2=O)c1
<RX_6>NC(=O)C[C@H](Cc1ccc2ccccc2c1)OC(=O)[C@@H](N)CCCC(=O)OCc1ccccc1
<RX_1>COC(=O)C1CCCN1N=CCC(C)C
<RX_1>CCCc1c(OCCCCOc2ccc(C(=O)OC)cc2)ccc(C(C)=O)c1O
<RX_2>CN1C(=O)N(c2ncc(F)cn2)CC1C(=O)NCc1ccc(Cl)cc1Cl
<RX_7>COC(=O)c1ccc(CC2CCOC2=O)cc1
<RX_2>c1ccc([S+](c2ccccc2)c2ccccc2)cc1
<RX_2>CCOC(=O)c1cc(C#N)c(N2CC(C(=O)NS(=O)(=O)Cc3ccccc3F)C2)nc1OC
<RX_7>Cc1cc2cc(N)ccc2n1CCN1CCCC1
<RX_3>CCC[C@H]1CC[C@H]([C@H]2CC[C@H](c3ccc(OCC)nc3)CC2)CC1
<RX_3>CCOC(=O)c1ccnc(-c2cc(OC)c(Cl)c(OC)c2)c1
<RX_6>O=C(O)c1cncc(Oc2ccc([N+](=O)[O-])cc2Cl)c1
<RX_2>CSc1ccc(/C(=C\C2CCCC2)C(=O)Nc2nccs2)nc1
<RX_3>CCC(=O)c1ccc2c(c1)CCC(C)S2
<RX_3>Cn1cc(C=O)c2c(-c3ccccc3)cccc21
<RX_2>CN(C)C(=O)COc1cc(Cl)ccc1C(=O)NCCN1CCC(Oc2ccc(Cl)c(Cl)c2)CC1
<RX_9>Cc1noc(C)c1-c1c(-c2ccc(O)cc2)c2ccccc2n1C=NO
<RX_2>CCOC(=O)OC1C(N2CCC(C)CC2)C2=CC(OC2=O)C2C(CC3(C)OC13)OC(=O)C2C
<RX_1>CCCc1nc(C)n(-c2ccc3c(c2)CC(C)(C)O3)c(=O)c1Cc1ccc(-c2ccccc2C#N)cc1
<RX_5>COC(=O)CC1(CC(=O)OC)OCCO1
<RX_6>COc1cc(C(=O)N(C)c2ccc(C)cc2OCc2ccccc2)ccc1NC(=O)c1cccc2[nH]c(CN)nc12
<RX_9>NCc1cc2ncccc2s1
<RX_1>CC(C)(C)OC(=O)N1CCN(c2nc(-c3ccoc3)ns2)CC1
<RX_6>N#Cc1ccc(-c2cccc3nn4cc(-c5ccccc5)c(-c5ccc(C6(N)CCC6)cc5)nc4c23)cc1
<RX_6>CCN(CC)S(=O)(=O)N(CC(=O)O)Cc1cccc(OCCc2nc(-c3ccc(C(F)(F)F)cc3)oc2C)c1
<RX_2>C=CCc1cc(OCC(=O)OCC)ccc1O
<RX_2>CCCOc1ccc(-c2cc(C(C(=O)NC)n3cc4nc(-c5cccc(F)c5F)nc-4cn3)on2)c(C(F)(F)F)c1
<RX_1>CCOC(=O)CC(OCC)c1ccc(OCc2cccc(OC(F)(F)F)c2)cc1
<RX_1>CCc1cccc(CC)c1CNc1cccc2nc(C)[nH]c12
<RX_2>Cc1ccc(S(=O)(=O)N[C@H](C(=O)NC(Cc2ccccc2)C(O)C(Cc2ccccc2)NC(=O)OC(C)(C)C)C(C)C)cc1
<RX_2>O=C(c1ccc(Br)cc1F)N1CC(F)(F)C1
<RX_1>CC(C)(C)OC(=O)NCC1CN(c2ccc(C(F)(F)F)cc2)CCO1
<RX_7>CCOC(=O)CCCOc1cccc(CCCCCCOc2cc(N)cc(-c3ccc4c(c3)OCO4)c2)c1CCC(=O)OCC
<RX_1>COc1cc2c(Oc3ccc4[nH]c(C)cc4c3)ncnc2cc1OCCCN1CCCC1
<RX_1>CCNc1ncccc1Nc1ccccc1
<RX_7>COC(=O)c1cccc(Cn2ccc(N)n2)c1
<RX_1>CC(=O)N1CCC(c2c3ccc(F)cc3nn2Cc2ccccc2)CC1
<RX_2>Cc1cccc(-c2sc(C)nc2C(=O)N2C[C@@H]3C[C@@H]3[C@H]2CNC(=O)c2ccc(C#N)cc2)c1
<RX_7>CC(C)(C)OCCOc1cc(NC(=O)OC(C)(C)C)c(N)cc1C#Cc1ccc(F)cc1
<RX_1>CCC1C=C(C)C(F)C(C)CC(OC)C2OC(O)(C(=O)C(=O)N3CCCCC3C(=O)OC(C(C)=CC3CCC(N=[N+]=[N-])C(OC)C3)C(C)CCC1=O)C(C)CC2OC
<RX_7>CC[C@H](N)[C@@H](O)c1ccc(OC)cc1
<RX_2>O=[N+]([O-])c1ccccc1S(=O)(=O)NC1CCCCC1
<RX_1>C[C@H]1COCCN1C[C@H]1CN(S(=O)(=O)c2cccs2)CCN1c1ccc(C(O)(CO)C(F)(F)F)cc1
<RX_2>O=C(Nc1ccncc1)C1=C(O)CCn2c1nc1ccccc12
<RX_6>CCCc1nc(C(C)(C)O)c(C(=O)O)[nH]1
<RX_2>Cc1c(-c2ccccc2)nc2cc3c(cc2c1C(=O)N[C@@H](C)C1CCCCC1)OCCO3
<RX_6>N#Cc1nc(C(=O)NCC[C@H](N)C(=O)O)c(O)c2ccc(Oc3ccccc3)cc12
<RX_3>CC(C)Cn1c(-c2c(F)cccc2F)c(Cl)nc(-c2ccccn2)c1=O
<RX_3>CC(C)(C)OC(=O)Cc1ccc2c(c1)S(=O)(=O)N(COCC[Si](C)(C)C)C2=O
<RX_1>COCc1cc(Br)ccc1Cl
<RX_10>CCOC(=O)C(=O)C(Br)C1CC1
<RX_7>COc1ccc(C(O)c2cc(OC)c(OC)c(OC)c2)cc1
<RX_1>CC(C)CCSc1ccc(Br)cc1
<RX_5>CC(C)(C)OC(=O)NCCSSCCN
<RX_6>Cn1c2c(c(-c3cccc(OC(=O)c4cccs4)c3)c1-c1ccnc(N)n1)C(=O)NCC2
<RX_2>Cc1c(C)c2c(c(C)c1O)CCC(C)(C(=O)NCCCn1ccnc1)O2
<RX_2>CCOC(=O)C1(NS(=O)(=O)c2ccc(Oc3ccc(F)cc3)cc2)CCOCC1
<RX_7>COc1ccc(OC)c(-c2ccc(/C(C)=C/CO)cc2)c1
<RX_1>C[N+]1(Cc2ccccc2)CCN(c2nc3ccccc3o2)CC1
<RX_1>CCOc1ccc(OC)c2c1C(Cc1ccc(OC)c(OC)c1)N(CC(=O)NCc1ccccn1)CC2
<RX_6>CCCCC(Cc1ccc(OCCNC(=O)c2ccc(-c3ccccc3OC)cc2)cc1)C(=O)O
<RX_1>CC=CCNc1ccc(Cl)c(C(C)C)c1
<RX_1>Cn1n[n+](COc2ccc3ccccc3c2)cc1-c1ccccc1
<RX_8>CCOC(=O)c1csc(SCCN2C(=O)OC[C@@H]2C=O)n1
<RX_1>CCCCN(CC)c1c([N+](=O)[O-])cc(C(F)(F)F)cc1[N+](=O)[O-]
<RX_1>CCC1CC(OCc2ccc(OC)cc2)CC1c1nnc2cnc3c(ccn3COCC[Si](C)(C)C)n12
<RX_2>O=C(CCCc1nc2ccccc2c(=O)[nH]1)N[C@H]1CC[C@H](Oc2ccc(Cl)cc2)CC1
<RX_2>CS(=O)(=O)OCCC#Cc1cccc(CF)n1
<RX_1>CCCCCCCCOC(C)C(=O)OCC
<RX_6>CCOC(=O)C1=C(C)NC(=O)N(C(C)=O)C1c1cc([N+](=O)[O-])ccc1O
<RX_3>CC(C(=O)OC(C)(C)C)c1ccc(C=C2SCCCC2=O)cc1
<RX_1>CCOC(=O)c1ccccc1Oc1ccc2c(c1)CC[C@H](CNC(=O)OC(C)(C)C)O2
<RX_8>O=Cc1[nH]cnc1-c1ccccc1
<RX_2>CC(C)OC(=O)N1CCN(C(=O)Nc2noc3ccccc23)CC1
<RX_6>Cc1ccccc1C(CCC(=O)O)Oc1cc(OCc2ccsc2)cc(F)c1C#N
<RX_2>O=C(c1cc(F)cnc1Oc1ccc(F)c(Cl)c1)N1CCCc2ccccc21
<RX_3>COc1ccc(-c2ccc(C)c([N+](=O)[O-])c2)cc1
<RX_1>COCCN1CCc2ccc(Nc3ncc(Cl)c(N[C@@H]4CCCC[C@H]4N(CC#N)S(C)(=O)=O)n3)cc2CC1
<RX_2>O=C(OCCOP(=O)(OCc1ccccc1)OCc1ccccc1)Oc1ccc([N+](=O)[O-])cc1
<RX_2>CCCNC(=O)N1C[C@@H](N(C)C(=O)N(C)c2cc(C(F)(F)F)cc(C(F)(F)F)c2)[C@H](c2ccc(F)cc2)C1
<RX_1>COc1ccc2c(OCCn3nc(Cl)ccc3=O)ccnc2c1
<RX_2>CC(C)c1nc2ccccc2n1Cc1ccc(NC(=O)CC2NC(=O)NC2=O)cc1
<RX_6>O=P1(c2ccccc2)CCNCC1
<RX_3>Brc1cncc(C2COC2)c1
<RX_6>COC(=O)c1coc2cc(O)ccc12
<RX_6>C=CCCN1CCN(c2nc(C)c(C(=O)O)s2)C1=O
<RX_1>COC(=O)CNc1cc2cc(OC)ccc2cc1OCc1ccccc1
<RX_6>O=C(O)c1cc2cc(N3CCN(C4CCCC4)CC3)ncc2[nH]1
<RX_2>CCC(F)(CC)CN1CCC(COc2ccc(-c3ccc(C(=O)N4CCC[C@@H](O)C4)cc3)cc2)CC1
<RX_1>N#Cc1cc(C=O)ccc1Oc1ccc(Cl)c(F)c1
<RX_6>COc1ccc(CN(c2nc(Nc3cc(C#N)cc(N4CCC5NCCC5C4)c3Cl)nn3c(C#N)cnc23)C2CC2)cc1
<RX_7>CCCCC(=N)NC(=O)Nc1ccc(N)cc1
<RX_6>O=C(Nc1nc(-c2ccco2)c(-c2ccncc2)s1)C1CCNCC1
<RX_9>[N-]=[N+]=Nc1ccc(N2CC(CO)OC2=O)cc1F
<RX_6>O=C(O)c1csc(N2CCC(O)CC2)n1
<RX_1>COc1ccc(-n2c(=O)n(OCc3ccccc3)c(=O)c3cc(F)c(N4CCN(C)CC4)cc32)cc1
<RX_9>COc1ccc(C=C(C)C(=O)c2cc(OC)c(OC)c(OC)c2)cc1NC(=O)CN
<RX_7>Nc1cnccc1Nc1ccccc1
<RX_1>CN1CC[C@H](NC(=O)OC(C)(C)C)C1
<RX_3>CC=C[C@H]1CC[C@H](c2ccc(-c3ccc(F)c(F)c3)cc2)CC1
<RX_2>Cc1cccc(F)c1C(=O)N[C@H](c1ccccc1)C12CCC(CC1)N2C
<RX_2>COc1ccc(C(=O)Nc2ccccc2C(=O)NCCc2ccccc2)cc1Cl
<RX_2>CC(=O)Nc1c(I)c(C(=O)Cl)c(I)c(C(=O)Cl)c1I
<RX_2>CC(C)c1ccc(OCC(=O)N2C(=O)OC[C@H]2Cc2ccccc2)cc1
<RX_9>O=S(O)c1cccc2ccccc12
<RX_7>Cc1cc(Nc2nccc(C(F)(F)F)n2)cc(-c2cnc(CO)s2)c1
<RX_1>N#Cc1ccc2c(c1)N(CCN1CCC(NC/C=C/c3cc(F)ccc3F)CC1)C(=O)CO2
<RX_6>NC(=O)c1oc2ccc(Br)cc2c1NC(=O)[C@@H](N)Cc1ccccc1
<RX_1>Cc1ccc(S(=O)(=O)n2cc(C)c3c(Nc4ccc5cn[nH]c5c4)nc(Cl)nc32)cc1
<RX_1>COCCOc1ccc(CN2CCC(O)(C(c3ccc(OC(F)(F)F)cc3)c3ccc(OC(F)(F)F)cc3)CC2)cc1
<RX_1>CN1CCN(CCCOc2ccc(OCc3ccccc3)c(C(=O)Nc3cc(-c4ccccc4)ccc3C(=O)OC(C)(C)C)c2)CC1
<RX_1>COc1ccc(OCC#N)cc1OC
<RX_7>Cc1nc(C)c(C2CCc3cc(-c4c(C5CCCCC5)c5ccc(C(=O)O)cc5n4CC(=O)N4CCOCC4)ccc3N2)s1
<RX_2>CCCN1CC[C@@H](c2ccc(NS(=O)(=O)c3ccc(SC(F)(F)F)cc3)cc2)C1
<RX_10>O=[N+]([O-])c1cccc2nc(CBr)ccc12
<RX_2>NC(=S)NC(=S)Nc1ccccc1
<RX_1>Fc1ccc(CSc2ccc(Br)cn2)cc1
<RX_2>Nc1nc(N)c2c(N3CCN(S(=O)(=O)c4ccc(F)cc4)CC3)cccc2n1
<RX_2>COCC(=O)N[C@H]1CC[C@H](NC(=O)c2c(C)[nH]c3c(-c4ccc(F)cc4OCC4CC4)ncnc23)CC1
<RX_9>COC(=O)c1ccc(-c2cc(I)n(-c3ccc(C(=O)N4CCN(C)CC4)cc3)n2)cc1
<RX_1>CCc1c(F)cccc1N1CCN(CCCCOc2ccc3c(n2)NC(=O)CC3)CC1
<RX_3>CCNC(=O)Nc1cc(-c2cnn(CCN3CCOCC3)c2)c(-c2cncc(-c3n[nH]c(=O)o3)c2)cn1
<RX_1>COC(=O)C(C)(C)CNC1CCCC1
<RX_7>CCOC(=O)C(N)C(OCC)OCC
<RX_2>CC(=O)Nc1sc2c(c1-c1nc3cc(Cl)ccc3s1)CCN(C(=O)OC(C)(C)C)C2
<RX_6>O=C(O)CCCN1CCC(O[C@@H](c2ccc(Cl)cc2)c2ccccn2)CC1
<RX_1>O=C1COc2ccc3ccccc3c2N1
<RX_6>CC(C)(C)OC(=O)CC1CCC(C(=O)O)CC1
<RX_1>CCCCCCCOc1ccc(C=O)cc1
<RX_2>Cc1ccc(NC(=O)C2CC2)cc1Br
<RX_6>Cc1c(-c2ccnc(N)n2)sc2ccc(Sc3cccc(O)c3)cc12
<RX_3>COc1c(NN=C2C(=O)N(c3ccc(C)c(C)c3)N=C2C)cccc1-c1cccc(C(=O)O)c1
<RX_2>CC(C)(C)OC(=O)c1ccc(-c2ccccc2)cc1NC(=O)c1ccc(-c2ccccc2)nc1
<RX_2>CNC(=O)[C@H](CC(C)(C)C)NC(=O)c1cccc(-c2cccc(Cl)c2)n1
<RX_9>N#Cc1ccc(-c2ccc(O)cc2)cc1
<RX_2>COc1cccc(C(=O)Nc2cc(C(=O)NCc3ccccc3)ccn2)c1
<RX_5>CC(C)(C)OC(=O)CCN(CC(=O)OCc1ccccc1)C(=O)OC(C)(C)C
<RX_1>C#CCOc1ccc(CCC(=O)NCc2ccc(COc3ccccc3)cc2)cc1OC
<RX_1>O=C1CCC(N2Cc3c(OCc4cccc(CN5CCN(S(=O)(=O)C(F)(F)F)CC5)c4)cccc3C2=O)C(=O)N1
<RX_6>CC(C)(CC1CCN(c2ccc([N+](=O)[O-])cn2)CC1)C(=O)O
<RX_1>CC(C)N(Cc1ccc(-c2cccc(S(C)(=O)=O)c2)s1)S(=O)(=O)c1ccccc1C(F)(F)F
<RX_6>O=C(O)[C@@H]1CNCCN1C(=O)C(c1ccccc1)c1ccccc1
<RX_6>C#CCN(C(=O)c1ccc(Cl)cc1Cl)C(Cc1ccccc1)C(=O)O
<RX_2>O=C(CC12CC3CC(CC(C3)C1)C2)Nn1nc(C2CCCCC2)c2ccccc2c1=O
<RX_2>COc1ccc(C(=O)Nc2ccc(F)c(F)c2)cc1NC(=S)Nc1cc(Cl)cc(Cl)c1
<RX_3>CCCCCCC#Cc1cscc1Br
<RX_1>C#CCOc1ccccc1C1CC(c2csc(C3CCN(C(=O)Cn4nc(C(F)F)cc4C(F)F)CC3)n2)=NO1
<RX_7>CC(CO)C1CCN(C(=O)OC(C)(C)C)CC1
<RX_6>CCOc1ccc(O)cc1C#N
<RX_5>CC(C)(C)OC(=O)N1CCN(c2ccc(N)c(Cl)c2)CC1
<RX_1>CCOC(=O)CCCCCCn1c(C)nc(-c2ccccc2)c1-c1ccccc1
<RX_6>O=C(O)c1cccc(Cc2c(-c3ccccc3)nn3cc(F)ccc23)n1
<RX_6>NC(Cc1ccccc1)C(=O)N1CCN(c2ccc(F)cc2)CC1
<RX_2>CCOC(=O)N1CC=C(c2cc(C)cn3nc(Nc4ccc(-n5cnc(C)c5)c(OC)c4)nc23)CC1
<RX_1>COCCCN(C(C)=O)c1cc(CO)ccc1C
<RX_3>Brc1cc(-c2cccnc2)cc(-c2nc3ccccc3s2)c1
<RX_7>COc1ccc2c(c1)C(CCN)=C2
<RX_1>COC(=O)c1cc(C=Cc2ccc(S(=O)(=O)O)cc2)ccc1OC(C)=O
<RX_2>COc1ccc(-n2cnnn2)cc1C(=O)N1CC[C@](CCOS(C)(=O)=O)(c2ccc(Cl)c(Cl)c2)C1
<RX_7>CCOC(=O)CC(c1ccc(CC)cc1)n1cnc2ccccc21
<RX_1>COC(=O)c1cc(OCCC2(CCN3CCC(Nc4ccc(C)cc4)CC3)CCCCC2)cc(C(=O)OC)c1
<RX_2>O=C(NCCN1CCOCC1)c1ccc(Cl)cc1
<RX_6>CC(C)(C)n1nc(C(F)F)c(C(=O)O)c1C(F)F
<RX_6>CCN1CCC(C(=O)NO)(S(=O)(=O)c2ccc(-c3ccc(OC(F)(F)C(F)F)cc3)cc2)CC1
<RX_3>COC(=O)/C=C/c1ccc(C(=O)OC)cc1Br
<RX_3>Nc1cc(-c2cncc(-c3cnn(C4CCOCC4)c3)c2)cc(-c2ccccn2)n1
<RX_1>FC(F)(F)c1ccc(/C=C/c2nc(COc3cnc(CCCCn4cncn4)cn3)co2)cc1
<RX_1>CCCCNc1nc(N)c2nc(OC)n(CCCN3CCN(CC4CC4)CC3)c2n1
<RX_2>O=C(Oc1ccc(S(=O)(=O)Nc2ccccc2)cc1)c1ccc(CCBr)cc1
<RX_3>Cc1cc(C)c(NCc2ccc3ccccc3c2-c2cccc(C(C)(C)Nc3c(C(C)C)cccc3C(C)C)n2)c(C)c1
<RX_6>Cc1nc(N2CCN(CC3CCCCO3)C2=O)sc1C(=O)O
<RX_1>CCOC(=O)Cn1ccc(-c2nc(N3CCC(Oc4cc(F)ccc4Br)CC3)no2)n1
<RX_3>CCCCCCCCOc1ccc(-c2ccc(Br)cc2F)cc1F
<RX_1>CC(C)(C)OC(=O)N1CCC(=CCN2C(=O)c3ccccc3C2=O)CC1
<RX_4>CN(Cc1cn(C23CC4CC(CC(C4)C2)C3)nn1)Cc1cccs1
<RX_4>O=C1C2=C(CCCC2)C(=O)N1c1ccccc1/C=C/c1n[nH]c2ccccc12
<RX_7>CC(C)(C)[Si](OCC(F)CO)(c1ccccc1)c1ccccc1
<RX_1>COc1cc2c(-c3cc4cccnc4n3S(=O)(=O)c3ccc(C)cc3)cn(C)c2cc1OCCN1CCC(O)CC1
<RX_3>Cc1ccc(C(=O)Nc2ccc(CN3CCN(C)CC3)c(C(F)(F)F)c2)cc1C#Cc1cncc2nc[nH]c12
<RX_3>CC(C)(C)[Si](C)(C)OC(CCCCCCc1ccccc1)c1nc(-c2cccnc2)co1
<RX_1>C1=C(COc2ccccc2)OCCC1
<RX_3>CCOC(=O)c1cccnc1-c1ccc(C(F)(F)F)cc1
<RX_2>COc1ccc(CC(=O)N(CCc2ccccc2)C2CCN(C(=O)OC(C)(C)C)CC2)cc1
<RX_1>COC(=O)c1ccc(Oc2cccc(F)c2)c(Br)c1
<RX_2>O=C(Nc1ccc(C(=O)N2Cc3ccccc3Cc3ccccc32)cc1)c1ccc(C(F)(F)F)cc1
<RX_3>NS(=O)(=O)c1ccccc1NS(=O)(=O)CCc1ccc(C#CC2CCCCC2)nc1
<RX_6>NC(=O)c1cnc(Oc2ccc(CNCCc3ccccc3)cc2)cn1
<RX_9>c1cc(C2CC(CN3CCCC3)C2)ccc1CN1CCCC1
<RX_2>Cc1cc(-n2ncnn2)cc2ccc(=O)[nH]c12
<RX_1>N#Cc1ccc(N(Cc2ccc(OCc3ccccc3)c(F)c2)n2cnnc2)cc1
<RX_1>COc1cc([N+](=O)[O-])ccc1SC
<RX_7>CC(C)(C)OC(=O)NCCC[C@@H](CO)NC(=O)OCc1ccccc1
<RX_9>N#CCc1csc(N)n1
<RX_1>O=[N+]([O-])c1ccc(CN2CCN(c3ccc4nnc(C(F)(F)F)n4n3)CC2)cc1
<RX_1>CN1C[C@@H](O)C[C@@H](c2ccc(C(F)(F)F)cc2)C1
<RX_6>C[C@@H](NCC1CN(c2c(F)cc(C(=O)O)cc2F)CCC1c1ccccc1)c1cccc2ccccc12
<RX_1>CCOC(=O)c1cncnc1Oc1cc(Cl)ccc1Cl
<RX_2>CC(C)N(C=Nc1ccncc1OC(=O)N(C)C)C(C)C
<RX_2>COc1cc(-c2nc(C)c(C(=O)NN)s2)cc(OC)c1OC
<RX_9>CC(C)[C@@H]1CC[C@@H](C)C[C@H]1OCCN(C)CCN=[N+]=[N-]
<RX_2>CC(C)(C)OC(=O)CCC(CP(=O)(CNC(=O)c1ccccc1)OC(C)(C)C)C(=O)OC(C)(C)C
<RX_3>C(C=Cc1ccccc1OCc1ccccc1)=Cc1ccccc1
<RX_3>COC(=O)c1nc(-c2ccc(Cl)c(C(=O)OC(C)(C)C)c2)ccc1Cl
<RX_1>Cc1noc(-c2ccc(Br)cc2)c1NC1Cc2ccccc2C1
<RX_4>O=c1[nH]cnc2c(Br)cc(Cl)cc12
<RX_6>O=C(O)CCCCc1ccc2cncn2c1
<RX_8>O=C(COc1ccccc1)NC1C(=O)N2C(C(=O)OCc3ccccc3)N(S(=O)(=O)C(F)(F)F)CS(=O)C12
<RX_3>COc1ccc(-c2cccc(NC(=O)COCC(=O)Nc3ccc(Cl)cc3C(=O)O)c2)c(OC)n1
<RX_5>CC(C)(C)OC(=O)N[C@H]1CCc2cc(Br)ccc21
<RX_2>Cc1nc2c(N)nc3ccccc3c2n1CCOCCNC(=O)NC1CCCCC1
<RX_6>O=C(O)C1CCc2c([nH]c3ccc(Cl)cc23)C1
<RX_7>CN(C)S(=O)(=O)c1c(Cl)ccc(N)c1O
<RX_6>Nc1ncnc2c1c(-c1ccc(Oc3ccccc3F)cc1)nn2[C@@H]1CCCNC1
<RX_1>CN1CCC(COCc2cc(C(F)(F)F)cc3cnn(C)c23)(c2ccc(F)cc2)CC1
<RX_1>[N-]=[N+]=NCC(Cc1ccccc1)OCc1ccccc1
<RX_1>CC(C)(C)OC(=O)NC1=N[C@]2(c3cc(NC4CCCC4)ccc3F)OCC[C@@H]2CS1
<RX_6>CC(C)c1c(C(=O)Nc2ccccc2)c(-c2ccccc2)c(-c2ccc(F)cc2)n1CCC=O
<RX_3>COC(=O)c1c(C)n(COCC[Si](C)(C)C)c2c(-c3cc(C)ccc3OCC3CC3)nc(C)nc12
<RX_1>COC(=O)CCCCN(C)CC(=O)N1CCCC1c1cc(C(=O)Nc2ncc(F)s2)c(C)s1
<RX_8>CS(=O)C1(c2c(C#N)nn(-c3c(Cl)cc(C(F)(F)F)cc3Cl)c2N)CC1(F)F
<RX_2>COCC(=O)N1CCC[C@@H](NC(=O)c2c[nH]c3c(-c4c(OCC5CC5)ccc5c4OCO5)ncnc23)C1
<RX_9>CCCCCCCCCCCCCCCCCC[SiH](C)C
<RX_1>CCC(c1nc2snc(C)c2c(=O)n1Cc1ccccc1)N(CCCNC(C)C)C(=O)c1ccc(C)cc1
<RX_1>CC#CCOc1cc(Oc2ccc(F)cc2Cl)ncn1
<RX_4>Cc1nc(N)sc1-c1ccnc(Cl)c1
<RX_3>COc1ccc(COc2cn(-c3cc(-c4ccccc4)ccn3)ccc2=O)cc1
<RX_1>COC(=O)CN1C(=O)[C@@H](NC(=O)OC(C)(C)C)CNc2ccccc21
<RX_3>CCN(CC)CCCC(C)Nc1ncc2cc(-c3c(C)ccnc3OCc3ccccc3)ccc2n1
<RX_2>CCCC(CCC)(Oc1ccc(Cl)cc1C1CC(=O)NC(c2cc(F)ccc2C)C12C(=O)Nc1cc(Cl)ccc12)C(=O)NS(C)(=O)=O
<RX_1>CCc1nc(CN2C(=O)c3ccccc3C2=O)n(CC)c1Sc1cc(C#N)cc(C#N)c1
<RX_7>N#Cc1cnc2c(Cl)cc(N)cc2c1Nc1ccc(F)c(Cl)c1
<RX_4>CCCCOc1ccccc1N1CCN(C)CC1
<RX_1>Cc1cc(NC2(CO)CCCC2)ccc1[N+](=O)[O-]
<RX_1>COc1ccc(-c2nc3ccc(OC[C@H](C)NC(C)=O)cc3o2)cc1F
<RX_2>CC1(C)OB(c2cnn(C3CCN(S(C)(=O)=O)CC3)c2)OC1(C)C
<RX_5>CC(C)(N)CNC(=O)OC(C)(C)C
<RX_6>COc1cc(C=O)cc2c1OC(C)(C)C=C2CO
<RX_7>COc1cc(OC2CCN(C)CC2)ccc1N
<RX_7>C[C@]12CC[C@@H](O)C[C@H]1CC[C@@H]1[C@@H]2CC[C@]2(C)[C@@H](c3ccoc3)C[C@H]3O[C@@]312
<RX_2>Cc1cc(Nc2ncc(Cl)c(Nc3ccccc3S(=O)(=O)C(F)F)n2)c(OC(C)C)cc1C1CCN(C(=O)[C@@H]2CCCN2)CC1
<RX_1>CN(C)CCCN1CCC(c2noc3cc(F)ccc23)CC1
<RX_3>COc1ccc2nc(C)c3c(C)nc(CCC(F)(F)F)n3c2n1
<RX_1>COc1cnccc1C#N
<RX_2>Cc1ccsc1S(=O)(=O)NC(=O)Nc1ccc(Cl)cc1
<RX_1>Cn1cnc2nc(Cl)nc(NC3CCCCC3)c21
<RX_1>Cc1ccc2nc(N3CCC3)nc(NCc3ccc(NC(=O)C4CCN(Cc5ccccc5)CC4)cc3)c2c1
<RX_6>Oc1cc(Oc2ccccc2)ccc1Br
<RX_1>CCOC(=O)C1CCN(Cc2ccc3cc(O[C@H]4CC[C@H](C(C)(C)C)CC4)ccc3c2)CC1C
<RX_1>COc1nc2cc(C)c(C)cc2nc1N
<RX_6>C=CCCCC(CCC)C(=O)O
<RX_1>CN1CCN(C(=O)c2cccc(Nc3c(Nc4ccccc4Cl)c(=O)c3=O)c2O)CC1
<RX_2>CS(=O)(=O)OCCC(c1ccccc1)c1cccc2[nH]cc(C#N)c12
<RX_6>CN(C)C(=O)c1ccc(Nc2ncnc3c2c(F)cn3C2CCN(c3ncc(C(=O)O)cn3)CC2)c(F)c1
<RX_2>CC(=O)OC1CC(C)(C)N(OC(=NC2CCCCC2)N(C(C)=O)C2CCCCC2)C(C)(C)C1
<RX_6>Cc1cc(Oc2cnccn2)cc2c1C(CC(=O)O)OB2O
<RX_7>COC(=O)CC1CCn2c1cc1c(C(C)C)cc(F)cc12
<RX_2>Cc1nc2sccn2c1C(=O)NC[C@@H]1[C@H]2CC(C)C[C@H]2CN1C(=O)c1nc(N)sc1-c1ccccc1
<RX_2>CN1CCC(C(=O)NC2CCN(Cc3ccc4ncn(-c5nc(-c6cccc(Cl)c6)c(C(N)=O)s5)c4c3)CC2)CC1
<RX_6>CCNC(=O)c1ccc(-n2cc(C(=O)O)nn2)c(OCCCc2ccccc2)c1
<RX_9>CC1(CN)Cc2cc(Cl)cc(-c3ccccc3)c2O1
<RX_9>NC(=O)C(F)(c1ccc(C(F)(F)F)cc1)S(=O)(=O)CCC(F)(F)F
<RX_7>CC(C)(C)OC(=O)Nc1cccc(CCCO)c1
<RX_2>CN1CCN(C2CCc3cc(C(=O)NCCN4CCCC4)ccc3C2)CC1
<RX_3>CC(=O)C(=Cc1ccc(Cl)cc1Cl)C(N)=O
<RX_7>COC(=O)N(Cc1cc(C(F)(F)F)cc(C(F)(F)F)c1)Cc1cc(N)ccc1-c1cc(C(C)C)ccc1OC
<RX_10>CCOC(=O)CC(CCO)c1cnc(C)nc1
<RX_1>Cc1ccc(Sc2ccccc2)cc1[N+](=O)[O-]
<RX_1>C=C1CCn2nc(Nc3ccc(-n4ncnc4C)c(F)c3)nc2C(c2ccc(F)cc2)C1
<RX_1>CCc1cc(C#N)ccc1COc1ccnn1-c1cc(C(=O)OC)ccn1
<RX_2>Cn1ccc(-c2ccc(C(=O)N3Cc4cccnc4Nc4ccccc43)c(Cl)c2)n1
<RX_9>[N-]=[N+]=NCCON=C(C(=O)O)c1csc(NC=O)n1
<RX_2>CCN(CC)C(=O)n1nc(C(C)(C)C)cc1SC
<RX_6>COc1cccc(NC2(C(=O)O)CCN(CCc3ccccc3)CC2)c1
<RX_3>CN1CCCN(C(=O)CC2CCN(c3ncc(-c4cccnc4)cc3NC(=O)c3cccc(Cl)c3)CC2)CC1
<RX_2>COc1ccc(Cn2ccc3cc(-c4cc(C(=O)NC5CC5)ccc4C)ccc3c2=O)cc1
<RX_6>O=C(O)c1cccn(Cc2ccc3ccccc3c2)c1=O
<RX_1>CCc1cc2c(NCc3ccc(OC)c(OC)c3)nc(Cl)nc2s1
<RX_6>O=C(O)c1ccc(CC(=O)c2ccc(O)cc2)cc1
<RX_7>Nc1ccc2c(cnn2CCN2CCOCC2)c1
<RX_6>CC(C)(C)OC(=O)N1CCN(c2nc(CO)nc3c(F)c(Br)c(Cl)cc23)CC1
<RX_7>CC1(C)C(=O)C=CC1O
<RX_6>CN(c1nc(CC(=O)O)nc2sc3c(c12)CCCCC3)C1CC1
<RX_1>CC(C)=CCOc1ccc(OCC(C)N)cc1
<RX_3>C=Cc1ccc2c(NC(=O)CC3CCCCC3)c(Cl)ccc2n1
<RX_3>CC(=O)N1CC=Cc2c1ccc1c(=O)n(-c3ccc(Cl)cc3)c(C(C)C)nc21
<RX_1>CCOC(=O)c1cn2ncc(C#N)c(Nc3ccc(Sc4nccn4C)c(Cl)c3)c2c1C
<RX_2>CC(C)(C)c1ccc(S(=O)(=O)Nc2ccc3cn[nH]c3c2)cc1
<RX_2>CCOC(=O)Cc1cccc(NC(=O)c2csc(Cl)n2)c1
<RX_2>O=C(NC1CCN(c2ccc(NC(=O)c3oc(N4CCCCC4)nc3C(F)(F)F)cn2)CC1)c1ccccc1F
<RX_7>CCC(C)(C)c1ccc(N)c(N)c1
<RX_1>N#CCCCCN1C(=O)c2ccccc2C1=O
<RX_2>CCCCCNC(=O)c1cc(N2CCN(C(=O)c3ccccc3C(F)(F)F)CC2)nn1C(=O)OCc1ccccc1
<RX_3>c1ccc(-c2cccc3c2oc2ccccc23)nc1
<RX_2>CC(=O)Nc1nsnc1-c1c(Cl)cccc1Cl
<RX_3>N#CC(=Cc1cc(Cl)ccc1[N+](=O)[O-])C(N)=O
<RX_7>CCOC(=O)CC(=O)CCc1ccc2cc[nH]c2c1
<RX_3>COc1ccnc(CCc2nc3cc(-c4ccc5[nH]ccc5c4)cnc3[nH]2)c1
<RX_1>COc1cc(Cl)ccc1-n1ccnc1
<RX_7>CC1C(=O)Nc2ccc(CCCl)cc2C1C
<RX_2>Cc1cc(C)c(S(=O)(=O)N(c2ccc(OCCN3CCCC3)cc2)C(C)c2ccc(OC3CCCCO3)cc2)c(C)c1
<RX_6>CC1(C)CCC(CN2CCN(c3ccc(C(=O)NS(=O)(=O)c4ccc(NC5CCNCC5)c([N+](=O)[O-])c4)c(Oc4cnc5[nH]ccc5c4)c3)CC2)=C(c2ccc(Cl)cc2)C1
<RX_1>N#Cc1ccc(CN2CCCCC2)cc1
<RX_9>COc1ccc(Br)cc1S(=O)[O-]
<RX_2>CCN1CCCC1CNC(=O)c1ccccc1OC/C=C(\C)CCC=C(C)C
<RX_2>COc1ccc(CNC(=O)[C@@H](NC(=O)[C@H](NCc2ccc(N(C)C)cc2)[C@H](O)[C@H](Cc2ccccc2)NC(=O)OC(C)(C)C)C(C)C)c(O)c1
<RX_2>N#Cc1c(F)cccc1S(=O)(=O)N1CCSC1
<RX_1>CCN(c1ncnc2c(OC)c(OC)ccc12)[C@@H]1CCOC1
<RX_1>O=C(O)[C@H]1CC[C@H](NCc2ccc(-c3noc(-c4nnn(-c5ccccc5F)c4-c4ccncc4)n3)cc2)CC1
<RX_10>Fc1cccc(Oc2ccc(F)c(CBr)c2)c1
<RX_7>OCc1ccc(C2CCCCC2)c(Cl)c1
<RX_2>C[C@@H]1[C@@H](c2ccccc2)N1S(C)(=O)=O
<RX_1>CC(C)(C)OC(=O)N1CC(N2CC(F)(F)C2)C1
<RX_7>CC(N)Cc1ccc(-c2ccc(Cl)c(Cl)c2)o1
<RX_6>CC[C@@H](Nc1cnc(C)c(C=O)c1)c1ccc(Cl)c(C)c1
<RX_4>O=C(N1CCOCC1)N1CC(c2ccc(OC(F)(F)F)cc2)CC(c2nc(C3CC3)cs2)C1
<RX_3>CC(C)(C)OC(=O)N1CC=C(c2ccc3c(c2)OCCc2sc(N4C(=O)NC(=O)C4(C)C)nc2-3)CC1
<RX_1>CC(Oc1ncnc2ccccc12)c1ccc(C(C)(C)C)cc1
<RX_6>CC(C)C(NCC(N)Cc1ccc(F)cc1)C(=O)NC(Cc1ccc(O)c(C(C)(C)C)c1)c1nccs1
<RX_1>CNc1nc(Cl)nc(NC2CCCC2)n1
<RX_1>Cc1cc(Nc2nc(Cl)cc3cc[nH]c(=O)c23)ccc1C1CCN(C(=O)OC(C)(C)C)CC1
<RX_6>C#Cc1ccc2c(c1)C(C)(C)CCN2C1CC1
<RX_2>CCn1c(=O)c(C(=O)NCCOC)c(O)c2ccc(C)nc21
<RX_2>CCCCN(CCC)C(=O)Cn1nc(C(=O)C(C)(C)C)c2ccc(OC)cc21
<RX_6>Cc1c([C@H](OC(C)(C)C)C(=O)O)c2n3cc(nc3c1C(C)O)-c1cccc(c1)-c1cc(F)ccc1O[C@@H](C)CCCCOC1(C)CCN2CC1
<RX_2>COc1cccc(C(=O)N(Cc2ccc3ccc(C#N)cc3c2)c2ccc(OC3CCN(C(=O)OC(C)(C)C)CC3)cc2)c1
<RX_3>COc1cnn(-c2ccc(-c3ccn(CC[C@](C)(C(=O)NOC4CCCCO4)S(C)(=O)=O)c(=O)c3)cc2)n1
<RX_7>OCc1cncn1-c1ccc(F)cc1
<RX_1>CC(=O)Nc1ccc2nc(CN(C)C)ccc2c1
<RX_7>COc1ccc2c(c1)cc(CO)n2CCCl
<RX_1>CC(C)(C)OC(=O)NN=C1CCOC1
<RX_2>Cc1c(Cl)cc(C(C)(C)C)c(O)c1C(=O)Nc1ccc(S(=O)(=O)C(F)(F)F)cc1Cl
<RX_3>COc1ccc(-c2cncnc2N2CCC(C(N)=O)CC2)cc1
<RX_2>COC(=O)[C@H](Cc1ccccc1)NC(=O)CNC(=O)OCc1ccccc1
<RX_1>O=C(COc1cc(Br)ccc1F)NC1CC1
<RX_2>O=C(Nc1ccccc1N1CCc2ccccc21)c1ccccc1F
<RX_8>CCCCCCCCOCc1ccc(C=O)cc1
<RX_1>CCOC(=O)C1CCN(c2ccc(C(C)C(O)(c3ccc4c(c3)N(C)C(=O)CO4)C(F)(F)F)c(Cl)c2)CC1
<RX_6>O=C(O)C(F)(F)F
<RX_1>CC(C)(C)OC(=O)N1CCC(Oc2cc(=O)n(-c3ccc(C#N)c(F)c3)cc2Cl)CC1
<RX_1>O=C(c1ccc(Nc2ncc(Br)cn2)cc1)C(F)(F)F
<RX_6>O=C(O)c1cn2c(ccc3ccccc32)n1
<RX_10>O=C1CCCN1c1ccc(CBr)cn1
<RX_1>COc1cc2ncc(C(N)=O)c(NC3CCc4ccccc43)c2cc1OC
<RX_9>COC(=O)c1ccc(Cc2ccc(SC)cc2)c(O)c1
<RX_5>CC(NC(=O)C(F)(F)F)C(Oc1cc2cnn(-c3ccc(F)cc3)c2cc1Cl)c1ccc(F)cc1
<RX_1>C=CCOc1cc(N2CCOCC2)ccc1C(C)=O
<RX_2>COc1cc(OC)c(Cl)c(COc2cnc(Nc3cnn(C4CCN(C(=O)C5CC5)CC4)c3)nc2)c1Cl
<RX_2>COc1cc2c(Oc3ccc(NC(=O)c4cccn(Cc5ccccc5)c4=O)cc3F)ccnc2cc1OCCCN1CCOCC1
<RX_1>CCOC(=O)COc1ccc(Sc2cc(C#Cc3ccc(Cl)cc3)cc(OCCCN3CCCCC3)c2)cc1Cl
<RX_3>Cc1c2n(c3c(-c4ccc(C#N)cc4)cc(Cl)cc13)CCNC2=O
<RX_1>CCOP(=O)(CCCCCCCn1c(-c2ccccc2)nc(-c2ccccc2)c1-c1ccccc1)OCC
<RX_2>O=C1CC(=O)N(c2ccc(NC(=O)c3ccc(Cl)cc3Cl)cc2)c2ccc3ccccc3c2N1
<RX_6>Cc1c(Cc2ccccc2S(=O)(=O)N2CCCC2)c(C#N)c(C2CCCCC2)n1CC(=O)O
<RX_7>CCOC(=O)CC1CCC(C#N)(c2ccc(OC)c3c2OCCO3)CC1
<RX_2>CS(=O)(=O)OCC1CCC2(CC1)OCCO2
<RX_2>CN(C)S(=O)(=O)NC(=O)c1ccc2c(C3CCCCC3)c3n(c2c1)CC(O)Cc1ccccc1-3
<RX_3>COC(=O)c1cc(C2=CCCC2(C)C)c(-c2cc(OC)ccc2F)cc1F
<RX_6>O=C(Nc1ccc2[nH]c(C(=O)O)nc2c1)c1ccccc1
<RX_2>CCCCNC(=O)[C@@H]1Cc2ccccc2N1C(=O)OCc1ccccc1
<RX_7>COc1cc(C(O)c2cccc(C)c2)c(Oc2c(Br)cc(CC(=O)O)cc2Br)cc1C(C)C
<RX_1>CC(C)(C)c1cc(NC(=O)Nc2ccc(Oc3ccncc3)cc2)n(-c2cccc(NCCCO[Si](C)(C)C(C)(C)C)c2)n1
<RX_1>CN(C)C(=O)C(Oc1ccc(F)c(C(N)=O)c1F)c1nc(-c2ccc(Cl)cc2)cs1
<RX_2>Cc1ccc(C(=O)c2cc(Cl)ccc2NS(=O)(=O)c2ccc(OC(C)C)cc2)cn1
<RX_2>O=C(c1cccc(Cl)c1Cl)N1CCN(c2cc(N3CCOCC3)ccc2Cl)C(=O)C1
<RX_1>CCN1CCC(OC(=O)[C@](O)(c2ccc(Cl)cc2)[C@@H]2CCC(F)(F)C2)CC1
<RX_6>NC[C@@H](O)[C@H](Cc1ccccc1)NC(=O)O[C@H]1CO[C@H]2OCC[C@@H]12
<RX_2>CNC(=O)c1cc(OC)cc(-c2ccc3cc(OC)ccc3c2)c1
<RX_9>CN1CCC(C(=NO)c2ccccc2F)CC1
<RX_6>Cc1ccc(CC(C#Cc2ccc(CNCCC(=O)O)cc2)c2cccc(Cl)c2)cc1C
<RX_1>CC(C)(C)N(NC(=O)c1ccccn1)C(=O)c1ccccc1Br
<RX_9>CC(C)(C)OC(=O)N1C[C@@H](N)CC[C@@H]1CCN1C(=O)COc2ccc(C#N)cc21
<RX_2>CN(CCc1ccc(F)cc1)S(=O)(=O)c1cc(Cl)sc1Cl
<RX_1>O=c1oc(-c2cc(Cl)cc3c2OCCC3)nn1C1CCN(C2Cc3ccccc3C2)CC1
<RX_1>COC(=O)[C@H](CSC(c1ccccc1)(c1ccccc1)c1ccccc1)NCc1ccccc1
<RX_1>O=c1cc(N2CCOCC2)nc2n1CC[C@@H](C(F)(F)F)N2c1ccc(F)cc1
<RX_2>CC(=NO)c1cccc(NC(=O)OCc2ccccc2)c1
<RX_6>CCCN(CCC)Cc1nc(CN)no1
<RX_6>COc1ccc(-c2c(-c3ccccc3)oc3ncnc(NCCCCCN)c23)cc1
<RX_7>CCN(CC)C(=O)CC(O)CC(O)c1ccccc1
<RX_2>CNC(=O)CCC(=O)N1CC[C@H](O[C@H](C)c2cc(C(F)(F)F)cc(C(F)(F)F)c2)[C@H](c2ccccc2)C1
<RX_3>CN1C(=O)CC[C@@]2(C)C1=CC[C@H]1[C@@H]3CC=C(c4cncc(Cl)c4)[C@@]3(C)CC[C@@H]12
<RX_3>COC(=O)c1cc(-c2c(C)c(Cl)cc(C(C)=O)c2OC)ccc1F
<RX_2>COC(C(=O)NN)c1ccc2ccccc2c1
<RX_3>Cc1cc([N+](=O)[O-])cnc1-c1ccc(C(F)(F)F)cc1
<RX_1>Nc1nc(N)c2c(N3CCN(Cc4ccccc4)CC3)cccc2n1
<RX_7>COc1ccc(N)cc1NC(=O)NC(=O)c1cc(F)c(F)cc1Cl
<RX_6>Cc1cc(N)ccc1C(=O)N1CCOCC1
<RX_5>CC(C)(C)OC(=O)NC(C(=O)O)C(F)(F)F
<RX_10>CC(CS(=O)c1ccc(CBr)cc1)(C(F)(F)F)C(F)(F)F
<RX_2>COc1cc(NC(=O)C(C)(C)C)ccc1F
<RX_1>CCOc1cc(CN2CCC3(CC2)CC(=O)N(CC(=O)OC)C3)cc(OCC)c1-c1ccc(F)cc1
<RX_9>COc1ccc2c(Cc3c(Cl)cncc3Cl)nnc(C(N)=O)c2c1
<RX_3>CC(=O)Nc1ccc(-c2ccc3c(c2)CN(c2cc(N4CCN(C)CC4)nc(N)n2)CC3)cn1
<RX_1>CCOC(=O)c1cc(C2CC2)c2c(C)c(N3CCC4(CCN(C(=O)OC(C)(C)C)CC4)C3)c(F)cn2c1=O
<RX_6>CCOC(=O)[C@H]1CC[C@@H](Oc2ccc(C(=O)NCCN)cc2)CC1
<RX_2>COC(=O)[C@@H](NC(=O)Cn1c(-c2ccccc2)ncc(NC(C)=O)c1=O)C(C)C
<RX_3>Cc1cc(NS(=O)(=O)c2cccc(Cl)c2)c2c(-c3ccc4cc[nH]c4c3)c(C)sc2n1
<RX_2>CC(=O)Nc1ccc(Oc2ccc3c(C(N)=O)c(NC(N)=O)[nH]c3c2)cc1
<RX_1>COc1cc2c(cc1OC)N(Cc1ccccc1)C(=O)N(CCCNCCNc1cc(Cl)c(N)c(Cl)c1)CC2
<RX_7>O=C(CCCc1ccccc1)Nc1cc(CCc2ccccc2)ccc1C(=O)O
<RX_3>C[Si](C)(C)C#Cc1cc(CO)nc(Cl)c1O
<RX_5>CC(C)(C)OC(=O)N[C@@H](Cc1ccccn1)c1ccccc1-c1noc2cc(Br)ccc12
<RX_1>CC(C)(C)[Si](C)(C)OC[C@@H]1C[C@@H](Nc2ncnc(Cl)c2F)C[C@@H]1O[Si](C)(C)C(C)(C)C
<RX_6>COC(C)(C)C#Cc1cc(N(CC(=O)N2CCOCC2)C(=O)[C@H]2CC[C@H](C)CC2)c(C(=O)O)s1
<RX_9>CC(CCCn1c(C)nc2c(N)nc3ccccc3c21)=NO
<RX_2>N#Cc1ccc(-c2ccc(OC(F)(F)F)c(CN[C@H]3CCN(C(=O)CN4C(=O)COC4=O)C[C@H]3c3ccccc3)c2)c(F)c1
<RX_6>Nc1ccc(CCN2CCCC(Cc3ccccc3)C2)cc1
<RX_10>OC1CCC(COCc2ccccc2)OC1
<RX_1>C[C@H](NC(=O)OC(C)(C)C)c1cccc(Oc2cccnc2)c1
<RX_2>C[C@@H]1OC(=O)N(C2CCN(C(=O)c3nc4c(C(F)(F)F)cc(Br)cn4c3Cl)CC2)C1=O
<RX_3>CNC(=O)c1c(-c2ccc(F)cc2)oc2ccc(-c3ccc(-c4ccccc4C(N)=O)c(C(=O)OC)c3)cc12
<RX_2>CC(C)N(CC(=O)NCc1cc(N2CCC(C(F)(F)F)CC2)ncn1)S(=O)(=O)c1ccc(F)cc1
<RX_1>CC(C)N(Cc1ccccc1)c1cnc(CN(CCO)Cc2ccccc2)c(Cl)n1
<RX_2>Cc1ccc(Cn2cnc(NC(=O)c3cccnc3)c2C(N)=O)cc1
<RX_2>CC(=O)Nc1c(C#N)c(C)cn1-c1c(Cl)cc(Br)cc1Br
<RX_2>CC(=O)N1CCC(C(=O)N2CC[C@@H](N(C)C(=O)c3cc(C)cc(C(F)(F)F)c3)[C@H](c3ccc(Cl)c(Cl)c3)C2)CC1
<RX_2>Cc1cc(NS(=O)(=O)c2ccc(Br)s2)on1
<RX_1>CCOC(=O)c1ccc(NCCCc2c(N(C(C)=O)C(C)=O)nc(NC(C)=O)[nH]c2=O)cc1
<RX_2>C=C[C@@H]1C[C@]1(NC(=O)[C@@H]1C[C@@H](Oc2cc(-c3csc(NC(C)C)n3)nc3cc(OC)ccc23)CN1C(=O)OC(C)(C)C)C(=O)NS(=O)(=O)c1ccccc1NCCCCN(C)CCCC(=O)OC
<RX_3>CC(=O)OC[C@H]1O[C@@H](c2ccc(C)c(Cc3ccc(-c4cccc(N(C)C)c4)s3)c2)[C@H](OC(C)=O)[C@@H](OC(C)=O)[C@@H]1OC(C)=O
<RX_3>O=C1CCc2c(cccc2C2CC2)N1
<RX_2>CC(=O)NCCC(NC(=O)C1(NC(=O)OC(C)(C)C)CCN(c2ncnc3[nH]ccc23)CC1)c1ccc(Cl)cc1
<RX_10>BrCc1nc(-c2ccccc2)cc2ccccc12
<RX_2>CN(Cc1ccccc1)C(=O)[C@H](Cc1ccc(OC(C)(C)C)cc1)NC(=O)OCCN1CCN(C(=O)OC(C)(C)C)CC1
<RX_2>CCCCCC(=O)NS(=O)(=O)CCc1cc(OCCCC)nn1Cc1ccc(Cl)cc1Cl
<RX_2>O=C(Cc1cccs1)Nn1nc(C(F)(F)F)c2ccccc2c1=O
<RX_2>CC(C)CC(c1ccc(S(C)(=O)=O)cc1)c1cc2cc(C(=O)NC(C)C)cnc2[nH]1
<RX_1>COC(=O)[C@H](CCOCOCc1ccccc1)O[Si](C)(C)C(C)(C)C
<RX_1>O=C1CCC(N2Cc3c(OCc4ccc(CN5CCC(Oc6ccccc6)CC5)cc4)cccc3C2=O)C(=O)N1
<RX_7>COc1ccc(CO)cc1C#N
<RX_2>CC(C)CC(=O)N[C@H]1CC[C@H](CCN2CCCCC2c2coc3cccc-3c2)CC1
<RX_7>CC(C)(C)OC(=O)N1C[C@@H](C(F)Cc2ccccc2N)OC[C@H]1CO[Si](c1ccccc1)(c1ccccc1)C(C)(C)C
<RX_9>N#Cc1ccc2c(c1)S(=O)(=O)c1ccccc1C2=O
<RX_3>C=C(C)c1cc2c(Nc3ccc4[nH]ncc4c3)ncnc2[nH]1
<RX_2>CCNC(=O)c1ccc(OCc2c(-c3ccccc3)noc2C)nc1
<RX_10>NC(=O)c1c(-c2ccc(Oc3ccccc3)cc2)nn2c3c([nH]c12)CCN(C(=O)CCCl)C3
<RX_7>CC(C)(/C=C/CN)c1cccc(OCc2ccccc2)c1
<RX_3>CCOC(=O)/C(C#N)=C/CC(C)C
<RX_3>CC(C)(C)OC(=O)N1CCC(=Cc2ccc([N+](=O)[O-])c(Cl)c2)CC1
<RX_2>C#CC1(NS(=O)(=O)c2cccc(Cl)c2)CCCCC1
<RX_1>COC(=O)c1cc(OCc2ccccc2)cc(Oc2ccc([N+](=O)[O-])cc2)c1
<RX_1>CC(C)(O)c1ccc2c(c1)NC(=O)c1ccc(Nc3ccncc3)cc1N2
<RX_1>CC(C)(C)OC(=O)NCCCn1c(=O)c(Br)cn(Cc2ccccc2)c1=O
<RX_1>CN1CCN(c2ccc(Nc3nc4cccc(-c5ccc(S(C)(=O)=O)cc5)n4n3)cc2)CC1
<RX_1>CNC(=O)c1c(NC(=O)CCn2cc(C=O)c(C(F)(F)F)n2)sc2c1CCCC2
<RX_9>c1ccc(C(c2ccccc2)(c2ccccc2)N2CCCCC2)cc1
<RX_1>C=CC(C)(C)C(OC)c1cc(C(=O)OC)ccc1-c1cc(OC)ccc1F
<RX_6>CCc1c(CCN2CCNCC2)ccc2c1COC2=O
<RX_1>Brc1ccc(OCC2CCCO2)cc1
<RX_7>OCc1cccnc1Nc1ccc2c(c1)OCCO2
<RX_2>CC(=O)N(C)[C@H]1CCN(c2ccc(-n3ccc(OCc4ccccc4)cc3=O)cn2)C1
<RX_1>N#CCc1ccc(Oc2ccc(C(F)(F)F)cc2Cl)cc1
<RX_9>NNC(=O)OCC1c2ccccc2-c2ccccc21
<RX_6>O=c1c2cc(Cl)cnc2ccc2ccc(O)c(F)c12
<RX_1>CC(=O)OC[C@H]1O[C@@H](n2cnc3c(NCC(c4cccc(Cl)c4)c4cccc(Cl)c4)nc(C#N)nc32)[C@H](OC(C)=O)[C@@H]1OC(C)=O
<RX_1>CN1CCN(c2ncc(Br)s2)CC1
<RX_2>COC(=O)c1ccc(CCC(=O)NCC(=O)N(C)c2ccc(Cl)c(COc3cccc4c3nc(OC)n4Cc3ccccn3)c2Cl)cc1
<RX_6>CCOC(=O)C1(C)CCC(=O)CC1
<RX_1>Cc1nccc(N2CCNCC2)n1
<RX_1>O=C(O)c1cn(C2CC2)c2c(Cl)c(N3CCC(CNCCF)C3)c(F)cc2c1=O
<RX_1>O=[N+]([O-])c1ccc(OCc2cccc(F)c2)nc1
<RX_7>CC(C)C1(C)Cc2cc(O)c(Cl)c(Cl)c2C1O
<RX_6>c1ccc(Cc2cnc(N3CCNCC3)nc2)cc1
<RX_3>CCOC(=O)/C(C)=C/c1cc(F)c(OCc2ccccc2)c(F)c1
<RX_2>COC(=O)N1C(c2ccccc2)SC[C@H]1C(=O)O
<RX_7>Cc1ccc(N)c(-c2nc(C(F)(F)F)cs2)c1
<RX_7>OC1(/C=C/c2ccccc2)CCNCC1
<RX_6>N#Cc1c(F)ccc(O)c1F
<RX_3>CCOC(=O)[C@@H]1C[C@H]1/C=C/c1ccc(-c2nc3ccccc3o2)cc1
<RX_1>O=C(O)c1c(F)c(F)c(OCC(F)(F)C(F)(F)C(F)(F)C(F)F)c(F)c1F
<RX_7>OCCCCCc1ccc2ccccc2c1
<RX_1>O=C(CNc1ccccc1F)OCc1ccccc1
<RX_1>O=C1N[C@@H](c2ccc(F)c(F)c2)[C@H](COC2CCCCO2)O1
<RX_6>CC(=O)NC(CCCCB1OC(C)(C)C(C)(C)O1)(C(=O)NC(C)(C)C)C1CC(=O)C1
<RX_9>N#Cc1csc(C=NO)c1
<RX_1>COC[C@@H](Oc1cc(C[C@@H]2CSC[C@H](NC(=O)OC(C)(C)C)[C@H]2O)cc(F)c1[N+](=O)[O-])C(F)(F)F
<RX_2>C[C@H]1c2cccc(CCC(C)(C)O)c2C[C@H](CO)N1C(=O)Cc1ccccc1Cl
<RX_1>COc1cccc2oc(=O)c3c4c(ccc3c12)NC(C)(C)C(=O)N4C
<RX_1>CC(C)(C)OC(=O)NC1CCN(Cc2cc3scnc3c(-c3cccc(Cl)c3)c2F)CC1
<RX_6>Clc1n[nH]c2ccc(Nc3ncnc4[nH]c(C5=CCNCC5)cc34)cc12
<RX_9>C[C@H](c1ccccc1)N1C[C@H](C(N)=O)CC1=O
<RX_1>CCn1c(C(=O)c2cc(C)cc(C#N)c2)c(C(C)C)c(=O)n(COC(C)=O)c1=O
<RX_7>COc1ccccc1N1CCN(CC(Oc2ccccc2)c2ccccc2)CC1
<RX_2>Cc1ccc(Oc2ccc3nc(NC(=O)c4cocn4)sc3n2)cc1NC(=O)c1cccc(C2(C#N)CC2)c1
<RX_2>CNC(=O)Cn1c(-c2ccc([N+](=O)[O-])cc2)nc2cccnc21
<RX_2>CCCNC(=O)c1ccc(C)c(-c2nc(NCCCN(CC)CC)nc3c2ccc(=O)n3-c2c(F)cccc2F)c1
<RX_1>CCOC(=O)c1c(N(C)CC)nc2c(F)cc(Cl)cc2c1Cc1ccccc1Cl
<RX_1>c1ccc(N=C2CCc3ccccc32)cc1
<RX_2>COC(=O)[C@@H](NC(=O)c1ccc(-c2ccc(F)c(F)c2)cc1[N+](=O)[O-])[C@@H](C)OC(C)(C)C
<RX_3>N#Cc1ccc(-c2ccc(C(=C3CCCCCCC3)c3ccc(O)cc3)cc2)cc1
<RX_1>CCc1nc(N)nc(N)c1-c1ccc2c(c1)c(CC)cn2Cc1ccc(S(C)(=O)=O)cc1
<RX_1>O=C(O)C(=O)O
<RX_3>CCOC(=O)Cn1cc(-c2ccccc2)cc1C=O
<RX_6>CNC(=O)[C@@H]1C[C@H](S)CN1C
<RX_1>CC(C)N1CCC(Oc2ccc3c(c2)cc(C(=O)N2CCC(F)(F)CC2)n3-c2cccc(F)c2)CC1
<RX_2>CC(=O)NC(=S)CCc1ccco1
<RX_1>CCOC(=O)C(C)(C)NC(=O)c1nnc2ccc(NCCCN3CCC(OC(c4ccccc4)c4ccccc4)CC3)nn12
<RX_7>OCc1ccc(OCc2cc3ccccc3o2)cc1
<RX_6>COc1cc(C(=O)O)ccc1Cc1cn(C)c2ccc(NC(=O)OC3CCCC3)cc12
<RX_1>O=C1CNCCN1c1cc(C(=O)N2CCC[C@@H]3CCCC[C@@H]32)cs1
<RX_7>CC(C)(C)OC(=O)c1ccc(-c2ccccc2)cc1NC(=O)c1ccc(O)cc1OCc1ccccc1
<RX_2>COC(=O)c1sccc1NS(=O)(=O)c1ccc(F)cc1
<RX_7>CC(C)(C)OC(=O)NCCOc1ccc(N)cc1
<RX_7>CCOC(=O)CCc1cc(C(=O)NCc2ccc(S(=O)(=O)C3CC3)cc2)c(=O)n(-c2cccc(C(F)(F)F)c2)c1C
<RX_2>COC(c1ccc(N(C(=O)OCC(C)C)C(=O)c2c(C)nn(C)c2C)cc1CC(C)C)(C(F)(F)F)C(F)(F)F
<RX_2>CC1CCCC1NC(=O)c1ccc(F)c(F)c1
<RX_1>COC1CCN(C(=O)c2cc3nccc(Nc4ccc5[nH]c(C)cc5c4)c3s2)C1
<RX_3>Cc1c(C=O)c2ccccc2n1-c1ccc(OCc2ccccc2)cc1
<RX_6>COc1ccc(NC(=S)Nc2ccc(-c3ccc4c(c3)CN([C@H](C(=O)O)C(C)C)C4=O)cc2)cc1
<RX_3>Cc1cccc2c1/C(=C/c1[nH]c3c(c1C)C(=O)N(C[C@H](O)CN1CCOCC1)CCC3)C(=O)N2
<RX_6>COCCOc1nc(N)c2nc(O)n(Cc3ccc(F)cc3)c2n1
<RX_3>CCOC(=O)C=C1CCC2(CC1)OC(c1ccc3ncnn3c1)=C(c1cccc(C)c1)C2=O
<RX_2>Cc1cc(Cl)cc(Cl)c1S(=O)(=O)N1CCC(N2CCC(C)CC2)CC1
<RX_2>COC(=O)c1ccc(C(=O)NNC(=O)CSCCOc2ccc(Cl)cc2Cl)cc1
<RX_2>COC(=O)Cc1ccc(OC)c(-c2ccc(C(F)(F)F)cc2CN(CCN(C)C)C(C)=O)c1
<RX_1>O=C1c2cc(F)ccc2S(=O)(=O)N1CCCCN1CCN(c2ncccn2)CC1
<RX_6>COC[C@H](C)Oc1cc(O)cc(Br)c1
<RX_3>COCOCc1noc(-c2ccc(C(F)(F)F)cc2)c1C=O
<RX_3>C=CC(O)(c1cc(Cl)c(Cl)c(Cl)c1)C(F)(F)F
<RX_6>Cn1cccc1-c1cncc(N)c1
<RX_1>CCOC(=O)C1CCN(C)CC1
<RX_2>Cc1ccc(NC(=O)C(C)C)cc1Br
<RX_2>Cc1cc(Cl)cc(C(=O)NC(C)(C#N)C2CC2)c1NC(=O)c1cc(C(F)(F)F)nn1-c1ncccc1Cl
<RX_8>CCn1ncc2c(Cl)c3cc(S(C)=O)ccc3nc21
<RX_1>CNC(=O)c1ccc(-c2cc(OC)c(Nc3ncc(C(F)(F)F)c(Nc4cc(C)[nH]n4)n3)cc2C)cc1
<RX_6>COc1ccc(Cn2ccnn2)cc1C(=O)O
<RX_1>Cc1nc(N2CCOCC2)c2nc(-c3ccccc3)cc-2[nH]1
<RX_2>O=C(Nc1cnc2ncn(Cc3ccc(Cl)c(Cl)c3)c(=O)c2c1)OCc1ccccc1
<RX_2>O=S(=O)(NCC(O)CN1c2ccccc2CCc2ccc(Cl)cc21)c1ccc(OC(F)(F)F)cc1
<RX_1>CNc1ccc2c(C)n(C)nc2c1
<RX_2>O=C(O)[C@@H]1Cc2ccccc2N1C(=O)OCc1ccccc1
<RX_1>CC(C)(CO)CN1CCCCC1
<RX_1>COc1ccc(C(C)C)cc1-c1ccc(C(F)(F)F)cc1CNc1ncc(OCCCC(=O)OC(C)(C)C)cn1
<RX_6>CCOC(=O)C1=CCCCC1S(=O)(=O)N(Cc1cc(C)c(OC(=O)CNC)c(C)c1)c1ccc(F)cc1Cl
<RX_1>CCNC(=O)C(C)c1ccc(C#Cc2cnc(OCCF)nc2)cc1
<RX_1>COC(C)(C)C1CCN(Cc2nc3c(N4CCOCC4)nc(Nc4ccccc4N)nc3n2C)CC1
<RX_1>O=c1ccn2c3ccc(Br)cc3c3cc(OCCCCO)cc1c32
<RX_2>CC(C)(CO)NS(=O)(=O)c1cccc(NC(=O)c2cnn3c(C(F)(F)F)cc(-c4ccc(C(F)(F)F)c(F)c4)nc23)c1
<RX_2>CCOC(=O)c1ccnc(Cl)c1
<RX_6>NCCN1C[C@@H](OCc2ccccc2)[C@H](OCc2ccccc2)[C@H]1COCc1ccccc1
<RX_2>CS(=O)(=O)Nc1ccccc1OC1CCCCC1
<RX_4>COc1ccc2[nH]c3c(c2c1)CCSCCC3
<RX_2>CC(=O)N1C[C@H](NC(=O)C(C)(F)C(=O)NCC(F)(F)C(F)(F)F)C(=O)N(C)c2ccccc21
<RX_1>Cc1nc(C(=O)N2CCC[C@@H](C)[C@H]2CNc2ccc(C(F)(F)F)cn2)c(-c2ccc(F)cc2)s1
<RX_6>Cc1ccc2c3c(ccc2n1)OC[C@@H](CO)O3
<RX_3>CCc1nc(-c2ccc(C(F)(F)F)cc2)oc1C(C)O
<RX_2>COC(=O)[C@@H](Cc1ccccc1)NC(=O)OCc1ccc(COc2ccccc2)cc1
<RX_9>ON=Cc1ccc2ncc(Cl)cc2c1
<RX_2>O=C(NC1CCCCC1)c1ccccc1I
<RX_2>Cc1csc([C@@H](C)NC(=O)c2ccc(-c3cnc4nnc(C5(c6ccc7ncccc7c6)CC5)n4n3)cc2)n1
<RX_3>COC1(c2ccc(C=O)cc2)CC1
<RX_2>CC1CCCN1C(=O)c1ccc(C(=O)NCc2nc3cc(Cl)ccc3[nH]2)cc1Cl
<RX_1>CC1CCN(C(=O)c2ccc3c(c2)c2c(n3CC(=O)N(C)C)CCN(C(=O)OC(C)(C)C)C2)CC1
<RX_6>O=C(O)C(F)(F)F
<RX_2>O=S(=O)(c1ccccc1)N1CCCC1c1ccc(C(F)(F)F)cc1
<RX_1>CC(=O)c1c(CCN2CCC(c3noc4cc(F)ccc34)CC2)sc2c1CCN(C(C)=O)C2
<RX_1>CCOC(=O)N1CCN(Cc2noc(-c3cc(C)ccc3Cl)n2)CC1
<RX_1>O=C(CN1CCN(c2ccccn2)CC1)Nc1cccc(Cl)c1Cl
<RX_1>CC(C)(CC[N+]1(C)CCCC1)NC(=O)OCc1ccccc1
<RX_2>CC(=O)NCc1ccc(C2=NOC(c3cc(Cl)cc(Cl)c3)(C(F)(F)F)C2)cc1
<RX_1>CCOC(=O)N1CCC(Nc2ncccn2)CC1
<RX_5>COC(=O)[C@H](NC(=O)OC(C)(C)C)c1ccc(O)cc1
<RX_1>O=[N+]([O-])c1cccc(Cl)c1Sc1ccc(Cl)cc1Cl
<RX_7>COc1cccc2c1CC[C@H]1[C@@H]2CCN1CCCCC1CCCCC1
<RX_6>CN(C)CCc1cn(Cc2ccccc2)c2c(F)ccc(O)c12
<RX_1>CC(C)(C)OC(=O)N1CCN(Cc2cccc(Oc3ncccn3)c2)CC1
<RX_3>CCOC(=O)C1=C(Nc2ccc(OCC(O)CO)cc2C)OC(=Cc2c[nH]c3ncccc23)C1=O
<RX_2>Cc1c[nH]cc1C(=O)N1CCC[C@H](c2nc(-c3ccc(F)cc3)no2)C1
<RX_6>O=Cc1ccc(Oc2ccc(C(=O)O)cn2)cc1
<RX_7>CCCCOC(=O)C[C@@H](O)CCl
<RX_1>CC(C)(C)OC(=O)NCCCN1CCCCC1=O
<RX_2>CN(CCO)Cc1ccc(NC(=O)Oc2ccccc2)cn1
<RX_2>Cc1ccc(-c2cc(Cl)ccc2OCc2ccccc2)n1-c1ccc(C(=O)NCc2ccncc2)cc1
<RX_2>COC(=O)c1cccc(Br)c1F
<RX_2>O=C(C[C@@H]1CCN(C(=O)Nc2ccccc2F)C1)Nc1ccc2cc1CCc1cncc(c1)Nc1ncc(Cl)c(n1)N2
<RX_6>COCCCCC(=O)O
<RX_2>COC(=O)c1cccc(OCC(=O)Nc2ccc(C#N)cc2)c1
<RX_2>CC(=O)n1ccc2ccc(N(C(=O)/C=C/c3ccccc3)C3CCN(Cc4ccccc4)CC3)cc21
<RX_2>CS(=O)(=O)OCCc1ccc(N2CCOC2=O)cc1
<RX_2>CCCN(CC(O)(CNc1cc(C)cc2c1cnn2-c1ccc(F)cc1)C(F)(F)F)C(=O)c1ccccc1C
<RX_3>CCS(=O)(=O)N1CCC(c2c[nH]c3c(C(N)=O)cc(-c4cccc(CN)c4)cc23)CC1
<RX_1>Nc1nc(Nc2ccc(Oc3ccnc4[nH]ccc34)c(F)c2)cc(C2CCCN(C(=O)OCc3ccccc3)C2)n1
<RX_1>CCCCOc1nc(NCc2ccccc2)c2ncn(C3CCCCO3)c2n1
<RX_5>CC(C)(C)OC(=O)NCC1CN(C(c2ccccc2)c2ccccc2)C1
<RX_1>CCCCc1ccc(Nc2cc(C(=S)OC)sc2C)cc1
<RX_6>c1cc2cc(NC3CCNCC3)ccc2cn1
<RX_2>O=C(Nc1ccccc1)c1ccc(Oc2ccc3ccccc3c2)cc1
<RX_6>O=C(NCCOc1ccc(CC(Oc2ccccc2)C(=O)O)cc1)c1ccc(-c2ccc(F)cc2)cc1
<RX_6>CC(C)[C@H](N)CNC(=O)[C@@H](NC(=O)OCc1ccccc1)C(C)C
<RX_1>N#Cc1ccccc1Cn1c(Cl)cc(=O)[nH]c1=O
<RX_8>COc1c(C(C)(C)CC(O)(C=O)C(F)(F)F)ccc(C)c1F
<RX_3>CCCCCC(=O)C(=O)OCC
<RX_3>Nc1ccc(C#Cc2ccc(C#Cc3ccccc3)cc2[N+](=O)[O-])cc1
<RX_2>Cn1c(CC(=O)Nc2ccc(F)c(Cl)c2)nc(N2CCOC(CF)C2)cc1=O
<RX_2>CCOC(=O)N1CCN(C(=O)OC(C)(C)C)C[C@H]1C
<RX_1>CCOC(=O)c1ccccc1-c1ccccc1-c1cc(Cl)ccc1OCC(C)C
<RX_2>CC(CNS(=O)(=O)C(C)C)Oc1ccc(-c2cccc(NS(=O)(=O)C(C)C)c2)cc1
<RX_7>CC(C)(C)OC(=O)Nc1cccc(NS(=O)(=O)Cc2cccc(N)c2)c1
<RX_2>CNS(=O)(=O)c1cc(C(F)(F)F)cc(C(F)(F)F)c1
<RX_2>CC[C@H](NC(=O)c1c(OCCN2C(=O)CCC2=O)c(-c2ccccc2)nc2ccccc12)c1ccccc1
<RX_3>CCN(c1cc(-c2ccc(N3CCCN(C)CC3)nc2)cc(C(=O)OC)c1C)C1CCOCC1
<RX_1>CC(C)n1ncnc1-c1cn2c(n1)-c1cnc(N3CCCC3CO)cc1OCC2
<RX_2>CCOC(=O)CSc1cnc(NC(=O)C(CC2CCCC2)c2ccc(S(C)(=O)=O)cc2)s1
<RX_1>CN(C)/N=C/[C@H]1CC[C@]2(O)[C@@H]3CC[C@@H]4C[C@@H](O)CC[C@]4(C)[C@H]3CC[C@]12C
<RX_2>O=C1Nc2cccnc2N(C(=O)NCCN2CCCCC2CN2CCCCCC2)c2ccccc21
<RX_7>CC1(C)OC(=O)C=C(CC(O)(CCc2ccc(C(C)(C)C#N)c(F)c2)C2CCCC2)O1
<RX_1>CCOC(=O)N1CCC(N2CCC[C@@H](NC(=O)c3cccc(OC)c3)C2)CC1
<RX_1>c1ccc(Oc2nc(Nc3cc[nH]n3)cc3ccccc23)cc1
<RX_7>CC(C)(C)OC(=O)N1CCN(Cc2cccc(-c3cccc(CN)c3)c2)CC1
<RX_1>Cc1cnc2c(ccn2-c2ccc(-c3nc(-c4ccccn4)cn3-c3ccc(C)nc3)cc2)c1
<RX_1>CCCc1ccc(S(=O)(=O)N2CCN(S(=O)(=O)c3ccc(Nc4ccnc5cc(C(F)(F)F)ccc45)cc3)CC2)cc1F
<RX_7>C[C@H]1C(=O)N([C@@H](CO)CCC(=O)N2CCC3(CC3)[C@H](O)C2)CCN1C(=O)Nc1ccc(C(F)(F)F)c(Cl)c1
<RX_6>CCOC(=O)c1cc2cc(O)c(Br)cc2[nH]1
<RX_5>COC(=O)[C@@H](NC(=O)OC(C)(C)C)c1ccccc1C
<RX_3>Cc1cc(C)c(CNC(=O)c2cc(-c3ccc(N4CCNCC4)nc3)cc3c2cnn3C(C)C)c(=O)[nH]1
<RX_1>OC1CCN(C2CN(Cc3cc4nc(Cl)nc(N5CCOCC5)c4s3)C2)CC1
<RX_6>CN1C(=O)CSc2cc(-c3ccc(C[C@@H](C#N)NC(=O)C4(N)CCOCC4)cc3)ccc21
<RX_1>COc1ccc(Cn2ncc3c(Nc4ccnc(Cl)n4)cccc32)cc1
<RX_3>C[S@@](=O)(=NC(=O)c1cncc(C#Cc2ccc(NC(=O)c3ccc(F)cc3)cc2)c1)c1ccccc1
<RX_2>CC(C)(C)NC(=O)c1cc(Cl)ccc1N
<RX_7>Cc1cc(C(=O)N2Cc3ccccc3Cc3ccccc32)ccc1N
<RX_2>COc1ccc(CNc2nc(SC)nc(OC)c2C(=O)NCc2ncccn2)cc1Cl
<RX_4>COC(=O)Cc1ccc(N2CCCC2)cc1
<RX_9>COc1cc(O)c(C2C(=O)N(C(c3ccccc3)c3ccccc3)c3ccccc32)cc1F
<RX_5>CC(C)(C)OC(=O)NCCCCCCCCCCCCN
<RX_7>N#Cc1ccc(-c2ncccc2C(F)(F)F)cc1N
<RX_3>CCNC(=O)c1ccc(-c2ccc(N3CCC[C@]4(CCN([C@H]5CC[C@@H](O)CC5)C4=O)C3)c(F)c2)cn1
<RX_3>Nc1cccc(-c2cccc3cnc(Cl)nc23)c1
<RX_8>O=c1c2cc(C(O)C(F)F)ccc2ccc2ncc(Cl)cc12
<RX_2>CC1=C(C(=O)Nc2cc3cn[nH]c3cc2F)C(c2ccc(C(F)(F)F)cc2)CC(=O)N1
<RX_6>CN(C)C=NS(=O)(=O)c1cc(C(C)(C)C)ccc1O
<RX_3>COc1cc(-c2cnc3c(c2)C(=Cc2ccc(C#N)cc2)C(=O)N3)cc(OC)c1OC
<RX_5>CC(C)(C)OC(=O)n1cc(I)c2c(Oc3ccc([N+](=O)[O-])cc3F)ccnc21
<RX_1>COc1ccc(N(C)c2nc(N3CCOCC3)nc3ccccc23)cc1
<RX_7>COc1cc2ncc(C(N)=O)c(Nc3cccc4c3CCC4O)c2cc1OC
<RX_6>CCn1c(=O)n(-c2ccc(O)cc2)c2ncc(Cl)cc21
<RX_3>N#Cc1cncc(-c2cc(C(=O)Nc3ccc(OC(F)(F)Cl)cc3)cnc2N2CC[C@@H](O)C2)c1
<RX_2>COc1cc(OC2CCN(S(C)(=O)=O)CC2)ccc1Nc1ncc(Cl)c(-c2cnc3ccccn23)n1
<RX_1>COc1ccc(CO[Si](C)(C)C(C)(C)C)cc1C1(N2C[C@H](O)C[C@H]2C(=O)N(C)C)C(=O)Nc2ccc(Cl)cc21
<RX_2>COc1cc2c(=O)n(CCCOS(C)(=O)=O)c(SCc3cc(C)cc(C)c3)nc2c(OC)c1OC
<RX_2>CC(C)(C)OC(=O)N1CCN(CC(=O)Nc2ccc(C(F)(F)F)cn2)C(=O)C1
<RX_1>COC(=O)c1sc(-n2cnc3ccncc32)cc1OCc1cccc(C(F)(F)F)c1
<RX_1>COC(=O)C(NC(=O)c1cc(-c2ccc(Oc3nc4ccc(F)cc4s3)cc2)no1)C(C)C
<RX_1>O=C(c1ccc2c(c1)cc(C(=O)N1CCS(=O)(=O)CC1)n2-c1cccc(Cl)c1)N1CCN(C2CCC2)CC1
<RX_2>C[C@@H](Oc1c(N)ncc2c(C3=CCN(C(=O)Nc4ccccc4Cl)CC3)coc12)c1c(Cl)ccc(F)c1Cl
<RX_6>COc1c(Cl)cc(Cl)c(C(=O)O)c1N
<RX_9>O=c1cc(-c2ccsc2)c2ccc(CCl)cc2o1
<RX_2>CCN1CCN(Cc2ccc(Nc3nccc4c(NC(=O)c5csc6c(NC7CC7)ncnc56)c(C)ccc34)cc2C(F)(F)F)CC1
<RX_3>CCC(C)CC(=O)c1ccc(Br)cn1
<RX_10>O=c1c2cc(CBr)ccc2on1C(c1ccccc1)(c1ccccc1)c1ccccc1
<RX_1>CCCCOc1ccccc1Cn1ccc(C(=O)OCC)n1
<RX_3>C=CCC1(O)CCN(C(=O)OC(C)(C)C)CC1C(=O)OC
<RX_7>COc1cc2c(cc1OC)CCN(CCCN(C)C1CCc3cc(OC)c(OC)cc3C1)C=C2
<RX_2>CNC(=O)c1c(-c2ccc(F)cc2)oc2ncc(-c3cccc(C(=O)NC(C)(C)C)c3)cc12
<RX_1>N#Cc1ccc(F)cc1N1CCNCC1
<RX_2>CCCC(NC(=O)Cc1cc(F)cc(F)c1)C(=O)Nc1ccc(C(=O)OCC)cn1
<RX_7>CC1CCc2c(cccc2N2CCN(C(=O)OC(C)(C)C)CC2)N1
<RX_6>CC(C)(Sc1nc(CCOc2ccc(N3CCN(c4ccccc4)CC3)cc2)cs1)C(=O)O
<RX_3>COc1c(Cl)cc(-c2cc(F)c(F)cc2-c2ccc(S(N)(=O)=O)cc2)cc1Cl
<RX_1>CCCCCCCCCCCOc1ccccc1C=O
<RX_6>CC(/C=C/CCCCCCOCc1cc(C(F)(F)F)cc(C(F)(F)F)c1)=C\C(=O)O
<RX_2>CCc1ccc(C(=O)N(C[C@@H]2CN(C(=O)OC(C)(C)C)C[C@H]2COS(C)(=O)=O)C(C)C)cc1OCCCOC
<RX_6>O=C(O)C(F)(F)F
<RX_2>CCOC(=O)c1cc(C#N)c(N2CCN(C(=O)Nc3c(OC)cccc3OC)CC2)nc1C(F)(F)F
<RX_3>COc1ccc(-c2ccc3c(c2)C(=Cc2[nH]c4c(c2C)C(=O)N(CCN2CCCCC2)CCC4)C(=O)N3)cc1
<RX_7>CN(C)CC1CC2CCC1c1c2c2ccccc2n1C
<RX_2>CC(C)(F)C[C@H](N[C@@](C#CCO)(c1ccc(Br)cc1)C(F)(F)F)C(=O)N[C@@H](CSC(c1ccccc1)(c1ccccc1)c1ccccc1)C(N)=O
<RX_1>COC(=O)/C=C/c1cnc(N[C@@H]2CCN(Cc3cccc4ccccc34)C2)cn1
<RX_6>O=C(O)c1cc(C(F)(F)F)c2nc(C(=O)NCc3cccs3)c(Cl)n2c1
<RX_7>Nc1ccc(Cl)cc1Sc1ccc(Cl)cc1
<RX_2>C=CCN(C(=O)c1ccc(Sc2ccc(NC(=O)OC(C)(C)C)cc2)c(Nc2ncnc3nc(C(C)C)ccc23)c1)[C@@H](C)c1ccccc1
<RX_6>Nc1cccc(-c2nn3cccc(F)c3c2-c2ccnc(Cl)n2)c1
<RX_2>COc1ccccc1C(C#N)NC(=O)[C@@H]1CCCC[C@H]1C(=O)N1CCOCC1
<RX_3>Cc1cc(-c2cnc(F)c(F)c2)on1
<RX_1>Cc1ccc(F)cc1OC1CCN(C(=O)CNc2ccnn(C)c2=O)CC1
<RX_2>CC(C)(C)NNC(=O)c1ccccc1
<RX_4>Clc1cccc(Cl)c1COc1ccc2c(c1)cc(-c1cnco1)n2CCCc1nnn[nH]1
<RX_4>Oc1cccc(Nc2nc(-c3ccncc3)cs2)c1
<RX_1>CCOC(=O)c1cnn2c(Nc3cccnc3C)c(C(=O)N3CCC(c4ccccc4)CC3)cnc12
<RX_1>C#CCOc1cc(Oc2cccc(Cl)c2Cl)ncn1
<RX_1>COc1ccc2c(c1)C(=O)C(=O)N2CCN(C(C)C)C(C)C
<RX_5>CC(C)(C)OC(=O)N1CCCN(c2ccc([N+](=O)[O-])c(C(=O)O)c2)CC1
<RX_1>COc1ccc(Cn2c(C)c(-c3ccc4ncnn4c3)n(-c3cccc(C)c3)c2=O)cc1
<RX_2>CC(C)CCn1c(=O)c(C2=NS(=O)(=O)c3cc(NS(=O)(=O)c4cccs4)ccc3N2)c(O)c2cccnc21
<RX_6>CC(C)C[C@H](NC(=O)[C@@H]1CCC(=O)O1)C(=O)O
<RX_1>NN(Cc1ccc(F)cc1)c1ccc(F)cc1
<RX_6>O=[N+]([O-])c1cc(C2=CCNCC2)cc(C(F)(F)F)c1
<RX_1>N#CNc1ccc(Cl)c(Cl)c1
<RX_1>O=C(Sc1c(F)c(F)c(F)c(F)c1F)c1cccc(OC(=S)Cl)c1
<RX_2>CCCCCCCCNC(=O)C(CCS(C)=O)NC(=O)OC(C)(C)C
<RX_3>CC#Cc1cc(=O)n2nc(SCCCCCC)sc2n1
<RX_6>CCCCCc1nc(C(F)(F)F)ccc1C=CC(=O)O
<RX_1>CN1CCN(c2ccc(Nc3nc4c(NCc5ccccc5S(C)(=O)=O)cccn4n3)cc2)CC1
<RX_4>Cc1nc(-n2cc(CCC3CCCCC3)nn2)sc1C(=O)NCc1ccccc1
<RX_1>COc1cc(CCCC2OC(=O)NC2=O)ccc1OCc1nc(-c2ccccc2)sc1C
<RX_2>O=C(Cl)Oc1ccccc1
<RX_1>CCOC(=O)c1cnn2c(Nc3cscc3C)c(C(=O)N3CCC(c4ccccc4)CC3)cnc12
<RX_1>CCn1nc(C2CCN(C(=O)OC(C)(C)C)CC2)nc1-c1cnc(N)c(-c2nnc(C(C)(C)C)o2)n1
<RX_1>CN(C)c1cccc2c(S(=O)(=O)NCCCOCCOCCCNc3c([N+](=O)[O-])c(Cl)nc4ccccc34)cccc12
<RX_2>C=C[C@@H]1C[C@]1(NC(=O)[C@@H]1C[C@@H](OC(=O)N2Cc3cccc(F)c3C2)CN1C(=O)OC(C)(C)C)C(=O)NS(=O)(=O)C1(CCCCCCCCCCCC(=O)OC)CC1
<RX_6>NC[C@@H]1C[C@H]1c1cc(F)ccc1OCC1CC1
<RX_6>CC[C@H](C)[C@@H]([C@@H](CC(=O)O)OC)N(C)C(=O)[C@@H](NC(=O)[C@H](C(C)C)N(C)C(=O)OCC1c2ccccc2-c2ccccc21)C(C)C
<RX_2>CC(=O)N[C@H](C)CCNC(=O)c1cnc(Cl)cc1NC(C)C
<RX_1>CS(=O)(=O)CCN1C(=O)N(c2cccc(C(F)(F)F)c2)C2=C(C(=O)CCC2)C1c1ccc(C#N)cc1
<RX_4>CCSc1nc2c(C)ccnc2n1Cc1ccc(-n2cc(Cl)cc2-c2nnn[nH]2)cc1
<RX_1>COCCN1CC[C@H](Nc2ccc([N+](=O)[O-])c(OC)c2)C1
<RX_2>Cc1cc(-c2ccc3c(c2)CN(c2cc(N4CCN(C)CC4)nc(N)n2)CC3)cnc1C(=O)N(C)C
<RX_2>O=C(CCN1CCCOC(Cc2ccc(F)cc2)C1)Nc1cccc(F)c1
<RX_2>COC(=O)c1ccc(C(=O)Nc2cccc(CN(C)C)c2)cc1
<RX_2>CCCCCCCCCC=CC=CC=CC=CC=CC(=O)OC/C=C(\C)CCC[C@H](C)CCC[C@H](C)CCCC(C)C
<RX_6>NCc1cc(O)cc(Cl)c1
<RX_2>O=C(Oc1ccc([N+](=O)[O-])cc1)N1CCCC2(CCN([C@H]3CC[C@H](O)CC3)C2=O)C1
<RX_2>COC(=O)C1(NC(=O)c2cc3ccccc3cc2NC(=O)Nc2c(C)cc(C)cc2C)CCC(=O)CC1
<RX_1>C=CCNc1ccc(F)cc1
<RX_1>CN(C)[C@H]1CCN(c2cccc3nc(CN4CCC[C@H]5CCc6cccnc6[C@H]54)cn23)C1
<RX_6>CCCCCC(Oc1ccc(C2=CCCCC2)cc1)C(=O)O
<RX_2>CCCCC(=O)N1CCN(c2cc3c(cc2F)nc(COc2ccccc2)n3Cc2ccc(OC(F)(F)F)cc2)CC1
<RX_8>CCO[C@@]12CCC(=O)[C@@H]3Oc4c(O)ccc5c4[C@@]31CC[N+]([O-])(CC1CC1)[C@@H]2C5
<RX_6>O=C(c1csc(C2CCCNC2)c1)N1CCCCCC1
<RX_1>COc1ccc([C@H](C)N2C[C@H]([C@@H](C)Oc3nc(-c4cc(OC)c(OC)c(OC)c4)cc4ncccc34)CC2=O)cc1
<RX_2>CCOC(=O)C(C)c1ccc2cc(OC)ccc2c1
<RX_1>CN(Cc1ccc(-c2ccc(S(C)(=O)=O)cc2)nn1)C1CCN(C(=O)OC(C)(C)C)CC1
<RX_2>O=C(NC1(Cc2ccccc2)CCOC1=O)OCc1ccccc1
<RX_2>CC(C)(C)OC(=O)N1CCCC(C(=O)Nc2ccccc2)C1
<RX_1>N#Cc1ccc(N(Cc2ccc(Br)cc2)c2cccnn2)cc1
<RX_1>CC(=O)N1CCc2c(sc(C)c2CCN2CCC(c3nn(-c4ccc(F)cc4)c4cc(F)ccc34)CC2)C1
<RX_6>CC1NC(=O)NN=C1c1ccc2c(c1)CCC(=O)N2CCO
<RX_1>Cc1cc(OC2CCN(C(=O)OC(C)(C)C)CC2)ccc1[N+](=O)[O-]
<RX_6>CC(C)(C)OC(=O)[C@@H]1CSSC[C@H](N)C(=O)NCCC2(CCCC2)C(=O)N1
<RX_6>COc1c(NC(=O)c2cc3cccc(CN4CCNCC4)c3n2C)cc(C(C)(C)C)cc1NS(C)(=O)=O
<RX_1>CCCN[C@@H]1CN(c2nc(C)c(C(=O)OCC)s2)CC[C@@H]1NC(=O)c1nc(Cl)c(CC)[nH]1
<RX_6>Cc1nc2cc3c(cc2n1C)C1CCC3CNC1
<RX_1>COc1cc(NCc2csc(C)c2)ccc1-c1cnco1
<RX_1>CCCCn1c(=O)c2[nH]c(N3CCCCC3)nc2n(CCCC)c1=O
<RX_1>CCOC(=O)COc1ccc(Oc2ccc([N+](=O)[O-])cc2)c(Cl)c1Cl
<RX_7>CC1=CCC(CO)(C2C3CCC(C3)C2(C)C)CC1
<RX_6>O=C(O)[C@@H]1C[C@H]1c1ccncc1
<RX_1>COc1ccc2c(c1)cc(-c1ccccc1)n2Cc1cccc(C#N)n1
<RX_1>CC(c1ccc(F)cc1)N1CCc2c(cccc2NC(=O)Cc2ccc(C(F)(F)F)c(F)c2)C1
<RX_2>CCOc1cc(C(C)(C)C#N)ccc1C1=N[C@@H](c2ccc(Cl)cc2)[C@@H](c2ccc(Cl)cc2)N1C(=O)N1CCN(CCS(C)(=O)=O)CC1
<RX_3>Cc1c2n(c3c(-c4ccc(Cl)nc4)cc(F)cc13)CCNC2=O
<RX_2>NC(=O)CNC(=O)c1cnn2cc(Cc3ccc(F)c(C(F)(F)F)c3)cnc12
<RX_9>C[C@H](c1ccccc1)N1CCOC(c2ccc(C(N)=O)cc2)CC1
<RX_7>Nc1ccc(C(=O)N2CCCC2)cc1
<RX_1>Cc1nn(-c2cccc(C(F)(F)F)c2)c(C2CC2)c1C(=O)N1CCC(N2CC[C@H](O)C2)CC1
<RX_1>c1ccc(N(c2ccccc2)c2cccc3c2ccc2cc4ccccc4cc23)cc1
<RX_6>COc1cc(OCC(=O)O)c(C)cc1SCc1ccc(-c2ccc(C(F)(F)F)cc2)cc1C
<RX_2>COc1nc(NC(=O)NS(=O)(=O)c2ccccc2C(=O)OC(C)C)nc(C(F)(F)F)n1
<RX_6>Cc1cc2c(cnn2-c2ccc(F)cc2)cc1CC(C)(C)C(=O)O
<RX_6>CCn1cc(C(=O)O)c(=O)c2ccc(F)c(OC)c21
<RX_6>COc1ccc(F)cc1-c1cc(NC(=O)[C@@H]2CCCNC2)ncc1Cl
<RX_2>CC(C)(C)OC(=O)N1C[C@H](NC(=O)[C@H](O)CCc2ccccc2)C[C@H]1C(=O)Nc1cnc2ccccc2c1
<RX_2>CC[C@H](C)[C@H](NC(=O)n1c(=O)n(CCN2CCOCC2)c2ccccc21)C(=O)N(C)C
<RX_1>COC(=O)c1cc(S(C)(=O)=O)c(N2CCN(C3CC3)S2(=O)=O)cc1C
<RX_2>CC(C)c1cnc2c(C(=O)Nc3cnccc3[C@@H]3C[C@H](C)C[C@H](NC(=O)OC(C)(C)C)C3)c(NC(=O)OC(C)(C)C)oc2c1
<RX_7>CCOC(=O)CCc1ccc2c(=O)n(CC(C)C)c(CNC(=O)OC(C)(C)C)c(-c3ccccc3)c2c1
<RX_2>NC(=O)N1C(=O)Cc2cc(Cl)ccc21
<RX_1>CCOc1ccccc1OC(CCCCN1CCC(c2cccc(NC(=O)C(C)C)c2)CC1)c1ccccc1
<RX_3>c1ccc(-c2ccc3cc[nH]c3c2)cc1
<RX_2>Nc1c(Cl)cc(C[C@@H](OC(=O)N2CCC(N3CCc4ccccc4NC3=O)CC2)C(=O)N2CCC(N3CCC[C@@H]3C(=O)OCCN3CCOCC3)CC2)cc1C(F)(F)F
<RX_6>CCCCCc1ccc(-c2ccc(C=CC(=O)O)cc2)cc1
<RX_1>CC(C)OC(=O)N1CCC(COc2ccc(-c3ccc(S(C)(=O)=O)cn3)cc2F)CC1
<RX_1>COc1ncc(-c2ccc3c(Nc4cc(C(=O)O)cc(C5CCCC5)c4)c(C(N)=O)cnc3c2)c(OC)n1
<RX_9>NC(=O)C1CCOCC1
<RX_7>OCc1ccc(OCCN2CCOCC2)c(F)c1
<RX_1>CC(C)(C)OC(=O)CNc1ccc2c(NC(=O)CC3CCCCC3)c(Cl)ccc2n1
<RX_1>COC(=O)C1(C)OCC(CCCCn2ccc3ccccc32)CO1
<RX_7>CC(C)c1ccc2c(c1)OC1(O)c3cccc(N)c3C(=O)C21NC(=O)c1cccc[n+]1[O-]
<RX_2>COCCOc1ccc(C(=O)N[C@H](C(=O)OC)[C@@H](C)OC(C)(C)C)c(NC(=O)Nc2c(C)cc(CC3CC3)cc2C)c1
<RX_1>C=C(CNCc1ccc(Cl)c(Cl)c1)CNc1cc(=O)c2ccccc2[nH]1
<RX_3>O=C1Nc2ccc(Cl)cc2C1=Cc1ccc(-c2ccc(N3CCNCC3)nc2)o1
<RX_3>Cc1nn(CC2CCC(=O)CC2)c(-c2ccc(F)cc2)c1-c1ccc2c(c1)NC(=O)CO2
<RX_6>N[C@@H](Cc1ccccc1)C(=O)O
<RX_8>CO[C@H]1[C@@H](C)CO[C@@H](C=O)[C@@H]1O[Si](C)(C)C(C)(C)C
<RX_6>Oc1ccc2c(c1)C1(CCC2)CCCn2cncc21
<RX_9>CN(C(=O)CN1C(=O)COc2ccc(C(N)=O)cc21)C(CN1CCOCC1)c1ccc(-c2ccccc2)cc1
<RX_2>CCOC(=O)c1cc(C#N)c(N2CC(NC(=O)NS(=O)(=O)c3ccc(Cl)cc3)C2)nc1C
<RX_2>O=S(=O)(c1c[nH]cn1)N1CCc2ccccc2C1
<RX_5>CC(C)(C)OC(=O)NC(C)(CO)c1cc(Br)ccc1F
<RX_6>O=C(O)c1ccc(Oc2ccc(Cl)c(Cl)c2)cc1
<RX_6>[NH3+]CCC[P+](c1ccccc1)(c1ccccc1)c1ccccc1
<RX_1>CC(C)(C)OC(=O)N1CCCN(C2CCC2)CC1
<RX_2>CN(Cc1cccc(C(=O)N2CC(=O)Nc3ccccc32)c1)C(=O)OC(C)(C)C
<RX_1>CCOP(=O)(Cc1ncc(C(C)(C)C)o1)OCC
<RX_7>Cc1cc(C)cc(CCCO)c1
<RX_1>O=[N+]([O-])c1cc(C(F)(F)F)ccc1Sc1nc(-c2ccc(Cl)cc2)c(-c2ccc(Cl)cc2)[nH]1
<RX_5>Cc1nc(-c2ncn(C(=O)OC(C)(C)C)n2)ccc1Br
<RX_3>CCOC(C#Cc1cncc(S(C)(=O)=O)c1)(OCC)OCC
[truncated: 1,708,447 more chars]
