# Supplementary material for: Transfer Learning: Making Retrosynthetic Predictions Based on a Small Chemical Reaction Dataset Scale to a New Level
Source: Molecules. 2020 May 19;25(10):2357. doi: 10.3390/molecules25102357 (PMC7287934; doi:10.3390/molecules25102357)
Supplement: Supplementary file 1 [file molecules-25-02357-s001.zip › Products of USPTO-50K for validation.txt]

<RX_1>CCCCCCCNC(=O)N(C)c1cccc(-c2ccc(CCC(=O)OC)cc2OCCCCl)c1
<RX_6>O=C(O)/C=C/c1cnc(Cl)c(Cl)c1
<RX_1>CC(=O)Nc1cccc(C(O)CN(C)Cc2sc3c(=O)c(C(=O)NCc4ccc(Cl)cc4)cn(C)c3c2C)c1
<RX_1>CCCCCCCCCCCCCCCCCCC(C)c1cc(OC(=O)CCCN2CCSCC2)c2c(c1)OC(C)(C)C1=C2CCS1
<RX_2>COCCN1C(=O)c2ccccc2C(C(=O)Nc2ccc(C(=O)N(C)C)cc2)C1c1cccs1
<RX_1>COC(=O)COc1cccc2c1CCCCN2CCO
<RX_1>Cc1cccc2cc(N3CCN(CCO)CC3)[nH]c(=O)c12
<RX_4>O=[N+]([O-])c1cc(F)c(N2CCC3(CC2)CO3)c(F)c1
<RX_2>O=C(c1csnn1)N1CCC(c2nc3c(s2)CCN(C2CCC2)CC3)CC1
<RX_1>COc1ccc2c(C(F)(F)F)nnc(NC3CCN(Cc4ccccc4)CC3)c2c1
<RX_3>CCOC(=O)[C@@H](OC(C)(C)C)c1c(C)cc2nc(-c3cnc4c(CC)cnn4c3)sc2c1-c1ccc(Cl)cc1
<RX_1>CC1Cn2c(cc(OCc3ccc(F)c(F)c3)nc2=O)N1C
<RX_7>Cc1cc(Cl)ccc1-c1ccc(CCCC(=O)O)cc1
<RX_3>N#Cc1cncc(-c2cc(C(=O)Nc3ccc(SC(F)(F)F)cc3)cnc2N2CC[C@H](CO)C2)c1
<RX_1>CN(C)CCCC1Oc2ccccc2N(c2ccccc2)S1(=O)=O
<RX_2>CC(C)(C)OC(=O)NCc1ccnc(CNC(=O)OCc2ccccc2)c1
<RX_6>Cc1cccc(S(=O)(=O)N2C[C@H](C)Oc3ncc(N)cc32)c1
<RX_1>CCCCCNc1cccc2c1CN(C1CCC(=O)NC1=O)C2=O
<RX_2>COc1cc(CCNC(=O)C(=COC(F)F)c2ccc3c(c2)CCCC3)ccc1OC(C)=O
<RX_2>CCS(=O)(=O)N1CCC(CNC(=O)c2ccc(C(F)(F)F)cc2Cl)(CC2CCCO2)CC1
<RX_7>Cc1ccc(NC(=O)c2ccc(N)c(NCCO)c2)cc1C
<RX_6>CC(C)(C)NS(=O)(=O)c1ccc(C(=O)O)c(Cl)c1
<RX_6>COc1cccc(-c2cc(=O)n(CC[C@](C)(C(=O)NO)S(C)(=O)=O)cc2F)c1F
<RX_2>COC(=O)c1ccc(Cl)cc1Oc1cccc(C(F)(F)F)c1
<RX_1>COC(=O)c1ccc(N2C(=O)OC[C@H]2C)cc1OC
<RX_6>NC1CCN(c2cccc3ccc(-n4cnc5cc(O)ccc54)nc23)CC1
<RX_2>CN1CC(COS(C)(=O)=O)Oc2ccccc21
<RX_1>O=C(c1ccccc1)c1cc(Cl)ccc1N1CCNCC1
<RX_2>CN(C)C1(CNC(=O)c2ccc(Nc3nc(N)c(C(=O)c4c(F)cccc4F)s3)cc2)CCCC1
<RX_2>CN1C2C=CC(O)=CC2C2CCC(NC(=O)OCc3ccccc3)C21
<RX_3>FC(F)(F)c1ccc(-c2cc(Cn3cc4nc(-c5cccc6[nH]ccc56)nc-4cn3)on2)c(C(F)(F)F)c1
<RX_8>COC(=O)c1csc2c(CS(=O)c3nc4ccccc4[nH]3)nccc12
<RX_6>CN[C@H]1CC[C@@H](c2ccc(Cl)c(Cl)c2)c2ccc(C#CCCCOC)cc21
<RX_1>COCCNc1c(C)cccc1C
<RX_1>CC(=O)c1ccc(OCc2ccc(F)cc2)s1
<RX_1>COC1(C)CCc2c(C)c(OCc3ccccc3)c(C)c(C)c2O1
<RX_2>COc1ncc2cc(C(=O)Nc3cc(C(=O)NCc4cccc(C(F)(F)F)c4)ccc3Cl)c(=O)[nH]c2n1
<RX_6>CCOc1ccccc1N
<RX_1>COc1cnc2c(C)cc(=O)n(CCN3CCC(N(Cc4cc5c(cn4)OCCO5)C(=O)OC(C)(C)C)CC3)c2c1
<RX_8>CC(C)(C=O)C1CCCCC1
<RX_2>O=C(Cc1ccccc1C(F)(F)F)N1CCC2(CC1)C(=O)Nc1ccccc12
<RX_2>Cc1cc(Cl)ccc1OCC(=O)N1CCCc2ccccc21
<RX_3>COc1ccc(-c2sc3cc(OC)ccc3c2C(=O)c2c(OC)cccc2OC)cc1
<RX_1>CCCCCCCCCCCCCCOC[C@@H](CN(C)C)OCCCCCCCCCCCCCC
<RX_6>Cc1cc(C#N)ccc1S(=O)(=O)N1CCN[C@H](C)C1
<RX_2>C[C@H](NC(=O)c1ccc(N2CCC(=O)N2)c(C(F)(F)F)c1)c1nc2cc(Cl)ccc2[nH]1
<RX_9>CC(C)(C)OC(=O)N[C@H]1CC[C@H](Oc2cccc3cncc(N)c23)CC1
<RX_1>COC(=O)Cc1cnc(NC(c2ccccc2)(c2ccccc2)c2ccccc2)s1
<RX_2>COC(=O)C1(N2Cc3ccc(-c4ccc(NC(=O)c5ccc(C)cc5)cc4)cc3C2=O)CCC1
<RX_2>COCCN(CCOC)C(=O)[C@H](C)OC(=O)/C=C/C(=O)OC
<RX_2>O=C(NC1C2CC3CC1CC(O)(C3)C2)c1ccc(OCS(=O)(=O)c2ccccn2)cc1
<RX_1>CC(C)n1nc(-c2sc(C(=O)N(C)C)nc2-c2ccccc2)ccc1=O
<RX_6>COc1ccc2oc(C(CCCCS(C)(=O)=O)Nc3ccc(C(=O)N(C)CCC(=O)O)cc3)c(C)c2c1
<RX_2>CCC(=O)NCCC1CCc2ccn3nccc3c21
<RX_6>C[C@@H]1CCCN1CCc1ccc(O)c(Cl)c1
<RX_6>O=Cc1c(O)cccc1OCCCCC(=O)O
<RX_1>FC(F)(F)c1ccc(C(F)(F)F)c(CNc2cccc(-c3c(Cc4ccccc4)cnc4c(C(F)(F)F)cccc34)c2)c1
<RX_7>OCc1cc2cc(Cl)ncc2[nH]1
<RX_7>Fc1ccc(OCC2CCCN(CC3(c4ccc(Cl)cc4)CCC3)C2)cc1
<RX_7>Cc1ccccc1[C@H](O)CCc1c(C(=O)N(C)C)cc2c(nc(C)n2C)c1O
<RX_6>NCCc1ccc(Oc2ccc(C(F)(F)F)cc2)cc1
<RX_1>Cc1cn(C(c2ccccc2)(c2ccccc2)c2ccccc2)cn1
<RX_2>COc1ccc2c(CCCC(=O)NO)nnc(-c3nccs3)c2c1
<RX_3>COC(=O)C1=Cc2cc(Br)c(C)cc2N(Cc2ccc(OC)cc2)CCC1
<RX_6>CC1CC(=O)NN=C1c1ccc(N2CCC(C(=O)O)CC2)c([N+](=O)[O-])c1
<RX_3>COC(=O)CC1CCC(c2ccc(-c3ccc(Nc4cnc(OC)c(F)c4)cn3)cc2)CC1
<RX_2>COC(=O)C1CCCC(N2Cc3ccc(-c4ccc(NC(=O)c5cccc(Cl)c5)cc4)cc3C2=O)C1
<RX_2>CN([C@H]1CC[C@H](OCCCCBr)CC1)S(=O)(=O)c1ccc(F)cc1F
<RX_9>NC(=O)c1ccc2nc(N3CCSc4ccccc4C3)cc(Cl)c2c1
<RX_3>Cc1c(-c2cccc(OCCN3CCOCC3)c2)sc2c(N3CCOCC3)nc(-c3cnc(N)nc3)nc12
<RX_3>COc1cc(-c2ccncc2)ccc1[N+](=O)[O-]
<RX_6>O=C(NC[C@@H]1CCCN1)C(F)(F)F
<RX_3>CCCNC(=O)c1nnc2c(-c3c(F)cccc3OC)c(F)ccc2c1N
<RX_2>Cc1cccc(NC(=O)N2CCN(c3nc(N)nc4sc(-c5cccnc5)nc34)CC2)c1
<RX_2>CC(C)(C)c1nc2cc(S(=O)(=O)N3CCOCC3)ccc2n1CC1CCOCC1
<RX_2>CC(=O)NCC(=O)N(C)c1ccc(Cl)c(COc2cccc3ccc(C)nc23)c1Cl
<RX_2>Cn1cc(-c2ccc(F)cc2)c(C(=O)N2CCCCC2Cc2nc3ccccc3s2)n1
<RX_3>Fc1cc(C#Cc2ccc(-c3ccc(Cl)cc3)cn2)ccc1OCCN1CCCC1
<RX_1>COC(=O)Cc1cccc(Cn2cnc3c(N)nc(OCCSC)nc32)c1
<RX_2>CCOC(=O)CCN(CC(=O)OCC)C(=O)OCC
<RX_3>CC(=O)C(=Cc1ccc(C#N)cc1OC(F)(F)F)C(C)=O
<RX_1>CN1CCCn2c1cc(OCc1ccc(Oc3ccc(Cl)c(Cl)c3)cc1)nc2=O
<RX_1>N#C/C(=N\NC(=N)N)c1cccc(Cl)c1Cl
<RX_1>Cc1cccc(Cn2nc(C)c3c(NC(=O)c4cnc5cc(CCN(C)C)ccn45)cccc32)n1
<RX_1>COc1cc(N2CCC(N3CCN(C)CC3)CC2)ccc1Nc1ncnc(Nc2ccccc2S(=O)(=O)C(C)C)n1
<RX_1>CN(C(=O)OC(C)(C)C)C1CCN(c2ccnc3cc(Cl)ccc23)C1
<RX_2>COC(=O)c1ccccc1NC(=O)c1ccc(C(C)(C)C)cc1
<RX_2>O=C(Cc1c(Cl)cccc1Cl)NC(=S)Nc1ccc(Oc2ccnc3ccsc23)c(F)c1
<RX_4>CC(C)c1cc(-n2nncc2-c2ccc(CO)cc2)c(OCc2ccccc2)cc1OCc1ccccc1
<RX_1>CC(=O)c1ccc(OCc2ccccc2)c2ncccc12
<RX_1>COc1ncccc1Br
<RX_1>NC1(COCc2ccc(Cl)cc2)CCN(c2ncnc3[nH]ccc23)CC1
<RX_6>C=C(C)[C@@H]1CC[C@]2(CNCCc3ccc(C(=O)O)cc3)CC[C@]3(C)[C@H](CC[C@@H]4[C@@]5(C)CC=C(c6ccc(C(=O)O)cc6)C(C)(C)[C@@H]5CC[C@]43C)[C@@H]12
<RX_1>CN(C(=O)OC(C)(C)C)[C@H]1CC[C@H](OCCCCCCBr)CC1
<RX_7>Cc1c(C2CCC(Cc3ccccc3)(N(C)C)CC2)[nH]c2ccc(OC(F)(F)F)cc12
<RX_2>CC(C)(F)CN1CCC(COc2ccc(-c3ccc(C(=O)N4CCC[C@@H](O)C4)cc3F)cc2C#N)CC1
<RX_1>O=C(NCC(F)(F)F)C1(CCCCN2CCN(c3ccc4c(Cl)cccc4n3)CC2)c2ccccc2Oc2ccccc21
<RX_1>COC(=O)/C=C/c1ccc(Cl)c([N+](=O)[O-])c1
<RX_5>CCOC(=O)c1nccn1NC(=O)OC(C)(C)C
<RX_2>COC(=O)N[C@H](Cc1ccccc1)C(=O)O
<RX_10>COC(=O)c1cc(CBr)ccn1
<RX_2>CN(c1cccc2cc(C3=NCC(C(=O)N4CCOCC4)S3)[nH]c12)S(=O)(=O)c1cccs1
<RX_6>Cc1cc(OCc2cc(C(F)(F)F)nn2C)cc2scc(CC(=O)O)c12
<RX_2>CC(C)COC(=O)[C@H](C)NC(=O)Cc1cc2ccccc2o1
<RX_1>Cc1ccncc1N1CCc2cc(Cl)c(Cl)cc2C1=O
<RX_1>COc1ccc2c(NC3CCOC3)ncnc2c1OC
<RX_5>CC(C)(C)OC(=O)N1CCCC(n2nc(I)c3c(N)ncnc32)C1
<RX_1>N#CC1(NC(=O)[C@@H]2CCCC[C@H]2c2oc(-c3cccc(Cl)c3)nc2-c2ccc(N3CCS(=O)(=O)CC3)cc2)CC1
<RX_6>COC(=O)NC(C(=O)O)=C1CCOCC1
<RX_2>O=C(NCCCCO)c1ccc2c(c1)OCO2
<RX_2>COc1ccc(NC(=O)c2ccc(COc3ccc4c(c3)CCC(CCN3CCCCC3)C4)cc2)cc1OC
<RX_1>C=C(CP(=O)(OCC)OCC)c1ccccc1
<RX_2>CN(c1ccccc1)S(=O)(=O)c1ccccc1C(F)(F)F
<RX_2>Cc1ncoc1CSCCNC(=S)NC(=O)c1ccccc1
<RX_1>Cc1nc(C(=O)N2CCOC3(CCN(Cc4cccc(C=O)c4)CC3)C2)cs1
<RX_1>C=CCNc1nc(NCC=C)c2scc(-c3ccccc3)c2n1
<RX_1>C=CCOc1cnccc1Cl
<RX_1>COc1ccc2nccc(-n3cc4c(n3)CCC(N(CC(=O)OC(C)(C)C)Cc3ccc5c(c3)NC(=O)CS5)C4)c2n1
<RX_2>CC(=O)Nc1nc(C)c(-c2ccc(S(=O)(=O)NCC3COC(C)(C)O3)s2)s1
<RX_3>CCCc1c(OC)cc(C=Cc2c(F)cccc2F)cc1OC
<RX_6>Cc1ccccc1-c1ccc(C(O)CC[C@H]2CCC(=O)N2CCCCCCC(=O)O)o1
<RX_2>COC(=O)C1Cc2cscc2C1
<RX_3>CCCCCC(O)c1cccc(-c2ccc(C(F)(F)F)cc2)n1
<RX_5>CC(C)(C)OC(=O)NC[C@@H](F)C(C)(C)O
<RX_7>CNc1ccccc1N
<RX_1>C=C1CCc2c(N3CCN(C)CC3)c(F)cc3c(=O)c(C(=O)O)cn1c23
<RX_2>CCOc1ccc(F)cc1-c1ncnc2c(C(=O)NC3CCN(C(=O)COC)CC3)c(C)[nH]c12
<RX_1>CCCCCOC1C=CC(=O)N1
<RX_2>CCN(CC)c1c(Cl)cc(NC(=S)N(C)N)cc1Cl
<RX_6>Nc1cc(F)c(OCc2ccccc2)c(F)c1C(=O)O
<RX_2>COC(=O)CCc1cccc(CN(Cc2ccc(-c3nccs3)cc2)S(=O)(=O)c2ccc(Cl)cc2)c1
<RX_1>CCc1c(CN2CCC[C@H]2C(=O)O)cccc1-c1cnc(-c2ccc(OC(C)C)c(C#N)c2)s1
<RX_3>CCCCC(CC)COC(=O)C(C#N)=C(c1ccccc1)c1ccccc1
<RX_6>Cc1nc2c(OCc3c(F)cccc3F)cccn2c1C(=O)NC(CN)c1ccc(F)c(F)c1
<RX_2>C[Si](C)(C)CCOC(=O)Nc1cc([N+](=O)[O-])ccc1F
<RX_2>COC(=O)c1ccc(I)c(NS(C)(=O)=O)c1
<RX_6>CC(C)(C)C(=O)N1CCC(CCO)(c2ccccc2)OC1
<RX_1>O=[N+]([O-])C=C1SCCN1Cc1ccc(Cl)nc1
<RX_6>CC(C)(C)c1ccc2cc(C(=O)O)ccc2c1
<RX_1>CC(C)(C)Oc1nccnc1CN1CCC(C)(C(=O)Cc2ccccc2F)CC1
<RX_9>COC(=O)c1cc(SCc2ccc(OC)cc2)c(N=[N+]=[N-])c(F)c1Nc1ccccc1F
<RX_1>CN(C)C(=O)C(Cc1cccc(Oc2cccc(C#N)c2)c1)NC(=O)OC(C)(C)C
<RX_1>NC1CCN(C2(c3ccccc3)CCCCC2)CC1
<RX_1>CC(=N)NCCC[C@H](NC(=O)c1ccc(C(c2ccccc2Cl)c2ccccc2Cl)s1)C(=O)O
<RX_1>C#CC(C)(C)N(CC)CC
<RX_6>COc1ccc(Cl)cc1C(=O)/N=c1\sc(C(C)(C)C)cn-1C[C@H]1CCN1
<RX_7>Cn1cc(-c2ccnc(-n3ncc4cc(C(C)(C)C)cc(F)c4c3=O)c2CO)cc(Nc2ccc(N3CCN(C4COC4)CC3)cn2)c1=O
<RX_6>CN1CCN(c2cccnc2COc2ccc(C(=O)O)cc2)CC1
<RX_3>COC(=O)c1ccc(/C=C(\C)C(F)(F)F)cc1
<RX_1>CC1CN(C(=O)OC(C)(C)C)CCN1c1ccccc1[N+](=O)[O-]
<RX_1>Brc1cccc(NCCCOC2CCCCO2)n1
<RX_3>CC1(C)S[C@@H]2[C@@H](C(O)c3ccccc3)C(=O)N2[C@H]1C#N
<RX_1>CC#CCN1CCC(C(=O)OC)=Cc2cc(-c3ccc(OCCOCCCC)cc3)ccc21
<RX_7>Cc1oc(-c2ccccc2)nc1CCOc1ccc(CO)cn1
<RX_2>CNC(=O)c1c(-c2ccc(F)cc2)oc2ccc(-c3cc(C(=O)NC4(c5ncc(F)cn5)CC4)c(OC)cc3C)c(F)c12
<RX_2>Cc1n[nH]c(-c2ccccc2)c1NC(=O)c1ccccc1
<RX_1>CN1C(=O)C(=O)c2cc([N+](=O)[O-])ccc21
<RX_1>Nc1nc(NCCNc2ccc(-c3ncc[nH]3)c(-c3ccc(Cl)cc3Cl)n2)ccc1[N+](=O)[O-]
<RX_3>Cc1c(C(=O)N2CCC(N3CCCC3)CC2)cccc1-c1cccc(OC(F)(F)F)c1
<RX_2>O=C(Nc1ccc(C(=O)N2Cc3ccccc3Nc3ccccc32)cn1)c1ccccc1-c1ccccc1
<RX_7>Nc1ccc(N2CC(O)C2)nc1
<RX_2>CNC(=O)c1c(-c2ccc(F)cc2)sc2ccc(OC)cc12
<RX_2>COC(=O)CCC1=CCN(Cc2ccc(NC(=O)c3ccccc3)cc2)C1=O
<RX_2>CCn1ncc2c(NC3CCOCC3)c(C(=O)NC3(CO)CCOCC3)cnc21
<RX_9>COc1ccc(C(Cc2ccccc2)NC[C@H](O)c2cccnc2)cc1OC
<RX_2>Cc1cnc(CNC(=O)c2sc(-n3cnn(Cc4ccc(F)cc4)c3=O)cc2C)cn1
<RX_1>CCS(=O)(=O)c1ccc(Cl)cc1Cn1c(=O)[nH]c2c(Cl)c(CN3CCC[C@@H](CN(C)C(=O)OC(C)(C)C)C3)c(C(F)(F)F)cc2c1=O
<RX_6>COC(=O)c1c(-c2ccccc2)c2cc(Br)ccc2c(=O)n1Cc1ccc(C(=O)NN)cc1
<RX_6>CN(C)Cc1ncc2n1C(=O)N(C1CCNCC1)C2
<RX_1>COc1cccc(Nc2c(C(N)=O)cnc3c(C)cc(S(=O)(=O)c4cccc(C(=O)Nc5cccc(C#CCCCNC[C@H](O[Si](C)(C)C(C)(C)C)c6ccc(O)c7[nH]c(=O)ccc67)c5)c4)cc23)c1
<RX_1>Cc1cccc(COc2ccc(Cl)c([N+](=O)[O-])c2)c1
<RX_2>CCCCCOc1cc(C(=O)N2CCOCC2)ccc1OC
<RX_3>CS(=O)(=O)c1ccc(C(=O)c2cc3nc(-c4cnc(N)nc4)nc(N4CCOCC4)c3s2)cc1
<RX_6>CCOC(=O)c1noc([C@H](CCCC2CCCCC2)CC(=O)O)n1
<RX_3>CCO/C=C\c1cc(-c2ccccc2)c2nncn2c1
<RX_7>Cn1nnc(-c2ccc(N)cc2)n1
<RX_4>c1ccc(-c2nnn[nH]2)cc1
<RX_2>Cc1cccc2cc3cccc(C(=O)NCCCN(C)CCCNc4n[n+]([O-])c5ccccc5[n+]4[O-])c3nc12
<RX_6>O=C(O)c1cc(CO)n(Cc2cc(-c3ccc(Cl)s3)on2)n1
<RX_7>Nc1c(-c2ccccc2)noc1C(=O)NC1CCCCCC1
<RX_1>CC(C)c1nc(-c2cccc(NS(=O)(=O)c3c(F)cccc3F)c2F)c(-c2ccnc(Nc3ccc(N4CCN(CCF)CC4)c(F)c3)n2)s1
<RX_6>CC(C)C[C@H](N[C@@H](C)C(=O)N1C(=O)N(Cc2ccccc2)C[C@H]1C(=O)O)C(=O)OCc1ccccc1
<RX_6>Cn1ncc2c1-c1c(Oc3ncccn3)sc(C(=O)O)c1CC2
<RX_2>O=C(CN1C(=O)[C@@H](NC(=O)c2cc3ccccc3[nH]2)[C@H](c2ccccc2)Sc2ccccc21)NCCc1ccccc1
<RX_7>Nc1ccccc1S(=O)(=O)N1CCN(c2ccc(C(O)(C(F)(F)F)C(F)(F)F)cc2)CC1
<RX_9>CC(C)(C)c1ccc(C(N)=O)c(F)c1
<RX_8>CC(=O)Nc1cccc(Br)[n+]1[O-]
<RX_6>N#Cc1cn(-c2ccc(C(=O)O)cc2)c2cccc(OCc3ccccc3)c12
<RX_6>Cc1nsc(N)c1N1CCCC1
<RX_9>CC(C(N)=O)c1ccc(-n2cc(Cl)cn2)c(Cl)c1
<RX_2>Cc1ccc2nc(Cl)ccc2c1NC(=O)CC1CCCCC1
<RX_1>Cc1nc(SCC(N)=O)c(C#N)c(-c2ccc(Cl)c(Cl)c2)n1
<RX_6>COc1cc(N)c(Cl)cc1C(=O)NCC1CNCCO1
<RX_6>Oc1ccc2nc(-n3ccnc3)nc(NCc3ccccc3)c2c1
<RX_2>CCCC(C)NC(=O)CSc1nc2c([nH]c3ccccc32)c(=O)n1-c1ccccc1
<RX_2>CNC(=O)c1c(-c2ccc(F)cc2)oc2ccc(-c3cc(C(=O)NC4(c5nccc(C)n5)CC4)ccc3C)cc12
<RX_2>O=C(NC(Cc1cccc(C(F)(F)F)c1)C(=O)N1CCSC1)c1cc2cc(Cl)ccc2[nH]1
<RX_6>c1ccc(CN2CCO[C@@H]3CNC[C@@H]32)cc1
<RX_7>O=c1ccn2cc(/C=C\c3ccc(F)cc3F)ccc2c1-c1c(F)cccc1F
<RX_2>Cc1cc([C@@H](C)NC(=O)c2ccc3nc(C(F)(F)F)cc(N4CC[C@H](O)C4)c3c2)c(F)cc1NS(C)(=O)=O
<RX_1>CN1CCN(c2ccc(C3CCCN(C(=O)OC(C)(C)C)C3)cc2)CC1
<RX_7>CCOC(=O)c1cc2c(CCc3ccccc3)nc(N)nc2s1
<RX_1>CNc1cccc(F)c1NC(=O)OC(C)(C)C
<RX_2>CCCCCCCC/C=C\CCCCCCCC(=O)NC1(C#N)CC1
<RX_2>CN(C)C1(c2ccccc2)CCC(=CC(=O)N2CCC(c3c[nH]c4ccccc34)C2)CC1
<RX_1>CCOC(=O)C(C)N1CN(c2ccccc2)C2(CCN(Cc3cccc4ccccc34)CC2)C1=O
<RX_6>CNNC(=O)c1nn(-c2ccccc2)c(N)c1C
<RX_8>Cc1ccccc1C(CC1(C2CCC(=O)CC2)OCCO1)c1ccc(S(C)(=O)=O)cc1
<RX_7>CC(C)(C)[Si](C)(C)O[C@H]1CC=C(CO)[C@@H]1COCc1ccccc1
<RX_3>COc1cncc(-c2ccc3c(c2)-c2nc(-c4ncnn4C(C)C)sc2CCO3)c1
<RX_8>C[Si](C)(C)CCS(=O)(=O)N1CCCC(C=O)C1
<RX_6>CCOC(=O)c1ccc(NC(=O)C(C)CS)nc1
<RX_1>CNc1ncc(CN2CC(c3cc(F)cc(F)c3F)CC2=O)s1
<RX_1>Brc1ccc(CN2CCCC2)nc1
<RX_2>CC(=O)n1cnc(-c2ccccc2)c1
<RX_2>Cn1nnc(C(=O)Nc2cccc(Oc3ccc4nc(NC(=O)C5CC5)cn4c3)c2)n1
<RX_6>CC(C)(C)Nc1cc(-c2ccccc2)nc(Nc2ccc(C3(C(=O)O)CCC3)cc2)n1
<RX_2>Cc1ccc(NC(=O)CN(CC(=O)O)CC(=O)O)cc1I
<RX_1>CN(CCCCl)Cc1ccccc1
<RX_3>O=C(C1CC1)N1CC(Cn2cnnc2-c2ccc(-c3ccc4cccnc4c3)cc2F)C1
<RX_2>CC(=O)Nc1cccc(-c2ccc3nncn3n2)c1
<RX_10>CCC(Cl)N1C(=O)CCC1=O
<RX_2>CC(=O)S[C@H]1C[C@@H](C(=O)Nc2cccc(C(=O)NCC(=O)OCc3ccc([N+](=O)[O-])cc3)c2)N(C(=O)OCc2ccc([N+](=O)[O-])cc2)C1
<RX_7>Nc1c(N)n(C2CC2)c(=O)n(C2CC2)c1=O
<RX_6>N#CC[C@H]1CC[C@H](N)CC1
<RX_3>O=C1C(=Cc2cccc(Oc3ccccc3)c2)Oc2cc(O)ccc21
<RX_6>O=C(O)c1ccc(NS(=O)(=O)c2cccc(-c3ccccc3O)c2)cc1O
<RX_3>CC(=O)C(=CC1CCN(C(=O)OC(C)(C)C)CC1)C(C)=O
<RX_7>CCCCCOC(=O)c1cc([C@H]2CC[C@H](O)CC2)ccc1O
<RX_7>C=CCc1cc(CO)ccc1O[Si](C)(C)C(C)(C)C
<RX_6>CN(CCO)c1ccc(-c2ccc(Cl)c3c(NS(C)(=O)=O)nn(C)c23)c([C@@H](N)Cc2cc(F)cc(F)c2)n1
<RX_7>[N-]=[N+]=NC[C@H](O)c1ccccn1
<RX_2>CCCN(CCCF)C(=O)C1=Cc2ccc(Br)cc2N=C(NC(=O)OC(C)(C)C)C1
<RX_1>C[C@@H](c1cc(F)cc(F)c1)N1CCN[C@H](C)C1
<RX_9>CC(C)(C)OC(=O)N1CCN(c2cc(CN=[N+]=[N-])cc(-c3ccnc(NC4CCCCC4)c3)n2)CC1
<RX_1>CCCC(=O)c1ccc(NCc2c(C)nn(-c3ccccc3)c2C)cc1
<RX_2>CC(=O)N1CCN(C)CC1
<RX_2>CCOC(=O)C(CC)(NC=O)c1ccccc1
<RX_2>COc1cccc2cc(C(=O)Nc3cccc(-c4ccccc4S(=O)(=O)N4CCOCC4)c3)c(=O)oc12
<RX_6>COc1cc(NC(=O)CCCC(=O)O)cc(OC)c1OC
<RX_8>NS(=O)(=O)c1ccc(C=O)cc1
<RX_1>Cn1cnc(S(=O)(=O)N2C[C@@H](NCc3ccccc3)[C@H](c3ccc(F)cc3)C2)c1
<RX_1>C#CCCn1ccnc1
<RX_1>CCCC[Sn](CCCC)(CCCC)c1cc(C2=CCCC2)ccn1
<RX_3>Nc1ccc(-c2ccc(F)cc2F)cc1F
<RX_3>Cc1cc(N)cc2nc[nH]c12
<RX_6>N#CCCc1cnc(N)cn1
<RX_2>COC(=O)c1c(F)cc(OC)cc1F
<RX_2>O=C(CCl)N1CC=C(c2ccc(-c3ncc(F)cn3)c(F)c2)CC1
<RX_3>C=CC(O)C1CCN(C(=O)c2ccccc2)CC1
<RX_3>NS(=O)(=O)c1cc(C(=O)c2ccc3cc[nH]c3c2)ccc1F
<RX_1>COc1ccc2ccc(S(=O)(=O)N(CC(=O)OC(C)(C)C)[C@H]3CCN(Cc4ccnc(C#N)c4)C3=O)cc2c1
<RX_7>COC(=O)c1c(N)cccc1CO[Si](C)(C)C(C)(C)C
<RX_2>C[C@H](NC(=O)c1c(CN2CCN(CC(=O)N3CCOCC3)C(=O)C2)c(-c2cccs2)nc2ccccc12)C1CCCCC1
<RX_1>CC(C)CN(C)c1ccc2c(n1)CCN(Cc1ccccc1)C2
<RX_1>Cc1ccccc1CNc1cc(C(N)=O)cn2c(C)c(C)nc12
<RX_1>CC(C)(C)OC(=O)N1CCC[C@@H]1COc1cc(OCc2ccccc2)cc2ncnc(Nc3ccc(F)c(Cl)c3)c12
<RX_7>COc1ccc(Cc2oc3c(O)c(C)c(C)cc3c2C)cc1
<RX_1>CCOC(Cn1c(=O)ccc2ncc(F)cc21)OCC
<RX_2>CC(=O)N1CCN(c2nc(N)ncc2Oc2ccc(Cl)cc2)CC1
<RX_3>O=C(/C=C/c1cccnc1Sc1ccc(Br)cc1)NC1CCC(O)CC1
<RX_1>O=C(COc1ccc(F)c(Br)c1)NC1CC1
<RX_9>NC(=O)c1ccc([N+](=O)[O-])c(C(=O)Nc2ccc(Cl)cc2)c1
<RX_6>O=C(OCc1ccccc1)N1CCC(C(=O)O)(S(=O)(=O)c2ccc(Oc3ccccc3)cc2)CC1
<RX_2>CNC(=O)CCCN1CCc2ccc(-c3noc(-c4ccc(OC(C)C)c(C#N)c4)n3)cc2CC1
<RX_6>N[C@@H](CCc1ccccc1)C(=O)Nc1cc2[nH]c(-c3ccccc3)c3cn[nH]c(=O)c(c1)c23
<RX_10>CCOC(=O)C(C)C(C)(C)C=CCBr
<RX_9>c1csc(C2CCNCC2)c1
<RX_2>CN(C(=O)Oc1ccc(S(=O)(=O)NCCC2CCCCC2)cc1)c1ccccc1
<RX_1>COCCN(C)S(=O)(=O)c1ccccc1Nc1nc(Nc2cc3c(cc2OC)CCN(CC(=O)N(C)C)CC3)ncc1Cl
<RX_2>CCOC(=O)C(O)C(Cc1ccccc1)NC(=O)c1cccnc1-c1csc(-c2ccccc2)n1
<RX_2>O=C(Nc1ccc(C(=O)N2Cc3cccn3Cc3ccccc32)cc1)c1ccccc1F
<RX_3>Cc1c(F)c(F)c(F)c(F)[n+]1[O-]
<RX_1>COC1COC2C(N=[N+]=[N-])COC12
<RX_7>Cc1cc2c(cc1C1=CCCC1O)C(C)(C)CCC2(C)C
<RX_1>O=Cc1ccc(Oc2ccc(F)c(C(F)(F)F)c2)cn1
<RX_2>NCCNC(=S)Nc1cccc2c1CC(=O)N2
<RX_7>CC1c2ccccc2CC(=O)Cc2ccccc21
<RX_7>Nc1cc(Cl)c(C(=O)Nc2ccc3cn[nH]c3c2)cc1N
<RX_1>CCn1cc(C(=O)O)c(=O)c2cc(F)c(N3CCN(CCO)CC3)c(F)c21
<RX_3>OC(c1csc2ccccc12)C1CCCCC1
<RX_7>NCc1ccc(CCO)cc1
<RX_6>CC(C)(F)Cn1c(CCO)nc2c(N)nc3cccnc3c21
<RX_4>O=C1CCCN1CCc1ccc(Br)cc1
<RX_2>Cc1occc1C(=O)Nc1ccc(C(=O)N2Cc3ccccc3Nc3ccccc32)cn1
<RX_6>CN(C(=O)OC(C)(C)C)[C@H](C(=O)O)C(C)(C)C
<RX_9>C[C@H]1C[C@@H](c2ccncc2NC(=O)c2ccc(F)c(-c3c(F)cccc3F)n2)C[C@@H](NC(=O)OC(C)(C)C)[C@H]1N
<RX_3>COC(=O)c1ccc(NS(=O)(=O)c2cc(-c3cc(F)ccc3OC)c(Cl)s2)cc1O
<RX_1>CCCCCC(Br)C(=O)OCC(C)=O
<RX_2>CN(C)C(=O)c1cc2cnc(Nc3ccc(C(=O)N4C[C@@H]5C[C@H]4C[C@H]5O)cn3)nc2n1C1CCCC1
<RX_6>CC(=O)c1ccc(OCCCCN)cc1
<RX_6>O=C(O)C(F)(F)F
<RX_2>C=C(C)C(=O)OCCCCCn1c(=O)c2ccc3c4cccc5cccc(c6ccc(c1=O)c2c36)c54
<RX_3>O=C(O)c1ccc(C2=CCC3(CC2)OCCO3)cc1
<RX_6>CCCCc1ccc(CN(CCCCCCC(=O)O)S(C)(=O)=O)cc1
<RX_1>N#Cc1cccc(CNCCO)c1
<RX_2>CC(=O)NC1Cc2ccccc2C1
<RX_1>COC(=O)[C@@H]1C[C@@H](OCc2cccc(I)c2)CN1C(=O)OC(C)(C)C
<RX_2>CC(C)(C)COc1c(/C=C/c2nc3sccn3c2C(=O)NCc2cccc(C(F)(F)F)c2)cccc1OC(F)F
<RX_1>NC(=O)c1cc(Br)cc(Nc2cccnc2)c1
<RX_2>C=CCCCCC[C@H](NC(=O)OC(C)(C)C)C(=O)N1C[C@H](Oc2nc(-c3ccccn3)nc3ccsc23)C[C@H]1C(=O)N[C@]1(C(=O)OC)C[C@H]1C=C
<RX_1>CCOC(=O)C1(COc2ccc(OCc3ccccc3)c(C)c2C)CC1
<RX_1>O=C1OCCN1c1ccc2nc(Nc3cc(Cc4ccccc4)nc(N[C@H]4CC[C@H](O)CC4)n3)sc2n1
<RX_1>CC1(C)CC(=O)c2c(C(F)(F)F)nn(-c3ccc(C#N)c(NC4CCC(NCC5CC5)CC4)c3)c2C1
<RX_1>CCCn1c(=O)n(Cc2ccc(Cl)cc2)c(=O)c2c1nc(CC)n2C
<RX_2>CC(Cl)C(=O)N(CCO)CCO
<RX_3>CN(C)Cc1cc2c(o1)CCN(C(=O)CCCCSc1ccccc1)C2
<RX_1>CC(C)(C)N1C(=O)C(NCCCOC(=O)c2ccc(O)cc2)=C(c2ccccc2)S1(=O)=O
<RX_6>CC(=O)OCC(C)(C)CC1NC(C(=O)O)C(c2cccc(Cl)c2F)C12C(=O)Nc1cc(Cl)ccc12
<RX_3>COc1cc2ccccc2nc1-c1nc2ccccc2cc1OC
<RX_2>CC(C)C[C@H]1C(=O)N[C@@H](C(C)C)CN1C(=O)c1cc(-c2cccs2)on1
<RX_1>Nc1ncc(N2CCOCC2)s1
<RX_2>O=C(N1CCC(N2CCCCC2)CC1)N1Cc2ccccc2Oc2ccc(Cl)cc21
<RX_2>COC(=O)CNC(=O)c1cc(OC(F)(F)F)ccc1[N+](=O)[O-]
<RX_2>Cc1ccc(C(=O)Nc2cnc3ccccc3c2N)s1
<RX_7>Cc1c(OCCN(C)C)cn2ncnc(Oc3ccc(N)cc3F)c12
<RX_1>COc1ccc2nc(SCc3cccc4c3N(C)CCC4)[nH]c2c1
<RX_2>CS(=O)(=O)OCC1CCCC1
<RX_5>CC(C)(C)OC(=O)N[C@@](C)(CO)c1ccc2c(C(F)(F)F)c(OC3CCC(C4CCCC4)CC3)ccc2c1
<RX_1>COc1cc2ncnc(N3CCc4c(c(CO)nn4C)C3)c2cc1OC
<RX_1>CC(C)(C)OC(=O)N1CCN(c2nc(-c3ccc(F)cc3)cs2)CC1
<RX_7>Cc1nc2c3c(c(C(=O)N(C)C)cn2c1CO)CCC(c1ccccc1)C3
<RX_9>CC1(C)C2CC[C@@]1(CS(=O)(=O)N1CCC3(C=Cc4ccccc43)CC1)C(=NO)C2
<RX_3>O=C(c1ccc(CCc2ccccc2)cc1)N1CCc2cc(CN3CCCC3)oc2C1
<RX_1>c1ccc2c(c1)N=C(N1CCNCC1)c1ccccc1S2
<RX_9>NC(=O)c1cc(F)ccc1[N+](=O)[O-]
<RX_7>CCOC(=O)c1cn([C@@H]2C[C@@H]2F)c2c(C)c(F)c(F)c(N)c2c1=O
<RX_6>O=C(O)/C=C/c1ccc2[nH]ccc2c1
<RX_1>N#Cc1ccc(N[C@H]2CCN(CCC(F)(F)F)C2)cc1Cl
<RX_6>CC(C)(C)OC(=O)N[C@H]1CCN(c2ccc(O)cc2)C1=O
<RX_2>CCc1ccc(Oc2ccc(N(CCCN)C(C)=O)cc2F)c(OCc2ccccc2)c1
<RX_2>O=C(NCc1cccnc1)Oc1ccc([N+](=O)[O-])cc1
<RX_9>CCCCCCCCCCCCCCCCCCOCC(COCCCCCCCCCCCCCCCCCC)(COCCCCCCCCCCCCCCCCCC)COc1ccc(C=NO)c(OC)c1
<RX_2>COCCOC(=O)N1CCc2[nH]cnc2C1c1ccccc1
<RX_2>Cc1onc(-c2ccc(F)cc2)c1COc1ccc(C(=O)N2CCSCC2)cn1
<RX_6>CO[C@H]1[C@H](C)O[C@@H](O[C@H]2C[C@](C)(O)[C@H](C(=O)O)c3cc4c(c(O)c32)C(=O)c2c(O)cc3c(c2C4=O)O[C@@H]2O[C@@]3(C)[C@H](O)[C@@H](N(C)C)[C@@H]2O)[C@H](OC)[C@]1(C)OC
<RX_6>O=C(O)C1(CO)CCCO1
<RX_1>CC(C=NNC(N)=O)c1ccc2c(=O)c3ccccc3ccc2c1
<RX_1>CC(C)(C)OC(=O)N1CCC(F)(CN2C(=O)c3ccccc3C2=O)CC1
<RX_6>CC(C)=CCC/C(C)=C/COc1ccc(C(=O)O)cc1
<RX_1>COc1c(NCC#N)cc(C(C)=O)cc1C(C)(C)C
<RX_3>Cn1cc(-c2cnc3ccc(-c4cncc(NS(=O)(=O)c5ccc(F)cc5F)c4)cc3n2)cn1
<RX_1>C[C@H](Nc1nc(Cl)ncc1F)c1nc2ccn(C)c2cc1-c1ccnn1C
<RX_9>COC(=O)c1cccc(Cc2c(N3CCCC3)nn3c([Si](C)(C)C)c(Cl)ccc23)n1
<RX_6>N[C@@H]1CC[C@@H](c2cccc(F)c2F)CN(CC(F)(F)F)C1=S
<RX_2>CC(=O)N[C@H]1C[C@@H](C(=O)N2CCC[C@@H]2C(=O)NC[C@H]2CCCN(CC3CCCCC3)C2)N(C(=O)CC(c2ccccc2)(c2ccccc2)c2ccccc2)C1
<RX_3>CC(C)(C)OC(=O)N1CC=C(c2ccc(OC(F)(F)F)cc2)CC1
<RX_8>O=CCCCNC(=O)C1Cc2ccccc2C1
<RX_9>CCOC(=O)CCN1C(=O)CC1C(=O)OCC
<RX_6>CC(C)C[C@@H](/C=C/C(=O)N1CCc2ccccc21)NC(=O)[C@@H]1CCCCN1
<RX_2>CN(Cc1ccc(C(=O)N2CC3(C)CC2CC(C)(C)C3)cc1)S(C)(=O)=O
<RX_1>COC(=O)c1ccc2c(c1)cc(COc1ccccc1)n2Cc1ccc(SC(F)(F)F)cc1
<RX_2>CC(C)OCCOC(=O)C1CC1
<RX_2>C[C@H]1CN(c2c(CO[Si](c3ccccc3)(c3ccccc3)C(C)(C)C)nc3c(C(=O)NCC(C)(C)C)noc3c2Cl)C[C@@H](C)O1
<RX_2>CC(C)(C)COC(=O)Cc1cccc2c(=O)cc(C3=CCCCC3)oc12
<RX_6>CCN(c1cn2nc(-c3ccc(F)cc3)c(C(=O)NC)c2cc1O)S(C)(=O)=O
<RX_7>CCCn1ccc(N)n1
<RX_4>FC(F)(F)Oc1ccc(-c2cc3cc(Br)ccc3[nH]2)cc1
<RX_2>O=C1CCC2CCC(=O)N12
<RX_2>CN(C(=O)c1ccc(Cl)cn1)C1CN(C(=O)C2CCN(C(=O)C3(C)CC3)CC2)CC1c1ccc(Cl)c(Cl)c1
<RX_9>NC(=O)CN1C[C@@H]2CCC[C@@H]2C1=O
<RX_3>Cn1cc2c([C@H]3C[C@H]3CO)cccc2n1
<RX_6>CNC1CC(C(=O)OC)N(C(=O)OC(C)(C)C)C1
<RX_7>CCOC(=O)CC1CCSCC1
<RX_1>CS(=O)(=O)C1CCN(c2cc(N[C@H]3CCN(C(=O)Cc4ccc(OC(F)(F)F)cc4)C3)nc3ccsc23)CC1
<RX_1>OCCCNC1CCN(Cc2ccccc2)CC1
<RX_2>Cc1c(NS(C)(=O)=O)c(C(N)=O)nn1Cc1cc2c(cc1Br)OCO2
<RX_2>CCCCCCCN(CCc1cccc(OC(C)(CC)C(=O)OCc2ccccc2)c1)C(=O)c1ccc(F)cc1F
<RX_1>CCCCn1cnc2c1c(=O)n(CCCCC(C)(C)O)c(=O)n2C
<RX_1>O=[N+]([O-])c1cnc(NCc2ccccc2OC(F)(F)F)nc1NC[C@H]1CC[C@H](Nc2ccccn2)CC1
<RX_7>CCn1nc(-c2cccc(C#N)c2)cc1Oc1ccc(F)cc1N
<RX_1>CCOC(=O)c1ccc(OC2CCN(C(=O)c3cc(S(C)(=O)=O)ccc3OC(C)C)CC2)cc1
<RX_3>C[C@@H]1C[C@H]2[C@@H]3CCC4=CC(=O)CCC4=C3[C@@H](c3ccc(-c4cnccn4)cc3)C[C@]2(C)[C@H]1C(=O)C1CC1
<RX_6>COc1cc(NC(=O)c2ccc(OC(F)(F)F)cc2)ccc1-c1ccc2c(c1)C(=O)N([C@H](C(=O)O)C(C)C)C2
<RX_2>CCOC(=O)c1cc(F)cn1NC(=O)c1ccc(Br)cc1
<RX_2>CN(C)C(=O)c1noc([C@H](CCCC2CCCCC2)CC(=O)OC(C)(C)C)n1
<RX_5>COC1(N2CC(C)C(=O)C(C#N)C2)OCCO1
<RX_8>COc1ccc(C(=O)NC2(C(=O)O)Cc3ccccc3C2)cc1OCCc1cccc(S(C)=O)c1
<RX_6>CCOc1cc(CBr)c(C#N)cc1C(=O)NC
<RX_1>CN(Cc1cc(-n2cccc2)ccn1)Cc1cc(O)cc(-c2cc(N(C)C)ccn2)n1
<RX_2>O=C(Nc1ccc(O)cc1)c1cc(NC2CCCC2)ncn1
<RX_2>CC(NC(=O)c1cc(NC(=O)C2CC2)ncn1)c1ccc(OCC(F)(F)F)nc1
<RX_1>COc1ccc(CN2C(=O)c3c(Cl)nc(N[C@@H]4CCCC[C@@H]4NC(=O)OC(C)(C)C)c(F)c3C2(C)C)c(OC)c1
<RX_6>O=C(O)c1ccc(CN2CCC(CNC(=O)c3n[nH]c4ccc(Br)cc34)CC2)o1
<RX_3>COCc1nc2c(N)nc3cc(C=CS(C)(=O)=O)ccc3c2n1CC(C)(C)O
<RX_2>NS(=O)(=O)OC[C@H]1C[C@@H](NC(=O)c2ccncc2)[C@H](OC(=O)c2ccccc2)[C@@H]1OC(=O)c1ccccc1
<RX_1>C[C@H]1C[C@]2(CCN1CC1CCC1)C(N[C@@H]1CCCC[C@H]1F)=NC(=O)N2c1cccc(F)c1
<RX_6>COc1cc(F)c(F)cc1O
<RX_3>CCOC(=O)c1c(NC(C)=O)sc2c(OCCN(CC)CC)c(-c3cc(CN=[N+]=[N-])cc(N=[N+]=[N-])c3)ccc12
<RX_6>O=C(c1nc(CC2(c3ccccc3)CCCC2)nc(O)c1OCc1ccccc1)N(CCO)C1CCOCC1
<RX_1>COc1ccc(C/N=C/[C@@H]2COC(C)(C)O2)c(OC)c1
<RX_6>CC(C)C[C@H](NC(=O)c1ccc(NC[C@@H](N)CS)cc1-c1ccccc1)C(=O)O
<RX_1>CC(C)(C)OC(=O)N1CC2CN(c3nc(-c4ccc([N+](=O)[O-])cc4)nc4c3cnn4CC(F)(F)F)CC(C1)O2
<RX_3>Cc1c(-c2ccccn2)nc2cc(F)cc(F)c2c1Nc1cc(N2CCOCC2)ncc1-c1ccc(F)c(C(F)F)c1
<RX_1>C=CCn1c(=NC(=O)C(C)(C)C)sc2ccccc21
<RX_2>NNC(=O)c1ccc(N2CC[C@H](Oc3ccccc3C(F)(F)F)C2)nn1
<RX_2>Cn1cc(C#Cc2ccc(NC(=O)C3COCCN3C(=O)C(NC(=O)N3CCOCC3)c3ccccc3)cc2)c(-c2cc(Cl)ccc2O)n1
<RX_1>O=c1oc2c(I)c(O)ccc2c(Cc2ccc(OCCN3CCCC3)cc2)c1-c1ccc(Cl)cc1Cl
<RX_7>CCOC(=O)CCc1nn(C2CCCCO2)c2cc(OCc3ccccc3)ccc12
<RX_3>O=Cc1c(Br)nc(C2OCCO2)n1Cc1cc2c(cc1Cl)OCO2
<RX_2>Cc1c(-c2ccc(C(=O)N3CCCC(O)C3)s2)noc1C(F)(F)F
<RX_6>FC(F)(F)c1cc(C(F)(F)F)c2nc(CC3CNC3)[nH]c2c1
<RX_2>Cc1nc(-c2ccc(Oc3ccc(NC(=O)c4ccccn4)c(CN4CCCC4=O)c3)cn2)no1
<RX_4>CCCCC(CCC1CO1)C(=O)OC
<RX_1>CS(=O)c1ccc(N2C(=O)N(Cc3ccccc3Nc3ccc(F)cc3F)C(C)(C)C2=O)cc1C(F)(F)F
<RX_7>COc1ccc(N)cc1NC(=O)OC(C)(C)C
<RX_2>O=C1CCCN(C(=O)c2ccc([N+](=O)[O-])cc2)c2ccccc21
<RX_1>C/C(=C\c1ccc(C(=O)OCc2ccccc2)cc1)c1ccc2c(c1)C(C)(C)CCC2(C)C
<RX_2>CON(C)C(=O)[C@H]([C@@H](C)OC(C)(C)C)N(C(=O)OCc1ccccc1)[SiH](C)C
<RX_1>O=S(=O)(CCN1CCCCC1)Nc1ccc(-c2nnc(CSCCOc3ccccc3)o2)cc1
<RX_5>CC(C)(C)OC(=O)NC1CN(Cc2ccccc2)CC12COC2
<RX_1>CC(CCc1c[nH]c2ccc(F)cc12)NC1COc2c(F)ccc(C(N)=O)c2C1
<RX_8>O=C(Cc1ccccc1F)C1CCN(Cc2ccccc2)CC1
<RX_2>CN(c1ccc(Cl)cc1)S(=O)(=O)c1cccc(C(=O)Nc2ccc(Br)cc2C(=O)NS(C)(=O)=O)c1
<RX_1>CC(C)(C)OC(=O)NC1CCN(CCNC(=O)OCc2ccccc2)CC1
<RX_6>COCC1(C(=O)Nc2cccc(OC(=O)N(C)C)c2)CCNCC1
<RX_1>CNS(=O)(=O)Cc1ccc2[nH]cc(CCCN3CCN(c4ncncc4OC)CC3)c2c1
<RX_2>O=C(NCCCl)Nc1ccnc(Cl)c1
<RX_1>O=S(=O)(Nc1ccccc1OCC1CCN(c2nc3ccc(F)cc3s2)C1)c1ccccn1
<RX_3>COc1ccccc1N1CCN(Cc2c(C3CC3)nn(-c3ccccc3)c2N)CC1
<RX_5>CCOc1ccc2c(C#N)c(-c3ccc(NC(=O)C(F)(F)F)cc3)n(C3CCC3)c2c1
<RX_1>OCCCOCc1nn(Cc2ccccc2)c2ccccc12
<RX_7>CC(C)(C)OC(=O)N1CCN(Cc2cc(N)ccc2C(F)(F)C(F)(F)F)CC1
<RX_3>Cc1ccc(C(=O)c2ccccc2)cc1
<RX_1>COc1cc2ncnc(N3CCOC(c4ccccc4)C3)c2cc1OC
<RX_1>O=C1CCCN1c1cnc(N2CCC(Oc3ccccc3C(F)(F)F)CC2)s1
<RX_1>COC(=O)c1ccc(COc2cc(Cl)ccc2-c2nc3cc(F)c(F)cc3n2CC2CCCCC2)cc1
<RX_7>CNCCc1cccc(Br)c1
<RX_1>CC(O)CNC[C@H](O)[C@@H](O)[C@H](O)[C@H](O)CO
<RX_2>CCOC(=O)Nc1ccccc1OC(F)(F)F
<RX_6>COc1ccc(S(=O)(=O)N[C@H](Cc2c[nH]c3ccccc23)C(=O)O)cc1
<RX_1>c1ccc(-n2nc3c(c2NC2CCCCC2)CCCC3)cc1
<RX_3>COc1ccc(C(=O)c2ccc(O)cc2O)cc1
<RX_9>CN(C)Nc1c([N+](=O)[O-])cc(C(F)(F)F)c(N)c1[N+](=O)[O-]
<RX_3>Nc1cc(-c2ccoc2)cc([N+](=O)[O-])c1
<RX_3>COc1ccccc1-c1cccc(-c2nnn[nH]2)c1
<RX_4>COC(=O)c1cc(C(=O)OC)cc(N2CCCC2)c1
<RX_1>Clc1ccc2nc(OC3COC(c4ccccc4)OC3)nc(NCc3ccc4c(c3)OCO4)c2c1
<RX_2>CCCCCCCCON1C(C)(C)CC(NC(=O)CCc2cc(-n3nc4ccccc4n3)c(O)c(C(C)(C)C)c2)CC1(C)C
<RX_6>Cc1cccc(Cl)c1C(=O)N[C@@H](Cc1ccc(-c2c(C)ccn(C)c2=O)cc1)C(=O)O
<RX_2>CC(C)(C)c1ccc(Oc2ccc(-c3ccc(Cc4nc(-c5ccc(Cl)cc5Cl)cn4Cc4ccc(C(=O)NS(C)(=O)=O)cc4)cc3)cc2)cc1
<RX_3>CCOC(=O)CCc1cccc(Oc2ccc(CN(Cc3ccccc3)c3cccc(NS(C)(=O)=O)c3C)cc2)c1
<RX_2>COc1ncnc(Cn2cc(C(=O)NCC(F)F)c3ncc(C)cc32)c1C
<RX_1>CC(C)C(=O)Oc1ccc(-n2c(-c3nonc3N)nc3cnc(Oc4cccc(N)c4)cc32)cc1
<RX_2>CC(=O)Nc1ccc(S[C@@H]2O[C@H](CO)[C@@H](O[C@H]3O[C@H](CO)[C@@H](O)[C@H](O)[C@H]3O)[C@H](O)[C@H]2O)cc1
<RX_7>COC(=O)c1ccc(OC2CCCCC2)cc1C(=O)OC
<RX_6>COc1ccc(C(=O)Nc2c(Cl)cncc2Cl)c2c1oc1ccc(NCC(=O)O)cc12
<RX_3>CCN(CC)CCOc1ccc2[nH]c(C=C3C(=O)Nc4ccc(-c5ccccc5)cc43)cc2c1
<RX_2>CCN1CCN(Cc2ccc(NC(=O)Cc3ccc(-n4cnc5cccnc54)cc3Cl)cc2C(F)(F)F)CC1
<RX_6>CC(C)COc1ccc(OCC(C)C)c(C(=O)c2ccc(OCC(C)C)c(CCC(=O)O)c2)c1
<RX_6>O=C(O)Cc1c(-c2ccc(Cl)c(S(=O)(=O)NC3CCCCC3)c2)[nH]c2ccc(O)cc12
<RX_1>COC(=O)c1cc(Nc2c(C(N)=O)cnc3cc(-c4cnc(OC)nc4OC)ccc23)cc(-c2ccccc2)c1
<RX_2>CC(C)(C)OC(=O)N1CCN(C(=O)c2ccc([N+](=O)[O-])o2)CC1
<RX_3>CCc1sc(C(=O)N[C@@H]2[C@H](NC(=O)OC(C)(C)C)CCCC2(F)F)cc1-c1cnn2cc(OC(F)F)cnc12
<RX_2>Cc1cc(Nc2nccc(C(F)F)n2)cc(-c2cnn(CCNS(C)(=O)=O)c2)c1
<RX_7>COc1ccc(Cc2ncnn2-c2cc(CCc3ccc(C)cn3)nc(C)n2)cc1OC
<RX_7>CC(C)(c1ccc(Cl)c(Cl)c1)c1cnc(CO)n1-c1ccc(F)cc1
<RX_2>CON(C)C(=O)c1cnc(N2CCN(C(=O)OC(C)(C)C)CC2)c(Cl)c1
<RX_2>CCCCc1ccc(C#Cc2ccc(CN(C(=O)c3cc4ccccc4s3)c3ccc4c(c3)C(=O)OC(C)(C)O4)cc2)cc1
<RX_7>COc1ccc2c(c1OC)C(C)(C)N1CCc3cc4c(cc3C1C2)OCO4
<RX_1>CCn1cc(C(=O)O)c(=O)c2cc(F)c(N3CCNC(COc4ccccc4)C3)cc21
<RX_1>CCc1cc(-c2ncc(-c3cc(C)nc(NC(C)C)n3)o2)cc(C)c1OCC(O)CO
<RX_2>Cc1cc(Cl)cc(C(=O)NC2(C)CS(=O)(=O)C2)c1NC(=O)c1cc(OCC(F)(F)F)nn1-c1ncccc1Cl
<RX_5>CCOC(=O)c1csc(NC(=O)OC(C)(C)C)n1
<RX_3>COc1ccc(CNC(C#N)c2c(F)cccc2F)cc1
<RX_2>Cc1nc(C)c(C(=O)Nc2cc(Oc3ccc4nc(NC(=O)C5CC5)cn4n3)ccc2C)s1
<RX_3>CC(C)(C)OC(=O)N1CCN(C2=NC(=O)C(=Cc3ccc4c(c3)c(Cl)nn4Cc3ccc(C(F)(F)F)cc3C(F)(F)F)S2)C[C@@H]1CO
<RX_9>CCOC(=O)N1CCc2ccc3c(c2CC1)C(C1CC1)CC3
<RX_2>CN(CCNC(=O)OCc1ccc([N+](=O)[O-])cc1)C(=O)c1csc(N2CC(OS(C)(=O)=O)C2)n1
<RX_7>C[Si](C)(C)CCOCN1C(=O)C2(Cc3cc(N)cnc3C2)c2cccnc21
<RX_1>CC(=O)CSc1cc(F)c(F)cc1Br
<RX_7>CS(=O)(=O)c1ccc(-c2cc3nccc(Oc4ccc(N)cc4F)c3s2)cc1
<RX_1>Clc1ccc(-c2nsc3cc(OCCCCBr)ccc23)cc1
<RX_1>CC(C)CN(c1cc(-n2c(C(F)F)nc3ccccc32)nc(N2CCOCC2)n1)[C@H]1CC[C@H](NC(=O)OC(C)(C)C)CC1
<RX_9>CC(=O)O[C@@H]1[C@@H](C(=O)O)OC(C)(N=[N+]=[N-])[C@H](OC(C)=O)[C@H]1OC(C)=O
<RX_1>O=C(NCc1ccc(Cl)cc1Cl)c1ccc(Oc2ccc(F)cc2)nc1
<RX_7>Nc1ccc(F)c(-c2cnccn2)c1
<RX_1>CC(C)(C)OC(=O)N1CCN(S(=O)(=O)c2c(Cl)ccc(Nc3c(Cl)c(=O)c3=O)c2O)CC1
<RX_1>CC(C)(C)OC(=O)N1CCN(c2ccccc2OCc2ccncc2)CC1
<RX_6>CC(C)(C)c1cnc(C(=O)Nc2cc(-c3cc(NC4CCCNC4)c(=O)[nH]n3)ccc2F)cn1
<RX_2>Cn1cccc1C1=CCN(C(=O)c2cc3ncc(Br)cn3n2)CC1
<RX_1>COC(=O)[C@@H]1CN(c2ccc(C#N)cn2)C[C@H]1c1ccc(F)cc1F
<RX_1>COc1cc2ncn(-c3nc(-c4ccccc4)c(C#N)s3)c2cc1OC
<RX_3>COc1ccc(C=C2C(=O)Nc3ccccc32)cc1-c1cccc(NC(C)=O)c1
<RX_3>C[Si](C)(C)CCOCn1nc(/C=C/c2ccc(CN3CCOCC3)cc2)c2ccc(C=O)cc21
<RX_7>Nc1ccc(N2CCCC2)cc1N1CCNCC1
<RX_9>COc1ccc(-n2ncc3c2C(=O)N(c2ccc(N4CCCCC4=O)cc2)CC3)cc1
<RX_2>CC(C)C[C@H](NC(=O)c1cc2ccccc2s1)C(=O)NCCCCNC(=O)OC(C)(C)C
<RX_6>CNCCN[C@@H]1CCC[C@H](Nc2nc(-c3c[nH]c4ncc(Cl)cc34)ncc2F)C1
<RX_3>O=[N+]([O-])c1ccc2c(c1)c(-c1cn[nH]c1)nn2C(c1ccccc1)(c1ccccc1)c1ccccc1
<RX_6>Cc1c(Sc2ccc(S(C)(=O)=O)cc2Cl)c2cc(C#N)ccn2c1CC(=O)O
<RX_5>CC(C)(C)OC(=O)N[C@@H]1CCC[C@H](O)C1
<RX_6>COC1CCN(c2cccc(S(=O)(=O)n3cc(C4=CCC(N)CC4)c4ncccc43)c2)C1
<RX_2>CCOCC(=O)OCC(=O)[C@@]1(O)CC[C@H]2[C@@H]3CCC4=CC(=O)C=C[C@]4(C)[C@H]3[C@@H](O)C[C@@]21C
<RX_6>C=CCOC(=O)c1cccc(OC(C)(C)C(=O)O)c1
<RX_3>CC(C)(C)OCc1ccc(-c2ccc(Cn3cc4nc(-c5cccc(F)c5F)nc-4cn3)nn2)cc1
<RX_1>CCc1nc(CN(C(=O)C2CCCc3c(OCc4ccccc4)cccc32)c2ccc(C(C)C)nc2)cs1
<RX_2>COc1cc(Br)cc(F)c1C(=O)NCc1ccc(Cl)cc1
<RX_1>C[C@H]1CN(Cc2ccc([N+](=O)[O-])cc2)C[C@@H](C)N1
<RX_1>Cn1nc(C#N)c2ccccc21
<RX_2>Cc1c(C(=O)Nc2ccc(B3OC(C)(C)C(C)(C)O3)cc2)oc2ccccc12
<RX_6>Cc1cc2ncccc2cc1CC(=O)O
<RX_3>Cc1cccc(C#CC2(C3CCCC3)CC(=O)CC(=O)O2)c1
<RX_1>OCc1ccc(Cn2ccc3ncnc(Nc4ccc(OCc5cccc(F)c5)c(Cl)c4)c32)cc1
<RX_2>CC(C)(C)OC(=O)N1CCN(c2nc3c(C(=O)NC4CN5CCC4CC5)cccc3o2)CC1
<RX_7>C=CCOc1cc(C(O)CS(C)(=O)=O)cc(OCC=C)c1NC(C)=O
<RX_2>CCOC(=O)c1c(NC(=O)Cc2ccccc2)cc(Cl)n1-c1ccc(CC)cc1
<RX_2>CC(C)(C)c1ccc(NC(=O)c2ccc(Br)cn2)cc1
<RX_7>COc1ccccc1C1CCCN1
<RX_3>COc1cccc(C(=CC#N)c2ccc(OC)c(OC)c2)c1
<RX_2>CC(C)(C)OC(=O)NC1CCN(C(=O)OCc2ccccc2)CC1
<RX_1>CC(C)(C)OC(=O)N1CCN(c2nc(Cl)nc(NC3CCOCC3)c2[N+](=O)[O-])CC1
<RX_1>COc1ccc2c(c1)CCn1c-2cc(N(C)Cc2ccc(Oc3cncc(C#N)c3)c(C#N)c2)nc1=O
<RX_1>CCCN1C(=O)C(C)(C)c2cc(C)c(-c3cc(C=O)ccc3OC(F)(F)F)cc21
<RX_1>Cn1c(=O)ccc2ccc(Br)cc21
<RX_1>CC(c1cc(-c2cnc(Oc3ccc(OCC4CC4)cc3Cl)s2)no1)N1C(=O)c2ccccc2C1=O
<RX_9>Cc1ccc(C(NC(=O)Cc2ccc3oc(C(N)c4c(C)noc4C)cc3c2)c2ccccc2)c(C)c1
<RX_2>Cc1nc(NCC(=O)N(C)C2CCN(Cc3ccccc3)CC2)nc(C)c1[N+](=O)[O-]
<RX_3>Cn1c(-c2cccc(C(F)(F)F)c2)nc(-c2cccnc2)c1C(=O)N1CCC(N2CCCC2)CC1
<RX_1>CC(C)Nc1nc2ccccc2n2ccnc12
<RX_6>COc1cc(O)cc(Br)c1
<RX_1>CCOc1ccc2c3c(c(Cl)nc2c1)C(=O)c1cnccc1-3
<RX_8>CC(=O)N[C@H](C(=O)N[C@H](C(=O)NC(Cc1ccccc1)C(=O)C(Cc1ccccc1)NC(=O)[C@@H](NC(=O)[C@@H](NC(C)=O)C(C)C)C(C)C)C(C)C)C(C)C
<RX_9>Clc1nsnc1C1CN2CCC1CC2
<RX_6>COCC1CN(C(C)(C)C)CC2(CCNCC2)O1
<RX_6>COc1cc(Cl)c(-c2nc(C3(c4ccccc4O)CC3)sc2C)cc1C
<RX_9>CC(C)C(C)(c1ccc(-c2cc(CBr)no2)cc1)c1ccc(OCc2ccccn2)cn1
<RX_1>C#CCOC(=O)c1ccc(OCC=C(C)CCC(C)=C(C)C)cc1
<RX_2>Nc1ncnc2c1c(-c1ccccc1)cn2-c1cccc(C(=O)NCCO)c1
<RX_6>CCCC(C)C(C(=O)Nc1cccc(CCC(=O)O)c1C)c1ccc(CN2N=C(c3ccccc3)OCC2=O)cc1
<RX_3>CC(C)(C)OC(=O)N1CC=C(c2cc(C(F)(F)F)ccc2-c2cccc3cnccc23)CC1
<RX_1>O=[N+]([O-])c1ccc(Oc2ccccc2)cn1
<RX_9>N#Cc1cc2cnn(-c3ccc(F)cc3)c2c2ccncc12
<RX_1>COCCn1cccc1C=O
<RX_2>C=CC(=O)N1CCSC1c1cc(C(C)(C)C)c(O)c(C(C)(C)C)c1
<RX_1>CCOc1ccc(C2(c3cccc(Nc4cccc(OC)c4)c3)COC(N)=N2)cc1C
<RX_6>O=C(Nc1ccccc1)Oc1cccc2c1CC[C@@H]1NCCC[C@@H]21
<RX_7>CC(C)(C)C(=O)N1CCN(c2cc(Cl)c(N)cn2)CC1
<RX_2>CN(C)C(=O)c1ccccc1C(=O)NN(C)C(=S)Nc1ccccc1
<RX_2>CC(=O)NC[C@H]1CCCN(C(=O)OC(C)(C)C)C1
<RX_6>CNC(=O)c1cc(Oc2ccc3[nH]c(Nc4ccc5c(c4)CNCC5(C)C)nc3c2)ccn1
<RX_4>FC(F)(F)c1ccc(Nc2nc(-c3ccc(Cl)cc3)cs2)cc1
<RX_6>COCCn1ccc(=O)c(O)c1C
<RX_1>CC(C)(C)OC(=O)NCc1ccccc1-c1ccc(CN2C(=O)[C@H](NC(=O)C(C)(C)NC(=O)OCc3ccccc3)CCc3ccccc32)cc1
<RX_10>CN(C)C=NS(=O)(=O)c1ccccc1S(=O)(=O)c1ccc(CBr)cc1
<RX_2>Cc1ccc2c(c1)nc(N)c1ncc(CCc3ccc(C(=O)N(C)CCN(C)C)cc3C)cc12
<RX_1>O=S1(=O)N(Cc2cccc(CBr)c2)c2ccccc2N1c1ccccc1F
<RX_1>CCOP(=O)(COCc1nc2c(N)ncnc2n1CCc1ccccc1)OCC
<RX_1>COc1ccc2c(Nc3ccccn3)nc(Nc3cc(C)[nH]n3)cc2c1
<RX_1>Cc1ccn(-c2ccc(C(=O)N3Cc4cccn4Cc4ccccc43)c(Cl)n2)n1
<RX_1>CCOc1cc2c(cc1OC)CCN(CC(=O)NCc1ccccc1)C2Cc1ccc(OC)c(OC)c1
<RX_6>O=C(O)CSc1cnc(NC(=O)N(CC2CCCC2)c2ccc(F)c(F)c2F)s1
<RX_6>O=c1c(O)cccn1Cc1ccccc1
<RX_1>CCOC(OCC)[C@H](CC(=O)OC(C)(C)C)NS(=O)(=O)c1ccc(N)cc1O[C@H](C)Cn1c(SC)nc2ccccc21
<RX_2>CSCC[C@@H](NC(=O)OCc1ccccc1)C(=O)Nc1ccc(Cl)cc1
<RX_2>COC(=O)C1=C(C)NC(C)=C(C(=O)OC)C1c1cccc(NC(=O)CCCl)c1
<RX_1>Cc1sc2nc(Cn3cc(C=O)c(C(F)(F)F)n3)[nH]c(=O)c2c1-c1ccccc1
<RX_6>Cc1cc(C)c(N2CCN(C(=O)c3ccc(N4C(=O)NCC4C)cc3F)CC2)nc1C
<RX_3>COC(=O)c1cc(-c2cc(Cl)nc(N)n2)c(C)cc1OC
<RX_6>CCc1nc2c(cnn2CC)c(NC2CCOCC2)c1CNC(=O)CCC(=O)O
<RX_6>O=C(O)C(=O)c1ccc(OCCOc2ccc(F)cc2)cc1
<RX_1>COCCOCCNCc1ccc(-c2cc3nccc(Oc4ccc([N+](=O)[O-])cc4F)c3s2)nc1
<RX_2>O=C(Nc1ccc(C(F)(F)F)cc1)[C@H]1[C@H](c2ccccc2)C12CCCC2
<RX_1>CN1C(=O)OC2(CCN(C3CCCCCC3)CC2)c2ccccc21
<RX_3>CN(C)Cc1c[nH]c2cc(F)ccc12
<RX_6>O=C(O)c1ncc(O)c2c1CCN(Cc1ccc(F)c(Cl)c1)C2=O
<RX_2>CCC(=O)N1CC[C@@H](Cc2n[nH]c(=O)n2-c2ccc(Br)cc2F)C1
<RX_3>O=[N+]([O-])c1cnc(O)c(C2CC2)c1
<RX_3>Nc1ccc(-c2cccc(-c3nc(-c4cccc(C(F)(F)F)c4)cc(C(F)(F)F)n3)c2)cn1
<RX_5>CC(C)(C)OC(=O)NCc1cc(Br)ccc1F
<RX_2>CC(C)Oc1cc(OCCN2CCN(C(=O)CN(C)C)CC2)cc2ncnc(Nc3c(Cl)cnc4c3OCO4)c12
<RX_1>CN(C)CCNc1nc2cc3c(cc2[n+]([O-])n1)OCCC3
<RX_1>NCCSCc1ccncc1
<RX_3>C[Si](C)(C)CCOCn1c(O[C@@H]2CO[C@@H]3[C@H](O)CO[C@H]23)nc2cc(Cl)c(-c3ccc(-c4ccc(Br)cc4)cc3)nc21
<RX_1>COc1cc([N+](=O)[O-])c(F)cc1C
<RX_6>C[C@H]1[C@@H](c2ccccc2)OC(=O)CCC=CC[C@@H](CC(=O)O)C(=O)N1C
<RX_2>O=C(Cc1ccc(F)cc1)NC(=O)Nc1ccc(Oc2ccnc(NC(=O)N3CCC(CN4CCCC4)CC3)c2)cc1
<RX_6>COc1cc(NS(=O)(=O)N2CCN(CC(=O)O)CC2)nc(SCc2cccc(F)c2F)n1
<RX_2>CCc1nc2c(OC)ccc(C(=O)Nc3ccnn3C)c2s1
<RX_3>CC(C)c1ccc(-c2ccccn2)cn1
<RX_6>COC(=O)CON=C(C(C)=O)C(=O)O
<RX_2>O=C1CC(=O)N(c2ccc(NC(=O)Nc3ccccc3Cl)cc2)c2ccc3ccccc3c2N1
<RX_7>Cc1cc(CCCN2CCN(C)CC2)cc2c1C(=O)N(Cc1ccc(OC(F)(F)F)cc1)C2
<RX_3>CC(=O)Nc1cn2nc(-c3cnc(Cl)c(NS(=O)(=O)c4ccc(F)cc4)c3)ccc2n1
<RX_1>COc1cc(N2CCC(CCS(C)(=O)=O)CC2)c(C)cc1[N+](=O)[O-]
<RX_2>CCCC#CC(=O)N1CCC[C@H]1c1nc(-c2ccc(C(=O)Nc3ccccn3)cc2)c2c(N)nccn12
<RX_6>COCCCN1CCOc2ccc(CO[C@H]3CN(S(=O)(=O)c4ccc(C)cc4)C[C@@H](CO)[C@@H]3c3ccc(O)cc3)cc21
<RX_3>COc1cc(C)c2[nH]c(=O)c3sccc3c2c1-c1ccc([C@@H](C)NC(=O)OC(C)(C)C)cc1
<RX_6>O=C(O)c1sc(-c2ccccc2)cc1N(Cc1ccc(-c2cccc(C(F)(F)F)c2)o1)C(=O)c1ccc(Cl)cc1Cl
<RX_5>O=[N+]([O-])c1ccc(Cl)c(C2SCCS2)c1
<RX_2>CC1CCC(=O)N1CC(=O)NCCN(C(C)C)C(C)C
<RX_4>COc1ccc2c(c1)CCN=C2
<RX_6>Cc1ccc2c(c1)C(=O)C(=O)N2C(CC(C)C)C(=O)O
<RX_1>CCCCCc1ccc(C(=O)Oc2ccc(F)c(F)c2F)cc1
<RX_1>CCOC(=O)OC(C)OC(=O)c1c(I)c(NC(C)=O)c(I)c(NC(C)=O)c1I
<RX_1>NC(=O)c1cc(-c2ccccc2F)sc1Nc1cccc(C(O)CO)n1
<RX_2>O=C(NCc1ccc(C(F)(F)F)cc1)c1ccc(S(=O)(=O)Nc2nc[nH]n2)cc1
<RX_1>COc1cccc(NC2CC2)c1
<RX_2>CC(C)(C)c1noc(N2CCC(N(C(=O)c3cc(-c4ccc(C#N)cc4F)no3)C3CC3)CC2)n1
<RX_9>C=CCOC(=O)Nc1cccc(-c2nc(C(C)(C)C)sc2-c2ccnc(N)n2)c1F
<RX_2>CCOc1cc(C(CC(=O)N2CCOCC2)N2Cc3cccc(NC(C)=O)c3C2=O)ccc1OC(F)F
<RX_1>CC(C)(C)OC(=O)N1Cc2ccc(CN3CCCC3)cc2C1
<RX_1>c1ccc2nc(NCCCNCc3ccoc3)ccc2c1
<RX_6>Cc1ccc(-c2nc(CCOc3ccc4c(c3)CC[C@H]4CC(=O)O)c(C)o2)cc1N(C)C
<RX_6>O=C(O)CC1CCN(c2ncc(Br)cc2[N+](=O)[O-])CC1
<RX_6>CCCc1ccc(OCc2ccc(OCc3nc(-c4ccccc4)oc3C)cc2)c(CC(=O)O)c1
<RX_2>COC(=O)CNC(=S)NN=C(C)c1csc(-c2ccc(Cl)c(Cl)c2)c1O
<RX_3>CC(C)(O)C#Cc1nc(Cl)c2nc[nH]c2n1
<RX_1>CCOC(=O)c1c(Cl)c(C)nn1CC(=O)N1CCN(c2ccc(F)cc2)CC1
<RX_2>COC(=O)C(NC(=O)N(CCCNC(=O)OC(C)(C)C)CC(=O)O)c1ccccc1
<RX_2>COc1ccc(OCCOS(C)(=O)=O)c(CN(C(C)=O)c2cc(F)ccc2Oc2ccccc2)c1
<RX_9>OCC#CCBr
<RX_6>O=C1NCc2cc(O)cc(Br)c21
<RX_1>CCNC(=O)c1ccc(-n2cc(C(=O)NC3CC3)nn2)c(OC(C)c2ccccc2)c1
<RX_1>CC(C)NC(=O)C1CCN(c2nc(-c3ccnc(NC4CCOCC4)c3)cc3cnccc23)CC1
<RX_6>NS(=O)(=O)c1ccc(-c2cc(-c3ccc(Cl)cc3)sc2C(=O)O)cc1
<RX_9>C[C@@H](c1ccccc1)N1CC(C(=NO)c2ccccc2F)CC1=O
<RX_1>COc1ccccc1[C@@H]1CCN(Cc2cc(C(F)(F)F)ccc2-c2cc(C(C)C)ccc2Cl)C(=O)O1
<RX_6>CC(O)c1oc(=O)c2ccccc2c1-c1ccccn1
<RX_1>COc1ccc(F)cc1-c1c(F)cnc2[nH]c(C3=CC4CN(CC(=O)N(C)C)CC4C3)cc12
<RX_2>Cc1nc2cc(NC(=O)c3cc4cc(F)ncc4n3Cc3cccc(F)c3)ccc2s1
<RX_6>Cc1cc(CC(=O)O)n(C)c1C(=O)c1ccc(Cl)cc1Cl
<RX_1>O=C(NCCc1c[nH]c2ccc(Cl)cc12)c1cccc(Cn2ccnc2)c1
<RX_3>CC1CCCN1c1cccc(Nc2cc(-c3ccccc3)nn3ccnc23)n1
<RX_7>O=C1COC[C@H]([C@@H](O)c2ccccc2)N1
<RX_2>CC(=O)OCCn1ccc2c(NC(=O)Cc3ccc(F)c(C(F)(F)F)c3)c(Cl)ccc2c1=O
<RX_9>Cc1cc2c(=O)[nH]c(-c3ccc(Br)cc3)cn2n1
<RX_7>OCc1cccn1NCc1ccncc1F
<RX_3>N#Cc1ccccc1-c1cc(-c2cnc3nccnn23)ccc1F
<RX_9>Cc1ccc(S(=O)(=O)OC[C@@H]2NC(=O)[C@@H]2N)cc1
<RX_1>CN1CCC(Oc2cc(F)cc([N+](=O)[O-])c2)CC1
<RX_1>c1ccc(-c2ccc(CNC34CC5CC(CC(C5)C3)C4)cc2)cc1
<RX_6>COc1ccc(C2=NN(C3CCN(C(=O)[C@H](N)Cc4ccc(C)cc4)CC3)C(=O)[C@@H]3CCCC[C@H]23)cc1OC
<RX_1>c1cnc(OC2CCN(CCOc3ccc(Oc4nc5ncccc5s4)cc3)CC2)nc1
<RX_3>Fc1ccccc1-c1nn(C2CCCCO2)c2cnc(Br)cc12
<RX_7>CCc1cc(C2CCN(C(=O)OC(C)(C)C)CC2)ccc1Nc1ncc(C(F)(F)F)c(CCc2ccccc2CC(=O)OC)n1
<RX_6>COC(=O)C[C@@H]1COc2cc(O[C@@H]3CCc4c(Oc5ccc(O)c(C#N)c5)ccc(F)c43)ccc21
<RX_2>CC(=O)OCC(=O)Nc1ccc(C2=NC(Cc3ccc4ccccc4c3)C(=O)N(C)c3ccc(Cl)cc32)cn1
<RX_2>CCOc1ccc(C(=O)NCCNC(=O)c2cn(-c3ccccc3)nc2C(F)(F)F)cc1
<RX_6>C=CCOC(=O)N[C@H](C(=O)N[C@@H](C)C(=O)Nc1ccc(COC(=O)Nc2cc(O[Si](C(C)C)(C(C)C)C(C)C)c(OC)cc2C(=O)N2C=C(/C=C/C)C[C@H]2CO)cc1)C(C)C
<RX_1>Cn1cc(Nc2ncc3cnn(CC4CCCNC4)c3n2)cn1
<RX_2>C=CCN(CC=C)c1nc(NC(=O)c2ccc(Cl)cc2Cl)n2oc(=O)nc2n1
<RX_6>CCOc1cc(O)c(F)c(N(Cc2nc(-c3ccccc3)cn2C(c2ccccc2)(c2ccccc2)c2ccccc2)c2ccc(C#N)cc2)c1
<RX_1>CCCCN1CC[C@]2(c3cccc(OC)c3)CC(=O)CC[C@H]2C1
<RX_1>CCc1cc(OCCCCBr)ccc1-c1noc(-c2ccc(OC(C)C)c(Cl)c2)n1
<RX_6>CC(=O)Oc1cc2c(cc1O)COC2=O
<RX_2>CN(Cc1ccc(Cl)c(Cl)c1)C(=O)c1nnc(-c2ccc(NS(=O)(=O)C(F)(F)F)cc2)o1
<RX_2>COc1ccc([C@@H](O)[C@H](NC(=O)[C@H](C)NC(=O)CN2CCOCC2)C(=O)N[C@@H](CC2CCCC2)C(=O)[C@@]2(C)CO2)cc1
<RX_1>COc1ccc(-c2ccccc2)c2nc(NC3CCN(c4cc(C)ncn4)CC3)sc12
<RX_7>OCc1ccc(-c2noc(-c3cc(-c4ccccc4)c(C(F)(F)F)s3)n2)cc1
<RX_3>Cc1cc(C(F)(F)F)cnc1N1CCN(C(=O)OC(C)(C)C)CC1
<RX_2>Cc1onc(-c2ccc(F)c(F)c2)c1COc1ccc(C(=O)NCC(C)(C)CO)cn1
<RX_1>c1cc2c(cc1-c1nnc(SCC3CC3)o1)CCO2
<RX_5>O=C1CCN(C(=O)C(F)(F)F)CC1
<RX_1>COc1ccc(Cl)c(N2CCN(c3cc(-c4ccc(F)cc4)nc(N4CCCC4C)n3)C(C)C2)n1
<RX_2>C[C@@H]1OC(=O)N(C2CCN(C(=O)c3nc4c(C(F)(F)F)cc(-c5ccoc5)cn4c3Cl)CC2)C1=O
<RX_1>CCN(CC)C(C)C(=O)Nc1ccc(N=C(C)N(C)C)cc1
<RX_2>CCCCCCCC(C#CC(C)(C)NS(=O)(=O)c1ccc(C)cc1)OC(=O)OC
<RX_1>N#CCCOCCNC(=O)c1cnn2cc(Cc3ccc(Br)cc3)cnc12
<RX_1>COc1cc(Nc2cncc(Oc3cccc(Cl)c3)n2)cc(OC)c1OC
<RX_1>Ic1cccc(CN2CCCC2)c1
<RX_2>O=C1Nc2ccc(Cl)cc2C(CNC(=O)c2ccc(F)cc2)(C(F)(F)F)O1
<RX_2>CCOC(=O)C(C)(C)c1ccc(OC)c(-c2ccc(C(F)(F)F)cc2CN(CC)C(=O)OCc2ccccc2)c1
<RX_6>O=[N+]([O-])c1ccc(O)nc1Cl
<RX_1>COC(=O)Cn1cc(C2CCCCC2)c2sc(C(=O)OC(C)(C)C)cc21
<RX_1>COC(=O)c1ccc(COc2cc(-c3ccc(OC(F)(F)F)cc3)cc3ccccc23)cc1
<RX_1>CC(C)Oc1nc(Cl)ncc1C(=O)NC1C2CC3CC1CC(O)(C3)C2
<RX_2>NNC(=O)c1ncccc1O
<RX_6>O=C(O)C(F)(F)F
<RX_1>CCCCC1=NC2(CCCC2)C(=O)N1Cc1ccc(-c2ccccc2C#N)cc1
<RX_6>O=CCC1CCc2cc(Cl)ccc2C1=O
<RX_6>COc1cc(=O)n(Cc2nc3cc(CN)ccc3n2CCCCO)c2ccccc12
<RX_6>CN(C)C(=O)c1cccc(N(CC2CCCC2)C(=O)Nc2ncc(SCC(=O)O)s2)c1
<RX_1>COc1ccc(N2CCN(C)CC2)c2c1CCN(C(=O)Cc1cccc(N3CCOCC3)c1)C2
<RX_3>CC(C)(C)OC(=O)NC[C@H]1CC[C@H](C(=O)NC(Cc2ccccc2)c2cc(-c3ccc(C(N)=O)cc3)cs2)CC1
<RX_1>Cc1ccc(C=CCN2CCc3nc(N)sc3CC2)cc1
<RX_1>CCN(Cc1ccccc1F)C(=O)Cc1ccc(OCc2ccccc2C(=O)OC)cc1
<RX_1>Fc1ccc(CN2CCCC(Nc3nccc(-c4c(-c5ccc(F)cc5)nc5sccn45)n3)C2)cc1
<RX_6>CO[C@H]1CC[C@H](N)CC1
<RX_1>COC(=O)C(C)N(C)C[C@H]1CCc2cc(OC)ccc2[C@H]1c1ccccc1
<RX_6>O=C(c1cc(Cl)c(O)c(Cl)c1)N1CS(=O)(=O)c2ccccc21
<RX_6>COC(=O)c1cc(C2CCCN2)sc1C
<RX_1>O=C(N[C@H]1C[N+]2(CCOc3ccccc3)CCC1CC2)OC(c1cccc(F)c1)c1cccc(F)c1
<RX_6>O=C(Nc1ccc(Oc2ccc(F)cc2)cc1)[C@@H]1CN(C(=O)OCc2ccccc2)CCN1
<RX_3>Cc1cc(C)cc(C#CCO)c1
<RX_2>COC(=O)c1ccc(C(=O)NN)cc1
<RX_3>NC(=O)c1cc(-c2c(Cl)cc(F)cc2Cl)c2ccccc2n1
<RX_1>N#CCNCc1ccccc1
<RX_2>CC(C)(C)OC(=O)N[C@@H](CNC(=O)CBr)Cc1c[nH]c2ccccc12
<RX_6>Nc1cccc(CNC(=O)c2cccc([N+](=O)[O-])c2)c1
<RX_2>CC(=O)N1CCCc2ccccc2C1
<RX_3>COc1cc2c(cc1-c1cc3c4ccccc4n(CCC(C)CCCC(C)C)c3cc1OC)c1ccccc1n2CCC(C)CCCC(C)C
<RX_2>CC(C)(C)OC(=O)N1CCC(NC(=O)Nc2ccc(OC(F)(F)F)cc2)CC1
<RX_1>CCCN(CCC)Cc1ccc(C(=O)Nc2ccc(OC(=O)N(C)c3ccccc3)nc2)cc1
<RX_3>FC(F)(F)c1cccc(-c2nc3c(CCl)ccnc3s2)c1
<RX_2>CCC(NC(=O)C(CC(=O)N1CCCC1)CS(=O)(=O)Cc1ccccc1)C(O)c1nnc(-c2ccncc2)o1
<RX_7>Nc1ccc(NNC(=O)c2ccc(Cl)cc2)cc1
<RX_6>CC(c1ccccc1)N1CCNCC1=O
<RX_3>CCS(=O)(=O)c1cccc(-c2cc(C(F)(F)F)c(C)c([N+](=O)[O-])c2-c2cc(C)cnc2F)c1
<RX_2>CC(=O)OCC(=O)N[C@H]1C[C@@H](n2cnc3c(N[C@H](CO)Cc4ccccc4)nc(Cl)nc32)[C@H](O)[C@@H]1O
<RX_1>CC(C)(C)c1cc(Br)c(OCc2ccccc2)c(C=O)c1
<RX_1>CC(C)=CCCC(C)=CCN(C)C
<RX_7>CC(C)(C)OC(=O)N1CCN(C(=O)CCN)CC1
<RX_6>c1ccc(-c2n[nH]c3cc(Nc4cccnc4)ccc23)cc1
<RX_9>C#Cc1ccc(CC)cc1
<RX_2>O=C(Nc1ccc(Oc2ccc(F)cc2)cc1)[C@@H]1C[C@@H](Cc2c(F)cc(F)cc2F)CN1C(=O)Cn1nccn1
<RX_3>CC(C)(O)c1cccc(O)c1
<RX_1>O=C(N/N=C/c1ccccc1C(F)(F)F)c1ccc2ccccc2c1
<RX_2>COc1ccc(/C=C/c2nc(-c3ccc(Cl)cc3Cl)cn2CC(=O)NCc2ccc(C(C)(C)C)cc2)cc1
<RX_2>CCNC(=O)c1nnc(CNC(=O)OC(C)(C)C)o1
<RX_2>COc1ccc(NC(=O)Cn2c3c(c4cc(Cl)c(Cl)cc42)CCN(C(=O)OC(C)(C)C)CC3)cc1
<RX_2>CCCCCC(=O)Nc1n[nH]c2ncnc(Nc3cccc(Cl)c3)c12
<RX_9>CC1Cc2cccc(S(N)(=O)=O)c2OS1(=O)=O
<RX_6>O=C1c2cc3cc(O)ccc3n2CC1CC1CCN(Cc2ccccc2)CC1
<RX_7>Cc1c(F)c(N)cc2oc(=O)[nH]c12
<RX_2>CC[C@H](NC(=O)CNCc1ccccc1)C(N)=O
<RX_1>N[C@@H](CCC(=O)O)C(=O)O
<RX_1>CCOC(=O)CN1CCc2cc(OC)ccc2C1=O
<RX_6>COCCCc1ccc(Cl)c(CN(C(=O)C2CNCCC2(OC)c2ccc(F)c(F)c2)C2CC2)c1
<RX_1>Cn1c(C#N)ccc1-c1ccc2c(c1)C(C)(C)OC(=O)N2
<RX_7>CN1CCN(CCCOc2ccc(N)c(N)c2)CC1
<RX_3>CC(=O)c1sc(-c2cccnc2)nc1C(F)(F)F
<RX_6>Oc1ccc(Nc2ncc(-c3ccsc3)s2)c(C(F)(F)F)c1
<RX_2>Cc1n[nH]nc1C(=O)NCc1ccc(Cl)c(Oc2cc(Cl)cc(C#N)c2)c1F
<RX_1>CC(C)(C)C(=O)Nc1cc(OC2CCCCO2)c(F)c(F)c1F
<RX_6>O=C(Nc1c(F)cccc1F)C1NCc2ccccc21
<RX_6>COC1(OC)CN(C(=O)c2ccccc2)[C@@H]2CCN[C@@H]21
<RX_6>Nc1ncc(-c2cn(C3CCNCC3)nn2)cc1-c1nc2ccccc2o1
<RX_6>C#Cc1ccc(N)nc1C
<RX_1>N#Cc1ccc(N2CCNCC2)cc1F
<RX_1>COc1cc2ncn(CCBr)c(=O)c2cc1OC
<RX_2>CCN(CC)C(=O)c1ccc2nc(-c3ccccc3Cl)nc(N3CCN(C)CC3)c2c1
<RX_6>Nc1nc(-c2cccc(Br)c2)c[nH]1
<RX_9>COc1cccc(-c2cc(N)c3cc(OC)ccc3n2)c1
<RX_2>COc1ccc(-c2nc(NC(=O)CCc3ccc(OC)c(OC)c3)sc2Cc2ccccc2)cc1
<RX_2>O=C(N[C@H]1CC[C@H](CCN2CCCCC2c2coc3cccc-3c2)CC1)C1CCC(C(F)(F)F)CC1
<RX_1>Cc1ccc(S(=O)(=O)n2ccc3c2ncc2nnc(C[C@@H]4CCN(c5cnc(C#N)cn5)C4)n23)cc1
<RX_1>CS(=O)(=O)c1ccc(Oc2ncnc3c2cnn3C2CCCCO2)cc1
<RX_7>COc1c(N)ccc2c1CN(C)C2=O
<RX_8>CS(=O)(=O)Cc1cccc[n+]1[O-]
<RX_2>C=CC[C@@H]1CC[C@@](C)(OC(C)=O)C1(C)C
<RX_2>O=C(OCc1ccccc1)N(CCC(=O)N(CCN(CCc1ccc(OCc2ccccc2)c([N+](=O)[O-])c1)C(=O)OCc1ccccc1)C1CCCCC1)CCc1ccccc1
<RX_3>Cc1ccn2ncc(-c3nc(N[C@@H]4CCCC[C@@H]4NC(=O)OC(C)(C)C)c(F)c4c3C(=O)N(C(=O)OC(C)(C)C)C4)c2c1
<RX_2>Cc1ccc(CCCOS(=O)(=O)c2ccc(C)cc2)cc1
<RX_2>CN(C(=O)CBr)c1ccc(Cl)cc1Cc1ccccc1
<RX_4>NC(=O)[C@H]1[C@@H]2C=C[C@@H](C2)[C@H]1Nc1c(Cl)cnc2[nH]c(Nc3ccccc3)nc12
<RX_2>CCCCCCCCCCCCCCCCOC(=O)CNC
<RX_3>CCCCCCCC(O)=C1C(=O)N(C(C)=O)c2ccc(C(C)=O)cc21
<RX_6>COc1cc2nccc(Oc3ccc4c(c3)OCCN4C(=O)Nc3cc(CO)on3)c2cc1OC
<RX_1>Cc1ccc(OCC2(C)CC2)cn1
<RX_3>Nc1ccc(-c2ccncc2)cc1[N+](=O)[O-]
<RX_2>CCCS(=O)(=O)[C@@]1(c2ccc(-c3ccccc3)cc2)C[C@H]2C(=O)N[C@]3(C(=O)NS(=O)(=O)C4CC4)C[C@H]3C=CCCCCC[C@H](NC(=O)OC(C)(C)C)C(=O)N2C1
<RX_7>CC(C)(C)[Si](C)(C)O[C@H]1CCC[C@@H](c2cnc(N)cn2)C1
<RX_2>Cc1ccc(C[C@H](NC(=O)[C@H]2CC[C@H]3[C@@H]4CC=C5NC(=O)CC[C@]5(C)[C@H]4CC[C@]23C)c2ccccc2)cc1
<RX_4>CC(C)(C)OC(=O)N1CCc2nc(N)sc2C1
<RX_2>Cc1cccc(NC(=O)NCC(=O)N(CC(=O)NCc2ccccc2)c2ccccc2)c1
<RX_2>CCN(CC(=O)c1ccc(F)c(C)c1)C(=O)COCc1ccccc1
<RX_2>CN(C)CCNC(=O)c1nnc(-c2ccccc2)cc1-c1cccc([N+](=O)[O-])c1
<RX_6>COC(=O)[C@H](CC(=O)O)NC(=O)c1ccc(-c2ccc(OC)cc2)cc1NC(=O)Nc1c(C)cc(C)cc1C
<RX_6>CC(C)(C)c1cccc(NC(=O)c2ccc(N3CCN(c4ccc(C(=O)O)cc4)CC3)cc2)c1
<RX_1>CN(C)CCCN1C(=O)S/C(=C\c2ccc3c(ccn3Cc3ccc(C#N)cc3C(F)(F)F)c2)C1=O
<RX_3>COc1ccc(OC)c(-c2cccc3c(N)c(C(=O)NC4CC4)nnc23)c1
<RX_2>COc1ccc2ccc(NC(=O)c3ccco3)nc2n1
<RX_2>CCN1C(=O)C(C)(C)c2cc3[nH]c(-c4n[nH]cc4NC(=O)COc4ccccc4)nc3cc21
<RX_6>CCCCC1CC(C=NOCc2ccccc2)(C(=O)O)C1
<RX_6>CCCC[C@H]1CNCCN1C(=O)c1cccc(C)c1C
<RX_6>CC(C)N(C(=O)c1ccc(OCCCCCOc2ccc(C=NN)cc2)cc1OC(C)(C)C(=O)O)C(C)C
<RX_4>NC(=O)c1cc(Cl)cc2[nH]c(C(F)(F)F)nc12
<RX_1>O=[N+]([O-])c1cc(F)c(N2CCOCC2)c(F)c1
<RX_3>O=C1NCCn2c1cc1cc(F)cc(-c3ccncc3)c12
<RX_2>C#CCNC(=O)OCc1ccccc1
<RX_9>CC(C)(C)c1nc(-c2cccc(NS(=O)(=O)c3cc(F)ccc3F)c2F)c(-c2ccncn2)s1
<RX_6>NCc1ccc2c(N)nccc2c1
<RX_2>Nc1nccn2c([C@@H]3CCCN3C(=O)/C=C/CN3CCCC3)nc(-c3ccc(C(=O)Nc4ccccn4)cc3)c12
<RX_7>CC(Oc1ccc(N)cc1)C(F)(F)F
<RX_1>COC(=O)C1=C(C)NC(C)=C(C(=O)OCCCCBr)C1c1cccc([N+](=O)[O-])c1
<RX_2>COc1cc(NC(C)=O)ccc1N1CCN(CCN(C(=O)C2CCCCC2)c2ccccn2)CC1
<RX_2>CC(C)[C@H](NC(=O)OC(C)(C)C)C(=O)N1CCN(c2ccccc2Cl)CC1
<RX_7>CCOC(=O)COc1ccc(N)cc1
<RX_1>N#C[C@@H]1CCCN1C(=O)CNC12CC3CC1CC(O)(C3)C2
<RX_1>CC(C)(C)OC(=O)NCc1cccc(CN2C(=O)c3cccc(NC(=O)c4ccc(Cl)s4)c3C2=O)c1
<RX_1>CNCc1cc(-c2ccccc2)n(S(=O)(=O)c2ccccc2)c1Cl
<RX_2>CC1(CCCC(=O)NNC(=O)N2Cc3ccccc3Oc3ccc(Cl)cc32)OCCO1
<RX_2>CCS(=O)(=O)N(Cc1cccnc1)c1ccc(F)cc1F
<RX_2>CC(C)c1nc2ccccc2c(=O)n1NC(=O)CC12CC3CC(CC(Cl)(C3)C1)C2
<RX_2>NNC(=O)CCc1c[nH]c2ccccc12
<RX_3>CC(C)(C)C=C(C#N)C(=O)N1CCC[C@@H](n2nc(-c3ccc(NC(=O)c4ccc(C(F)(F)F)cc4)cc3)c3c(N)ncnc32)C1
<RX_7>Nc1cccc(C(=O)N2CCOCC2)c1
<RX_6>CC(C)(C(=O)O)c1cc(C(F)(F)F)cc(C(F)(F)F)c1
<RX_7>Nc1ccc(SCC(F)(F)F)cc1N
<RX_7>CCCCc1ccc(Cc2nccc3ccc(CC)cc23)cc1
<RX_6>O=C(O)CSc1nc(Cl)c2sc(N3CCC(Oc4cc(F)ccc4Br)CC3)nc2n1
<RX_6>COc1cc(F)c2ncc(N)c(Br)c2c1
<RX_7>OCCCOc1ccccc1
<RX_6>COc1cc(N2CC[C@@H](N)C2)ccc1Nc1ncc(Cl)c(-c2cnc3ccccn23)n1
<RX_2>COC(=O)C1(NC(=O)Cc2cc(C3CC3)c(C)cc2C)CCN(OC)CC1
<RX_2>CCOC(=O)C(=O)Nn1cccc1C(N)=O
<RX_1>Cc1c(Cl)cccc1Nc1ncccc1[N+](=O)[O-]
<RX_7>Cc1cc(NC2CCN([C@H]3CC[C@H](OC(C)C)CC3)CC2)c(N)cc1F
<RX_2>Fc1ccc(F)c(COc2cccnc2NC(=S)Nc2ccc(Cl)cc2)c1F
<RX_8>CC(C)(CC=O)c1ccccc1
<RX_3>CCc1sc(-c2ccc(Cl)cc2)cc1Br
<RX_6>CCCC[C@H]1CC[C@@H](O)[C@@H]1CO
<RX_6>CCOC(=O)c1cc2cc(O)ccc2[nH]1
<RX_6>CN(C)CCOc1ccc(C(=O)O)cc1
<RX_7>CC(C)(C)c1ccc(CO)s1
<RX_7>O=c1cc(NCCC2CCCCN2Cc2ccc(Cl)c(Cl)c2)[nH]c2ccccc12
<RX_1>COc1cc2c(Oc3cc4cccnc4nc3C)ccnc2cc1OCCCl
<RX_6>NCCS(=O)(=O)c1ccccc1
<RX_6>CCOC(=O)[C@H](CCc1ccccc1)N[C@@H](C)C(=O)N1[C@H](C(=O)O)C[C@@H]2CCC[C@@H]21
<RX_6>CCCc1c(OCc2cccc(C(=O)O)n2)ccc(C(C)=O)c1O
<RX_2>CC(=O)Nc1ccc2c(c1)CCC(COC1CCCCO1)O2
<RX_6>CCCCc1ccc(C#Cc2ccc(CN(Cc3ccc(OCC(=O)O)cc3)S(=O)(=O)c3cccs3)cc2)cc1
<RX_7>O=C1C2CCCC2Nc2ccccc2N1Cc1ccc(Cl)cc1Cl
<RX_1>COC(=O)c1ccc(Br)c(OCCc2ccc(Cl)cc2Cl)c1
<RX_1>Clc1cc(Cl)nc(-n2cnc3ccccc32)n1
<RX_1>CN(C)CCCOc1ccc2c(c1)Oc1ccccc1-c1ccsc1-2
<RX_1>COC[C@H]1C(=O)N(Cc2ccc3c(N)ncnc3c2)[C@@H](C)CN1Cc1ccc2cc(Cl)ccc2c1
<RX_2>O=C(/C=C/c1cccc(Cl)c1)N1CCc2cc(Br)ccc21
<RX_2>COC(=O)[C@@H]1C[C@H](O)CN1S(=O)(=O)c1cccc(C#N)c1
<RX_1>COCCCO[C@@H]1CCCCC[C@H]1n1cnc(C(=O)N2CCN(C(=O)OC(C)(C)C)C[C@H]2Cc2ccccc2)c1-c1ccccc1
<RX_8>Cc1c(S(C)=O)cc(C(C)(C)C)c(O)c1C(=O)Nc1ccc(S(=O)(=O)C(F)(F)F)cc1Cl
<RX_1>COCO[C@H]1CCN(C[C@H](c2ccccc2)N(C)c2ccc(C#N)cc2Cl)C1
<RX_6>CN1C(=O)COc2nc(-c3ccc(C4(N)CCC4)cc3)c(CC3CC3)cc21
<RX_6>N#Cc1cc2ccccc2n1-c1ccc(C(=O)O)cc1
<RX_2>Cc1ccc(NC(=O)Nc2ccc(-c3nsc(NC(=O)N4CCCC4=O)c3C(N)=O)cc2)cc1
<RX_8>C#CCN(C(=O)C(C)S(C)=O)c1cn(-c2cccnc2)nc1Cl
<RX_6>O=C(O)c1ccc(COCc2csc3nc(C(=O)NCc4ccc(F)c(Cl)c4)[nH]c(=O)c23)cc1
<RX_2>O=C(NCCC1CC1)c1ccc(NC2CCN(C(=O)c3ccccc3C(F)(F)F)C2)nn1
<RX_2>CC(C)N1CCC(NS(=O)(=O)C[C@H](COCc2ccccc2)NC(=O)OCc2ccccc2)CC1
<RX_1>Cc1ccc(CCNCC2CC2)cc1
<RX_6>O=C(O)c1cn(-c2cccc([N+](=O)[O-])c2)[nH]c1=O
<RX_6>CC1(OC(=O)N2CCC([C@H]3C[C@H]3CCOc3ccc(CC(=O)O)c(F)c3)CC2)CC1
<RX_3>C=C1[C@H]2[C@H](C)O[C@H](OC)[C@H]2C[C@H]2CCCC[C@H]12
<RX_7>COC(=O)c1cc(F)c(NS(=O)(=O)c2ccc(-c3cnc(C4CCOCC4)nc3)cc2)cc1F
<RX_1>O=C1[C@@H]2COCCN2c2nc(Cl)ncc2N1C1CCc2ccccc21
<RX_1>CC(C)(C)OC(=O)CN(CCc1ccc(C(=O)OC(C)(C)C)cc1)C(=O)OCc1ccccc1
<RX_3>COc1c(C)cnc(CN2C(=O)/C(=C\c3[nH]c(Cl)c(C(=O)NCCN4CCCC4)c3C)c3c(Cl)nc(N)nc32)c1C
<RX_3>CCOC(=O)c1cn([C@@H](C(C)C)C(C)(C)O[SiH2]C(C)(C)C)c2cc(Cc3ccc(F)c(F)c3)cnc2c1=O
<RX_1>CC(C)(C)OC(=O)N1CCC(Oc2cc(F)ccc2Br)CC1
<RX_7>O=C(O)C1Cc2cc(C(O)c3cccs3)c(Cl)c(Cl)c2O1
<RX_2>CCOC(=O)c1ccc(CC(=O)N[C@@H](CC(C)C)c2ccccc2N2CCCCC2)cc1OCC
<RX_10>COc1cc2c(cc1OC)C(Br)OC2=O
<RX_7>COc1cc(N)ccc1OCCN1CCC(C(N)=O)CC1
<RX_1>CC(C)(C)OC(=O)N[C@H]1CCN(Cc2cccc(C(F)(F)F)c2)C1
<RX_3>NC1=NC(c2cccc(-c3cncnc3)c2)(c2ccnc(Cl)c2)c2ccccc21
<RX_3>CC(=O)Oc1c(C)cccc1C1CC1
<RX_7>Cc1ccc(C(C)(C)C)cc1N
<RX_1>CC=CCC1Cc2ccc(OCC(C)C)cc2C1=O
<RX_1>CC(C)(C)OC(=O)CNCCc1cccc(C(=O)OC(C)(C)C)c1
<RX_7>O=C1c2cc(CO)ccc2-c2cc(Br)ccc21
<RX_2>O=C(NCCC1CCC(CN2CCCC2)CC1)c1ccc(-c2ccc(Cl)cc2)cc1
<RX_4>CCCc1cc(-c2nc3c(s2)CCCC3)ccc1O
<RX_2>O=C(NCC(=O)N1CCN(C(=O)c2cc(F)ccc2C(F)(F)F)CC1)c1cc(-c2ccccc2C(F)(F)F)[nH]n1
<RX_1>Cc1ccc([C@@H](C)Nc2ncnc3c2ncn3[C@@H]2O[C@H](CO)[C@@H](O)[C@H]2O)cc1
<RX_1>CC(C)COC(c1ccc(Cl)cc1)c1ccc(-n2ncc(=O)[nH]c2=O)cc1Cl
<RX_2>O=C1Nc2cc(Br)c(Br)cc2N(C(=O)CCl)c2ncccc21
<RX_3>OCCc1ccc(C#Cc2ccc(OCc3ccccc3)nn2)cc1
<RX_1>CCOP(=O)(Cc1cc(OCOC)c(CC=C(C)CCC=C(C)CO[Si](c2ccccc2)(c2ccccc2)C(C)(C)C)c(OCOC)c1)OCC
<RX_3>COC(=O)c1cc(-c2ccc(F)cc2F)ccc1NC(=O)COCC(=O)N1CCN(C(c2ccccc2)c2ccccc2)CC1
<RX_1>CC(=O)O[C@@H]1CS[C@@H](Sc2ccccc2)[C@H](OC(C)=O)[C@H]1OC(C)=O
<RX_6>CC(=O)C(CCCCCCC(=O)O)CCCC(O)COCc1ccccc1
<RX_6>CC1(C)C(=O)N(c2ccc(S(=O)(=O)C(F)(F)F)cc2)C(=O)N1Cc1ccnc(N)c1
<RX_2>Cc1ccc(F)c(NC(=O)Nc2ccc(Oc3ccnc4cc(C(=O)NCCCN5CCN(C)CC5)sc34)cc2F)c1
<RX_3>CCCNC(=O)c1nnc2c(-c3cc(Cl)ccc3OC)cccc2c1N
<RX_2>Cc1c(C(=O)N[C@H]2CC[C@@H](NC(=O)OC(C)(C)C)CC2)c2nccc(-c3c(OCC4CC4)ccc4c3OCO4)c2n1COCC[Si](C)(C)C
<RX_7>CC(C)c1cc(NC(=O)Nc2cc(Oc3ccc(N)nc3)ccc2F)n(-c2ccc3ncccc3c2)n1
<RX_9>CCCCCN1C(=O)C(c2cc3c(cc2O)OCO3)c2cnccc21
<RX_2>N#Cc1nc(C(=O)NCC(=O)O)c(O)c2cccc(Oc3ccccc3)c12
<RX_6>CC(=O)Nc1nc(CCc2ccc(NCCN)cc2)cs1
<RX_6>CC(=O)Nc1cc(CO)ccn1
<RX_2>COC(=O)C(C)(C)CO
<RX_1>CCCC[Sn](/C=C/CN(CCO)CCO)(CCCC)CCCC
<RX_3>CC(C)(C)C1CCCC(CCC=CCc2ccccc2)C1
<RX_1>c1ccc(Oc2cccc(Oc3cccc(-c4cccc(Oc5ccccc5Oc5ccccc5)c4)c3)c2)cc1
<RX_3>CCSc1ccccc1-c1cnc2cc(C(F)(F)F)ccc2n1
<RX_2>O=C(Nc1ccc(OC(F)(F)F)cc1)c1cccc(Br)c1F
<RX_1>Cc1cc(C)nc(N2CCCC2)n1
<RX_3>CN(C)CC=C1CCN(CCOc2ccccc2)CC1
<RX_3>COc1ccc(-c2ccc(Br)cc2)cn1
<RX_1>CN(C)CCCOc1ccc(CN2CCN(c3cc(-c4cc(Cl)c(O)c(Cl)c4)nnc3OCCc3ccc(Cl)cc3)CC2)cc1
<RX_3>COc1cc(-c2cccnc2Oc2ccc(Nc3ccc(C)cn3)cc2)ccn1
<RX_2>COc1ccc(NCCNC(=O)c2ccc(OC/C=C(\C)CCC=C(C)C)cc2)cn1
<RX_7>CCCCCC1CCC(CCC2=CCC(C3CCC(O)CC3)CC2)CC1
<RX_9>COC(=O)c1c(CBr)noc1C(C)C
<RX_1>CCOC(=O)CC(C=CCCCCc1cccc(N(C)Cc2ccc(OC)cc2)n1)c1cncnc1
<RX_1>CCOC(=O)c1cnc(-c2ccc(F)cc2)cc1Oc1ccccc1Cl
<RX_6>Cc1c(C)c2c(c(C)c1O)CCC(C)(C=C(Cl)Cl)O2
<RX_1>O=C(NCC(F)(F)F)[C@@H]1CCCC[C@@H]1Nc1cncc(Br)c1
<RX_7>OCC1Cc2nccnc2C1
<RX_6>CCS(=O)(=O)c1ccc(Cl)cc1Cn1c(=O)[nH]c2c(Cl)c(C=O)c(OC(F)(F)F)cc2c1=O
<RX_3>CCOC(=O)C1(c2ccc(-c3ccc(-c4onc(C)c4C(O)C/C=C/c4ccccc4C(F)(F)F)cc3)cc2)CC1
<RX_1>Cc1cccc(-n2c(-c3ccc4ncnn4c3)c(C)n(Cc3ccc4nsnc4c3)c2=O)c1
<RX_2>CC1(C)Cc2cc(C(=O)NS(=O)(=O)C3CC3)ccc2NC1c1cccc(N2C(=O)OC[C@@H]2Cc2ccccc2)c1
<RX_6>O=C(O)c1ccc(C(=O)Nc2nccs2)cc1
<RX_1>CC(C)(C)OC(=O)N1CCN(c2cccc(N)c2[N+](=O)[O-])CC1
<RX_2>CCOCCN(C(=O)CC#N)c1ccccc1C(=O)OCC
<RX_7>NC(=O)c1cccc2nc(-c3ccc(C4CCCCN4)cc3)oc12
<RX_7>Cc1oc(Br)cc1CO
<RX_1>COc1ccc2ncc(=O)n(CCN3CCC(NCc4cc5c(cc4Br)OCCO5)CC3)c2c1
<RX_7>OC1CCCC1c1ccccn1
<RX_1>CCCCc1nc(CC)n(-c2ccccc2)c(=O)c1Cc1ccc(-c2ccccc2C#N)cc1
<RX_2>O=C(Nc1nnn(C(F)F)n1)C(c1ccccc1)c1ccccc1
<RX_7>CC(=O)NC(C(=O)OC(C)(C)C)C(C(O)CN)N1CCc2ccccc2C1=O
<RX_2>CCCN1CCN(c2ccc(C(=O)NC3(C(=O)NCC#N)CCCCC3)cc2)CC1
<RX_1>CC(C)c1nc(C(=O)N2CCOC3(CCN(Cc4cccc(CCO)c4)CC3)C2)cs1
<RX_2>CC(C)(C)c1n[nH]c(SCCOC(=O)Nc2ccc(C(F)(F)F)cc2)n1
<RX_9>COC(=O)c1cccc(C=NO)c1
<RX_7>COc1cc(OC)c(F)c(NCc2cnc3[nH]ccc3c2Cl)c1F
<RX_2>Cc1cccc(OCc2ccc(C(=O)NC3CC(C)(C)NC(C)(C)C3)cc2)c1
<RX_2>O=C(C=Cc1ccc(F)c(F)c1)OCCc1ccccc1
<RX_7>Nc1c(Cl)nc(Cc2ccc(F)cc2)nc1-c1ccc2c(c1)OCO2
<RX_1>N#Cc1cccc(OCCF)c1
<RX_2>Cc1c(C(=O)Nc2ccc(N3CCC(N4CCOCC4)CC3)c(C(N)=O)c2)cnn1-c1ccc(Cl)cc1
<RX_1>CS(=O)(=O)c1ccc(NCC2CCCO2)c(C(=O)N2CCN(c3ccc(C(F)(F)F)cc3)CC2)c1
<RX_7>O=C(O)CCc1ccc(F)cc1
<RX_2>CS(=O)(=O)OCCn1c(SCc2noc(-c3cc(Cl)ccc3F)n2)nnc1-c1cccs1
<RX_2>Cc1cc(OC(F)(F)F)ccc1NC(=O)c1cccc(Cl)c1N1C=C(C(C)(C)C)ON1
<RX_6>CCCCCn1nc(-c2ccc(O)cc2)c2cccc(Cl)c21
<RX_6>CCCc1nc2c(C)cc(-c3cn(CCc4ccccc4)cn3)cc2n1Cc1ccc(-c2ccccc2C(=O)O)cc1
<RX_1>COc1ccc(Cc2ccc(N3CCC[C@H]3C(=O)O)nc2)c(F)c1-c1cccc(Cl)c1
<RX_2>CC(C)c1nc(C(=O)N2CCOC3(CCN(C(=O)OC(C)(C)C)CC3)C2)cs1
<RX_1>CC(C)(C)CC(=O)N1CCC2(CC1)CCN(c1ccc(C(O)C(F)F)cc1)C2=O
<RX_2>COc1nc(Cl)cnc1NS(=O)(=O)c1ccc(C)s1
<RX_1>CC(C)CN(C[C@@H](O)[C@H](Cc1ccc(OCCc2ccccc2)cc1)NC(=O)O[C@H]1CO[C@H]2OCC[C@@H]12)S(=O)(=O)c1ccc2c(c1)OCO2
<RX_2>CS(=O)(=O)OC1CCN2CCCC12
<RX_7>C[C@@H]1CC(=O)O[C@@H]1c1ccc(OCCCBr)cc1
<RX_2>O=C(NCC(=O)N1CCN(C(=O)c2ccccc2C(F)(F)F)CC1)C1CCN(c2ccccc2)CC1
<RX_3>CCOC(=O)/C=C/c1ccc(OCOC)cc1OCc1ccccc1
<RX_3>Cc1oc(-c2ccc(-c3cccc(S(C)(=O)=O)c3)cc2)nc1CCN1CCCC1
<RX_3>CNc1nc(OC)nc(-c2ccccc2)n1
<RX_2>CC(C)c1ccc(N(Cc2ccc(N(C)C)cc2)C(=O)C2CCCc3ccc(C(C)C)cc32)cc1
<RX_6>Cc1ncc(-c2ccnc(Nc3ccc(C(=O)O)cn3)n2)n1C(C)C
<RX_2>COc1ccc2c(C(=O)NCc3ccc(F)c(F)c3)c(C(C)C)n(Cc3ccccn3)c2c1
<RX_1>CCOC(COCCCCOc1c(Cl)cc(OCC=C(Cl)Cl)cc1Cl)OCC
<RX_2>O=C(NCc1ccc2c(c1)OCO2)c1cn2cc(Br)ccc2n1
<RX_1>COc1cc(N2CCN(CCO)CC2)ccc1Nc1ncc(C)c(-c2cnc3ccccn23)n1
<RX_1>CNCc1csc(C(C)C)n1
<RX_1>CC(=O)c1ccc(OCC2CCCCC2)cc1
<RX_1>CCOC(C)O[C@@H]1C(=O)N[C@@H]1c1ccccc1
<RX_2>CC#CC(=O)N[C@H]1CC[C@H](CCN2CCN(c3nccc4c3CCO4)CC2)CC1
<RX_6>O=C(O)c1cnn(-c2nc(NC3CCCC3)c3ncn(C4O[C@H](CO)[C@@H](O)[C@H]4O)c3n2)c1
<RX_6>COc1ccc(Cn2nc(NC(=O)c3cc(NC(=O)c4cc([N+](=O)[O-])nn4Cc4ccc(OC)cc4)nn3Cc3ccc(OC)cc3)cc2C(=O)NN[C@@H](CCCC(N)C(=O)OC(C)(C)C)C(=O)O)cc1
<RX_1>c1ccc2[nH]c(N3CCC4(CC3)OCCO4)nc2c1
<RX_1>O=c1[nH]c(N2CCN(CCCCN3CCCCC3)CC2)cc2ccc(Br)cc12
<RX_2>O=C(Nc1ccc(C2CCN(C(=O)CCc3cc(O)no3)CC2)cc1)c1nc(-c2ccccc2)oc1C(F)(F)F
<RX_1>CC(C)(C)CNc1noc2ccc(-c3cccc(CNC4CC4)c3)cc12
<RX_1>COc1cc2ncnc(Nc3ccc4nc(NC(=O)c5ccccc5)sc4c3)c2cc1OCCCN1CCN(C)CC1
<RX_1>CCCOc1cc(OC)c2c(c1)C(=O)c1cccc(OCCN(CC)CC)c1-2
<RX_1>CCOC(=O)C1CCN(c2ccc(Cl)c(-c3ccc(C)cn3)c2)CC1
<RX_2>CC(C)(C)OC(=O)NC[C@H]1CC[C@H](CNC(=O)c2cc(-c3cccc(CNS(C)(=O)=O)c3)nc3ccccc23)CC1
<RX_1>CC(=O)N(Cc1cc(C(F)(F)F)cc(C(F)(F)F)c1)C1CCCN(C(=O)OC(C)C)c2ccc(N3CCOCC3)cc21
<RX_6>COCC[C@@H](C(=O)O)N1CC(Oc2ccccc2Cl)=CC1=O
<RX_2>CNC(=O)COc1cc(C#N)ccc1CNC(=O)c1cncc(Cl)c1
<RX_6>CN(C/C=C/C(=O)O)[C@H]1CCOC1
<RX_1>COC(=O)CCc1ccc(OCc2cccc(Cc3c(C)cccc3C)c2)cc1
<RX_3>COc1ccc(C(Cc2ccc(-c3ccsc3)cc2)c2cn(C)c(N)n2)cc1
<RX_2>COC[C@]1(O)CCCC[C@H]1n1cnc(C(=O)N2CCN(C(=O)OCc3ccccc3)C[C@H]2CCN(C(C)=O)c2ccccc2)c1-c1ccccc1
<RX_1>CN(C(=O)N1c2nc(-c3cccc(C(F)(F)F)c3)ccc2N2CC[C@H]1C2)c1ccccn1
<RX_8>CCCc1c(S(=O)C2CCCCC2)c2cc(Cl)ccc2[nH]c1=O
<RX_2>O=C(NCCC1CCCCC1)c1cccnc1SCCS(=O)(=O)c1ccccc1
<RX_1>O=C(Nc1ccc(OC(F)(F)F)cc1)c1sccc1NCc1ccnc2ccccc12
<RX_1>CC(C)N1CCOC(CN2c3ccccc3CCc3ccccc32)C1
<RX_2>CC(C)(C(=O)N1CCN(c2ccc(S(=O)(=O)Nc3nccs3)cc2)C(=O)C1)n1ccc2ccc(C(F)(F)F)cc21
<RX_6>CN(C)CCOC(c1ccccc1)c1ccc(C(=O)O)cc1
<RX_5>O=C(c1cccc([N+](=O)[O-])c1)C1CCN(C(=O)C(F)(F)F)CC1
<RX_1>CC(=NNC(=O)Oc1ccccc1)c1ccncc1
<RX_1>Cn1cncc1C(NC1CC1)(c1ccc2c(c1)c(-c1cccc(Cl)c1)cc(=O)n2C)c1ccc(Cl)cn1
<RX_1>COC(=O)CC(=O)C(C)Sc1cc(Cl)cc(OC)c1
<RX_2>COC(=O)Cc1cc2ccc(F)cc2c(C(=O)N2CCN(c3ccc(F)cc3)CC2)c1C
<RX_6>COCC1(N)CCCC1
<RX_2>CC(C)(C)OC(=O)N[C@@H](Cc1ccccc1)C(=O)N1CCN(C(c2ccc(F)cc2)c2ccc(F)cc2)CC1
<RX_6>CC=C(C(=O)O)C(C)CCCC
<RX_1>COc1cc(N2CCN(C(=O)Cn3nc(-c4nccn4C)c4cccnc43)CC2)ccc1Cl
<RX_2>CCOC(=O)CS(=O)(=O)Oc1c(C(C)C)cc(C(C)C)cc1C(C)C
<RX_2>Cc1ccc(S(C)(=O)=O)cc1NC(=O)CCl
<RX_1>CCOC(=O)c1cnn(-c2cccc(-c3ccccc3OCc3ccc(Br)cc3)n2)c1C(F)(F)C(F)(F)F
<RX_7>CC(=O)Oc1ccc2c(c1)CCC2O
<RX_6>CC1(O)CCC(=O)CC1
<RX_2>CCOC(=O)Cc1cccc(NC(=O)c2cccc(Br)c2)c1
<RX_9>COC(=O)c1c(B2OC(C)(C)C(C)(C)O2)cnn1C
<RX_2>COC(=O)CCCc1ccc(C(=O)C=Cc2ccccc2)cc1
<RX_1>C[C@@H](C1CCCCC1)N1CC[C@](CCCN=[N+]=[N-])(c2ccc(F)cc2)OC1=O
<RX_2>COCCOc1ccn2c(C(=O)Nc3cccc4c3cnn4Cc3ccccc3)cnc2c1
<RX_1>CCOC(=O)CC1Sc2ccccc2N(CC#N)C1=O
<RX_1>CCCc1nc2c(C)cc(-c3nc4ccc(N(C)CCO)cc4n3C)cc2n1Cc1ccc(-c2ccccc2C(=O)OC(C)(C)C)cc1
<RX_2>CC(C)(C)OC(=O)N1CCC(CC(=O)N[C@H](Cc2ccc(Cl)cc2)C(=O)N2CCC(c3ccccc3NS(C)(=O)=O)CC2)CC1
<RX_2>COCCOc1ncc(C(=O)NCc2nc(C(F)(F)F)no2)cc1-c1ccc(Cl)c(C)c1
<RX_7>CS(=O)(=O)Nn1c(=O)[nH]c2cc([N+](=O)[O-])c(-n3ccc(CO)c3)cc2c1=O
<RX_9>CC(C)(C)c1cc(C=NO)c(O)c(-c2ccc(C(F)(F)F)nc2)c1
<RX_7>Fc1ccccc1[C@@H]1CCCN(C[C@H]2COc3ccccc3O2)C1
<RX_3>COc1ccc2c(-c3ccncc3)nc(Nc3cc[nH]n3)cc2c1
<RX_6>CC1CN(Cc2ccc(C3Nc4cccc5c(=O)[nH]nc(c45)C3c3ccc(F)cc3)cc2)CC(C)N1
<RX_5>Cc1cc(NC(=O)OC(C)(C)C)nc(C)c1C#N
<RX_2>COC(=O)CC1Cc2ccc(C(=O)NCCCNC(=O)OC(C)(C)C)cc2NC1=O
<RX_1>CCOc1ccc(NC(=O)c2cn(CC)c3c2C(=O)CCC3)cc1
<RX_3>COC=CC12CCC(c3ccccc3)(CC1)CC2
<RX_7>OC[C@H](O)[C@@H](O)[C@H](O)CO
<RX_4>CC(C)C(=O)Nc1cccc(C2CCN(CCCc3c(-c4ccc(Br)cc4)[nH]c4ccccc34)CC2)c1
<RX_2>N#Cc1cc(C(=O)Nc2ccc(Cl)cn2)nc(C(F)(F)F)c1
<RX_1>COc1c(OC2CCN(C(=O)OC(C)C)CC2)ncnc1N1CCc2cc(S(C)(=O)=O)ccc21
<RX_4>c1ccc(-c2nc(CCCCCCc3nnn[nH]3)oc2-c2ccccc2)cc1
<RX_2>CCN(CC)CCNC(=O)c1cc(C)[nH]c1C=O
<RX_2>COc1ccc(S(=O)(=O)N2CC[C@H](O)C2)cc1
<RX_2>O=C(NCCc1c[nH]c2ccc(Cl)cc12)c1ccc(Cl)nn1
<RX_1>CC(C)(C)OC(=O)N1CCN(c2nc(-c3ccnc(NC4CCOCC4)c3)cc3cnccc23)CC1
<RX_1>COC(=O)CCCCCOc1ccc2nc(-c3ccc(OC)cc3)n(CCCN3CCN(c4ccccc4)CC3)c2c1
<RX_1>O=S(=O)(c1ccccc1)n1cc(-c2ccc3oc(CN4CCNCC4)nc3c2)c2ccc(F)cc21
<RX_1>CC(C)(C)Nc1cc(Br)ccc1[N+](=O)[O-]
<RX_3>CCOC(=O)C=Cc1ccnc(-c2cc(OC)c(OC)c(OC)c2)c1
<RX_1>Clc1ccc(-c2noc(-c3sccc3Cl)n2)cc1CN1CCCC1
<RX_6>N#Cc1cccc(-c2nc(Cl)sc2C(=O)O)c1
<RX_2>CC[C@@H]1C(=O)N(C)c2cnc(Nc3ccc(C(=O)N[C@H]4CC[C@H](N5CCN(CC6CC6)CC5)CC4)c4c3OC(C)(C)C4)nc2N1C1CCCC1
<RX_6>CC(C)(Oc1ccc(Cl)cc1)C(=O)O
<RX_7>NCc1c(F)cccc1F
<RX_6>O=C1CCc2c(O)ccc(-c3ccccc3)c2N1Cc1ccc(-c2ccccc2)cc1
<RX_2>O=C(c1ccc(F)cc1)N1CCC[C@H](c2nc(Cc3ccc(F)cc3)no2)C1
<RX_2>C=C(C)C(=O)NCC(OC)OC
<RX_2>COc1ccc(-c2ccnc3c(C(=O)NC4CCN(C(=O)OC(C)(C)C)CC4)c(C)n(COCC[Si](C)(C)C)c23)c(OCC2CC2)c1
<RX_2>COc1ccccc1CC(=O)NCc1cccs1
<RX_3>OC1CCCC(Nc2ccc3ncc(-c4cc(F)nc(-c5ccoc5)c4)n3c2)C1
<RX_2>C#CCOC(=O)C(C)(C)Br
<RX_1>COc1ccc(-c2nc(CCC(=O)c3ccccc3OC(F)F)co2)cc1OCc1ccccc1
<RX_2>CC(=O)Nc1cccc(C2=NNC(=O)C3CC23)c1
<RX_4>CCC1=[SH]C(=N)N(Cc2ccc(-c3ccccc3-c3nnn[nH]3)cc2)N1
<RX_1>CN1CCC(c2ccc(Nc3ncc(C(F)(F)F)c(CCc4ccccc4C4(C(N)=O)CC4)n3)cc2)CC1
<RX_6>CN(C)CCN1CCN(c2ccc(Cl)c(C(=O)O)c2)CC1
<RX_3>CCN(CC)CC(O)c1cc(C(=O)OC)cc(-c2ccc(C)cn2)c1
<RX_2>CN1CCC(N2CCN(S(=O)(=O)CC3CCCCN3S(=O)(=O)c3cccc(C(F)(F)F)c3)CC2)CC1
<RX_2>O=C(Nc1ccccc1)OCc1cc2c3ccccc3[nH]c(=O)n2n1
<RX_2>COC(=O)[C@H](NC(=O)C1CCN(C(=O)c2ccccc2)CC1)[C@@H](C)c1c[nH]c2ccccc12
<RX_6>CCOC(=O)c1cc(C#N)c(N2CCC(C(=O)N(CC(=O)O)S(=O)(=O)Cc3ccccc3)CC2)nc1C
<RX_7>CCc1cccc(S(=O)(=O)N2C[C@H](C)Oc3ncc(NC(=O)OC(C)(C)C)cc32)c1
<RX_5>CC(C)(C)OC(=O)N1CCc2[nH]c3c(I)cccc3c2C1
<RX_6>COCCNc1cc(NC(=O)N2CCCc3cc(CO)c(C(OC)OC)nc32)ncc1C#N
<RX_1>CCCCCCCCOc1ccc(CNCCc2ccccc2F)cc1
<RX_1>CCCc1c(OCCCOc2ccc(C(=O)C(=O)OCC)cc2)ccc(C(=O)OC)c1O
<RX_6>NCC1(C(=O)O)CC12CCCC2
<RX_6>COc1ccc(Cn2nc(-n3cnn(Cc4ccc(F)cc4)c3=O)cc2C(=O)O)cc1
<RX_2>CC(=O)N1C(=O)C(C)c2ccc(Br)cc21
<RX_1>CN(C[C@H](O)[C@@H](O)[C@@H](O)[C@H](O)CO)c1nccc(-c2ccc(C(=O)NCCc3ccc4[nH]cc(C#N)c4c3)cc2)n1
<RX_3>CCOc1ccc(-c2cc3[nH]c(C=CCCl)nc3c(C#N)n2)cc1C(F)(F)F
<RX_7>CC1(C)O[C@H](CCN)C[C@H](CC(=O)N(c2ccccc2)c2ccccc2)O1
<RX_2>O=C(Nc1c[nH]nc1-c1nc2ccccc2s1)C1CCCC1
<RX_3>CN1CCN([C@H]2CC[C@H](n3nc(-c4ccc(Nc5nc6ccccc6o5)cc4)c4c(N)ncnc43)CC2)CC1
<RX_6>CCCC1CCc2cc(C(=O)O)[nH]c21
<RX_6>COc1ccccc1-c1nc(CCCCC(=O)O)no1
<RX_9>N#Cc1csc(CN=[N+]=[N-])n1
<RX_9>CC1(C)CC(N=[N+]=[N-])C(=O)Nc2cc([N+](=O)[O-])ccc21
<RX_1>Cc1c(NCc2ccc(Oc3ccc(CCC(=O)O)cc3)cc2)cccc1[N+](=O)[O-]
<RX_3>CCS(=O)(=O)N1CCC(c2c[nH]c3c(C(N)=O)cc(-c4cncc(CNCCOC)c4)cc23)CC1
<RX_1>CCOc1cc(CN2CCC(Nc3nc4ccnc(C)c4o3)CC2)cc(OCC)c1F
<RX_3>Cc1noc(C)c1-c1ccc2c(=O)cc(C)n(-c3cc(NC(=O)OC(C)(C)C)c(F)cc3F)c2c1
<RX_6>N[C@@H]1CCC[C@H](CO)C1
<RX_1>CS(=O)(=O)Nc1ccc(-n2c(C(=O)N3CCC(F)(F)CC3)cc3cc(C(=O)N4CCN(C5CCC5)CC4)ccc32)cc1
<RX_1>COC(=O)c1ccc(OC/C(C)=N\Nc2ccc(F)cc2)cc1
<RX_10>COc1ccc(N2CCN(c3c(C)c(C)c4c(c3C)C(CO)C(C)(C)O4)CC2)cc1
<RX_4>Cc1ccc2cc(F)c(Br)cc2n1
<RX_1>CCCCCCc1cc2ccccc2n1C
<RX_2>NC(=O)C(O)C(Cc1ccccc1)NC(=O)c1cccnc1-c1nc(-c2ccc(F)cc2)cs1
<RX_6>Cc1nnnn1-c1ccc(C(CC2CCCC2)C(=O)O)cc1F
<RX_2>CC(C)c1cccc(NC(=O)c2cncc(Br)c2)c1
<RX_1>CC(Oc1ccc(C(F)(F)F)cn1)C1CN(Cc2ccccc2)CC1c1ccc(Cl)c(Cl)c1
<RX_1>O=c1cc(OCc2cccnn2)ccn1CCc1ccc(CO)cc1
<RX_3>C=CCc1cc(OC)c(O)c(-c2cccc(-c3cccc(-c4cc(OC)ccc4O)n3)n2)c1
<RX_7>CCc1oc(C=Cc2ccccc2)nc1CO
<RX_1>CCCCc1cc(OC2CCN(CC3CCN(C(=O)OC(C)(C)C)CC3)CC2)c2ncccc2c1
<RX_1>CCc1cc(O)c(F)cc1-c1ccc2c(-c3nc4c([nH]3)CCN(C(=O)c3cnc(N5CC[C@@H](N(C)C)C5)cn3)C4)n[nH]c2c1
<RX_1>CN1CCN(c2ccnc(Nc3ccc4sc(NC(=O)c5ccccc5)nc4c3)n2)CC1
<RX_3>C[C@H](O)C(=O)N1CCN(Cc2cc3c(N4CCOCC4)nc(-c4cnc(N)nc4)nc3s2)CC1
<RX_1>COc1cc(O)c2c(c1C(=O)NCc1c(C)ccc3ccc(C)cc13)OC1=CC(O)=C(C(C)=O)C(=O)[C@]12C
<RX_1>Cc1ccncc1N1CCN(c2ccc3c(c2)CCO3)C1=O
<RX_1>COc1ccc(COC(=O)[C@@H](O)CC2CCC2)cc1
<RX_6>O=CCN(C(=O)C1CCCCC1)c1ccccn1
<RX_2>CCNC(=O)c1sc(C)nc1C
<RX_3>COC(=O)CSc1ncnc2sc(C)c(C3CC3)c12
<RX_5>COC(=O)C1CCCC(=O)N1C(=O)OC(C)(C)C
<RX_2>CCCCCCCCCCCC(=O)OCc1coc([Si](CC)(CC)CC)c1-c1ccccc1
<RX_2>CCC(C)(C)c1ccc(Oc2ccc(C(F)(F)F)cc2NC(=O)Nc2cc(C(F)(F)F)cc(C(F)(F)F)c2)c(C(=O)[O-])c1
<RX_3>O=C1Nc2ccc(-c3ccc(S(=O)(=O)C(F)(F)F)cc3)cc2CC1O
<RX_6>CC(C)n1ncnc1-c1cn2c(n1)-c1ccc(C3CNC3)cc1OCC2
<RX_1>CCCCOc1cc(F)cc(F)c1
<RX_2>Cc1nc(N2CCN(CC3CC3)C2=O)sc1C(=O)NCc1ccncn1
<RX_1>CCCCN(CCCNC1=C(c2ccccc2)S(=O)(=O)N(C(C)(C)C)C1=O)Cc1ccccc1
<RX_1>CCCCCn1ccc2cc(C(=O)OC)ccc21
<RX_3>CCC(O)c1ccccc1Br
<RX_5>CSCc1cccc(Cl)c1NC(=O)C(F)(F)F
<RX_6>CCCCCn1c(=O)n(-c2ccccc2)c(=O)c2[nH]cnc21
<RX_1>COC(=O)CN(c1ccc2c(c1)nc(Cc1ccc(C(N)=NC(=O)OC)cc1)n2C)S(=O)(=O)c1cccc2cccnc12
<RX_1>OCc1cccc(OCc2ncc3ccccc3n2)c1
<RX_1>CC(C)C[C@H](CO)Nc1nc(S[C@@H](C)c2cc(C#N)ccn2)nc2nc(N)sc12
<RX_2>C#CCN1C(=O)COc2cc(F)c(NC(=O)NCCC)cc21
<RX_6>O=C(Nc1ccccc1)[C@@H]1CCCN1
<RX_4>O=C1NCCc2oc3ccccc3c21
<RX_1>COc1cc([C@@H](C)N[C@H]2CC[C@@H](c3ccc(NCCO)nc3)C2)ccc1F
<RX_7>COc1ccc(C(=O)CCC(=O)Nc2cc(-c3ccccc3)c(Cc3ccccc3)s2)cc1CCCO
<RX_6>Cn1ncc(NC(=O)c2nc(C3CC3)cnc2Nc2cncnc2)c1C(=O)O
<RX_1>CC(C)(C)OC(=O)N1CCN(CC[C@@H]2CSC(c3cc4cc(Cl)cc(NC5CCCC5)c4[nH]3)=N2)CC1
<RX_1>COc1cc2c(=O)n(COC(=O)C(C)(C)C)cnc2cc1OCCCCl
<RX_2>CN(C(=O)OC(C)(C)C)C1CCC(Oc2ncnc3sc4c(c23)[C@@H](CC(=O)Nc2ccc(F)cn2)CC4)CC1
<RX_1>N#Cc1ccc(-c2ccc(N3CCC(N4CCCC4)CC3)cc2)[nH]c1=O
<RX_1>CC(C)n1ncc2c(=O)[nH]c([C@@H]3CN(Cc4ccnc5nccnc45)C[C@H]3C)nc21
<RX_2>O=C(Nc1ccccc1)c1cccc(-n2c(=O)n([C@H]3CC[C@@H](NC(=O)c4cn5ccccc5n4)CC3)c(=O)c3cc(F)cnc32)c1
<RX_7>CCOC(=O)C(Cc1ccc(OC)c(C(=O)NCc2ccc(C(F)(F)F)cc2)c1)OC
<RX_7>CN1CCN(c2ccc(N)c(O)n2)CC1
<RX_7>CCNc1ccc(C#N)cc1N
<RX_7>CC(C)(C)OC(=O)n1ccc2c(N)cccc21
<RX_1>O=C(CCc1c(-c2ccc(Cl)cc2)[nH]c2ccc(Cl)cc12)N1CCN(Cc2cc(C(F)(F)F)cc(C(F)(F)F)c2)CC1
<RX_1>CNCCc1ccc([N+](=O)[O-])cc1
<RX_1>CC(C)(C)OC(=O)NC12CCC1CN(c1c(F)cc3c(=O)c(C(=O)O)cn(C4CC4)c3c1F)C2
<RX_1>CC(=O)OC(C)OC(C)=O
<RX_6>COC(=O)Cc1c(O)cccc1OC
<RX_2>Cc1cccc(NC(=O)NCC(=O)N2C(C(=O)OC(C)C)CCC2c2ccccc2)c1
<RX_6>COCC1(c2ccc(F)cc2)CCN(Cc2cc(F)c(C(=O)O)cc2C2CC2)CC1
<RX_6>CS(=O)(=O)Oc1ccc(OCCc2cccc(OCc3ccccc3C(=O)O)c2)cc1
<RX_1>Cc1cc(N2CCCc3ccc(-c4ccccc4)nc32)nc(F)n1
<RX_7>CC(C)(C)[Si](C)(C)Oc1ccccc1-c1cc(-c2cccc(N)c2)c(C#N)c(N)n1
<RX_1>COc1ccc(-c2c(-c3ccccc3)oc3ncnc(Oc4cccc(O)c4)c23)cc1
<RX_8>CC(C)(C)OC(=O)N1CCC(CN2CCN(S(=O)(=O)c3ccc(C=O)cc3)CC2=O)CC1
<RX_3>CCOC(=O)Cc1c(C(=O)OCC)c2cc(-c3ccc(C(F)(F)F)cc3)ccc2n1-c1ccc(C(C)C)cc1
<RX_3>Cc1n[nH]c(C)c1-c1cnc2oc(-c3ccc(C4(NC(=O)OC(C)(C)C)CCC4)cc3)c(-c3ccccc3)c2n1
<RX_2>CCOC(=O)/C(C)=C/[C@H](C(C)C)N(C)C(=O)[C@@H](NC(=O)[C@@H](NC)C(C)(C)c1cccs1)C(C)(C)C
<RX_2>COCC(=O)N(C)[C@@H]1c2ccccc2C[C@H]1NC(=O)c1cc2cc(Cl)sc2[nH]1
<RX_1>N#Cc1ccc(N2C(=O)N(c3ccc(CO)c(F)c3)[C@H]3CCCC[C@@H]32)cc1C(F)(F)F
<RX_9>CC(C)(C)OC(=O)N1CCC(CCS(=O)(=O)c2ccc(C(N)=O)cc2)CC1
<RX_2>CNC(=O)Cc1ccccc1
<RX_7>C[C@H](O)c1ccccc1
<RX_9>COC(=O)C1CC2C=CC1C(=O)C(C(=O)c1ccc(C(F)F)nc1C)C2=O
<RX_7>CNCCC(c1ccccc1)c1ccc2[nH]nc(OC)c2c1
<RX_6>O=C(O)c1cc(-c2ccccc2)nc(-c2ccccc2)n1
<RX_2>O=[N+]([O-])c1cc(S(=O)(=O)Nc2ccc(Br)cc2)ccc1Cl
<RX_1>COC(=O)c1c(C)cccc1COCCCOCc1ccc2ccccc2n1
<RX_2>CC(C)C[C@@H](C=NNC(N)=O)NC(=O)[C@H](Cc1c[nH]cn1)NC(=O)C(CNC(=O)Cc1cccc2ccccc12)Cc1ccccc1
<RX_2>CC(C)(C)OC(=O)N(CCc1ccc(Oc2ccc(NC(=O)c3ccccc3)cc2)cc1)Cc1ccccc1
<RX_2>COC(=O)c1cccc(NC(=O)c2cc3ccc(N4CCN(C)CC4)nc3[nH]c2=O)c1
<RX_5>CCN(CCOCOC)c1ccccc1
<RX_6>Oc1ccc(Cc2ccc(I)cc2)cc1
<RX_3>O=C1N=C(Nc2c(Cl)cccc2Cl)S/C1=C\c1ccc([N+](=O)[O-])c(O)c1
<RX_1>CCC#CCOc1ccc(C=O)cc1OC
<RX_6>CC(C)(C)OC(=O)N1CCC[C@@H](OC(=O)c2ccc(O)cc2)[C@H](NC(=O)c2ccc(OC(=O)c3ccc(F)cc3)cc2)C1
<RX_2>CC(=O)Nc1cccc(C(=O)N2CC[C@@H](N(C)C(=O)c3ccc(Cl)cc3)[C@H](c3ccc(Cl)c(Cl)c3)C2)c1
<RX_3>COC(=O)c1nc(-c2ccc(C)nc2)c(C(F)(F)F)cc1N
<RX_1>C[C@@H]1CC[C@@H](C)N1C(=O)c1ccc(-c2ccc(OCCCN3CCOCC3)cc2)cc1
<RX_3>COc1ccc(-c2cc(F)cc(F)c2)cc1
<RX_7>CCCCCCN1CC2C(C1)C2(C)c1cccc(O)c1
<RX_1>COCCc1c[nH]c(-c2ccc(OCc3ccccc3)cc2)n1
<RX_6>COC(Cc1ccc(OCCN(C)c2nc3ccccc3o2)cc1)C(=O)O
<RX_6>CCOc1ccc(Oc2cccc(C=C3CCNCC3)c2)nc1
<RX_6>Cc1csc2c1C(C)C1CNCC21
<RX_2>NNC(=O)CN1CCN(Cc2c(F)cccc2Cl)CC1
<RX_1>CC(C)(C)NC(=O)c1cn(COCC[Si](C)(C)C)c2ncc(Nc3cccc(S(C)(=O)=O)c3)nc12
<RX_2>O=C(c1ccc([N+](=O)[O-])cc1Cl)N1CCCCc2ccccc21
<RX_7>COc1ccc2c(c1)CCNC2C1CCCCC1
<RX_6>O=C(O)CNC(=O)Nc1nc2ccccc2s1
<RX_1>Cn1c(C2CC2)nc2ccc(-n3ccc(OCc4cccc(F)c4)cc3=O)cc21
<RX_6>C#Cc1ccnc2ccc(OC)nc12
<RX_2>CCC(=O)Nc1cccc2c1-c1ccccc1C2=O
<RX_1>COC(=O)c1sc(-n2cnc3ccncc32)cc1OCc1ccc(F)cc1C(F)(F)F
<RX_1>COCCS(=O)(=O)Cc1cccc(Nc2ncc(F)c(-c3ccc(F)cc3OCc3ccccc3)n2)c1
<RX_1>COC(=O)/C=C/c1ccc(OCCCC(F)(F)C(F)(F)C(F)(F)C(F)(F)C(F)(F)C(F)(F)C(F)(F)C(F)(F)F)cc1
<RX_2>Cn1cccc1CCOS(C)(=O)=O
<RX_9>NC(=O)CN1C(=O)COc2cc(F)ccc21
<RX_7>COC(=O)C1CC(O)C(CN)C1
<RX_9>BrCc1nc(-c2ccccc2)nn1-c1ccccc1
<RX_1>CC1(C)OB(c2cnn(CCCl)c2)OC1(C)C
<RX_6>O=C(CCc1ccc(O)cc1)C1CCCC1
<RX_6>Oc1ccc2ncsc2c1
<RX_3>CCNC(=O)Nc1nc2cc(-c3cnc4c(c3)OC(C)(C(=O)OCC)C(=O)N4)cc(-c3ccccn3)c2s1
<RX_2>CNC(=O)COc1cc(C#N)ccc1CNC(=O)c1coc(C)n1
<RX_2>Cc1ccsc1C(=O)Nc1cc(N2CCOCC2)ccc1/C=C/c1n[nH]c2ccccc12
<RX_4>CCOC(=O)c1nc(N)sc1Cc1cccc(SC)c1
<RX_2>CC(=O)OCCNC(=O)[C@H]1CCCCCC[C@H](CSC(C)=O)C(=O)N1
<RX_7>OCCCc1ccc(OCc2ccccc2)cc1Cl
<RX_1>CN(C)[C@H]1CC[C@H](Nc2c(S(C)(=O)=O)cnc3ccc(Cl)nc23)CC1
<RX_6>C#Cc1ccc(NCCN2CCOCC2)nc1
<RX_7>Nc1ccc(Oc2ccnc3cc(-c4cccc(OCCCCl)c4)sc23)c(F)c1
<RX_9>CS(=O)(=O)c1ccc(Oc2cc(OCC3CCOCC3)c3[nH]c(C#N)cc3c2)cc1
<RX_2>COC(=O)c1cc2ccccc2n1NC(=S)NC(=O)c1ccccc1
<RX_1>Cn1nccc1[Sn](C)(C)C
<RX_2>CC(C)(C)NCC(=O)NN
<RX_6>COc1cc(CNC(C)=O)c(Br)cc1O
<RX_9>Cc1ccc(S(=O)O)cc1Cl
<RX_1>CCOC(=O)COCCc1cccc(F)c1
<RX_6>CC(C)(C)c1ccc(C(=O)N2CCN(c3cc(F)c(O)cc3F)CC2)cc1
<RX_1>Fc1ccc(Nc2ncnc3ccc(-n4ccnc4)cc23)cc1F
<RX_3>CN(C)C=C(C(=O)c1ccccc1Cl)c1ccc(Cl)cc1
<RX_1>C#CCOC(=O)c1ccc(OC(CC)CCC=C(C)CC)cc1
<RX_7>CCCCOc1ccc(N)c(N)c1
<RX_1>CCCC[C@H]1CC[C@H](C(=O)Oc2ccc(Br)cc2)CC1
<RX_1>COC(=O)CNc1cc(C(=O)OC)ccc1[N+](=O)[O-]
<RX_3>COc1ccc(C(=O)c2ccc(C)cc2)c(C(=O)O)c1
<RX_2>COCCOc1ccn2c(C(=O)Nc3cccc4c3c(C3CC3)nn4Cc3ccccc3)cnc2c1
<RX_6>CNCCc1ccccc1
<RX_7>Cn1cc(-c2ccnc(-n3ncc4cc(C(C)(C)C)cc(F)c4c3=O)c2CO)cc(Nc2cc3n(n2)CCN(CC(F)(F)F)C3)c1=O
<RX_2>COc1ccc(F)cc1C(=O)c1cnc(NC2CCN(S(=O)(=O)CCCCl)CC2)nc1N
<RX_3>COc1cc(-c2ccnc3c2c(C#N)cn3COCC[Si](C)(C)C)c(Cl)cc1Cl
<RX_7>COc1cc(N)cc(N2CCCC2=O)c1
<RX_6>CCCOc1c(OC)cc(Cl)c2c1CN1CCc3cc(OC)c(O)cc3C1C2
<RX_7>CC(C)S(=O)(=O)c1ccc(-c2cnc(N(C(=O)OC(C)(C)C)C(=O)OC(C)(C)C)c(-c3cc(-c4ccc(N)cc4)no3)n2)cc1
<RX_2>CN1C(=O)C(NC(=O)C(F)C(=O)NCc2cc(F)cc(F)c2)c2ccccc2-c2ccccc21
<RX_7>CC(C)CCNc1ncc[nH]1
<RX_4>Cc1nc(-c2cn(Cc3ccccc3)nn2)sc1C(=O)NCc1ccccc1
<RX_7>Cc1cc(-c2cc(F)cc(F)c2)cc(CNc2c(F)ccc(O)c2F)c1C
<RX_6>Fc1ccc(-c2c(-c3ccncc3)nn3c(-c4ccc(N5CC6CC5CN6)cc4)ccnc23)c2cn[nH]c12
<RX_1>COc1cccc(C=Cc2nc3c(s2)N(CCN(C)C)CCC3)c1OC
<RX_4>CCOC(=O)c1csc(NC(=N)N)n1
<RX_1>CC1CCCN1Cc1ccc(F)cc1-c1ccc2nc(N)nc(C(=O)N3Cc4ccccc4C3)c2c1
<RX_2>C[C@@H]1CN(C(=O)N2CCCCC2)CCN1c1nnc(-c2ccccc2)c2ccncc12
<RX_6>CC1(C)C(=O)NN=C1c1ccc(O)c(F)c1F
<RX_6>CC[C@@H](C(N)=O)N1CNCC1=O
<RX_1>CN1CCN(CCOCCN2C(=O)C(NC(=O)c3cc4ccccc4[nH]3)N=C(c3ccccc3)c3ccccc32)CC1
<RX_2>CC(=O)NS(=O)(=O)c1ccccc1NC(=O)c1cccc(OCC2CCCCC2)c1
<RX_1>O=C(O)C(F)(F)F
<RX_1>COC(=O)[C@@H](NC(=O)OC(C)(C)C)[C@H]1CC[C@H](N=[N+]=[N-])CC1
<RX_6>CC(=O)N1C=C(c2ccccc2)N(CC(=O)O)C(=O)C1C(C)C
<RX_5>CC(C)(C)OC(=O)Nc1ccc2ncccc2c1Br
<RX_7>CC(C)(C)OC(=O)N1CCN(c2ccc(N)nc2)C(=O)C1
<RX_1>O=S(=O)(c1ccccc1)N1CCC(N2CCCCC2CCO)CC1
<RX_1>CC(C)(C)OC(=O)c1cc(Cl)c(O[C@@H]2CCCN(C(=O)OC(C)(C)C)C2)cc1F
<RX_1>COc1c(C=O)ccc2c1CCC2
<RX_2>CN(Cc1cccs1)C(=O)c1nc2c(C(F)(F)F)cc(-c3ccoc3)cn2c1Cl
<RX_1>Cc1ccc(-c2nnc(-c3ccc(OC(F)(F)F)cc3)o2)c(=O)n1Cc1ccnc(N2CCN(C)CC2)c1
<RX_2>CC(=O)N1CC(=O)Nc2cccc(c2)CNC(=O)C(Nc2ccc3c(N(C(=O)OC(C)(C)C)C(=O)OC(C)(C)C)nccc3c2)c2ccc(cc2)C1
<RX_7>CCN(CC)CCOc1c(OC)cc(N)cc1OC
<RX_1>COCCN1CCN(c2cc(N)ncn2)CC1
<RX_2>COc1ccc(C(=O)NC2CN3CCC2CC3)c(OC)c1
<RX_3>COc1cc(-c2cc3nccc(-c4cccc(C(=O)N5CCN(C)CC5)c4)c3o2)cc(OC)c1OC
<RX_6>COc1cc(NCCCN)nc2ccccc12
<RX_2>CCOC(=O)Nc1cc(F)cc(CCCCC(=O)OC)c1
<RX_2>C=CCOC1(C)CCN(c2c([C@H](OC(C)(C)C)C(=O)OCC)c(C)nc3cc(COS(C)(=O)=O)nn23)CC1
<RX_3>COC(=O)c1cc(C(=O)OC)cc(-c2ccc(C)cc2C#N)c1
<RX_2>C=CCCOC(=O)N[C@H](C(=O)N1C[C@](OC)(c2ccc(-c3ccccc3)c(C=C)c2)C[C@H]1C(=O)OC)C(C)(C)C
<RX_1>CC(C)(C)OC(=O)Nc1nc2c(Br)cc(Cn3cccn3)cc2s1
<RX_1>Cc1cc(C#N)cc(C(=O)c2c(C(C)C)c(=O)[nH]c(=O)n2C(C)C)c1
<RX_2>CCCCCCCCNC(=O)C=Cc1ccccc1[N+](=O)[O-]
<RX_1>CC(C)C(=O)Nc1cccc(C2CCN(Cc3cccn3-c3ccc(Cl)cc3)CC2)c1
<RX_6>O=C(O)CCc1nc(-c2cc3ccccc3o2)cs1
<RX_1>N#CCN1C2CCCC1COC2
<RX_2>COC(=O)Nc1ccc(Cl)c(-c2nc3cc(C)ccc3n2C)c1
<RX_6>Oc1ccc(C#CCCn2ccnn2)cc1
<RX_4>c1ccc(CN2CCC(n3nncc3-c3ccccc3)C2)cc1
<RX_1>CCOC(=O)c1cnn2c1NC(c1ccccc1)C2C
<RX_3>C[S@@](=O)(=NC(=O)c1cncc(C#Cc2cccc(C(=O)O)c2)c1)c1ccccc1
<RX_1>COc1ccccc1C1(N2CC(F)C[C@H]2C(=O)N2CCC2)C(=O)Nc2ccc(Cl)cc21
<RX_1>Cc1ccccc1
<RX_6>COC(=O)CCC/C=C\[C@@H]1C[C@@H](N)CN1Cc1ccccc1
<RX_1>COc1ccccc1N1CCN(CCc2c(C)c3ccc(OC)c(OC)c3oc2=O)CC1
<RX_3>CC(C)(C)[Si](C)(C)C#Cc1ccc(Br)cn1
<RX_2>O=C(O)C[C@H](NC(=O)Nc1ccc([N+](=O)[O-])cc1)C(=O)O
<RX_2>COCCCNC(=O)CCCCCOc1ccc2nc(-c3ccc(C(C)(C)C)cc3)n(CCCOC)c2c1
<RX_2>CCCCCCCCN(Cc1ccc(F)cc1F)C(=O)COc1ccc(C[C@H](OCC)C(=O)OCC)cc1
<RX_9>Nc1cc[n+](C2CCCCC2)nc1
<RX_3>C[C@@H]1OC(c2c(F)cccc2F)=N[C@@H]1c1ccc(-c2ccc(OC(F)(F)F)cc2)cc1
<RX_3>CCc1cccc(-c2ccc(OC)cc2)c1
<RX_1>C=C(c1cc(Cl)ccc1NCc1ccc(OC)cc1OC)c1cccc(OC)c1OC
<RX_7>Cn1ccnc1[C@H](O)CCCNC(=O)OC(C)(C)C
<RX_1>COc1cnc(Cl)c2[nH]ccc12
<RX_6>COc1ccc2ncc(=O)n(CCN3CCC(N)CC3)c2c1
<RX_6>CN(C)CC1CNc2ccccc2N1C=O
<RX_6>CC(C)N(C)c1nc2cc(C(=O)O)ccc2nc1-c1ccc2[nH]nnc2c1
<RX_6>CCOc1cc2nc(-c3cccc(C(F)(F)F)c3)c(CN3CCC(N4CCOCC4)CC3)c(C(=O)O)c2cc1S(C)(=O)=O
<RX_2>O=C(OCCc1ccc(Br)cc1)c1ccccc1
<RX_3>CCOC(=O)c1ccc(C2=CCCc3ccccc32)cc1
<RX_6>Oc1ccc(F)cc1CCc1ccc(F)cc1
<RX_5>C[C@@H]1CN(c2cccc([N+](=O)[O-])c2)C(=O)CN1C(=O)C(F)(F)F
<RX_9>COc1nc2cc(F)cc(CN=[N+]=[N-])c2nc1OC
<RX_1>O=[N+]([O-])c1ccc(Oc2ccc(Cl)c([N+](=O)[O-])c2)cn1
<RX_1>COC(=O)[C@@H](OC(C)(C)C)c1c(C)cc2nc(-c3ccnc(N4CCN(C(=O)N(C)C)CC4)n3)sc2c1-c1ccc(Cl)cc1
<RX_7>COC(=O)[C@@H](Cc1cc2ccnc(NC(c3ccccc3)(c3ccccc3)c3ccccc3)c2cc1OC(F)(F)F)N1CC[C@H](NC(=O)OC(C)(C)C)C1=O
<RX_1>CSc1cccc(Cl)c1C=O
<RX_2>N#CCC1(n2cc(-c3cnn4c(-c5cccc(NC(=O)NCC(F)(F)F)c5)cnc4c3)cn2)CN(C(=O)N2CCCC2)C1
<RX_2>CC1Cc2ccc(-c3ccc(C(=O)N4CCN(C)CC4)nc3)cc2CN1c1cc(N2CCN(C)CC2)nc(N)n1
<RX_2>COc1ccc2nc(-c3ccc(NC(=O)c4ccc(Br)nc4)cc3)sc2c1
<RX_2>CNC(=O)C#CC(O)(c1ccc(N(CC(C)C)S(=O)(=O)c2ccccc2)cc1)C(F)(F)F
<RX_2>C=C(C)C(=O)NCC(=O)O
<RX_1>C(=Cc1ccccc1OCCN1CCOCC1)c1ccccn1
<RX_3>CCCCc1nnc2ccccc2c1Cc1ccc(C#N)cc1
<RX_2>CC(=O)Nc1ccc(OC(=O)OC(OC(=O)C(C)C)C(=O)OC(C)C)cc1
<RX_6>O=C(c1ncn([C@@H]2CCCC[C@@]2(O)COC2CCS(=O)(=O)CC2)c1-c1ccccc1)N1CCNC[C@H]1Cc1ccccc1
<RX_1>Cc1noc(-c2c(N)ncnc2N[C@@H](C)c2nc3cccc(-c4cnn(C)c4)c3c(=O)n2C2CC2)n1
<RX_3>C#CC(O)/C(F)=C/CC
<RX_8>CS(=O)c1ccsc1Br
<RX_6>C=CCOC1CC(C=C(C)C2OC(=O)C3CCCCN3C(=O)C(=O)C3(O)OC(C(OC)CC(C)CC(C)=CC(CC)C(=O)CC(O[Si](C)(C)C(C)(C)C)C2C)C(OC)CC3C)CCC1O
<RX_6>Cn1cc(-c2ccc(Nc3ccc4c(n3)O[C@H](c3ccccc3)CNC4)nc2)cn1
<RX_2>CS(=O)(=O)OCCc1cccc2c1CCO2
<RX_9>CC(C)COc1cccc(F)c1C=NO
<RX_6>CCc1cnc(Oc2cc3c(cc2Cl)C=C(C(=O)O)C(C(F)(F)F)O3)nc1
<RX_3>COCCn1cc(-c2ccc3c(c2)[C@H](Nc2ccc(C#N)cn2)C[C@H](C)N3C(C)=O)cn1
<RX_1>CCCCc1nc(C)n(-c2ccc(OC3CCOC(C)C3)cc2)c(=O)c1Cc1ccc(-c2ccccc2-c2noc(=O)[nH]2)cc1
<RX_2>COC(=O)CCCc1ccc(I)cc1
<RX_6>O=C(NCC1CCNCC1)C1Cc2cnc3cccc(n23)S1
<RX_3>O=S(=O)(Nc1cncc(-c2ccc3ncnc(N4CCOCC4)c3c2)c1)C1CCNCC1
<RX_1>CC(C)(C)OC(=O)N1CCC(CNCc2noc(-c3cc4cnccc4o3)n2)CC1
<RX_2>CS(=O)(=O)OCCC#Cc1ccccn1
<RX_7>CC(C)C1CCC(c2ccc(Cl)c(Cl)c2)c2ccccc21
<RX_1>Clc1ccc(OC2CCNCC2)cc1Cl
<RX_2>COCCOC(=O)c1ccc(NS(=O)(=O)c2cc(Cl)sc2Cl)cc1O
<RX_1>CCOc1cc(C(=O)OC)nc2c(C3CC3)cccc12
<RX_3>CC(C)(C)OCCOc1cc(NC(=O)OC(C)(C)C)c([N+](=O)[O-])cc1-c1ccc(F)cc1
<RX_3>Cc1cccc(-c2ccc(CN3CCN(C(=O)OC(C)(C)C)CC3)c(Oc3ccccc3)c2)c1
<RX_1>O=[N+]([O-])c1ccc(COCC(F)(F)F)cc1
<RX_9>CC(C)(C)OC(=O)N1CCC(S(=O)(=O)c2ccc(C#N)cc2)CC1
<RX_6>CC(C)(CN)CNC(=O)c1ccc(Nc2nc(NC3(c4ccc(Cl)cc4)CC3)nc(OCC(F)(F)F)n2)c(F)c1
<RX_1>COC(=O)C1CCN(c2cc(CN[C@H](C)c3ccccc3)ccc2Cl)CC1
<RX_2>COC(=O)c1c(C=O)c(C)n(C(=O)OCc2ccccc2)c1C
<RX_2>CC(C)(C)OC(=O)[C@@H]1CCCN1C(=O)C(CC(=O)c1ccccc1)c1ccccc1
<RX_7>CCCCCCCCCCCCCC(C)O
<RX_2>CC1CCCN(C2(C(=O)N3C[C@H](S(=O)(=O)c4ccccc4Cl)C[C@H]3C(=O)NC3(C#N)CC3)CC2)C1
<RX_2>Cc1c(Sc2cccc(C(=O)NCCN(C)C)c2)c2ccc(Br)cc2n1Cc1ccccc1
<RX_6>[N-]=[N+]=NC[C@H]1CN(C(=O)OCc2ccccc2)C[C@@H]1O
<RX_2>CCCCCCCCCCCCCCCC(=O)Nc1ccc(C(=O)OCC)cc1F
<RX_4>CCOC(=O)c1ccc2[nH]c([Si](C)(C)C)c(CCCO[Si](C)(C)C(C)(C)C)c2c1
<RX_1>CN(C)CCCN(C(=O)OC(C)(C)C)c1cc([N+](=O)[O-])cc(C(F)(F)F)c1
<RX_2>CN(Cc1ccc(C(=O)N2CC3(C)CC2CC(C)(C)C3)cc1)C(=O)NC(=O)c1ccccc1
<RX_2>CC(O)C1C(=O)N2C(C(=O)OCc3ccc([N+](=O)[O-])cc3)=C(SC3COC(COS(C)(=O)=O)C3)C(C)C12
<RX_4>CCCc1nc2ccccc2n1Cc1ccc2c(c1)CCc1ccccc1/C2=C\c1nnn[nH]1
<RX_2>Cc1cc(C(=O)Nc2ccccn2)nn1Cc1cc(Cl)ccc1OCc1ccccc1
<RX_2>CN(C)c1ccc(-c2cccc(C3Nc4c(cc(Cl)cc4C(=O)NS(=O)(=O)C4CC4)CC3(C)C)c2)cc1
<RX_3>Cn1cnc(-c2cc(C#N)ccn2)c1-c1ccc(Cl)c(OCc2ccccc2)c1
<RX_3>Cc1ccccc1-c1ccc(C#N)cc1
<RX_6>[N-]=[N+]=N[C@@H]1CNCC[C@H]1O
<RX_7>CCCN(CCC)CC1CCc2ccc(NCC)cc21
<RX_3>COC(=O)Cc1ccc(Cc2nc(-c3cccc(Cl)c3)nc3c2S(=O)(=O)CCC3)cc1
<RX_1>Cc1ccnc(COc2ccc(Cc3cc(-c4ccc(N)nc4N)on3)cc2)c1
<RX_1>CCc1cc(-c2cccs2)ncc1N(C)c1cc2c(cn1)ncn2C
<RX_1>O=C1OCCN1CCN1CCN(C2Cc3cc(Cl)ccc3Oc3ccccc32)CC1
<RX_1>CNC(=O)c1ccccc1Nc1nc(Nc2cc3c(cc2OC)N(C)C(=O)OCC3)ncc1Cl
<RX_2>CN(Cc1ccco1)[C@@H]1CCCC[C@H]1NC(=O)c1ccc(Cl)c(Cl)c1
<RX_2>CCOC(=O)c1[nH]c2ccccc2c1NC(=S)Nc1cccc2ccccc12
<RX_3>CC(=O)CC(O)c1ccc(Cl)c(F)c1
<RX_1>CN1C(=O)N(CC(=O)CSCc2ccccc2)C(=O)C1(C)C
<RX_1>O=Cc1cnn2c(NC3CC3)cc(Nc3cccc(Cl)c3)nc12
<RX_1>CC(C)(C)OC(=O)N1CCC(CCCOc2ccc(S(N)(=O)=O)c(F)c2)CC1
<RX_1>O=C(O)c1ccc(-c2ccc(OCCCCCCO)cc2)cc1
<RX_7>CN1CCC(OC(c2cccc(CO)c2)c2nc3ccccc3[nH]2)CC1
<RX_1>Cc1cccc(-n2c(-c3ccc4ncnn4c3)c(C)n(Cc3ccc4nonc4c3)c2=O)c1
<RX_1>CC(=O)N1CCc2cc(C(=O)CCCN3CCC(c4csc5cc(F)ccc45)CC3)sc2C1
<RX_6>CC(C)(F)CN1CCC(COc2ccc(-c3ccc(C(=O)O)cc3)nc2)CC1
<RX_1>COc1cc2ncnc(N3CCC(n4c(=O)c5cc([N+](=O)[O-])ccc5n(CC#N)c4=O)CC3)c2cc1OC
<RX_8>CNCc1cccc(OCS(C)=O)c1
<RX_2>O=C(O)c1ccc(Br)cc1NS(=O)(=O)c1ccccc1
<RX_3>O=C1Nc2c(cccc2-c2ccccc2)C1=O
<RX_1>CCC1CC(NC2CCCCC2)CCN1C(=O)OC(C)(C)C
<RX_6>O=C(O)c1ccc(CCCC2SCC(=O)N2CCC2=CCCCC2)cc1
<RX_7>COc1ccc(OC)c(CNCC(OC)OC)c1
<RX_2>CC(=O)Oc1ccc(F)c(C)c1
<RX_6>CC(C)(F)c1cncc(CO)c1
<RX_1>CC(C)(C)OC(=O)N1CC(CNCc2ccncc2)C(Cc2cc(F)cc(F)c2)C1
<RX_6>CON=C(CCC(=O)NC1CCNC1)c1ccc(Cl)c(Cl)c1
<RX_1>COc1cc2c(NCC3CCOCC3)c([N+](=O)[O-])cnc2cc1-c1c(C)noc1C
<RX_1>CCCCCC1CCC(C(=O)Oc2ccc(/C=C/C(=O)OCCCCCCOC(=O)c3cc([N+](=O)[O-])cc([N+](=O)[O-])c3)cc2)CC1
<RX_6>NCC(=O)N1C[C@H](NC(=O)c2ccccc2)C[C@H]1C(=O)O
<RX_6>CC(=CC(=O)O)C(C)C
<RX_6>CC(C)(C)OC(=O)Nc1ccc(-c2cnc(CCCO)nc2)cc1
<RX_2>COC(=O)[C@@H](NC(=O)c1sc(-c2cccnc2)cc1NC(=O)Nc1c(Cl)cccc1Cl)C1CCCCC1
<RX_2>CS(=O)(=O)OCCC1CCCC1
<RX_2>CN(C)CCNC(=O)c1cccn2c(=O)c3ccc(Br)cc3nc12
<RX_6>N[C@H]1CC=CC[C@@H](CC(=O)NCc2ccc(Cl)cc2)C(=O)NC[C@@H](c2ccccc2)OC1=O
<RX_6>O=C(O)c1cc(F)c(-c2nn(C(=O)c3c(Cl)cccc3C3CCC3)c3cccnc23)c(F)c1
<RX_1>CCOC(=O)C1CC2(CCN(C(=O)OC(C)(C)C)CC2)CN1Cc1ccc(CN(Cc2ncc[nH]2)Cc2ncc[nH]2)cc1
<RX_1>COc1cc2c(cc1Nc1ncc(Cl)c(N[C@H]3[C@@H](C(N)=O)[C@@H]4C=C[C@H]3C4)n1)CCN(CC(=O)N1CCOCC1)CC2
<RX_7>COC(=O)CC[C@H]1O[C@H](c2cccc(OC)c2OC)c2cc(Cl)ccc2-n2c(CO)ccc21
<RX_1>CN(CCCCCCC1=C(c2cccc(O)c2)CCCc2cc(O)ccc21)CCCCS(=O)CCCC(F)(F)C(F)(F)F
<RX_3>COC(=O)c1cc(-c2ccccc2)c2cccc([N+](=O)[O-])c2n1
<RX_2>O=C(Cc1cc(F)cc(F)c1)N[C@@H](Cc1cc2ccccc2[nH]1)C(=O)N[C@@H]1C(=O)Nc2ccccc2S[C@@H]1c1ccccc1
<RX_2>CC(CO)(CO)NS(=O)(=O)c1cc(NC(=O)c2cnn3c(C(F)(F)F)cc(-c4ccc(C(F)(F)F)cc4)nc23)c(Cl)s1
<RX_2>CS(=O)(=O)OCCN1CCCC1
<RX_2>Cc1n[nH]c(N)c1-c1nc2ccc(S(=O)(=O)NCc3ccc(Cl)cc3)cc2s1
<RX_6>N#Cc1ccc(C=O)c(S(=O)(=O)CCO)c1
<RX_6>Clc1ccc2c(c1)C1(CCNCC1)OC2
<RX_6>CC(NC(=O)C(N)Cc1ccccc1)C(=O)NC(CC(=O)N1CCn2c(nnc2C(F)(F)F)C1)Cc1cc(F)c(F)cc1F
<RX_2>COC(=O)c1cc(OCCCN2CCCCC2)ccc1NC(=O)c1cccc(CCl)c1
<RX_2>CC(C)(C)OC(=O)N1CCN(c2cc(NS(=O)(=O)c3ccccc3Cl)cc3ccoc23)CC1
<RX_6>NCCCn1c(=O)c(-c2ccccc2)cn(Cc2ccccc2)c1=O
<RX_1>O=C(Cc1c(F)cccc1Cl)N1CC[C@@](CCN2CCC(N3CCCCC3)CC2)(c2ccc(Cl)c(Cl)c2)C1
<RX_6>CS(=O)(=O)O
<RX_6>COc1cc(CCNC(=O)C(=CO)c2ccc(C)cc2)ccc1O
<RX_1>N#Cc1ccc(C(=O)Cn2cc(Cl)cnc2=O)cc1
<RX_7>CC(C)c1ccc2c(c1)OC1(O)c3cccc(N)c3C(=O)C21NC(=O)c1ccc([N+](=O)[O-])cc1
<RX_6>COc1ccc(C(=O)c2c(CO[N+](=O)[O-])[nH]c(=O)n2C(C)=O)cc1
<RX_1>Cc1c(CCC(=O)OC(C)(C)C)ccc(OCc2cc(F)cc3sc(C(F)(F)F)nc23)c1C
<RX_6>Cn1c(C(F)(F)F)cc(=O)n(-c2cc(Oc3cccc(O)c3)c(Cl)cc2F)c1=O
<RX_1>Clc1ccccc1NC1CCCc2c1[nH]c1ccc(Br)cc21
<RX_1>CCOC(=O)CC(c1cc(OCc2cnc(-c3cc(OC)ccc3F)c(OCCC(F)(F)F)c2)ncn1)C1CC1
<RX_2>O=C(c1cc(Cl)c(O)c(Cl)c1)N1CCOc2ccc(C(F)(F)F)cc21
<RX_6>O=C(Cc1ccccc1O)Nc1ccc(N2C(=O)CC(=O)Nc3c2ccc2ccccc32)cc1
<RX_6>CC(C)(C)c1ccc(Nc2ncnc3cc(-c4ncccc4C(F)(F)F)ccc23)cc1OCCN1CCCC1C(=O)O
<RX_2>O=C(Nc1cnc(OCC(F)(F)F)c(-c2ccc(Cl)cc2)c1)C1CCCO1
<RX_1>CNC(=O)c1ccccc1Nc1nc(Nc2ccc3c(c2)NCCNC3=O)ncc1Cl
<RX_2>CC(C)(C)OC(=O)N1CCC(C(=O)N2CCCCC2)CC1
<RX_1>CS(=O)(=O)c1cccc(-c2ccc(CN(CC3CC3)S(=O)(=O)c3ccccc3C(F)(F)F)s2)c1
<RX_1>COC1CCC(C(=O)CN2CCC(n3c(=O)[nH]c4cc(S(C)(=O)=O)ccc43)CC2)CC1
<RX_2>CCN1CCCC1CNC(=O)C=C(C)CCC=C(C)CCC=C(C)CCC=C(C)C
<RX_1>CCOC(=O)N1Cc2sc3ncnc(Nc4ccc(Cl)c(Cl)c4)c3c2C1
<RX_6>CCOC1(c2ccc(C#Cc3ccc(C(=O)O)cc3)cc2C(C)(C)C)CC1
<RX_8>CCCCn1c2c(cc(C=O)c1=O)CCCC2
<RX_3>CC(=O)c1cn(C(=O)C(C)(C)C)c2cc(OC(=O)CCl)ccc12
<RX_6>CC(C)(C)OC(=O)C1CC12CCC(c1ccc(C(=O)O)cc1)CC2
<RX_2>CCOc1cc(NC(=O)Oc2ccccc2)n(-c2ccccc2)n1
<RX_8>O=CCc1c(Cl)ccc(NCC(F)(F)c2ccccc2)c1F
<RX_2>CNC(=O)c1ccc(Cn2c(C)cc(OCc3ccc(F)cc3F)c(Br)c2=O)o1
<RX_2>CCC(C)N(C)C(=O)c1cc2sccc2c(-c2ccccc2)n1
<RX_1>Clc1cnc2c(n1)O[C@H](c1ccccc1)CNC2
<RX_1>Fc1ccc(CNc2nc(-n3ccnc3)nc3sc4c(c23)CCCC4)cc1
<RX_3>Cc1cc(C=C(C#N)C#N)cc(C)c1O
<RX_2>Cc1cc(C)c(CNC(=O)c2cn(C(C)c3ccccc3)nc2C)c(O)n1
<RX_6>CC(C)(C)OC(=O)N1CCN(c2cccc(C(=O)O)c2)CC1
<RX_1>CC=CCn1c(C(=O)CCc2ccc(F)cc2F)cc(C)c1C
<RX_9>COC(=O)c1c(NC(=O)OCc2ccccc2)csc1-c1ccc(Cl)cc1
<RX_6>CC(C)Oc1ccc(-c2nc(-c3c(F)ccc4c(CCC(=O)O)c[nH]c34)no2)cc1C#N
<RX_2>CC(C)(C)[Si](C)(C)OCCN(Cc1ccccc1)C(=O)c1nc(CC2(c3ccc(Cl)cc3)CCCC2)nc(O)c1OCc1ccccc1
<RX_1>Cc1cccc2c1NC(=O)C(CCCN1CCN(c3ccccc3F)CC1)S2
<RX_2>O=S(=O)(Nc1ncc(Cl)nc1Cl)c1cccc(Cl)c1Cl
<RX_7>Cc1cc(-n2ccnc2)ccc1N
<RX_6>CCC(N)c1ccncn1
<RX_1>CCOC(=O)C(C)Oc1ccc(Br)cc1C(=O)OC
<RX_1>CCCc1ccc(Oc2cccc(C#N)c2)cc1
<RX_1>COc1ccccc1CCc1ccccc1OCCC1CCCN1C
<RX_7>Nc1cc(CN2CCOCC2)cc(C(F)(F)F)c1
<RX_9>COC(=O)c1cccc(Cc2c(CC(C)C)nn3cc(OC)ccc23)n1
<RX_3>COc1cc2c(cc1-c1cccnc1)-c1c(Cl)c3c(n1CC2)C(=O)N(C(C)(C)C)CCCC3
<RX_1>Cc1ccn2c(-c3ccnc(-c4ccc(CN5CCOCC5)cc4)c3)c(-c3cccc(C)n3)nc2c1
<RX_7>CCCN1CCCC(c2ccc(N)cc2)C1
<RX_6>CCCC(CC(=O)O)c1ccc(Cl)c(NC(=O)[C@H](c2ccc(Cl)cc2)[C@@H](C)C(F)(F)F)c1
<RX_7>CCc1ccc2c(-c3cccc(C#N)c3)c3c(nn12)C(O)CS3(=O)=O
<RX_7>CCCc1ccc2c(c1)CCc1c(CC3CCCN(C(=O)OC(C)(C)C)C3=O)ncn1-2
<RX_2>Nc1ncnc(Oc2cccc(NC(=O)/C=C/CN3CCOCC3)c2)c1-c1ccc(Oc2ccccc2)cc1
<RX_2>O=C(Nc1ccccc1-c1nc2cccnc2s1)c1cc(O)cc(-c2ccccc2)n1
<RX_2>CCOC(=O)CC(=O)NNC(=O)Nc1cccc(C(F)(F)F)c1
<RX_9>CCOC(=O)c1c(Cl)ccc(Cl)c1CC#N
<RX_6>O=C(O)CCc1cc(F)c(OCc2c(-c3ccc4c(c3)CCO4)csc2C(F)(F)F)c(F)c1
<RX_6>O=C(O)C=Cc1ccc([N+](=O)[O-])cc1
<RX_7>Cn1cc(C(=O)NCc2ccc(Cl)cc2)c(=O)c2cc(CCCCCO)oc21
<RX_3>C=Cc1ccc(-c2ccccc2)cc1
<RX_3>O=Cc1cc(-c2ccco2)ccc1F
<RX_6>O=C(O)c1ccc2ccc(S(=O)(=O)N(Cc3ccccc3)Cc3ccccc3)cc2c1
<RX_2>CN(C)C(=O)Cc1c(C(=O)O)n(Cc2csc3ccc(F)cc23)c2ccc(F)cc12
<RX_6>Cn1c(N)c(NC(=O)Cc2ccc(N)cc2)c(=O)n(C)c1=O
<RX_2>O=C1Nc2cccnc2N(C(=O)c2ccncc2)c2ccccc21
<RX_3>CCNC1=C(C(=O)OCC)C(=O)C(=Cc2c[nH]c3ncccc23)O1
<RX_1>Cc1nc2cc(Oc3ccc4nc(NC(=O)C5CC5)cn4n3)ccc2n1C
<RX_1>CS(=O)(=O)c1ccc2c(ccn2Cc2ccc(Cl)nn2)c1
<RX_2>CC(C)(C)OC(=O)N1CCC(c2ccc(CCOC(=O)Nc3ccccc3)cc2)C(OCc2ccc3ccccc3c2)C1
<RX_1>CCCNc1ccc2ncc(Br)n2n1
<RX_2>COC(=O)c1sccc1NS(=O)(=O)c1ccc(C(F)(F)F)cc1
<RX_1>CCN(CC)CCNC(=O)c1cc(Cl)c(N)cc1OCC(=O)C(C)C
<RX_3>Cc1ccc(C(=O)CCN(C)Cc2cccc3ccccc23)cc1
<RX_2>COc1cc2ncnc(Nc3cccc(Cl)c3F)c2cc1OCC1CCN(C(C)=O)C1
<RX_10>CC(=O)c1ccc(CBr)cc1
<RX_1>CCOC(=O)C(C)(C)Oc1ccc(CN(Cc2ccc(C(F)(F)F)cc2)c2cccc(-c3ccc(C(F)(F)F)cc3)n2)cc1C
<RX_2>C=C(C)OC(=O)Nc1ccc(Br)nc1
<RX_1>O=[N+]([O-])c1ncc(Cl)cc1OCC1CCCC1
<RX_3>COC(=O)c1ccc(NS(=O)(=O)c2cnc(Cl)c(-c3cccc(OC)c3F)c2)cc1O
<RX_1>COC(C)(C)Cn1ccc([N+](=O)[O-])n1
<RX_1>COC(=O)n1c(=O)c2c(n1C)NC1=C(C(=O)CC1)C2c1ccc(F)c(Br)c1
<RX_9>NC1CCc2cccc(NC(=O)OCc3ccccc3)c2C1
<RX_3>Cc1nc(C(=O)c2cncn2C)cs1
<RX_2>COC(=O)C(Cc1ccccc1)NC(=O)c1nc(-c2ccccc2)cs1
<RX_6>CC(C)[C@H](NC(=O)OCc1ccccc1)C(=O)OC1CCC(C(=O)O)CC1
<RX_6>CC(C)(C)OC(=O)c1cc(C#Cc2ccc(CC(=O)O)cc2)cc2c1OC(C)(C)CC2(C)C
<RX_2>CN(C(=O)CNC(=O)OC(C)(C)C)[C@@H]1CCN(Cc2ccccc2)C1
<RX_2>Cc1c(Cc2ccc(F)cc2)cnc(C(=O)NO)c1O
<RX_2>Cc1ccc2nc(-c3ccc(NC(=O)c4ccco4)cc3)sc2c1
<RX_6>COc1ccccc1-c1csc(N2C(=O)c3ccccc3C2=O)c1C(=O)O
<RX_1>COC(=O)/C=C/C(=O)OCC(=O)N1CCC[C@H]1C(=O)OC(C)(C)C
<RX_1>COc1ccc(C)nc1I
<RX_1>FC(F)(F)Oc1ccc(C2CCc3c2nc(Cl)nc3N2CCC2)cc1
<RX_1>COC(=O)C(Cc1c[nH]cn1)NC1CCC2(CCCCC2)CC1
<RX_1>COc1cc2nc(-c3ccc(CC(=O)Nc4cc(C5(C(F)(F)F)CC5)on4)c(F)c3)cnc2cc1OCCCl
<RX_2>Cc1cc(NC(=O)COc2ccccc2)cc(C)c1S(=O)(=O)C[N+](=O)[O-]
<RX_6>CC(C)(C)OC(=O)C[C@H](NC(=O)[C@@H]1CCCN(C(=O)CCC2CCN(C(=O)OC(C)(C)C)CC2)C1)c1cncc(O)c1
<RX_2>C=C(C)C(=O)Nc1ccc(C#N)c(C)c1
<RX_9>CC1CCC(C(=O)N(C)C)=C2NC=C(C(N)=O)C(=O)N21
<RX_6>Cc1ccc(Nc2ccc(C(=O)O)cc2Cl)cn1
<RX_2>CN1C(=O)NC(=O)C12Cc1cc3ccc(C(=O)Nc4ccccc4)nc3cc1C2
<RX_6>Oc1ccc(Cc2cc(Br)ccc2Cl)cc1
<RX_1>COc1ccc(COc2cccc(O)c2)cc1
<RX_2>C=CCOC(=O)N1C[C@@H](C(C)(C)C)C[C@@]1(CCCOS(C)(=O)=O)O[SiH](C)C
<RX_3>CC(C)(C)OC(=O)/C=C/c1ccc(C(=C2CCSCC2)c2ccc(O)cc2)cc1
<RX_6>O=C(O)c1c(N2CCOCC2)nc2ccc(Cl)cc2c1-c1ccccc1
<RX_4>Cc1nc2c3ccccc3ccn2c1Cc1nnn[nH]1
<RX_1>CCc1ccc(/C(=C/C2CCCC2)c2ccc(OC)c(Cl)c2)nc1OC
<RX_6>Cc1cnc(NC(=O)C(=O)O)s1
<RX_2>COC(=O)N[C@H]1CN(Cc2ccccc2)C[C@@H]1NC(=O)CCC(F)(F)CCl
<RX_1>CC(C)Oc1cc(OCc2ccccc2)cc2ncn(COC(=O)C(C)(C)C)c(=O)c12
<RX_7>Nc1c(O)c(Cl)cc(F)c1-n1ncc(C(F)(F)F)cc1=O
<RX_9>CCC(=NO)c1ccccc1
<RX_7>OCCc1coc2c1ccc1ccccc12
<RX_2>COc1ccc(C2(CNC(=O)CSc3ccccc3)CCCC2)cc1OC
<RX_6>COc1cc2c(cc1CN[C@H]1CCCN[C@H]1c1ccccc1)C(c1ccccc1)(C(F)(F)F)OC2
<RX_3>O=C(O)c1cncc(-c2ccc(C(=O)C(F)(F)F)s2)c1
<RX_1>CCOc1cc(CNc2cccc(-c3c(Cc4ccccc4)cnc4c(C(F)(F)F)cccc34)c2)ccc1OC
<RX_2>CC(C)c1ccc(S(=O)(=O)c2ccccc2)cc1S(=O)(=O)NC1CCN(C(=O)c2ccccc2F)CC1
<RX_1>Cc1cc(C2CC2)cnc1N1CCN(C(=O)c2ccc(N3CC(=O)N(C)C3=O)cc2F)CC1
<RX_7>COc1cnc(N)c(NC(=O)CCl)c1
<RX_1>COC(=O)c1cc(Cl)ccc1OCCSC
<RX_9>COc1ccc(N(C)c2nc(N=[N+]=[N-])nc3ccccc23)cc1
<RX_2>CCCCCCCCNC(=S)NCc1cccc(OC)c1
<RX_8>O=Cc1ccc(I)c(OCc2ccccc2)c1
<RX_2>CC(C)[C@@H](CNC(=O)c1cc2ccccc2o1)NC(=O)[C@H](C)NC(=O)OC(C)(C)C
<RX_7>Cc1ccc(-n2nccn2)c(C(=O)N2CCOC2CO)c1
<RX_4>COc1cccc(-c2nc3nc(-c4ccccc4)ccc3[nH]2)c1
<RX_8>O=C(c1ccccc1)c1nn2ccccc2c1-c1ccnc(NC2CCCC2)n1
<RX_1>CN(C)c1ccc2c(=O)n(-c3cccc(Br)c3)ccc2c1
<RX_1>Cn1c2c(c3ccc(N4CCN(CCc5ccccc5)CC4=O)nc31)CN(C(=O)OC(C)(C)C)CC2
<RX_6>CC(C)c1cccc(C[C@H]2CNC[C@@H]2CN(Cc2ccccc2)c2ccc(Cl)cc2)c1
<RX_7>N[C@@H](CC(=O)N1CCn2c(nnc2C(F)(F)F)C1)Cc1cc(F)c(F)cc1F
<RX_2>O=C(c1ccccc1)N1CCN(Cc2ccc(OCCCN3CCCCC3)cc2)CC1
<RX_2>CC(C)NC(=O)C(C)(C)C
<RX_8>COCCC(=O)Nc1cccc(C=O)c1
<RX_9>COC(=O)c1ccncc1C(=O)Cc1ccc(Cl)cc1
<RX_1>O=CN(CCC12CCCN1CCC2)c1ccccc1
<RX_7>CC(C)(C)OC(=O)[C@@H](NC(=O)c1ccc(-c2ccc(F)c(F)c2)cc1N)C1CCCCC1
<RX_2>CCC1CCC(C(=O)N2CC[C@H](N(C)C)C2)N1C(=O)C1=C(C(C)C)N2C(=N[C@@](C)(c3ccc(Cl)cc3)[C@H]2c2ccc(Cl)cc2)S1
<RX_2>CC(C)(C)c1nc(N2CCN(CCCCNC(=O)C3CCN(Cc4ccccc4)CC3)CC2)cc(C(F)(F)F)n1
<RX_7>OC1c2ccccc2CCC12CCCCN2
<RX_1>N#CCOc1cccc(C=O)c1
<RX_5>CCOC(=O)c1c(NC(=O)C(F)(F)F)c2cccnc2n(CC)c1=O
<RX_7>CC/C(=C(\F)CO)c1cc(C(C)C)cc2c1N(CC)CCC2(C)C
<RX_6>Cc1c(OCc2cc(-c3ccc(OC(F)(F)F)cc3)nn2C)ccc(OC(C)(C)C(=O)O)c1C
<RX_1>COc1ccc2c(Nc3c(Cl)cncc3Cl)cc(OCCO)nc2c1OC1CCCC1
<RX_1>CCOC(=O)c1cccc(Sc2c(C)n(-c3cnn(CC)c3)c3cc(Cl)c(F)cc23)c1
<RX_1>COC(=O)c1ccccc1-c1nc2cc(F)c(F)cc2n1CC1CCCCC1
<RX_1>CC(=NNc1ccccn1)c1ccccn1
<RX_1>Fc1ccc(CN2CCOCC2)cc1Br
<RX_2>CC(C)[C@H](NC(=O)CCN(C)C)c1cccc(F)c1N1CCN(C(=O)[C@H]2CN(C(C)C)C[C@@H]2c2ccc(Cl)cc2Cl)CC1
<RX_1>CCCCCCCCCCCc1noc(-c2ccc(CN[C@H](C)c3ccc(C(F)(F)F)cc3)cc2)n1
<RX_1>CC1Cc2c(N3CCN(C)CC3)c(F)c(N)c3c(=O)c(C(=O)O)cn1c23
<RX_5>CC(C)(C)OC(=O)N1CCC2(CCC(=O)CC2)CC1
<RX_6>O=C(NN1CCCCCC1)C(CS)Cc1ccccc1
<RX_1>CCOC(=O)c1ccn(-c2cc(C#N)c3ccccc3c2)n1
<RX_6>O=C(O)c1cncc2cccc(Cl)c12
<RX_7>NC(=O)CC1CC1
<RX_2>CCCCCCCCCCCCCCCCOCC(CNS(=O)(=O)CCCCl)OC
<RX_9>[N-]=[N+]=NC(=O)C=Cc1ccc(Br)cc1
<RX_1>COC(=O)Cn1cc(-c2cccc3nc(Nc4ccc(OCCN5CCCC5)cc4)nn23)cn1
<RX_3>O=C1CCCc2c(F)cccc21
<RX_1>OC12CC3CC(C1)C(NC(c1ccccc1)(c1ccccc1)c1ccccc1)C(C3)C2
<RX_2>O=C(Nc1ccc(S(=O)(=O)O)c2cccc(S(=O)(=O)O)c12)c1cccc([N+](=O)[O-])c1
<RX_2>CN(C)CCCN(C)c1ccc(NC(=O)Cc2ccc(-n3cnc4cccnc43)cc2Cl)cc1C(F)(F)F
<RX_2>Cc1nc2ccccc2n1C1C[C@@H]2CC[C@H](C1)N2CCC1(c2cccc(F)c2)CCN(C(=O)C2(NC(=O)C(C)(C)C)CCCC2)CC1
<RX_2>CN1CCC(c2c[nH]c3ccc(NC(=O)c4ccccc4)nc23)CC1
<RX_1>c1ccc2nc(N[C@H]3C[C@H](n4cnc5c(N6CCOCC6)ncnc54)C3)ncc2c1
<RX_1>C[C@H](OC(C)(C)C)[C@@H](N)C(=O)NC(=O)OCc1ccccc1
<RX_1>CCCCCCCCCCCCCCCCNc1ccc(C#N)cc1
<RX_1>c1ccc(-c2cn(-c3cccnc3)c(-c3ccc(-n4cnc5ccccc54)cc3)n2)nc1
<RX_3>Cc1c(N)cccc1-c1nc(N2CCOCC2)c2sccc2n1
<RX_1>CC(C)(C)OC(=O)COCCSc1ccccc1
<RX_2>CC(C)(C)OC(=O)NC1=N[C@](C)(c2cc(NC(=O)c3ccc(Cl)cn3)ccc2F)Cn2c1nc(Cl)c2C#N
<RX_7>CC(C)c1nn2ccccc2c1C(O)C(C)C
<RX_3>Cc1nn(C)cc1-n1c(=O)n(C)c2cnc3ccc(-c4cncnc4)cc3c21
<RX_3>COC(=O)c1ccc(-c2ccc(CCCN(C[C@H](O)c3cccnc3)C(=O)OC(C)(C)C)cc2)cc1OCC(C)C
<RX_2>Cc1cc(NC(=O)NCCN2CCC(C(=O)N(C)c3ccccc3)CC2)c2ccccc2n1
<RX_1>COc1cc(Nc2nc3n(n2)CCCCC3c2ccc(OC(F)(F)F)cc2)c(F)cc1-n1cnc(C)n1
<RX_6>CC(C)c1cccc([C@H](C)NC(=O)c2ccc3c(c2)ncn3Cc2ccc(-c3cccnc3C(=O)O)cc2)c1
<RX_2>Cc1ccc2c(c1)c1c(n2CCNC(=O)C2CCCC2)CCN(C)C1
<RX_6>CC1(CO)Cc2nnc(C3(c4ccc(-c5ccn[nH]5)cc4)CC3)n2CCS1
<RX_2>O=S(=O)(c1cnc(Cl)c(Br)c1)N1CCC1
<RX_2>Cc1ccc(CCOC(=O)N[C@H]2C(=O)O[C@H]2C)cc1
<RX_7>Cc1ncc(C(C)(C)CN)c(C2CCN(C(=O)OC(C)(C)C)CC2)n1
<RX_6>OCc1nccc(N2CCCCC2)n1
<RX_9>NC(=O)c1cnc(C2CCC3(CC2)OCCO3)s1
<RX_1>CCCNCCCc1ccc(F)cc1
<RX_3>Cc1nc(Cl)ccc1C#CC(C)(C)O
<RX_10>CCOC(=O)c1cc(Br)c(CBr)cc1OCC
<RX_2>CCCCCCCCc1ccc(S(=O)(=O)Nc2nncs2)cc1
<RX_1>C[C@@H](Nc1nc(SCc2cccc(F)c2F)nc2nc(N)sc12)C(N)=O
<RX_2>CCN1CCN(C(=O)c2ccc(N3CCc4c(-c5cnc(N(Cc6ccc(OC)cc6)Cc6ccc(OC)cc6)nc5)nc(N5CCOCC5)nc43)c(F)c2)CC1
<RX_1>CN(C)CCCNc1ccc2ncnc(N3CCc4ccc(Cl)cc43)c2c1
<RX_6>N#CCCCc1ccc(N2CC(=O)NS2(=O)=O)c(O)c1
<RX_3>CNC(=O)c1nc(-c2cn(CCCO)nc2C#N)ccc1N
<RX_3>CCn1cc(C2(c3cccc(-c4cncnc4)c3)N=C(N)c3c(F)cccc32)cc(C)c1=O
<RX_3>CNc1ncc2cc(-c3cc(C(=O)Nc4ccc(F)c(C(F)(F)F)c4)ccc3C)ccc2n1
<RX_1>Nc1ncnc2c1c(-c1cccc(OCc3ccccc3)c1)cn2[C@H]1C[C@H](CNC(=O)NCCN2CCOCC2)C1
<RX_1>O=c1[nH]c2ccccc2n1C1CCN(C2CCC(c3ccc(F)cc3)(c3ccc(F)cc3)CC2)CC1
<RX_1>C=CCN1c2ccc([N+](=O)[O-])cc2C2CN(C3CCOCC3)CCC21
<RX_3>C=Cc1ccc2ncc(Cc3cc4cnn(C)c4cc3F)n2n1
<RX_6>COCC1CCCN(c2nc3cc(C(=O)O)ccc3nc2-c2ccc(F)cc2)C1
<RX_3>COC(=O)c1ccc(C2=CC(=O)CC2)c2ccn(S(=O)(=O)c3ccc(C)cc3)c12
<RX_6>O=C1CSc2ccc(C(=O)NC3(CO)CCNCC3)nc2N1
<RX_1>COC(=O)c1cnc2ccn(Cc3c(C)cccc3C)c2c1
<RX_3>C[C@]1(COC(=O)c2ccccc2)C=CCCCO1
<RX_7>Cc1cccc(Cl)c1CN
<RX_3>CC(C)(C)Oc1ncc(Cc2cc(F)c(C(=O)NS(C)(=O)=O)cc2F)cc1Cl
<RX_6>CCCc1c(C(=O)NCc2ccc(-c3ccc(OCC(=O)O)cc3)cc2)cnn1-c1ccccc1
<RX_6>COc1cc(F)ccc1-c1cc2c(s1)c(=O)n(C1CCNCC1)c(=O)n2Cc1ccc(OC)c(F)c1F
<RX_1>c1cc(COC2CCCCO2)nc(-n2ccnc2)c1
<RX_1>Cc1c(Br)cccc1-n1c(=O)c2cccc(F)c2n(C)c1=O
<RX_1>CCOC(=O)C1CCN(c2nc(-c3ccc(Cl)cc3)c(CCCOc3ccccc3OC)o2)CC1
<RX_1>FC(F)(F)c1ccc2nc(N3CCN(c4c(Cl)cccc4Cl)CC3)[nH]c2c1
<RX_3>O=Cc1ccc2c(C=O)c[nH]c2c1
<RX_2>O=S(=O)(Nc1nc(-c2ccccc2)cs1)c1ccc(-c2ccccc2)cc1
<RX_2>CS(=O)(=O)OCC(C(=O)N1CCC(=C2c3ccc(Cl)cc3CCc3cccnc32)CC1)c1ccccc1
<RX_6>CC(Oc1ccncn1)c1ccc(C(=O)O)cc1
<RX_7>Cc1cccc(C)c1COc1cccc(CCCC(=O)O)c1
<RX_7>Nc1ccc(COCCn2ccnn2)cc1
<RX_2>O=C(NC1CCCCC1)c1cnn(-c2ccc(Br)cc2)c1C1CC1
<RX_1>C=CCCc1ccc(CCc2ccc(OC(=O)c3ccc(OC[C@@H](C)CC)c(F)c3)cc2)cc1
<RX_2>CCCCCCN1CCc2c1cc(C)c(NC(=O)C(C)(C)C)c2C
<RX_6>Cc1ccc(S(=O)(=O)N2CCNC(=O)[C@H]2CC(=O)NC2CCCc3c2cnn3CCO)cc1
<RX_1>CNc1ccc2cc(-c3ccccc3C(F)(F)F)[nH]c(=O)c2c1
<RX_1>CC(=O)N1CCc2nc(Nc3ccc(-c4cnco4)cc3)nc(N3CCc4ccccc43)c2C1
<RX_2>O=C(NCC1C(=O)Nc2ccccc21)c1ccc(-c2cc(F)cc(F)c2)nc1
<RX_2>CCNC(=O)N1CCC[C@@H]1CNc1nc(Nc2cnn(C)c2)ncc1Cl
<RX_2>COC(=O)C1CCC(c2ncc(-c3ccc(NC(=O)Nc4cccc(Cl)c4F)cc3)s2)CC1
<RX_6>O=C(Nc1cc(Br)cc(COc2ccccc2C(F)(F)F)c1N1CCNCC1)c1nccc2ccccc12
<RX_1>COc1cccc(OCc2ccccc2)c1CCN1CCC(n2ccc3ccc(C(N)=O)cc32)CC1
<RX_2>CC(C)NC(=O)N1CCc2ccc(S(=O)(=O)NC(=O)NC3CCCCC3)cc2CC1
<RX_5>CC(C)(C)OC(=O)n1cnc(C=O)c1
<RX_1>O=Cc1cccc(OCCBr)c1
<RX_6>O=C(O)C1=Cc2cc(-c3ccc(F)cc3)ccc2OCC1
<RX_5>C=CCN(C)C(=O)C(F)(F)F
<RX_1>CNc1nc(Cl)nc2c1ncn2Cc1ccccc1Cl
<RX_9>CC(=O)N1C(=O)C(=C(Cl)c2cc(C)on2)c2ccccc21
<RX_7>COc1cccc(C23CN(Cc4ccccc4)CC2(CO)C3)n1
<RX_3>Cc1cncc(-c2ccc3c(n2)N(C(=O)Nc2cnccn2)[C@H]2CCN3C2)c1
<RX_1>COc1ccc2cc3ncc(C#N)c(Nc4ccc(Cl)cc4Cl)c3cc2c1
<RX_6>CC(=O)N1CCC(C(=O)N(CCCN2CCC(Cc3ccc(C(=O)O)cc3)CC2)c2ccc(Cl)c(Cl)c2)CC1
<RX_2>O=C(c1cc(Cc2n[nH]c(=O)c3ccccc23)ccc1F)N1CCC(OC(CF)CF)CC1
<RX_1>CN1CCN(c2nc3cccc4c3n2CCC4)CC1
<RX_6>CN(Cc1nc2c(C(=O)O)cccc2[nH]1)C1CCCc2cccnc21
<RX_6>COC(=O)[C@@H](NC(=O)c1ccc(C#C/C=C/CC(O)CO)cc1)C(C)(C)N
<RX_1>CC(C)(C)OC(=O)CN1CCc2c(sc(NC(=O)Nc3ccc(Cl)cc3)c2C(N)=O)C1
<RX_7>N#Cc1cnn2c1NCCC2c1cccc(F)c1
<RX_6>Cc1ccc(Oc2ccc3nc(NC(=O)C4CC4)nn3c2)cc1N
<RX_6>Cc1ccoc1C(=O)Nc1cccc(C#Cc2cc(C(=O)N=S(C)(=O)CCCCC(=O)O)cnc2N)c1
<RX_1>O=C1c2c(-c3ccccc3F)noc2CCC1CCCN1CCN(c2nsc3ccccc23)CC1
<RX_1>CO[C@H]1C[C@]2(C)C(=NNS(=O)(=O)c3ccc(C)cc3)CC[C@H]2[C@@H]2CCc3cc(O)ccc3[C@@H]12
<RX_2>CS(=O)(=O)Nc1cc(-c2ccc(S(C)(=O)=O)cc2)n(-c2ccc(F)cc2)n1
<RX_2>CCCCCCNC(=O)n1cc(CO[Si](C)(C)C(C)(C)C)c(=O)[nH]c1=O
<RX_6>O=C(O)CCc1cc(Br)c2c(c1)CCO2
<RX_1>CCCCn1c(C(C)(C)O)nc2c(N3CCOCC3)nc(Cl)nc21
<RX_3>N#Cc1ccc(-c2cnc3cnc(-c4ccc(C(=O)O)cc4F)cn23)cc1
<RX_3>COc1ccc2cc(C#Cc3ccc(N)c(C)c3)ccc2c1
<RX_4>CCc1cc(-c2nc(CC(=O)OC)cs2)ccn1
<RX_6>CN1CCN(C(=O)c2ccc3c(c2)[nH]c2c(C(N)=O)ccc(N4CCC[C@@H](N)C4)c23)CC1
<RX_1>Cc1c(OC2CCN(C(=O)OC(C)C)CC2)ccnc1Cl
<RX_2>CN(C)C(=O)c1cc2cnc(Nc3ccc(C(=O)N4CCC5CCC(C4)N5C(=O)OC(C)(C)C)cn3)nc2n1C1CCCC1
<RX_3>CC(C)(C)OC(=O)Nc1ccccc1C(=O)c1ccc(Cl)cc1
<RX_3>COc1ccc(-c2ccsc2)cc1C=O
<RX_1>N#CCN1CCC(c2ccncc2)CC1
<RX_1>O=S(CCn1ccnn1)Cc1ccc(OCc2coc(/C=C/c3ccc(S(=O)C(F)(F)F)cc3)n2)cc1
<RX_2>Cc1cnc(N2CCC(c3ccc(NS(C)(=O)=O)cc3)CC2)n1C
<RX_9>CC(C)(C)OC(=O)N1[C@@H](c2c[nH]c3c(N=[N+]=[N-])ncnc23)[C@@H]2OC(C)(C)O[C@@H]2[C@@H]1CO
<RX_3>COc1ccccc1-c1cncc(N2CC3CC4CC2CN(C4)C3)c1
<RX_3>O=C1Nc2cc(Cl)ccc2/C1=C\c1cccc(Cl)c1F
<RX_1>COCCN(C(C)(C)C)S(=O)(=O)c1ccc(Nc2nccc(-c3cnc(C)n3CC3CC3)n2)cc1
<RX_2>O=C(NC1CCN(Cc2ccccc2)CC1)c1ccc(NCc2ccnc3ccccc23)cc1
<RX_7>CCn1cnc(CO)c1C
<RX_6>O=C(O)C(F)(F)F
<RX_3>CC1(C(=O)C(C#N)=C2CC(C)(C)c3cc(C(C)(C)C)ccc32)CCCCC1
<RX_7>Nc1nc2ccc(-c3ccccc3C(O)C3CCOCC3)cc2cc1N1CCOCC1
<RX_6>O=C(O)c1ccc(CN(c2ccc(Cl)c(Cl)c2)c2nnc(-c3cccc(Oc4cccc(C(F)(F)F)c4)c3)s2)cc1
<RX_6>N#Cc1c(-c2cccc(NC(=O)C3CCC(=O)O3)c2)cc(-c2ccccc2O)nc1N
<RX_6>COC1CNCC1n1cnnc1-c1ncc(Cl)cc1NS(=O)(=O)c1ccc(Cl)c(C(F)(F)F)c1
<RX_9>CN(c1ccccc1CBr)S(C)(=O)=O
<RX_2>Cc1cccnc1CN(CCCNC(=O)c1ccc(O)nc1)C(C)c1ccccn1
<RX_1>CNc1c(Br)cnn(Cc2ccc(OC)cc2)c1=O
<RX_1>O=Cc1ccc([N+](=O)[O-])c(OCc2ccccc2)c1
<RX_1>CCOP(=O)(Cc1coc(C(C)(C)C)n1)OCC
<RX_1>CCc1ccc(O[C@H](C)CCOc2ccc(CCC(=O)OC)c(C)c2)c(C(C)(C)c2ccccc2)c1
<RX_7>CCC1CNCCCN1
<RX_6>COC(=O)N(NC(=O)c1c(OCC(=O)O)c(-c2ccccc2)nc2ccccc12)c1ccccc1
<RX_2>CC1CCCN(C2CCN(S(=O)(=O)c3ccccc3)CC2)C1
<RX_2>C[C@H](CO)N1Cc2c(ccc(Cl)c2NC(=O)CC23CC4CC(CC(C4)C2)C3)C1=O
<RX_1>C=C(C)CNC[C@@H]1CN(C(=O)OC(C)(C)C)C[C@H]1Cc1ccccc1
<RX_1>COc1ccc(Cl)nc1
<RX_2>CN1CCC(NC(=O)c2cc([N+](=O)[O-])c(Sc3c(Cl)cncc3Cl)s2)CC1
<RX_1>C=CCC(CC(=O)c1ccc(=O)n(C)c1)c1ccc(Br)cc1
<RX_1>Ic1ccnc(NCCCN2CCOCC2)c1
<RX_2>C=CCC(NC(=O)OC(C)(C)C)C(=O)N(C)OC
<RX_1>OCCCN1CCOCC1
<RX_6>COc1ncc2cc(C(=O)Nc3cc(C(=O)NC(c4ccccc4)C(F)(F)CN)ccc3Cl)c(=O)[nH]c2n1
<RX_6>COc1cc2nc(N3CCC(Nc4ccc(C(=O)O)cc4)CC3)nc(Nc3ccc(C)cc3)c2cc1OC
<RX_1>Cc1ccc(Nc2c(C)cccc2Cl)cc1
<RX_10>OCCCCC1COC(C(Cl)CCl)O1
<RX_4>Cn1c(Cc2c(Cl)cc(C(F)(F)F)cc2Cl)nc2cccc(N)c21
<RX_1>CC(=O)OCCN1CCN(C)C1=Nc1ccccc1N1CCOCC1
<RX_6>O=C(O)c1cccn2cc(-c3ccc(CN4CCOCC4)cc3)nc12
<RX_5>CC(C)(C)OC(=O)NCCc1ccc(N)cc1
<RX_7>COc1cc2c(cc1OC)C(=C(C#N)SCC(O)CN1CCOCC1)NCC2
<RX_1>COc1cc2c(cc1OC)S(=O)(=O)N(CCN1CCN(c3ccccc3OC)CC1)C(=O)N2
<RX_6>CC(C)(C)OC(=O)N(CCCN)Cc1ccc(F)cc1
<RX_1>Cn1cc(Cn2ccc(CCc3ccc(Oc4cccc(C(F)(F)F)c4)c(C#N)c3)nc2=O)cn1
<RX_8>O=C(c1ccncc1)c1ncc(Cl)cc1NS(=O)(=O)c1ccc(Cl)c(C(F)(F)F)c1
<RX_1>COCCNC1CCCc2c(ccc(Nc3ncc(Cl)c(Nc4ccccc4S(=O)(=O)C(C)C)n3)c2OC)C1
<RX_7>CN1CCC(NC(=O)c2ccc(N)c(Cl)c2)CC1
<RX_5>CC(C)(C)OC(=O)N1CCCc2ccc(CCOc3cccs3)nc21
<RX_6>COC(=O)C1CN(c2nnc(Cl)c3ccccc23)CCN1
<RX_3>C[Si](C)(C)CCOCn1c(S(C)(=O)=O)nc2cc(C#Cc3ccccc3)c(Cl)cc21
<RX_7>OC1CCc2ccccc21
<RX_3>COc1ccccc1C(=O)c1ccccc1Br
<RX_1>CC(C)n1cc(C(=O)c2ccnc(Cl)c2)c2cnccc21
<RX_4>COc1cc(OC)c2c(=O)[nH]c(-c3ccc(OCC(N)=O)cc3)nc2c1
<RX_6>CCOC(=O)c1ccc(N)c(CNC(C)(C)C)c1
<RX_6>CCOC(=O)Cn1nnc(-c2cnc(N3CC4CNCC4C3)s2)n1
<RX_2>CC(=O)c1ccc(S(=O)(=O)NCc2cccc3ccccc23)cc1
<RX_3>COc1cc[nH]c1/C=C1\C(=O)Nc2cccc(C#CC(O)c3cccc(OC)c3OC)c21
<RX_1>Oc1ccc(C=NNc2ccc(-c3cnco3)cc2)cc1
<RX_6>CC(C)(C)OC(=O)NCC[C@H](N)C(=O)NCC(O)CNC(=O)OC(C)(C)C
<RX_3>Cc1noc(C)c1-c1ccc2[nH]c(=O)n3c2c1OCC3C1CCCCN1
<RX_6>CCCn1c(=O)c2[nH]c(C34CCC(CCCC(=O)O)(CC3)CC4)nc2n(CCC)c1=O
<RX_7>COC(=O)c1ccc(CCCCCCCN(C)C)cc1
<RX_2>COCCn1cc(C(=O)N2CCC(c3cc(CNC(=O)C(F)(F)F)ccc3F)CC2)c2c(NC(=O)C3CC4CCC3C4)cccc21
<RX_4>CC(C)c1cc(-c2ccccc2)c(-c2ccc(F)cc2)n1CCC1CC(OCc2ccccc2)CC(=O)O1
<RX_6>CN(C)C(=O)c1ccc(F)c(-c2nc(C(=O)O)ccc2F)c1F
<RX_6>O=c1[nH]c(-c2cccc(O)c2)nc2ncn(Cc3ccccc3)c12
<RX_1>O=[N+]([O-])c1ccc2c(c1)OCCN2CC(F)(F)F
<RX_1>C#CCN1CCC(=O)N(C)c2cnc(Nc3ccc(C(=O)NC4CCN(C)CC4)cc3OC)nc21
<RX_6>COC(=O)C(C(=O)O)C(c1ccccc1)c1cc2cc(Br)ccc2nc1OC
<RX_1>COc1c(O)cccc1C=O
<RX_1>O=C(Cn1cncn1)c1ccc(Cl)cc1
<RX_2>Cc1nc(NC(=O)CCCCBr)sc1C(=O)NCc1ccccc1
<RX_1>CC(=O)c1cn(CC(=O)N2C[C@H](F)C[C@H]2C(=O)Nc2cccc(-c3ccccc3Cl)c2F)c2ccc(N(COC(=O)C(C)(C)C)c3cncnc3)cc12
<RX_2>O=C(Cc1ccccc1)Nc1ccc2c(c1)NC(=O)/C2=C(\Nc1ccc(CN2CCCCC2)cc1)c1ccccc1
<RX_6>CC(=O)N1c2ccc(-c3ccc(C(=O)O)cn3)cc2[C@H](NC(=O)OC(C)(C)C)C[C@@H]1C
<RX_1>CCN(CC)CCOc1ccc(-n2ccnc2)cc1
<RX_7>COc1cccc([C@@H]2C(=O)NC(=O)[C@H]2c2cn3c4c(cccc24)CCC3)c1
<RX_6>N#Cc1cnc(Nc2ccc(N3CCNCC3)cn2)nc1NC1CCCC1
<RX_2>CC(=O)OC1NC(=O)C1NC(=O)C(CS(=O)(=O)Cc1ccccc1)NC(=O)N1CCOCC1
<RX_1>CC(C)(C)[Si](C)(C)Oc1ccc(NC(=O)CN2CCC(O)(Cc3ccc(Cl)cc3)CC2)cc1
<RX_1>CN1CCN(c2c(C(=O)C(C)(C)C)oc3nc(-c4ccccc4Cl)c(-c4ccc(Cl)cc4)cc23)C(=O)C1=O
<RX_2>CN(C)CCCNC(=O)c1ccc(-n2nc3c4ccccc4[nH]c(C4CC4)c-3c2=O)cc1
<RX_2>CCOC(=O)Cc1ccc(OC)c(Oc2ccc(NC(=O)C(C)(C)C)cc2CSC(C)C)c1
<RX_1>COc1cc(C(=O)N2CCC3(CC2)CC(OC(C)C)c2nn(C(C)(C)C)cc2O3)ccc1OC(C)C
<RX_1>O=C1CN(Cc2ccccc2)C(=O)C12CCCC2
<RX_1>CCC(C)n1cnc2c(NCc3cccc(I)c3)nc(Cl)nc21
<RX_7>CC(c1ccc(NCc2ccc(C(F)(F)F)cc2)nc1)c1c[nH]c2ncccc12
<RX_1>CC(C)Oc1ccc(C=O)nc1
<RX_7>OCc1ccc2ncccc2c1Cl
<RX_6>CC1Cc2cc(CC=O)ccc2C(=O)O1
<RX_1>COc1cc(OC2CCN(C)CC2)ccc1Nc1cc2c(-c3cnn(C)c3)cccc2cn1
<RX_2>O=C(c1cc(Cl)ncn1)N(Cc1ccccc1)CC(F)(F)F
<RX_7>NCC1(N(Cc2ccccc2)Cc2ccccc2)CCOC1
<RX_3>CC(C)(C)OC(=O)NC1(c2ccc(-c3c(-c4ccc(C(=O)OCc5ccccc5)cc4)nc4n3-c3cccnc3Nc3ccccc3-4)cc2)CCC1
<RX_8>COc1cccc(Nc2c(C(N)=O)cnc3c(C)cc(S(=O)(=O)c4cccc(C(=O)Nc5cccc(-c6ccc(CCCC=O)cc6)c5)c4)cc23)c1
<RX_9>Cn1c(=O)[nH]c2c(Cl)ccc(C(N)=O)c21
<RX_7>COc1c(C(C)O)cc(Cl)c(F)c1Br
<RX_9>CC(C)(C)OC(=O)NC1(C(N)=O)CCCC1
<RX_6>CCCC1(CCC)OC(=O)N(CCC(C)(C)NCC(O)c2cc(O)cc3c2OCC(=O)N3)c2ccccc21
<RX_2>CC[C@H](C)n1cc(C(=O)NCc2ccc(S(C)(=O)=O)cn2)c(=O)c(Br)c1C
<RX_6>NC(=O)C1(c2ccccn2)CCNCC1
<RX_3>COC1CCc2cc(C#Cc3cccc(Br)c3)ccc2C1
<RX_9>NC(=O)C1(C(=O)N(Cc2ccc(F)cc2)c2ccc(Oc3ccnc(N)c3)c(F)c2)CC1
<RX_7>COC(=O)c1ccc(-c2ccccc2)c(N)c1
<RX_1>CC(=O)OCc1ccc(Cn2cc(C3=C(c4cn(C)c5ccccc45)C(=O)OC3=O)c3ccccc32)cc1OCOCC[Si](C)(C)C
<RX_7>CCCc1nc2c(C)cc(Br)cc2n1CCO
<RX_1>COCCOCc1ccc(Br)cc1
<RX_3>Nc1ccccc1-c1ccc(Cl)cc1Cl
<RX_3>Cc1noc(C)c1-c1ccc2c(c1)C(C)(c1ccccc1)N(C)C(=O)N2
<RX_8>CCC(=O)c1cccnc1F
<RX_1>c1ccc(-n2ccc3ncccc32)cc1
<RX_2>CN(CCNC(=O)CCl)C1CCCCC1
<RX_6>CC1(C)Cc2cc(O)c3c(c2C(c2cccc([N+](=O)[O-])c2)=N1)CC(C)(C)O3
<RX_2>O=C1CC[C@@H](C(=O)N[C@H]2CC[C@H](O[N+](=O)[O-])CC2)N1
<RX_7>C[C@@H](c1ccc(-c2ccnn2C)cc1)[C@](O)(Cn1cncn1)c1ccc(F)cc1F
<RX_2>CC(C)n1c(C(=O)N2CCC(F)(F)CC2)cc2cc(C(=O)N3CCCN(C(=O)OC(C)(C)C)CC3)ccc21
<RX_7>Cc1c(C(OC(C)(C)C)C(=O)O)c(-c2ccc(Cl)cc2)c2ccccc2c1CCCN(C)C
<RX_3>Fc1cccc2oc(CCC#Cc3ccccn3)nc12
<RX_2>CNC(=O)c1c(-c2ccc(F)cc2)oc2ccc(-c3cc(C(=O)NC4(c5ncc(F)cn5)CC4)ccc3C)cc12
<RX_7>CC1(C)CNc2cnccc2O1
<RX_3>COC(=O)C(CC1CCCC1)c1ccc(C#CCO)cc1
<RX_4>O=Cc1ccc(-c2nnn[nH]2)cc1
<RX_3>COc1cccc(-c2cccc3c4ccccc4c4ccccc4c23)c1
<RX_2>CCN(CC)C(=O)n1c(SC(F)(F)C(F)F)nc(-c2ccccc2)c1-c1ccccc1
<RX_6>CCOC(=O)c1cc(S(=O)(=O)c2ccc(CCN(C[C@H](O)c3cccc(Cl)c3)C(=O)OC(C)(C)C)cc2)ccc1NC
<RX_7>CC(=O)Nc1ccc(C(O)CBr)cc1
<RX_2>CC(=O)N1C(=O)Cc2cc(Cl)ccc21
<RX_1>CC(C)(COCc1ccc(Cl)cc1)NCCCn1ccnc1
<RX_6>COC[C@@H]1CNC[C@H](C(=O)N(C2CC2)[C@H](C)c2cc(CCCNC(=O)OC)nc(OC)c2)O1
<RX_9>O=CCCCc1ccc(N(CCCl)CCCl)cc1
<RX_2>CC(C#N)(Cn1nc2cccc(Cl)c2n1)NC(=O)c1ccc(Oc2ccccc2)cc1
<RX_6>O=C(O)CC1(C(=O)O)Cc2ccccc2C1
<RX_3>CCOC(=O)Cc1ccc(Oc2ccc(C(=O)NCCc3ccc(Cl)cc3)cc2)c(-c2cccc(S(C)(=O)=O)c2)c1
<RX_6>O=C(O)c1ccnc2[nH]c(-c3ccccc3)nc12
<RX_9>C[C@H](C=C(Br)Br)[C@H]1CC[C@H]2[C@@H](O[Si](C)(C)C(C)(C)C)CCC[C@]12C
<RX_2>CC(=O)N1CCC(C(=O)N2CC[C@@H](N(C)C(=O)c3cc(C(F)(F)F)cc(C(F)(F)F)c3)[C@H](c3ccc(Cl)cc3)C2)CC1
<RX_2>O=C(Cc1ccc(OCc2ccc(F)cc2)cc1)Nc1nc(=S)ss1
<RX_3>C/C=C(/C=C/C#N)CC
<RX_7>CC(C)(C)OC(=O)N1CC(F)CC(CO)C1
<RX_2>Cc1nn(-c2ccc(C#N)c(Cl)c2)c(C)c1Cc1ccc(C(=O)NC(C)C)cc1
<RX_7>CN(C)C(=O)CCCCc1cccc(C(O)CCNC(=O)C(F)(F)F)c1
<RX_2>CC(=O)NNC(=O)CCCCCCCCCC=C(F)F
<RX_3>COC(=O)/C(=C\c1cc(C)c(N)c(Cl)c1)NC(C)=O
<RX_2>CCN(C(=O)C(C)OC(C)=O)c1cn(-c2cccnc2)nc1Cl
<RX_2>CCOC(=O)c1c(NC(=O)Nc2ccccc2)sc(-c2ccc([N+](=O)[O-])cc2)c1C
<RX_3>C=C[C@H](O)C#CC#C[C@@H](CCCCCCCCC)NC(C)=O
<RX_7>CS(=O)(=O)Cc1ccc(Oc2ccc(N)c(OC3CCOCC3)c2)cn1
<RX_2>Cc1c(Nc2ccc(I)cc2F)c(NS(=O)(=O)C2(COCc3ccccc3)CC2)c2n(c1=O)CCO2
<RX_3>CC(C)(C)OC(=O)NC1(c2ccc(-c3oc4ncc(-c5cccc(C(N)=O)c5)nc4c3-c3ccccc3)cc2)CCC1
<RX_1>COC(=O)c1cnc(N2CC[C@H](Oc3ccccc3C(F)(F)F)C2)s1
<RX_1>O=C(O)CCSc1nc2ccc(F)cc2c(=O)[nH]1
<RX_1>CC(C)=CCSc1ccc(Br)cc1
<RX_1>CCCCCCCCCCCCCCCCCCOc1ccc(OCc2ccccc2)c(C(=O)OC)c1
<RX_1>CSc1nc(Cl)cc(N(C)C)n1
<RX_5>CC(C)(C)OC(=O)N(CCn1nccc1NC(c1ccccc1)(c1ccccc1)c1ccccc1)c1ccc([N+](=O)[O-])cn1
<RX_1>Cc1nc(C#Cc2ccnc(Cl)c2)cn1-c1nccc(C(F)(F)F)n1
<RX_6>Cc1ccc(S(=O)(=O)n2ccc3c(-c4cc5[nH]nnc5cc4Oc4ccc(F)cc4F)cn(C)c(=O)c32)cc1
<RX_1>COc1cc2nccc(Oc3ccc(N)cc3)c2cc1OC
<RX_6>CCN(CC)c1ccc(-c2cc(-c3ccc(C(=O)O)cc3)ccc2OCCCCNC(C)C)cc1C(C)(C)C
<RX_2>COc1cncc(C(=O)Nc2cnc(OCC(F)(F)F)c(-c3ccc(Cl)cc3)c2)c1
<RX_6>COc1ccc2nc(C(=O)NCc3ccc(C(=O)O)cc3)[nH]c(=O)c2c1
<RX_2>Cc1ccc(C(=O)Nc2ccccc2)cc1
<RX_1>CCOC(=O)CCCNCc1ccc(OC)cc1OC
<RX_3>Cc1cccnc1-c1ccc(Br)cc1
<RX_1>Cc1nccn1-c1ccc(Nc2nc3c(c(NCC4CCOCC4)n2)CN(C)CC3)cc1
<RX_7>NCCc1c(N)cc(N)cc1S(=O)(=O)Cc1ccccc1
<RX_1>CN1CCC(NC(=O)c2cc(Cl)c(Nc3ncc4c(n3)N(C3CCCC3)CC3(CC3)C(=O)N4C)cc2F)CC1
<RX_1>CC(C)COC(=O)N1CCN(c2ccnc(Cl)c2)CC1
<RX_2>CCc1c(-c2cn(-c3cc(C(=O)Nc4cc(C(C)(C)C)cc(C#N)c4OC)ccc3C)cn2)cnn1-c1ccccc1
<RX_7>OCc1cc(F)cc(Br)c1
<RX_7>CCOC(C(=O)NCc1ccc(C#N)cc1)c1c(F)cc(-c2ccccc2CO)cc1F
<RX_1>CCOCN(c1ccc(Cl)cc1Oc1ccc(Cl)cc1Cl)S(=O)(=O)C(F)(F)F
<RX_3>C[C@@H]1O[C@@H](CC2C=CCC3C(=O)c4ccccc4C(=O)C23)C[C@H](NC(=O)C(F)(F)F)[C@@H]1OC(=O)c1ccc([N+](=O)[O-])cc1
<RX_3>CC(c1ccc(-c2cccc(CC#N)c2)cc1Cl)C(O)(c1ccc2c(c1)N(C)C(=O)CO2)C(F)(F)F
<RX_1>CCOC(=O)N1CCC(Nc2cccnc2Cl)CC1
<RX_6>CC(=O)Nc1nn2c(=O)cc(-c3ccc4[nH]nnc4c3)[nH]c2c1-c1ccccn1
<RX_6>CCOCCOc1nc(N)c2nc(O)n(Cc3ccccc3)c2n1
<RX_6>O=C(Nc1ccc2[nH]nc(-c3nc4ccccc4[nH]3)c2c1)Nc1ccc(F)cc1F
<RX_2>CS(=O)(=O)Oc1cc(C(=O)O[C@@H](Cc2c(Cl)c[n+]([O-])cc2Cl)c2ccc(OC(F)F)c(OCC3CC3)c2)ccc1OCc1ccccc1
<RX_7>Nc1ccc(C(=O)N2CCOCC2)cc1C(F)(F)F
<RX_6>O=C(O)c1cc2c(ccc3nc(O)c(O)nc32)s1
<RX_8>CSc1ncc(C=O)c(N)n1
<RX_6>O=C(O)COc1ncc(C(=O)NCc2ccccc2)cc1C(=O)NCc1ccccc1
<RX_2>CN(C)C(=O)N(C)C(=O)Nc1ccccc1
<RX_2>CN1CCCCN1c1ccc(NC(=O)C(C)(C)NC(=O)c2ccc(Br)s2)cc1Cl
<RX_1>CC1CC(=O)NN=C1c1ccc(NCCCc2c[nH]cn2)c([N+](=O)[O-])c1
<RX_1>COc1cc2ncc(C#N)c(Nc3cccc4[nH]ccc34)c2cc1OC
<RX_3>CCOc1c(OC)cccc1C(=O)c1cc(Cl)ccc1-n1ccc(C=O)c1
<RX_6>Cc1c([N+](=O)[O-])cc(N)cc1[N+](=O)[O-]
<RX_1>CC(C)(C)OC(=O)Nc1ccc(Oc2ccnc(Cl)c2)cc1F
<RX_3>O=Cc1ccc(-c2ccc3[nH]ccc3c2)cc1
<RX_2>CS(=O)(=O)Nc1cc([N+](=O)[O-])ccc1F
<RX_2>CC(C)c1ccc(NC(=O)CC2C(=O)OC(C)(C)CN2c2ccccc2)cc1
<RX_7>COC(=O)CCN(CCc1ccc(OC)cc1)S(=O)(=O)c1cccc(N)c1
<RX_6>[N-]=[N+]=N[C@H]1CCCC[C@H]1N1CC[C@@H](N)C1
<RX_1>CC(C)(C)OC(=O)N1CCC[C@H]1COc1cc([N+](=O)[O-])ccc1Cl
<RX_2>COc1ccc(C2=NN(C3CCN(C(=O)c4ccc5ccccc5n4)CC3)C(=O)C2(C)C)cc1OC
<RX_2>CN1CCN(Cc2ccc(C(=O)Nc3ccc(CO)c(Nc4nccc(-c5cccnc5)n4)c3)cc2)CC1
<RX_7>Cc1ccc(S(=O)(=O)N2[C@@H](CCCO)CC[C@@H]2c2ccc(F)cc2)cc1
<RX_3>CC(C)(O)c1ccc(-c2ccn(-c3ccc(F)cc3)n2)cn1
<RX_1>CC1CCN(CCCCn2c(=O)oc3ccccc32)CC1
<RX_1>CCc1nnn([C@@H]2C=C[C@H](n3cnc4c(N[C@H]5CCC[C@@H]5OC)nc(Cl)nc43)C2)n1
<RX_7>Cc1cncc2[nH]c3c(N)cc(Cl)cc3c12
<RX_6>COC(=O)[C@H]1C[C@H](O)C1
<RX_6>O=C(O)C(CCSc1ccccc1)C(=O)OCc1ccccc1
<RX_1>C=CCOc1ccc(C)cc1[N+](=O)[O-]
<RX_6>COc1ccccc1-c1nc(N[C@H]2C[C@H](C(=O)O)N(C(=O)OC(C)(C)C)C2)c2ccccc2n1
<RX_2>O=C(c1ccccc1-n1cccn1)N(Cc1ccccc1)Cc1ccc2c(c1)OCO2
<RX_6>C#C/C=C(\CC)c1cccc(O)c1
<RX_2>COCCOc1ccc(N(Cc2cnccc2C)C2CCN([C@H](C)CCNC(=O)c3c(C)ccnc3Cl)CC2)cc1
<RX_1>Cn1nc(-c2ccc3c(c2)N(S(=O)(=O)c2ccc(C(C)(C)C)cc2)Cc2ccc(C(F)(F)F)nc2N3)oc1=O
<RX_2>O=C(O)c1ccc(S(=O)(=O)Oc2c(Br)cc(-c3ccc(-c4c(Cc5ccccc5)sc5ccccc45)cc3)cc2Br)cc1O
<RX_1>Cc1ccc(CC(C)NCC(O)c2ccccc2)cc1
<RX_2>O=C(NCc1ccccc1-c1ccccc1C(=O)NCCc1ccccn1)OCc1ccccc1
<RX_3>CCOc1ccc(C=C2Oc3cc(O)ccc3C2=O)cc1OC
<RX_6>O=C(O)c1cnc(-c2ccc(Cl)cc2Cl)c(-c2ccc(Cl)cc2)c1
<RX_2>CC(C)(CO)NC(=O)CCNC(=O)OC(C)(C)C
<RX_2>CC(C)(O)CC(=O)NCCn1ccc2ncnc(Nc3ccc(Oc4cccc(C(F)(F)C(C)(C)C)c4)c(Cl)c3)c21
<RX_6>CCN(CC)CCn1cc(-c2ccccc2)c(O)n1
<RX_1>O=[N+]([O-])c1ccccc1Oc1cc(Cl)cc(Cl)c1
<RX_1>COc1ccccc1-c1cc2c(Nc3cccc(Cl)c3)ncnc2[nH]1
<RX_1>OCCN(CCO)Cc1cccc(C(F)(F)F)c1
<RX_6>O=C(O)c1cncc(-c2ccc(N3CCC(Oc4ccccc4C(F)(F)F)CC3)nc2)c1
<RX_3>CC(C)(C)OC(=O)Nc1cc(/C=C/C2CC2)ccc1Cl
<RX_1>COc1c(C(=O)N(C)c2c(Br)cc(C(F)(C(F)(F)F)C(F)(F)F)cc2Br)cccc1N(C)C(=O)c1ccncc1
<RX_1>COc1cc(CCNCC2CC2)cc(OC)c1OC
<RX_7>Cc1cc2nncn2nc1-c1cccc(N)c1
<RX_2>CC(=O)N(Cc1ccccc1)C1C=C(C)C(=O)CC(C)(C)C1O
<RX_3>Cc1cccc(Nc2nc(-c3ccnc(C#CCO)c3)cs2)c1
<RX_7>OC[C@H]1NCC[C@@H]1c1ccccc1
<RX_1>CNCCOc1ccccc1C=Cc1ccccn1
<RX_7>CCCP(=O)(CCC)c1cccc(N)c1
<RX_1>COC(=O)CCc1ccc(OCCCc2ccccc2)cc1
<RX_2>CN(C)C(=O)c1ccc(NC(=O)Nc2ccc(Br)c(F)c2F)cc1
<RX_9>CC(N)c1cc([N+](=O)[O-])c(Sc2ccc(Cl)cc2Cl)s1
<RX_5>CCOC(=O)C1CN(C(=O)OC(C)(C)C)c2cc(Cl)ccc2O1
<RX_1>Brc1ccc(N(c2ccc(-c3ccccc3)cc2)c2ccc(-c3ccccc3)cc2)cc1
<RX_3>COC(=O)/C=C/c1cccc(CO)c1
<RX_7>COC(=O)CCc1c(-c2ccccc2)n(C)c(=O)c2ccccc12
<RX_6>Clc1cccc(-c2cc(C3CCCN3)no2)c1
<RX_6>CCCCCCCCCCCCCCCCCC(=O)NC(CS[C@@H]1O[C@H](COC(C)=O)[C@H](OC(C)=O)[C@H](OC(C)=O)[C@H]1OC(C)=O)C(=O)O
<RX_1>CC(C)n1cc(C(=O)C(F)(F)F)c2ccc(C(F)(F)F)cc21
<RX_1>O=c1c2cccnc2c(-c2cccc(Cl)c2)cn1Cc1ccncc1
<RX_9>CC(C)(C)OC(=O)N1CCC(CBr)CC1
<RX_6>CCCc1c(O)ccc2c(=O)cc(CCC(=O)OCC)oc12
<RX_1>CC(C)(C)OC(=O)N1CCC(N2CCC(n3cc(-c4ccc(Oc5ccccc5)cc4)c4c(N)ncnc43)CC2)CC1
<RX_1>O=C1CC(c2cccc(-c3ccnc(CN4CCCC4)c3)c2)=Nc2cc(OCC(F)(F)F)c(C(F)(F)F)cc2N1
<RX_6>N#Cc1ccc(Oc2ccc(O)cc2)cc1
<RX_1>CS(=O)(=O)c1ccccc1-c1cc2cccc(F)c2nc1CN=[N+]=[N-]
<RX_1>Cc1ccc(-c2cc(CN(C)C)c(=O)n(CC(C)C)n2)cc1
<RX_5>CC(CCO)NC(=O)OC(C)(C)C
<RX_6>Cc1nc(-c2cn3c(n2)-c2ccc(OC(C)C4CCCNCC4)cc2OCC3)n(C(C)C)n1
<RX_2>CNC(=O)c1cnn(-c2ccc(Br)cc2)c1C#N
<RX_2>COc1cc(C(=O)NC2CCN(C(=O)OC(C)(C)C)CC2)ccc1Nc1ncc2c(n1)N(C1CCCCC1)CC(F)(F)C(=O)N2C
<RX_2>CN1C(C(=O)Nc2ccc(Cl)cn2)=C(O)c2sc3ccccc3c2S1(=O)=O
<RX_2>O=C(OCc1ccc([N+](=O)[O-])cc1)N1CCN(C2=Nc3cc(Cl)ccc3Nc3ccccc32)CC1
<RX_1>CCCCCCOc1ccc(-c2ccc(OC(=O)C3CC(CCCCC)C3)c(F)c2)cc1F
<RX_3>COC(=O)c1ccc(-c2cn3c(-c4ccc(C#N)cc4)cnc3cn2)cn1
<RX_2>CCCCCC(CC(=O)Nc1cc(C(=O)NC(=O)CCC(=O)OCc2ccccc2)ccc1C(C)(C)C)c1ccc(OC)cc1OC
<RX_1>CN(C[C@H]1C[C@H](Oc2cc(Cl)c(CN3CCCC3)cc2Cl)C1)C(=O)OC(C)(C)C
<RX_6>COc1ccc2c(c1)C(=O)NC2
<RX_3>COc1cccc(Cl)c1C=Cc1cccn1C
<RX_1>CCCOc1c(C)cccc1C(=O)N1Cc2ccc(Br)cc2CC1C(=O)OC
<RX_2>COc1ccc(C(=O)C(OC(=O)CBr)c2ccc(OC)cc2)cc1
<RX_2>O=C(Cc1ccccc1)Nc1ccc([N+](=O)[O-])cn1
<RX_7>CCCC1CCC(C2CCC(CCc3ccc(OCC)c(F)c3C(F)F)CC2)CC1
<RX_6>C[C@H]1c2ccccc2-c2ccccc2N1S(=O)(=O)c1ccc(O)cc1
<RX_1>CCOC(=O)CCCOc1cccc(CCCCCCOc2cc(Br)cc(Br)c2)c1CCC(=O)OCC
<RX_1>CCOCc1cc(C(=O)OC)ccc1-c1cc(OC)ccc1F
<RX_3>COc1ccc2c(C3CCCCC3)nc(Nc3cc(C)[nH]n3)cc2c1
<RX_1>COc1cc(C(=O)O)cc(S(F)(F)(F)(F)F)c1
<RX_6>Cc1cc(-c2nn(C)c(C)c2C)ccc1O
<RX_2>CC(C)(C)OC(=O)N1CC(OS(C)(=O)=O)C1
<RX_1>CCOC(=O)c1cc(Cl)c(N2CCC(C(=O)OC(C)(C)C)CC2)nc1CN1CCCC1=O
<RX_1>O=[N+]([O-])c1ccc(OC2CCOC2)cc1
<RX_6>NC(=O)c1cnn(CC2CCNCC2)c1
<RX_3>COc1ccc(-c2cccc3c2C2(COc4cc5c(cc42)OCCO5)C(=O)N3Cc2ccccn2)cc1
<RX_3>Nc1ncc(-c2nc(N3CCOCC3)c3ncn(CC4CC4)c3n2)cn1
<RX_5>CC(C)(C)OC(=O)Nc1ccc(CO)cc1
<RX_9>ON=Cc1ccc(C(F)(F)F)cc1C(F)(F)F
<RX_7>Cc1c(Br)cccc1N1Cc2cnccc2C1=O
<RX_2>O=C(Nc1ccc(Cl)cc1C(O)c1ccccc1Cl)C(F)(F)F
<RX_1>O=C1C[C@H]2[C@H](C[C@@H](OC3CCCCO3)[C@@H]2COCc2ccccc2)O1
<RX_2>CCCCCCCCCCCC(=O)N1C(=O)CCc2ccc(OCCCCN3CCN(c4cccc5sccc45)CC3)cc21
<RX_2>COC(=O)c1cc(OC)c(NC(=O)[C@@H]2N[C@@H](CC(C)(C)C)[C@](C#N)(c3ccc(Cl)cc3F)[C@H]2c2cccc(Cl)c2F)cc1F
<RX_2>O=C(O)CCCCCNS(=O)(=O)c1ccc(Cl)cc1
<RX_1>CCN(CC)CCOC(=O)[C@H](Cc1ccc(-c2c(C)n(C)c(=O)n(C)c2=O)cc1)NC(=O)c1c(C)cccc1Cl
<RX_3>O=C(O)c1ccc(-c2cc3cccnc3c(-c3cccc4nonc34)n2)cc1
<RX_3>N#Cc1cc(Cl)cc(-c2ccc3c(c2)[C@@]2(COC(N)=N2)[C@H]2CC(=O)CC[C@@H]2O3)c1
<RX_9>CC1(C)OB(c2ccc3c(c2)CCN3S(=O)(=O)c2ccc(C#N)cc2)OC1(C)C
<RX_7>CN(CCO)c1ccc(Br)c(C(F)(F)F)c1
<RX_1>CC(C)(C)OC(=O)NC1CCN(c2nc(-c3ccccc3O)nc3ccc(F)cc23)CC1
<RX_3>CCOC(=O)/C=C/c1cc(Cl)nc(C2CC2)c1
<RX_1>CCOc1cc2c(cc1C(F)(F)F)NC(=O)CC(c1cccc(-n3nncc3CNCC(F)(F)F)c1)=N2
<RX_2>COc1ccc(NC(=O)c2ccc([N+](=O)[O-])cc2)cc1
<RX_6>O=C(O)c1cccnc1Oc1ccc(F)cc1
<RX_1>COC(=O)CCCCCCCn1cc(-c2ccccc2)n(-c2ccc(OC)cc2)c1=O
<RX_2>C=CCOc1ccc(CNc2nc(Nc3ccc(C(=O)NCC(=O)NS(=O)(=O)CC=C)cc3)nc(OCC(F)(F)F)n2)cc1
<RX_2>O=C(NC(=O)c1ccccc1)OCCCc1c[nH]cn1
<RX_1>CN(C)c1ccc(CNC2CCN(C(=O)OC(C)(C)C)CC2)cc1[N+](=O)[O-]
<RX_1>Cc1cc(Br)cc(Oc2ccc(C(F)(F)F)cn2)c1
<RX_2>O=C(C1Cc2ccccc2N1c1ncccn1)N1CCCC1
<RX_2>CNS(=O)(=O)c1ccc2c(C(=O)NC[C@@H](O)CN3CCC(Oc4ccc(Cl)c(Cl)c4)CC3)c[nH]c(=O)c2c1
<RX_6>CC(C(N)=O)c1ccccc1CCc1nc(Nc2ccc(C3CCNCC3)nc2)ncc1Cl
<RX_7>CCCCCC1CC2CCC(C2)C1=O
<RX_1>COC(=O)COc1ccc(CCC(C)=O)cc1
<RX_1>Brc1ccc2c(c1)c1c(n2Cc2ccccc2)CCCC1
<RX_2>COC(=O)c1c(Br)ccn1NC(=O)[C@H](C)NC(=O)OC(C)(C)C
<RX_2>O=C(NC1CCN(Cc2ccccc2)CC1)c1ccccc1-c1ccc(C(F)(F)F)cc1
<RX_1>OCCOCCOCCOCCOCCOCCOCc1ccccc1
<RX_3>CCc1cc2cc(C(=O)OC(C)C)ccn2c1C(=O)c1ccc(C#CC(C)(C)NC(C)(C)C)cc1
<RX_9>CC1COc2ccccc2C1c1ncc[nH]1
<RX_1>CCOC(=O)C(CC)Oc1cccc([N+](=O)[O-])c1C
<RX_2>O=C(Nc1ccccc1-c1ccccc1)OC1CCN(CCCCCCCCCNC(=O)c2cc(Cl)c(O)c(Cl)c2)CC1
<RX_1>Nc1ncnc(N[C@H]2C[C@@H](CO)[C@H](O)[C@@H]2O)c1[N+](=O)[O-]
<RX_1>Cn1c(=O)n(C2CCN(C(=O)OC(C)(C)C)CC2)c2ccccc21
<RX_3>C[C@@H]1CCCN1CCc1cc2cc(C(=O)c3cc(F)cc(F)c3)ccc2o1
<RX_1>CCCCCCCCCCCCCCCCOc1cc(NS(=O)(=O)c2cc([N+](=O)[O-])ccc2N2CCOCC2)c(OC(C)=O)cc1C(C)(C)CC(C)(C)C
<RX_6>O=C(O)C(OC1CCOCC1)c1ccc(S(=O)(=O)C2CC2)cc1
<RX_3>CN(C)CCNc1ncc2cc(-c3cc(C(=O)NC4CC4)ccc3C(F)(F)F)ccc2n1
<RX_7>CC(C)(C)OC(=O)n1ccnc1CCCc1ccc(N)cn1
<RX_4>c1ccc2cc(N3CCNCC3)ccc2c1
<RX_2>COc1cccc2c1ncc1c(=O)n(-c3cccc(Cl)c3)c(=O)n(C3CCN(S(=O)(=O)c4ccccc4)CC3)c12
<RX_1>N#Cc1c[nH]c2ccc(CCNC(=O)c3ccc(-c4ccnc(NCCCO)n4)cc3)cc12
<RX_2>Cc1c(Nc2ccc(I)cc2F)c(NS(=O)(=O)C2(COCc3ccccc3)CC2)c2n(c1=O)CCS2
<RX_1>CCOC(COc1ccc(Cl)cc1)OCC
<RX_2>CC(C)C(C(=O)OC(C#N)c1cccc(Oc2ccccc2)c1)c1ccc(OC(F)F)cc1
<RX_2>C[C@H]1COCCN1c1cc(C2(S(=O)(=O)c3ccc(F)c(Cl)c3)CC2)nc(-c2ccc(NC(=O)Oc3ccccc3)cc2)n1
<RX_1>CN(C)C1(c2ccccc2)CCC(NCCc2c[nH]c3ccc(OCc4ccccc4)cc23)CC1
<RX_7>CCOC(=O)c1ccc(-c2ccc(OCCO)cc2)cc1
<RX_1>C[C@H]1C[C@@H](C)CN(C(=O)C2Cc3ccccc3N2c2ncccn2)C1
<RX_1>Fc1ccc(Nc2ncnc3cnc(N4CCC(N5CCCC5)CC4)nc23)cc1Cl
<RX_2>CCOCc1nc2c(N)nc3cc(OCCNC(=O)NC(C)C)ccc3c2n1CC(C)(C)O
<RX_3>O=Cc1[nH]c2c(c1CCCO)CCCCC2
<RX_1>CCOC(=O)CC(=O)COCCn1c(C)ccc1C
<RX_9>CN1CCN(c2c(F)c(N)c3c(=O)c(C(=O)O)cn(C4CC4)c3c2F)CC1
<RX_1>COc1cc2c(Cl)ncnc2cc1OCCCN1CCN(C(C)=O)CC1
<RX_6>CC(C)Oc1cc(/C=C/C(=O)O)n(Cc2ncc(C(F)(F)F)cc2Cl)n1
<RX_7>CC(=O)Nc1ccc(Br)c(N)c1
<RX_1>COCc1ncc(-c2cc(OCc3ccccn3)nc3c2CCCC3)s1
<RX_2>Cc1ccc(Cn2c(-c3ccc(Oc4ccc5[nH]c(C(=O)NCC6COC(C)(C)O6)cc5c4)cc3)cc(C(F)(F)F)c(C#N)c2=O)c(C)c1
<RX_1>Cc1cc(C)c(Nc2nc(Cl)nc3ccsc23)c(C)c1
<RX_2>COc1cccc(Oc2c(NS(=O)(=O)c3ccc(SC)cc3)cc(C(=O)N3CCOCC3)cc2OCC(O)CO)c1
<RX_1>CCNc1ccc2ccccc2c1
<RX_2>COc1cc(C(=O)N(CCN2CCCCC2)CC(C)=Cc2ccccc2)cc(OC)c1OC
<RX_2>COC(=O)Cc1ccccc1[N+](=O)[O-]
<RX_2>COC(=O)N[C@H](C(=O)N1C[C@H](O)C[C@H]1C(=O)OC)C(C)C
<RX_1>c1ccc(-c2cc(CN3CCC(CNc4nn(C5CCCCO5)c5ccc(-c6ncn(C(c7ccccc7)(c7ccccc7)c7ccccc7)n6)cc45)CC3)on2)cc1
<RX_6>CSC(C(=O)O)c1ccc(N(C)C)cc1
<RX_3>Nc1nc(F)nc2c1nc(Cc1cc3c(cc1I)OCO3)n2CC#CCN1CCC(O)C1
<RX_1>CCCN(CCC)c1ccc([N+](=O)[O-])cc1[N+](=O)[O-]
<RX_2>O=C(Cc1ccccc1)Nc1onc(-c2ccc(F)cc2)c1-c1ccncn1
<RX_7>Nc1ccc2[nH]cc(CCNCc3cccc(Oc4ccccc4)c3)c2c1
<RX_7>Nc1ccc(N2CCN(C(c3ccccc3)c3ncco3)CC2)c(Br)c1
<RX_4>Fc1ccc(Oc2cc3[nH]c(C(F)(F)C(F)(F)F)nc3cc2Cl)c(F)c1
<RX_3>CCS(=O)(=O)NCc1cncc(-c2cc(Cl)c3c(c2)CCC(=O)N3C)c1
<RX_1>CCCCN(CCCC)c1nn(-c2ccc(C(=O)OCC)cc2C(=O)N2CCc3ccccc3C2)c(C)c1Cl
<RX_1>CON(Cc1ccc(NC(C)=O)cc1)C(=O)C=C1OC(C)(C)OC1=O
<RX_1>COc1cc(COc2nn(-c3ccccc3)cc2C=O)ccc1OCc1csc(N2CCCCC2)n1
<RX_1>C#CCN1C(=O)COc2nc(-c3ccc(C4(NC(=O)OC(C)(C)C)CCC4)cc3)c(-c3ccccc3)cc21
<RX_1>Cc1cc(C(=O)c2ccc(=O)n(-c3c(F)cc(OCCCN[C@@H](CC(C)C)C(=O)OC4CCCC4)cc3F)c2N)ccc1F
<RX_1>CC(C)Cn1c(=O)n(C)c(=O)c2c(SC(C)C)c(C(=O)c3nc4ccccc4n3C)sc21
<RX_1>COc1cc(-c2cc(CN3CCC(Nc4ccccc4)CC3)ccn2)cc(OC)c1Cl
<RX_3>O=C(O)c1ccc(-c2ncc(Br)s2)s1
<RX_2>CN(C(=S)NC(=O)Cc1ccccc1)c1ccc(Oc2ccnc3cc(-c4nccn4C)sc23)c(F)c1
<RX_1>O=C(NCc1cn(-c2ccccc2)c2cc(Cl)ccc2c1=O)c1cnc(N2CCC(O)CC2)s1
<RX_9>CSc1ccc(CBr)cc1
<RX_7>CC(C)c1nnc2c(N)cc(Br)cn12
<RX_1>Brc1cccc(OC[C@@H]2CCCO2)c1
<RX_1>NC(=O)c1cccc2c(NCc3cccc(Nc4ncnc5[nH]cnc45)c3)ncnc12
<RX_8>C[C@H]1[C@H]2[C@H](C[C@H]3[C@@H]4CC[C@H]5CC(=O)CC[C@]5(C)[C@H]4CC[C@@]32C)O[C@]12CC[C@@H](C)CO2
<RX_6>NC1(c2ccc(-c3nc4c(cc3-c3ccccc3)-c3n[nH]cc3CC4)cc2)CCC1
<RX_6>CC(C)(C)OC(=O)N1CCC(Nc2ccsc2C(=O)O)CC1
<RX_2>CCOC(=O)Cc1ccc(OC)c(Oc2ccc(NC(=O)c3ccccc3)cc2CSC(C)(C)C)c1
<RX_3>CCC(=O)c1ccc(OC(F)(F)F)cc1
<RX_2>CN(C(=O)c1ccc(Cl)cc1)[C@@H]1CN(C(=O)C2CCN(C(=O)CO)CC2)C[C@H]1c1ccc(Cl)c(Cl)c1
<RX_1>CC(C)(C)OC(=O)N1CCC(N2C(=O)N(c3nccs3)C[C@H]2c2ccccc2)CC1
<RX_4>Cc1ccc(C)n1Nc1nnc(N2CCOCC2)c2ccccc12
<RX_2>CC(C)(F)CN1CCC(COc2ccc(-c3ccc(C(=O)N4CCC[C@H](O)C4)cc3F)cc2F)CC1
<RX_2>CN(C[C@H]1C[C@@H](OS(C)(=O)=O)C1)C(=O)OC(C)(C)C
<RX_1>Cc1sc2cc(OCCn3ccnc3)ccc2c1-c1ccc(C(F)(F)F)cc1
<RX_2>CCOC(CCCNC(=O)OCc1ccccc1)OCC
<RX_6>CCOC(Cc1ccc(OC(c2sc(-c3ccc(C(F)(F)F)cc3)nc2C)C(C)C)cc1C)C(=O)O
<RX_6>CCCCCCCCCCCCCC1=C(OC)C(=O)C=C(NCCCC(=O)O)C1=O
<RX_5>Cc1ccccc1[C@H]1CCN(C(=O)OC(C)(C)C)C[C@@H]1O
<RX_6>CS(=O)(=O)c1ccc(-c2ccc3cc(O)ccc3c2Cc2ccc(OCCN3CCCCC3)cc2)cc1
<RX_1>O=[N+]([O-])c1ccc(CNc2ncnc3c2ncn3[C@@H]2O[C@H](CSCCO)[C@@H](O)[C@H]2O)cc1
<RX_1>Cc1nc(-c2ccc(Cn3c(=O)n(CCCl)c4ccccc43)cc2)no1
<RX_1>COc1cccc(-c2c(NC(=O)Nc3c(C(C)C)cccc3C(C)C)c(=O)n(CCCN3C(=O)c4ccccc4C3=O)c3ncccc23)c1
<RX_3>CC(C)(C)OC(=O)NC1(c2ccc(C#Cc3ccccc3)cc2)CCC1
<RX_2>O=c1c2cccc3ncc(c(=O)n1CCCCNS(=O)(=O)CC(F)(F)F)n32
<RX_7>COC(=O)c1ncc2c(ccn2Cc2ccc(F)cc2)c1CCCN(OC(=O)OC(C)(C)C)C(=O)OC(C)(C)C
<RX_1>CC(C)(C)OC(=O)NCc1ccc(CN2CCOCC2)cc1
<RX_1>Fc1ccc(Cn2c(NC3CCN(CCNc4ncccn4)CC3)nc3ccccc32)cc1
<RX_1>COc1cc(C#N)c(N)cc1OCCCN1CCOCC1
<RX_2>O=C(O)C(F)(F)F
<RX_6>NC1CCc2cc(CN3CCCCC3)ccc2C1
<RX_2>O=C(c1ccc2nccn2c1)N1CCC[C@@H]2c3ccccc3CC[C@@H]21
<RX_2>O=S(=O)(c1ccc(F)cc1)N1CCc2ccc(OCCCN3CCCCC3)cc2C1
<RX_7>CCOC(=O)c1cnn2c1NCC=C2c1cccc(C(F)(F)F)c1
<RX_1>COC(=O)c1cc(F)ccc1NC1CCC2(CC1)OCCO2
<RX_1>CN(CCCCCCC1=C(c2cc(F)cc(F)c2)CCCc2cc(O)ccc21)CCCS(=O)(=O)CCCCC(F)(F)F
<RX_6>O=C(O)C(=O)C1CCCCC1
<RX_3>N#Cc1ccc(-c2ccccc2C=O)cc1
<RX_2>CCOC(OCC)c1cc2cncc(N3CCN(S(=O)(=O)C(C)C)CC3)c2o1
<RX_6>CCOC(=O)c1cc(CCCO)[nH]n1
<RX_6>NCc1cc(C2=NOC(c3cc(Cl)c(Cl)c(Cl)c3)(C(F)(F)F)C2)ccc1Br
<RX_1>CC1CC(=O)NN=C1c1ccc(-n2ccc(CN(C)C)c2)cc1
<RX_1>Brc1ccc2nccc(N3CCOCC3)c2c1
<RX_6>C[C@H](OC(=O)[C@H](O)C(C)(C)COS(=O)(=O)CCCCl)c1ccccc1
<RX_4>Nc1nc(-c2ccccc2)cs1
<RX_3>COC(=O)C[C@@H]1COc2cc(O[C@@H]3CCc4c(-c5c(C)cc(-c6ccc(C)nn6)cc5C)ccc(F)c43)ccc21
<RX_3>CC(C)(C)OC(=O)N1CCC(O)(CC(=O)OCc2ccccc2)CC1
<RX_2>COc1cc(C(C)C(=O)NCc2cc(C(F)(F)F)nn2-c2cccc(Cl)c2)cnc1NS(C)(=O)=O
<RX_2>O=C(c1ccc(I)cc1F)N1CCN(c2ncc(C3CC3)cc2C2CC2)CC1
<RX_6>O=C1N(Cc2cnc(O)nc2)c2ccccc2C12COc1cc3c(cc12)OCCO3
<RX_2>CCOc1nc(C(C)(C)C)ncc1C1=NC(C)(c2ccc(Cl)cc2)C(C)(c2ccc(Cl)cc2)N1C(=O)N1CCC(N2CCCC(O)C2)CC1
<RX_1>O=[N+]([O-])c1ccc(OC2CCCC2)nc1
<RX_1>COC(=O)C1(C)CCc2ccc(Oc3ccc(Cl)cc3)cc2C1
<RX_1>COC(=O)Nc1cc(N2CCCC(O)C2)nc(NC(=O)OC)[n+]1[O-]
<RX_1>CCC1COc2cc([N+](=O)[O-])ccc2N1CC
<RX_1>Cc1oc(-c2cccc(C(F)(F)F)c2)nc1CN(CC(F)(F)F)c1ccc(C(O)(C(F)(F)F)C(F)(F)F)cc1
<RX_1>c1ccc2c(c1)CC(Nc1ncnc3ccsc13)C2
<RX_9>COc1ccc2cc(C(C)C#N)ccc2c1
<RX_1>CCOc1nnc2c3ccc(Cl)cc3c(-c3ccccc3)nn12
<RX_1>O=C1CCCC(=NNc2ccccc2)C1
<RX_9>NC(=O)[C@@H]1C[C@H](O)CN1
<RX_1>COc1cc2c(Oc3cc(C)c(C)cc3C(C)=O)ccnc2cc1OCCCCl
<RX_2>Cc1nc(CCc2c(-c3ccccc3)noc2C)sc1C(=O)NC(C)C
<RX_3>Cc1cc2[nH]c(O[C@@H]3CO[C@@H]4[C@H](O)CO[C@H]34)nc2nc1-c1ccc(-c2ccc(-n3cncn3)cc2)cc1
<RX_2>CC(C)(C#N)NC(=O)c1ccc(C2CC2)c(OCC2CC2)n1
<RX_3>COc1ccc(-c2cccnc2C=O)cc1
<RX_6>Nc1ccc(C2=NC(Cc3ccccc3Br)C(=O)Nc3ccc(Cl)cc32)cc1
<RX_4>CCOC(=O)c1cccc(-c2nc(-c3ccc(C(C)C)cc3)cs2)c1
<RX_1>COC(=O)c1ccc2cc(-c3ccc(OCc4c(COC5CCCC5)noc4C(C)C)cc3)ccc2n1
<RX_3>O=Cc1cc(-c2ccccc2CCNS(=O)(=O)c2ccccc2)ccc1[N+](=O)[O-]
<RX_4>CCCCS(=O)(=O)NC1Cc2ccc(-c3ccc(=O)n(Cc4nnn[nH]4)n3)cc2C1
<RX_6>Cc1c(Cc2ccc(Cl)cc2)c(OC(F)F)nc2c(Cl)ccc(OC(C)(C)C(=O)O)c12
<RX_1>CCOC(=O)c1cc(Oc2ccc(S(C)(=O)=O)cn2)c2cc(C)oc2c1
<RX_2>COc1cc2c(Oc3ccc(NC(=O)C45CC4CN(c4ccc(F)cc4)C5=O)cc3F)ccnc2cc1OCCCN1CCOCC1
<RX_2>CCC1(CS(=O)(=O)Nc2ccc(OCc3cc(C)nc4ccccc34)cc2)NC(=O)NC1=O
<RX_6>Cc1nn(C)c(Oc2cc(O)c(Cl)cc2Cl)c1C=O
<RX_3>COc1nc2cc(-c3ccc4ncc5c(c4c3)n(-c3cn(C)nc3C)c(=O)n5C)cnc2n1C
<RX_2>CCOC(=O)c1c(C)nc2cccc(OC[C@@H](NC(=O)c3cccc(O)c3)C(C)C)c2c1N
<RX_6>O=C(Nc1cc(-c2cncc(NCC3CCOCC3)n2)c(Cl)cn1)[C@H]1CNC[C@H]1F
<RX_3>O=C1CCCc2cc(-c3ccc(F)c(Cl)c3)ccc21
<RX_2>CCOC(=O)C(COC(=O)CN1CCC(NC(=O)c2ccccc2-c2ccc(C(F)(F)F)cc2)CC1)(C(=O)OCC)c1ccccc1
<RX_2>CCN(CC)CCOc1ccc(NC(=O)C#Cc2ccc(-c3ccccc3)cc2)cc1Cl
<RX_2>COC(=O)[C@@H](CC(=O)N1CCC(=C2c3ccccc3Sc3ccccc32)CC1)NC(=O)OC(C)(C)C
<RX_1>CN(C)C(=O)c1cc2cnc(Nc3ccc(N4CCN(C(=O)OC(C)(C)C)CC4)cn3)nc2n1C1CCCC1
<RX_2>CCOC(=O)[C@@H]1C[C@H](c2ccc(OC)cc2)[C@@H](O)CN1C(=O)OCc1ccccc1
<RX_2>CCCCOCCOc1ccc(-c2ccc3c(c2)C=C(C(=O)Nc2ccc(SCc4ccno4)cc2)CCN3CC(C)C)cc1
<RX_1>CC(C)(N)COc1ccc(C#N)cc1
<RX_2>CCOC(=O)c1ccc(OCC(=O)c2ccc3c(c2)C(C)(C)CCC3(C)C)cc1O
<RX_7>N#Cc1cc(OCC(F)(F)F)c(C(F)(F)F)cc1N
<RX_2>COCN(c1cc(Cl)cnc1C(=O)c1ccccc1NS(C)(=O)=O)S(=O)(=O)c1ccc(Cl)c(C(F)(F)F)c1
<RX_3>NC(=O)c1cc(F)c(C2=CC(=O)CCC2)nc1Nc1ccc(N2CCOCC2)cc1
<RX_9>CCOC(=O)CCCc1ccc(O)c(C#N)c1
<RX_2>CC(C)=CC(=O)NS(=O)(=O)c1ccccc1NC(=O)c1ccc(C#Cc2ccccc2)cc1
<RX_9>O=[N+]([O-])c1ccc(-c2nn(-c3ccccc3)cc2C=NO)o1
<RX_1>Cc1cc(N[C@H]2CCN(C3CCN(c4cnc(Cl)cn4)CC3)C2=O)c(F)cc1S(C)(=O)=O
<RX_2>CC(C)(C)OC(=O)NC1Cc2ccc(C(=O)NCc3ccccc3)cc2C1
<RX_4>Cc1cc(Oc2ccc(Cl)cc2)ccc1C1(C)CO1
<RX_2>CCCCN(CCCC)CCCOc1ccc(C(=O)N(C)C)cc1
<RX_3>Clc1nccc2ccc(-c3ccc4[nH]ccc4c3)cc12
<RX_3>Cn1ncc2c(C#Cc3cc(N)ccc3F)cncc21
<RX_1>COC(=O)c1ccc2c(C3CCCCC3)c(-c3cccn3C(=O)OC(C)(C)C)n(CCCCl)c2c1
<RX_1>CN(C)c1nccc2cc(NS(=O)(=O)c3ccc(Cl)cc3)ccc12
<RX_2>Cc1nc2ccccc2n1C1CC2CCC(C1)N2CCC1(c2ccccc2)CCN(C(=O)c2ccc(Cl)c(S(=O)(=O)NC(=O)C(C)C)c2)CC1
<RX_8>O=C[C@@H](Cc1ccccc1)N(Cc1ccccc1)C(=O)O
<RX_1>COc1ccc2c(Nc3ccc4cn[nH]c4c3)c(C#N)cnc2c1
<RX_2>CC1(C)Cc2cc(C(=O)O)ccc2NC1c1cccc(NC(=O)c2ccccn2)c1
<RX_1>CCOC(=O)CSC(CCCCN=[N+]=[N-])CCCc1cccnc1
<RX_2>CCC(=O)OCc1ccc(O)cc1
<RX_3>Cc1ccc(-c2nccc3ccccc23)cc1
<RX_7>Nc1ccc2c(N3CCN(C(=O)Nc4ccc(F)cc4)CC3)ccnc2c1
<RX_7>CC(CCO)c1ccc(Br)cc1
<RX_9>[O-][n+]1nc(Cl)nc2ccccc21
<RX_2>CSc1ccc(C(=O)N2CCC(c3ccc(C#N)cc3)CC2)cc1[N+](=O)[O-]
<RX_6>COc1ccc2c(C(=O)C(C)C)nn(CC(=O)O)c2c1
<RX_2>COc1cc(OC)nc(-n2c(=S)[nH]c3cc(C(=O)NCc4cccc(N(C)C)c4)ccc3c2=O)n1
<RX_2>Cc1ccc(S(=O)(=O)OCC2CCS(=O)(=O)CC2)cc1
<RX_1>O=C(O)c1cc2cc(Cl)ccc2nc1NC(CO)C(=O)Nc1ccccc1
<RX_7>CCOC(=O)C(O)c1csc(NS(C)(=O)=O)n1
<RX_1>O=CN(CC12CCCN1CCC2)c1cccc2ccccc12
<RX_9>COC(=O)CCC(C(N)=O)N1Cc2c(OCc3ccc(CN=[N+]=[N-])cc3)cccc2C1=O
<RX_7>O=C(O)c1ccc(CO)s1
<RX_6>NC1=N[C@@]2(c3cccc(F)c3F)CO[C@H](CF)[C@H]2CS1
<RX_3>Cc1cc(-c2cc(C(F)F)n3ncc(C#C[Si](C)(C)C)c3n2)ccc1Cl
<RX_1>CC(C)(C)OC(=O)N(Cc1ccc2c(c1)OCCO2)C1CCN(CCn2c(=O)ccc3cccnc32)CC1
<RX_1>COc1ccc(Nc2ncc(Cl)c(Nc3ccc(OC)cc3NS(C)(=O)=O)n2)c(C)c1
<RX_2>C=CCNC(=O)c1ccc([N+](=O)[O-])cc1Br
<RX_6>CC(=O)OC[C@@H](OC(C)=O)[C@H](OC(C)=O)[C@@H](OC(C)=O)[C@@H](OC(C)=O)C(=O)NC[C@H]1O[C@@](O)(Cc2ccccc2)[C@H](N)[C@@H](OC(C)=O)[C@@H]1OC(C)=O
<RX_7>N#C[C@@H]1C[C@@]2(c3ccccc3)[C@H](O)CC[C@@H]1N2Cc1ccccc1
<RX_2>Cc1c(NS(=O)(=O)c2ccccc2)cccc1OCCc1ccc(C#N)cc1
<RX_3>CS(=O)(=O)N1CCN(Cc2c(O)ccc3c2OCC3=O)CC1
<RX_1>CC(C)(C)N1CCN(c2cc3c(cc2F)c(=O)c(C(=O)O)cn3C(C)(C)C)CC1
<RX_3>O=C(c1ccccc1)c1ccc(Cl)nc1
<RX_2>O=C(CN1CCC(c2ccc(F)cc2)(c2ccc(F)cc2)C1=O)N1CC2(CCN(Cc3ccccc3)CC2)C1
<RX_7>Fc1ccc(-c2nc3nc(C4CCNCC4)ccc3n2-c2ccnc(NC3CCCC3)n2)cc1
<RX_9>C[C@@](C#N)(NC(=O)Cn1nc(-c2ccc(Cl)cc2)n(C[C@H](O)C(F)(F)F)c1=O)c1cccc(C(F)(F)F)c1
<RX_6>O=C(O)CCCOc1ccc2cc(CC3CCN(C4CCCCC4)C3=O)ccc2c1
<RX_1>Clc1cnc(-n2cncn2)cn1
<RX_3>CCOc1ccc(F)c(-c2cc(C)nc(C#CC[C@@]3(NC(=O)OC(C)(C)C)CCN(C)C3=O)n2)c1
<RX_1>O=C1c2ccccc2C(=O)N1Cc1csc(-c2ccccc2)c1
<RX_6>Oc1cnc(Cl)cc1-c1ncc[nH]1
<RX_2>C[C@@H](CO)NS(=O)(=O)c1ccccc1[N+](=O)[O-]
<RX_7>CCCSc1nc(Cl)c(N)c(N[C@H]2C=C[C@@H](O)C2)n1
<RX_1>O=C1c2ccccc2C(=O)N1C[C@H]1CO1
<RX_1>COc1ccc2cc(CNC34CC5CC(CC(C5)C3)C4)sc2c1
<RX_1>FC(F)(F)c1cnn(-c2ccc(Cl)cc2Br)c1
<RX_6>Cc1cc(NC(=O)c2csc3cnc(N[C@@H]4CCCC[C@@H]4N)nc23)cc2cccnc12
<RX_8>[O-][n+]1cccc2cc[nH]c21
<RX_3>C(#Cc1ccc2[nH]ccc2c1)CCN1CC=C(c2ccccc2)CC1
<RX_3>CC(C)(C)C(=O)OC[C@H]1O[C@@H](Oc2n[nH]c3nccc(CCc4ccc(/C=C/CC(=O)O)cc4)c23)[C@H](OC(=O)C(C)(C)C)[C@@H](OC(=O)C(C)(C)C)[C@@H]1OC(=O)C(C)(C)C
<RX_3>COc1cc(-c2cnc3ccc(Cl)cn23)ccn1
<RX_10>COC(=O)c1cc(F)cc(CBr)c1
<RX_2>CCC(c1ccc(NC(=O)Cc2ccccc2C)c([N+](=O)[O-])c1)n1ccnc1
<RX_2>O=C(/C=C/C(F)(F)F)NCCNc1noc(C2CC2)n1
<RX_2>COc1cc2c(Oc3ccc(NC(=O)C4(C)CCN(c5ccc(F)cc5)C4=O)cc3F)ccnc2cc1OCCCN1CCOCC1
<RX_3>CCC1c2cc(F)ccc2-c2cc(C)ccc2N1S(=O)(=O)c1ccc(OC)cc1
<RX_4>C=CCC(C)(C)c1nc2cc(NS(=O)(=O)c3ccccc3)ccc2n1CC1CCCCC1
<RX_7>Nc1ccc(N2CCOCC2)nc1
<RX_2>O=C(Nc1cccc(O)c1)c1ccc(S(=O)(=O)N2CCCc3ccccc32)cc1
<RX_6>CC1(C)CC(c2cccc(N3CCOCC3)c2)Nc2cc(C(=O)O)ccc21
<RX_1>CCOC(=O)C1=C(C)NC2=C(C1c1cccc(Cl)c1Cl)S(=O)(=O)CCN(C)C2
<RX_4>CCOC(=O)c1cc(-c2ccc3c(c2)c2cc(-c4ccc(Br)cc4)c(=O)n(C)c2n3C)[nH]n1
<RX_1>CC1CN(C(=O)OC(C)(C)C)CCN1c1nccnc1Cl
<RX_6>O=C(O)C/C=C/c1ccc(Nc2ncccn2)cc1
<RX_1>C=CCc1cc(F)ccc1OCCCN1CCC2(CC1)C(=O)NCN2c1ccccc1
<RX_4>CCCC1OC1C(=O)O
<RX_2>CC(C)C[C@H](NC(=O)Nc1n[nH]c(=S)s1)C(=O)NCc1ccccc1
<RX_2>CC(C)(C)OC(=O)N1CCc2[nH]c3c(NC(=O)CCCl)cccc3c2C1
<RX_6>O=C(O)c1c(-c2cc(F)ccc2Cl)nc2ccncn12
<RX_2>CN(C)NC(=O)N(C)C1c2ccccc2Oc2ccccc21
<RX_2>COC(=O)C(C)(C)NC(=O)c1ccc2c(C3CCCCC3)c3n(c2c1)CCOc1cc(OC)ccc1-3
<RX_7>C[C@]12C[C@H](C(F)F)[C@@H]3[C@H]4CCC(=O)C=C4CC[C@H]3[C@@H]1CC[C@@H]2O
<RX_6>CC(C)c1onc(-c2c(Cl)cccc2Cl)c1CCCOc1ccc(-c2ccc3nc(C(=O)O)ccc3c2)cc1
<RX_10>Clc1cccc(-c2cnc(CBr)o2)c1
<RX_7>COC(=O)c1cc(N)cc(N2CCCC2=O)c1
<RX_2>CCCCN1CCC(CNC(=O)c2cc(Cl)c(N)n3cc(CC)nc23)CC1
<RX_1>CC1(C)CC(=O)c2c(C(F)F)nn(-c3ccc(C(N)=O)c(NC4CCSCC4)c3)c2C1
<RX_7>Cc1cccc(Cl)c1S(=O)(=O)N1CCn2cccc2C1CO
<RX_2>O=C(Nc1ccc(CC(F)(F)F)cc1)c1cccc(-c2cncnc2)c1
<RX_1>C=CCOC(C=C)CCc1c(C)c(OC)c(OC)c(OC)c1OC
<RX_2>COc1cc(OC)nc(-n2c(=S)[nH]c3cc(C(=O)NC4CCN(C)CC4)ccc3c2=O)n1
<RX_1>CNC(=O)c1c(-c2ccc(F)cc2)oc2nc(NCC(F)(F)F)c(-c3cccc(C(=O)OC(C)(C)C)c3)cc12
<RX_1>Cc1nnc2n1-c1ccccc1N(c1ccc(Cl)cc1)C(C)C2
<RX_2>CCS(=O)(=O)n1cccc1CNC(=O)c1cc(C(F)(F)F)ccc1N
<RX_6>CCCCSC1(SCC)CC[C@H]2[C@@H]3CCC4=CC(=O)C=C[C@]4(C)[C@@]3(F)[C@@H](O)C[C@@]21C
<RX_6>COc1ccc(CCN(C)C(=O)CCc2ccc(OCc3ccccc3C(=O)O)cc2)cc1OC
<RX_7>COC(=O)c1cccc(C(O)c2c(-c3cccnc3)nn3cc(OC)ccc23)n1
<RX_6>COc1ccc(CC(=O)O)cc1-c1ccc(C(F)(F)F)cc1CN(CC(C)(C)C)C(C)=O
<RX_1>COC(=O)c1c(NC(C)C)cccc1S(=O)(=O)NC(C)(C)C
<RX_6>C#Cc1cc(NC(=O)Nc2ccc(C(=O)O)c(F)c2)cc2c1OC(C)(C)CC2(C)C
<RX_4>FC(F)(F)c1cc(-c2ccco2)n(-c2ncc(Cl)cc2Cl)n1
<RX_4>c1ccc(COc2ccc(-c3nc4cc(-c5nnn[nH]5)ccc4n3C3CCCCC3)cc2)cc1
<RX_2>O=C(OCCS(=O)(=O)[O-])C1CCCCC1
<RX_7>COCCCN(C)CCN
<RX_1>COC(C)(C)c1ccc(Br)cc1
<RX_2>CCC(=O)NCc1sc(N2CCC(c3cc(Cl)c(Cl)c(Cl)c3)(C(F)(F)F)C2)nc1C(F)(F)F
<RX_6>C[C@@H]1O[C@H](C)CN2c3c(cc4c(N5CCNCC5)noc4c3F)CC3(C(=O)NC(=O)NC3=O)[C@@H]12
<RX_2>CCC(=O)c1ccc(NC(=O)c2cncc(F)c2C)nc1
<RX_1>N#CSCCC(=O)N1CCCC1
<RX_7>CC(C)(C)NC(=O)c1ccc(C2CCCn3cncc32)cc1
<RX_1>COC(=O)c1cc(-c2nc(COc3ccc(C=O)cc3OC)c(C)o2)ccc1C
<RX_1>CC(C)N1CC2(CCN(c3ccc(OCCCN4CCC[C@H]4C)cc3)CC2)OCC1=O
<RX_1>CC(C)(CCl)COCc1cccc(Oc2ccccc2)n1
<RX_2>O=C(NCC(=O)N1CCC(Oc2cccc(C(F)(F)F)c2)CC1)c1cc(-c2ccccc2C(F)(F)F)[nH]n1
<RX_1>CC(C)(C)c1nc(N2CCC2)c2nnn(Cc3ccccc3Cl)c2n1
<RX_1>Cc1cc(/C=C(\F)c2ccc(OC(F)(F)F)cc2)nn1Cc1cccc(C(=O)N2CCCC2)c1
<RX_1>Cn1nnnc1SCCCC(=O)c1ccccn1
<RX_2>Cc1nc(NCCCc2cccc(O)c2)nc(C)c1C(=O)N[C@@H](CNC(=O)c1cccs1)C(=O)OCC(C)(C)C
<RX_3>C[C@@H]1C[C@@](C)(c2cccc(-c3cncnc3)c2)N=C(NC(=O)OC(C)(C)C)S1
<RX_2>CC(C)c1ccc(S(=O)(=O)NCC(=O)NCC2CCN(Cc3ccc(Cl)cc3)CC2)cc1
<RX_2>COC(=O)c1cc(Cl)ccc1NC(=O)CCCCC(=O)Nc1scc(-c2ccccc2)c1C(=O)OC(C)(C)C
<RX_1>CCN(CC)Cc1ccccc1Oc1ccc(-c2cn(C3CCOC3)c3ncnc(Cl)c23)cc1
<RX_9>CCCCc1nc(Br)c(C=NO)n1Cc1ccc(C(=O)OC)c(F)c1F
<RX_3>COCOc1cc(OC)ccc1C(=O)c1ccc(OCc2ccccc2)cc1
<RX_3>CCCCOc1ccc(-c2ncc(Br)cn2)cn1
<RX_2>CC(=O)Nc1cc(Cl)ccc1/C=C/C(=O)N1C[C@H](C)N(Cc2ccc(F)cc2)C[C@H]1COCc1ccccc1
<RX_1>Cn1cc(CCO)c2ccccc21
<RX_1>CCc1ccccc1Nc1c(C(N)=O)cnc2cc(OCCN3CCNCC3)c(OC)cc12
<RX_1>CC(C)(C)OC(=O)Nc1cccc(Nc2ccc3ccccc3c2[N+](=O)[O-])c1
<RX_6>C=C(CC)C(=O)c1ccc(OC(C)C(=O)O)c(Cl)c1Cl
<RX_1>N#Cc1ccc(OCc2cccnc2)cc1F
<RX_7>COc1cccc(C(CN)CC(C)C)c1
<RX_1>CN(C)CCOc1nc(-c2ccncc2)nc2sc3c(c12)CCCC3
<RX_2>CN(C)C1(c2ccccc2)CCC(=CC(=O)N2CCCC(c3c[nH]c4ccccc34)C2)CC1
<RX_2>CCS(=O)(=O)Nc1ccc(CCNC(=O)c2ccnc3[nH]c(-c4ccc(Cl)cc4)nc23)cc1
<RX_3>CCOC(=O)c1c(C)nc(NC/C=C/c2cccc(O)c2)nc1C
<RX_1>CCN(C(C)=O)c1cccc(-c2ccc3nncn3n2)c1
<RX_2>Cn1c(=O)n(C2CCN(C(=O)CCCc3nc4ccccc4c(=O)[nH]3)CC2)c2ccc(Cl)cc21
<RX_1>CNCc1c(F)c(-c2ccccc2)n(S(=O)(=O)c2ccccc2)c1Cl
<RX_6>O=C(O)c1cncn1Cc1cc(-c2ccc(Cl)s2)on1
<RX_2>CCOC(=O)CCN(C)C(=O)[C@H]1CC[C@H](CCN(C)C(=O)Oc2ccc(Cl)cc2)CC1
<RX_2>CC(=O)N(CCCCCNC(=O)CCC(=O)N(CCCCCNC(=O)CCC(=O)N(CCCCC#N)OCc1ccccc1)OCc1ccccc1)OCc1ccccc1
<RX_9>N[C@@H]1CCC(F)(F)C[C@H]1O
<RX_1>CCOC(=O)Cn1c(=O)c2c(nc(N3CCN(C(=O)OC(C)(C)C)CC3)n2-c2ccccc2OC)n(C)c1=O
<RX_7>Cc1nc(N)ccc1Oc1ccnc(NC(=O)OC(C)(C)C)c1
<RX_5>CC(C)(C)OC(=O)Nc1nc(Br)ns1
<RX_6>C[C@H](N)C(=O)N(C)C
<RX_1>NC(=O)c1nn(-c2cccc(I)c2)c2ccc(OCCN3CCOCC3)cc12
<RX_2>CCOC(=O)c1cnc(N2CCN(C(=O)Nc3ccccc3OC)CC2)c(Cl)c1
<RX_3>COc1nc2ccc(C(O)(c3ccccn3)c3cncn3C)cc2c(Cl)c1Cc1ccc(S(C)(=O)=O)cc1
<RX_2>C=C[C@@H]1C[C@]1(NC(=O)[C@@H]1C[C@@H](Oc2cc(C(=O)OC)nc3cc(OC)ccc23)CN1C(=O)OC(C)(C)C)C(=O)OCC
<RX_7>CCC1CN(c2ccc(Cl)c(C(F)(F)F)c2)C(=O)C1c1cccc(F)c1
<RX_3>OC/C=C/c1ccc(-c2ncc(Br)cn2)cc1
<RX_7>CCOC(=O)CCc1cn(-c2ccccc2)nc1OCc1ccccc1
<RX_3>OCCn1ncc2cc(C#Cc3ccc(-c4ccc(Cl)cc4)cn3)ccc21
<RX_2>COC(=O)CC(=O)Nc1cccc(C)c1-c1cccc(S(=O)(=O)c2cc(C(=N)NC(=O)OC(C)(C)C)sc2SC)c1
<RX_3>c1cncc(-c2cnc(N3CCOCC3)c3nc(COc4ccc5ccccc5n4)cn23)c1
<RX_7>Nc1cnn(-c2ccccc2)c1
<RX_6>O=C(O)c1ccc(-c2ccc(OCC3CCN(CC4(C(F)(F)F)CCCC4)CC3)nc2)cc1
<RX_1>N#Cc1c(SCC(N)=O)ncnc1-c1cccc(NC(=O)Nc2ccc(C(F)(F)F)cc2)c1
<RX_7>NCC1CCC2(CC1)OCCO2
<RX_2>Cc1cc(NC(=O)c2csc(-c3ccc(C(F)(F)F)cc3)n2)cnc1C1=CCC(N2CCOCC2)CC1
<RX_2>COC(=O)[C@H](CCSC)NC(=O)c1cc(OC(Cn2cnc(C)c2)c2nccs2)ccc1CCc1ccc(F)cc1
<RX_2>CCOC(=O)Cc1ccc(OC)c(-c2cc(C(F)(F)F)ccc2CN(CC)C(=O)NCc2ccccc2)c1
<RX_3>CC(=O)c1ccc(C=C(Cl)Cl)s1
<RX_9>NC(=O)c1ccc2[nH]nnc2c1
<RX_1>O=C(NCc1cn(-c2ccc(-n3ccccc3=O)nc2)cn1)c1ccc(Cl)s1
<RX_2>C#CC#CCC/C=C/C=C/C(=O)NCCc1ccccc1
<RX_1>CCc1ccc(-c2cnc(N)cn2)c(F)c1Oc1nccc(N)n1
<RX_7>COc1nc(/C=C\[C@H]2CCC(=O)N2)ccc1Cl
<RX_3>N#Cc1cncc(-c2ccc3c(c2)C2(COC(N)=N2)[C@H]2CC(=O)CC[C@@H]2O3)c1
<RX_2>CC(C)NC(=O)c1cnc(OCc2conc2-c2ccccn2)cn1
<RX_1>CC(C)COc1ccc(CN2C(=O)CC3(CCN(C(=O)OC(C)(C)C)CC3)N2Cc2ccc(F)cc2)cc1
<RX_1>Cc1cc(OC/C=C/c2ccc(F)cc2)c(C)c(C)c1NC=O
<RX_2>C=CC(=O)Nc1ccc(Oc2nc(Nc3ccc(N4CCN(C)CC4)cc3)ncc2Cl)cc1
<RX_1>CC(=O)N(C)c1ccc2c(c1)CCCC2=O
<RX_9>NC(=O)c1c[nH]c2cc([N+](=O)[O-])ccc12
<RX_2>C=C(C)C(=O)OC1CCN(C(=O)/C=C/c2ccc(OC)cc2)CC1
<RX_1>COCc1cc(N)ccc1F
<RX_2>CCCCc1nc2c(N)nc3cccnc3c2n1CCCCNC(=O)c1cccnc1
<RX_9>OB(O)C1=C(c2cc(C(F)(F)F)ccc2OCc2ccccc2)CCCC1
<RX_7>O=S(=O)(NC(CO)CCC(F)(F)F)c1ccc(Cl)s1
<RX_1>CCNc1nc(C(F)(F)F)c(C(=O)NC(C#N)c2cccs2)s1
<RX_6>CC(=O)Nc1nc(N(C(C)=O)C(C)=O)c(CCC=O)c(=O)[nH]1
<RX_2>CCCCOC(=O)CCC(=O)N[C@@H](CC(=O)NS(C)(=O)=O)Cc1ccc(-c2cccc(Cl)c2)cc1
<RX_2>CC(=O)N(C)c1ccc(NC(=O)N2CCN(c3nc(-c4ccccc4)ns3)CC2)cn1
<RX_4>CCOC(=O)Cn1cc(C(=O)O)nn1
<RX_3>O=C1Nc2ccc(F)cc2C1=Cc1[nH]cc2c1CCNC2=O
<RX_6>CCOC(=O)[C@H]1CN(CCc2ccc(OC)c(OC)c2)CC[C@@H]1N
<RX_3>CCc1ccc(O)c(-c2cccnc2)c1
<RX_1>O=[N+]([O-])c1ccc(OCC(F)(F)F)cc1
<RX_3>CNC(=O)c1c(-c2ccc(F)cc2)oc2cc(-c3c(C)noc3C)c3c(c12)CC(C)O3
<RX_1>NC(=O)c1ccc(OC2CNCc3ccoc32)c(Cl)c1
<RX_1>CC(C)(C)OC(=O)N1CCCC(COc2cccc(Br)c2)C1
<RX_1>CCOc1ccc2c(c1)[C@]13CCN(C(=O)C4CC4)[C@H](C2)[C@@H]1CCOC3
<RX_2>COc1ccc2nc(NC(=O)N3CCN(c4ccccc4C)CC3)c(OC)nc2c1
<RX_1>O=C1c2ccccc2C(=O)c2c(NCCCCCO)cccc21
<RX_2>CC1=NN(CC(=O)N2CCC(c3nc(C4=NOC(c5c(F)cccc5F)C4)cs3)CC2)C(C)C1
<RX_2>CN(C)CC1(F)CN(C(=O)/C=C\n2cnc(-c3cc(C(F)(F)F)cc(C(F)(F)F)c3)n2)C1
<RX_1>CC(C)c1cc(Nc2cc(NC(=O)c3c(Cl)cccc3Cl)ccn2)nc(N2CCN(S(C)(=O)=O)CC2)n1
<RX_1>N#Cc1cc(COc2cc3n(c(=O)n2)CCN3C2CC2)ccc1Oc1cccc(C(F)(F)F)c1
<RX_2>CC(C)[C@@H](Nc1ccc(C(F)(F)F)cc1Cl)C(=O)O[C@H](C#N)c1cccc(Oc2ccccc2)c1
<RX_2>CCOC(=O)N[C@H](C(=O)NN(Cc1ccc(-c2cncs2)cc1)C[C@H](O)[C@H](Cc1ccccc1)NC(=O)[C@@H](NC(=O)OC)C(C)(C)C)C(C)C
<RX_6>N[C@@H]1CCN(Cc2ccccc2)C[C@H]1O
<RX_2>CCc1sc(C(=O)CCc2cc(C)c(OCCOS(C)(=O)=O)c(C)c2)c2c1CC(C)(C)CC2
<RX_1>CC(C)(C)OC(=O)COc1cccc(CNCc2ccc(-c3ccccn3)cc2)c1
<RX_6>CONC(=O)N(Cc1ccsc1)C1CCN(CCCN)CC1
<RX_1>CCOC(=O)CSCc1cc(-c2ccc(C(F)(F)F)cc2)ccc1[N+](=O)[O-]
<RX_1>COc1cc2ncc(C#N)c(Oc3ccc([N+](=O)[O-])cc3F)c2cc1OC
<RX_2>CCN1CC(C)(C)OC(=O)C1C(C)(C)C(=O)Nc1ccc(C(C)C)cc1
<RX_1>CC(C)(C)OC(=O)CN1C(=O)[C@@H](N[C@@H](CCC2CCCCC2)C(=O)OCc2ccccc2)COc2ccccc21
<RX_6>CC(C)(C)OC(=O)NCCCN(CCCCN(CCCN(CCCN)C(=O)OC(C)(C)C)C(=O)OC(C)(C)C)C(=O)OC(C)(C)C
<RX_3>Cc1ccc(C(C)C)c(N2C(=O)C(C(C)(C)O)S/C2=N\C(=O)NCCc2ccc(-c3ncn(-c4ccc(OC(F)(F)F)cc4)n3)cc2)c1
<RX_2>CC1(C)OB(c2cc(F)c(NC(=O)Nc3cc(C(F)(F)F)ccc3F)c(F)c2)OC1(C)C
<RX_2>COc1cccc(C2(O)CCCN(C(=O)c3ccc([N+](=O)[O-])cc3)C2)c1
<RX_6>Cc1ccc([C@@H]2CCCN(C(=O)c3sc(-c4ccc(C(F)(F)F)cc4)nc3C)C2)cc1OCC(=O)O
<RX_1>COC(=O)[C@@H]1[C@H](c2ccccc2)[C@H]1c1ccc(N2CCN(C)CC2)cc1
<RX_6>C[C@H]1CN(C(=O)COc2ccc(Cl)cc2CNS(=O)(=O)CCN)[C@H](C)CN1Cc1ccc(F)cc1
<RX_2>CCn1ncc2c(NC3CCOCC3)c(C(=O)NC(C)(C)CO)cnc21
<RX_3>Cc1cc(-c2ccc(F)c(F)c2)c2c(c1)cc1n2CCCNC1=O
<RX_2>CCC(CC)(Oc1ccc(Cl)cc1C1CC(=O)NC(c2cc(F)ccc2C)C12C(=O)N(C(=O)OCCOC)c1cc(Cl)ccc12)C(=O)NS(C)(=O)=O
<RX_7>Oc1ccc(C2CCCCC2)nc1
<RX_8>N#CCCn1c(CCC=O)nc2ccccc21
<RX_2>Cc1nc2sccn2c1C(=O)N[C@@H]1CCCN(C(=O)c2ccccc2-c2cccc(Cl)c2)C1
<RX_3>CCCCCCC(C)(C)c1ccc(-c2cc(Cl)cc(Cl)c2)c(O)c1
<RX_9>CC(C)COC1=CC(=O)C(Cc2cccc(CCN=[N+]=[N-])c2)C1
<RX_7>CCOc1cc2c(cc1/C(C)=C(/F)CO)C(c1ccccc1)=CC(C)(C)O2
<RX_7>OC1CCC(c2cccc(F)c2)CC1
<RX_1>CN(CCCCCCC1=C(c2ccc(F)cc2)CCCc2c1ccc(O)c2F)CCCS(=O)CCCC(F)(F)C(F)(F)F
<RX_6>Cc1cc2c(cc1Br)[nH]c(=O)n2C1CCNCC1
<RX_9>CC(C)(C)c1ccc(OCCOCCOCCN)cc1
<RX_1>CC(=O)N1CC2CCC(C1)N2Cc1coc2cc(Oc3nc4ncccc4s3)ccc12
<RX_2>COc1ccc(COc2cn(C)c3ccc(C(=O)NCCN4CCCC4)cc3c2=O)cc1
<RX_1>CCOC(=O)c1ccc(Oc2ccccc2)cc1C
<RX_3>Cc1ccccc1Cc1cccc(NC(=O)C2(c3ccc4c(c3)OCO4)CC2)n1
<RX_2>COc1ccc2c(c1OC)CCN(C(=O)c1nc(-c3ccc(F)cc3)nc3ccccc13)C2
<RX_3>Cc1nc(CN2C(=O)S/C(=C\c3ccc4c(c3)nnn4Cc3ccc(Cl)cc3C(F)(F)F)C2=O)n[nH]1
<RX_3>COc1cc2nccc(Oc3ccc(C)nc3-c3nccs3)c2cc1OC
<RX_1>COc1cnc(-n2cc(Cl)cn2)c2[nH]ccc12
<RX_7>C[C@@H](c1ccccc1)N1CC[C@@H](C2(NC(=O)OC(C)(C)C)CC2)C1
<RX_9>NC(=O)c1cc([N+](=O)[O-])c(N(CCCl)CCCl)c([N+](=O)[O-])c1
<RX_6>O=C(O)CCCc1ccc(O)cc1
<RX_2>COc1cc(C(=O)N[C@@H](Cc2ccccc2)[C@@H](O)C[C@@H](C)C(=O)NC2CC3CCC2C3)cc(S(C)(=O)=O)c1
<RX_3>COC(=O)c1ccc(-c2nn(C3CCCCO3)c3cccnc23)c(F)c1
<RX_3>CS(=O)(=O)N1CCC(CC(=O)Nc2ccc(-c3cc(F)cc(F)c3)nc2)CC1
<RX_1>CCOC(=O)c1cc(C#N)c(N2CCC(C)(C(=O)O)CC2)nc1C
<RX_1>CCOC(CNc1ccc(OC2CCCC2)cc1)OCC
<RX_6>CC(C)[Si](O[C@@H]([C@H](C)O)[C@H](COC[C@@H](NC(=O)OC(C)(C)C)C(=O)O)Cc1ccccc1)(C(C)C)C(C)C
<RX_7>CCOC(=O)C[C@H](O)/C=C/c1c(-c2ccc(F)cc2)c2ccccc2n1C(C)C
<RX_7>COC(C)(C)CCc1ccc2c(c1)[C@]1(COC(N)=N1)c1cc(-c3cncnc3)ccc1O2
<RX_2>O=C(CCl)NCCc1ccccc1
<RX_6>O=C(O)C(F)(F)F
<RX_1>CC(C)(C)CC(C)(C)N=Cc1cc(C(C)(C)C)c(O)c(C(C)(C)C)c1
<RX_6>O=C(CCC1CCCC1)Nc1c(Cl)ccc2nc(N3CC[C@H](NCCO)C3)ccc12
<RX_7>Cc1ccc(CNc2ccc3c(CO)cccc3n2)o1
<RX_3>O=Cc1cc(O)ccc1-c1cccc(-n2c(=O)n([C@H]3CC[C@@H](NC(=O)c4cn5cc(F)ccc5n4)CC3)c(=O)c3cc(F)cnc32)c1
<RX_6>CN1Cc2c(Cl)cc(Cl)cc2C(c2cccc(NC(=O)CCOCCOCCOCCN)c2)C1
<RX_1>CCCOc1ccc2[nH]c(C(N)=O)c(S(=O)(=O)N3CCOCC3)c2c1
<RX_9>Nc1nc(Cl)ccc1[N+](=O)[O-]
<RX_1>CCOc1ccc2c(c1)CCc1c(CC3CCCN(C(=O)OC(C)(C)C)C3=O)ncn1-2
<RX_3>Cc1cc(-c2ccc(Cl)cc2)cn2c(C#Cc3cncc(S(N)(=O)=O)c3)cnc12
<RX_6>O=C(O)COc1cccc2c1OCC2CCO
<RX_2>COc1cc(-n2nc(-c3c(Cl)cccc3Cl)[nH]c2=O)ccc1C(=O)Nc1cc(C(F)(F)F)ccc1F
<RX_1>CC1CCC(C)C1OC(=O)C1(NC(=O)OC(C)(C)C)CC1
<RX_6>CC(C)C(O)c1ccc(C(=O)CCCCl)cc1
<RX_1>CNc1ccc([N+](=O)[O-])cc1F
<RX_8>CS(=O)c1ccccc1C1CCN(C(=O)OCc2ccccc2)CC1
<RX_1>OC(c1ccccc1)(c1ccccc1)C12CC[N+](CCCOc3cccc(Cl)c3)(CC1)C2
<RX_9>Cc1ccnc(Cl)c1C(N)=O
<RX_2>COc1ccc(-c2[nH]nc(C)c2NC(=O)c2ccccc2)cc1
<RX_7>NCc1ccc(OCC(F)(F)F)c(F)c1
<RX_1>COC(=O)c1ccc2c(N=CC(O)(CC(C)(C)c3ccc(Cl)c4c3OCO4)C(F)(F)F)cccc2n1
<RX_2>CN(C)CC1CCN(C(=O)[C@@H](Cc2ccccc2)N(C)C(=O)[C@@H](Cc2ccc3ccccc3c2)N(C)C(=O)/C=C/CC(C)(C)NC(=O)OC(C)(C)C)CC1
<RX_9>CC(C)OC(=O)[C@H](OCc1ccccc1)C(C)(C)COS(=O)(=O)CCCN=[N+]=[N-]
<RX_2>COC(=O)c1ccc(S(=O)(=O)N2CCCc3ccccc32)o1
<RX_2>CC1(C)OB(c2ccc(NC(=O)Nc3ccccc3)nc2)OC1(C)C
<RX_9>O=C(NCc1cccnc1)c1ccc2n1Cc1ccccc1N(C(=O)c1ccc(-c3ccccc3/C=N/O)cc1)C2
<RX_1>CCCCCCCC(Sc1ccc(CCC)cc1)C(=O)OCC
<RX_9>CCC(C)(C)c1nc2cc(S(=O)(=O)n3cc(C(N)=O)cn3)ccc2n1CC1CCOCC1
<RX_1>CC(C)(C)OC(=O)N1CCC(Oc2ccc3c(-c4c(-c5ccccn5)nn5c4CCC5)ccnc3c2)CC1
<RX_3>O=Cc1c(F)ccc(I)c1Cl
<RX_1>COc1cc(C)cc(C)c1-c1cccc2c(N(CC3CCOCC3)CC3CC3)c(OC)nn12
<RX_1>CCN(C(=O)OCc1ccccc1)[C@H]1Cc2ccc(N=C(c3ccccc3)c3ccccc3)cc2C1
<RX_6>COC(=O)CCCCCCCCC(=O)c1cc(C)ccc1O
<RX_4>Cc1cccc2[nH]c([C@@H]3CCCN(C(=O)OC(C)(C)C)C3)nc12
<RX_7>OCC1=C(c2cccc3ccc(Cl)cc23)N2CCN=C2S1
<RX_2>CC(C)OC(=O)N1CCC(CNc2ncc(-c3ccc(S(C)(=O)=O)cc3)cn2)CC1
<RX_4>Cn1c(CCCC2CCNCC2)nc2ccccc21
<RX_1>Cc1cccc(-n2c(-c3ccc4ncnn4c3)c(C)n(Cc3cccc([N+](=O)[O-])c3)c2=O)c1
<RX_1>COC(=O)CP(C)(=O)OCc1ccccc1
<RX_2>CCC(=O)[O-]
<RX_6>Nc1cc(-n2cccc2)cc(-n2cnc3cc(-c4cnco4)ccc32)c1
<RX_8>CC(=O)OCc1cc(C=O)c(N2C[C@H](C)O[C@H](C)C2)c(F)c1F
<RX_2>CC(C)(C)OC(=O)N1CCC(CN(c2ccccc2)S(C)(=O)=O)CC1
<RX_1>O=C(O)Cc1c(C(=O)c2ccccc2-c2ccccc2)n(CC2CC2)c2ccccc12
<RX_2>CC(=O)NNC(=O)c1cnc2[nH]ccc2c1N1CCN(C(=O)OC(C)(C)C)CC1
<RX_1>Cc1c(Cn2cnc3c(Br)cc([N+](=O)[O-])cc32)cccc1C(F)(F)F
<RX_3>CCOC(=O)c1c(C)[nH]c(C=C2C(=O)Nc3cccc(-c4ccc(Cl)cc4)c32)c1CCCN1CCN(C)CC1
<RX_2>Cc1csc2nc(C(=O)NCc3cccc(CNC(=O)c4ncn(C(c5ccccc5)(c5ccccc5)c5ccccc5)n4)c3)[nH]c(=O)c12
<RX_2>C=C(Cl)CC1(C(=O)N[C@@H](Cc2ccc(-c3ccccc3)cc2)C(=O)N(C)Cc2ccco2)CCCC1
<RX_1>Cn1nc(C2CCN(C(=O)OC(C)(C)C)CC2)c2sccc21
<RX_1>CCOc1cc(-c2ccccn2)nc(-c2ccccn2)c1
<RX_3>N#Cc1cccc(-c2ccc(-c3ccccn3)o2)c1
<RX_3>COc1cc(Nc2nc3n(n2)CC=CCC3c2ccc(F)cc2)ccc1-n1cnc(Cl)c1
<RX_3>Clc1ncnc2cc(-c3cnn(CCN4CCOCC4)c3)sc12
<RX_7>Cc1oc2c(C)c(C)c(NCc3ccc(F)cc3)c(C)c2c1-c1ccccc1
<RX_1>c1ccc(-c2ccc3c(c2)c2cc(-c4ccccc4)ccc2n3-c2ccc(-c3nc4ccccc4nc3-c3ccccc3)cc2)cc1
<RX_2>N#Cc1ccc(N2CCC(C(=O)Nc3cccc(-c4noc(C(F)(F)F)n4)c3)C2)nc1
<RX_3>COC(=O)c1ccc(C#CCNC(=O)OC(C)(C)C)s1
<RX_7>COC(=O)c1ccc(OCC(CO)C(C)C)cc1
<RX_2>CCOC(=O)c1ccc(NC(=O)c2ccccc2C)cc1
<RX_6>O=C(Nc1ccc(F)cn1)[C@H](CN1CC(O)C1)Oc1ncnc2c1cnn2-c1ccccc1Cl
<RX_4>COc1ccc(-c2csc(N)n2)cc1
<RX_2>CN(CC(=O)N(Cc1ccc(C2CCCCC2)cc1)c1ccc(C(=O)OCc2ccccc2)c(OCc2ccccc2)c1)S(=O)(=O)c1ccc(C#N)cc1
<RX_3>CNC(=O)C(C#N)=Cc1ccc2cn[nH]c2c1
<RX_2>C#CC(=O)OC1CCN(C)C(=O)N1c1nnc(C2CC2)s1
<RX_2>COc1c(C(=O)NN2CCOCC2)nn(-c2ccccc2Cl)c1-c1ccc(Cl)cc1
<RX_1>CN1CCN(Cc2cccc([N+](=O)[O-])c2)CC1
<RX_2>COC(=O)c1ncccc1-c1ccc(Cl)c(C(=O)NCC2(O)CCCCCC2)c1
<RX_1>Clc1ccc2c(c1)CN(Cc1ccccn1)Cc1nnc([C@H]3CC[C@H](c4ccccc4)CC3)n1-2
<RX_7>Nc1ccc(Oc2ccnc(NC(=O)N3CCC(CN4CCCC4)CC3)c2)c(F)c1
<RX_2>CCN(CC)C(=O)Oc1c(C)n(C)ccc1=O
<RX_2>COc1ccc(S(=O)(=O)N2C[C@H](C)N(S(=O)(=O)c3ccc(OC)c(OC)c3)C[C@@H]2C)cc1F
<RX_1>COC(=O)[C@@H]1CCCCC[C@@H]1NCCC(C)C
<RX_1>CCCOc1ccc2c(CCC3CCN(Cc4ccccc4)CC3)noc2c1CN(C)C
<RX_6>CC(=O)NCc1cccc2c1C1(CCNCC1)CN2c1ncnc2c1[C@H](C)C[C@H]2O
<RX_6>O=C1NS(=O)(=O)c2cccc(O)c21
<RX_1>COc1ccccc1-c1n[nH]c2nc(NCCCN(C)C)ncc12
<RX_7>NCc1cc(N)cc(Cl)c1
<RX_6>CNCCCc1ccc(F)cc1
<RX_7>Cc1c(O)cc2cc(C(=O)CN3CCOCC3)oc2c1C
<RX_2>CC(=O)N(C)CCN(C)C
<RX_1>CC(C)(C)c1cc(SCCCCOc2ccc3c(c2)C(C)(C)OC(=O)N3)cc(C(C)(C)C)c1O
<RX_6>O=Cc1ccncc1N1CCN(c2ccc3ncsc3c2)C1=O
<RX_1>O=C(c1cnc(OC2CN3CCC2CC3)nc1C(F)(F)F)N1CCS(=O)(=O)CC1
<RX_1>C=CCOc1cccc(Cl)c1Cl
<RX_1>Cn1c2c(ccc1=O)C(NCCc1ccc(Cl)cc1)CCC2
<RX_3>CCOC(=O)C(C#N)=C(C)CC(C)CC(C)C
<RX_3>COc1ccc(-c2ccc3c(c2)/C(=C/c2[nH]c4c(c2C)C(=O)N(CCN2CCCCC2)CCC4)C(=O)N3)cc1
<RX_2>O=C(NCc1cn(-c2ccccc2)c2cc(Cl)ccc2c1=O)c1cccc(F)c1F
<RX_2>CC(C)C(=O)C(Cc1ccccc1)NC(=O)NC1C2CC3CC(C2)CC1C3
<RX_1>c1ccc(CN2CCC(NC3CCOCC3)CC2)cc1
<RX_6>CNC(=O)Nc1cc(CNc2ccccc2C(=O)Nc2ccc3nn(CCO)cc3c2)ccn1
<RX_1>CCCOc1ccc(F)cc1[N+](=O)[O-]
<RX_3>Brc1cccc(-c2ccccn2)c1
<RX_1>CCn1ccc2c1C(=O)N(c1cnccc1C)CC2
<RX_9>CC(C)(C)OC(=O)NC1(c2ccc(-c3nc4ccc(NN)nc4cc3-c3ccccc3)cc2)CCC1
<RX_6>CCCCC(=O)N(Cc1ccc(-c2ccccc2-c2nnn[nH]2)cc1)[C@@H]1CCCC[C@@H]1C(=O)O
<RX_6>COc1cc(OC)c2c(=O)[nH]c(-c3cc(C)c(OCCN)c(C)c3)nc2n1
<RX_3>CCN(CC)C(=O)COc1ccc(C(=O)CCl)cc1
<RX_1>Oc1ccccc1OCCC[N+]12CCC(C(O)(c3ccccc3)c3ccccc3)(CC1)C2
<RX_2>CC1CC(NS(=O)(=O)C2CC2)CC1c1cnc2cnc3c(ccn3COCC[Si](C)(C)C)n12
<RX_7>NCc1c(N)nc2c(c1-c1ccc(Cl)cc1Cl)CCc1ccccc1-2
<RX_6>O=C(O)C(C(O)CCOCc1ccccc1)N(Cc1ccccc1)Cc1ccccc1
<RX_1>O=[N+]([O-])c1cc(N2CCSCC2)cnc1N1CCOCC1
<RX_1>CCOC(=O)C(C)Oc1ccc(Oc2nc3ccc(Cl)cc3cc2[N+](=O)[O-])cc1
<RX_7>CC(C)(C)OC(=O)NC1CCN(CC(O)c2coc3ccccc23)CC1
<RX_6>Fc1cncc(-c2ccc3c(c2)CCN3)c1
<RX_1>C=CCN1CCCCC1
<RX_1>CC1(C)Cc2c(c(N3CCOCC3)nc3oc4c(NCCN5CCOCC5)ncnc4c23)CO1
<RX_2>CCCCCCCC[C@@H](Br)C(=O)Nc1c(SC)ccc2ncccc12
<RX_1>CNC(=O)c1cccc(F)c1Nc1nc(Nc2ccc3c(c2)NC(=O)C(NC(=O)OC)CC3(C)C)ncc1Cl
<RX_3>CCCc1cc2cc(OC)ccc2c(OCOC)c1-c1ccc(F)cc1
<RX_2>Cc1cc2c3c(ccn2n1)CCC3CCNC(=O)C1CC1
<RX_3>O=C1CCCOc2ccccc21
<RX_2>CC(C)(C)OC(=O)NC[C@H]1CC[C@H](CNC(=O)c2c(N)sc3ccccc23)CC1
<RX_6>CCCOc1cc(C(F)(F)F)ccc1C=CC(=O)O
<RX_1>COC(=O)c1ccc(C)nc1-n1ccc(C)n1
<RX_2>Cc1c(C(=O)NN2CCCCC2)nc(-c2ccc(Cl)cc2Cl)n1-c1ccc(OS(=O)(=O)CCCC(F)(F)F)cc1
<RX_1>CC(C)(C)OC(=O)CN1CC(c2cccs2)SCC(NC(CCc2ccccc2)C(=O)OCc2ccccc2)C1=O
<RX_6>O=C(O)c1ccc(CN(CC2CCOCC2)S(=O)(=O)c2ccc(Cl)cc2)cc1
<RX_6>c1ccc(-c2nsc(N3CCNCC3)n2)cc1
<RX_9>CO/N=C1/C[C@@H](C#N)N(C(=O)c2ccc(-c3ccccc3)cc2)C1
<RX_3>CCOC(=O)C#Cc1ccc(OC)c(F)c1
<RX_9>O=[N+]([O-])c1c[nH]c(Cl)n1
<RX_3>CCCc1ccc(C#Cc2ccc(C#N)c(F)c2)cc1
<RX_2>N#Cc1cccc(S(=O)(=O)Nc2ccc(Cl)cc2C(=O)c2ccncc2)c1
<RX_1>COC(=O)c1cccnc1N1CCCN(C[C@H]2COc3ccccc3O2)CC1
<RX_1>CC(C)(C)OC(=O)N1CCC[C@@H]2CN(c3cc(Cl)nc(N)n3)C[C@@H]21
<RX_6>COC(=O)C(=O)Nc1cccc(OCCCOc2ccc(C(C)=O)c(O)c2CCC(F)(F)F)c1
<RX_3>C/C(=C\c1ccncc1)c1ccc2c(c1)C(C)(C)CCC2(C)C
<RX_1>O=[N+]([O-])c1ccc(NCCc2ccccc2)cc1
<RX_2>CC(C)(C)OC(=O)c1ccc(CBr)cc1
<RX_2>CCOC(=O)Nc1cc(C(=O)NC(C)C)c(Cl)cc1F
<RX_7>COc1ccc(C2(CN)CC2CO)cc1
<RX_1>COC(=O)Cc1cc(Br)c(Oc2cc(C(C)C)c(OC)cc2C(Oc2ccc(F)cc2F)c2ccccc2C)c(Br)c1
<RX_8>CCC(=O)NCc1ccc(Cl)c(C=O)c1
<RX_1>CCOC(=O)c1ccc(-n2cc(CC(C)C)c3ccc(Cl)cc32)s1
<RX_8>O=Cc1cc2n(n1)-c1ccc(Cl)cc1C(c1ccccc1)NC2=O
<RX_6>O=C(O)CCCOc1c(-c2csc(C(=O)N3CCC(Cc4ccccc4)CC3)n2)cc(Br)c(O)c1Br
<RX_2>Cn1cc(-c2ccccc2)nc1CCNC(=O)c1c(C(=O)N2CCC2)nnn1C
<RX_1>COC(=O)CCSc1cccc(C)c1
<RX_2>CCn1ncc2c(NC3CCOCC3)c(CNC(=O)c3ccc(C(F)(F)F)nc3)c(C)nc21
<RX_7>Nc1ccc(Oc2ncnc3[nH]ccc23)c(F)c1
<RX_7>Cc1c(-c2ccn(C[C@H](C)NC(=O)c3cc(C(C)O)n[nH]3)n2)ccc(C#N)c1Cl
<RX_2>O=C(Nc1cc(Cl)cc(Cl)c1)c1cc(F)ccc1O
<RX_2>CCn1nnc2c(N3CCOCC3)nc(-c3ccc(NC(=O)Nc4ccc(C(=O)NCCN(C)C)cc4)cc3)nc21
<RX_2>CCOC(=O)c1cc2ccc(Cl)c(NS(=O)(=O)c3cccs3)c2[nH]1
<RX_5>C[C@@H](O)CNC(=O)OC(C)(C)C
<RX_2>Cc1nnc2sc(C(=O)NCc3ccc(OCF)cc3)c(N)c2c1C
<RX_2>Cc1nc(NNC(=O)[C@H](CC2CCCC2)CN(C=O)OCc2ccccc2)c(F)c(N2CCN(C)C[C@@H]2C)n1
<RX_7>CCOC(=O)COc1cccc(C2CCCCC2Cc2nc(-c3ccccc3)c(-c3ccccc3)o2)c1
<RX_6>Cc1c(NS(=O)(=O)N2CC[C@@H](O)[C@@]2(C)C(=O)O)ccc(C#N)c1Cl
<RX_2>C[C@H](OC1CCCCO1)C(C)(C)c1cc(NC(=O)C(C)(C)SCC[C@H]2CCOC2)on1
<RX_9>Cc1nc(NN)c(F)c(N2CCN3CCOC[C@@H]3C2)n1
<RX_1>CCCCCCCCC/C=C1\SC(=O)N(CC(=O)OCC)C1=O
<RX_2>Cc1nc(-n2cnn(CCOc3ccc(F)cc3)c2=O)sc1C(=O)NCc1cccnc1
<RX_2>Cc1ccc(S(=O)(=O)N2CCC[C@H]2c2ccc(F)cc2)cc1
<RX_5>COc1ccc(CN(C(=O)OC(C)(C)C)c2ccc(C=O)c(F)n2)cc1
<RX_1>CNc1ccc(OC(F)(F)F)cc1[N+](=O)[O-]
<RX_2>CCOC(=O)c1cc(C#N)c(N2CCC(C(=O)NS(=O)(=O)Cc3ccc(C(C)(C)C)cc3)CC2)nc1CN1CCCCC1=O
<RX_3>CCNC(=O)Nc1cc(-c2nc(C(F)(F)F)cs2)c(-c2ccc3c(c2)c(=O)c(C(=O)OCC)cn3C(CC)CO)cn1
<RX_6>COc1ccc2cc(I)c([NH3+])cc2c1
<RX_9>Oc1ccc2ccccc2c1-c1cccc2ccccc12
<RX_2>CCOC(=O)CCN(C(=O)Cc1ccc(Cl)c(Cl)c1)c1ccccc1
<RX_6>Cc1c(-c2ccccc2)c(C2CCC(O)C2)n2c(nc3ccccc32)c1C#N
<RX_2>N#CCCN(C(=O)Oc1cccc(NC(=O)C2CC2)c1)c1ccccc1
<RX_2>Cc1c(-c2ccc(C(N)=O)c3[nH]c4c(c23)CN(S(C)(=O)=O)CC4)cccc1-n1cnc2ccccc2c1=O
<RX_3>NS(=O)(=O)c1cc(C#Cc2cnn3c(C(F)(F)F)cc(-c4ccc(Cl)c(Cl)c4)nc23)c(F)cc1F
<RX_3>O=C1NCCn2c1cc1cc(F)cc(-c3ccc(F)c(F)c3)c12
<RX_2>N#Cc1ccc(C(=O)Nc2c(Cl)cc(C(F)(C(F)(F)F)C(F)(F)C(F)(F)F)cc2Br)cc1[N+](=O)[O-]
<RX_2>O=S(=O)(Nc1ccc(O)cc1)c1ccccc1
<RX_6>CN(C)CCN(Cc1ccc(C(=O)Nc2cscc2N)nc1)C(=O)Nc1ccc2c(c1)OCCO2
<RX_6>Cc1ccc(C(C)(C)C(=O)c2cnn3c2NC(c2ccccc2)CC3(C)C)cc1
<RX_1>COc1cc(COC2CN(C(=O)OC(C)(C)C)CCC2c2ccc(OCc3cccc(C#N)c3)cc2)c(OC)c2ccccc12
<RX_6>CC1(C)CC(C)(C)c2ccc(C(=O)Oc3ccc(C(=O)O)cc3)cc2O1
<RX_2>CCC(NC(=O)Cc1ccccc1O)C(=O)OCC(C)C
<RX_3>Cn1nc(C(F)(F)F)cc1-c1cnc(N)s1
<RX_7>OCc1cc(F)ccc1Sc1ccccc1
<RX_1>C[Si](C)(C)CCOCn1cc(C(=O)N[C@@H](C(=O)N2CC(C#N)C2)C2CC2)c2nc(-c3cc4nccc(OCC(F)(F)F)c4s3)cnc21
<RX_1>OCc1c(F)cc(OCC2CC2)cc1F
<RX_1>Cc1ncccc1-c1ccn(CCCCCl)c(=O)n1
<RX_2>O=C(O)C(F)(F)F
<RX_2>COCCOc1ccc(C(=O)Nc2sc(Nc3ccnc(F)c3)nc2C(N)=O)cc1[N+](=O)[O-]
<RX_3>Cc1ccccc1-c1nc2c(C)cccc2cc1C=O
<RX_1>CCCC[Sn](CCCC)(CCCC)c1cc(C(=O)NC)ccn1
<RX_3>COc1ccc(C(O)C(C)C)cc1-c1ccc(F)cc1
<RX_6>Cc1nc2c3c(nn2c(C)c1Cl)CN(C(=O)c1ccc(F)cc1O[C@@H]1CCN[C@@H](C(F)(F)F)C1)C3
<RX_1>C=CCc1cccc([N+](=O)[O-])c1OCC#CC
<RX_1>O=C1c2ccccc2C(=O)N1CCCCN1CCN2c3ccccc3Cc3ccccc3[C@@H]2C1
<RX_2>O=C1NCC(C(F)(F)F)C(=O)N1Cc1ccccc1
<RX_6>O=C(O)c1cc(F)c(NS(=O)(=O)c2ccccn2)cc1F
<RX_1>CNC(=O)c1cc(Oc2ccc(N)c(F)c2)ccn1
<RX_6>O=C1CCN(c2ccccn2)CC1
<RX_7>C[C@H](C(=O)O)N(C(=O)OC(C)(C)C)c1ccc(N)cc1
<RX_6>Cc1cc(-c2ccc(C(F)(F)F)cc2)c(C(=O)O)c(C)n1
<RX_2>CC(C)S(=O)(=O)NCCOc1ccc(C2=CCCC2NS(=O)(=O)C(C)C)cc1
<RX_2>CN(N)C(=S)Nc1ccc([N+](=O)[O-])cc1Cl
<RX_2>COC(=O)CC(=O)Nc1ccc(NS(C)(=O)=O)cc1S(N)(=O)=O
<RX_1>N#C[C@@]1(C2CC2)CCN(c2ccnc(Nc3cnn(C4(CO)CCC4)c3)n2)C1=O
<RX_7>OCC=Cc1ccccc1
<RX_2>COCCN1CCN(c2ccc3ncn(-c4cc(C(=O)Nc5ccon5)ccc4C)c(=O)c3c2)CC1
<RX_8>CC(=O)NC1CCN(C(=O)OCc2ccccc2)CCC1=O
<RX_1>CCCCC(CC)COC(=O)CCSc1ccc2c(ccc3ncnn32)c1
<RX_6>NCCn1cc(C(c2ccccc2)c2ccccc2)ccc1=O
<RX_8>CC(C)(C)[Si](C)(C)N1C(=O)[C@@H]2[C@H]1C(=O)CN2C(=O)OCc1ccccc1
<RX_4>CCCCCCCCCCCCN1C(=O)C=CC1=O
<RX_1>CCc1cc(Cl)c2c(c1)[C@H]1CN(C)C[C@@H]1NC2=O
<RX_8>COc1ccccc1C(=O)c1cc2c(N)nc(-c3cccc(OC(F)(F)F)c3)nc2s1
<RX_3>CC(C)(C)c1ccc(NC(=O)c2ccc(-c3ccccc3Cl)cn2)cc1
<RX_2>C=CC1CC1(NC(=O)C1CC(OC(=O)c2ccc([N+](=O)[O-])cc2)CN1C(=O)OC(C)(C)C)C(=O)OCC
<RX_2>COc1cc(-c2ccncc2)ccc1C(=O)NC1CCc2ccccc21
<RX_1>CC(C)(C)OC(=O)N1CCC(Oc2ccc([N+](=O)[O-])nc2)CC1
<RX_7>CC(C)(C)OC(=O)n1c(CO)cc2ccc(F)cc21
<RX_6>N#Cc1cc(Oc2c(C(F)(F)F)nc[nH]c2=O)cc(OC(F)F)c1
<RX_3>COc1ccc(-c2nn3c(Cl)cccc3c2C(C)=O)cc1
<RX_2>CCCCCCCCCCCCCCCC(=O)OC[C@H](O)[C@H]1OC(=O)C(OS(=O)(=O)c2ccc(C)cc2)=C1O
<RX_2>CCCCCS(=O)(=O)NC(=O)CCc1cc(C(C)C)nn1Cc1ccc(C(F)(F)F)cc1Cl
<RX_1>CCCN1CCC(c2cccc(S(=O)(=O)C(F)(F)F)c2F)CC1
<RX_3>COc1ccc(-c2ccccn2)nn1
<RX_2>COC(=O)[C@H](CNC(=O)c1sccc1Cl)NC(=O)c1c(C)nc(NCCCc2cccc(O)c2)nc1C
<RX_8>O=CCCc1ccc(F)c(C(F)(F)F)c1
<RX_7>COc1cccc(N)c1C
<RX_1>C[Si](C)(C)CCOCn1cc(I)c2c(OC3CCC3)nc(Cl)nc21
<RX_3>COC(=O)/C(=C\c1ccc(Cl)c(Cl)c1)C(=O)c1ccc(Br)s1
<RX_1>CCOC(=O)C(C)(C)Oc1ccc(OCc2c(COC)nc(-c3ccc(C(F)(F)F)cc3)nc2C2CC2)cc1
<RX_4>FC(F)(F)c1ccc2nc(-c3ccc(-c4ncccc4Cl)cc3)[nH]c2c1
<RX_3>Cc1cccc(-c2ccc([C@H](C)N3CC[C@](CCCO)(c4ccc(F)cc4)OC3=O)cc2)n1
<RX_3>CCOC(=O)c1ccc(/C=C(\C)c2ccc3c(c2)C(C)(C)CC3(C)C)cc1
<RX_6>C1CN2CCOC[C@H]2CN1
<RX_6>Nc1ccccc1Oc1ccc(-c2nnnn2Cc2ccccc2)c(-c2nnnn2Cc2ccccc2)c1
<RX_1>COc1nc(C(F)(F)C(F)(F)F)cc(=O)n1-c1cc(C(=O)OC(C)C)c(Cl)cc1F
<RX_8>COc1ccc(F)c(F)c1C(=O)c1cnc(NC2CCN(S(C)(=O)=O)CC2=O)nc1N
<RX_2>CC(C)c1ccc2c(Nc3cc(C(=O)NC(C)c4cccnc4)ccc3Sc3ccc(NC(=O)OC(C)(C)C)cc3)ncnc2n1
<RX_1>CCO[Si](OCC)(OCC)C(C)[N+](C)(C)Cc1ccccc1
<RX_1>CCOC(C)OCCI
<RX_6>CO[C@H]1CCC[C@@H](Nc2nc(SC)ncc2C(=O)O)C1
<RX_6>CCCC[C@@H](C)C[C@H](O)/C=C/[C@@H]1C(SCCCCCC(=O)O)=CC[C@H]1O
<RX_6>C#CCOc1c(C)cccc1C(=O)NC1(C(=O)O)Cc2ccccc2C1
<RX_7>COc1ccc2c(c1/C=C\CN1CCN(C(=O)OC(C)(C)C)CC1)OCC2=O
<RX_6>O=C(O)C(F)(F)F
<RX_1>CC1(C)OC(=O)Nc2ccc(OCCCCSc3ccccc3)cc21
<RX_9>CC(C)CCC[C@@H](C)[C@H]1CC[C@H]2[C@@H]3CC=C4C[C@H](N)CC[C@]4(C)[C@H]3CC[C@@]21C
<RX_8>O=CC(=C(c1ccc(F)cc1)c1ccc(F)cc1)c1nnn(C(c2ccccc2)(c2ccccc2)c2ccccc2)n1
<RX_2>CS(=O)(=O)OCCCc1ccc(SCc2coc(/C=C/c3ccccc3)n2)cc1
<RX_7>CCOC(=O)C(C)(C)c1ccc(N)cc1
<RX_1>O=S(=O)(c1ccccc1)n1ccc2c(COCC3CCC4(CC3)OCCO4)cccc21
<RX_1>Cc1cc(N)nc(SCc2c(Cl)cncc2Cl)n1
<RX_6>CC(C)(N)CCS(=O)(=O)CCOCCOCCO
<RX_2>O=C(NCc1ccc(Cl)cc1)c1cnc2ccc([N+](=O)[O-])cc2c1O
<RX_6>Nc1c(C(=O)c2cccc(O)c2)cnn1-c1ccc(F)cc1
<RX_6>CC(C)(C)OC(=O)N(CCN)CCN(Cc1ccc(F)cc1)C(=O)OC(C)(C)C
<RX_1>C=CCOc1cc(Oc2ccc(CNc3cccc([N+](=O)[O-])c3C)cc2)cc(C(=O)OC)c1
<RX_7>CCN1C(=O)C(Cc2cccc(CN)c2)N=C(c2ccccc2)c2cc(OC)c(OC)cc21
<RX_2>CCOC(=O)N1CCC2CN(Cc3ccccc3)CC21
<RX_1>COC(=O)C[C@@H]1COc2cc(O[C@@H]3CCc4c(Oc5cc(C)c(C#N)c(C)c5)ccc(F)c43)ccc21
<RX_2>COc1cccc(C(=O)N(Cc2cc(=O)[nH]c3c(F)cccc23)c2cccc(Cl)c2)c1
<RX_1>C=CCOc1ccc(C2CCN(C(=O)OC(C)(C)C)CC2OCc2cc(OC)c3ccccc3c2OC)cc1
<RX_7>Nc1cccc(CN2N=C(c3ccc(Cl)cc3)CSC2=O)c1
<RX_2>O=S(=O)(Nc1ccc(Cl)cc1-c1nccc2ccccc12)c1ccc(-c2cnco2)cc1
<RX_3>COc1c(C(C)C)cc(C=C2C(=O)Nc3cc(O)ccc32)cc1C(C)C
<RX_7>CN1C2CCC1CC(c1c[nH]c3cc(F)ccc13)C2
<RX_9>CNCc1ccc(-c2nc3cccc(C(N)=O)c3o2)cc1
<RX_1>CN1CCN(c2ccccc2-c2ccc(Cn3ccc4ccccc43)cc2)CC1
<RX_1>O=[N+]([O-])c1ccc(Nc2ccccn2)nc1
<RX_3>CCOC(=O)c1cnc2c(C(F)(F)F)cccc2c1-c1cccc(N)c1
<RX_6>N[C@H](CCCO)c1nc(-c2ccccc2)c(-c2ccccc2)o1
<RX_6>N[C@@H]1CCC[C@H](O)CC1
<RX_1>COc1cc2ncn(CCCCl)c(=O)c2cc1OC
<RX_2>CC(C)(C)OC(=O)NCC(=O)Nc1ccc(CO)cc1
<RX_5>CC(C)(C)c1cc(C2SCCS2)cc(C(C)(C)C)c1O
<RX_1>CC(=O)OCC(=O)c1cc2c(s1)CCC1CC(=O)N(c3ccc(C)cc3)N=C21
<RX_1>CN(C)c1cnc(-c2cccc(Cl)c2Cl)c(N)n1
<RX_1>CC(C)(C)[Si](C)(C)O[C@H]1CCN(CC#CCn2ccnc2)C1=O
<RX_2>COc1cccc2c1c(NS(=O)(=O)c1ccc(Cl)s1)nn2Cc1cccc(CNC(C)=O)c1
<RX_1>O=C1OCCN1CCN1CCN(C2Cc3cc(C(F)(F)F)ccc3Sc3ccccc32)CC1
<RX_7>Cc1ccc2n1CCNC2C
<RX_2>CCOC(=O)CCN(C)C(=O)c1ccc(NC(c2oc3ccc(F)cc3c2C)C2CCCCC2)cn1
<RX_2>CNC(=O)C1CCC(c2csc(NC(=N)N)n2)C1
<RX_1>CCCC(=O)C(CC)Sc1cc(C)oc1C
<RX_7>OCc1ccc(SCc2ccccc2)cc1
<RX_7>FC(F)(F)c1ccc([C@@H]2CCCN(C[C@H]3COc4ccccc4O3)C2)cc1
<RX_1>CN1CCN(c2nc(-c3ccc(Br)cc3)cs2)C1=O
<RX_2>CCCc1cc(C(=O)NS(N)(=O)=O)ccc1OC(C(=O)NS(=O)(=O)c1ccc(C(C)C)cc1)c1ccc2c(c1)OCO2
<RX_2>CCCOc1ccc(NC(C)=O)cc1N
<RX_6>COc1ccc(C[C@@H]2CNCCN2C(=O)c2cc(C(F)(F)F)cc(C(F)(F)F)c2)cc1
<RX_1>CC(C)(C)c1ccc(CNCCc2ccc(Cl)c(C(F)(F)F)c2)cc1
<RX_3>Cc1ccc(C)c(-c2cccc(C(=O)Nc3ccc(OCCN4CCOCC4)c4ccccc34)c2)c1
<RX_1>CC(=O)Nc1c(C)c(Cl)cc(C(C)Nc2ncnc3[nH]cnc23)c1-c1cccc(F)c1
<RX_2>O=C(Nc1ccc(Cl)cc1)C1=CCN(c2ncccn2)CC1
<RX_3>COCCOc1cc2c(-c3cccc(Br)c3)cnnc2cc1OC
<RX_1>CCOC(=O)/C=C(\C)Oc1cccc(Br)c1
<RX_2>C[C@H](NC(=O)[C@H]1CC12CCCCC2)C(N)=O
<RX_6>COc1ccc2c(CO)nnc(NC3CCN(Cc4ccc5ccccc5c4)CC3)c2c1
<RX_3>CCOc1ccccc1-c1cc(N)ncn1
<RX_7>Cc1nc2cccc(N)c2c(=O)n1[C@@]1(C)CCC(=O)NC1=O
<RX_6>O=C(O)[C@@H]1C[C@H]1c1ccc(F)cc1Br
<RX_2>O=C(c1ccc(C2(c3ccccc3)SCCS2)cc1)N1CCc2ccoc2C1
<RX_3>Fc1ccc(-c2cn(CCC#Cc3ccccn3)nn2)cc1
<RX_4>CC(C)(OCc1ccc(Cl)cc1)C1(COc2cccc(Cl)n2)CO1
<RX_3>COc1ccc(F)c(Cl)c1[C@@H](C)c1c[nH]c2ncc(-c3cnn(C)c3OC)cc12
<RX_6>CC(C)(C)OC(=O)NOC(C(=O)O)c1ccccc1
<RX_6>CC(C)[Si](O[C@@H]1C[C@H](c2ccncc2NC(=O)c2ccc(F)c(-c3c(F)cccc3F)n2)O[C@H](CO)[C@H]1O[Si](C(C)C)(C(C)C)C(C)C)(C(C)C)C(C)C
<RX_1>Cc1cc([N+](=O)[O-])cnc1OC1CCN(C(=O)OC(C)(C)C)CC1
<RX_2>CN(Cc1ccccc1)C(=O)c1ccc([C@@H]2C[C@H]2NC(=O)OC(C)(C)C)cc1
<RX_2>CS(=O)(=O)OC1CN(c2nc(C(=O)N3CCOCC3)cs2)C1
<RX_1>CCN1CCc2cc(C(=O)Nc3cc(C)n(Cc4cc(Cl)ccc4OCC(C)C)n3)ccc2C1
<RX_4>Nc1nc(-c2ccc(F)cc2)c(CC(=O)O)s1
<RX_1>COc1ccc2cnc(Nc3cc(CN4CCCC4)ccn3)cc2c1
<RX_1>C[C@@H]1C[C@H](NC(=O)OC(C)(C)C)CN(c2ccncc2[N+](=O)[O-])C1
<RX_2>CC(C)N(c1cccc(C(=O)N2CCN3CCC[C@@H]3C2)c1)S(=O)(=O)c1cccc(C(F)(F)F)c1
<RX_2>CC(C)(C)OC(=O)NCCCCCCNS(=O)(=O)c1ccc(Oc2ccccc2)cc1
<RX_6>CC(C(=O)O)c1ccc(CNS(C)(=O)=O)c(F)c1
<RX_1>N#Cc1ccc(CN([C@H]2CCCC[C@H]2C(N)=O)S(=O)(=O)c2ccc(Cl)cc2)cc1
<RX_2>CCOC(=O)CCCCC[N+]1=C(C)C(C)(C)c2cc(Br)ccc21
<RX_7>CC(C)(C)OC(=O)N1CCC(CN)(C(=O)Nc2ccc(F)cn2)CC1
<RX_1>C[C@@H](Nc1nc(Cl)cc2ncn(Cc3ccc(C(F)(F)F)cc3)c12)C1CCC1
<RX_1>CC(C)(C)n1nc(CCCN2CCN(c3ccc(Cl)c(Cl)c3)CC2)cc1-c1ccccc1
<RX_1>CN(C(=O)c1cc(=O)c2ccc(F)cc2o1)C1CCN(Cc2ccc3c(c2)OCO3)CC1
<RX_1>Cc1ccc(C(=O)NC2CC2)cc1-c1ccc2c(cnn2CC2CC2)c1
<RX_9>Cc1ccc(C)c(C#N)c1
<RX_1>CC(C=NO)=NNc1c(Cl)cc(C(F)(F)F)cc1Cl
<RX_1>CC[C@@H]1C[C@H](Nc2ncc(OCCCC#N)c(Cc3cc(C(F)(F)F)cc(C(F)(F)F)c3)n2)c2nc(OC)ccc2N1C(=O)OCC(C)(C)C(=O)OC
<RX_6>Cc1onc(-c2cc(I)ccc2F)c1C(=O)O
<RX_1>O=C(Cn1cnc(OCc2ccccc2)cc1=O)c1ccc(CO)cc1
<RX_6>CCCCN1CC[C@@H](N(C(=O)OC(C)(C)C)c2ccc(/C=C/C(=O)O)cn2)C1
<RX_7>CCOC(=O)C[C@H]1CC[C@H](CN(CC)c2ccc(C(F)(F)F)cc2CO)CC1
<RX_7>CC(C)(C)OC(=O)CCc1ccc(C(F)(F)F)nc1
<RX_1>CC(C)SC(C)(C)CNc1ccccc1NCC(C)(C)S
<RX_2>CCOc1cccc(C(=O)N2C[C@H](O)C[C@H]2C(=O)NCc2ccc(-c3ccccc3)cc2)c1
<RX_1>Cc1ccc(NCCOc2ccccc2)c([N+](=O)[O-])c1
<RX_3>COc1cc2c(cc1N1CCN(C)CC1)C/C(=C\c1cccnc1)C2=O
<RX_6>Cc1cccnc1-c1ccc2c(Nc3ccc(C(C)(C)C)cc3)nc(C(=O)O)nc2n1
<RX_2>CS(=O)(=O)OC1CN(c2ccc([N+](=O)[O-])cc2)C1
<RX_6>C#Cc1cccc(Nc2ncnc3cc(OC)c(OCCCN4CC5CNCC5C4)cc23)c1
<RX_1>O=[N+]([O-])c1cc(F)c(N2CCC3(CC2)OCCO3)c(F)c1
<RX_1>O=C1C(=O)c2ccccc2C2=C1SCC1(CCN(CC3CCCO3)CC1)O2
<RX_1>Nc1ncnc2c1c(-c1cccc(OCc3ccccc3)c1)cn2[C@H]1CC[C@@H](NC(=O)NCCCN2CCOCC2)CC1
<RX_6>CC1Oc2cc(N)c([N+](=O)[O-])cc2O1
<RX_7>O=C(O)c1cc(Br)cc(CO)c1
<RX_1>COc1ccccc1CNc1ccc2cc(CNCc3ccc(F)cc3)ccc2n1
<RX_2>C[C@@H]1CCCN1C(=O)c1nc2c(s1)CCOc1cc(-c3cn[nH]c3)ccc1-2
<RX_2>CC(C)(C)OC(=O)N[C@@H](CC(=O)N1CCn2c(C(F)(F)F)nc(C(=O)N3CCCC3)c2C1)Cc1cc(F)c(F)cc1F
<RX_1>Cc1nc(OCCCCN2CCN(c3cccc4ccc(F)cc34)CC2)nc2c1ccc(=O)n2C
<RX_7>COc1cc(-c2csc3c(CCCO)cnc(N)c23)ccc1NC(=O)c1cc2ccccc2n1C
<RX_3>Cc1nn(C)cc1-n1c(=O)n(C)c2cnc3ccc(-c4ccc(N)nc4)cc3c21
<RX_5>CC(C)(C)OC(=O)Nc1nc2c(-c3cccc([N+](=O)[O-])c3)cc(C#N)cc2s1
<RX_2>CNC(=O)c1ccc(-c2cc(C(F)(F)F)cc3[nH]ncc23)c(OC)c1
<RX_7>CC(O)c1ccccc1-c1cnn2c(-c3cccc(NC(=O)c4cccc(C(F)(F)F)c4)c3)ccnc12
<RX_6>Cc1cc(Nc2cc(C(F)(F)F)ccn2)nc(-c2cnn(CCO)c2)c1
<RX_1>CC1(C)CCC(C)(C)c2cc(-c3csc(N4CCC(NCCCCCO)CC4)n3)ccc21
<RX_1>OC1CCN(c2ncc(Br)cn2)CC1
<RX_2>CCCCCCCCCCCOC(=O)NCCC
<RX_6>Cc1cccc(C)c1CNc1cc(-n2cc(C(=O)O)ccc2=O)cn2c(C)c(C)nc12
<RX_9>CCCCCC(CCCCC)=NO
<RX_1>Cc1cccc(-n2c(-c3ccc4ncnn4c3)c(C)n(Cc3cccc(F)c3)c2=O)c1
<RX_1>COCCOc1ccc(C(C)=O)c(O)c1
<RX_1>O=c1cc(Cn2c(-c3ccccc3Cl)nc3ccccc32)c2ccc(F)c(F)c2[nH]1
<RX_3>CNC(=S)C(CN1CCOCC1)(OC)c1ccccn1
<RX_2>Cc1noc(NC(=O)C2=C(O)c3sccc3S(=O)(=O)N2C)c1C
<RX_2>COc1ccc(C=CC(=O)Nc2ccc3nc(N4CCC(N(C)C)C4)sc3c2)cc1
<RX_6>Cn1c(=O)c2cc(C(=O)O)cn2c2ccccc21
<RX_1>CC(=O)OCC(=O)N[C@H]1C[C@@H](n2cnc3c(NCC(c4ccc(O)cc4)c4ccc(O)cc4)nc(Cl)nc32)[C@H](O)[C@@H]1O
<RX_2>Cc1ccc(NC(=O)Nc2cc(C(C)(C)C)sc2CNC(=O)CNC(=O)OC(C)(C)C)cc1
<RX_1>COc1cccc(Oc2ccc(-c3cccnc3N)cc2)c1
<RX_2>COc1cc(OCC2CC2)c(-c2ncnc3c(C(=O)N[C@H](Cc4ccc(C(C)(C)C)cc4)C(=O)N4CCC(N5N=C(c6ccc(OC)c(OC)c6)[C@H]6CCCC[C@H]6C5=O)CC4)c(C)[nH]c23)cc1F
<RX_2>CC(C)C[C@H](NC(=O)OC12CC3CC(CC(C3)C1)C2)C(=O)O
<RX_2>O=C(CNC(=O)c1ccccc1)Cc1cc([C@@H]2O[C@H](COCc3ccccc3)[C@@H](OCc3ccccc3)[C@H](OCc3ccccc3)[C@H]2OCc2ccccc2)ccc1Cl
<RX_2>COC(=O)[C@H](Cc1ccc(OCc2cccc(C)c2)cc1)NC(=O)c1cn2ccc(-c3ccc(Cl)cc3)cc2n1
<RX_1>CCCn1cc(-n2c(C)c(Sc3cccc(C(=O)OCC)n3)c3ccc(Cl)c(F)c32)cn1
<RX_1>Cc1cccc2c(=O)[nH]c(N3CCN(CCCCN4CCN(C)CC4)CC3)cc12
<RX_1>CCCCCCCCn1nc(-c2cc(C(C)(C)C)c(O)c(C(C)(C)C)c2)c2cccnc21
<RX_1>Cc1cc(C=O)ccc1OCC1CCC1
<RX_2>CCOC(=O)Cc1ccccc1
<RX_4>CCOC(=O)c1cc(C(C)(C)C)n(-c2ccc(F)cc2)c1C
<RX_3>O=C1C[C@H]2CCC[C@H]2N1c1ccc(C#Cc2cccc(F)c2)cn1
<RX_7>COC(=O)[C@H](CCSC)NC(=O)c1ccc(N)cc1C#Cc1ccc(F)cc1
<RX_7>CC1=COC(C)(CO)CC1
<RX_1>CCCN(C[C@H](C)O)S(=O)(=O)c1sc2cc(Cl)c(F)cc2c1C
<RX_1>CCCCCCCn1ccc2cc(OCc3ccccc3)ccc21
<RX_1>C/C(=C/n1c2c(c3cc(C)ccc31)CCN(C)CC2)c1cccc(F)c1
<RX_1>CC(C)(C)OC(=O)N1CCC(Nc2cc(Cl)nnc2Cl)CC1
<RX_1>CCOC(=O)COc1ccc(CN(CCOC)c2cccc(-c3ccc(C(F)(F)F)cc3)c2)cc1C
<RX_6>O=C(c1nc(CC2(c3ccccc3)CCCC2)nc(O)c1OCc1ccccc1)N(CCO)CC1CC1
<RX_1>CCN(CCCN(CCCN(CCc1ccccn1)C(=O)OC(C)(C)C)C(=O)OC(C)(C)C)C(=O)OC(C)(C)C
<RX_8>[O-][N+]12CCC(CC1)[C@]1(CN=C(Nc3ncc(-c4ccccc4)s3)O1)C2
<RX_2>CC(=O)Nc1ccc(C(=O)c2ccccc2)cc1
<RX_1>Cc1ccc(C(=O)NC2CC2)cc1-c1ccc2c(=O)n(CC3CC3)cc(CN3CCCN(C(C)C)CC3)c2c1
<RX_2>N#Cc1c(F)cccc1S(=O)(=O)N1CCC(=O)C1
<RX_6>COc1cc(-c2cc(C(=O)O)ccn2)cc(OC)c1Cl
<RX_7>Nc1ccc(CN2CCOCC2)cc1
<RX_2>CC(C)(C)c1ccnc(CN(Cc2ccc(CNC(=O)C3Cc4ccccc4CN3)cc2CO)C2CCCc3cccnc32)c1
<RX_3>Cc1ccc2c(c1)c1c(n2-c2cccc(-c3cn[nH]c3)c2)CCN(C)C1
<RX_1>CC(C)CN(c1cccc(C(O)(C#CCNC(C)C)C(F)(F)F)c1)S(=O)(=O)c1ccccc1
<RX_1>CCOC(=O)c1cc2cc(OC3CCN(C(C)C)CC3)c(Br)cc2[nH]1
<RX_8>CCC(=O)C(C)(C)C1CCOC(C)(C)O1
<RX_1>CCC(Oc1ccc(F)cc1)C(=O)O[C@H]1C[C@H](C(C)(C)C)C=C2C=C[C@H](C)[C@](CC[C@@H]3C[C@H](C(C)(C)C)C(O[SiH](C)C)C(=O)O3)(O[SiH](C)C)[C@H]21
<RX_7>Cc1ccc(CCC(C)O)o1
<RX_2>COC(=O)c1ccccc1NC(=O)c1ccc(Oc2ccc3ccccc3c2)cc1
<RX_1>Cc1ccc(N2CCNCC2)c(S(=O)(=O)O)c1
<RX_1>COc1ccc(Br)cn1
<RX_1>COc1ccc(N(C)c2nc(Cl)nc3ccc(OC)cc23)cc1
<RX_6>C[C@](NC(=O)c1cc2ccccc2cc1NC(=O)Nc1c(Cl)cc(OC(F)(F)F)cc1Cl)(C(=O)O)C1CCCCC1
<RX_7>NCC1(N2CCN(C3CC3)CC2)CCN(Cc2ccccc2)CC1
<RX_6>Cc1cc(C(F)(F)F)nc(Nc2nc(C(=O)O)cs2)n1
<RX_6>FC(F)(F)c1cc(CN(Cc2cccc3c2NCC3)c2ncc(N3CCOCC3)cn2)cc(C(F)(F)F)c1
<RX_6>CCOC(Oc1ccc2ncccc2c1)C(=O)O
<RX_1>CN(C)c1ccc(CCOc2cncc(Cl)n2)cc1
<RX_5>COCOc1cc(C)c(-c2cccc(C=O)c2)c(C)c1
<RX_3>CC(=O)Nc1ccc(Oc2ccnc3c2c(C2CC2)cn3S(=O)(=O)c2ccc(C)cc2)c(F)c1
<RX_6>NCCCNc1nccc(C(=O)NCC23CC4CC(CC(C4)C2)C3)c1Cl
<RX_10>O=C(O)CCc1csc(CBr)n1
<RX_7>COc1cc(CO)ccc1S(=O)(=O)N(C)C
<RX_2>CCC(O)(/C=C/c1ccc(C(CC)(CC)c2ccc(OCC(=O)NCCNC(=O)OCC3c4ccccc4-c4ccccc43)c(C)c2)cc1C)CC
<RX_6>CCO[C@@H]1C[C@@H]2CN(C(=O)[C@@H](NC(=O)[C@H](C)NC)c3ccc(F)cc3)[C@H](C(=O)N[C@@H]3CCOc4ccccc43)CN2C1
<RX_9>Nc1ccnc(Cl)c1[N+](=O)[O-]
<RX_1>CCCSCCCN(CC)CC(O)c1ccc(C#N)cc1
<RX_6>CC(=O)c1cc(S(=O)(=O)N(C)CC(O)c2ccc(F)cc2)c(N)s1
<RX_1>CC(C)(C)OC(=O)N1CC[C@H](OCCC#N)C1
<RX_2>CC(C)Oc1ccc(S(C)(=O)=O)cc1C(=O)N1CCN(c2nc3c(O)cccc3s2)CC1
<RX_1>CC1(O)CN(c2ncc(C(=O)Nc3ccc(OC(F)(F)Cl)cc3)cc2I)C1
<RX_2>CCCCC(CC)COC(=O)CCSc1cc(OCc2ccccc2)ccc1NC(=O)c1ccc(OC[C@H](C)NC(C)=O)cc1
<RX_1>CCNc1ccccc1-n1nc2c3ccccc3n(Cc3ccc(-n4cccn4)cc3)cc-2c1=O
<RX_3>O=C(CCCCCCl)c1ccccc1
<RX_1>CCCC[Sn](CCCC)(CCCC)c1nnn(C)n1
<RX_1>c1ccc2c(c1)CC(Nc1ncnc3ncccc13)C2
<RX_7>CCC[C@@H](C)C[C@H](CO)CC(=O)OC(C)(C)C
<RX_1>CC(C)(C)OC(=O)CSc1nc(-c2ccc(Cl)cc2)cs1
<RX_1>Nc1cccc(Nc2nc(Cl)ccc2[N+](=O)[O-])c1
<RX_1>CCOP(=O)(Cc1ccccc1C=NNC(N)=S)OCC
<RX_2>CCCc1ccc(S(=O)(=O)c2ccc(F)cc2)cc1S(=O)(=O)NCCc1ccncc1
<RX_1>COc1ncnc(Cn2cc([N+](=O)[O-])c3ncccc32)c1C
<RX_3>CC(C)(C)OC(=O)N1CCC(c2nsc(Nc3ncc(Oc4ccc(C=O)cc4)cc3Sc3ccccc3Cl)n2)CC1
<RX_7>OCCCc1ccoc1
<RX_3>Cn1cc(C(=O)CCl)cc1C(=O)c1ccc([N+](=O)[O-])cc1
<RX_1>CN(N)c1cc(C(F)(F)F)cc(C(F)(F)F)n1
<RX_7>Cc1nc(-c2cc(C(F)(F)F)cc(C(F)(F)F)c2)sc1CO
<RX_6>COc1cccc(-n2nc(C(=O)O)cc2-c2cccc(F)c2)c1
<RX_3>COc1ccc(/C=C(\C)C(=O)c2cc(OC)c(OC)c(OC)c2)cc1
<RX_7>COC(=O)Cc1ccc(Nc2ncccc2N)cc1C
<RX_1>COC(=O)c1c(Oc2ccc(Cl)cc2[N+](=O)[O-])c2ccccc2n1Cc1ccccc1
<RX_1>Cc1cc(OCc2ccc(B3OC(C)(C)C(C)(C)O3)cc2)c2ccccc2n1
<RX_2>O=C(CCl)OC12CC3CC(CC(C3)C1)C2
<RX_1>COc1nc(OC)nc([N+]2(C)CCOCC2)n1
<RX_2>CC[C@@H]1CN(c2nc3c(N4CCOCC4)nc(-c4cnc(N)nc4)nc3n2CC(F)(F)F)CCN1C(=O)[C@H](C)O
<RX_2>CC(C)(C)OC(=O)N(CCOc1cc(Cl)cc(C(=O)N(CCS(=O)(=O)F)c2ccccc2)c1)c1ccncc1
<RX_1>CCOC(=O)CC(c1cccc(COc2ccc(-c3cc(OC)ccc3F)cc2C(CC(C)(C)C)OC)c1)C1CC1
<RX_3>Cc1cccc(C(C)C)c1C=O
<RX_3>Nc1ncnc2ccc(-c3cccc(C(=O)O)c3)nc12
<RX_1>NC(=O)c1cc(-c2ccc(F)cc2)c2ccc(Cn3cnc4ccccc43)cc2n1
<RX_6>CC1=C[C@@H](C(=O)O)N(C(=O)OC(C)(C)C)C1
<RX_1>CCCc1c(OCC(=O)OCC)ccc(C(C)=O)c1O
<RX_2>CCN(CCN(C)C)C(=O)c1ccc(-c2cnc(N)c(C(=O)Nc3ccncc3)c2)cc1
<RX_7>Nc1ccc(-n2nnn(CCCC3CCCCC3)c2=O)cc1
<RX_1>CC(=O)c1ccc(Nc2nc(N(C)C3CCN(C)CC3)nc3c2ncn3C2CCCCO2)cc1
<RX_1>Cn1cnc(Nc2nc(Cl)nc3c2CCC3)c1
<RX_6>N[C@H](CNc1nnc(-c2ccc3ncncc3c2)s1)Cc1ccc(C(F)(F)F)cc1
<RX_6>COC(=O)CCCN(C(=O)c1cc(Cl)cc(OCCNc2ccncc2)c1)c1ccccc1C(N)=O
<RX_3>CC1(C)CC(=C(c2ccc(O)cc2)c2ccc(C#CCCO)cc2)CC(C)(C)C1
<RX_2>O=C(O)c1ccc(N2CCOCC2=O)c(F)c1
<RX_7>NC(=O)C1CNCCN1
<RX_6>O=C(O)CNC(=O)N1Cc2ccccc2Oc2ccc(Cl)cc21
<RX_3>COCCCN1CCOc2ccc(CO[C@H]3CN(S(=O)(=O)c4ccc(C)cc4)[C@H](CC(C)O)C[C@@H]3c3ccc(COC[C@@H](C)COC)cc3)cc21
<RX_2>O=C(OCCN1CCCCC1)c1[nH]c2ccccc2c1Nc1ccncc1
<RX_3>Cc1nc(N2N=C(c3ccc4c(c3)NC(=O)CO4)C[C@@H]2C2CCCC2)ccc1C#N
<RX_6>CS(=O)(=O)Nc1cc(Br)cnc1N
<RX_6>c1ccc(CSC[C@@H]2CCNC2)cc1
<RX_6>CC(C)(C)OC(=O)N1CCN(c2ccc(O)cc2)[C@@H](COc2ccc3ccccc3c2)C1
<RX_6>NC(=O)c1ccc(Oc2ccc3c(c2)CCNC3)cc1
<RX_2>CC(C)COc1cc(N2CCN(C(=O)c3cc(I)n(C)n3)CC2)ncn1
<RX_1>O=C1c2ccccc2C(=O)c2c(Nc3ccc([N+](=O)[O-])cc3Cl)cc(Cl)cc21
<RX_1>Nc1ncccc1OCC(F)(F)F
<RX_2>CCc1cccc(CNC[C@@H](O)[C@H](Cc2cc(F)cc(F)c2)NC(=O)c2cccc(-c3ncc(CCC(=O)OC)o3)c2)c1
<RX_1>CN(C)C1(C)CN(c2cc3nc4c(cc3cc2F)c(=O)c(C(=O)O)cn4C2CC2)C1
<RX_6>CCc1ccccc1Oc1ccc(NC(=O)C(C)(C)N)cn1
<RX_1>Cc1cc2c(OCc3ccccc3)cccc2n1Cc1ccccc1
<RX_6>COc1c(N)cc(Br)nc1C(=O)O
<RX_1>COC(=O)c1ccc(-c2cccc(COc3ccc4c(=O)n(C5CCCC5)sc4c3)c2)cc1Cl
<RX_2>CCNC(=O)c1ccc(C)c(B2OC(C)(C)C(C)(C)O2)c1
<RX_1>O=[N+]([O-])c1cc2c(NCc3ccccc3)nc(Cl)nc2s1
<RX_1>C[N+]1(CBr)CCCC1
<RX_1>CC#CCOc1cc(Cc2c(F)ccc(F)c2Cl)ncn1
<RX_1>COc1cc2c(Nc3c(Cl)ccc4c(Br)coc34)ncnc2cc1OCCCN1CCOCC1
<RX_3>CCOC(=O)c1nc(-c2ccc(F)cc2)c2ccccn12
<RX_1>O=Cc1ccc(Oc2cccc([N+](=O)[O-])c2)cc1Br
<RX_6>Nc1ccc(-c2cccc([N+](=O)[O-])c2)cc1O
<RX_3>CC(C)(C)[Si](C)(C)Oc1ccc(-c2cnc(N)c(/C=C/c3ccccc3)n2)cc1
<RX_1>CC(C)(C)OC(=O)NCCCCCN(Cc1cn2ccccc2n1)C1CCCc2cccnc21
<RX_2>CCNc1c(Br)cnc(Cl)c1NC(=O)CC#N
<RX_1>CC(C)CN1CCN(c2cccc(CS(=O)(=O)C=C3CN(C(c4ccc(Cl)cc4)c4ccc(Cl)cc4)C3)c2)CC1
<RX_1>COC(=O)c1ccc2cncc(N3CCOCC3)c2n1
<RX_9>CCOC(=O)c1cnc(NN)nc1-c1ccccc1
<RX_2>C#Cc1cc(CNC(=O)C=Cc2ccc(C(F)(F)F)cc2CCC)cc(F)c1NS(C)(=O)=O
<RX_6>CC(C)CC1(C#N)CC[NH2+]CC1
<RX_1>Cn1c2c(c3ccc(-n4ccc(OCc5ccccc5)cc4=O)cc31)CN(C1CCN(C(=O)OC(C)(C)C)CC1)CC2
<RX_3>COc1cc(C=CC2OCCO2)ccc1OCc1nc(-c2ccccc2)oc1C
<RX_2>COc1ccc(C(=O)NC[C@@H]2[C@H]3C[C@H]3CN2C(=O)c2nc(C)sc2-c2cccc(C)c2)c(OC)c1
<RX_3>Cn1cc(-c2nc(CS(C)(=O)=O)ncc2Oc2ccc(F)cc2F)c2ccccc2c1=O
<RX_9>CC(C)(C)N1CCC(Oc2ccc(-n3cc(C#N)nn3)cc2)CC1
<RX_3>CC(=O)Nc1nc2ccc(-c3cncc(OCC#N)c3)cc2s1
<RX_9>Cc1cc(C=O)ccc1OC(C)C
<RX_2>COc1ccc(C)cc1S(=O)(=O)Nc1cc(Br)c2oc([Si](C)(C)C)cc2c1
<RX_1>CC1(O)CCN(Cc2ccc(C(=O)Cn3ccc(OCc4ccccc4)cc3=O)cc2F)CC1
<RX_2>N=C(NS(=O)(=O)c1ccc(F)c(Cl)c1)c1ccc(F)c(Cl)c1
<RX_2>COc1ccc(NS(=O)(=O)c2c(F)c(F)c(F)c(F)c2Br)cc1O
<RX_1>COc1cc(N)c(Cl)cc1C(=O)NC[C@H]1CCN(CCCCCC(=O)c2ccccc2)C[C@H]1OC
<RX_7>OCc1cccc2ncn(C(c3ccccc3)(c3ccccc3)c3ccccc3)c12
<RX_2>C=CC[C@H]1CN(C2CCCC2)c2nc(Nc3ccc(C(=O)NC4CN(C)C4)cc3OC)ncc2N(C)C1=O
<RX_3>COc1cc(C=Cc2ccco2)cc(OC)c1C(C)C
<RX_2>O=C(NC/C=C\COc1cc(CN2CCCCC2)ccn1)c1cc[nH]c1
<RX_6>CCOC(=O)C1(CN=C(c2ccccc2)c2ccccc2)CCNCC1
<RX_3>Cc1ccc(C(=O)Nc2c(C)cnn2C)cc1-c1ccc2c(-c3ccc(F)cc3)n[nH]c2c1
<RX_2>COc1ccc(OCCOC2CCCCO2)c(CN(C(C)=O)c2cc(F)ccc2Oc2ccccc2)c1
<RX_1>COc1ccc(C(CCN2CCC(c3cccc(NC(=O)C(C)C)c3)CC2)Oc2ccc(F)cc2)cc1
<RX_1>CC(C)Oc1ccc(CC2CCN(C3CCc4n[nH]cc4C3)C2=O)c(Cl)c1
<RX_1>OC[C@H]1O[C@@H](n2cnc3c(NC4CCOC4)ncnc32)[C@@H](O)[C@H]1O
<RX_10>COc1c(CBr)cccc1C(=O)c1ccc(Cl)cc1
<RX_2>CCOC(=O)C(=O)c1csc(NC(=O)Nc2ccc(Cl)c(Cl)c2)n1
<RX_3>Cc1ccc(-c2ccc(C3(c4nnc5n4CCSC(C)(CO[Si](C)(C)C(C)(C)C)C5)CC3)cc2)nn1
<RX_6>Cc1c(C(=O)O)nnn1Cc1ccc(Cl)c(Cl)c1
<RX_6>CCCN(CCc1cccs1)[C@H]1CCc2c(O)cccc2C1
<RX_7>Cc1cc(N)ccc1Oc1c(C)cccc1C
<RX_7>Nc1cc2c(c(C(=O)O)c1)OCCO2
<RX_2>O=C(Nc1ccc(Oc2ccc(F)cc2)cc1)[C@H]1C[C@@H](O)CN1C(=O)Cn1cncn1
<RX_1>O=S1(=O)COc2cc(F)ccc2N1Cc1ccccc1
<RX_6>O=C(O)/C=C/c1csc(NC2CCN(C(=O)c3ccc(Cl)cc3)C2)n1
<RX_6>CN1CCNC(c2ccccc2)C1=O
<RX_1>COCCNC1CCc2cc(OC)c([N+](=O)[O-])cc2CC1
<RX_1>c1ccc2c(N3CCNCC3)noc2c1
<RX_1>CCCCCCOc1ccc2c(c1)C=C(C=O)CO2
<RX_4>CCOC(=O)c1sc(-c2ccc(O)cc2)nc1C
<RX_2>COc1ccc(NS(=O)(=O)c2cccc(OC(F)F)c2)cc1N1CCN(C(=O)OC(C)(C)C)CC1
<RX_9>NC(=O)C(Cc1ccc(OC(F)(F)F)cc1)NC(=O)c1ccc(OCCCC(F)(F)F)cc1
<RX_3>COc1ccc(-c2ccc3c(c2)C(C)(C)CC3=O)cc1
<RX_6>O=C(CSc1ccnc2ccccc12)c1ccc(N2CCNCC2)cc1
<RX_1>O=[N+]([O-])c1ccc(Cl)nc1NCC1OCCO1
<RX_3>CCc1ccc(-c2c(F)cc(-c3ccc(CC)s3)cc2F)cc1
<RX_5>CCOC(CCNC(=O)OC(C)(C)C)OCC
<RX_6>N#Cc1cnc2c(O)cc([N+](=O)[O-])cc2c1Nc1ccc(F)c(Cl)c1
<RX_5>CCOC(=O)c1c(NC(=O)OC(C)(C)C)sc2ccccc12
<RX_6>COc1cccc(O)c1-c1cc(Nc2cnc(C#N)cn2)n[nH]1
<RX_3>CC(C)(O)C#Cc1ccc(B2OC(C)(C)C(C)(C)O2)cc1
<RX_3>N#Cc1cccc(-c2ccncc2C(O)c2ccccc2)c1
<RX_2>Cc1ccc(NS(=O)(=O)c2ccc(C(C)(C)C)cc2)cc1O
<RX_9>Cc1cc(-c2ccc(NC(=O)NCCc3ccc(C#N)cc3)cc2)ccn1
<RX_2>O=C(CCl)Nc1ccc2ncnc(Nc3cc(Cl)c(Cl)cc3F)c2c1
<RX_2>COC(=O)c1cc2c(ncn2CCC(=O)N2CCCC2)c(F)c1Nc1ccc(Br)cc1Cl
<RX_1>Cc1ccc(NCc2ccccc2)nn1
<RX_6>O=C(O)CCCCCCn1c(-c2ccccc2)nc(-c2ccccc2)c1-c1ccccc1
<RX_1>COc1cc(Nc2c(C#N)cnc3cc(OCCCN4CCS(=O)(=O)CC4)c(OC)cc23)c(Cl)cc1Cl
<RX_1>CN(CCO)Cc1ccc2c(c1)c(=O)c(C(=O)NCc1ccc(Cl)cc1)cn2C
<RX_6>CNc1ccc2c(c1)nc(C(C)(F)F)n2CC1CCOCC1
<RX_2>CC(C)(C)OC(=O)N1CCC(N(Cc2cccc(-c3ccnc(Cl)n3)c2)S(C)(=O)=O)CC1
<RX_3>O=C1SC(=Cc2cc(Cl)ccc2O)C(=O)N1Cc1cc(C(F)(F)F)cc(C(F)(F)F)c1
<RX_6>CC(C)N1CCC(NC(=O)c2nc3c(OCCO)cccc3n2CC(=O)Nc2ccc(Cl)cn2)CC1
<RX_1>CNCCOc1ccc([N+](=O)[O-])cc1
<RX_8>CC(=O)c1c(N2CCC[C@@H](NC(=O)OC(C)(C)C)C2)n(Cc2ccccc2Cl)c2c(=O)n(C)c(=O)n(C)c12
<RX_2>CON(C)C(=O)c1cc2cc(F)cc(F)c2s1
<RX_2>CC(C)(O)CC(=O)NCCn1ccc2ncnc(Nc3ccc(Oc4cccc(Oc5ccccc5)c4)c(Cl)c3)c21
<RX_2>CCNc1ccc(-c2cc(OCC)cc(C(=O)Nc3nnn[nH]3)n2)cc1
<RX_1>Cc1cccc(N2CCN(CCCc3cc(-c4ccc(F)cc4)n(C(C)(C)C)n3)CC2C)c1
<RX_1>Cc1nc(COc2nc(Cl)cnc2NS(=O)(=O)c2cccc(Cl)c2Cl)co1
<RX_6>O=S(=O)(c1ccc(O)cc1)C1CCN(CCCCc2cccc(O)c2)C1
<RX_2>CN1CCN(S(=O)(=O)c2ccc(C(F)(F)F)cc2[N+](=O)[O-])CC1
<RX_2>CC(C)n1nc(-c2sc(C(=O)NC3CC3)nc2-c2cccc(Cl)c2)ccc1=O
<RX_6>CCOC(=O)Cc1cc(O)ccc1S(=O)(=O)Nc1ccc2c(c1)B(O)OC2
<RX_2>CCC(=O)C1=C(O)CC(c2c(C)cc(C)c(NS(C)(=O)=O)c2C)CC1=O
<RX_1>CC(=O)c1ccc2c(c1)oc(=O)n2CCCN1CCC(c2noc3cc(F)ccc23)CC1
<RX_7>CC(=O)N[C@@H](CO)Cc1ccsc1
<RX_1>N#CCOc1ccccc1Nc1nc(Cl)ncc1Cl
<RX_8>O=C/C=C/c1cccc(F)c1
<RX_6>O=C(O)c1cccc(NC(=O)c2nn(-c3c(Cl)cccc3Cl)nc2COc2ccccc2)c1
<RX_1>CCOc1cc(CN2CCC(Nc3cc(C)nc(N)n3)CC2)ccc1OC
<RX_1>CCOC(=O)c1ccc(N(CC)c2cc3c(cc2C)C(C)(C)CC=C3CC)cc1
<RX_7>COC(=O)CC(C)(c1ccc(Cl)c(N)c1)C1CCC1
<RX_1>CCOC(=O)CCCCCn1c(C)cc2c1CC(C)(C)CC2=O
<RX_2>C#CCNC(=O)Cc1ccc(CBr)cc1
<RX_1>CCCCN1CC[C@H]2[C@@H](C1)c1cc(-c3ccc(Cl)cc3Cl)cc3c1N2CCC3
<RX_4>Cc1cc(OCC2CC2)cc(C)c1-c1csc(N)n1
<RX_3>Cc1[nH]c(C=C2C(=O)Nc3cc(-c4cccc(C(C)C)c4)ccc32)c(C)c1C(=O)NCCN1CCCC1
<RX_3>CCOC(=O)c1ccc(C#Cc2ccc3c(c2)N(C(C)C)C(=O)CC3(C)C)cc1
<RX_2>CCOC(OCC)[C@H](C)N(Cc1cccc2cccnc12)C(=O)[C@H](CC(=O)NC(c1ccccc1)(c1ccccc1)c1ccccc1)NC(=O)CN(C)NC(=O)NCc1ccc(Cl)cc1
<RX_1>CCc1nc2c(cnn2CC)c(NC2CCOCC2)c1CNC(=O)c1cccc(C(=O)NCc2ccc(C)c(-c3cccc(CN4C[C@H](C)N[C@H](C)C4)c3)c2)c1
<RX_6>O=C(O)COc1ccc2cc(-c3ccc(-c4ccccc4)n3Cc3ccc(C(F)(F)F)cc3)ccc2c1
<RX_3>Cc1cc(-c2cc(C)c(Br)c(C)c2)ccn1
<RX_2>Cc1ccc(S(=O)(=O)Nc2ccccc2C(=O)O)cc1
<RX_10>CSc1nc(N)nc(-c2ccc(CBr)o2)c1C#N
<RX_1>Cc1cc(C)nc(N2CC3CN(C(=O)c4ccccc4-c4cccs4)CC3C2)n1
<RX_1>Cc1c(COc2ccc(Cl)cc2)cc(-c2ccc(S(C)(=O)=O)cc2)n1-c1ccc(F)cc1
<RX_6>O=C(O)c1ccc(S(=O)(=O)n2cc(C3CCOCC3)c3ccccc32)cc1
<RX_5>CC(C)(C)OC(=O)NC1=N[C@](C)(c2cc(Br)ccc2F)CS(=O)(=O)C12CC2
<RX_9>Nc1c(Br)cccc1[N+](=O)[O-]
<RX_3>O=C(c1ccc(Cl)nc1)c1cccc(F)c1F
<RX_1>COC(=O)C(Cc1cnc(Nc2ccccc2)nc1Cl)c1ccc(OC)cc1
<RX_1>CCCCCCCCCCCCCCCCSCC(COC(c1ccccc1)(c1ccccc1)c1ccccc1)OC
<RX_2>CCN(Cc1cncc(-c2ccc3c(c2)c(-c2ncc(C(=O)N4C[C@H](C)O[C@H](C)C4)[nH]2)nn3C2CCCCO2)c1C)C(=O)OC(C)(C)C
<RX_2>O=C(N[C@H]1CC[C@H](Oc2ccnc3ccccc23)CC1)c1ccc(F)c(F)c1
<RX_5>CC(C)(C)OC(=O)N(CCO)CC(O)Cc1ccccc1
<RX_1>C=CCNc1nc(NC2CCCCC2)nc2ccc([N+](=O)[O-])cc12
<RX_3>CC(C)(C)OC(=O)Nc1ccc(-c2cnc(N3CCOCC3)c3nc(/C=C/c4ccc5ccccc5n4)cn23)cn1
<RX_1>CP(C)(=O)c1ccc(Nc2nc(Cl)nc(Cl)n2)cc1
<RX_6>COC(=O)c1cc(Br)cc(C(=O)O)c1
<RX_1>CN(Cc1cc2c(s1)c(=O)c(C(=O)NCc1ccc(Cl)cc1)cn2C)CC(O)c1c[nH]c2ccccc12
<RX_2>CC(C)(C)OC(=O)Nc1sc2cc(C3CCOCC3)cnc2c1C(=O)Nc1cnccc1N1CCC[C@H](NC(=O)OC(C)(C)C)C1
<RX_8>CC(C)(C)OC(=O)NC(CF)c1ccc(C=O)cc1
<RX_9>CCn1cc(Br)nc(N)c1=O
<RX_2>CN(C)C(=O)Cc1cc2c(Br)ccnc2[nH]1
<RX_1>COC(=O)c1cc(OCc2ccc3ccccc3n2)n[nH]1
<RX_2>CC(C)(C)OC(=O)N1CCC(CCc2cccc(C(=O)NCCBr)c2)CC1
<RX_1>COCCn1c(SC)nc2oc(Br)c(-c3ccccc3)c2c1=O
<RX_2>COC(=O)CCCc1nnc(-c2ccc(NC(=O)Nc3cccc(C(F)(F)F)c3)cc2)o1
<RX_7>CCCSc1ncc(CO)n1Cc1ccc(OCc2ccccc2)cc1
<RX_2>O=C(CC(F)(F)F)NNc1nncc(N2CCC(c3ccccc3)CC2)c1Cl
<RX_1>Cc1cc(OC2CN(C(C)(C)C)C2)n2nc(-c3ccccc3Cl)c(-c3ccc(Cl)cc3)c2n1
<RX_1>CC(C)Oc1ccc2c(C(=O)NCc3ccc(F)c(F)c3)c(C(C)C)n(Cc3ccccc3)c2c1
<RX_9>C[Si](C)(C)CCOCOc1cc2ccccc2cc1CBr
<RX_1>O=c1ccc2ccc(=O)n3c2n1C[C@H]3CN1CCC(NCc2ccc3c(c2)OCC3)CC1
<RX_1>Cc1c(B2OC(C)(C)C(C)(C)O2)ccc(OCCN2CCN(C)CC2)c1Cl
<RX_7>CC(C)(CO)N[C@H]1CC[C@H](N)CC1
<RX_2>O=C(OCc1cc([C@@H]2O[C@H](COCc3ccccc3)[C@@H](OCc3ccccc3)[C@H](OCc3ccccc3)[C@H]2OCc2ccccc2)ccc1Cl)c1ccccc1
<RX_2>CNC(=O)c1ccc(Nc2ncc3c(n2)N(C2CCCC2)CC(F)(F)C(=O)N3C)c(C)c1
<RX_3>C=Cc1cncc2ccccc12
<RX_3>COc1ccc(CN2CCCN(c3ccc(Oc4ccc(C#Cc5ccc(C(F)(F)F)cc5)cn4)c(C)c3)C2=O)cc1OC
<RX_10>CCn1c(CBr)c(Cl)c(=O)n1-c1ccc(Cl)cc1
<RX_2>O=C(NC(Cc1cc(=O)[nH]c2ccccc12)C(=O)OCCBr)c1ccc(Cl)cc1
<RX_2>CC(=O)N(C)Cc1ccc(Cl)c(Cl)c1
<RX_7>CCOC(=O)CCc1ccc(C(F)(F)C(O)(Cn2cnnn2)c2ccc(F)cc2F)nc1
<RX_1>O=C(CCl)CSC(=S)Nc1ccc(F)c(F)c1F
<RX_7>COc1cc(CO)cc(Cl)c1OCc1ccccc1
<RX_1>CC(C)(C)OC(=O)NCCCNc1c([N+](=O)[O-])c(Cl)nc2ccccc12
<RX_1>Cc1cc(F)ccc1-c1cc(N2C[C@H]3CCCN3C[C@@H]2CO)ncc1N(C)C(=O)C(C)(C)c1cc(C(F)(F)F)cc(C(F)(F)F)c1
<RX_5>Cc1cccc(S(=O)(=O)N2CC(NC(=O)OC(C)(C)C)COc3ncc(NC(=O)C(F)(F)F)cc32)c1
<RX_2>C[C@H]1C[C@H](OS(C)(=O)=O)[C@@H](CN=[N+]=[N-])O1
<RX_1>COc1ccccc1CNCCCCNC(=O)c1ccc(CN(Cc2ncc[nH]2)Cc2ncc[nH]2)cc1
<RX_6>Cc1ccncc1C#Cc1cc(Cl)ccc1OCC(=O)O
<RX_1>COc1ccc(CO)c(N(C)c2ccnc(Nc3cc(N4CCOCC4)cc(N4CCOCC4)c3)n2)c1
<RX_7>COc1cccc(-c2cc(Nc3cccnc3)nc(CCN3CCOCC3)n2)c1
<RX_2>O=C1C(=O)c2ccc(-c3ccccc3)cc2C2=C1SCC1(CCN(C(=O)c3cccc(Cl)c3)CC1)O2
<RX_3>COc1cccc(OC)c1-c1ccc(C(=O)OCc2ccccc2)c(OCc2ccccc2)c1
<RX_3>O=C(CCCCCBr)c1ccccc1
<RX_3>CCc1cc(OC)cc2nc(-c3ccc(OC)cc3)oc12
<RX_1>N#Cc1cnc(Nc2ccnc(Cl)n2)s1
<RX_7>CC(O)C(C)C=CC1CCC(C)C1(C)C
<RX_2>CC(C)(C)OC(=O)N1CCC(C(=O)Nc2cc(OCc3ccccc3)ccc2Br)CC1
<RX_1>CN(C)CCOc1ccc2c(c1)OC(C)(C)CC2c1cccc2ccccc12
<RX_1>CN(C)CCN(C)c1ccc(C(=O)Nc2cc(-c3ccccc3)ccc2C(=O)OC(C)(C)C)c(OCc2ccccc2)c1
<RX_3>Cc1[nH]c(C=C2C(=O)Nc3ccc(-c4ccccc4)cc32)c(C)c1C(=O)NCCCN(C)C
<RX_2>O=C(Cc1ccc(F)cc1)N1CCCCC1
<RX_1>CC(=O)N1c2cc3c(cc2[C@H](Nc2ccc(Cl)cc2)C[C@@H]1C)OCO3
<RX_2>CCOC(=O)Nc1cc(F)c(F)cc1C#N
<RX_1>COc1cc(C)nc(C)c1
<RX_1>COC(=O)c1[nH]c(=O)[nH]c1CSc1ccc(OCc2cc(C)nc3ccccc23)cc1
<RX_1>O=c1n(Cc2ccccc2Br)nc(-c2ccc(Cl)cc2)n1C1CC1
<RX_6>CC(C)Oc1ccc(-c2nc(-c3cccc4c3OCCNC4)no2)cc1Cl
<RX_1>C=CCCCCOCC1CCCCC1
<RX_2>CCCCCCCCC(=O)Oc1ccc(C(=O)O)cc1
<RX_2>CCOc1cc(C(C)(C)C)ccc1C1=N[C@@](C)(c2ccc(Cl)cc2)[C@@](C)(c2ccc(Cl)cc2)N1C(=O)c1ccc(Cl)cc1
<RX_1>COc1cc(-c2ncc(C(F)(F)F)cc2OC)ccc1Cl
<RX_1>COC(=O)C1CN(Cc2cc(C)c(-c3noc(-c4ccc(Oc5ccccc5)c(F)c4)n3)s2)C1
<RX_3>N#Cc1ccc(-c2ccc(F)cc2F)cc1Cl
<RX_6>Cc1cc(CC(=O)O)ncc1-n1cnnn1
<RX_1>CCN(CC)CCc1c[nH]c2ccc(N(CC)S(=O)(=O)c3ccc4ccccc4c3)cc12
<RX_6>CC(C)(C)OC(=O)N1CCc2ccc(Oc3cnc(C(=O)O)cn3)cc2CC1
<RX_1>CCCC(=O)c1ccc(N2CC(OC3CCCCO3)C2)cc1
<RX_2>CCCCCCCN=C(SCC)N(CCCCCCC)C(=O)Nc1cc(C)cs1
<RX_3>Cn1cc(C(=O)NCc2ccc(Cl)cc2)c(=O)c2cc(CN3CCOCC3)cc(C#Cc3cccnc3)c21
<RX_5>CCCn1nc(CC)c(C(=O)OC)c1Cc1ccc(-c2ccccc2S(=O)(=O)NC(=O)OC(C)(C)C)cc1
<RX_2>CCCCCCCCCCCC(=O)N(CCC(=O)O)CC(=O)[O-]
<RX_1>C#CCOc1ccc(C)c(C)c1
<RX_1>O=C(c1ccccc1Cl)c1cc(Cl)ccc1-n1ccnc1CN1C(=O)c2ccccc2C1=O
<RX_6>Cc1c(OCC(=O)O)cc(C(=O)NCc2ccc(S(C)(=O)=O)cc2)c(=O)n1-c1cccc(C(F)(F)F)c1
<RX_2>CC1CCN(C(=O)Oc2noc3ncccc23)CC1
<RX_5>COc1ccc(C(C)CNC(=O)OC(C)(C)C)cc1OC1Cc2ccccc2C1
<RX_6>COc1ccc(Cn2ncc3c2N(CCCN)CCCC3=O)cc1
<RX_1>CC(=O)c1ccc(NS(C)(=O)=O)c(C)c1
<RX_2>COC(=O)c1cccc(CN2CCN(C(=O)c3ccc(NC(=O)Nc4ccccc4)cc3)CC2)c1
<RX_3>N#CC1(c2ccc(-c3cnc(N)cn3)cc2)CCOCC1
<RX_1>CNc1nc(N(C)C)c2ncn(Cc3ccccc3F)c2n1
<RX_2>CN1N=C2CCN(C(=O)[C@@H](COCc3ccccc3)NC(=O)C(C)(C)NC(=O)OC(C)(C)C)C[C@@]2(Cc2ccccc2)C1=O
<RX_1>CCC(Oc1ccc(C(C)(C)C)cc1)C(=O)O[C@H]1C[C@H](C(C)(C)C)C=C2C=C[C@H](C)[C@](CC[C@@H]3C[C@H](C(C)(C)C)C(O[SiH](C)C)C(=O)O3)(O[SiH](C)C)[C@H]21
<RX_2>CC(C)Nc1nc2c(nc1N1CCC(C(=O)c3cc(Cl)ccc3F)CC1)CCN(C(=O)N(C)C)C2
<RX_7>CCSc1ccc(C(F)(F)F)cc1CN
<RX_7>NC(CO)c1ccc(F)cc1C(F)(F)F
<RX_2>COC(=O)C(NC(=O)c1ccc(C(=O)NCc2cccc(O)c2)cc1Br)P(=O)(OC)OC
<RX_6>CNCC1=C(C#N)C(c2cccc3nonc23)c2c[nH]nc2N1
<RX_2>CC(C)(C)OC(=O)N1CCN(c2cc(NC(=O)Nc3ccccc3)cc(Cl)n2)CC1
<RX_7>CNc1ccc(C(=O)Nc2ccc(Br)cc2)cc1N
<RX_2>O=C(NCCc1ccc(Br)cc1)c1cc([N+](=O)[O-])c(Sc2c(Cl)cncc2Cl)s1
<RX_2>COc1nc(NCCN(C)C)nc(OC)c1NC(=O)c1coc(Oc2ccc3c(c2)C(C)(C)CC3)n1
<RX_3>C[Si](C)(C)CC(O)(c1ccc2nc(-c3ccc(C4OCCCO4)cc3F)sc2n1)C1CCC1
<RX_1>COc1cnc(-c2ccn(C)n2)c2[nH]cc(C(=O)C(=O)N3CCN(c4nnnn4-c4ccccn4)CC3)c12
<RX_1>N#Cc1ccc(CCC(=O)N2CCCc3cc(NCc4ccccc4)ccc32)cc1
<RX_1>COc1ccc(N2CCOCC2)c2sc(NC(=O)c3ccnc(N4CCSCC4)c3)nc12
<RX_7>OCc1cn(-c2ccc3ccccc3c2)cn1
<RX_2>Cc1cc(C)c2c(C#N)c(/C=C/C(=O)Nc3ccc(Cl)cc3)n([C@H]3CCCc4ccccc43)c2n1
<RX_2>O=C(Nc1ncccn1)C(CC1CCCC1)c1ccc(Cl)c(Cl)c1
<RX_7>O=C1NCc2ccccc2N1C1CCN(CC(O)c2ccc3c(c2)OCO3)CC1
<RX_3>COC(=O)c1ccc2c(C3CCCCC3)c(-c3cccc([N+](=O)[O-])c3OCCOC3CCCCO3)[nH]c2c1
<RX_1>COCC[C@H]1CN(Cc2ccccc2)CCN1C(=O)OC(C)(C)C
<RX_6>CCOC(=O)C(C)(C)C(=O)c1ccc(O)cc1
<RX_2>O=C(NCC(c1ccc(C(F)(F)F)nc1)C1CC1)c1cccc(Cl)c1Cl
<RX_2>COC(=O)c1cc(NC(=O)C(C)C)cc(-c2ccc(C)cn2)c1F
<RX_7>C[SiH](C)OCC1C(=O)OC(C(C)(C)C)CC1O
<RX_2>COc1ccc(C)cc1S(=O)(=O)Nc1ccccc1NS(=O)(=O)c1cc2ccccc2s1
<RX_2>C=CC(=O)N1CCCC[C@H]1c1nc(-c2ccc(C(=O)Nc3cc(CCC)ccn3)cc2)c2c(C)nccn12
<RX_1>COc1cc(=O)n(C)nc1-c1ccccc1OCc1ccccn1
<RX_3>COC(=O)c1ccc(-c2ccc3c(c2)CC[C@H](CNC(=O)OC(C)(C)C)O3)cc1
<RX_2>COc1ccc2nc(Sc3ccc(NC(=S)Nc4ccc(Cl)c(C(F)(F)F)c4)cc3)ccc2c1
<RX_3>COc1ncc(-c2ccc3nnc(C#CC(C)O)n3c2)cc1NS(=O)(=O)c1ccc(F)cc1F
<RX_6>N[C@@H]1CCN(CC23CCC(CC2)O3)C1
<RX_2>O=C(NCC1Cc2cc(F)cc(-c3ccccc3Cl)c2O1)OCc1ccccc1
<RX_7>OCc1c(C2CC2)nc2ccc(Cl)nn12
<RX_2>Cc1cc(-c2nnc3c4ccccc4c(OCc4ccc(COS(C)(=O)=O)cn4)nn23)no1
<RX_1>CCc1nc(Nc2ccc(CC(N)=O)cc2)cc(-c2cccc(Cl)c2)n1
<RX_2>Cc1ccc(-n2nc(C(C)(C)C)cc2NC(=O)CCl)cc1
<RX_6>CC(C)N(Cc1ccccc1)c1cc(Cl)cc(C(=O)O)c1
<RX_3>C=CC(O)c1ccccc1OCc1ccccc1
<RX_8>COC(=O)c1ccccc1S(=O)(=O)c1ccc2c(ccc(-c3ccc(F)cc3)[n+]2[O-])c1
<RX_1>COc1cc(-n2ccnn2)ccc1-c1nnc(-c2c(-c3ccccc3)noc2C)o1
<RX_6>COC(=O)c1c(F)cccc1-c1ccc(CNC(=O)[C@@H]2C[C@H]2C=Cc2ccc(C(=O)O)cc2)c(F)c1
<RX_1>CNC(=O)c1c(-c2ccc(F)cc2)oc2nc(N(C)S(C)(=O)=O)c(I)cc12
<RX_2>CC(C)N(C)C/C=C/C(=O)N1CCc2c(oc3ncnc(Nc4ccc(F)c(Cl)c4)c23)C1
<RX_1>CN(C(=O)c1ccc(Cl)cc1)[C@@H]1CCN(c2ncccc2C#N)C[C@H]1c1ccc(Cl)c(Cl)c1
<RX_2>CCN(Cc1cc(C(F)(F)F)ccc1Br)C(=O)NCc1ccccc1
<RX_2>CCC(=O)NC1=NN(c2ccccc2)C(C)C1
<RX_3>CC1(C)OCc2ccc(C=O)cc21
<RX_7>O=C1CC2C(CC(O)C2CCC(F)COc2cccc(Cl)c2)O1
<RX_6>Clc1cc(Nc2ncnc3ccc(OC4CNC4)cc23)ccc1OCc1ccccn1
<RX_1>CC(C)(C)OC(=O)NN=C1CCc2ccccc21
<RX_3>OC1(Cc2ccc(F)cc2)CCN(Cc2ccccc2)CC1
<RX_3>COc1cc(F)c(C(C)C)cc1-c1ccc(Cl)nc1CN1C(=O)O[C@H](c2cc(C(F)(F)F)cc(C(F)(F)F)c2)[C@@H]1C
<RX_2>CCCCCCCC(=O)NNC(=O)c1ccc(CO[Si](C)(C)C(C)(C)C)cc1
<RX_1>NC1CCC(Oc2ccc3c(=O)[nH]cnc3c2)CC1
<RX_1>C#CCNc1ccc([N+](=O)[O-])cc1
<RX_1>Cc1oc(=O)oc1CN1CCN(c2cc3c(cc2F)c(=O)c(C(=O)O)c2n3C(C)S2)CC1
<RX_3>COc1ccc(C=C2C(=O)Nc3ccc(Cl)c(C)c32)cc1C1CCCC1
<RX_2>N#Cc1cc(CCC2(O)CCN(C(=O)Cc3ccc([N+](=O)[O-])cc3)CC2)ccc1F
<RX_9>COC(=O)[C@@H]1[C@@H]2C[C@@H](OC(C)=O)[C@@H](C2)N1[C@H](C)c1ccccc1
<RX_2>Cc1ccc(F)cc1S(=O)(=O)N1CCC2(CC1)OCCO2
<RX_2>C=CCN1CC2C(C1)C2(CC)c1cccc(NS(C)(=O)=O)c1
<RX_6>CCCCCCCCCCCCCCCCCC(=O)c1cc(C(=O)O)ccc1O
<RX_1>COc1cncc(-c2cnc(N3CCOCC3)cc2Nc2c(C)c(-c3ccccn3)nc3cccc(F)c23)c1
<RX_2>CC(C)(C)OC(=O)C(C)(C)CNC(=O)c1ncc2c(cc(-c3ccccc3)c(=O)n2Cc2ccccc2)c1O
<RX_2>C[C@H](COS(C)(=O)=O)NC(=O)OC(C)(C)C
<RX_6>CCCCCCCOc1ccc(-c2cnc(-c3ccc(C[C@H](NC(=O)c4ccc(C(C)(C)C)cc4)C(=O)N[C@@H](CC(=O)O)C(=O)OC(C)(C)C)cc3)nc2)cc1
<RX_2>O=C(NCc1ccccc1)c1cccnc1Cl
<RX_1>[N-]=[N+]=NCc1ccc(-c2ccc3c(nnn3CC3CC3)c2C(F)(F)F)cc1
<RX_3>c1ccc(-c2c3ccccc3cc3ccccc23)cc1
<RX_2>CC(=O)OCc1c(I)c(NC(=O)C(COC(C)=O)(COC(C)=O)COC(C)=O)c(I)c(C(=O)NCC(COC(C)=O)OC(C)=O)c1I
<RX_2>CC(C)(C)OC(=O)NNC(=O)Cc1ccc(F)cc1F
<RX_1>CC(C)(C)OC(=O)NCCOc1cc(C(=O)O)cc(S(F)(F)(F)(F)F)c1
<RX_7>NCc1cc(F)c(Nc2cc(C3CC3)[nH]n2)nc1N[C@@H](CO)c1ccc(F)cc1
<RX_2>O=C(Cl)N1CC(c2ccc(OC(F)(F)F)cc2)CC(c2nc(-c3cccc(F)c3)no2)C1
<RX_1>CCOP(=O)(C/C=C(\C)CCC=C(C)C)OCC
<RX_3>CC(C)(C)OC(=O)Nc1ccc(C#Cc2ccccn2)cc1[N+](=O)[O-]
<RX_2>CCOc1cc(C(C)(C)C)ccc1C1=N[C@@](C)(c2ccc(Cl)cc2)[C@@](C)(c2ccc(Cl)cc2)N1C(=O)C1CC1
<RX_2>CCC1c2ccccc2CCN1C(=O)c1cc2ncc(Cl)cn2n1
<RX_2>CC(C)(C)c1ccc(S(=O)(=O)Nc2ccc(Br)cc2C(=O)c2ccccc2)cc1
<RX_4>CC(C)(C)OC(=O)c1ccc(-n2c(CCc3nnn[nH]3)ccc2-c2ccccc2)cc1
<RX_1>c1cn(-c2ccc(OCCNCc3ccc4c(c3)OCO4)cc2)cn1
<RX_1>CC#C[C@@H](CC(=O)OCC)c1ccc(OCc2ccc(CBr)cc2)cc1
<RX_6>CC1(CC(=O)O)SCCc2c1[nH]c1ccccc21
<RX_6>Nc1nc2cc(F)c(Sc3nnc4ccc(-c5ccc(F)cc5)nn34)cc2s1
<RX_6>COc1cc(C#Cc2nn(C3CCNC3)c3ncnc(N)c23)cc(OC)c1
<RX_2>O=C(N[C@H](c1cccc(F)c1)C1CC1)c1c(CN2CCCC2=O)c(-c2ccccc2)nc2ccccc12
<RX_7>OCCCC1CCCCC1
<RX_6>CCOc1ccc(C(=O)CCC(=O)Nc2nc(-c3ccccc3)c(Cc3ccccc3)s2)cc1/C=C/C(=O)O
<RX_2>COC(=O)[C@H]1CN(C(=O)OC(C)(C)C)CCN1C(=O)c1ccc(Cl)cc1
<RX_1>CCCCCCCCCc1ccc(N=C(C)c2ccccc2)cc1
<RX_4>OCc1cccc(N2CCN(C[C@H]3COc4ccccc4O3)CC2)c1
<RX_1>CNC1CCN(Cc2ccc(Cl)c(Cl)c2)CC1
<RX_2>COC(=O)c1cc(Cl)ccc1NC(=O)C(CCC(=O)N(C)c1ccc(Cl)cc1)NC(=O)OCc1ccccc1
<RX_1>Cc1cc(-n2cc(C(F)(F)F)cn2)nc(Oc2ccnc(C(F)(F)F)c2)n1
<RX_1>CC(=O)NCc1ccc(CN(Cc2ncc(Cl)cc2C)C2CCCc3cccnc32)c(CO)c1
<RX_1>COc1ccc(Cn2nc(O[C@H]3CCCN(C)C3)c3c(Oc4ccc(NC(=O)c5ccnn(-c6ccc(F)cc6)c5=O)cc4F)ccnc32)cc1
<RX_1>CC(C)(C)OC(=O)NN[C@@H](CC(N)=O)C(=O)OCc1ccccc1
<RX_2>O=C(CCl)NNc1c(Cl)cc(C(F)(F)F)cc1Cl
<RX_1>Cc1cc([N+](=O)[O-])cnc1N1C[C@H](C)N(C(=O)OC(C)(C)C)C[C@H]1C
<RX_6>O=C(O)c1ncccc1NC(=O)C12CC3CC(CC1C3)C2
<RX_2>O=C(O)C(F)(F)F
<RX_6>O=C(O)c1cccc2ncsc12
<RX_1>COCCn1ccc2c(Nc3cc[nH]n3)nc(S(=O)(=O)c3ccc(F)cc3)nc21
<RX_9>N#Cc1cc2cccc(O)c2cc1F
<RX_6>NCCn1c(CCCCc2ccccc2)nnc1-c1ccc2cnccc2c1
<RX_6>CCNc1nc2ccccc2n1-c1nc(N2CCOCC2)c2nc(CN3CCC(C(C)(C)O)CC3)n(C)c2n1
<RX_2>CNC(=O)c1ccc(N)c(Cl)c1
<RX_3>CC(C)(C)OC(=O)N[C@H](CCc1ncc(-c2ccc3cnc(F)cc3c2)s1)[C@@H](O[Si](C)(C)C(C)(C)C)c1ccc(C(F)(F)F)cc1
<RX_2>CNC(=O)CCc1c(-c2ccccc2)n(C)c(=O)c2cc(Cl)ccc12
<RX_2>Cc1nnn(-c2ccccc2F)c1-c1cn(-c2ccc(C(=O)NC(C)(C)CO)cn2)cn1
<RX_6>NCC(=O)N(Cc1ccccc1)C1c2ccccc2OCC1Cc1ccccc1
<RX_7>COC1=C(OC)C(=O)C(Cc2cccc(C(=O)Nc3ccc(N4CCOCC4)cc3)c2O)=C(C)C1=O
<RX_2>CC(=O)NCc1ccc2c(c1)Cc1c-2[nH]c(=O)c2nccn12
<RX_3>Nc1c2c(nc3c(-c4ncccn4)cccc13)CN(C1CCC1)C2=O
<RX_6>Cc1cc(O)cc2[nH]c(C(=O)NC3CCCCC3)cc12
<RX_3>COc1c(-c2ccc([N+](=O)[O-])cc2)c(=O)c2ccc(Cl)cc2[nH]c1=O
<RX_7>COC(=O)c1cc(CO)cc(OCc2ccccc2C)c1
<RX_6>CCOc1ccc(-c2nccnc2N2CCNCC2)cc1
<RX_8>O=C(CS(=O)c1ccccc1)[C@@H]1CCCN1C(=O)[C@@H]1CCCN1C(=O)OCc1ccccc1
<RX_2>CC(C)N1CCC(N(C)S(=O)(=O)CCN2C(=O)c3ccccc3C2=O)CC1
<RX_4>Cc1cccc(CC2CO2)c1C
<RX_2>Cc1nc2ccccc2n1C1C[C@@H]2CC[C@H](C1)N2CCC1(c2ccccc2)CCN(C(=O)c2ccccc2)CC1
<RX_7>Cn1c2c(cc(C(=O)O)c1=O)CCCc1cc3c(ccn3C)cc1-2
<RX_3>Cn1cc(-c2cc(OCc3cccnc3)c3c(C#CC4CC4)cnn3c2)cn1
<RX_7>CC(C)(C)S(=O)(=O)Cc1ccc(CN)cc1
<RX_2>COc1c(Cl)cc(Cl)c2c1C(Nc1ccc3cc(NC(=O)NC(C)C)ccc3n1)CC2
<RX_6>Cn1nccc1-c1cc(Cl)cc(C(=O)O)c1Cl
<RX_1>COC(=O)c1c(CN(C)C(=O)c2ccc(S(C)(=O)=O)cc2)c(=O)c2ccc(Cl)cc2n1-c1ccccc1
<RX_6>Cc1ncccc1Oc1ccc(NC(N)=S)cn1
<RX_2>COc1cccc2c1C(Nc1ccc3cc(NC(=O)CN4CCN(C)CC4)ccc3n1)CO2
<RX_2>N#Cc1ccc(NC(=O)N2CCN(c3nc(-c4ccccc4)ns3)CC2)cc1
<RX_1>CCCC(CCOc1ccc(OC(C)(C)C(=O)OCC)cc1)Oc1ccc2c(-c3ccccc3)coc2c1
<RX_7>CC(C)c1nc2c(n1Cc1ccc(Cl)c(Cl)c1)C(O)CCC2
<RX_2>COC(=O)[C@@H](NC(=O)[C@H](C)NC(=O)Cc1ccccc1)C(C)C
<RX_1>CCOC(=O)Cn1c(=O)n(Cc2ccc(Br)cc2F)c(=O)c2ccc(Cl)cc21
<RX_6>Cn1cc(NC(=O)c2cccc([C@@H]3C[C@H]3N)c2)cn1
<RX_1>COP(=O)(Cc1c(C)cc(C(C)(C)C)c(O)c1C)OC
<RX_1>CC(C)Cc1ccc(-c2nc3ccc(CN4CC(C(=O)O)C4)cc3o2)cc1C(F)(F)F
<RX_1>BrCCCCSc1ccccc1
<RX_1>CCn1c(SC)nc(OCc2ccc(C3CCCCC3)cc2)c(Br)c1=O
<RX_1>CC(C)CN(C)c1ccc(O[Si](C)(C)C(C)(C)C)cc1
<RX_2>CCN(CC(O)(CNc1cc(C)cc2c1cnn2-c1ccccc1)C(F)(F)F)C(=O)c1ccccc1Cl
<RX_3>CCn1cc(-c2cc(Oc3ccc(N)c(F)c3)ccn2)cn1
<RX_1>Cc1ccc(=O)n(-c2ccc3nc([C@H]4C[C@H](N5CCC[C@@H]5C)C4)sc3c2)n1
<RX_1>CC(C)OC(=O)N1CCC(CCC(C)N(C)c2ccc3c(c2)CCN(S(C)(=O)=O)C3)CC1
<RX_6>O=C(O)c1cccc(CCc2cncc3ccccc23)c1
<RX_1>CN(CCCC(=O)OC(C)(C)C)Cc1ccc(C#N)cc1
<RX_1>O=C(NC1CCN(CCO)CC1)c1ccccc1
<RX_6>O=C(O)Cc1cn2c(C(=O)NCC34CC5CC(CC(C5)C3)C4)cccc2n1
<RX_1>OCC(CCl)=NNC1=Nc2ccc(Br)cc2C(c2ccccc2)=NC1
<RX_1>O=[N+]([O-])c1cccc(S(=O)(=O)Nc2nc3ccccc3nc2Cl)c1
<RX_3>O=C(CN1C(=O)C(=Cc2ccc(-c3ccc(C(=O)O)c(O)c3)o2)SC1=S)NCCc1ccccc1
<RX_7>Cc1ccc(-c2nc(CO)c(C)o2)cc1
<RX_2>O=C(Cc1cnccn1)N[C@@H](COCc1ccccc1)C(=O)Nc1ccc(Oc2ccc(F)cc2)cc1
<RX_1>COc1cc2nccc(Oc3cccc(O)c3)c2cc1OC
<RX_9>Cc1cc(O)c(C2C(=O)N(C(c3ccccc3)c3ccccc3)c3ccccc32)cc1C
<RX_7>CS(=O)(=O)CCN1C2CCC1CC(Oc1ccc(N)cc1)C2
<RX_3>COC(=O)C(OC(C)(C)C)c1c(C)nc2sc3c(c2c1-c1ccc2ncsc2c1)CCCC3
<RX_2>CS(=O)(=O)N1CCc2nc(NCC(F)F)c(N3CCC(Oc4ccc(F)cc4F)CC3)nc2C1
<RX_1>NC(=O)c1c(F)ccc(OCc2cc3cc(C(F)(F)F)ccc3s2)c1F
<RX_10>CC(C)(C)OC(=O)N1CCC(N2C(=O)C(C)(C)C(Br)c3ncc(Cl)cc32)CC1
<RX_1>CCCCCCCCCCCCNC(=O)CCN1CC[N+](C)(CCCCCC)CC1
<RX_7>O=C1CCOC(COCc2ccccc2)C1
<RX_4>Fc1cccc(Nc2nc(-c3ccc(Br)cc3)cs2)c1
<RX_6>CNC(=O)[C@H](Cc1ccccc1)NC(=O)CN
<RX_2>Cc1cccc(C)c1NC(=O)N(C)c1cc(Nc2cccc(Cl)c2)ncn1
<RX_2>Cc1cc(C(=O)NCc2ccc(OCC(F)(F)F)nc2)nc(Nc2ncco2)n1
<RX_6>CCCC1NCC(C)N(Cc2ccc3c(N)ncnc3c2)C1=O
<RX_6>CO[C@@H]1CN[C@H](c2nc3ccc(Cl)c(C)c3[nH]2)C1
<RX_6>CCCCc1ncc(/C=C(\Cc2ccc(O)cc2)c2nnn[nH]2)n1Cc1ccccc1Cl
<RX_1>C=CCn1nc(-c2ccc(OC)cc2)c2cccc(C)c21
<RX_2>CCOC(=O)c1cc(C#N)c(N2CCC(C(=O)NS(=O)(=O)CC3CCC(C)CC3)CC2)nc1CN1CCCCC1=O
<RX_5>CC(C)(C)OC(=O)Nc1ccc(C(=O)O)c2ccccc12
<RX_6>O=C1COc2ccc(C(=O)O)cc2N1
<RX_6>CC(C)(F)CN1CCC(COc2ccc(-c3ccc(C(=O)N4C[C@H](O)C[C@H]4C(=O)O)c(F)c3)nc2)CC1
<RX_2>CC(C)(C)OC(=O)N1CCN(C(=O)c2cccc3cccnc23)C[C@@H]1CCO
<RX_1>N#Cc1ccc(CN([C@H]2CCC[C@H]2C(N)=O)S(=O)(=O)c2ccc(Cl)cc2)cc1
<RX_2>CC(C)C(CS(=O)(=O)N1CCN(c2ccc(Br)cc2)CC1)C(=O)OC(C)(C)C
<RX_6>CC(C)c1cc(C(=O)Oc2ccc(C=CC(=O)O)cc2)cc2c1OC(C)(C)CC2(C)C
<RX_2>CNC(=O)c1nc(CC2(c3ccccc3)CCCC2)n(C)c(=O)c1O
<RX_6>CCc1sc(C(=O)O)cc1-c1ccnn1C
<RX_7>CNc1ccc(S(C)(=O)=O)cc1N
<RX_2>CCCCCCOc1ccc(S(=O)(=O)N(CC(=O)NO)CC(C)C)cc1
<RX_8>Cc1cc([N+](=O)[O-])ccc1Oc1ccc(CO)[n+]([O-])c1
<RX_1>CC[C@@H](Nc1nc(NCc2ccccc2)c2ncn(C(C)C)c2n1)[C@H](C)O
<RX_6>NCCCCOc1cc(Br)cc(Br)c1
<RX_2>COc1ccc(C(C#N)CNC(N)=O)cc1OC1CCCC1
<RX_6>O=S(=O)(Nc1ccc(F)c(Nc2ncccc2-c2ncnc3[nH]cnc23)c1F)c1ccsc1
<RX_10>O=[N+]([O-])c1cc(Br)cc(F)c1CBr
<RX_3>CCOC(=O)c1cn([C@H](CO[Si](C)(C)C(C)(C)C)C(C)C)c2nc(OC)c(C)cc2c1=O
<RX_10>Cc1oc(=O)oc1CBr
<RX_2>Cc1onc(-c2ccccc2)c1COc1ccc(C(=O)NC(C)(C)C)cn1
<RX_2>CC(=O)OC1CCc2c1cccc2[N+](=O)[O-]
<RX_1>CCc1cc(OC2CCCCO2)cc(O)c1C=O
<RX_1>Cc1cc(C2(O)C(=O)N(c3cccc(OC(F)(F)F)c3)c3ccccc32)cc(C)c1O[Si](C)(C)C(C)(C)C
<RX_2>CC1(Nc2ncc(C(F)(F)F)cc2F)CCCC1NC(=O)c1ncccc1-c1ncccn1
<RX_6>COc1ccc(C(Cc2ccc(NC(=O)c3c(Cl)cncc3Cl)cc2)C(=O)O)cc1N(CC(C)C)C(=O)C(C)(C)C
<RX_3>CC(=O)N1CCC(n2cc(-c3cnc(N)c4oc(-c5cccc6cnncc56)cc34)cn2)CC1
<RX_1>Cc1ncn(CCS(=O)(=O)c2ccc(C#N)cc2)n1
<RX_7>Nc1ncccc1OC(F)(F)F
<RX_1>CCn1c(-c2nonc2N)nc2cnc(Oc3cccc(C(=O)CCC(=O)N4CCN(C)CC4)c3)cc21
<RX_2>COCCOc1ccc(/C=C/C(=O)NS(=O)(=O)c2cccc(C#N)c2)c(Oc2ncc(C(F)(F)F)cc2Cl)c1
<RX_2>CC(C)(C)C(=O)NS(=O)(=O)c1ccccc1NC(=O)c1ccc(C#Cc2ccccc2)cc1
<RX_8>O=CCCCCCCCCCO[C@@H]1O[C@H](COCc2ccccc2)[C@@H](OCc2ccccc2)[C@H](OCc2ccccc2)[C@H]1OCc1ccccc1
<RX_3>CC(C)(O)C#Cc1ncc(Cl)cc1[N+](=O)[O-]
<RX_2>COc1cc(C)nc(NC(=O)NS(=O)(=O)N(C)S(C)(=O)=O)n1
<RX_3>COC(=O)c1ccccc1C=C1CCN(C(=O)OC(C)(C)C)CC1
<RX_3>Cc1ccc2c(c1)c(C(=O)CCN(C)C)cn2C
<RX_1>CC[N+](C)(C)CCCCCCO
<RX_2>CCCCc1nc2c(N)nc3cccnc3c2n1CCCCNC(=O)Cn1cc(C)c(O)nc1=O
<RX_10>COCOc1nc2c(c(CBr)nn2C)c2ccccc12
<RX_7>Nc1ccc2c(=O)cc(-c3ccccc3)oc2c1N
<RX_3>CC[C@@H]1C(=O)N(C)c2cnc(-c3ccncc3-c3ccccc3)nc2N1C(C)C
<RX_6>CC(C)[C@@H](C(=O)O)N1Cc2cc(-c3ccc(NC(=O)Nc4cccc(C(F)(F)F)c4)cc3)ccc2C1=O
<RX_2>CCN1C(=O)CC[C@H]1C(=O)NCc1ccc(F)cc1Cl
<RX_3>CCCCCOc1ccc(Cn2c(OCC)nc3c(C)cc(-c4ccc(C(=O)O)cc4)cc32)c(Cl)c1
<RX_3>CC(C)(C)OC(=O)NCc1ccc(-c2ccncc2)cc1
<RX_1>COC(=O)CC1Cc2ccc(OCCCNC(=O)OCc3ccc([N+](=O)[O-])cc3)cc2CN(C)C1=O
<RX_6>CCC(C(=O)O)n1ccc(C(F)(F)F)n1
<RX_6>COc1cc(N2CCN(C(=O)Cn3c(=O)oc4cc(OCC(=O)O)ccc43)CC2)ccc1Cl
<RX_7>CS(=O)(=O)c1cccc(CO)c1
<RX_1>CN1CCN(Cc2cccc(NC(=O)OC(C)(C)C)n2)CC1
<RX_2>O=C(CCSc1ccc2ccccc2c1)Nc1ccc2cnn(CCN3CCCC3)c2c1
<RX_6>CCc1ccc(O)c(Oc2ccccc2C)c1
<RX_2>C=C[C@@H]1C[C@]1(NC(=O)[C@@H]1C[C@@H]2CN1C(=O)[C@H](C1CCCCC1)NCCCCC=Cc1cccc(c1)-c1cccc(c1)CO2)C(=O)NS(=O)(=O)C1CC1
<RX_1>COc1ccc(C2CCOCC2)c2oc(NC(=O)c3ccnc(N4CCOCC4)c3)nc12
<RX_2>CCCCC(CC)COC(=O)CNC(=O)c1ccccc1
<RX_3>CCCC(=O)C1CCCN(Cc2ccc(OC)cc2)C1
<RX_3>COc1cc2ncnc(Nc3ccc4[nH]ccc4c3)c2cc1C#Cc1ccccn1
<RX_3>Cc1nc(N)c(C#C[Si](C)(C)C)nc1Br
<RX_6>COc1cc(C(=O)O)cc2c(C3CC3)nccc12
<RX_10>COC(=O)Cc1c(Cl)ccc2ncc(CBr)cc12
<RX_6>CCn1c(NCCO)nc2oc(-c3ccc(C4(N)CCC4)cc3)c(-c3ccccc3)c2c1=O
<RX_2>CC1CCN(C(=O)Oc2noc3cc(Cl)ccc23)CC1
<RX_1>COc1ccc(C(=O)COC(=O)Cc2ccc(OCc3ccc4ccccc4n3)cc2)cc1Cl
<RX_1>NS(=O)(=O)c1ccc(NC2CCC3(CC2)OCCO3)c([N+](=O)[O-])c1
<RX_6>CCC1(CC)C(=O)c2cc(O)c(C)c(C)c2C1=O
<RX_7>CC(C)(C)OC(=O)NCCSC(C)(C)CO
<RX_2>O=C(Nc1cc2ccccc2cn1)c1cccnc1Cl
<RX_2>CCOC(=O)n1nc(NC(=O)c2ccc(N3CCOCC3)cc2)c2cc(C(=O)OC(C)(C)C)sc21
<RX_6>Nc1cc(N2CCOCC2)ccc1F
<RX_3>Cn1nccc1-c1ccc2c(c1)CN([C@@H](CC1CCCCC1)CN1C(=O)c3ccccc3C1=O)C2=O
<RX_7>CC(C)(CO)Oc1ccc2c(c1)C(=CCCN1CCC(O)(c3ccc(Cl)cc3)C(C)(C)C1)c1cccnc1CO2
<RX_2>C=CCC(C)(C)CCOC(=O)N[C@H](C(=O)N1C[C@](OC)(c2ccc3cc(OC)c(C=C)cc3c2)C[C@H]1C(=O)OC)C(C)(C)C
<RX_2>CNC(=O)C(O)C(Cc1ccccc1)NC(=O)c1cccnc1-n1ccc(-c2ccccc2)n1
<RX_2>O=C(NN1CCCCC1)c1cnc(-c2ccc(Br)cc2)c(-c2ccc(Br)cc2)n1
<RX_3>CC(=O)C=C1CCN(C(=O)OC(C)(C)C)CC1
<RX_3>COC(=O)c1c(CS(=O)(=O)c2ccccc2OC)ccc(-c2ccoc2)c1O
<RX_4>CC(C)(C)OC(=O)NCc1cnn[nH]1
<RX_7>O=C(O)C(CC(=O)N1C[C@H]2CCCC[C@H]2C1)Cc1cccs1
<RX_1>O=[N+]([O-])c1cc(I)ccc1NCc1ccccc1
<RX_3>COC(=O)COc1ccc(OC/C=C(\C#Cc2ccccn2)c2ccc(Br)cc2)cc1C
<RX_2>COc1ccccc1[C@H](c1cccc2ccccc12)[C@@](C)(C#N)C(=O)N1CCN(CCN2CCOCC2)CC1
<RX_2>O=C(c1ccc([N+](=O)[O-])cc1Cl)N1CCc2cccn2-c2ccccc21
<RX_2>CC(C)(C)OC(=O)CCN(CC(=O)N1CCOc2cc(OCc3cc(-c4ccccc4)c(C(F)(F)F)s3)ccc21)C(=O)OC(C)(C)C
<RX_6>Oc1ccc2c(c1)CCC21CCCc2cncn21
<RX_7>CC(C)(C)OC(=O)N1CCC[C@@H]1Cn1c(NC(=O)c2ccno2)nc2cc(CO)ccc21
<RX_1>CN(C)CC(=O)Nc1ccc(Oc2ccc3c(c2)CCC(c2ccccc2)O3)nc1
<RX_7>CC(C)(C)OC(=O)n1c(-c2ccc(CO)cn2)ccc1C(CC1CCOCC1)c1ccc(S(=O)(=O)C2CC2)cc1
<RX_1>CC(=O)c1cc([N+](=O)[O-])c(Sc2cnc3ccccc3n2)s1
<RX_2>CCCC(=O)NCc1cc(NC(=O)c2c(C(F)(F)F)c(C(F)(F)C(F)(F)F)nn2C)ccc1Cl
<RX_3>CN1CCN(c2cc(N3CCc4ccc(-c5cnn(C6CCN(C(=O)OC(C)(C)C)CC6)c5)cc4C3)nc(N)n2)CC1
<RX_1>CN(Cc1ccccc1)C1CCN(C(=O)OC(C)(C)C)CC1
<RX_1>CCCCOc1ccc(-c2ncc(-c3ccc(OC(=O)C(C)(F)CCC)cc3)cn2)cc1
<RX_3>COC(=O)CC(O)c1ccc(C=CC(=O)OCc2ccc(OC)cc2)cc1
<RX_1>CSCC[C@@H](NC(=O)OC(C)(C)C)c1ccc(Cl)c(Cl)c1
<RX_2>Cc1c(C(=O)OC(C)(C)C)[nH]c2c1C(=O)N(CCN1CCOCC1)CCC2
<RX_1>O=[N+]([O-])c1ccc(OCC2CO2)cc1
<RX_8>COc1ccc(Cc2cc([C@]3(OC)O[C@H](C=O)[C@@H](OCc4ccccc4)[C@H](OCc4ccccc4)[C@H]3OCc3ccccc3)ccc2Cl)c(F)c1F
<RX_9>COC(=O)c1cnc(NN)c([N+](=O)[O-])c1
<RX_9>[N-]=[N+]=NCCC(O)C(F)(F)F
<RX_1>CCCCc1nc(-c2ccc(F)cc2)c(C=O)n1Cc1ccc(-c2ccccc2C#N)cc1
<RX_2>CCOC(=O)N1CCC(NC(=S)N(C)c2ccccc2)CC1
<RX_8>Cc1nn(-c2ccccn2)c(C)c1C=O
<RX_2>O=C(CCCCCCNC(=O)c1ccc(C(C(=O)Nc2cccc3cccnc23)C(=O)Nc2cccc3cccnc23)cc1)NO
<RX_6>Oc1ncccc1-c1nc2cc(F)c(F)cc2n1Cc1cccc(Cl)c1
<RX_1>Cc1ccccc1Sc1ccccc1C(C)C
<RX_4>Cc1cc(-c2nc3cc(Br)cnc3[nH]2)ccn1
<RX_1>CN(C(=O)OC(C)(C)C)[C@@H]1CCN(c2ncc(C(=O)Nc3ccc(OC(F)(F)F)cc3)cc2Br)C1
<RX_2>O=C(NCC12CC3CC(CC(C3)C1)C2)c1cc(F)ccc1Br
<RX_6>O=C(O)CC1CCc2c1[nH]c1ccc(-c3noc(-c4cc(OC(F)(F)F)cc(N5CCCC5)c4)n3)cc21
<RX_7>O=[N+]([O-])c1cccc(-c2ncccc2CO)c1
<RX_3>CC(C)(C)OC(=O)N1CC[C@H](OCc2c(C#N)cccc2-c2cc(F)ccc2F)C1
<RX_2>Cn1cc(NC(=O)c2nc(C3CC3)ccc2Nc2cncnc2)c(C(=O)N2CCC(O)C2)n1
<RX_1>CC(C)C(=O)CN1C(=O)c2ccccc2C1=O
<RX_3>C[C@@H](c1ccc(-c2ccc(C#N)cn2)cc1)N1CC[C@](CC(C)(C)O)(c2ccc(F)cc2)OC1=O
<RX_7>Nc1cccc(-c2ncsc2-c2ccnc(Cl)n2)c1
<RX_2>Cc1ccc(S(=O)(=O)NC2CCCNC2=O)cc1
<RX_1>COc1cc2oc(=O)c3c(c2cc1OCCCN1CCN(c2ccccc2OC)CC1)CCC3
<RX_9>CCO[C@@H]1O[C@H](COC(C)=O)[C@@H](O[C@@H]2O[C@H](COC(C)=O)[C@H](O[C@H]3O[C@H](COC(C)=O)[C@H](OC(C)=O)[C@H](OC(C)=O)[C@H]3OC(C)=O)[C@H](OC(C)=O)[C@H]2OC(C)=O)[C@H](OC(C)=O)[C@H]1OC(C)=O
<RX_2>CC(=O)NNC(=O)[C@@H]1CCCCN1S(=O)(=O)c1ccc(F)cc1
<RX_3>CCC#Cc1ccc2c(c1)c(F)nn2C1CCCCO1
<RX_1>CC(C)(C)N/N=C(/c1cccc(Br)c1)c1c(O)ccc[n+]1[O-]
<RX_1>Cc1cnc(Nc2cnn(C)c2)nc1NC1COC2C(O)COC12
<RX_2>COc1ccc(-n2nc(C(=O)NN)c3ccc4[nH]ncc4c32)cc1
<RX_5>C#CCCNC(=O)OC(C)(C)C
<RX_6>CC(C)(C)OC(=O)CN1C(=O)[C@@H](N[C@@H](CCCCNC(=O)OC(C)(C)C)C(=O)O)CSc2ccccc21
<RX_1>Cc1nc2ccccc2n1-c1nc(N2CCOCC2)c2nc(CN3CCC(C4(O)CCC4)CC3)n(C)c2n1
<RX_6>CCN(CC)C/C=C/c1cnc(N)c2c(-c3ccc(N)c(OC)c3)csc12
<RX_7>COC(=O)c1ccc(CCC2CCOCC2)cc1
<RX_4>Brc1ccc2[nH]c3c(c2c1)CNCC3
<RX_1>CCOc1cc2c(cc1Sc1nc(C(N)=O)c(N)n1C)OCO2
<RX_2>O=CN(c1cc(Cl)cc(Cl)c1)c1cc(NC(=S)Nc2cc(Cl)cc(Cl)c2)cc(Nc2cccc(C(F)(F)F)c2)c1
<RX_1>CC(C)(C)Nc1nc(Nc2cnccn2)cc2ccn(C[C@@H](O)CO)c(=O)c12
<RX_1>CCOC(=O)CNC(=O)CCSCc1cccc(C(=O)Nc2ccc(N3CCCCC3)cc2C(=O)N/N=C/c2ccc(Cl)c(C(F)(F)F)c2)c1
<RX_2>CCc1nnc(-c2cc(C(=O)N3CCC(c4ccc(C#N)cc4)CC3C)c(C)cc2C2CCC2)[nH]1
<RX_3>C=Cc1nc(NC)sc1-c1ccncc1
<RX_1>COC(=O)c1ccc(N2CCN(C(C)=O)CC2)cc1
<RX_1>CON(C)C(=O)C1CCCC1
<RX_7>CC(C)(C)[S@@](=O)N[C@@H](CCO)c1ccc(Cl)c(Oc2ccccc2)c1F
<RX_1>O=[N+]([O-])c1c(F)cccc1Oc1ccc(C(F)(F)F)cc1Cl
<RX_1>Cc1cc(Br)cc(C)c1OC[C@H]1CCCN(C(=O)OC(C)(C)C)C1
<RX_2>O=C(c1ccc(Br)cc1F)N1CCOCC1
<RX_2>CCCCCCCCCCCCC(=O)OC1(C(CN(C)C)c2ccc(OC)cc2)CCCCC1
<RX_2>C=CCC(C#C[Si](C(C)C)(C(C)C)C(C)C)(OC(=O)c1ccc([N+](=O)[O-])cc1)C(F)(F)F
<RX_7>OC(CCl)c1ccccc1
<RX_2>Cn1ccnc1C(=NOCc1nccc(NC(=O)C2CC2)n1)c1ccccc1
<RX_1>C=CCN1CCC2=C(C1)c1c(OC(=O)CCCN3CCCCC3)cc(C(C)C(C)CCCCC)cc1OC2(CC)CC
<RX_1>CC#CCOc1ccc(O)cc1
<RX_1>COCCOc1cc2c(OC(C)C)nc(Nc3cc(C)[nH]n3)cc2cc1OCC1COC(C)(C)O1
<RX_2>CCOC(C(=O)NCc1ccc(C#N)cc1Oc1ccccc1)c1c(F)cc(OC)cc1F
<RX_3>CS(=O)(=O)Nc1ccc(C(=O)CCN2CCCC2)cc1
<RX_1>CCC(C(=O)OC(C)(C)C)N(CC(F)(F)F)c1ccc(C#N)c(Cl)c1
<RX_7>Nc1ccc2nc(=O)cccc2c1O
<RX_1>O=C(NC1CCN(Cc2ccc3ccccc3n2)CC1)c1ccccc1-c1ccccc1
<RX_1>CCC#CC[N+]12CCC(CC1)[C@@H](OC(=O)C(O)(c1cccs1)c1cccs1)C2
<RX_7>CC(C)(C)c1cc(NC(=O)NCc2cc(F)ccc2Oc2ccc3c(cnn3CCO)c2)n(-c2ccc(CO)cc2)n1
<RX_3>CN(CCCOc1ccc(C=C2SC(=O)NC2=O)cc1)c1nc2ccccc2o1
<RX_5>CC(C)(C)OC(=O)NC[C@@]1(c2ccccc2)C[C@H]1COCc1ccccc1
<RX_1>O=C1NCN(c2ccccc2)C12CCN(Cc1cccc3ccccc13)CC2
<RX_1>CCOC(=O)CCCOc1ccc(C(=C2CC(C)(C)CC(C)(C)C2)c2ccc(F)cc2)cc1
<RX_6>CCOC(Cc1ccc(OCCN2c3ccccc3Oc3ccccc32)c(I)c1)C(=O)O
<RX_8>[O-][n+]1cccc2c1Oc1ccccc1O2
<RX_9>N#Cc1cc(F)c(Cl)cc1O[C@H](CN)c1ccccc1
<RX_3>CCOC(=O)C=Cc1ccc(C#Cc2cc(C3CC3)c3c(c2)C(C)(C)CCC3=O)cc1
<RX_7>NC(=O)c1cc(N)ccc1Cl
<RX_2>COc1ccc2c(c1C)[C@H]1CCCN(C(=O)c3ccc4[nH]cnc4c3)[C@H]1C2
<RX_2>O=C(Oc1ccc(Oc2ccc(C(F)(F)F)cn2)cc1)N1CCC(N2CCCC2=O)CC1
<RX_3>Nc1cccc(-c2ccc(F)c([N+](=O)[O-])c2)c1
<RX_2>CNC1(c2ccccc2Cl)C(=O)N(S(=O)(=O)c2ccc([N+](=O)[O-])cc2)c2ccc(Cl)cc21
<RX_2>CCc1n[nH]c2ccc(NC(=O)C3=C(C)NC(=O)CC3c3ccc(C(F)(F)F)cc3F)cc12
<RX_1>COc1ccc(F)c([N+](=O)[O-])c1
<RX_2>O=C1CN(C(=O)C(F)(F)F)CCN1c1ccc(S(=O)(=O)Nc2ccncn2)cc1
<RX_1>CCCCC1CN(C2CCOCC2)C(=O)N1C1CCN(Cc2ccc(Sc3ccc(C(=O)OC)cc3)nc2C)CC1
<RX_1>CCOC(=O)N1CCc2c(oc3c(OC)ccc(C(=O)Oc4ccc([N+](=O)[O-])cc4)c23)C1
<RX_1>NS(=O)(=O)c1ccc(NCCCN(C2CC2)C2COC2)c([N+](=O)[O-])c1
<RX_1>CC(C)(C)OC(=O)N1C[C@H]2C[C@@H]1CN2c1ncnc2c1oc1ccc(Cl)cc12
<RX_5>COc1cc([N+](=O)[O-])ccc1C1OCCO1
<RX_1>COCCN(C)CCOc1cc2ncnc(Oc3ccc4[nH]c(C)c(C)c4c3)c2cc1OC
<RX_6>CC(C)(C)OC(=O)N1Cc2ccccc2CC1C(=O)NC(Cc1ccc(Cl)cc1)C(=O)O
<RX_2>CC(=O)Nc1cc(Cl)c(C)c(Cl)c1O
<RX_1>CC(C)(C)OC(=O)N1CCC(CCNc2c([N+](=O)[O-])c(C(F)(F)F)nc3ccccc23)CC1
<RX_2>Cc1csc(NC(=O)N(C)C)n1
<RX_1>OCC1(COCc2coc(-c3ccc(F)cc3)n2)COCOC1
<RX_5>COC(=O)[C@H]1CN(C(=O)OC(C)(C)C)CCN1C(=O)OC(C)(C)C
<RX_2>CC(C)OC(=O)Nc1ccc(OCCN2CCCOCC2)c(-c2ccnn2C)c1
<RX_8>CC(=O)CCCCCCCCCCCCCCCn1c(=O)c2c(ncn2C)n(C)c1=O
<RX_2>CCOc1cc(C(C)(C)C)ncc1C1=N[C@@](C)(c2ccc(Cl)cc2)[C@@](C)(c2ccc(Cl)cc2)N1C(=O)N1CCC(CC(=O)N2CCCC2C(F)(F)F)CC1
<RX_6>CCS(=O)(=O)c1c(CN)cc(Cl)cc1OC
<RX_2>CC(=O)C1CC(C(=O)OC(C)(C)C)N(C(=O)CNC(=O)Nc2cccc(C)c2)C1c1ccccc1
<RX_7>Cc1cc(Br)ccc1CO
<RX_7>Cc1cc(F)c(N)cc1OCc1ccccc1
<RX_1>CCOC(=O)[C@@H](CCCCCC1CCN(C(=O)OCc2ccccc2)CC1)N[C@H]1COc2ccccc2N(CC(=O)OC(C)(C)C)C1=O
<RX_1>COc1ccc(Cn2nc(I)c3c([N+](=O)[O-])cccc32)cc1
<RX_1>CCCc1nc(C)n(-c2ccc(OC(C)C)cc2)c(=O)c1Cc1ccc(-c2ccccc2C#N)cc1
<RX_2>COC(=O)N1CCC(C(=O)N2CC[C@@H](N(C)C(=O)c3ccc(Cl)cc3)[C@H](c3ccc(Cl)c(Cl)c3)C2)CC1
<RX_8>O=C1CCc2cnc3c(c21)CCO3
<RX_2>CS(=O)(=O)Oc1ccc(I)c2c1CNC2=O
<RX_3>CCCOCCn1c(=O)c(N2CCN(CCO)CC2)nc2cnc(-c3ccc(OC)nc3)cc21
<RX_9>CC(=O)NC[C@@H]1OC(=O)N2c3ccc(B4OC(C)(C)C(C)(C)O4)cc3C[C@@H]12
<RX_3>Cc1c(F)cc(C(=O)NC2CC2)cc1-c1ccn2c(=O)[nH]nc2c1
<RX_2>C[C@@H]1C[C@H]1C(=O)Nc1cc(-c2ccc(C(C)(F)F)cc2)ns1
<RX_1>CCOC(=O)CC(=O)Nc1cnn(C)c1NC(c1ccccc1)(c1ccccc1)c1ccccc1
<RX_1>C=CCn1c(Sc2nc3c(N)ncnc3n2CCC=C(C)C)nc2ccccc21
<RX_6>N#Cc1ccc(C=O)c(O)c1
<RX_1>COCCOc1cc(Br)ccc1Cn1c(-c2ccccc2)nc(Cl)c1C=O
<RX_6>CNCC(=O)NCCC[P+](c1ccccc1)(c1ccccc1)c1ccccc1
<RX_2>CCN(CC)CCN(C)Cc1ccc(C(=O)Nc2ccc(N3CCCCC3)cc2C(=O)Nc2ccn(-c3cccc(C(F)(F)F)c3)n2)cc1
<RX_7>CCOC(=O)CCc1cc(C(=O)Nc2cc(CCCCCCN3C(=O)c4ccccc4C3=O)c(OCCCCCCCN3C(=O)c4ccccc4C3=O)c(CCCCCCN3C(=O)c4ccccc4C3=O)c2)n(Cc2ccccc2)c1C#CC(O)(c1ccccc1)c1ccccc1
<RX_6>CS(=O)(=O)c1cc(O)cc([N+](=O)[O-])c1
<RX_2>CC(C)(C)OC(=O)NCCOc1cccc(NS(=O)(=O)C2CCCCC2)c1
<RX_1>N#Cc1cccc(Oc2ccc(C34CCC(CC3)N3CCS(=O)(=O)N=C34)cc2)c1
<RX_6>CC(C)(C)OC(=O)NC12CCCC(C(=O)O)(C1)C2
<RX_2>COC(=O)c1ccc(S(=O)(=O)N[C@@H](CCCCOCc2ccccc2)C(=O)OC)cc1
<RX_1>CCOC(=O)CCCCc1ccc(OCc2ccccc2)c(OC)c1
<RX_2>O=C(NCc1nc(C(F)(F)F)no1)c1cnc(OCC(F)(F)F)c(-c2ccc(Cl)cc2F)c1
<RX_2>COc1cc(N2CCN(C(=O)Cn3nc(C(F)(F)F)c(Cl)c3CN(C)C)CC2)ccc1Cl
<RX_1>Clc1ccc(Nc2cccc(-n3ncc4ccccc43)n2)cc1
<RX_7>COc1cccc(N2CCC(c3ccccc3N)C2)c1
<RX_6>O=C(O)C(F)(F)F
<RX_8>N#Cc1ccc(C(CCC=O)n2cncc2C(=O)N2CCN(c3cccc(Cl)c3)C(=O)C2)cc1
<RX_2>CC(C)N(CC(=O)NCc1cc(-c2ccc(C(F)(F)F)cc2)ccc1F)S(=O)(=O)c1ccc(F)cc1
<RX_6>COCCn1cc(C(=O)N2CCC(c3cc(CN)ccc3F)CC2)c2c(Cl)cccc21
<RX_6>CC(C)(C(=O)O)c1ccccc1Cl
<RX_2>CN1[C@H]2CC[C@@H]1C[C@@H](OC(=O)Oc1ccccc1)C2
<RX_2>Cc1ccc(C(N)=O)c(NC(=O)c2csc(Br)n2)c1
<RX_1>CN(Cc1nc(-c2ccccc2F)c(Sc2cccc(Br)c2)s1)C(=O)OC(C)(C)C
<RX_6>CC(=O)c1ccccc1Oc1cnn(C(CC2CCCC2)C(=O)O)c(=O)c1
<RX_7>OCc1cn(-c2ccc(OC(F)(F)F)c(Cl)c2)cn1
<RX_6>O=C(O)c1c(-c2c(F)cccc2Cl)noc1-c1ccccc1
<RX_7>COC(=O)c1ccc(C2CCC2)c(N)c1
<RX_1>COC(=O)[C@H](CCN(C(=O)OC(C)(C)C)c1ncc(C=O)s1)NC(=O)OC(C)(C)C
<RX_3>O=Cc1ccc(N(c2ccccc2)c2ccccc2)c2ccccc12
<RX_2>CN1CCN(c2cccc3c2CC[C@H](NS(=O)(=O)c2cccc(Cl)c2)C3)CC1
<RX_2>O=C(Nc1ccccc1)c1ccc(F)c(NC(=S)Nc2cc(Cl)cc(Cl)c2)c1
<RX_1>Cc1ccc(Nc2ccc(F)cc2)c(C(=O)Nc2ccn(C)n2)n1
<RX_1>Clc1cc(OC2CCCCO2)ccc1CNc1ccc(OCCN2CCCC2)cc1
<RX_1>Clc1ccc(N2CCN(Cc3nc4ccc(Cl)cn4c3COCc3ccccc3)CC2)c(Cl)c1
<RX_1>CC(C)(C)c1ccc(Cn2cc(C#N)c(=O)c3cc(F)c(F)cc32)cc1
<RX_1>O=c1oc(=O)n(CC2CC2)c2ccccc12
<RX_1>CN(C)CCOc1cccc(C=O)c1
<RX_2>COC(=O)[C@H](CC[C@H](Cc1ccccc1)C(=O)N[C@@H]1CCCCN(c2ccccc2)C1=O)Cc1ccccc1
<RX_3>CC(O)c1ccncc1-c1nc2ccc(Cl)cc2n1C
<RX_7>CC(O)c1cccc(Br)n1
<RX_3>COc1ccc2c(Oc3ccc(OCCN4CCCCC4)cc3)c(-c3ccc4c(c3)CNC4=O)sc2c1
<RX_1>CN(c1cc(I)ccc1OC1CCOCC1)c1nc(N)ncc1Cl
<RX_6>N[C@H](C(=O)Nc1cc2[nH]c(-c3ccccc3)c3cn[nH]c(=O)c(c1)c23)C1CCCCC1
<RX_1>Cc1cc(OCC(N)=O)ccc1NC(=O)OC(C)(C)C
<RX_6>COc1ccc(NC(=O)[C@@](C)(N)CO)cc1NS(=O)(=O)c1ccc(-c2ccc(C)o2)c(F)c1
<RX_3>COC(=O)c1csc(C)c1
<RX_1>CC(=O)c1cc(CN2CCNC2=O)ccc1O
<RX_1>Nc1ccc(-c2cc(Cc3ccc(OCc4ccc(F)cn4)cc3)no2)cn1
<RX_1>CCCCc1nc(C(=O)C(C)(C)C)c(C#N)n1Cc1ccc(-c2ccccc2-c2nnnn2C(c2ccccc2)(c2ccccc2)c2ccccc2)cc1
<RX_3>CSc1nc(-c2cc(NC(=O)c3ccsc3)ccc2C)c2c(n1)N(c1c(F)cccc1F)C(=O)NC2
<RX_6>CN1CCN(C2CCN(C(=O)Nc3cc(Oc4ccc(NC(=O)C5(C(=O)O)CC5)c(F)c4)ccn3)CC2)CC1
<RX_3>O=c1cc(CO)oc(CN2CCOCC2)c1O
<RX_9>NC(=O)c1ccc([N+](=O)[O-])c(Br)c1
<RX_3>Fc1ncccc1-c1ccc2c(c1)-c1nc(-c3ncnn3CC(F)(F)F)cn1CCO2
<RX_6>O=C(O)CC[C@@H](CF)NC(=O)COc1ccc(Cl)cc1Cl
<RX_1>CCOC(=O)c1cn(-c2ccc(F)cc2)c2cc(F)c(F)cc2c1=O
<RX_1>CC(C)(C)c1cc(NC(=O)C2CN(c3ccc(C(F)(F)F)cn3)CCO2)no1
<RX_3>CC(C)(C)OC(=O)N1Cc2ccc(C3=CCOCC3)cc2C1
<RX_3>O=C(CCCCCCCBr)c1ccccc1
<RX_5>COc1ccc(CC2c3cc(OC)c(OC)cc3SCCN2C(=O)OC(C)(C)C)cc1OC
<RX_1>CCN1CCN2c3ccccc3NC(=O)CC2C1
<RX_2>Cc1c(C(=O)NCCCN(C)C)sc2ncnc(Nc3ccc(C(F)(F)F)nc3OC3CCOCC3)c12
<RX_9>COc1ccc(CN(c2ccccc2)c2cc(Cl)nn3c(C#N)cnc23)cc1
<RX_6>Cc1cnc(N2CCN(C(=O)c3ccc(N4C(=O)NC[C@H]4C)nc3)CC2)c(C)c1
<RX_1>COC(=O)COc1ccc(C(=O)OC)cc1[N+](=O)[O-]
<RX_7>Cc1nc(-c2ccccc2Cl)n2c1c(C)nc1cc(OCc3cccc(N)c3)ccc12
<RX_2>CC(C)COC(=O)NCCCc1cn(C(c2ccccc2)(c2ccccc2)c2ccccc2)c(F)n1
<RX_6>O=C(NC(Cc1ccc2nc(-c3c(Cl)cccc3Cl)ccc2c1)C(=O)O)c1c(Cl)cccc1Cl
<RX_2>CCOc1cccc2c1cc(C(=O)Nc1ccc(O[C@H]3CCN(C(=O)OC(C)(C)C)C3)cc1)n2CC
<RX_1>CN(C)C(=S)Oc1cc2c(cc1C#N)CCCC2
<RX_7>CC(C)(C)OC(=O)N1CCN(c2cc(Cl)cc(C(=O)Nc3ccc(Cl)cn3)c2N)CC1
<RX_3>CCCCC=C1CCCC1=O
<RX_1>Cc1ccc(-c2c(C(C)n3ncc4c(N)ncnc43)oc(=O)c3ccccc23)cn1
<RX_1>CCC(CC)Nc1cccc(-c2c(C)cc(C)cc2C)c1NC(=O)OC(C)(C)C
<RX_3>COc1ccc(CN(Cc2ccc(OC)cc2)c2nc(C)nc(-c3cc([C@@H](C)N4CCN(C(=O)OC(C)(C)C)CC4)cnc3F)n2)cc1
<RX_2>CN(C)C(=O)COCC1CCN(c2ccc3nnc(C(F)(F)F)n3n2)CC1
<RX_2>Cc1nnc(NC(=O)NS(=O)(=O)c2ccccc2Cl)nc1C
<RX_3>Cc1ccc(C#Cc2ccc(NC(=O)OC(C)(C)C)c([N+](=O)[O-])c2)cc1
<RX_2>CCCN1CCC[C@H]2Cc3nc(NC(C)=O)sc3C[C@@H]21
<RX_7>Cc1cc(C(O)(C(F)(F)F)C(F)(F)F)cc(C)c1OCCNCc1ccccc1
<RX_2>CCc1cccc2c1OC1(O)c3ccccc3C(=O)C21NC(=O)c1ccc[nH]1
<RX_6>CC(C)c1ccc(N(Cc2ccc(N(C)C)cc2)C(=O)C2CCCc3c(O)cccc32)cc1
<RX_2>O=C(CCBr)N1CC(c2ccccc2)c2ccccc21
<RX_2>O=C(CCc1ccc(NC(=O)c2ccccc2-c2ccc(C(F)(F)F)cc2)cc1)c1ccccn1
<RX_3>CCOC(=O)/C=C/c1cc2ccccc2s1
<RX_1>NS(=O)(=O)Nc1ccc(NC=C2C(=O)Nc3ccccc32)cc1
<RX_1>O=[N+]([O-])c1c(N2CCCCC2)c[n+]([O-])c2ccccc12
<RX_1>CCOP(=O)(Cc1ccc(Cn2c(OC)nc3c(N)nc(OCCOC)nc32)cc1)OCC
<RX_2>O=C(Cc1ccccc1)NC(=S)Nc1ccc(Oc2cc(NC(=O)N3CCN(CCN4CCCC4)CC3)ncn2)c(F)c1
<RX_2>COc1ccc(NC(=O)NCc2cn(-c3ccccc3)c3cc(Cl)ccc3c2=O)cc1
<RX_8>CCOC(=O)c1c(C(F)(F)F)nc(C(F)F)c(S(=O)C(C)C)c1CC
<RX_1>O=[N+]([O-])c1cccc(-c2csc3cnc(Nc4ccc(N5CCOCC5)nc4)nc23)c1
<RX_6>CCOC(=O)C1CN(C(=O)OC(C)(C)C)CCN1
<RX_3>CC(c1oc(=O)c2ccccc2c1-c1ccccc1)n1nc(-c2cccc3[nH]ncc23)c2c(N)ncnc21
<RX_1>CCOC(=O)CN(CCCOC)c1noc2ccc(COc3ccc(-c4cc(F)c(F)cc4OC)cc3)cc12
<RX_6>N#Cc1c(N2CCOCC2)sc(C(=O)O)c1Cc1ccc2ccncc2c1
<RX_3>c1cc2c(cc1-c1cncc(N3CC4CC5CC3CN(C5)C4)c1)OCCO2
<RX_1>COC(=O)N=C(SC)C(=Nc1ccc(-c2noc(C)n2)cc1)c1cc(OC)c(OCCO[Si](C)(C)C(C)(C)C)cc1F
<RX_2>C[C@H]1C(=O)OC(=O)N1C(=O)c1ccccc1
<RX_1>O=C1Cc2ccccc2N1Cn1cnc2ccccc21
<RX_6>CN1CCC(CCOc2ccccc2CCc2cccc(O)c2)CC1
<RX_9>CCCCCCCOc1ccc(-c2ncc(C#N)cn2)cc1
<RX_6>CC(=O)Nc1cc(C(=O)O)ccc1C(N)=O
<RX_1>COC(=O)[C@@H]1C[C@H](F)CN1C1(c2ccccc2OC)C(=O)Nc2ccc(Cl)cc21
<RX_5>COc1c(Cl)cc(NC(=O)OC(C)(C)C)cc1Cl
<RX_1>Cc1c(C(=O)c2ccccc2)c(NC(=O)CNO)cn1C
<RX_7>CC(C)(CN)c1ccccc1[N+](=O)[O-]
<RX_6>CCc1ccc(O)c(CC)c1C=O
<RX_6>O=C(O)c1cc(Br)cc2c1cnn2C1CCCC1
<RX_2>CC1(C)OCC(c2csc(NC(=O)/C(=C/C3CCCC3)c3ccc(S(C)(=O)=O)c(Cl)c3)n2)O1
<RX_2>C#CC(CF)(CF)OS(=O)(=O)c1ccccc1
<RX_7>CSCc1cccc2c(C(CCO)c3ccc4sccc4c3)c[nH]c12
<RX_1>CC(C)(C)OC(=O)N1CC(Oc2cccc3ncnc(Nc4ccc(F)c(Cl)c4)c23)C1
<RX_2>Cn1ncc(Br)c1NC(=O)N1CCN(c2nc(-c3ccccc3)ns2)CC1
<RX_3>CC(O)CC1CN(C(=O)COc2ccc(Cl)cc2)CCN1Cc1ccc(F)cc1
<RX_2>CC(C)S(=O)(=O)N1Cc2ccccc2C2(CCN(C(=O)OC3C4CC5CC(C4)CC3C5)CC2)C1
<RX_5>COc1ccc(Oc2ccc(Cl)cc2/C=C2\C(=O)N(C(=O)OC(C)(C)C)c3cc(Cl)ccc32)cc1
<RX_3>CC(C)(C)OC(=O)C1(c2ccc(-c3cnc(N)nc3)cc2)CC1
<RX_1>CCOc1sccc1C
<RX_2>COc1ccc(CC2CCN(C(=O)C(=O)Nc3ccc4[nH]c(=O)oc4c3)CC2)cc1
<RX_1>CC(C)(C)OC(=O)c1nc(N2CCc3cccc(C(=O)Nc4nc5ccccc5s4)c3C2)ccc1CCCOc1ccnc(Cl)c1
<RX_3>COCCn1cc(-c2cccc(CCOCCC(=O)OC(C)(C)C)c2)cn1
<RX_2>CC(C)(C)c1cc(NC(=O)Nc2cccc(Oc3ccnc4ncc(=O)[nH]c34)c2)n(-c2ccccc2)n1
<RX_6>CCO[C@@H](Cc1ccc(OCc2nc(-c3ccccc3F)oc2C)cc1F)C(=O)O
<RX_8>CC(C)c1noc(N2CCC(=O)CC2)n1
<RX_3>CC(OCc1ccccc1)c1nn2c(C3=CCOCC3)ncc2c(=O)[nH]1
<RX_3>CCC=C(C)C(O)CCC(C)C
<RX_1>NC1CC[C@@]2(c3ccc4c(c3)OCO4)CCN(Cc3ccccc3)[C@H]2C1
<RX_3>N#Cc1ccc(-c2cccc3c2CCCC3=O)cc1F
<RX_1>COC(=O)c1c(Cl)cccc1N1CCOCC1
<RX_6>COc1cc(N)ccc1[N+](=O)[O-]
<RX_1>CCOC(=O)c1c(O)c(OCCOCc2ccccc2)c(C(=O)OCC)n1-c1ccc(F)cc1
<RX_1>COc1ccccc1N1CCN(CCCCN2C(=O)CNC2=O)CC1
<RX_3>CNC(=O)c1c(-c2ccc(F)cc2)oc2ccc(-c3cc(C(=O)OC)c(OC)cc3C)cc12
<RX_7>COC(OC)c1ccc2c(n1)NCCC2
<RX_3>Cc1cc(C)c(O)c(-c2ccco2)c1
<RX_3>COc1cc(C=O)cc2c1OCC2
<RX_6>CCCCCCCC/C=C\CCCCCCCC(=O)O
<RX_2>Cc1nn(C)cc1S(=O)(=O)N(C)CCN1CCN(c2nccnc2Cl)CC1
<RX_7>CCCCOc1cc(C(=O)O)cc(N)c1C(=O)c1ccccc1
<RX_2>COC(=O)c1cccc(NC(=O)c2ccc(OCC(C)C)c(C#N)c2)c1Cl
<RX_1>CCN1CCC(O)(COc2ccc(-c3c(Cl)sc4[nH]c(=O)c(C#N)c(O)c34)cc2)CC1
<RX_2>CC1CCN(C(=O)c2cc3cc(C(=O)N4CCN(C5CCCC5)CC4)ccc3[nH]2)CC1
<RX_2>O=C(c1ccc(NS(=O)(=O)c2ccccn2)cc1)N1CCN(c2nc3ccc(F)cc3o2)CC1
<RX_1>O=Cc1ccc(OCCN(Cc2ccccc2)c2nc3ccccc3s2)cc1
<RX_6>CCOc1cc2c(c3c1OC(C)(C)C3)C(c1ccc(/C=C/C(=O)O)c(C)c1)=NC(C)(C)C2
<RX_6>CC(C)CC1CC(=O)CC(=O)N1
<RX_3>C=CCCCC[C@H]1CC[C@H](c2ccc(C#N)cc2)CC1
<RX_7>Nc1ccc2c(c1)CCN(C(=O)OCc1ccccc1)CC2
<RX_2>O=C(N1CCN(CCO)CC1)C1(O)CCN(Cc2cc(Br)ccc2OCc2ccc(Cl)cc2)CC1
<RX_1>Cc1c(Cl)nc(NC[C@@H]2COCCN2Cc2ccccc2)c(=O)n1CC(=O)OCc1ccccc1
<RX_6>N#Cc1nc(C(=O)N[C@@H](CC(=O)O)c2cccnc2)c(O)c2ccc(Oc3ccccc3)cc12
<RX_1>Cn1c(C(F)(F)F)cc(=O)n(-c2c(F)cc(Cl)c3nc(C(C)(C)C)oc23)c1=O
<RX_1>N#Cc1c(N2CCNCC2)c2cc(Cl)ccc2n(Cc2ccccc2)c1=O
<RX_1>CCOCCn1c(-c2ccco2)cc2ncnc(Cl)c21
<RX_1>COc1cc(NCc2cnc(SC)nc2N)cc(OC)c1
<RX_1>COc1cc([N+](=O)[O-])ccc1OCCN1CCC(F)C1
<RX_1>CCC1CCCCN1CCn1c(=O)sc2ccccc21
<RX_7>CC(C)(C)[Si](C)(C)OC[C@@H]1C[C@@H](Nc2c(Cl)cnc(N)c2N)C[C@@H]1O[Si](C)(C)C(C)(C)C
<RX_10>CON=C(C#N)c1ccccc1CBr
<RX_1>CC(=O)N1CCN(c2cc3c(c(NCc4ccccc4)c2F)c(=O)c(C(=O)O)cn3C2CC2)CC1C
<RX_7>CN[C@H]1CC[C@@H](c2ccc(Cl)c(Cl)c2)c2ccccc21
<RX_1>CCCCN1CCN(c2ccc([N+](=O)[O-])cc2C2=CC(C)(C)CC(C)(C)C2)CC1
<RX_1>CNc1ccc(-c2cc3cc(F)ccc3[nH]2)cn1
<RX_2>COc1ccc(S(=O)(=O)N2CCCCC2)cc1C(=O)Nc1ccc(C(C)C)cc1
<RX_9>COC(=O)c1ccc(C#N)c(N)c1
<RX_7>Nc1cnc2[nH]c(CO)nc2c1
<RX_4>O=C1COCCN1C1CCC2(CC1)CO2
<RX_6>CCOP(=O)(CN(c1ccc2cc(N)ccc2c1)S(=O)(=O)c1cc(Cl)cc(Cl)c1)OCC
<RX_1>O=c1cc(-c2ccccc2)cc2n1CCCN2c1cc(NCCc2ccccc2Cl)ncn1
<RX_2>COC(=O)[C@@H]1CN(C(=O)OC(C)(C)C)CCN1C(=O)c1cc2ccccc2cc1N
<RX_1>CCCOc1cc(I)ccn1
<RX_1>CNCc1csc(C(=O)Nc2ccc(Cl)cc2C(=O)Nc2ccc(Cl)cn2)c1Cl
<RX_1>COC(=O)N(NC(=O)c1c(C)c(-c2ccccc2)nc2ccccc12)c1ccccc1
<RX_2>Cc1ccc(S(=O)(=O)OCC(F)(F)C(F)(F)C(F)(F)F)cc1
<RX_2>Nc1cc(C(F)(F)F)ccc1NC(=O)CCCCCNC(=O)C=C1c2ccccc2-c2ccccc21
<RX_2>NC(=O)c1cccn1NC(=O)c1ccc(Br)cc1
<RX_6>CCOC(=O)CN(C(=O)OC(C)(C)C)[C@H](Cc1ccc(OC)cc1)C(=O)O
<RX_2>COc1cc(NC(C)=O)c(Cl)cc1C(=O)NC1CCN(CC2CCCCC2)CC1
<RX_7>N#Cc1cccc(-c2ccc3c(c2)CCC3O)c1
<RX_6>NS(=O)(=O)c1cc2c(cc1O)C(c1ccccc1)CNCC2
<RX_2>Cc1nc(N2C[C@H](C)N(Cc3ccc(F)cc3)C2=O)sc1C(=O)NCc1cccnc1
<RX_6>O=C(Nc1cccc2c(=O)cc(C(=O)O)oc12)c1ccc2oc(COCc3ccccc3)cc2c1
<RX_1>CCOP(=O)(Cc1ccc(Nc2ncc(C(F)(F)F)c(Nc3ccc(Br)nc3C(=O)NC)n2)c(OC)c1Cl)OCC
<RX_2>CCC(=O)N1c2ccccc2NC(=O)c2cscc21
<RX_2>Cc1cc(C(=O)NCc2ccccc2)cc2cc(NC3CCC4(CC3)OCCO4)ncc12
<RX_2>CC1(C)CC(=O)N(C(=O)Nc2ccc(Cl)cc2)CC(C)(C)N1
<RX_4>CC1(C)CCN(C2c3cc4nonc4cc3OC(C)(C)C2O)C(=O)C1
<RX_1>C[SiH](C)OC(C1CCCCN1Cc1ccccc1)C(C)(C)C
<RX_2>Cc1nc(-c2ccc(C(F)(F)F)cc2)ccc1COS(C)(=O)=O
<RX_1>CCN(Cc1ccc(C(=O)O[C@@H](Cc2c(Cl)c[n+]([O-])cc2Cl)c2ccc(OC)c(OC)c2)s1)C(C(=O)O[C@H]1CN2CCC1CC2)c1ccccc1
<RX_6>COc1ccc(C2CCN(C(=O)C(=O)O)CC2)cc1OC1CCCC1
<RX_6>Cc1nnc(N2N=C(c3cc(F)ccc3F)SC2(CCCNC(=O)OC(C)(C)C)c2cccc(O)c2)s1
<RX_2>N#Cc1ccccc1C(=O)N1CC2CN(c3cnc4ccccc4n3)CC2C1
<RX_2>NC(=O)c1c(Cl)c(-c2ccccc2)n2c1CN(S(=O)(=O)Nc1ccccc1)CC2
<RX_1>COc1cc(N(C)CCN2CCOCC2)c([N+](=O)[O-])cc1Nc1ncc(Cl)c(-c2cnn3ccccc23)n1
<RX_2>COc1ccc(S(=O)(=O)n2c(=O)n(-c3cccc(Cl)c3)c3cc(Cl)ccc32)c(OC)c1
<RX_1>COc1ccccc1COc1ccc(CNC23CC4CC(CC(C4)C2)C3)cc1
<RX_1>COCOc1ccc(N2CCCC2=O)cc1Cc1ccccc1
<RX_7>COc1cc(OC)c(C2CN(C)C(=O)C2CO)c(OC)c1
<RX_8>COc1cc(C=O)ccc1F
<RX_3>CC(C)(C)OC(=O)NC1(c2ccc(-c3nc4cc(-c5cnn(C(=O)OC(C)(C)C)c5)ccn4c3-c3ccccc3)cc2)CCC1
<RX_1>CC(=O)OCCCCN1CCN(c2cccc3sccc23)CC1
<RX_3>CC(C)[Si](OC1CCC=Cc2cccnc21)(C(C)C)C(C)C
<RX_3>CCOC(=O)C=C(c1ccc(C(F)(F)F)cc1)c1ccc(C(F)(F)F)cc1
<RX_3>NC(=O)c1cnc(N)c2c1sc1cc(-c3ccccc3)ccc12
<RX_2>COC(=O)CCC(C)C(=O)N1C2CCC(C2)C1C(=O)OC
<RX_3>N#Cc1cc(F)ccc1-c1ncccc1F
<RX_1>COC(=O)c1ccc(C)c(N2C(=O)CCc3c(Br)cc(OC)cc32)c1
<RX_1>OCCOc1cccc(C=NNc2ncnc3c2cnn3-c2ccccc2)c1
<RX_7>CCNC1C2CN(Cc3ccccc3)CC21
<RX_2>CCCCCCCCC1(CCCCCCCC)c2ccccc2-c2ccc(C(=O)NNC(=O)c3cc(Cl)ccc3Cl)cc21
<RX_1>CN(CC(=O)N1CCOCC1)S(=O)(=O)c1ccc(-c2ncnc3ccc(-c4cn(C(c5ccccc5)(c5ccccc5)c5ccccc5)nc4-c4ccc(F)cc4)cc23)s1
<RX_2>NS(=O)(=O)NC[C@@H]1C[C@H](S)CN1C(=O)OCc1ccc([N+](=O)[O-])cc1
<RX_1>CCOc1cc(F)c(-c2nc(C(=O)OC)ccc2F)c(F)c1
<RX_1>CCOC(=O)CN1CCC(Cc2ccccc2)C1=O
<RX_2>O=C(NCc1ccc(Cl)cc1)c1ccc2c(=O)n(-c3ncccn3)c(=S)[nH]c2c1
<RX_6>NC(=O)C1(N)CCCC1
<RX_2>CCOC(=O)c1cc(C#N)c(N2CC(C)(C(=O)NS(=O)(=O)c3ccc(Cl)s3)C2)nc1C
<RX_7>Nc1cc(C(=O)NCC(O)CO)cc(C(O)CO)c1
<RX_8>CS(=O)c1nc(-c2cc(C(C)(C)C)c(O)c(C(C)(C)C)c2)cs1
<RX_3>CC(C)(C)OC(=O)COc1cc(NC(=O)OC(C)(C)C)c([N+](=O)[O-])cc1C#Cc1ccccc1
<RX_7>O=S(=O)(NC1Cc2ccc(CCO)cc2C1)c1ccc(Cl)cc1
<RX_2>Cc1noc(C)c1NC(=O)Nc1ccc(N2CCC(C(c3ccccc3)c3ccccc3)CC2)c(F)c1
<RX_6>Cn1ccc(-c2ccc(Cl)c(C(=O)O)c2)n1
<RX_7>Cn1cc(CO)nc1-c1ccc(I)cc1
<RX_2>Cn1cc(C(=O)Nc2ccc(F)cc2-c2ccc(Cl)c(F)c2)c(C(F)F)n1
<RX_1>C[C@H]1CCc2c(ccc(Br)c2Oc2ccccc2)N1C(=O)C1CC1
<RX_7>Cc1[nH]c2ccccc2c1C(C)c1cccnc1
<RX_2>Cc1ccc(S(=O)(=O)OC[C@H](CC(C)(C)C)NC(=O)OC(C)(C)C)cc1
<RX_2>Cc1c(C)c2c(c(C)c1NC(=O)CC(C)(C)C)C(=O)C(C)(C)O2
<RX_2>CC(C)[C@@H](NC(=O)OC(C)(C)C)C(=O)Nc1ccccc1NCc1ccccc1
<RX_1>C[Si](C)(C)CNCc1cccc(C(F)(F)F)c1
<RX_1>C[Si](C)(Cn1ccnc1)c1ccc(Cl)cc1Cl
<RX_6>CN(C)CCNC(=O)c1cccc(C2Nc3ccc(C(=O)O)cc3CC2(C)C)c1
<RX_2>C=CCCOc1nc(N2CCN(C(=O)OCc3ccccc3)CC2)nc2ccccc12
<RX_2>CC(C)(C)OC(=O)N1CCC(COc2sncc2NC(=O)c2ccc(F)c(-c3c(F)cccc3F)n2)CC1
<RX_1>CCOC(=O)C1(c2ccc(-c3ccc(-c4onc(C)c4CN(CC)C[C@H](C)c4ccccc4)cc3)cc2)CC1
<RX_2>Cc1cc(C[C@@H](OC(=O)N2CCC(N3CCc4ccccc4NC3=O)CC2)C(=O)N2CCN(C3CCOCC3)CC2)cc(C)c1O
<RX_1>Cc1cc(C#Cc2cn(CC3CC3)c(C)n2)ccn1
<RX_2>CCN(Cc1ncc[nH]1)C(=O)CN(c1cccc(N(C)C)c1)S(=O)(=O)c1ccc(C(C)(C)C)cc1
<RX_2>CCc1cccc(CC)c1S(=O)(=O)Nc1cc(C(F)(F)F)cc(C(F)(F)F)c1
<RX_1>CN(C)S(=O)(=O)c1cc(C(F)(F)F)ccc1NCc1ccccc1
<RX_6>C[C@H](N)C(=O)NCc1cccc(Nc2n[nH]c3ncnc(Nc4cccc(Cl)c4)c23)c1
<RX_2>O=C(Cc1ccncc1)Nc1ccc2oc3c(c2c1)CCCCCC3
<RX_1>C[C@H]1COCCN1c1nc(Cl)nc2c1CSCC2
<RX_1>CS(=O)c1cc(N2CCC3(CC2)OCCO3)nc2sc(C(N)=O)c(N)c12
<RX_6>O=C(O)C(F)(F)F
<RX_3>COCCOc1cc(Br)cc(C=O)c1
<RX_3>Cc1ccc(-c2ccc(Cl)cc2)s1
<RX_6>O=C(O)c1cc(C2CCCC2)on1
<RX_8>CC(C)(O)CC=CC1(C2=CC[C@H]3C(=O)CCC[C@@]23C)CC1
<RX_6>CC/C(=C\c1ccc(C(=O)OC(C)(C)C)s1)C(=O)O
<RX_6>N[C@H]1CCCN(Cc2ccccc2)C1
<RX_1>COC1(C#CCOCc2ccc3ccccc3c2)CCOCC1
<RX_3>COc1ccc(CNc2cccc(CCCCC(=O)C=Cc3cnc(C)nc3)n2)cc1
<RX_9>COc1ccc(N2CCC(N3CC[C@@H](NC(=O)CNC(=O)c4cccc(Cl)c4)C3)CC2)cc1
<RX_7>CCOC(=O)CCC[C@@H](C)O
<RX_7>Nc1cnc2ccccc2c1N[C@H](CO)COCc1ccccc1
<RX_1>O=[N+]([O-])c1cn(C(c2ccccc2)(c2ccccc2)c2ccccc2)cn1
<RX_1>CCNCC1CCN(c2nc3c(cc2F)c(=O)c(C(=O)O)cn3CC)C1
<RX_6>Cc1cc(O)cc(C)c1OCC1CCCN(C)C1
<RX_6>Cc1cc(C(=O)N[C@H]2CCCCCC=C[C@@H]3C[C@@]3(C(=O)O)NC(=O)[C@@H]3C[C@@H](Oc4nc5ccccc5c5ccccc45)CN3C2=O)no1
<RX_2>CC(C)N(C(=O)c1ccc2cc(Br)ccc2c1)C(C)C
<RX_6>CC(C)(C)c1ccccc1N1CCN(C(=O)c2cncc(OCC(=O)O)c2)CC1
<RX_3>O=CN1CCC(Oc2ccc(-c3n[nH]c4ccc(NC(=O)C(c5ccsc5)N5CCCC5)cc34)cc2)CC1
<RX_2>Nc1ncnc(Oc2ccc(Oc3ccccc3)cc2)c1-c1cccc(NC(=O)/C=C/CN2CCCC(F)(F)C2)c1
<RX_1>CC(C)c1nc(N2CCC(CCCOc3ccc(CS(C)(=O)=O)c(F)c3)CC2)no1
<RX_1>Cc1cc(COCC(C)CCC(C)(C)C)c(O)c(-n2nc3ccccc3n2)c1
<RX_1>CNc1cc(S(=O)(=O)c2ccc(N)cc2)cc(C)n1
<RX_1>COc1cccc2c1C(NC1=Nc3ccc(NC(=O)CN4CCOCC4)cc3CO1)CO2
<RX_6>CC1CN(c2ccc(C(F)(F)F)cn2)C(C)CN1
<RX_1>CC[N+](CC)(CC)CCO
<RX_3>CN(C)CCCOc1ccc(-c2cnc3[nH]c4cnc(-c5cccnc5)cc4c3c2)cc1
<RX_6>Oc1cccc(-c2cnco2)c1
<RX_9>CC[C@H](N)[C@H](O)CNC(=O)OC(C)(C)C
<RX_7>CC(C)c1ccc2c(c1)OC1(O)c3cccc(N)c3C(=O)C21NS(C)(=O)=O
<RX_6>CC(C)S(=O)(=O)C[C@@H]1C[C@H](NC(C)(C)C)CC[C@@H]1N
<RX_1>CCOC(=O)CNc1ccccc1
<RX_6>N#Cc1ccc(N2C(=O)N[C@@H]3CCOC[C@H]32)cc1C(F)(F)F
<RX_7>Fc1ccccc1C1=NCCO1
<RX_6>COc1ccc(-c2cccc(C(=O)Nc3ccccc3-c3ccc(C(=O)O)s3)c2)c(OC)c1
<RX_6>N#Cc1ccc(NC2CCNCC2)cc1C(F)(F)F
<RX_1>CCCc1nc(C)n(-c2ccc(OCC)c(F)c2)c(=O)c1Cc1ccc(-c2ccccc2C#N)cc1
<RX_1>COC(=O)C1CCC(n2ccc3cc(-c4nc(-c5ccc(OC(C)C)c(Cl)c5)no4)ccc32)C1
<RX_2>CC(C)Oc1cc(Cl)c(S(N)(=O)=O)cc1C1=N[C@@](C)(c2ccc(Cl)cc2)[C@@](C)(c2ccc(Cl)cc2)N1C(=O)N1CCN(CCCS(C)(=O)=O)CC1
<RX_6>COc1ccc([C@@H](O)[C@H](NC(=O)[C@@H](N)CO)C(=O)OCc2ccccc2)cc1
<RX_6>O=C(c1ccccc1)C(O)c1ccncc1
<RX_1>O=c1[nH]c2ccc(NCCCc3ccccc3)cc2o1
<RX_3>CCN(CC)C1CCC(Nc2c(C(=O)C3CC3)cnc3ccc(-c4cc(Cl)c(O)c(OC)c4)cc23)CC1
<RX_2>COCCC(=O)Nc1cnc2cc(Br)ccc2c1O
<RX_7>OCc1ncc(Br)cn1
<RX_6>CCn1cc2c3c(cc(C(=O)O)cc31)N(C)S(=O)(=O)CC2
<RX_7>CCc1ccc2c(c1Cl)CC[C@]1(C)CN(Cc3ccccc3)C[C@@H]21
<RX_7>Cn1c(N2CCN(CCCOc3ccc(N)cc3)CC2)cc(=O)n(C)c1=O
<RX_9>N[C@H]1C[C@@H](C(=O)N2CCC[C@@H]2C(=O)NC[C@H]2CCCN(CC3CCCCC3)C2)N(C(=O)CC(c2ccccc2)(c2ccccc2)c2ccccc2)C1
<RX_2>CCOC(=O)Nc1ccc(C(=O)N(CCN2CCC(C(=O)c3ccc(F)cc3)CC2)c2ccccc2OC)cc1
<RX_4>N#Cc1ccc(N(C(=O)C(F)(F)F)c2cccc3c2CCC2OC32)cc1
<RX_9>COc1ccc(Cn2nc(C)c3cc(C#N)ccc32)cc1
<RX_6>CN1CC(=O)Nc2cc(-c3ccccc3)c(-c3ccc(C4(N)CCC4)cc3)nc21
<RX_6>CN(C(=O)[C@@H]1CCCN1)C1CC1
<RX_7>CCCCCc1nn(C(=O)OC(C)(C)C)c2ccc(Oc3c(C)cc(N)cc3C)cc12
<RX_3>Cc1cc(C#N)c(N[C@H]2CCCC[C@@H]2NC(=O)OC(C)(C)C)cc1Cl
<RX_2>COc1cc2nccc(Oc3ccc(NC(=S)NC(=O)c4ccccc4)c(C)c3C)c2cc1OC
<RX_2>O=C(O)c1cccc(NS(=O)(=O)c2cccc(-c3ccccc3)c2)c1
<RX_3>CCOC(C#Cc1ccc2ncccc2c1)OCC
<RX_1>CC[C@@H]1c2c(C#N)ncn2-c2cnc(Nc3ccc(C(=O)O)cc3OC)nc2N1C1CCCC1
<RX_1>CC(C)n1cnc2c(Cl)nc(F)nc21
<RX_6>COc1cc(OC)c(F)c(COc2cnc(Nc3cc(CO)n(C)n3)nc2)c1F
<RX_9>N#Cc1cccc2[nH]ncc12
<RX_1>Cc1nc(C)c(-c2ccnc(Nc3cccc(COCCN4CCOCC4)c3)n2)s1
<RX_2>O=C(NCC(=O)N1CCN(C(=O)c2ccccc2C(F)(F)F)CC1)c1cc(-c2ccc(O)cc2)on1
<RX_1>CC1(C)CCCC(N2CCN(C3CCC(C(C)(C)C)CC3)CC2)C1
<RX_7>CCCCCCCCC1(CO)CCCCC1O
<RX_1>Nc1nc(NCCc2cc(Br)cs2)nc2c1ncn2[C@@H]1O[C@H](CO)[C@@H](O)[C@H]1O
<RX_6>CN1CCC(NC(=O)c2cccc(C3Nc4c(cccc4C(=O)O)CC3(C)C)c2)C1
<RX_1>CCCc1c(OCCCCN2C(=O)NC(C)(c3ccc4c(c3)OCCO4)C2=O)ccc2c(C(F)(F)F)cc(=O)oc12
<RX_1>COC(C)(C)C(=O)N[C@H]1CC[C@H](CCN2CCN(c3cccc4c3OCO4)CC2)CC1
<RX_7>O[C@@H]1CO[C@@H]2OCC[C@H]12
<RX_1>CCOC(=O)c1cc2ccccc2n1CC#N
<RX_6>NS(=O)(=O)N1CCOCC1
<RX_6>NCc1ccc2c(c1)CN(C(N)=O)C2
<RX_4>O=c1[nH]cnc2ccc(Br)cc12
<RX_3>Cc1cnc2[nH]c3c(-c4ccccc4)cccc3c2c1
<RX_2>CCOc1ccc(Nc2ccc(CNC(=O)C3(NC(=O)c4cncnc4)CC3)cc2)c(C(F)(F)F)c1
<RX_6>CC1CN(C(=O)OCc2ccccc2)C12CCCNC2
<RX_6>Cn1cncc1C(O)(c1ccc(Cl)cc1)c1ccc2nc(O)c(Cc3ccc(-n4cccn4)cc3)c(Cl)c2c1
<RX_3>Cc1c(OC2CCCCO2)cc2c(c1C)OC(C)(CCC=C1SC(=O)NC1=O)CC2
<RX_6>O=C(CCn1ncc2cc(-c3c[nH]c4cc(F)ccc34)ccc21)N1CCNCC1
<RX_1>CN1CCN(C(=O)[C@@H]2C[C@H](Nc3ccc(F)cc3F)CN2C(=O)OC(C)(C)C)CC1
<RX_6>COc1cc2c(cc1Cl)CNC2
<RX_1>CCOCCOc1ccc(OCC(F)(F)F)cc1C(=O)NCc1ccccn1
<RX_1>CCCc1cc2ccc(C(=O)OC)cc2n1Cc1ccccc1Cl
<RX_1>O=C1OC[C@@H]2CN(c3nncc4cc(Cl)ccc34)CCN12
<RX_1>CCCC(=O)N(n1c(=O)[nH]c2cc(C(F)(F)F)c(C(CC)OC)cc2c1=O)S(C)(=O)=O
<RX_1>NC(=O)N1C[C@@H]2C[C@H]1CN2Cc1ccc(Oc2nc3ccccc3s2)cc1
<RX_1>COc1ccc2c(Nc3c(Cl)cncc3Cl)cc(=O)[nH]c2c1OCCCCCCN(C)CCCO
<RX_1>CC(C)Oc1cccc(F)c1
<RX_1>Cc1cc(NCc2ccc3oc(-c4ccccc4C#N)c(Br)c3c2)n2nccc2n1
<RX_4>O=C(O)c1cccc(-n2c(-c3ccccc3)cc3c2CCCC3)c1
<RX_3>CCOC(=O)/C=C/c1ccc2c(c1)CCO2
<RX_6>CCOC(=O)c1cc(OCC(=O)O)n(-c2ccccc2)n1
<RX_2>CC(C)CS(=O)(=O)N1CCC(n2ncc3c(Oc4ccc(S(C)(=O)=O)cc4)ncnc32)CC1
<RX_2>CNC(=O)Nc1ccc(Cc2cc(C)c(C(=O)c3ccc(Cl)cc3)n2C)nc1
<RX_2>Cc1ccc(-c2oncc2C(=O)N2CCCC(F)(F)C2)cc1
<RX_6>Nc1ccc2c(ccc(=O)n2CCN2CCC(NCc3ccc4c(c3)OCCO4)CC2)c1
<RX_2>C[C@@H]1CCCN1C[C@@H]1CCCN1C(=O)c1ccc(-c2ccc(S(C)(=O)=O)cc2)cc1
<RX_1>CCOC(=O)CC(=O)c1cc(F)c(N2CCNCC2)nc1Nc1ccc(F)cc1F
<RX_1>c1ccc(Cn2c3ccccc3c3ccccc32)cc1
<RX_2>CCCCCCNC(=O)n1c(=O)n(C)c2cccnc21
<RX_1>CC(C)C(=O)Nc1cccc(C2CCN(CC[C@H](Oc3cccc4ccccc34)c3ccccc3)CC2)c1
<RX_1>N#Cc1cnc(Nc2cc(N3CCN(CC(=O)NC4CC4)CC3)ncn2)s1
<RX_7>CCCc1c(CO)ncn1S(=O)(=O)N(C)C
<RX_6>CC(C)n1ncc2c(=O)[nH]c([C@@H]3CNC[C@H]3C)nc21
<RX_8>CC(C)(C)c1cn2cccc(C=O)c2n1
<RX_1>CC(=O)N1c2ccc(-c3cn(CCO[Si](C)(C)C(C)(C)C)nn3)cc2[C@H](Nc2ccc(C)cn2)C[C@@H]1C
<RX_1>Cc1ccc(C(=O)NC2CC2)cc1-c1ccc2c(=O)n(CC3CC3)cc(CN3CCCN(CCO)CC3)c2c1
<RX_1>CCC(CC)Nc1nc(C)nc(Oc2c(C)cc(C)nc2C)c1[N+](=O)[O-]
<RX_1>COc1cc2ncnc(Nc3cccc(Cl)c3F)c2cc1CN[C@@H](CNC(=O)OC(C)(C)C)C(=O)O
<RX_6>O=C(O)C1CC(c2ccc(OC(F)(F)F)cc2)CN(C(=O)N2CCC(O)CC2)C1
<RX_6>O=C(O)[C@H]1CCCN1c1ccc(C(F)(F)F)cc1
<RX_1>COc1ccccc1Nc1nn(C(c2ccccc2)(c2ccccc2)c2ccccc2)c2cc(Cl)ncc12
<RX_6>O=C(O)c1cnc(N2CCN(C(=O)Cc3ccccc3)CC2)s1
<RX_6>c1ccc2c(c1)CC1CNCCCN21
<RX_7>OCc1csc(-c2ccccc2)c1
<RX_3>C=C(C)C(=O)[C@H](CC1=CCCC1)NC(=O)OC(C)(C)C
<RX_1>CC(C)=CC(=O)Sc1ccc(Br)cc1
<RX_6>Cc1ccc(N)cc1NC(=O)CN1C(=O)c2ccccc2C1=O
<RX_1>COC(=O)c1ccc([C@H](C)NC(=O)c2cc(Cl)ccc2OCCc2c(F)cccc2F)cc1
<RX_2>COC(=O)c1cccc(NC(=O)c2nc(Cl)cnc2N)n1
<RX_2>COc1c(C)c2c(c(O)c1C/C=C(\C)CCC(=O)NCCNC(=O)OC(C)(C)C)C(=O)OC2
<RX_7>COc1ccc2c(O[C@@H]3C[C@H]4C(=O)N[C@]5(C(=O)O)C[C@H]5CCCCCCC[C@H](NC(=O)OC(C)(C)C)C(=O)N4C3)cc(-c3ccccc3)nc2c1
<RX_2>COC(=O)[C@H]1C[C@H](NC(=O)c2cccc(CNC(=O)OC(C)(C)C)c2)c2c(Cl)cc(Cl)cc2N1
<RX_1>O=c1[nH]nc(Cl)c2cc(NCc3cc(Cl)cc(Cl)c3)ccc12
<RX_3>CN1C(=O)[C@]2(N=C1N)c1cc(-c3cccnc3F)ccc1O[C@H]1CCCO[C@@H]12
<RX_2>Cc1nc(N2CCN(Cc3ccc(F)cc3)C2=O)sc1C(=O)N(C)C
<RX_6>C=CC[C@@H](C(=O)O)c1ccc(-c2ccc(-n3nnc(C)c3NC(=O)OC(C)c3ccccc3)cc2)cc1
<RX_6>O=C(O)c1ccn(-c2ccc(Cl)c(F)c2)n1
<RX_4>COc1ccc2ncn(CCO)c2c1
<RX_8>COc1ncc(C=O)cc1F
<RX_1>Nc1cccc(Oc2ccc3nc(NC(=O)CC4CC4)cn3n2)c1
<RX_7>OC1Cc2c(Br)ccc3cccc1c23
<RX_7>CCCCCCCNC(=O)Nc1ccccc1C(=O)NC1CCCNC1
<RX_5>CC(C)N(C(=O)CN1C(=O)C(Cc2cn(C(=O)OC(C)(C)C)c3ccccc23)c2nnc(-c3ccccc3)n2-c2ccccc21)c1ccccc1
<RX_2>CCC[C@H]1CC[C@@H](CCC)N1C(=O)Cc1c(C(=O)C(C)(C)C)oc2ccc(OC)cc12
<RX_2>COC(=O)CCc1cccc(CNS(=O)(=O)c2ccccc2)c1
<RX_6>Cc1nc(N)nc(N[C@@H](C)c2nc3ccn(C)c3cc2N2CC[C@H](N)C2)c1C#N
<RX_3>COc1ccc(C#Cc2ccc(CC(C)NC(C)=O)cc2)c(OC)c1
<RX_1>CN1CCN(c2cc3nc4c(cc3cc2F)c(=O)c(C(=O)O)cn4C)CC1
<RX_2>CS(=O)(=O)Nc1cc(C(F)(F)F)ccc1-c1cc(Oc2ccc3cccnc3c2)ncn1
<RX_2>Cc1ccc(S(=O)(=O)NC(=O)OCCc2ccc(Nc3cc(Cl)c(C(F)(F)F)cc3NC(=O)c3cc(C)n(C)n3)cc2)cc1
<RX_6>O=C([O-])C(F)(F)F
<RX_8>CC(C)(C)OC(=O)C(CC(=O)CN1CCOCC1)Cc1cccc2ccccc12
<RX_6>CC(C)(C)OC(=O)NCc1cc2ncc(C(=O)O)n2cc1-c1ccc(Cl)cc1Cl
<RX_2>C[C@@](O)(C(=O)Nc1cccc([N+](=O)[O-])c1Cl)C(F)(F)F
<RX_6>CCCc1c(OCCCOc2ccc(C(=O)NC)c(OC)c2CCC)ccc2c1OC(C(=O)O)CC2
<RX_3>N#Cc1cc(-c2ccc(Cl)cc2)cnc1C#CCCc1ccc(CN2CCCC2)cc1
<RX_1>COC(=O)C(C)(C)NC(=O)c1ccc2ccccc2c1OCc1cnc(Cl)c(Cl)c1
<RX_3>C[C@H]1CN(c2ncc(-c3cn[nH]c3)cc2C=O)C[C@@H](C)O1
<RX_2>Cc1ccc(COC(=O)C(C)c2ccc(CC(C)C)cc2)cc1
<RX_2>CC(Nc1nccc(-n2cnc3ccccc32)n1)C1CCCN(C(=O)CN(C)C)C1
<RX_7>Nc1ccc(Oc2ccc(C(Cc3ccncc3)c3ccc(OC(F)F)c(OC(F)F)c3)cn2)cc1
<RX_1>CCC1CCCCN1c1ccc(Br)cc1C=O
<RX_6>COc1c(Br)cc(CC2NCCc3cc(O)c(NS(=O)(=O)c4ccc(C)cc4)cc32)cc1Br
<RX_2>O=C1C(=S(=O)=O)C(C2CCCCC2)C(=O)N1c1ccccc1
<RX_7>CC1(c2cc(CO)no2)OCCO1
<RX_1>C=CC(C)(C)Oc1ccc(OC)cc1
<RX_6>COc1ccc(SC)c2c1CC(N)CC2
<RX_9>Nc1ccc2c(-c3c(F)cccc3F)c(=O)ccn2n1
<RX_3>CC1(c2cncc(C=O)c2)OCCO1
<RX_6>CC(C)Cn1cc(COc2ccc3c(c2)CCN3)c(C(F)(F)F)n1
<RX_6>CC(C)Oc1ncc(-c2nc(-c3cccc(CCC(=O)O)c3Cl)no2)cc1Cl
<RX_6>CN1CCCC1c1cncc(C#Cc2ccc(C(=O)O)cc2)c1
<RX_7>Fc1ccc(CCCCCl)cc1
<RX_1>OCCn1cc(CN2CCN(c3nccnc3Cl)CC2)cn1
<RX_6>CCc1ncccc1Nc1ncc(C)n(CC(=O)O)c1=O
<RX_1>C[C@@H](CO)NC(=O)Cn1cc(Nc2nccc(NCc3c(Cl)cccc3Cl)n2)cn1
<RX_1>COc1cc2c(Nc3ccc4cc[nH]c4c3)ncnc2cc1OCCN1CCCCC1
<RX_6>COc1cc2c(Cl)ccnc2cc1OCC[C@H](N)C(=O)OC1CCCC1
<RX_3>O=[N+]([O-])c1ccc(OCc2ccccc2)c(-c2ccccc2)c1
<RX_4>O=C1C2=C(CCCC2)C(=O)N1c1c(F)cc(Cl)c2nc(Cl)sc12
<RX_1>CSc1ccc(CN2CCCC(Nc3ccc4c(cnn4C(=O)C(C)(C)C)c3)C2)cc1
<RX_7>O=S(=O)(c1ccccc1)[C@@H]1C[C@]2(c3ccccc3)N(Cc3ccccc3)[C@H]1CC[C@@]2(O)/C=C\CO
<RX_1>Cc1nc2ccc(-n3ccc(OCc4ccc(F)cc4)cc3=O)cc2n1C
<RX_6>COc1ccc(Cl)cc1NC(=O)Nc1cccc2c1CCN2Cc1ccnc2[nH]ccc12
<RX_1>Cc1cccc(CCNCC2CC2)c1
<RX_4>Cc1ccc2c(C(=O)O)c(Cl)ccc2n1
<RX_3>Nc1ncnn2c(CCCO)cc(-c3ccc4cn(Cc5ccccc5)nc4c3)c12
<RX_6>CCO[C@@H](Cc1ccc(OC/C(CC)=C(/C)c2ccc(Br)cc2)cc1)C(=O)O
<RX_1>CCN(C(=O)Cc1ccc(F)cc1)C1CCN(CCC(=O)c2ccc(F)cc2)CC1
<RX_10>O=C(O)C(CBr)CCCN1C(=O)c2ccccc2C1=O
<RX_7>Cc1ccc(N)cc1-c1cccnc1
<RX_1>Cc1ccc(C(=O)NC2CC2)cc1NC(=O)c1ccc(OCc2ccc(CNC(C)C)cn2)cc1
<RX_1>CCO[C@H]1CN(c2ccccn2)C[C@H]1Nc1nc(CC)c(-c2ccc(OC)cc2C)nc1CC
<RX_2>O=C(N[C@H]1CCN(C(=O)c2cc(Cl)cc(Cl)c2)[C@H](Cc2ccccc2)C1)c1cc2ccccc2[nH]1
<RX_2>CN1CCN(C(=O)c2ccc(F)cc2)CC1c1nc(-c2ccc(F)cc2)no1
<RX_1>c1cnc2sc(CNC34CC5CC(CC(C5)C3)C4)cc2c1
<RX_3>CC(=O)Nc1nc(C)c(-c2cccs2)s1
<RX_6>CSc1ncc(C#CC2CC2)c(C(=O)O)n1
<RX_2>CN(C)CCCN(C)S(=O)(=O)c1cnc(Cl)c(Cl)c1
<RX_1>CC(C)(C)OC(=O)C1CC(N2CCC3(CC2)COc2cc(OCc4c(Cl)cccc4Cl)ccc23)C1
<RX_2>COc1ccc(-c2nocc2C(=O)N2CCC(O)(c3ccc(F)c(C)c3)C2)cc1Cl
<RX_2>Cn1cnc(Nc2ncc(Cl)c(NC3CCC4(CC3)CCN(C(=O)CC#N)CC4)n2)c1
<RX_6>O=C(O)C1CCC(c2noc(=O)[nH]2)CC1
<RX_1>CC(=O)OCOC(=O)Cc1oc2cccc-2cc1-c1ccccc1
<RX_6>O=C(O)Cn1c(=O)n(Cc2ccc(Br)cc2F)c(=O)c2ccc(Cl)cc21
<RX_1>CC(=O)c1cc([N+](=O)[O-])c(Sc2nccn2C)s1
<RX_6>Cc1oc([C@H](CCCC2CCCCC2)CC(=O)NOCc2ccccc2)nc1C(=O)O
<RX_1>CCCCc1nc(C(=O)c2ccccc2)c(C#N)n1Cc1ccc(-c2ccccc2C(=O)OC(C)(C)C)cc1
<RX_1>Cc1cc(C(=O)N(C)C)cc(N=C(c2ccccc2)c2ccccc2)n1
<RX_1>CCOC(=O)c1[nH]c2c(Cl)cncc2c1Nc1ccc([Si](C)(C)C)cc1F
<RX_7>OCc1ccc2cc[nH]c2c1
<RX_1>CC(C)c1cc2c(NC3CCC(N)CC3)ncnc2s1
<RX_2>COC(=O)CCCCNC(=O)C(COS(C)(=O)=O)NS(=O)(=O)c1ccc(Cl)cc1
<RX_9>ON=C(Nc1ccc(F)c(Cl)c1)c1cocn1
<RX_6>O=C(CCC(=O)[C@H](Cc1ccccc1)NC(=O)c1ccccc1)N[C@@H](Cc1c[nH]c2ccccc12)C(=O)O
<RX_3>CC(C)(C)C#Cc1ccc(CCS(=O)(=O)Nc2ccccc2S(N)(=O)=O)cc1
<RX_3>CC(=O)OCc1c(-c2cc(N)c(=O)n(C)c2)cccc1N1CCc2cc(N(C)C)ccc2C1=O
<RX_8>CC(C)(C)C(=O)OC[C@H]1O[C@@H](S(=O)c2ccccc2)[C@H](OC(=O)C(C)(C)C)[C@@H](OC(=O)C(C)(C)C)[C@@H]1OC(=O)C(C)(C)C
<RX_2>C[C@H](O)C(=O)N1CCN(c2nc3c(N4CCOCC4)nc(-c4cnc(N)nc4)nc3n2CC2CC2)C[C@@H]1C
<RX_1>c1cc(N2CCCNCC2)c2[nH]cnc2c1
<RX_7>OCC(CC1CCCCC1)c1ccc(OCc2ccc3ccccc3n2)cc1
<RX_6>COC(=O)c1ccc2c(/C=C3\Oc4c(ccc(O)c4CN4CCNCC4)C3=O)c[nH]c2c1
<RX_1>Cc1c(Nc2ccccc2[N+](=O)[O-])c(C(=O)[O-])n(C)c1C
<RX_2>CCNC(=O)[C@H]1N(C(=O)[C@@H](OC(C)=O)[C@H](Cc2ccccc2)NC(=O)c2cc(C)cc(OC(C)=O)c2C)CC(F)(F)C1(C)C
<RX_7>OCc1cc(Br)c2[nH]ccc2c1
<RX_1>Cc1cccc(C)c1NCC1COCO1
<RX_9>COCCCOc1cc(C(=O)N(C[C@@H]2CN(C(=O)OC(C)(C)C)C[C@H]2CN)C(C)C)ccc1OC
<RX_10>C[C@H](NC(=O)c1c(CBr)c(-c2ccccc2)nc2cc(Cl)ccc12)C1CCCCC1
<RX_4>N#Cc1cc(Br)c2[nH]ccc2c1
<RX_6>O=C(O)C1(c2ccc3c(c2)CCCC3)CCC1
<RX_7>CN1CCc2ccc(N)cc2C1
<RX_2>COC(=O)c1cccc(C)c1[N+](=O)[O-]
<RX_2>CC(C)n1ncnc1-c1cc2n(n1)-c1cc(C(=O)N3CCC(O)CC3)ccc1OCC2
<RX_2>O=C(NCCO)C1CN(C(=O)c2ccc(F)c(F)c2Nc2ccc(I)cc2F)C1
<RX_1>CCC(c1nc(C)c(C)c(=O)n1Cc1ccccc1)N1CCNCC1c1ccc(C)cc1
<RX_2>O=C(N[C@H]1CC[C@H](CCN2CCN(c3nccc4c3CCO4)CC2)CC1)c1ccc2ncccc2c1
<RX_1>CCOC(=O)c1ccc(C2CC2)c(OC)n1
<RX_2>CS(=O)(=O)OCCCc1c[nH]c2ccccc12
<RX_2>COC(=O)c1ccc(C2(NC(=O)c3cc(Cl)cnc3N3CCC(Oc4cccc(F)c4)C3)CC2)cc1
<RX_2>CS(=O)(=O)OC[C@@H]1COc2ccccc2O1
<RX_6>COc1cccc(-c2nc(SCc3ccc(N)cc3)[nH]c(=O)c2C#N)c1
<RX_1>CC(C)(C)OC(=O)NCCN1CCN(c2cccc3nc(CN4CCC[C@H]5CCc6cccnc6[C@H]54)cn23)CC1
<RX_1>CCc1nc2c(C#N)cccn2c1-c1cccc(Oc2cccc(S(=O)(=O)N(Cc3ccc(OC)cc3)Cc3ccc(OC)cc3)c2)c1
<RX_6>CC(C)C(=O)NC1CCC(CNC(N)=S)CC1
<RX_1>C[C@@H](C(=O)N(C)C)N(CCOCc1ccccc1)C(=O)OCc1ccccc1
<RX_1>C=CCN1CC[C@]23c4c5ccc(O)c4O[C@@H]2C(NC)CC[C@@]3(O)[C@H]1C5
<RX_6>O=C(O)C12CC3CC(F)(CC(F)(C3)C1)C2
<RX_2>C[C@]1(N2C(=O)c3cccc(NC(=O)CCl)c3C2=O)CCC(=O)NC1=O
<RX_3>CC(C)(C)OC(=O)NCCc1ccc(-c2cccc(O)c2)cc1
<RX_6>O=C(NCc1ccccc1N1CCNCC1)c1cnc2c(-c3cccc(Cl)c3)cnn2c1
<RX_1>CCCc1c(Cc2ccc(-c3ccccc3C#N)cc2)c(=O)n(CC(=O)OC(C)(C)C)c2ncnn12
<RX_3>Cn1ccnc1-c1ccc(Cn2cc(C(=O)N[C@H]3CCCC[C@@H]3O)c3ncccc32)cc1
<RX_3>CC(=O)c1cc(CN2CCOCC2)ccc1F
<RX_7>CCC=CCCC(O)CCC(C)O
<RX_7>COc1ccc2c(c1)CC(=O)N2C(CC1CCCC1)C(=O)O
<RX_2>CS(=O)(=O)OC1CCCCCC1
<RX_2>CC(C)(C)OC(=O)NNC(=O)c1ccc(Br)cc1Cl
<RX_7>Nc1ccc(N2CCC(C(c3ccccn3)c3ccccn3)CC2)c(F)c1
<RX_1>O=c1c2cc(N3CCN(CCC(c4ccccc4)c4ccccc4)CC3)ccc2cnn1Cc1ccccc1
<RX_7>N#Cc1ccccc1COc1ccc(N)cc1Cl
<RX_3>CCCCCCCCOc1ccc(-c2ccc(C=C(C#N)C(=O)O)s2)cc1
<RX_6>Cc1c2c(nn1-c1nnc(-c3ccc(OC(C)C)c(C#N)c3)s1)CCNC2
<RX_3>C=C1C(=O)C(NC(=O)OCc2ccccc2)CCc2ccccc21
<RX_2>COC(=O)c1ccccc1NC(=O)C[C@H]1O[C@H](c2cccc(OC)c2OC)c2cc(Cl)ccc2N(CC(C)(C)COC(C)=O)C1=O
<RX_3>c1ccc(CN2CCc3nc(C4CC4)ccc3C2)cc1
<RX_2>CS(=O)(=O)CC(=O)N1CC2(C1)OCc1cc(C3=NCC(c4cc(Cl)cc(Cl)c4)(C(F)(F)F)C3)ccc12
<RX_6>Cc1cc(OC2CN(c3ncc(C(F)(F)F)cc3C(=O)O)C2)no1
<RX_1>CN(c1ccccc1CNc1cccn2nc(Nc3ccc(OCCN4CCCC4)cc3)nc12)S(C)(=O)=O
<RX_1>Brc1ccc(N2CCOCC2)nc1
<RX_1>COCC1COCCC1N[C@@H]1CC[C@@](C(=O)N2CCN(c3cccc(C(F)(F)F)c3)CC2)(C(C)C)C1
<RX_2>Cc1ccc(-c2cc(Cl)ccc2OCc2ccccc2)n1-c1cccc(C(=O)NCc2ccccc2)c1
<RX_1>CCC(NCCCNC(=O)OC(C)(C)C)c1nn2cccc2c(=O)n1Cc1ccccc1
<RX_2>COc1cc2nccc(Oc3ccc(NC(=O)c4ccc(OC(C)=O)cc4)cc3)c2cc1OC
<RX_2>COc1ccc(OCC2CC2)c(-c2ccnc3c(C(=O)N[C@H]4CC[C@@H](NC(=O)OC(C)(C)C)CC4)c(C)n(COCC[Si](C)(C)C)c23)c1
<RX_2>COC(=O)c1sccc1S(=O)(=O)NC(=O)Nc1nc(C#N)cc(OC)n1
<RX_6>Cc1c(C#N)cc(O)c(O)c1C#N
<RX_6>O=C(O)COc1ccc(Cl)cc1C#Cc1ccc2c(c1)S(=O)(=O)CC2
<RX_2>CC(C)(NS(=O)(=O)c1ccccc1)c1ccccc1
<RX_2>CCC(C)S(=O)(=O)NC(=O)Nc1ccc(Br)cc1
<RX_3>CC(C)(C)[Si](C)(C)O[Si](C)(C)C(C)(C)C
<RX_2>Cc1nc(NC(=O)Cc2ccccc2C(=O)O)sc1C(=O)NCc1ccccc1
<RX_6>O=C(O)c1n[nH]c2cc(Cl)c(-c3ccc(N4CCOCC4)cc3)cc12
<RX_2>COC(=O)C1Oc2ccccc2C2(CC2)c2ccccc2O1
<RX_3>COc1ccc(-c2cnn3c(-c4cccc(NC(=O)CC(C)C)c4)ccnc23)cc1C=O
<RX_1>CCOC(=O)CCCNCc1cnc(-c2cc3cccc(N(C)S(=O)(=O)c4cccs4)c3[nH]2)s1
<RX_1>CCCCCCCCCC(C)(C)c1cc(Br)ccc1OC
<RX_4>CCOC(=O)c1sc(C)nc1-c1ccc(C)cc1
<RX_1>COc1ccc([C@@H]2Sc3ccccc3N(CCN(C)C)C(=O)[C@@H]2OC(=O)c2ccc([N+](=O)[O-])c([N+](=O)[O-])c2)cc1
<RX_7>CC(c1csc2c1OCCN(C(=O)OC(C)(C)C)C2)C(F)(F)F
<RX_1>CCOC(=O)CC1c2cc(OC)ccc2N(c2nc(Cl)nc3ccccc23)C1C
<RX_2>CCN(Cc1ncc[nH]1)C(=O)CN(c1ccc(C)cc1)S(=O)(=O)c1ccc(C(C)(C)C)cc1
<RX_9>CCCC(c1cc(C#N)cs1)n1ccnc1
<RX_6>Cc1c(O[C@@H]2CCC[C@H](N(C)c3ccccc3)C2)ccc2[nH]ncc12
<RX_3>N#Cc1cc2nccn2cc1-c1ccc(Cl)cc1Cl
<RX_1>CCOC(=NC(=O)c1cccc(F)c1)N1Cc2ccccc2-c2ccccc2C1
<RX_2>Cc1cc(C(=O)NC2CC2)ccc1[N+](=O)[O-]
<RX_2>O=C(NCC1CCCCN1)c1cc(OCC(F)(F)F)ccc1OCC(F)(F)F
<RX_2>CC(=O)NCc1cnc(N)cc1C
<RX_1>COc1ccc2nc(COc3ccc(CC4SC(=O)N(C(c5ccccc5)(c5ccccc5)c5ccccc5)C4=O)cc3)n(C)c2n1
<RX_2>CCn1cc(NC(=O)C(C)c2ccc(Oc3ccnc4ccc(F)cc34)cc2OC)cn1
<RX_5>Cn1nc(NC(=O)C(F)(F)F)c2c(Cl)ccc(-c3ccc(C#CC(C)(C)O[Si](C)(C)C(C)(C)C)nc3[C@H](Cc3cc(F)cc(F)c3)NC(=O)OC(C)(C)C)c21
<RX_1>CNc1ccccc1C(=O)COC(=O)c1ccccc1
<RX_3>CCOC(=O)c1ccc2nc(C)n(Cc3ccc(C#Cc4ccccc4)cc3Cl)c2c1
<RX_6>Cc1c(Cc2ccccc2S(=O)(=O)c2ccccc2)c2c(n1CC(=O)O)CCC(C)(C)C2
<RX_2>O=C(OC1CCCCC1)N(c1c2ccccc2nn1-c1ccc(Cl)cc1)C1CCCCC1
<RX_2>COc1ccc(C(=O)N2CCN(C(=O)OC(C)(C)C)CC2)cc1C#Cc1ccccn1
<RX_1>CC(C)(C)Oc1ccc(C2(O)CCC(N3CC(NC(=O)CNC(=O)c4cccc(C(F)(F)F)c4)C3)CC2)cn1
<RX_9>NC(=O)c1cn(-c2ccnc(Cl)c2)cc1-c1ccccc1Cl
<RX_7>COC(=O)C1(NC(=O)c2ccc(OC)c(N)c2)Cc2ccccc2C1
<RX_2>CC(C)(C)OC(=O)N1CC[C@H](NS(=O)(=O)c2ccc([N+](=O)[O-])cc2)C1
<RX_2>CC[C@H](NC(=O)[C@H](C)NC(=O)Cc1cc(F)cc(F)c1)C(=O)OC
<RX_2>Cc1cc(S(=O)(=O)Nc2ccc(F)c(Nc3ncccc3-c3ncnc4c3ncn4C3CCCCO3)c2F)c(C(F)(F)F)o1
<RX_7>Cn1nc(C(N)=O)c2c1-c1nc(Nc3cc(N)ccc3OC(F)(F)F)ncc1CC2
<RX_1>Cc1cc(Oc2ncc(C(F)(F)F)cc2Cl)nn1C(=O)N(C(C)C)C(C)C
<RX_6>CC(C)(C)OC(=O)N(CCF)[C@H]1CCNC1
<RX_6>CCCCCCCCN(C)C(=O)C=Cc1cc(C)c(N(C)S(=O)(=O)c2ccc(OC)cc2)c(C(=O)O)c1
<RX_7>NCc1cccnn1
<RX_6>O=C(O)CCC(=O)c1ccc(-c2ccc(F)cc2)cc1
<RX_6>CCOC(=O)c1cccc2c1C[C@H]1NCC[C@]2(C)C1(C)C
<RX_1>Cn1cnc(-c2ccccc2)c1
<RX_7>CCOC(=O)CCCS(=O)(=O)c1ccc(N)cc1
<RX_4>Clc1ccsc1-c1nnc(-c2cccnc2)o1
<RX_3>COc1cc(C2(c3cccc(-c4cc(C#N)ccn4)c3)N=C(N)c3c(F)cccc32)ccn1
<RX_6>COC(=O)CN1C(=O)[C@@H](N)CNc2ccccc21
<RX_6>Cc1ccc(F)c(NC(=O)c2ccc(F)c(Oc3ccnc(-c4cc(C(=O)NCCN)c[nH]4)c3)c2)c1
<RX_1>Cc1ccc(Oc2ccc(Nc3ncnc4cccc(O[C@@H](C)C(=O)N(C)C)c34)cc2C)cn1
<RX_7>OC[C@@H]1CO[C@@](CI)(c2ccc(F)cc2F)C1
<RX_1>Cc1ccc(OCCO)cc1
<RX_6>CN1CCCn2c(c(C3CCCCC3)c3ccc(C(=O)O)cc32)-c2ccccc21
<RX_1>CC1(C)[C@@H]2CC[C@@]1(C)c1c2c(=O)n(-c2ccc(F)cc2Cl)n1Cc1ccc(F)cc1F
<RX_3>COC(=O)/C=C/c1cc(Cl)cc(Cl)c1
<RX_1>CC(C)C1=C(C(=O)N2C[C@H](F)C[C@H]2C(=O)N2CCN(C)C3(CC3)C2)SC2=N[C@@](C)(c3ccc(Cl)nc3)[C@@H](c3ccc(Cl)c(F)c3)N21
<RX_6>Brc1cnc([C@@H]2CCCN2)[nH]1
<RX_1>Cc1ccc2nc(N3CCS(=O)(=O)c4ccccc4C3)cc(NCCN3CCS(=O)(=O)CC3)c2c1
<RX_7>CCCn1c(=O)n([C@@H]2O[C@H](CO)[C@@H](O)[C@H]2O)c2nc(N)[nH]c(=O)c21
<RX_3>COC(=O)c1cc(Br)cc(-c2ccc(C)cn2)c1
<RX_6>CN[C@@H](C)C(=O)N[C@@H]1C(=O)N(Cc2c(OC)ccc3cc(Br)ccc23)c2ccccc2N(C(=O)CCOC)[C@H]1C
<RX_6>COc1cccc([C@@H]2S[C@@H](Cc3ncc(CCC(=O)O)s3)c3nnc(CF)n3-c3ccc(Cl)cc32)c1OC
<RX_1>CCOCCn1c(N2CCCN(CCC3(c4ccc(F)cc4)CCN(C(=O)c4cc(OC)c(OC)c(OC)c4)C3)CC2)nc2ccccc21
<RX_2>Cc1cc(C#N)ccc1-c1cnn(-c2ccc(C(=O)N3CCCC(N4CCCCC4)C3)cn2)c1O
<RX_5>O=C(O)c1ccc(C2CCN(C(=O)C(F)(F)F)CC2)cc1
<RX_1>FC(F)(F)c1ccc(-c2cncc(COc3ccc(CCCCn4ccnn4)cc3)c2)cc1
<RX_6>C[C@@H](Oc1cc(-n2cnc3ccc(S(C)(=O)=O)cc32)sc1C(N)=O)c1cccc(OC2CCNCC2)c1Cl
<RX_4>CSc1nc(N2CCNCC2)n(-c2ccccc2)n1
<RX_1>CC(C)(C)OC(=O)N1CCC(Nc2ccc(Cl)cc2)CC1
<RX_1>Brc1cncc(OC2CCOCC2)c1
<RX_3>CCS(=O)(=O)N1CCC(c2c[nH]c3c(C(N)=O)cc(-c4ccc(CNCCC(C)C)s4)cc23)CC1
<RX_1>Clc1ccc2c(C3CCN(CC4CCCCCCC4)CC3)cn(Cc3ccccc3)c2c1
<RX_7>OCC12CCN(CC1)CC2
<RX_2>COC(=O)[C@H](CC(N)=O)NC(=O)CNC(=O)c1ccc(S(=O)(=O)Nc2ccccc2Oc2ccc(Cl)cc2Cl)cc1
<RX_3>C=C(C)CC(O)(CCCl)c1ccccc1
<RX_3>COC(=O)c1ccc([N+](=O)[O-])cc1C#CC(C)(C)C
<RX_1>CN1C(=O)OCc2cc(N3C[C@H](CN=[N+]=[N-])OC3=O)ccc21
<RX_1>CCCCN1CCN(C(=O)c2ccc(CNc3ccc(C(F)(F)F)cc3)cc2)CC1
<RX_5>CC(c1cc([N+](=O)[O-])ccc1Oc1ccc(Cl)c(Cl)c1)N(C)C(=O)OC(C)(C)C
<RX_7>CCN(CC)Cc1cccc2nc3n(c12)CCCN3c1ccc(Cl)cc1Cl
<RX_7>NCCc1cnn2ccc3c(c12)CCO3
<RX_1>N#Cc1ccc(OCc2ccccc2)c([N+](=O)[O-])c1
<RX_6>Cc1c(C)n2nnnc2c2nc(CCl)n(CCCCN)c12
<RX_4>O=C(O)c1cn(Cc2c(F)cccc2F)nn1
<RX_2>Cc1cc(O[C@H]2CC[C@H](C(=O)NN)CC2)nc(C)n1
<RX_1>COC(=O)c1ccc(Cn2c(C)cc(OCc3ccccc3C#N)c(Br)c2=O)cc1
<RX_3>OCC#Cc1c(Cl)cc(Cl)cc1Cl
<RX_1>N#CCc1ccc(CN2CCC(c3ccccc3)CC2)cc1
<RX_2>COc1ccc(C2=NN(C3CCN(C(=O)[C@H](NC(=O)c4c(C)[nH]c5c(-c6c(OCC7CC7)ccc7c6OCO7)ncnc45)[C@H](C)c4ccccc4)CC3)C(=O)[C@@H]3CCCC[C@H]23)cc1OC
<RX_2>CC(C)(C)OC(=O)c1ccc(OCC(=O)C(C)(C)Oc2ccc(CCCOS(C)(=O)=O)cc2)cc1
<RX_2>O=C(Nc1ncc(C(F)F)cc1[N+](=O)[O-])C(F)F
<RX_9>[N-]=[N+]=NCCCOC12C=CC=CC1CC2C(=O)N1CCCCC1
<RX_2>CCCNC(=O)Nc1ccccc1C(=O)OCC
<RX_8>NC(=O)N1c2ccccc2CC(=O)c2ccccc21
<RX_1>CCN1c2ncc(CCOc3ccnc4ccccc34)cc2C(=O)N(C)c2ccc(F)nc21
<RX_6>C[C@H]1C[C@]2(CCN1)C(=O)NC(=O)N2c1cccc(C#N)c1
<RX_9>CNc1ccc(F)cc1B1OC(C)(C)C(C)(C)O1
<RX_1>CN(CCCc1ccc(Cl)cc1)c1nc(NCCc2ccc(O)cc2)nc(N2CCN(Cc3cccnc3)CC2)n1
<RX_1>CC(C)(C)OC(=O)N1CCC(NCc2ccc(Cl)cc2Cl)CC1
<RX_6>N#Cc1ccc(O)c(O)c1
<RX_1>O=[N+]([O-])c1ccc(N[C@H]2CC[C@H](O)CC2)nc1
<RX_6>COc1ccc(NC(=O)Cc2ccc(C(=O)O)cc2)c(C(F)(F)F)c1
<RX_4>COc1cc(OC)c2c(=O)[nH]c(-c3ccccc3C)nc2c1
<RX_6>COc1ccnc(COc2ccccc2-c2ccc3c(c2)CCNCC3)c1
<RX_1>Nc1ccc2c(c1)N(CC1CCOCC1)C(=O)CO2
<RX_8>COc1ccc2[nH]c(S(=O)Cc3nccc(N4CCOCC4)c3Cl)nc2c1
<RX_6>CN(CCNS(=O)(=O)c1cc(S(=O)(=O)c2ccccc2)ccc1C(F)(F)F)C(=O)N[C@H]1CCNC1
<RX_1>O=C(C(c1ccccc1Cl)N1CCc2sccc2C1)C(F)(F)F
<RX_1>COC(=O)CCCCCOc1ccc2nc(SCc3ccccc3)n(-c3ccc(C)cc3)c2c1
<RX_1>CNCCOc1ccc2c(-c3ccc(C(F)(F)F)cc3)c(C)sc2c1
<RX_3>Cc1ccc2nc(-c3ccc(/C=C/c4ccc(O)cc4)cc3)sc2c1
<RX_3>CC(C)(C#N)c1ccc(-c2cnc(N)c(-c3ccc4c(c3)CCNC4=O)n2)cc1
<RX_6>COC(=O)Cc1cn(C2CCCCC2)nc1O
<RX_2>CCOC(=O)C1CN(C(=O)Cc2cccs2)CCC1C
<RX_1>COc1cc(C2CCN(C)CC2)ccc1Nc1ncc(OCc2c(Cl)c(OC)cc(OC)c2Cl)cn1
<RX_6>O=C(O)c1cn2c(c1O)C(=O)N(Cc1ccc(F)cc1)CC2
<RX_8>C[C@@]12C=CC[C@H]1[C@@H]1CCC3=CC(=O)CC[C@]3(CO)[C@H]1CC2
<RX_8>O=C1C[C@H](COC(=O)c2ccccc2)[C@@H](COC(=O)c2ccccc2)C1
<RX_1>COc1nc(-c2cccnc2)cc2c1Oc1ccc(-c3cccnc3)cc1[C@@]21COC(N)=N1
<RX_1>CCNC1CN(c2c(F)cc3c(=O)c(C(=O)O)cn(-c4nc(N)c(F)cc4F)c3c2Br)C1
<RX_3>COC(=O)C[C@@H]1COc2cc(O[C@@H]3CCc4c(-c5c(C)cc(OCC(C)(C)O)cc5C)ccc(F)c43)ccc21
<RX_6>O=c1c2c(c3cccnc3n1-c1ccccc1)OCC(O)C2
<RX_1>C=CCO[C@@H]1CN(C2CCOCC2)C[C@H]1NC(=O)CNC(=O)c1cccc(C(F)(F)F)c1
<RX_4>CC1(C)c2ccccc2-c2[nH]c3ccccc3c21
<RX_6>CCOC(C(=O)O)c1c(F)cc(Oc2ccc(OC)cc2)cc1F
<RX_8>CCCCCCCC=O
<RX_3>O=c1[nH]c2ccc(C=C3c4ccc(F)cc4COc4cc(F)ccc43)cc2[nH]1
<RX_1>O=C(O)c1cccnc1Oc1ccccc1
<RX_1>CC(=O)N1CCC2(CC1)N[C@@H](Cc1ccccc1)C(=O)N2Cc1ccccc1
<RX_2>Cc1nn(-c2ccc(C(F)(F)F)cn2)c(C)c1C(=O)N1CC2CN(CCC3(c4ccccc4)CCN(C(=O)C4CCCC4)C3)CC2C1
<RX_2>CN(C)C(=O)c1ccc(NC(=O)[C@H]2C[C@@H](O[Si](C)(C)C(C)(C)C)CN2C(=O)OC(C)(C)C)c(F)c1
<RX_3>COc1cc(COc2nn(-c3ccccc3)cc2C=C(C#N)C#N)ccc1OCc1nc(-c2ccco2)oc1C
<RX_6>O=C(O)c1cc2c(F)ccc(Br)c2s1
<RX_6>CC(C)(C)OC(=O)N1CC(F)(F)C(C)(C)[C@H]1C(=O)O
<RX_1>CCCCCC(CCCN(CCCCCCC(=O)OCC)S(C)(=O)=O)OC(C)=O
<RX_7>Cc1ccc(C(O)[C@@H]2CCCN2C(=O)OC(C)(C)C)cc1F
<RX_6>CC(C)(N)CS(=O)(=O)CCO
<RX_4>FC(F)(F)c1cccc2c3c([nH]c12)CCNC3
<RX_2>O=S(=O)(c1ccc(Cl)c(Cl)c1)N1CCN(c2ccc(F)cc2C(F)(F)F)CC1
<RX_1>C[C@H](COC(c1ccccc1)(c1ccccc1)c1ccccc1)Oc1cc(NS(=O)(=O)c2ccncc2)nc(SCc2cccc(F)c2F)n1
<RX_2>CCNC(=O)c1cc(Br)cnc1OC
<RX_7>Cc1c(-c2ccc(=O)n(Cc3cccc(F)c3F)c2)c2cc(F)ccc2n1CCO
<RX_6>CCOC(=O)C1CCOc2c1cc(Cl)c(Oc1ccc(C(=O)O)cc1)c2Br
<RX_6>O=C(O)C(F)(F)F
<RX_1>CSc1nc(NCCC(C)C)c2ccnc-2[nH]1
<RX_3>COc1ccc(-c2ccc(Cn3ccnc3)cn2)cc1OC
<RX_3>NC1=NC(c2ccc(C(F)(F)F)nc2)(c2cccc(-c3cncnc3)c2)c2ccccc21
<RX_1>CN(C)C(=O)Sc1nc(-c2ccccc2)cn1-c1ccc([N+](=O)[O-])cn1
<RX_2>O=C(c1ccccc1)N1CCC(CO)CC1
<RX_1>Cc1cc(N2CCOC2=O)ncc1C(=O)N1CCN(c2ccc(C3CC3)cc2C2CC2)CC1
<RX_3>COC(=O)CCCCCNc1ncnc2oc(-c3ccc(F)cc3)c(-c3ccc(OC)cc3)c12
<RX_1>CC(C)(C)[S@@](=O)/N=C/C(F)c1ccccc1
<RX_1>N#Cc1ccc(N2CCCC2)cc1
<RX_9>CC(=O)O[C@@H]1[C@@H](N)O[C@@H](C)[C@@H](OC(C)=O)[C@H]1OC(C)=O
<RX_6>N[C@H]1C[C@@H](N2CCn3nc(C(F)(F)F)nc3C2)CO[C@@H]1c1cc(F)c(F)cc1F
<RX_3>CC(C)Oc1ccc(-c2nc(-c3cccc4c(-c5cccc(C(=O)O)c5)nccc34)no2)cc1Cl
<RX_7>COC(=O)c1cccc(N)c1OCc1ccccc1
<RX_9>N#Cc1cc(OCc2ccccc2-c2ccc(C(F)(F)F)cc2)n(CC(=O)NC2CCCCC2OCc2ccccc2)n1
<RX_5>CC(C)(C)OC(=O)N1CCNc2ncc(Br)cc2C1
<RX_2>O=C(NCC(=O)N1CCC(Oc2cccc(Cl)n2)CC1)c1cc(-c2ccccc2)[nH]n1
<RX_1>CN1CCC(CN(C)Cc2cc3nc(Cl)nc(N4CCOCC4)c3s2)CC1
<RX_7>OCc1cccc(-c2cscn2)c1
<RX_1>COC(=O)c1cc(C2CC2)c(OC[C@@H]2CCCN(Cc3ccc(F)cc3Cl)C2)cc1F
<RX_3>CCOc1ccc(-c2ccc3nc(C)c(-c4ccc(-c5ccc(C#N)nc5)nc4)n3n2)cc1OC
<RX_3>COc1ncc(-c2cc(NC(=O)c3csc(CN4C[C@H](C)O[C@H](C)C4)n3)c3cnn(S(=O)(=O)c4ccc(C)cc4)c3c2)cc1NS(=O)(=O)c1ccc(F)cc1F
<RX_2>CN(C(=O)c1ccc(N2CCOCC2)cc1)[C@@H]1CCN(C(=O)C2CCN(C(=O)OC(C)(C)C)CC2)C[C@H]1c1ccc(Cl)c(Cl)c1
<RX_2>Cc1cccc(OC(=O)C(=O)c2c[nH]c3ccccc23)c1
<RX_3>CCC(C(N)=O)c1ccccc1C#Cc1nc(Nc2ccc(C3CCN(C(=O)OC(C)(C)C)CC3)cc2)ncc1C(F)(F)F
<RX_9>CCOC(=O)c1nc(C#N)c2c(-c3ccc(F)cc3)noc2c1O
<RX_1>COc1ccc(CNC(=O)c2cc3c(=O)n(Cc4ccc(S(=O)(=O)N(C)C)cc4)c(=O)n(C)c3s2)cc1
<RX_3>COc1ccc(C=C2C(=O)Nc3ccc(Cl)cc32)cc1C(C)C
<RX_1>Cc1c(SCCCO)cc[n+]([O-])c1C
<RX_6>CCc1ccc2c(c1)C(NC[C@@H](O)[C@@H](N)Cc1cc(F)cc(F)c1)CCN2C
<RX_2>O=C(Nc1ccccn1)OCC(Cl)(Cl)Cl
<RX_3>COC(=O)c1ccc(C)nc1-c1ccc(Cl)c(C(=O)NCC23CC4CC(CC(C4)C2)C3)c1
<RX_2>Cc1ccc(S(=O)(=O)OCC2COc3c(F)cc(F)cc3O2)cc1
<RX_6>CC(C)[C@H](NC(=O)OCc1ccccc1)C(=O)N1CCC[C@H]1C(=O)O
<RX_1>CC(C)n1c(CN2CCC(C(C)(C)O)CC2)nc2c(N3CCOCC3)nc(Cl)nc21
<RX_7>CC(C)(C)OC(=O)N1CCN(C(=O)OC(C)(C)C)[C@@H](CCCCO)C1
<RX_2>CCCCCCCCCCCC(=O)NCCCCCC(=O)N1CC(O)CC1C(OC(c1ccc(OC)cc1)c1ccc(OC)cc1)c1ccccc1
<RX_6>CC(C)Nc1ccc(Cl)cc1C(=O)O
<RX_6>CC1(C)C2CC(N3C(=O)c4ccccc4C3=O)C(CO)C1C2
<RX_1>Cc1nc2ccccc2n1-c1nc(N2CCOCC2)c2nc(CNC3CCC(O)CC3)n(C)c2n1
<RX_3>COc1ccc2[nH]nc(/C=C3\Oc4c(ccc(O)c4CN4CCN(C(=O)OC(C)(C)C)CC4)C3=O)c2c1
<RX_6>CC(C)(C)OC(=O)N1CCC(CN)C1
<RX_3>COC(=O)C#CC1CC1
<RX_3>CCc1c(/C=C/OC)cccc1-c1nnc(-c2ccc(OC(C)C)c(Cl)c2)s1
<RX_6>O=C(O)c1ccc2c(=O)[nH]c(Cc3ccc(Cl)c(Cl)c3)nc2c1
<RX_6>CCCCC(Oc1ccc(CC(=O)O)cc1)c1cccc(-c2ccc(C(F)(F)F)cc2)n1
<RX_3>COc1c(-c2ccc(C(F)(F)F)cc2)ccc(-c2cnc(N)cn2)c1F
<RX_2>O=C(NCc1c(-c2ncco2)n(-c2ccccc2)c2ncccc2c1=O)c1ccc(N2CCOCC2)nc1
<RX_2>CN(C)c1ccc(C(=O)NCCc2c3n(c4ccccc24)C(=O)CCC3)cc1
<RX_2>CC1c2ccc(-c3ccsc3)n2CCN1C(=O)c1cc2ncc(Br)cn2n1
<RX_3>COc1c(Br)cccc1-c1ccccc1
<RX_1>Nc1ccc(CCNc2ncnc3cc(OCCCCl)ccc23)cc1
<RX_2>CC(C)(C)OC(=O)N[C@@H](Cc1ccccc1)C(=O)N1CCC[C@H]1C(=O)OCc1ccccc1
<RX_1>CC(C)(C)OC(=O)N1CC[C@](O)(c2ccccc2)[C@@H](OCc2ccccc2)C1
<RX_1>COC(=O)c1ccc(OCCCCCCc2cccc(OC)c2OC)cc1
<RX_2>CN(CCNC(=O)c1ccc(C(F)(F)F)cc1)C(=O)[C@H](CCc1ccccc1)NC(=O)OC(C)(C)C
<RX_1>CCCCCC(C)C(C)c1cc(O)c2c(c1)OC(C)(C)C1=C2CN(C#N)CC1
<RX_6>O=C(O)c1ccc2nc(-c3ccccc3)c(N3CCC[C@H]3CO)nc2c1
<RX_6>NC(=O)c1cc2cc(OCc3cccc(NC(=O)[C@@H](N)CCC(=O)O)c3)ccc2[nH]1
<RX_8>COC(=O)Nc1cc(OS(=O)(=O)c2ccc(C)cc2)nc(N)[n+]1[O-]
<RX_6>CC(C)(C)OC(=O)[C@@H](Cc1ccc(C(F)(F)F)cc1)C(=O)O
<RX_2>Cc1nc(N2CCN(CC(=O)NCc3ccc(F)cc3)C2=O)sc1C(=O)NCc1cccnc1
<RX_1>CCCCc1noc(C)c1COc1ccc(Cl)nn1
<RX_9>O=C1NC(=O)c2ccccc21
<RX_2>CCC(=O)N(c1ccccc1)C1CCCN(Cc2ccccc2)C1
<RX_6>NCCN(CCCc1c[nH]c2ccc(-n3cnnc3)cc12)Cc1ccccc1
<RX_3>C#Cc1ccc(Nc2c(C)c(=O)n(C)c3ncn(C[C@@H](O)CO)c(=O)c23)c(F)c1
<RX_1>CCCCc1ccccc1C(=O)NN=CC=Cc1ccc([N+](=O)[O-])o1
<RX_1>CCCCC(CC)CNCCCOc1ccc2ccccc2c1
<RX_9>ON=C1CCCc2ccncc21
<RX_1>COC(=O)c1cc(C(=O)OC)c2ccc(-c3ccc(OCc4c(-c5c(Cl)cccc5Cl)noc4C(C)C)cc3)cc2n1
<RX_1>Cc1c(Cl)ccc(C(=O)c2cnn(C)c2OCc2ccccc2)c1Cl
<RX_1>CCNCc1cnn(C)c1
<RX_4>CC(C)(CCn1c(=O)[nH]c2cc(C(F)(F)F)ccc21)NC(=O)OC(C)(C)C
<RX_2>CCOC(=O)c1ncc2[nH]c3ccc(NC(C)=O)cc3c2c1C
<RX_2>CN(Cc1nc2c(NC(=O)c3cccnc3)cccc2[nH]1)C1CCCc2cccnc21
<RX_1>CCN1CCc2ccc(OCCCCN3CCCCC3)cc2C1
<RX_6>CC(C)(CO)CN1CCN(c2ccccc2OCC(F)(F)F)CC1
<RX_1>CCOC(=O)c1ccc(CN2CCN(C(=O)OC(C)(C)C)CC2)c(Br)c1
<RX_1>CCCC(CCC)Nc1c2c(nn1C)N(c1c(C)cc(C)cc1Cl)CCC2
<RX_2>CC(C)(Br)C(=O)Nc1ccccc1O
<RX_9>CC(C)(C)c1cc(C=C2Sc3ccccc3N(CC(N)=O)C2=O)cc(C(C)(C)C)c1O
<RX_3>COC(=S)NCc1cn(-c2ccc(N3CCC(=C(C#N)C#N)CC3)c(F)c2)nn1
<RX_1>C[C@H](c1ccccc1)N1CCO[C@@H](c2ccc(NC3CCCCC3)cc2)C1
<RX_6>COc1ccc(-c2ccc(=O)n(CC(=O)O)c2)cc1
<RX_6>COCCNC(=O)C(Cc1ccccc1)NC(=O)[C@@H](N)Cc1csc2ccccc12
<RX_1>CCOC(=O)c1cc2cc(C(=O)OC(C)C)ccc2n1Cc1cc(-c2ccc(Cl)s2)on1
<RX_1>O=C1c2ccccc2C(=O)N1CCN1CCC(c2nsc3cc(F)ccc23)CC1
<RX_2>CC(C)(C)OC(=O)N1CC2CC(C(=O)NCC(F)(F)F)CC2C1
<RX_1>Cc1cc(OCc2ccc(F)cc2)cc(C)c1[N+](=O)[O-]
<RX_7>CC(=O)Nc1ncc(CCc2ncc(C(C)(C)C)o2)s1
<RX_1>Nc1nc(Cl)cc(Oc2ccc3c(c2)CCCCN3C(=O)Nc2cccc(C(F)(F)F)c2)n1
<RX_7>Cc1oc(CCc2ccccc2)nc1CN1c2ccc(C(O)(C(F)(F)F)C(F)(F)F)cc2CC1C
<RX_1>Cn1c(=O)[nH]cc(F)c1=O
<RX_6>N#Cc1cn(C2CCNCC2)c(=O)[nH]1
<RX_3>CCCCCCCCCCC#Cc1cccc(C=O)c1F
<RX_2>COC(=O)c1ccc(NS(=O)(=O)c2cc(-c3cccc(C(=O)OC(C)C)c3)c(Cl)s2)cc1O
<RX_3>COC(=O)c1cc(-c2ccccc2)ccc1N
<RX_2>C=CCOCCOC(=O)C(C)Br
<RX_3>CC#Cc1cccc(Nc2c(C#N)cnc3cnc(NCCN4CCOCC4)cc23)c1
<RX_6>C[C@H]1CNCCN1C(=O)c1ccc(NC(=O)NC2CCC2)cc1
<RX_6>C[C@@H]1CCCN(C(=O)c2cc(F)ccc2-c2ncccn2)[C@@H]1CN
<RX_2>CC1(C)CC(c2ccccc2NS(C)(=O)=O)Nc2ccc(C#N)cc21
<RX_1>CCCCn1nccc1COc1ccccc1C[C@@H](Oc1ncnc2sc(-c3ccc(OCCOC)nc3)c(-c3ccc(OCCN4CCN(C)CC4)c(Cl)c3C)c12)C(=O)OCC
<RX_1>C=CCOc1ccc(C)c2c1C(C)(C)C(=O)N2
<RX_1>Cc1cccc2snc(NCCCN)c12
<RX_2>COC(=O)c1ccc(O)cn1
<RX_1>COc1cccc(N=Cc2ccc(O)nc2)c1
<RX_1>C#CCN1CCN(c2cccnc2)C1=O
<RX_1>CC(C)(C)c1nc(N2CCCC2)c2nnn(Cc3ccccc3Cl)c2n1
<RX_3>O=C(N[C@H]1CCCC[C@H]1O)c1cnc(OCC(F)(F)F)c(-c2ccc(Cl)c(Cl)c2)c1
<RX_1>O=C(OCc1ccccc1)N1C[C@@H]2CN(c3ccc(Cl)nc3)[C@@H]2C1
<RX_7>COc1ccccc1C(F)(F)COc1ccc(CCN)cc1
<RX_1>COc1cnc(Cn2ccnc2-c2ncccn2)c(OC)n1
<RX_7>O=Cc1c(O)cccc1OCc1ccccc1C(=O)O
<RX_6>CN1CCC2(CCN(c3cc(C#N)cc(Nc4nc(NC5CC5)c5ncc(C#N)n5n4)c3Cl)CC2)C1=O
<RX_6>CN[C@@H]1CN(C(=O)c2ccc(C#N)cc2)C[C@H]1c1ccc(Cl)c(Cl)c1
<RX_6>O=C(O)C1C=Nc2c(cccc2[N+](=O)[O-])C1=O
<RX_6>CC(Cc1ccc(OCC(=O)O)cc1)N1CCOC(c2csc(C(F)(F)F)n2)C1
<RX_2>CCN(CC)CCOC(=O)CCc1cc(S(C)(=O)=O)cc(-c2nc(=O)c3ccc(Cl)cc3s2)n1
<RX_2>CC(=O)Nc1cc(Cl)ccc1C
<RX_6>O=C1NCCC(F)(F)C[C@H]1N(CC1CCNCC1)S(=O)(=O)c1ccc(Cl)cc1
<RX_1>CCCC[Sn](CCCC)(CCCC)c1cn(-c2nc(-c3ccc(F)cc3)cc(C(F)(F)F)n2)cn1
<RX_6>Oc1cc2c(cc1O)C(COc1ccc(Cl)cc1)NCC2
<RX_7>COc1ccc2c(c1)CCC2(N)CO
<RX_7>c1ccc(-c2cccc(C3CCNCC3)c2)cc1
<RX_6>CC1=C(C(=O)Nc2ccc3[nH]nc(Cl)c3c2)C(c2ccc(Cl)c(O)c2)CC(=O)N1
<RX_1>c1ccc(C2OCC(OCc3cccs3)CO2)cc1
<RX_2>COc1ccc(/C=C/C(=O)Nc2cc(Oc3ccccc3)ccc2C(=O)OC(C)(C)C)cc1OC
<RX_1>CCOC(=O)c1sc(-n2cnn(Cc3ccccc3)c2=O)cc1C
<RX_4>CN(C)c1ccc(CN2C(=O)C(Cl)=C(c3ccccc3)C2=O)cc1
<RX_2>COC(=O)C1=CC(=O)C(C)(c2ccccc2)O1
<RX_2>O=C(NCCc1cccs1)c1ccc(-c2ccccc2)cc1
<RX_3>C=C(OCC)c1nc(Cl)nc2cc(F)ccc12
<RX_7>CC(C)(C)OC(=O)N(CC(=O)O)Cc1ccc(F)cc1N
<RX_2>CCc1cc(-c2noc(-c3cc(C)c(CC(C)C)cn3)n2)cc(C)c1CCC(=O)NC
<RX_2>CC1(C)CC(c2cccc(NS(C)(=O)=O)c2)Nc2ccc(C(F)(F)F)cc21
<RX_2>CC(CNC(=O)N1CCOCC1)c1ccc(-c2ccsc2)cc1
<RX_3>COc1ccc2c(=O)[nH]ncc2c1C#Cc1ccncc1
<RX_6>Cc1onc(-c2ccc(C#N)cc2)c1C(=O)O
<RX_2>CC(C)c1ccc(NC(=O)C2(NC(=O)OC(C)(C)C)CCN(C(=O)OCc3ccccc3)CC2)cc1
<RX_2>O=C(Nc1ccc(C(=O)N2Cc3ccccc3Cc3ccccc32)cc1)c1ccc(F)cc1F
<RX_2>COC(=O)c1cnc(N2CCN(S(=O)(=O)c3ccc(C)cc3)CC2)s1
<RX_2>Cc1ncccc1C(=O)c1cc(Cl)ccc1NS(=O)(=O)c1ccc(C2(C)CCOCC2)cc1
<RX_2>CCCCCS(=O)(=O)NC(=O)CCCc1ccc(OCCOC)cc1Oc1ncc(C(F)(F)F)cc1Cl
<RX_2>CCNC(=O)[C@@H]1C[C@H](N(C(=O)[C@@H]2CCCO2)C2CCC(C)(C)CC2)CN1C(=O)OC(C)(C)C
<RX_1>Cc1cc(-c2cc(CN3CCN(C(=O)OC(C)(C)C)CC3)c(=O)n(Cc3c(Cl)cccc3Cl)n2)ccc1F
<RX_7>OCc1nc2ccccn2c1-c1cccnc1
<RX_2>CC(=O)N1CCN(Cc2ccc(CCn3cnc4cc(-c5ccc(Cl)cc5)sc4c3=O)cc2)C(=O)C1
<RX_1>CCCCNc1nc(N)c2nc(OC)n(CCCN3CCN(CCC)CC3)c2n1
<RX_6>COCc1nc(Cl)c(-c2cc(C(=O)O)ccc2C)[nH]1
<RX_2>COc1cc(C#N)ccc1NC(=O)C1NC(CC(C)(C)C)C2(C(=O)Nc3cc(Cl)cc(F)c32)C1c1cccc(Cl)c1F
<RX_1>O=C(NCc1cn(-c2ccc(N3CCCNC3=O)cc2)cn1)c1ccc(Cl)s1
<RX_7>Cc1c(N2C[C@@H]3[C@H](O)CCN3C2=O)ccc(C#N)c1Cl
<RX_1>CC(C)(C)OC(=O)CNCC(NC(=O)OC(C)(C)C)(c1cc(Br)ccc1F)C(F)F
<RX_1>CN1CCN(c2ccc(-c3cn(S(=O)(=O)c4ccccc4)c4cc(F)ccc34)cn2)CC1
<RX_9>Cc1nn(C)c(C#N)c1C(F)(F)F
<RX_2>COC(=O)c1cc2cc(OCc3ccccc3)ccc2n1S(=O)(=O)c1ccc(Cl)c(Cl)c1
<RX_7>CN(c1ncccc1N)S(C)(=O)=O
<RX_7>Nc1cccc2c(-c3ccncc3)n[nH]c12
<RX_1>O=C(O)Cc1ccc(Oc2ccnc3cc(C(=O)N4CCC4)sc23)cc1
<RX_2>O=C(O)Cc1cccc(CC(=O)NC2CCCCC2)c1
<RX_3>CC(=O)Nc1ccc(-c2nc(Nc3ccc(N4CCOCC4)cc3)nc3[nH]ccc23)cc1
<RX_2>O=C(NC(Cc1ccc(C(F)(F)F)cc1)C(O)c1ccc(F)cc1)c1cccc(Oc2ccccc2)c1
<RX_4>COc1ccc(Cl)c2nc(C)ccc12
<RX_2>O=C(c1ccccc1)N1CCN(S(=O)(=O)c2cccc3cnccc23)CC1
<RX_9>CC(C)N1CCC(N2CCC[C@H](N(CC(N)=O)S(=O)(=O)c3ccc4cc(Cl)ccc4c3)C2=O)CC1
<RX_1>Cc1cc2nc(CC[C@H](NC(=O)OC(C)(C)C)C(=O)OCc3ccccc3)n(-c3cccc([N+](=O)[O-])c3)c2cc1C
<RX_2>CNC(=O)c1ccc2c(c1N)OCO2
<RX_1>COc1cc(O)c2c(c1C(=O)NCc1c(C)cc(Br)c3ccccc13)OC1=CC(O)=C(C(C)=O)C(=O)[C@]12C
<RX_1>CS(=O)(=O)O
<RX_6>CC(C)(C)c1cc2c(Br)c(-c3ccccc3)cc(C(=O)O)c2o1
<RX_1>O=C(Oc1ccc(Cl)cc1C(=O)c1ccccc1)c1cccnc1
<RX_1>COc1ccc(C(C)(C)CC#N)cc1CN[C@H]1CCCN[C@H]1c1ccccc1
<RX_1>OC(c1cccc(OCc2ccc3ccccc3n2)c1)(c1nccs1)C(F)(F)F
<RX_6>CN(c1ccccc1)c1cc2c(cn1)C(C)(C)CN2
<RX_1>COC(=O)c1cnc(SC)c([N+](=O)[O-])c1
<RX_1>N=C(N)NN=Cc1cc(F)cc(C(F)(F)F)c1
<RX_1>C#CCN(C)CC1=Cc2ccccc2Oc2ccccc21
<RX_1>O=[N+]([O-])c1ccc(N2CCSCC2)cc1
<RX_1>COc1cc([N+](=O)[O-])ccc1Oc1ccc(Cl)c(Cl)c1
<RX_1>CC=NN(C(=O)c1ccccc1)c1ccc(OC)cc1
<RX_1>COCCNc1cc(Sc2ccc(Cl)cc2)nc(-c2ccc(OC)cc2)n1
<RX_1>CCCCc1nc(C)n(-c2cccc(OCCO[Si](C)(C)C(C)(C)C)c2)c(=O)c1Cc1ccc(-c2ccccc2C#N)cc1
<RX_2>CCOC(=O)c1cc(F)cc(Br)c1
<RX_1>COc1cc2c(cc1OCCCBr)CCC2=O
<RX_1>CCCCCCCCOc1ccnc(CSc2nc3ccccc3[nH]2)c1C
<RX_6>Cc1cc2c(c3c1NC(=O)CC3)OC(CNN)C2
<RX_6>NC(CN1CCCC1)c1ccc(OC(F)(F)F)cc1
<RX_6>C=CCCCCCC1(S(N)(=O)=O)CC1
<RX_7>OCc1ccc2ccn(C(c3ccccc3)c3cccc(/C=C/c4ccc5ccccc5n4)c3)c2c1
<RX_7>OCC=Cc1cccc(Cl)c1
<RX_9>C[C@]12C[C@H](O)[C@H]3[C@@H](CCC4=CC(=O)CC[C@@]43C)[C@@H]1CCC2=O
<RX_2>Cc1nc2c3c(c(C(=O)NCC(O)CO)cc2n1C)CCC(c1ccccc1)O3
<RX_1>Cc1ccc(C(=O)c2ccc(CSc3nc4cccc(C)c4c(=O)n3C)cc2)cc1
<RX_1>CCN(CC)CCCC(Nc1c2ccccc2nc2ccccc12)C(C)C
<RX_3>CC(=O)c1ccc2c(c1)Cc1cc(Br)ccc1-2
<RX_1>Cc1cc(COc2cc(C(=O)O)ccn2)cc2c1nc(C)n2Cc1ccc(-c2ccccc2)cc1Cl
<RX_3>Cc1ccnc(-c2ccc(Br)cc2)c1
<RX_7>COCCNC1CCC(CNc2nc3c(s2)CCOc2ccccc2-3)CC1
<RX_2>Cc1ncc(CO)cc1OC(=O)c1cccs1
<RX_7>COCCCOc1cc([C@H]2[C@H](C(C)C)C[C@@H](CO)N2C(=O)OC(C)(C)C)ccc1OC
<RX_6>Cc1cc(-c2cc3c(O)cccc3o2)on1
<RX_7>Nc1cccc(S(=O)(=O)N2CC(C(=O)O)CC(C(=O)O)C2)c1
<RX_1>Clc1nccc(Oc2ccc3c(ccn3-c3ccccc3)c2)n1
<RX_7>COc1c(F)cc(CO)cc1F
<RX_6>C[C@@H](O[C@H]1CCc2c(ccc(CN)[n+]2[O-])[C@@H]1c1ccc(F)cc1)c1cc(C(F)(F)F)cc(C(F)(F)F)c1
<RX_1>Cc1cccc(NCc2cc(F)c(F)cc2F)c1
<RX_1>COc1cc2nccc(Oc3cc4ccccc4nc3-c3ccc(F)cc3)c2cc1OC
<RX_2>N#Cc1ccccc1CN1CCC[C@@H](NC(=O)c2ccc3c(c2)c(-c2ccncc2)nn3C(c2ccccc2)(c2ccccc2)c2ccccc2)C1
<RX_1>Cc1ccc(C(=O)c2cc(Cl)ccc2NS(=O)(=O)c2ccc(N3C[C@H](C)O[C@H](C)C3)cc2)cn1
<RX_1>CNCCC1CN(c2c(F)cc3c(=O)c(C(=O)O)cn(C4CC4)c3c2F)CCO1
<RX_1>COC(=O)c1ccc(Nc2nc(Cl)ccc2C(N)=O)cc1
<RX_1>CNCCN1CCCc2ccc(CO[C@H]3CN(C(=O)OC(C)(C)C)CC[C@@H]3c3ccc(OCCCOCc4ccccc4OC)cc3)cc21
<RX_1>CN(Cc1ccc(-c2ccc(S(C)(=O)=O)cc2)nc1)C1CCN(C(=O)OC(C)(C)C)CC1
<RX_1>Fc1ccc(CN2CCN(c3nc4ccncc4nc3Cl)CC2)c(F)c1
<RX_9>CCOC1(C#N)C=CC(C2CCCCC2=O)=CC1
<RX_6>O=C(O)c1cnc2ccc(Br)cn12
<RX_1>Cc1onc(-c2ccccc2)c1C(=O)c1cc2cccc(OCC(=O)NC(C)C)c2o1
<RX_1>CC(C)(C)OC(=O)NC(C(=O)c1ccc(OC2CCCCC2)cc1)c1ccc(Cl)cc1
<RX_1>O=C(C1CC12CCN(CCOCc1ccccc1)CC2)N1CCN(C2CCCCC2)CC1
<RX_1>COC(=O)c1c(C=O)c(C)c(C)n1CC=CC(F)(F)F
<RX_6>CCCOC(=O)N1CCN(C(=O)C(N)C(C)F)CC1
<RX_6>CC(C)n1ccc2c(C(=O)O)cc(Br)cc21
<RX_1>COc1cc2nc(N3CCN(C(=O)C4=CCCC4)CC3)nc(N)c2cc1OC
<RX_1>COc1ccc(COC(=O)c2ccc(OCCO)cc2)cc1
<RX_2>CC(C)(CCc1ccncc1)NC(=O)c1cnc(C2CC2)c(OCC2CC2)n1
<RX_2>CC(C)C[C@H](NC(=O)OC(C)(C)C)C(=O)OC[C@@H]1[C@H]2OC(C)(C)O[C@H]2[C@H](c2c[nH]c3c(N=[N+]=[N-])ncnc23)N1C(=O)OC(C)(C)C
<RX_3>CNc1nc(-c2ccc3ccccc3c2)ccc1[N+](=O)[O-]
<RX_1>CC(C)(C)OC(=O)N1CCC[C@@H]([C@@](C)(OCCN2C(=O)c3ccccc3C2=O)c2cccc(Cl)c2)C1
<RX_6>C[C@H]1COCCN1c1cc(CS(=O)(=O)c2ccccc2)nc(-c2ccc(N)cc2)n1
<RX_1>O=C(O)c1coc(-c2ccc3c(c2)C(=NNc2nc4ccccc4s2)CCC3)n1
<RX_2>CC(=O)N(C)CCN(C)C(=O)[C@@H]1CCCN1C(=O)C1=C(C(C)C)N2C(=N[C@@](C)(c3ccc(Cl)cc3)[C@H]2c2ccc(Cl)cc2)S1
<RX_7>Nc1cccc2ccccc12
<RX_1>CCOC(=O)c1ccc2ccnc(NC)c2c1
<RX_1>CC(C)Oc1cc(-c2cncc(-c3ccc(C(=O)N4CCN(C(C)C)CC4)cc3)c2)nc(-c2ccccn2)n1
<RX_7>COC(=O)c1cc(N)cc(Oc2ccc3c(c2)C[C@@H](N(C[C@H](O)c2cccc(Cl)c2)C(=O)OC(C)(C)C)CC3)c1
<RX_4>CCOC(=O)c1csc(Nc2cnc(CNC(=O)OC(C)(C)C)c3cc(OC)c(OC)cc23)n1
<RX_3>Cc1ccc(S(=O)(=O)OCC2Cc3cccc(-c4cccc(F)c4F)c3O2)cc1
<RX_3>CC(=O)Nc1cccc(C=C2C(=O)c3ccccc3OC2c2ccccc2)c1
<RX_2>COC(=O)c1cccc(CBr)c1
<RX_2>COc1ccccc1Oc1c(NS(=O)(=O)c2ccc(C)cn2)nc(C)nc1OCCNS(=O)(=O)c1ccccc1
<RX_2>CC(=O)N1CC[C@@H](N(C)C(=O)c2cc(C(F)(F)F)cc(C(F)(F)F)c2)[C@H](c2ccc(Cl)c(Cl)c2)C1
<RX_6>Cn1cnc(-c2ccc(Br)cc2)c1C(=O)O
<RX_1>CCOC(=O)CCCOc1ccc(-c2noc(-c3ccc(OC(C)C)c(C#N)c3)n2)cc1
<RX_2>O=C(/C=C/c1ccc(F)cc1F)N1C(=O)OC[C@@H]1Cc1ccccc1
<RX_6>O=C(O)c1cc2c(OCC3CCCC3)cccc2[nH]1
<RX_1>COc1ccc(CNC(=O)CN(c2cccc(Cl)c2C)S(=O)(=O)c2ccc(F)cc2)cc1
<RX_7>CNc1cc(F)c(C(=O)OC)cc1N
<RX_1>Cc1[nH]c(C(=O)NC2CCN(c3nccs3)CC2)c(Cl)c1Cl
<RX_7>Nc1nc2c(s1)CC(CN1CCN(c3ccccn3)CC1)CC2
<RX_1>CC(C)(C)OC(=O)N1CCO[C@@H](c2ccc(OCCCN3CCCC3)cc2)C1
<RX_2>CCOC(=O)c1cccc(NC(=O)c2c(-c3c(F)cccc3Cl)noc2C)c1
<RX_1>Cc1cc(C)c(N2CCN(C(=O)c3ccc(N4[C@H](C)CCS4(=O)=O)cc3S(C)(=O)=O)CC2)nc1C
<RX_3>COC(=O)COc1ccc(OC/C=C(/c2ccc(F)cc2)c2ccc(C#Cc3ccccn3)cc2)cc1C
<RX_7>CC(=O)O
<RX_1>CC(C)CN1C(=O)N(Cc2ccc(OC(F)(F)F)cc2)C2(CCN(C(=O)OC(C)(C)C)CC2)C1=O
<RX_9>NC(=O)CC(c1ccc(Cl)cc1)c1ccc(Br)cc1
<RX_5>CC(C)(C)OC(=O)n1cc(C=O)c2ccc(N3CCOCC3)cc21
<RX_5>CC(C)(C)OC(=O)Nc1noc2ccc(Br)cc12
<RX_9>CCCc1cc(Oc2ccc(Cl)cc2)ccc1/C(=N/O)c1cc(OC)c(Cl)cc1F
<RX_2>CCn1cc(NC(=O)Cc2ccc(OCc3ccccc3)cc2OC)c(C)n1
<RX_1>Cc1onc(-c2ccccc2)c1NC(=O)c1cc(Nc2cccc(O)c2)nc2ccc(Br)cc12
<RX_6>Nc1nc(-c2cc(OCc3ccccc3)c(Cl)cc2Cl)c2cc(C(=O)O)sc2n1
<RX_7>CCc1c(-c2cccc(OCc3ccccc3)c2)c2c(N)ncnc2n1[C@H]1C[C@@H](CO)C1
<RX_7>c1ccc2c(c1)NCC1CCCCCN21
<RX_2>O=C(Cc1ccc(O)cc1)Nn1nc(-c2ccc(Cl)cc2)c2ccccc2c1=O
<RX_3>Cc1ccccc1-c1ccsc1
<RX_5>O=C(O)[C@H](Cc1ccc(OCc2ccccc2)cc1)NC(=O)C(F)(F)F
<RX_6>Cc1nnn(-c2ccc(-c3ccc(C4(C(=O)O)CC4)cc3)cc2)c1NC(=O)O[C@H](C)c1ccccc1
<RX_1>CCCC(C)(c1ccccc1)c1cc(OC(=O)CCCN2CCOCC2)c2c(c1)OC(C)(C)C1=C2CCC1
<RX_1>Cc1cc(C2CC2)cnc1N1CCN(C(=O)c2ccc(N3CCCS3(=O)=O)cc2C#N)CC1
<RX_6>CC(C)(C)OC(=O)N1CCC(Oc2ccc(CC(=O)O)c(OCC(F)(F)F)c2)CC1
<RX_7>Nc1ccc(/C=C/c2ccc(OCCOCCOCCF)nc2)cc1
<RX_1>C[Si](C)(C)CCOCn1cc(Br)c2c(Cl)ncnc21
<RX_9>N#CCCCCCCn1c(-c2ccccc2)nc(-c2ccccc2)c1-c1ccccc1
<RX_2>COc1ccc(C(=O)Nc2cccc(C(C)(C)CNC(=O)c3cnc4ccccn34)c2)cc1OC
<RX_1>CCCc1ncn(-c2ccc3c(c2)CC(C)(C)O3)c(=O)c1Cc1ccc(-c2ccccc2C#N)cc1
<RX_6>O[C@@H](c1ccccc1Cl)[C@H](O)COCc1ccccc1
<RX_8>O=C1CN(C(c2ccccc2)c2ccccc2)C1
<RX_3>CCCCC1CCC(c2ccc(-c3cc(F)c(C(F)(F)Oc4cc(F)c(C(F)(F)F)c(F)c4)c(F)c3)c(F)c2)OC1
<RX_2>Nc1ccc(C(=O)N2CCC[C@@H]3c4ccccc4C[C@@H]32)cc1
<RX_2>CCOC(=O)C1CN(C(C)=O)CCC1NS(=O)(=O)c1ccc(OCc2cc(C)nc3ccccc23)cc1
<RX_3>CCOC(=O)[C@@H](OC(C)(C)C)c1c(C)cc2nc(-c3ccnc(-c4ccc5c(=O)n(C)n(C)c5c4)c3)sc2c1-c1ccc(Cl)cc1
<RX_7>COCC[C@@H](COC)Nc1cc(C)nc(Cl)c1N
<RX_1>COc1ccc(C(=O)COC(C)=O)cc1
<RX_2>COc1ccc(-n2c(C(C)N(C)C(=O)c3ccc(C(C)(C)C)cc3)nc3ccccc3c2=O)cc1
<RX_6>CCOC(=O)/C=C/c1cnc(NCCN)c(Cl)c1
<RX_1>CCOC(=O)N=C(N)c1ccc(CNC(=O)C(OCC)c2c(F)cc(-c3ccc(N)nc3)cc2F)cc1
<RX_2>COC(=O)Cc1ccccc1Cl
<RX_8>O=CCCCCCCOC1CCCCO1
<RX_1>COc1ccc(N2CCN(CCCOc3cc4c5c(c(=O)oc4cc3OC)CCC5)CC2)cc1
<RX_9>CCOC(=O)c1ccc(CCCBr)cc1
<RX_1>N#Cc1cc([N+](=O)[O-])ccc1OCc1cccc(F)c1
<RX_3>Cn1c(CC2CCCCC2)ncc(-c2ccc(OCc3ccccc3)c(F)c2)c1=O
<RX_1>CCCc1cccc(Oc2ccc(C=O)c(Cl)c2)c1
<RX_4>NCc1cn(-c2ccc([C@@H](O)[C@@H](CF)NC(=O)C(Cl)Cl)cc2)nn1
<RX_1>CN1C[C@@H](CNC(=O)OC(C)(C)C)[C@H](CNC(=O)OC(C)(C)C)C1
<RX_1>CCCOc1cc(F)cc(NC(=O)N2CCN(S(=O)(=O)c3ccc(Nc4ccnc5cc(Cl)ccc45)cc3)CC2)c1
<RX_1>COC(=O)CNCc1ccc(Br)cc1Cl
<RX_1>CC(C)(C)CC(=O)c1cccc(Oc2ccc([N+](=O)[O-])cc2Cl)c1
<RX_2>CS(=O)(=O)c1ccc(OC2CCCCC2)c(C(=O)N2CCN(c3ncc(S(C)(=O)=O)s3)CC2)c1
<RX_2>Cc1nc(N)c2ncn(CCCCNC(=O)c3ccc(C(OCCN(C)C)c4ccccc4)cc3)c2c1C
<RX_2>CCC(COC)OC(=O)c1ccc(NS(=O)(=O)c2cc(-c3ccccc3)c(Cl)s2)cc1O
<RX_2>CN(C)CCNC(=S)NCCNCc1nccs1
<RX_3>C=CCCCCCOC(=O)N[C@H](C(=O)N1C[C@H](OCC#Cc2ccccc2C=C)C[C@H]1C(=O)OC)C(C)(C)C
<RX_2>N#Cc1cc(NC(=O)c2cnccn2)n(-c2c(Cl)cc(C(F)(F)F)cc2Cl)n1
<RX_2>Cc1ccc(C2(CNC(=O)c3cn(-c4ncccn4)nc3Cl)CCCCC2)cn1
<RX_1>CNc1nc(Cl)c(Cl)c(N2CCN(CC[C@H]3CC[C@H](NC(=O)OC(C)(C)C)CC3)CC2)n1
<RX_3>Nc1cc(-c2cccs2)ccc1[N+](=O)[O-]
<RX_1>CCCCc1ccc(NCc2ccc3[nH]c(C(N)=O)c(Sc4ccccc4)c3c2)cc1
<RX_1>Fc1c(Br)cccc1OCC1CCCO1
<RX_1>COC(=O)c1cc2cc[nH]c(=O)c2c2cc(-c3cccc(CN(C)CCCN(C)C)c3)ccc12
<RX_1>O=C(c1cc(C(F)(F)F)cc(C(F)(F)F)c1)N1C[C@H]2CC[C@@H](N3CCCC3)CN2C[C@H]1Cc1c[nH]c2ccccc12
<RX_1>CCOC(=O)COc1ccc2cc[nH]c2c1
<RX_1>COc1ccc2c(O[C@@H]3C[C@H](NC(=O)OC(C)(C)C)[C@H](C(=O)O)C3)cc(-c3ccccc3)nc2c1
<RX_4>CCOC(=O)/C(=N\O[C@H]1CC[C@H](C)CC1)c1csc(N)n1
<RX_6>O=C1c2ccccc2C(=O)N1CCCCN1CCNCC1
<RX_6>CCOc1cnc(-c2cccc(Cc3nn(-c4cnn(CCO)c4)ccc3=O)c2)nc1
<RX_1>O=[N+]([O-])c1ccccc1N1CCNCC1
<RX_6>Cc1nccc(Cl)c1OCCCO
<RX_1>Nc1cccnc1Nc1cccc([N+](=O)[O-])c1
<RX_3>CCN(CCNC(=O)CN(CC(=O)N(C)N1Cc2ccccc2C1)c1cc2c(C)nn(C)c2cc1C)C(=O)OC(C)(C)C
<RX_1>CC(C)(C)OC(=O)NC(CCN1CCC2(CC1)CCN(Cc1ccc(Br)cc1)C2=O)c1ccccc1
<RX_2>Cc1ccc2c(c1)C(C(=O)Nc1c(C(C)C)cccc1C(C)C)c1ccccc1CO2
<RX_2>O=C(NCCBr)OCc1ccccc1
<RX_1>CCOC(=O)c1cnc(N2CCC(C(=O)NS(=O)(=O)c3ccc(Cl)s3)CC2)c(Cl)c1N
<RX_2>O=C(Cl)N1Cc2ccccc2Sc2ccc(Cl)cc21
<RX_7>NC(=O)c1cn(C(CO)CCc2ccccc2)cn1
<RX_9>CCOP(=O)(COCCN=[N+]=[N-])OCC
<RX_1>Cc1cc(C)c(-n2nc(C)c3c(OC4CCOC4)cc(C)nc32)c(C)c1
<RX_3>CCc1cnc(-c2ccc(C(CCC(F)(F)F)Nc3ccc(C(=O)OC)cc3)c(C)c2)nc1
<RX_7>CN1CCN(C(=O)c2cc3nccc(Oc4ccc(N)cc4F)c3s2)CC1
<RX_6>Cc1oc(-c2ccco2)nc1COc1ccc(COc2nn(Cc3ccccc3)cc2C(=O)O)cc1OCc1ccccc1
<RX_1>COC(=O)COCc1ccccc1
<RX_2>Cc1cncc(C(=O)N(C)c2ccc(Cc3nc4c([nH]3)c(=O)n(Cc3ccccc3F)c(=O)n4CC3CC3)cc2)c1
<RX_9>ON=C1CO[C@@H]2[C@H](Oc3nc4nc(-c5ccc(-c6ccccc6)cc5)c(Cl)cc4[nH]3)CO[C@H]12
<RX_3>Nc1cnc(-c2ccc(-c3ccc(F)cc3F)cc2F)cn1
<RX_2>Cc1ccc(C(=O)Nc2ccc(CN3CCN(C)CC3)c(C(F)(F)F)c2)cc1I
<RX_2>Cc1ccc(S(=O)(=O)NC(=O)c2ccc(-c3ccc(OCCc4ccc(Cl)cc4)nn3)cc2)cc1
<RX_1>Cc1cccc2cc(N3CCN(C)CC3)[nH]c(=O)c12
<RX_3>CC[C@H](/C=C/C#CC[C@H](/C=C/C=C/C#C[C@H](CCCC(=O)OC)O[Si](C)(C)C(C)(C)C)O[Si](C)(C)C(C)(C)C)O[Si](C)(C)C(C)(C)C
<RX_9>CCc1c(C)nc(-c2cccs2)nc1Nc1ccc(CC(N)=O)cc1
<RX_1>Cc1ccc(C#Cc2ccc(S(=O)(=O)N[C@H](CC(=O)OCc3ccccc3)C[N+](C)(C)C)s2)cc1
<RX_2>O=C(NCC(=O)N1CCN(C(=O)c2cc(F)c(F)c(F)c2)CC1)c1cn(C2CCCC2)nn1
<RX_9>C[C@H](Oc1cc(-n2cnc3cnc(CO[Si](C)(C)C(C)(C)C)cc32)sc1C(N)=O)c1ccccc1C(F)(F)F
<RX_1>COC(=O)c1ccc(Oc2ccc(Cl)cc2)nc1
<RX_1>CC(C)OC(=O)COc1cccc(N(C)C2CCc3ccc(-c4cccc(F)c4)cc32)c1
<RX_7>COC(=O)COc1nc(Oc2cc(-n3c(=O)cc(C(F)(F)F)n(C)c3=O)c(F)cc2Cl)ccc1N
<RX_9>Cc1cc(F)c(C#N)cc1N
<RX_7>Nc1ncccc1OC(F)F
<RX_6>Clc1cccnc1N1CCNCC1
<RX_1>COc1cccc(N(C)c2nc(Cl)nc3ccccc23)c1OC
<RX_1>CCC(CC)CNCC(c1ccccc1F)N1CCN(C(=O)OC(C)(C)C)CC1
<RX_1>CN1COCN(Cc2cnc(Cl)s2)C1=N[N+](=O)[O-]
<RX_3>CC(C)(O)c1ccn2c(-c3ccc(F)c(-c4cccc(OC(F)(F)F)c4)c3)cnc2c1F
<RX_7>N#Cc1ccc(OCc2cccc(CO)c2)cc1
<RX_1>CC(C)(C)OC(=O)Nc1cccc(NCCOc2cccc([N+](=O)[O-])c2)c1
<RX_2>CN(C)c1cc(NC(=O)[C@@H]2CC[C@@H]3CN2C(=O)N3OCc2ccccc2)ccn1
<RX_6>COc1cc(OCc2cccc(-c3ccc(C(C)O)cn3)c2)c2cc(-c3cn4nc(OC)sc4n3)oc2c1
<RX_4>COC(=O)Cc1csc(NCc2ccccc2)n1
<RX_8>CC(=O)Nc1nc(CCCc2ccc(C=O)cc2)cs1
<RX_1>CCOC(=O)CCc1cn(Cc2ccc(OCc3ccc4ccccc4n3)nc2)nc1-c1ccccc1
<RX_2>CC(C)(C)CCNC(=O)c1ccc(CC(C)(C)C)cc1
<RX_1>COC(=O)c1cc(Br)cnc1NCCN1CCOCC1
<RX_6>O=C(O)c1cc(Cl)c(N2CCC(C(=O)NS(=O)(=O)Cc3ccccc3)CC2)nc1CN1CCCC1=O
<RX_1>c1ccc(-c2cn(C(c3ccccc3)(c3ccccc3)c3ccccc3)cn2)cc1
<RX_1>CCOC(=O)c1cc2ccc(Oc3cccc(-c4cc(C(F)(F)F)c(C#N)c(=O)n4Cc4ccc(C)cc4C)c3)cc2[nH]1
<RX_2>O=C(NCC=CCN1CCN(c2cccc(Cl)c2Cl)CC1)c1ccc(O)cc1
<RX_8>CC(=O)c1nc2ccc(F)cc2o1
<RX_7>COc1ccc(-c2ccc3nnc(-c4ccccc4OC)n3c2)cc1N
<RX_6>O=C(Nc1cc(-c2cncc(NCC3CCOCC3)n2)c(Cl)cn1)[C@H]1CCCNC1
<RX_9>CC1(CN)Cc2cc(Cl)cc(-c3cccs3)c2O1
<RX_2>CCOC(=O)Nc1ccc2[nH]ccc2c1
<RX_7>COC(=O)c1ccc2c(C3CCCCC3)c(-c3cc(N)c4nc(-c5sc(C)nc5C)ccc4c3)n(CC(=O)N3CCOCC3)c2c1
<RX_1>CC(C)(C)c1ccc(Nc2ncnc3c2cnn3-c2ccccc2Cl)cc1
<RX_2>O=C(Nc1ccc(-c2coc(-c3ccccc3)n2)cc1)c1ccccc1Cl
<RX_3>CCCCC(=CC(=O)OCC)c1sc2cc(OC)ccc2c1C
<RX_1>CNC(=Nc1ccccc1N1CCCCC1)C(C)(C)C
<RX_6>O=C(O)C[C@H]1CCCCN1C(=O)C=Cc1c(-c2ccccc2)nn2ccccc12
<RX_1>CN1CCN(c2cccc3cc(S(=O)(=O)c4ccccc4)cnc23)CC1
<RX_9>COC(=O)[C@@H](OC(C)(C)C)c1c(C)c(C=O)c2nc3cn2c1N1CCC(C)(CC1)OCCCC[C@H](C)Oc1ccc(F)cc1-c1cccc-3c1
<RX_2>CON(C)C(=O)c1ccsc1
<RX_6>Oc1cccc2cc[nH]c12
<RX_7>Nc1ccc(C2=NNC(=O)Cc3cc4c(cc32)OCO4)c(Cl)c1
<RX_1>O=C(NN=Cc1ccccc1)c1ccc(O)cc1
<RX_1>CC[C@H](CC(=O)O)Nc1ccc(C(F)(F)F)cc1
<RX_3>COc1ccc(-c2nc(Nc3cc(C)[nH]n3)cc3ccccc23)cc1
<RX_6>COCCn1cc(C(=O)N2CCC(c3cc(CN)ccc3OCC(=O)OC)CC2)c2cccc(C)c21
<RX_2>CCOC(=O)C(C)(C)c1ccc(OCc2ccccc2)cc1
<RX_1>Brc1cnc(Nc2nc(CN3CCOCC3)cs2)c2ncnn12
<RX_1>Cn1cc(C=O)c2cc(F)ccc21
<RX_2>O=C(NC(NC(=S)Nc1cccnc1)C(Cl)(Cl)Cl)c1ccc(Cl)cc1
<RX_9>N#CCc1ccc(Br)cn1
<RX_6>NC1=N[C@@H](CNc2cccc(Cl)c2)CO1
<RX_7>COC(Cc1cccc(CCCCCOc2ccc(Oc3ccccc3)cc2)c1)C(=O)O
<RX_8>COc1ccc(OCC(=O)[C@@H]2CCCN2C(=O)[C@@H]2CCCN2C(=O)OCC23CC4CC(CC(C4)C2)C3)cc1
<RX_1>CC1(C)c2ccccc2-c2ccc(N(c3ccc(Br)cc3)c3ccc(-c4ccccc4)cc3)cc21
<RX_1>CCc1cc(Br)cc(Cl)c1OC
<RX_1>COc1ccc(CCCC2(N3CCN(CCO)CC3)C(=O)NC(=O)NC2=O)cc1
<RX_6>Cc1cc(O)ccc1N1CCN(CCc2ccccc2)CC1
<RX_6>CCCCc1noc(C)c1CNc1ccc(C(=O)O)cn1
<RX_1>CCOC(=O)c1cc(Oc2ccc([N+](=O)[O-])c(F)c2)ccn1
<RX_7>Cc1ccc(N)cc1C(=O)c1ccc(Nc2cccc(F)c2)cc1Cl
<RX_5>CC(C)(C)OC(=O)N1CCC(CC(=O)O)CC1
<RX_6>CSc1ccc(Oc2ccc(C(=O)O)cc2CN(C)C)cc1
<RX_6>O=C(O)CCCCCCCCCCCc1cccc(I)c1
<RX_7>CC(C)(C)N1CCN(c2ccc(Cl)c(Cl)c2)C(CN)C1
<RX_9>CCOC(=O)c1cnc(N)c2c(COc3cccc(-c4nnn(C)n4)c3)csc12
<RX_3>CCOC(=O)C(C#N)=C1C[C@@H](C)[C@H](C)C1
<RX_1>O=C1S/C(=C\c2ccc3c(cnn3Cc3ccc(Cl)cc3C(F)(F)F)c2)C(=O)N1C[C@H]1CN2CCC[C@H]2CO1
<RX_1>CCN(CC)CCSc1ccc([N+](=O)[O-])cc1
<RX_3>O=Cc1ccc(-c2ccc(C(F)(F)F)cc2)cc1
<RX_2>C[C@H]1CN(c2c(NC(=O)c3ccc(F)c(-c4c(F)cccc4F)n3)cnc3c2CCO3)C[C@@H](NC(=O)OC(C)(C)C)[C@@H]1O[Si](C)(C)C(C)(C)C
<RX_9>CN(Cc1cnc2nc(N)nc(N)c2n1)c1ccc(C(=O)N[C@H](CCC(=O)NCCOCCOCCOCCN)C(=O)OC(C)(C)C)cc1
<RX_2>CN(C(=O)N(C)[C@@H]1CN(C(=O)C2CCOCC2)C[C@H]1c1ccc(Cl)c(Cl)c1)c1cc(C(F)(F)F)cc(C(F)(F)F)c1
<RX_2>Cc1nc(C(=O)N2C[C@@H]3C[C@@H]3[C@H]2CNC(=O)c2cnc3sccn23)c(-c2cccc(Cl)c2)s1
<RX_2>CC(Cl)OC(=O)O[C@@H]1CO[C@@H]2[C@H](OC(=O)CCCC(CO[N+](=O)[O-])O[N+](=O)[O-])CO[C@H]12
<RX_2>CN1CCN(CCN(c2cc(C(=O)O[C@@H](Cc3c(Cl)c[n+]([O-])cc3Cl)c3ccc(OC(F)F)c(OCC4CC4)c3)ccc2C(F)(F)F)S(C)(=O)=O)CC1
<RX_2>CC(C)(NC(=O)c1ccc(N2CCCS2(=O)=O)c(OCC2CC2)n1)c1nccs1
<RX_6>CCOC(=O)C(Cc1ccc(OCCc2ccc(O)cc2)cc1)OCC
<RX_6>CC(C)(C)OC(=O)N(Cc1ccc(OCCN2CCC3(CC2)CNCCO3)cc1)C[C@H](O)c1ccc(O)c2[nH]c(=O)sc12
<RX_8>CC(C)(CC=O)NC(=O)OC(C)(C)C
<RX_2>Cc1ccc(NC(=O)c2cc(Cl)cc(S(F)(F)(F)(F)F)c2)cc1-n1ccn2nc(-c3cccnc3)cc12
<RX_1>CC(N)C(Oc1cc2cnn(-c3ccc(F)cc3)c2cc1Cl)c1ccc(F)cc1
<RX_1>C=CCOc1ccc(Oc2ccccc2)cc1CCC
<RX_2>C[C@H]1CCC[C@@H](C)N1CCNC(=O)[C@@H]1CCCCN1C(=O)OC(C)(C)C
<RX_3>N#Cc1cccc(-c2ncnc3ccc(Br)cc23)c1
<RX_7>CCOC(=O)[C@@H]1COCC[C@@H]1c1ccc([Si](C)(C)C)cc1
<RX_1>Cc1cc([N+](=O)[O-])cc(C)c1Oc1ccc2[nH]cc(C(C)C)c2c1
<RX_2>O=C(Nc1ccc(Cl)c(C(=O)Nc2cnc(Nc3ccc(C(=O)NCCN4CCCC4)nc3)nc2)c1)c1cccc(C(F)(F)F)c1
<RX_6>CCC(CC)(c1ccc(/C=C/C2(O)CCOCC2)c(C)c1)c1ccc(-c2cncc(CC(=O)O)c2)c(C)c1
<RX_1>CCCNc1cc(-c2c(-c3ccco3)nc(N)nc2-c2ccco2)ccn1
<RX_2>O=C(Nc1ccc(F)c([N+](=O)[O-])c1)c1ccc(F)cc1Cl
<RX_2>CCCNC(=N)NC(=O)CC(C)(C)c1ccc(-c2ccc(C(=O)N3CCN(C)CC3)cc2)c(OCCCOC)c1
<RX_3>CCC(O)c1cc(F)cc(O[Si](C)(C)C(C)(C)C)c1F
<RX_1>CCOc1cccc(-n2cc(CC(=O)NCc3ccc(F)cc3Cl)cn2)n1
<RX_2>CC(C)N(C(=O)CBr)c1ccc(F)cc1
<RX_9>CC(C)(C)OC(=O)N1CCN(c2cc3c(cc2F)nc(CC(N)=O)n3C2CC2)CC1
<RX_1>CN1CCC(NC(=O)OC(C)(C)C)CC1
<RX_9>CC(C)=CCCC(C)=CCCC(C)=CCCC(C)=CCCC(C)=CCCC(C)=CCCC(C)=CCCC(C)=CCCC(C)=CCCC(C)CC(N)=O
<RX_6>COC(=O)[C@H](Cc1ccc(-c2ccccc2OC)cc1)NC(=O)c1ccc(C(=O)O)cc1Cl
<RX_6>O=C(O)C1CCCN(C(=O)COC2CCN(C(=O)OCc3ccccc3)CC2)C1
<RX_1>CSCc1cncc(Br)c1
<RX_6>NC1(c2ccc(-c3nc4c(cc3-c3ccccc3)-n3c(nnc3-c3ccncc3)CO4)cc2)CCC1
<RX_1>CC(C)COCc1c(O)ccc2c1CCCC2=O
<RX_1>CC1(C)CC2(CCCN(C3CCN(C(=O)c4cc(N5CCC(O)CC5)nc5ccccc45)CC3)C2)C(=O)O1
<RX_1>CN(CCO)CCOc1ccc2c(-c3ccc(Br)cc3)nsc2c1
<RX_6>NC1(c2ccc(-c3nc4c(cc3-c3ccccc3)-n3c(nn(CC(F)(F)F)c3=O)CO4)cc2)CCC1
<RX_2>COc1cc2nccc(Oc3ccc(NC(=O)Nc4ccc(Cl)cc4)cc3)c2cc1OC
<RX_2>O=C(NS(=O)(=O)C1CC1)c1cc(C2CC2)c(CN2CCO[C@H](Cc3cc(Cl)cc(Cl)c3)C2)cc1F
<RX_2>CCOC(CNC(=S)Nc1c(F)ccc2nc(C)ccc12)OCC
<RX_1>c1ccc(CN2CCCC23CCN(c2cccnc2)C3)cc1
<RX_6>Cc1cc(Nc2nccc(C(F)(F)F)n2)cc(-c2cnc(C(C)(O)c3ccc(C(=O)O)nc3)s2)c1
<RX_1>Cc1cc(C)c2c(c1)[C@@H](N(Cc1cc(C(F)(F)F)cc(C(F)(F)F)c1)c1nnn(C)n1)CCCN2C(=O)OCc1ccccc1
<RX_1>CN(C)Cc1cn(-c2ccc(Nc3ncc(Br)n4ccnc34)cc2)nn1
<RX_7>CCCCCCCCCCC/C=C/CO
<RX_6>C=C(CN)c1ccc2c(c1)CCCC2NC(=O)CC1CCCN1S(=O)(=O)c1cccc(C(F)(F)F)c1
<RX_3>CC(C)(C)OC(=O)N1CCC(Oc2ncnc3ccc(-c4cncc(NS(=O)(=O)c5ccccc5)c4)nc23)CC1
<RX_3>CCOC(=O)CC1CCc2c1[nH]c1ccc(-c3noc(-c4cc(OC(F)(F)F)cc(-c5cccnc5)c4)n3)cc21
<RX_1>COC(=O)COc1cccc([C@@H](O)CN(C)c2cnc(-c3ccccc3)c(-c3ccccc3)n2)c1
<RX_5>CCCOc1ccc(F)cc1NC(=O)C(F)(F)F
<RX_3>CCCC(C(=O)OC)c1c(C)nc(N2CCCCC2)nc1-c1cccc2ncccc12
<RX_2>CC1(C)O[C@@H]2O[C@@H](C(=O)N3CCOCC3)[C@@H](O)[C@@H]2O1
<RX_1>CCOP(=O)(CCCOc1ccc(CCc2cnc3c(N)nc4cc(C)ccc4c3c2)c(C)c1)OCC
<RX_3>CCOC(=O)c1cn2c3c(c(-c4cc(C)nc(C)c4)c(F)c(F)c3c1=O)OC[C@@H]2C
<RX_1>Cc1nc(C(=O)N2CCOC3(CCN(CCCOc4cccc(CNC[C@H](O[Si](C)(C)C(C)(C)C)c5ccc(O)c6[nH]c(=O)ccc56)c4)CC3)C2)cs1
<RX_7>CCC(O)c1ccc2c(c1)NC(=O)C(C)O2
<RX_1>Nc1nc(/C(=N/OC(c2ccccc2)(c2ccccc2)c2ccccc2)C(=O)N[C@H]2C(=O)N3C(C(=O)OC(c4ccccc4)c4ccccc4)=C(Sc4nncs4)CCC23)c(Cl)s1
<RX_1>CCn1c(C)nc(N2CCc3nc(N)sc3CC2)c([N+](=O)[O-])c1=O
<RX_1>CC(=O)NC(C)(C)c1ccc(CN2CCN(c3nccs3)CC2)cc1
<RX_2>CC(C)(C)Oc1ccc(C(=O)N[C@H]2CC[C@H](CCN3CCCCC3c3coc4cccc-4c3)CC2)cc1
<RX_1>COC=C(C(=O)OC)c1c(OC)ncnc1Oc1cccc(COc2ccccc2C#N)c1
<RX_2>CCOc1cc(CC(=O)NC(COC(C)=O)c2ccccc2N2CCCCC2)ccc1C(=O)OCc1ccccc1
<RX_1>Cn1ccc2ccc(-n3ccnc3)cc21
<RX_1>CCCCCCCCCCCCNC(=O)c1ccc(CNCc2c(CCCC)oc3ccccc23)cc1
<RX_7>COc1ccc2cc(-c3ccc(CO)cc3)cc(CCNC(C)=O)c2c1
<RX_7>COc1ccc(COc2ccc(CNc3ccc(I)cc3N)cc2OC)cc1
<RX_9>Cc1cc(C(F)(F)F)cc(N)n1
<RX_1>C#CC(C)(C)OC(C)Oc1ccc(NC(=O)N(C)C)cc1Cl
<RX_6>N[C@]1(C(=O)NS(=O)(=O)c2cccc3cc[nH]c23)C[C@H]1C1CC1
<RX_3>Cc1c(C=C2C(=O)Nc3ccc(Br)cc32)[nH]c2c1C(=O)N(CC(O)CN1CCOCC1)CCC2
<RX_9>Cc1c(N=C=S)cc(F)c2cccnc12
<RX_7>OCc1ccc(Cl)nn1
<RX_1>CCOC(=O)Cn1c(C)c(Sc2ccc(Cl)cc2)c2cc(C)ccc21
<RX_7>O=C(O)CCC(O)c1ccc(-c2cccc(Cl)c2)cc1
<RX_8>CC(=O)CCCCCCOCc1cc(C(F)(F)F)cc(C(F)(F)F)c1
<RX_1>COc1cc(F)c(C#N)c(OCC(F)(F)F)c1
<RX_3>Cn1c(=O)n(-c2ccc(C(C)(C)C#N)nc2)c2c3cc(-c4cccnc4)ccc3ncc21
<RX_2>COc1ccc(S(=O)(=O)N2C(=O)C(NCC(=O)N3CCN(c4ccncc4)CC3)(c3ccccc3OC)c3cc(Cl)ccc32)c(OC(F)(F)F)c1
<RX_9>Nc1cn2c(CO)c(-c3ccc(F)cc3)nc2cn1
<RX_1>CC(=O)N1c2ccccc2N(Cc2c(C)ccc3ccccc23)C(=O)[C@@H](NC(=O)[C@H](C)N(C)C(=O)OC(C)(C)C)[C@@H]1C
<RX_3>O=C1CC(CCC#Cc2cccc(O)c2)(C2CCCC2)OC(=O)C1Cl
<RX_7>CCC(Oc1ccc(C(C)(C)CC)cc1C(C)(C)CC)C(=O)Nc1c(Cl)cc(NC(=O)c2ccccc2)c(O)c1N
<RX_7>COc1c(C)ccc2c1CC(Oc1ccc([N+](=O)[O-])cc1)C2
<RX_1>O=C1Nc2ccccc2C2(CCN(C3CC4CCC(C4)C3)CC2)O1
<RX_9>O=Cc1cc(Cl)ccc1I
<RX_6>CCCCc1nc(C)n(-c2ncc(O)cn2)c(=O)c1Cc1ccc(-c2ccccc2C#N)cc1
<RX_1>Brc1cc(Br)cc(OCc2ccccc2)c1
<RX_2>Cc1cccc(C(=O)N[C@@H](CC(C)C)C(=O)NCCO)c1
<RX_6>Nc1ccc(F)c2oc(-c3ccc(NCCCN4C(=O)c5ccccc5C4=O)cc3)cc(=O)c12
<RX_1>COc1cc2c(Nc3ccc(Cl)cc3F)ncnc2cc1OCCN(C)c1cc(C)nc(C)c1
<RX_2>CN(CC(=O)N1CCN(c2ncccc2C#N)CC1)C(=O)OC(C)(C)C
<RX_6>O=C(O)c1ccc(-c2cc(NC(=O)C3CCCCC3)ccc2Cl)cc1
<RX_1>COC(=O)C(C)Oc1ccc(Oc2ncc(Cl)cc2F)cc1
<RX_3>O=Cc1c(Cl)cccc1-c1ccncc1
<RX_9>CC[C@@H]1C[C@H](CCCC#N)C[C@@H]1c1nnc2cnc3[nH]ccc3n12
<RX_1>COc1cc(C)cc(Cl)n1
<RX_1>C=C(c1ccc(OCCOC2CCCCO2)cc1)c1cccc(Br)c1
<RX_3>COC(=O)/C(C#N)=C1/CCOC2(CCCC2)C1
<RX_2>C[C@H]1CN(C(=O)[C@@H](Cc2ccc(Cl)cc2)NC(=O)OC(C)(C)C)CCN1c1ncnc2c1[C@H](C)CC2
<RX_1>CC(=O)N1CCN(c2ccc(Nc3ncc(Cl)c(-c4cnc5ccccn45)n3)c(C#N)c2)CC1
<RX_3>COCOc1ccc(F)cc1-c1cc(C(CO)(CO)C(=O)OC)cc(C=O)c1OCc1ccccc1
<RX_6>O=C1CCN(C2c3ccccc3COc3ccc(Br)cc32)CC1
<RX_1>CCCCNc1cc(C(=O)O)cc(S(C)=O)c1Cl
<RX_1>OCC1C2CCC(O2)C1Cc1cc(F)ccc1OCc1ccccc1
<RX_6>CCCCCNc1ccc2c(c1)C(C)(C)CCC2(C)C
<RX_1>CC(C)(C)OC(=O)N[C@@H](CCCCNC(=O)OCc1ccccc1N=[N+]=[N-])C(=O)OCC#N
<RX_7>CCCCc1cccc(C)n1
<RX_1>CCOC(=O)c1[nH]c2ccc([N+](=O)[O-])cc2c1C
<RX_6>Cc1cc2c(C(=O)O)cccc2o1
<RX_4>C#CCN1C(=O)C(F)(F)Oc2cc(F)c(N3C(=O)C4=C(CCCC4)C3=O)cc21
<RX_6>O=C(O)C(F)(F)F
<RX_5>Cc1noc(NS(=O)(=O)c2ccsc2C2SCCCS2)c1Cl
<RX_1>CCOC(=O)CN1C(=O)C(N2C(=O)c3ccccc3C2=O)CCCc2ccccc21
<RX_3>COc1ncccc1-c1cc(NCc2c(C)cccc2C)c2nc(C)c(C)n2c1
<RX_1>CNCc1nnn(C)n1
<RX_6>CCCC(C(=O)O)c1c(C)nc(N2CCc3ccccc3C2)nc1-c1ccc(C)cc1
<RX_1>Oc1cccc(CCNCc2ccccc2)c1
<RX_1>O=C(C[N+]12CCC(CC1)[C@@H](OC(=O)C(c1ccccc1)N1CCCCCC1)C2)c1ccccc1
<RX_1>CCCCCCCCCCCCCCCCC(O)C(=O)OCc1ccccc1
<RX_7>Cc1nc2c(o1)CCc1ccccc1C2OCCO
<RX_6>COc1ccc2ncc(=O)n(CCCCO)c2n1
<RX_3>CC(C)N1CCCN(C(=O)c2ccc(C(O)C3CCCCC3)cc2)CC1
<RX_2>CC(=O)Nc1ccc(C(=O)O)c(F)c1
<RX_8>O=CCCCN1CCOCC1
<RX_6>COC(=O)CC(c1ccc(F)c(O)c1)C1CC1
<RX_9>N#Cc1cnc2nc(N3CCNCC3)c3nncn3c2c1
<RX_1>CCOCCOc1ccc(OCC2CO2)cc1
<RX_6>CCCC(=O)Oc1cc2oc(=O)c(C(=O)NCC(=O)O)cc2cc1Cl
<RX_7>CCCCCS(=O)(=O)NC(=O)CCc1ccc(OCCOC)cc1Oc1ncc(Cl)cc1Cl
<RX_6>CCn1cc(CNC)c2ccccc21
<RX_6>Cc1ccc(C(F)(F)c2noc([C@H]3CC[C@H](N)C3)n2)cc1
<RX_7>CCCCCc1cnc(NC(=O)C(C)(C)C)cc1C
<RX_6>C[C@H](C(=O)O)[C@@H](C)NC(=O)c1nc(C#N)c2cc(Oc3ccccc3)ccc2c1O
<RX_9>CC(C)OC(=O)N1CCC(Oc2ncnc3c2CCN3c2ccc(C#N)cc2F)CC1
<RX_1>CC(C)(C)OC(=O)N[C@H]1CC[C@H](c2nc(C(F)(F)c3ccccc3)no2)C1
<RX_7>COc1cc(C)c(CCCC(=O)O)c(O)c1OC
<RX_1>CN(C)CCCC#Cc1ccc2c(-c3ccc(Br)cc3)nsc2c1
<RX_6>O=C(O)c1ccc(-c2ccc(OCC3CCN(CC4(C(F)(F)F)CCC4)CC3)nc2)cc1F
<RX_1>CN1CCC(O)(c2ccc(F)c(F)c2)C1
<RX_2>CNc1nc(-c2cccc(NC(=O)c3ccc(C(=O)N(C)C)cc3)c2)c2cc(OC)c(OC)cc2n1
<RX_2>COC(=O)[C@@]12C[C@H]1C=CCCCCC[C@H](NC(=O)CC1CC1)C(=O)N1C[C@H](Oc3nc(-c4cc(C)nn4C)nc4ccsc34)C[C@H]1C(=O)N2
<RX_2>CCCN(CCN1CCN(C(=O)c2cc3ccccc3[nH]2)CC1)C1CCc2c(O)cccc2C1
<RX_2>O=C(c1cc2ncc(Br)cn2n1)N1CCn2c(nnc2-c2ccoc2)C1
<RX_1>COc1ccc2c(Nc3c(Cl)cncc3Cl)cc(=O)[nH]c2c1OCCCCCCN(C)CCN(C)C
<RX_2>CC(C)(C)OC(=O)N1[C@H](C(=O)NC2CCCCC2)C[C@H]2C[C@H]21
<RX_4>CCOC(=O)c1cc(C)n(-c2cccc(I)c2)c1-c1ccccc1
<RX_7>Nc1ccc(Oc2cccc3occc23)c(Cl)c1
<RX_3>O=C1Nc2c(Cl)cccc2/C1=C/c1ccc2cccccc1-2
<RX_1>C#CCOC(/C=C/c1ccccc1)(Cn1cncn1)c1ccc(Oc2ccc(Cl)cc2)cc1Cl
<RX_2>O=C1OC[C@H](Cc2ccccc2)N1C(=O)[C@H]1CN(Cc2ccccc2)C[C@@H]1c1ccc(Cl)c(Cl)c1
<RX_6>CC(C)C[C@@H](C(=O)NN(CC(C)C)C(=O)CN1CCCC1)[C@H](C/C=C/c1ccccc1)C(=O)NO
<RX_2>CCOC(=O)C(=O)c1csc(NC(=O)NCc2cccc(F)c2)n1
<RX_1>Fc1cc(C2=NOC(Cn3ccnn3)C2)ccc1N1CCOCC1
<RX_1>CSc1c(CC(=O)OC(C)C)cc(C)c2c3ccccc3n(C)c12
<RX_2>Nc1nnc(C(=O)NC2CC2)s1
<RX_7>COCOc1ccc(N2CC[C@@H](O)C2=O)nc1Cc1ccccc1
<RX_2>CC(C)(C)OC(=O)c1nc(-c2ccc(Cl)cc2)c(-c2ccc(Cl)cc2)nc1C(=O)NCC(O)c1ccccc1
<RX_1>CC(=O)N1CCc2nc(Nc3ccc(-c4cnco4)cc3)nc(N3CCCC(CO)C3)c2C1
<RX_2>Cn1cc(NC(=O)Oc2ccccc2)cn1
<RX_2>COc1cc2nccc(Oc3ccc(NC(=O)c4c(C)n(C[C@@H](C)OC(=O)CNC(=O)OC(C)(C)C)n(-c5ccccc5)c4=O)cc3F)c2cc1OC
<RX_6>COC(=O)N(Cc1cc(C(F)(F)F)cc(C(F)(F)F)c1)C1CC(CCOCc2ccccc2)Nc2ccc(C(F)(F)F)cc21
<RX_1>CCC(NCCN1C(=O)C(C)(C)Oc2cc(C(F)(F)F)c(C(=O)N(C(C)C)[C@@H]3CCCN(C(=O)OC(C)(C)C)C3)cc21)C(F)(F)F
<RX_2>Cc1ccc(S(=O)(=O)OC2CC(C)CCC2C(C)C)cc1
<RX_6>Cc1ccnc(N2CCN(CCCN3C(=O)CC(C)N3c3ccc(C(=O)O)cc3)CC2)c1
<RX_1>CCOC(=O)C(C)(C)CCOc1ccc(NC(C)=O)c(NCc2ccc(Cl)cc2Cl)c1
<RX_3>C=CCN(C)c1nn(Cc2ccc(OC)cc2)cc1C(=O)C=C
<RX_1>N#Cc1ccc(NC2CCN(Cc3ccc(C(F)(F)F)cc3)CC2)nn1
<RX_6>COc1c(-c2ccoc2)ccc(CS(=O)(=O)c2ccccc2/C=C\CN2CCCCC2)c1C(=O)O
<RX_3>CCc1nc(C)c(C(=O)Nc2ccc(-c3ccc(C45CCC(CC(=O)OC)(CC4)CO5)cc3)cc2)o1
<RX_2>C/C(=C\C(=O)N1CCC[C@H]1CN1CCCCC1)c1ccc(CC(C)C)cc1
<RX_1>COc1cc(CNCCc2ccc(C)cc2)ccc1Oc1ccc(C(N)=O)cn1
<RX_6>COc1cc(-n2cnc3oc(-c4ccc(Cl)cc4)cc3c2=O)ccc1O
<RX_6>O=C(O)CCSCc1cccc(C(=O)Nc2ccc(OC3CCOCC3)cc2-c2cc(C(=O)NCc3cccc(C(F)(F)F)c3)ccn2)c1
<RX_1>CCNC(=O)c1ccc(N2CCN(Cc3cc4c(c(OCC)c3)OC(C)C(=O)N4)CC2)c(Cl)c1
<RX_6>CC(C)(C)C(=O)Nc1ccc(CN)cc1
<RX_1>O=S1(=O)N=C(NCCCCOn2cc(CN3CCCCC3)cn2)c2ccccc21
<RX_1>CCCCCCCCCCCCN1C(C)(C)CC(O)CC1(C)C
<RX_7>Nc1ccc(Br)cc1CO
<RX_3>CNc1ncc2cc(-c3cc(NC(=O)NCCC(C)(C)C)c(F)cc3F)c(C)nc2n1
<RX_2>Cc1nc(CCc2conc2-c2ccccn2)sc1C(=O)NC1CCOCC1
<RX_2>CN(c1nccc(-n2cnc3ccccc32)n1)C1CCCN(C(=O)Nc2cccc3ccccc23)C1
<RX_1>CCOC(=O)Cn1c(=O)c(-c2ccccc2)cc2ccccc21
<RX_1>COC(OC)[C@@]1(C)Oc2ccc([N+](=O)[O-])cc2[C@H](n2c(=NC#N)n(C)c3ccccc32)[C@H]1O
<RX_2>O=C(Cc1ccc(-n2nc(C(F)(F)F)c3c2CCCC3)cc1)N1CCCC1c1ccccc1
<RX_6>Cc1nc2cc(OC[C@H](O)CN3CCNCC3)ccc2s1
<RX_2>CN(C)C(=O)c1nc(Cl)ccc1C(F)(F)F
<RX_6>N[C@@H](Cc1cc(F)cc(F)c1)c1ncccc1-c1ccc(Cl)cc1
<RX_6>COc1cc(Oc2ccc3c(c2)COB3O)ccc1C(=O)O
<RX_1>CC[N+]1(C2CCCC(C)C2)CCCC1
<RX_1>CC(C)c1csc(C(=O)N2CCOC3(CCN(Cc4cccc(CCO)c4)CC3)C2)n1
<RX_7>NCC1CN2CCC1CC2
<RX_4>C(=Cc1ccc(OCCCCc2nnn[nH]2)cc1)c1ccncc1
<RX_3>CSc1cccc(C2=CCN(C(=O)Nc3ccc(N4CCC(N(C)C)C4)cc3)CC2)c1
<RX_7>CCOC(=O)c1cnn2c(N)c(-c3ccc(N)cc3)cnc12
<RX_6>COc1ccc(N)cc1S(=O)(=O)N1CCC(N2CCC(C)CC2)CC1
<RX_6>C=CC[C@H](N)/C(C)=C/COC(=O)c1ccccc1
<RX_1>O=c1cc(OCc2ccc(Cl)cc2)cnn1C1CCCCO1
<RX_3>COc1cccc(-c2ccc(COc3cccc(CCC(=O)O)c3)cc2OC(F)(F)F)c1
<RX_1>O=[N+]([O-])c1ccc(Sc2ccc3ccccc3c2)cc1
<RX_1>NC(=O)NC1NC(=O)N(Cc2cccc(I)c2)C1=O
<RX_6>N#Cc1c(-c2cccc(NC(=O)CCN)c2)cc(-c2ccccc2O)nc1NC(=O)c1ccccc1
<RX_7>CCOC(=O)C(NC(=O)OC(C)(C)C)C(O)C1CCCCC1
<RX_6>CC(=O)OC(C(=O)O)C1CC1
<RX_1>CCN1CC2(CCN(Cc3ccccc3)CC2)OC1=O
<RX_2>O=C1[C@H]2CC(NS(=O)(=O)c3ccccc3Cl)C[C@H]2CN1c1ccc(OC(F)(F)F)cc1
<RX_7>CCOC(=O)c1cc(-c2ccc(N)cc2)cnc1C
<RX_6>C#Cc1cc(C=O)c(N2C[C@H](C)O[C@H](C)C2)c(F)c1F
<RX_6>CCC(=C(c1ccc(O)cc1)c1ccc(O)cc1)c1ccc(/C=C/C(=O)O)cc1
<RX_3>CC(C)(C)OC(=O)Nc1cccc(C(=O)c2cc(Cl)ccc2N)c1
<RX_2>CC(C)N(Cc1ccc(C(=O)N2CCN(S(=O)(=O)c3ccc4cc(Br)ccc4c3)CC2)cc1)C(C)C
<RX_1>Cc1cc(N2CCCCC2)nc(C)[n+]1[O-]
<RX_1>CC(C)Nc1nccc(C#Cc2ccc(F)cc2)n1
<RX_1>CCc1nnn([C@@H]2C=C[C@H](n3cnc4c(NCC(c5ccccc5)c5ccccc5)nc(Cl)nc43)C2)n1
<RX_6>COc1cc2c(cc1[N+](=O)[O-])NCC2
<RX_6>CC(=O)Nc1nc(CCc2ccc(N/C(=N/C(=O)OC(C)(C)C)NC(=O)OC(C)(C)C)cc2)c(CN2CC[C@@H](C(=O)O)C2)s1
<RX_1>CC(CO)(CO)NC/C=C/c1ccc(C#Cc2ccc(-c3ccc(Cl)cc3)cn2)cc1
<RX_1>CCC1(c2cccc(Oc3cc(C(O)c4cccnc4)ccc3C#N)c2)CCCCN(C)C1=O
<RX_7>COC(=O)C(CC(C)C)c1cc(-c2ccc(C(F)(F)F)cc2)nc(-c2ccc(C(F)(F)F)cc2)c1
<RX_3>N#Cc1cccc(-c2ccc(Cc3cc([C@@H]4O[C@H](COCc5ccccc5)[C@@H](OCc5ccccc5)[C@H](OCc5ccccc5)[C@H]4OCc4ccccc4)ccc3Cl)s2)c1
<RX_1>CN1CC(N2C(=O)c3ccccc3C2=O)C(=O)Nc2ccccc21
<RX_1>CCCN(CCCCc1c[nH]c2ccc(F)cc12)C1COc2cccc(OC)c2C1
<RX_9>FC(F)(F)CCSCCCCCCCCCCCBr
<RX_6>FCCN1CCN(C2CCNCC2)CC1
<RX_7>CCOP(C)(=O)c1ccccc1N
<RX_3>O=Cc1ccc(-c2ccccc2)o1
<RX_1>CCOC(=O)c1c(OC)ccnc1Cl
<RX_2>Cc1nc(C(=O)N2CCN(c3ccc4c(c3)CCN(C3CCC3)CC4)CC2)c(-c2ccccc2)s1
<RX_6>N#Cc1cc(F)c(Cl)cc1O[C@H](CCN)c1ccoc1
<RX_1>Cc1ccccc1COc1cccc(-c2c(C(=O)c3ccccc3)cnc3c(C(F)(F)F)cccc23)c1
<RX_1>C#Cc1cccc(Nc2c(C#N)cnc3ccc(OCCOC)c(OCCOC)c23)c1
<RX_6>Cc1cccc(C(=O)NC2(C(=O)O)Cc3ccccc3C2)c1C=CC1CC1
<RX_1>O=[N+]([O-])c1ccc(Cn2ccc(C(F)(F)F)n2)cc1OCc1ccccc1
<RX_1>CC(C)(C)c1ccc(CN2CCN(c3ccc4nnc(C(F)(F)F)n4n3)CC2)cc1
<RX_2>CC(C)(C)OC(=O)Nc1cc(N2CCOCC2)c(C(F)(F)F)cc1NC(=O)CC(=O)c1cccc(-n2cnnc2)c1
<RX_6>C#Cc1cn(-c2c(Cl)cc(C(F)(F)F)cc2Cl)nc1C
<RX_2>COc1ccc(C2=N[C@H](C(=O)OC(C)C)CS2)c(OC)c1
<RX_2>Cc1cccc(C)c1NC(=O)Nc1cc2ccccc2cc1C(=O)N(CC(=O)OCc1ccccc1)C1CCCC1
<RX_2>C=CCN(CC=C)C(=O)N1OCCc2ccccc2C1C
<RX_1>COc1ncc(Br)cc1S(=O)(=O)N1CCN(C)CC1
<RX_3>CCOC(=O)C=Cc1c(C)cc(OC)c(C)c1C
<RX_2>CC(C)Cc1cccc(C(=O)NCc2ccccc2)c1
<RX_2>CC(=O)N1CCC(COS(C)(=O)=O)CC1
<RX_7>COCCCCCCc1ccc([C@@H]2CC[C@](N)(C(=O)OC)C2)cc1
<RX_1>COC(=O)CN1Cc2ncnc(Oc3ccc4c(ccn4C(=O)Nc4cccc(C(F)(F)F)c4)c3)c2CC1C
<RX_2>Cc1ccc(NC(=O)c2ccc(CN3CCN(C)CC3)c(C(F)(F)F)c2)cc1N
<RX_1>NC(=O)CN1CC[C@](c2ccc(C(F)(C(F)(F)F)C(F)(F)F)cc2)(S(=O)(=O)c2ccc(F)cc2)C1
<RX_1>FC(F)(F)c1ccc(Cl)cc1CNc1cccc(-c2c(Cc3ccccc3)nnc3c(Cl)cccc23)c1
<RX_2>CC(C)(C)OC(=O)N[C@H]1CC[C@H](C(=O)NC2CC2)CC1
<RX_1>COc1ccc(CN(c2nc(Nc3cc(C#N)cc(C4CN(C(=O)OC(C)(C)C)CCO4)c3Cl)nn3c(C#N)cnc23)C2CC2)cc1
<RX_6>COc1cc(CC(=O)N2CCNc3cc(CCC(=O)O)ccc32)ccc1NC(=O)Nc1ccccc1C
<RX_2>COC(=O)c1ccc2c(c1)CC(C)(C)C(c1cccc(C(=O)NC3CN(C(=O)OC(C)(C)C)C3)c1)N2
<RX_7>Nc1cc(C(=O)O)cc(N2CCCC2=O)c1
<RX_3>CNC(=O)c1ccc(-c2cccc(-n3c4c(c5cc(C)ccc53)CN(C)CC4)c2)cn1
<RX_2>CCNC(=O)N(CC1CCCN(C(=O)OC(C)(C)C)C1)c1ccccc1
<RX_2>CN(c1ccccc1Br)C1CCN(C(=O)CNC(=O)c2ccc(-c3ccccc3)cc2)CC1
<RX_3>CCOC(=O)C1(c2ccc(-c3ccc(-c4onc(C)c4CO)cc3)cc2)CC1
<RX_6>O=C1CC[C@H](C[C@@H](C(=O)O)c2ccc(S(=O)(=O)C3CC3)c(C3CC3)c2)C1
<RX_1>CN(C)/C=N/C1=NC2(CO1)c1cc(O)ccc1C[C@]1(C)CCOCC21
<RX_2>O=C(NC1CCN(Cc2ccccc2)CC1)c1ccc(Cl)cc1
<RX_6>CS(=O)(=O)OC[C@H](O)c1ccc(Cl)cc1
<RX_9>[N-]=[N+]=NCc1ccc(Cl)c(Oc2cc(Br)cc(F)c2Cl)c1F
<RX_1>CCOC(=O)CCCn1c(Nc2ccc(OC(F)(F)F)cc2Br)nc2c(Cl)ccc(C(CC)CC)c21
<RX_1>c1cc(CCCn2ccnc2)cc(OCc2coc(-c3cccs3)n2)c1
<RX_1>Cc1c(-c2ccccc2)n(Cc2ccccc2)c2cc(-c3ccc(OCC#N)cc3)ccc12
<RX_1>CC(C)c1noc(N2CCC(n3ccc4cc(Br)c(F)cc43)CC2)n1
<RX_6>CCN(N)C(=O)c1nnn[nH]1
<RX_4>c1ccc(COc2cccc(Cc3nnn[nH]3)c2)cc1
<RX_3>CCCCCCc1cccc(-c2nc(-c3cccnc3)c(C(=O)N3CCC(N4CCC[C@@H]4CO)CC3)n2C)c1
<RX_6>O=C(NCc1ccccc1)c1ccc(-c2nc3ccccc3n2-c2ccc(O)cc2)cc1
<RX_2>O=C(Nc1cccc(C(=O)Nc2ccc3ncsc3c2)c1)c1ccccc1
<RX_2>CN(C)CCNC(=O)C1CN(C(=O)c2nc3c(C(F)(F)F)cc(-c4ccoc4)cn3c2Cl)CC1c1ccccc1
<RX_3>CC(O)(CCCC#N)C1CCCC1
<RX_2>Nc1cc(Cl)sc1S(=O)(=O)NC(=S)NC1CCCCC1
<RX_1>N#CN1CCN(Cc2ccc(F)cc2)C(=O)C1
<RX_1>Cc1ccc(-c2nc3c(Cl)cc(Cl)cn3c2CNc2nc(C)cc(C)n2)cc1
<RX_9>CC(Oc1cccc(C=Cc2ccc3ccc(Cl)cc3n2)c1)C(N)=O
<RX_1>COC(=O)c1cc(Oc2ccc([N+](=O)[O-])c(C#N)c2)ccc1NS(=O)(=O)c1ccc(C)cc1
<RX_6>CS(=O)(=O)O
<RX_6>N#Cc1c(N)nc(SCc2cccc(C(=O)NCCN)c2)c(C#N)c1-c1ccccc1
<RX_1>CCOC(=O)CCc1ccc2c(c1)nc(N)c1ncc(CCc3ccc(OCCCC(F)(F)P(=O)(OCC)OCC)cc3C)cc12
<RX_1>CCCCCCCCC(O)/C=C/[Sn](CCCC)(CCCC)CCCC
<RX_6>CS(=O)(=O)O
<RX_3>Cc1cc(S(F)(F)(F)(F)F)ccc1N
<RX_1>COC(=O)c1ccc(-c2nc(NCc3ccc4c(c3)OCO4)c3c(C)c(C)sc3n2)cc1
<RX_7>Nc1cccc(-c2ncnc3[nH]cc(Br)c23)c1
<RX_2>Cc1ccc(-c2cncs2)c(C(=O)N2CCC[C@@H](C)[C@H]2CNc2nc3cc(Cl)ccc3o2)c1
<RX_6>CCCC(O)CC(=O)O
<RX_2>O=C(O)C(F)(F)F
<RX_1>Nc1nc(Cl)c2ccn(CCN3CCN(c4ccc(F)cc4F)CC3)c2n1
<RX_3>COC(=O)c1cc(-c2ccc(OC)nc2)oc1C
<RX_1>CCNc1ncccc1C(=O)OC
<RX_1>CC(C)(C)OC(=O)N1CCC(Nc2cc(C#N)ccc2O)CC1
<RX_3>CC(=O)CNC(=O)OC(C)(C)C
<RX_2>O=C(CN1CCOCC1)Nc1ccc2nc(NC3CCc4cc(F)ccc43)ccc2c1
<RX_2>CCc1cc2c(N3CCN(C(=O)c4cc(N(C)C)nc(N(C)C)n4)CC3)nc(SCC(=O)OC)nc2s1
<RX_7>COC(=O)c1cc(COc2ccc(N)cc2)co1
<RX_2>COC1=C(OC)C(=O)C(Cc2ccc(OC(C)=O)c(C(=O)Nc3cccnc3Cl)c2)=C(C)C1=O
<RX_2>Cc1cc([C@@H](C)NC(=O)c2ccc3cc(C(F)(F)F)ccc3c2)ncc1NS(C)(=O)=O
<RX_6>NC(=O)c1ccc(C(=O)O)cc1NC1CCCCC1
<RX_1>CCNCc1cc(C(F)(F)F)ccc1Br
<RX_4>Oc1ccc(-c2nnc(CSCCOc3ccccc3)o2)cc1
<RX_7>CC(=O)CC(C)CCC=C(C)C
<RX_7>OCCOCCc1ccc(Cl)cc1
<RX_2>CCOC(=O)c1cn(CCOS(C)(=O)=O)c2ncc(Br)cc2c1=O
<RX_2>CC(C)(C)OC(=O)NCC(=O)N1CCC[C@H]1C(=O)Nc1cn2cc(Br)sc2n1
<RX_7>CCCn1c(=O)c2[nH]c(C34CCCC(CO)(CCC3)C4)nc2n(CCC)c1=O
<RX_2>COc1ccnc(-c2ccc(C)cc2C(=O)N2CCC[C@@H](C)[C@H]2CNc2ccc(C(F)(F)F)cn2)n1
<RX_6>CC(C)[C@H]1COC(=O)N1c1ccnc(N[C@@H](C)c2ccc(CN3CCNCC3)cc2)n1
<RX_7>OCc1cnc(Nc2ccccc2)nc1
<RX_2>O=C(CNc1nc(-c2ccc(F)cc2)cs1)NC1CC1
<RX_1>COc1ccc(CON=C(c2cc(C)cc(C#N)c2)c2c(C(C)C)c(=O)[nH]c(=O)n2Cc2ccnc(F)c2)cc1
<RX_1>Cc1nc(-c2ccccc2)c(-c2ccccc2)n1CCCCCBr
<RX_6>Fc1ccc(-c2ncn(C3CCNC3)c2-c2ccncn2)cc1
<RX_2>O=C(Nc1cc(-c2cnco2)cc(-c2cnco2)c1)Oc1ccccc1
<RX_6>CC(C)(C)OC(=O)N1CCC(C)(C(=O)O)CC1
<RX_2>Cc1ccccc1C(=O)c1ccc(Nc2ccccc2NC(=O)CCC(=O)NCC(O)CO)cc1Cl
<RX_7>Nc1ccc(Cl)cc1N
<RX_3>CC(C)(C)OC(=O)/C=C/c1ccc(C(=C2CCCCCC2)c2ccc(O)cc2)cc1F
<RX_1>CCOC(=O)N(CCCc1ccccc1)c1cc(-c2ccc(OC)cc2)nn(CC=Cc2ccc(Cl)cc2)c1=O
<RX_1>Cc1cccc(Oc2ccc(F)cc2)c1
<RX_1>COC(=O)c1ccccc1-c1ccc(Cn2c(C3CC3)nc3c(C)ccnc32)cc1
<RX_1>CCOC(=O)C(C)(C)Cc1c(SC(C)(C)C)c2cc(OCc3cccnc3)ccc2n1Cc1ccc(Cl)cc1
<RX_6>CCc1cc(CC(=O)O)ccc1OCc1ccc2ccccc2n1
<RX_1>C/C(=N\NC(=O)c1cccc(S(=O)(=O)N2CCN(C)CC2)c1)c1cc(Cl)ccc1O
<RX_1>O[C@H]1C[C@H](C(c2ccccc2)c2ccccc2)OC[C@@H]1NCc1ccc2[nH]ccc2c1
<RX_3>N#CC=Cc1ccccc1C=O
<RX_9>CC(C)C[C@H](NC(=O)[C@H](Cc1ccccc1)NC(=O)c1cnccn1)B(O)O
<RX_6>Cc1nc(-c2ccc(F)cc2)c(-c2ccncn2)n1C1CCNCC1
<RX_3>Nc1ccc2c(c1)/C(=C\c1ccc3[nH]nnc3c1)C(=O)N2
<RX_1>NS(=O)(=O)c1ccc(OCC2(F)CCOCC2)c(Cl)c1
<RX_2>CCOC(=O)C[C@@H](NC(=O)CNC(=O)c1cc(NC2=NCC(F)CN2)cc([N+](=O)[O-])c1)c1cc(C)cc(C)c1O
<RX_2>CC(C)N1CC[C@H](Oc2ccc3[nH]c(C(=O)N4CCCC4)cc3c2)C1
<RX_7>CC1CCC(C(=O)O)OC1
<RX_9>FC(F)(F)c1ccc(CBr)c(Cl)c1
<RX_3>O=C(Nc1cccc(C(F)(F)F)c1)c1cccc(-c2ccc3ccnc(O)c3c2)c1
<RX_3>Cc1cc(C(F)(F)F)ccc1S(=O)(=O)N1CCN2C(=O)c3cccnc3C2C1
<RX_6>Oc1ccc2[nH]ncc2c1
<RX_1>CC[C@@H](C)Oc1ccc(C=O)cc1C#N
<RX_7>CCOC(=O)NC[C@H](C(=O)OCC)[C@@H](C)O
<RX_1>CN(C)C/C=C/C(=O)N1CCc2c(sc3ncnc(Nc4ccc(F)c(Cl)c4)c23)C1
<RX_3>c1ccc(CN2CC3(COc4cc5c(cc43)CCO5)c3c(-c4cncnc4)cccc32)nc1
<RX_2>CC1CN(S(=O)(=O)c2ccc(C(=O)Nc3ccc(Cl)c(-c4ccccn4)c3)cc2)CC(C)O1
<RX_7>Fc1ccc2c3c([nH]c2c1)CCNCC3
<RX_5>CC(C)(C)c1ccc2c(c1)CC(C1OCCO1)C2
<RX_1>CC(C)(C)OC(=O)N1CCN(Cc2ccc(Br)cc2)CC1
<RX_1>O=C(NCCO)NCc1ccccc1OCC1CO1
<RX_1>Cc1nc(-c2ccc(N3CCN(C(=O)OC(C)(C)C)CC3)cc2)no1
<RX_1>CC(Oc1cc(C(=O)Nc2ccn(C)n2)cc2c1CC(C)(C)O2)c1ccccn1
<RX_2>CCOC(=O)c1ccc2c(c1)C(=O)CC(c1ccccc1)=N2
<RX_9>CN(C)c1ncnc2c1CN(C(=O)OC(C)(C)C)C2
<RX_6>COc1ccc2c(c1C1CCNCC1)O/C(=C\c1n[nH]c3ccccc13)C2=O
<RX_6>CC(CSC(=O)c1ccccc1)C(=O)N1Cc2ccccc2C[C@H]1C(=O)O
<RX_7>C[C@H]1CN(C2COC2)CCN1c1ccc(Nc2cc(-c3ccnc(N4CCn5c(cc6c5CCCC6)C4)c3CO)cn(C)c2=O)nc1
<RX_1>CC(=Cc1ccc(C)cc1)COc1cc(C)c(NC=O)c(C)c1C
<RX_3>COc1cc(-c2nn(CCCN3CCOCC3)c3ncnc(N)c23)ccc1NC(=O)c1cc2ccccc2n1C
<RX_3>COc1ccc(C(=C2CCCCCC2)c2ccc(C#N)cc2)cc1
<RX_2>O=C(NC1CC1)c1ccc(-c2csc(NC(=O)C3CS[C@H](c4ccccc4)N3C(=O)OCc3ccccc3)n2)cc1
<RX_2>CC(C)C[C@H](NC(=O)c1cc2ccccc2s1)C(=O)N1CCN(C(=O)[C@H](CO)NC(=O)OC(C)(C)C)CC1
<RX_2>CNC(=O)N1CC(Oc2ccccc2Cl)C1
<RX_1>COCCOCc1c(CN(C)CC(O)c2cccnc2)sc2c(=O)c(C(=O)NCc3ccc(Cl)cc3)cn(C)c12
<RX_6>Nc1nccn2c(C3CCNCC3)nc(-c3cc4ccccc4[nH]3)c12
<RX_6>Brc1cnc2c3c(nn2c1)CNC3
<RX_6>COc1cccc(-c2cccc(Oc3nc(OC)cc(OC)n3)c2C(=O)O)n1
<RX_6>O=C(O)C(F)(F)F
<RX_2>CC(C)(C)C(=O)Nc1cccc(N2CCN(c3ncnc4ccc(-c5cnn(C(c6ccccc6)(c6ccccc6)c6ccccc6)c5)cc34)CC2)c1
<RX_1>COc1cc(OC)c(CC(F)(F)F)cc1CN[C@H]1CCCN(C(=O)OC(C)(C)C)[C@H]1c1ccccc1
<RX_1>CC(C#N)Cc1cccc(CN2CCC3(CC2)C(NC2CCCCC2)=NC(=O)N3c2cccc(F)c2)c1
<RX_6>CN(CCOc1ccc(CC(Sc2ccc(Cl)cc2)C(=O)O)cc1)c1nc2ccccc2o1
<RX_6>C[C@H](CO)Nc1nc(SCc2cccc(F)c2F)nc2[nH]c(=O)sc12
<RX_2>COc1ccc(CCNC(=O)C(C)c2ccc(F)cc2)cc1
<RX_2>CCNC(=O)Nc1c(C(O)(C(F)(F)F)C(F)(F)F)ccc2c1CCC2
<RX_1>CC(C)(CCN=[N+]=[N-])S(=O)(=O)c1cccc(C(F)(F)F)c1
<RX_2>O=C(c1ccccc1F)c1cc(Cl)ccc1NS(=O)(=O)c1ccc([N+](=O)[O-])cc1
<RX_2>CCOC(=O)c1ccc(OC)c(N)c1
<RX_1>Cc1cc(/C=N/[S@](=O)C(C)(C)C)ncc1OCc1ccc(F)cc1
<RX_7>OCCCc1ccc(OCc2ccco2)cc1Oc1ncc(C(F)(F)F)cc1Cl
<RX_3>O=[N+]([O-])c1ccc(F)cc1-c1ccc(Cl)cc1Cl
<RX_7>Nc1ccccc1Oc1ccnc2ccccc12
<RX_1>OC[C@H](Nc1cncc(Cl)n1)c1ccccc1
<RX_1>CCCOc1ccc(C(C)(C)C)cc1
<RX_1>Cc1cnc(CN(CCCCN(C(=O)OC(C)(C)C)C2CC2)Cc2ncccc2C(C)(C)c2ccc(Cl)cc2)c(C)c1
<RX_1>Cn1c(C#N)ccc1-c1ccc2c(c1)C(C)(c1ccsc1)OCC(=O)N2
<RX_1>Oc1cccc(OCc2ccccc2)c1
<RX_6>Cc1ccc(C(=O)O)c2ccn(C(C)C)c12
<RX_9>CC(C)(C)OC(=O)N[C@H]1C[C@H](CN)C1
<RX_3>Nc1cc(Cl)c(-c2cccc(Cl)c2Cl)cc1N
<RX_1>CCOC(=O)c1ccc(C)c(OCc2c(C)cccc2C)c1
<RX_1>CCOCCNc1ccccc1[N+](=O)[O-]
<RX_1>Cc1ncccc1Oc1ccc(Nc2nccc3c(-n4cccc4)cccc23)cn1
<RX_2>N#Cc1c(Oc2cc(NC(=O)c3cccc(C4(C#N)CC4)c3Cl)c(F)cc2Cl)ccc2nc(NC(=O)C3CC3)sc12
<RX_3>O=C(NC(c1ccsc1)C1CCC1)c1ccc2[nH]nc(-c3ccc(N4CCOCC4)cc3)c2c1
<RX_1>CC(C)(C)N1C(=O)C(NC2CCN(c3ncc(C(F)(F)F)cc3Cl)CC2)=C(c2ccccc2)S1(=O)=O
<RX_1>CN(C)c1ccccc1CSc1ncnc2ccccc12
<RX_2>C[C@@H](C(=O)N[C@H](C(=O)N1C[C@H]2C[C@@H](O)CN2C[C@H]1C(=O)N[C@@H]1CCOc2ccccc21)C1CCC(F)(F)CC1)N(C)C(=O)OC(C)(C)C
<RX_1>O=C1COc2ccccc2N1CCCCl
<RX_6>NC(CC(=O)O)Cc1cc(F)c(F)cc1F
<RX_2>CC(=O)C(=O)N1CC(COc2ccc(F)c(F)c2)C2C1CCN2C(=O)C(NC(=O)C(C)N(C)C(=O)OC(C)(C)C)C(C)(C)C
<RX_2>C[C@H](NC(=O)OCc1ccccc1)C(=O)Nn1cccc1
<RX_2>CC(C)(C)Cc1cc(C(=O)NC(C)(C)C)no1
<RX_1>CN(CCN1CCC(C(O)(c2ccc(F)cc2)c2ccc(F)cc2)CC1)C(c1ccccc1)(c1ccccc1)c1ccccc1
<RX_6>CCC(CC)(c1ccc(/C=C/C(O)(C(F)(F)F)C(F)(F)F)c(C)c1)c1ccc(-c2ncc(CC(=O)O)cn2)c(C)c1
<RX_7>COc1cc(I)ccc1CO
<RX_1>CC(C)N1Cc2c(NCc3cc4ccccc4cn3)nc(N3CCN(C(=O)OC(C)(C)C)[C@@H](C)C3)nc2C1=O
<RX_9>CC(=O)OCC(CCn1cnc2cnc(N)nc21)COC(C)=O
<RX_1>COC(=O)c1cccc(Sc2c(C)n(-c3cccc(-c4ccccc4)c3)c3cc(Cl)ccc23)c1
<RX_1>CCCCCCCCCCCCCCCCNc1ccc(C(=O)OCC(O)CO)c(F)c1
<RX_6>O=C(CO)Nc1ccc2cc(-c3ccccc3)[nH]c(=O)c2c1
<RX_7>COc1ccc(C)n2nc(CCc3nc(-c4ccccc4)nn3CCO)nc12
<RX_1>CCn1c(C2CCCC(NC(=O)c3ccc4c(c3)OCCO4)C2)nc2ccccc21
<RX_1>Cc1cc(C2CC2)cnc1N1CCN(C(=O)c2ccc(N3CCCCS3(=O)=O)cc2C#N)CC1
<RX_2>O=C(CN1C(=O)C(c2ccc(Cl)cc2)=NC12CCOCC2)Nc1ccc(F)c(F)c1
<RX_1>CC#CCOc1cc(NCC(F)(F)C(F)(F)F)ncn1
<RX_1>CC(C)(C)OC(=O)N1CCN(c2ncc(Br)cn2)CC1
<RX_1>Cn1nnn(-c2cc(Nc3ncc(F)c(NC4CC5CCC(=O)N5C(C)(C)C4)n3)c(F)cc2C2CC2)c1=O
<RX_3>COc1nc(NN=C(C)c2ccc(N(C)C)cc2)cc(-c2ccccc2)n1
<RX_1>O=C1C(=Nc2cccc(C(F)(F)F)c2)c2ccccc2N1c1ccc(OCCCBr)cc1
<RX_2>CC(C)(C#N)c1cccc(C(=O)Nc2cccc(Oc3ccc([N+](=O)[O-])cc3)c2)c1
<RX_1>c1cc(COc2cncc(N3CCNCC3)n2)cs1
<RX_7>COCc1c(C(C)C)nc(N(C)C)c(CO)c1-c1ccc(F)cc1
<RX_2>Cc1cc(C(=O)NCCCCc2ccccc2)[nH]c1C=C1C(=O)Nc2ccccc21
<RX_2>CC[C@H](C)[C@@H](CN(Cc1cccc2ccccc12)C(=O)OC)NC(=O)Cc1cncn1Cc1ccc(C#N)cc1
<RX_2>COC(=O)CNC(=O)[C@@H](NC(=O)CNC(=O)[C@@H]1CCCN1C(=O)[C@@H](NC(=O)OCc1ccccc1)C(C)C)C(C)C
<RX_2>CCNC(=O)N1CCC(n2cc(-c3nc4c(N[C@H]5[C@@H](C(N)=O)[C@@H]6C=C[C@H]5C6)c(Cl)cnc4[nH]3)cn2)CC1
<RX_6>N[C@@H](Cc1ccc2ccccc2c1)C(=O)Nc1ccc(I)cc1F
<RX_2>CCC1SC(=O)N(Cc2ccc(NC(=O)C(F)(F)F)cc2)N=C1c1ccc(OC)c(OC)c1
<RX_1>CC(C)(C)OC(=O)C12CCC(NCC(=O)N3CCC[C@H]3C#N)(CC1)CC2
<RX_6>CC(C)(C)c1ccc(/C=N/OCCCOc2ccc(C(=O)O)c(NC(=O)c3ccc(-c4ccccc4)cc3)c2)cc1
<RX_1>COC(=O)c1cc(N2CCCCC2=O)cc([N+](=O)[O-])c1
<RX_8>[O-][n+]1nc(Cl)ccc1Cl
<RX_1>CC(C)(C)OC(=O)Nc1cc(Oc2ccc([N+](=O)[O-])cn2)c(Cl)cc1F
<RX_2>CS(=O)(=O)OCCc1cn(CC(=O)Nc2sc3c(c2C(N)=O)CCCC3)nc1C(F)(F)F
<RX_9>Cc1cccc(C)c1CNc1cc(C(=O)N(C)C)nc2c(C)c(C)[nH]c12
<RX_8>O=C1C[C@H]2CN(c3ccc(OCC(F)(F)F)cc3)C(=O)N2C1
<RX_1>CCNc1cccc(C(=O)Nc2c(C(F)(F)F)c(C(F)(F)C(F)(F)F)nn2C)c1F
<RX_1>Cc1cc(N2CCOCC2)ccc1[N+](=O)[O-]
<RX_1>COCCN1CCC(N(C)C2=NC(=O)C(=Cc3ccc4c(cnn4Cc4ccc(Cl)cc4C(F)(F)F)c3)S2)CC1
<RX_3>Cc1ccc(O)c(C(O)c2ccccc2)n1
<RX_9>CC(Nc1c(/C=C/c2ccc(C#N)cc2)c(=O)c1=O)C(C)(C)C
<RX_2>O=C(CCCN1CCC(c2ccccc2)(c2ccccc2)C1=O)N1Cc2ccc(C(F)(F)F)cc2C1
<RX_6>Clc1cccc(-c2noc(C3COCCN3)n2)c1
<RX_1>CC#CCOc1cc(Oc2cccc(C#N)c2)ncn1
<RX_6>CC(C)CNC(=O)C1CC(S(=O)(=O)c2ccccc2F)C(c2ccccc2F)N1C(=O)CNC(=O)Nc1cccc(C(=O)O)c1
<RX_2>CCOC(=O)NS(=O)(=O)c1ccc(C(=O)/C=C/c2cc(-c3cc4ccccc4[nH]3)c(OC)cc2OC)cc1
<RX_3>O=C(O)Cc1cn(CC2CC2)c2ccc(-c3cccs3)cc12
<RX_1>CC(C)=CCC/C(C)=C/COc1ccc2nc(C#N)sc2c1
<RX_1>COc1nc2cc(Cl)ccc2nc1N1CCN(C)CC1
<RX_8>O=C(C(=O)c1cccc(OC(F)F)c1)c1cc(F)cc(F)c1
<RX_2>CCCCCCCCCCCCOC(=O)NS(=O)(=O)Cl
<RX_6>CCN(CCCN)Cc1ccccc1OC
<RX_2>O=C(OC(Cn1ccnc1)c1ccc2ccccc2c1)c1ccccc1
<RX_6>CN[C@@H](C)C(=O)N[C@H](C(=O)N1c2ncccc2C[C@H]1C(=O)Nc1cc(C)ccc1F)C(C)C
<RX_3>COC(=O)c1ccc(-c2ccc(OC)c(-c3ccc(C(F)(F)F)cc3CO)c2)c(C)c1
<RX_3>O=Cc1cc(-c2ccc(OC(F)(F)F)cc2)cs1
<RX_6>C=C[C@H]1CNCC[C@H]1CC(=O)N(C)OC
<RX_1>CCN(CC)CCCCOc1ccc2c(-c3ccc(Br)cc3)c(C)sc2c1
<RX_1>O=[N+]([O-])c1ccc(O[C@@H]2CCN(CCF)C2)nc1
<RX_1>OCCOc1ccc(Br)cc1
<RX_2>CN1CCN(C(=O)Cn2c(=O)sc3ncc(Cl)cc32)CC1
<RX_6>COc1cccc([C@H]2CCC[C@H](N)C2)c1
<RX_1>CCC(=O)N(Cc1cccc(F)c1)c1cccc(C#N)c1
<RX_1>O=C(O)c1ccc(C(F)(F)F)nc1Nc1ccccc1
<RX_6>NC[C@H]1CC[C@H](Nc2nccc(-n3nnc4ccccc43)n2)CC1
<RX_2>Cc1cc(C)cc(-c2nc(NC(=O)c3ccncc3)sc2-c2ccncc2)c1
<RX_2>COCC(=O)Nc1nc2ccc(Oc3cc(NC(=O)c4cccc(C(C)(C)C#N)c4)c(F)cc3Cl)nc2s1
<RX_1>CC(C)(C)OC(=O)N1CC[C@@H](CNc2c(Br)cccc2[N+](=O)[O-])C1
<RX_3>CC(C)(C)OC(=O)NC1(c2ccc(-c3c(-c4ccccc4)nc4n3-c3cccnc3Nc3ccccc3-4)cc2)CCC1
<RX_6>CC(N)C(C)NC(=O)c1ccccc1O
<RX_7>COCCOc1ccc(/C=C/CO)c(Oc2ncc(C(F)(F)F)cc2Cl)c1
<RX_2>CC(=O)Oc1cccc(C2(OCC(F)(F)F)OOC23C2CC4CC(C2)CC3C4)c1
<RX_1>COC1(c2ccc(Cl)cc2)CCN(C(=O)OC(C)(C)C)CC1
<RX_3>Cc1cn(-c2ccc(-c3ccc(N4C[C@H](Cn5ccnn5)OC4=O)cc3F)c(C)n2)nn1
<RX_2>CN([C@H]1CC[C@H](OCCCCBr)CC1)S(=O)(=O)c1ccc(F)c(F)c1
<RX_1>COCOc1c(C(=O)OC)c(OCCCCNC(=O)OC(C)(C)C)cc2ccccc12
<RX_1>CN1C(=O)c2ccccc2Nc2ccccc21
<RX_6>CC1(C)CC(c2cccc(N3CCCC3)c2)Nc2c(C(=O)O)cc(F)cc21
<RX_6>CC1(C)NC(C)(C)N(CCCCO)C1=O
<RX_2>O=CNCCNC(=O)c1cnn2cc(Cc3ccc(Br)cc3)cnc12
<RX_1>CCN(CC)C(=O)Cc1c(-c2ccc(OCCOS(=O)(=O)c3ccc(C)cc3)cc2)nn2c(C)cc(C)nc12
<RX_3>Cc1nc(-c2ccc3cc(NC(=O)C4CC4)ncc3c2)cs1
<RX_9>CCOC(=O)c1nc(C#N)c2nc(C(C)(C)C)sc2c1O
<RX_2>COC(=O)C1C2CCC(O2)C1C(=O)N1CCN(C)CC1
<RX_2>O=C(Cc1cccc2ccccc12)OCCOCCO
<RX_3>CCOC(=O)C=C1OC(=O)c2cc(Cl)c(Cl)cc21
<RX_1>Cc1ccc2c(c1)C1(COc3cc4c(cc31)OCCO4)C(=O)N2Cc1ncccc1C(F)(F)F
<RX_7>CC(C)c1nc(CCO)n(Cc2ccccc2N)c1Sc1cc(Cl)cc(Cl)c1
<RX_2>CCCn1c(C)c(-c2ccncc2)c2cc(OC(C)(C)C(=O)NC3CCCCC3)ccc21
<RX_1>COCCNc1cccc2c(-c3ccnc(NC4CCCC4)n3)c(-c3ccc(OC)cc3)nn12
<RX_2>COc1ccc2c(OCc3nnc4ccc(-c5ccc(C(=O)N(C)C)s5)nn34)ccnc2c1
<RX_1>COc1cc(OC2CCN(C)CC2)c2c(Nc3ccc4c(ccn4Cc4ccccc4C#N)c3)ncnc2c1
<RX_6>CC(C)(O)COc1nc(N2CCOCC2)ccc1NC(=O)c1coc2c1C(=O)NCC2
<RX_3>Nc1cccc(-c2ccc(Cn3ccnc3)cn2)c1
<RX_6>N#Cc1ccc2[nH]nc(-c3ccc4cc(OCCN5CCCC5)ccc4c3)c2c1
<RX_1>CC1(C)OCC(COCCOCc2ccccc2)O1
<RX_1>C[Si](C)(C)CCOCn1cc(F)c(=O)n(CCCN2CCN(c3ccc(F)cc3OCC(F)(F)F)CC2)c1=O
<RX_1>Cc1c(SC(F)F)ccc(N(C)C(=O)N(C)C(=O)c2c(F)cccc2F)c1C
<RX_3>N#Cc1cncc(C#Cc2ccc(F)c(Cl)c2)c1
<RX_9>O=C(O)C(=O)O
<RX_3>CCOC(=O)C=CCc1ccc(Br)cc1
<RX_6>Cc1cc(C2=NOC(c3cc(Cl)cc(Cl)c3)(C(F)(F)F)C2=NO)ccc1C(=O)O
<RX_6>N#Cc1ncc(Br)c(N(N)C2CCOCC2)n1
<RX_2>O=C1CCC(N2Cc3cc(CNC(=O)N4CCOCC4)ccc3C2=O)C(=O)N1
<RX_7>Cc1ccc(N)cc1C(=O)NS(C)(=O)=O
<RX_6>O=C(O)Cc1ccc2sc(=O)[nH]c2c1
<RX_9>NC(=O)C1CCN(CCCOc2ccc(-n3nc4ccccc4c3Cl)cc2)CC1
<RX_2>CC(C)(C)c1ccc(CN(CCc2cc(F)cc(C(F)(F)F)c2)C(=O)c2cc(C(F)(F)F)cc(Cl)c2F)cc1
<RX_1>CCOC(=O)c1coc2cc(N3C(=O)c4ccccc4C3=O)ccc12
<RX_1>O=C(NCCCCCCc1cn(-c2nccc(Cl)n2)c2ccccc12)NCc1cccnc1
<RX_3>Cc1nc(-c2cnc(/C=C/Cc3ccccc3)cn2)sc1C(=O)NCc1ccccc1
<RX_2>CC(C)(C)OC(=O)N=C(N1CC(CNC(=O)OC(C)(C)C)C1)N(Cc1cnn(C[C@H]2NC(=O)[C@H]2NC(=O)/C(=N\OC2(C(=O)OC(c3ccccc3)c3ccccc3)CC2)c2csc(NC(=O)OC(C)(C)C)n2)n1)C(=O)OC(C)(C)C
<RX_5>CC(C)(C)OC(=O)NC(C)(C)c1cc(C(=O)O)cc(C(F)(F)F)c1
<RX_2>CC(C)(C)OC(=O)N[C@@H]1CCN(C(=O)c2cc(-c3ccc(O)cc3)nc3[nH]ncc23)C1
<RX_6>Cn1ncc(C(=O)O)c1NC(=O)c1ccc(Br)cc1
<RX_1>CC1CN(c2ccc3c(n2)N(C(=O)Nc2cnccn2)[C@H]2CCN3C2)CCN1Cc1ccccc1
<RX_7>CC(C)c1cccc(C(C)(C)N)c1
<RX_6>COc1cccc2c1CC(CC(=O)O)C(=O)C2
<RX_6>CCCCOCCOc1ccc(-c2cc(/C=C(\C)C(=O)O)c3c(c2)CCCN3C)cc1
<RX_6>N#Cc1cc(I)cc(C(=O)O)c1
<RX_1>CNC(=O)c1c(-c2ccccn2)c(C(C)Nc2ncnc(N)c2C#N)nc2ccc(F)cc12
<RX_1>CC(C)Nc1nc2nccnc2c(Cl)c1-c1c(F)cc(F)cc1F
<RX_2>O=C(NC1CCN(CCn2c(=O)ccc3c(F)cc(F)cc32)CC1)C1COc2ccccc2O1
<RX_2>COC(=O)CCc1cccc(CN(Cc2ccc3c(c2)OCO3)S(=O)(=O)c2ccccc2)c1
<RX_1>CN(C)CCc1cnn(-c2cc(C#N)ccn2)c1OCc1ccc(F)cc1
<RX_6>COC(=O)c1ccc(C(=O)O)cc1F
<RX_1>COC(=O)C(C)Oc1ccc(Oc2ncc(Cl)cc2Cl)cc1
<RX_1>Cc1c(NCc2ccc(Cl)cc2C(=O)O)cccc1-c1cnc(C(N)=O)c2[nH]c3cc(NC(=O)OCC[Si](C)(C)C)ccc3c12
<RX_2>CCCCCC1CCC(C2CCC(C(=O)OCCCBr)CC2)CC1
<RX_1>C=CCOC(=O)N1CCc2nnc(NN=C(C)C)cc2C1
<RX_2>O=C(Nc1cnccc1C(=O)N1CCC(F)(F)C1)c1nc(C2CC2)ccc1Nc1cncnc1
<RX_1>CC(C)(C)OC(=O)N1CCc2cccc3c2[C@@H](C1)CN3C1CC1
<RX_2>CC(=O)OCCNC(=O)OC(C)(C)C
<RX_3>Cc1ccc(-c2ccncc2)cc1C=O
<RX_1>CC(C)(C)OC1C[C@@H]2C=C(C=O)C[C@@H]2O1
<RX_4>Fc1cc(Br)cc2[nH]cnc12
