# Supplementary material for: Transfer Learning: Making Retrosynthetic Predictions Based on a Small Chemical Reaction Dataset Scale to a New Level
Source: Molecules. 2020 May 19;25(10):2357. doi: 10.3390/molecules25102357 (PMC7287934; doi:10.3390/molecules25102357)
Supplement: Supplementary file 1 [file molecules-25-02357-s001.zip › Reactants of USPTO-380K for pretaining.txt]

CCS(=O)(=O)Cl.OCCBr
CC(C)CS(=O)(=O)Cl.OCCCl
O=[N+]([O-])c1cccc2cnc(Cl)cc12
Cc1cc2c([N+](=O)[O-])cccc2c[n+]1[O-].O=P(Cl)(Cl)Cl
CCCCC[C@H](O)C=CC1C=CC(=O)C1CC=CCCCC(=O)O
CC(=O)OCC1=C(C(=O)O)N2C(=O)[C@@H](NC(=O)C(OC(C)=O)c3ccccc3)[C@H]2SC1
COc1cccc(C2(CC(Cl)(Cl)Cl)CO2)c1.ClC(Cl)(Cl)CC1(c2ccc(Br)cc2)CO1
COc1cc2ccccc2cc1C(=O)O.O=S(Cl)Cl
CCN(CC)CC.O.O=C(Cl)Oc1ccccc1
CCOC(N)=O.Cc1ccc(N=C=O)cc1N=C=O
CCO.CN1c2ccccc2CC(=O)c2cc(Br)ccc21
CCOC(=O)CC1(O)Cc2ccccc2N(C)c2ccc(SCC)cc21
CCOC(=O)C=C1Cc2ccccc2N(C)c2ccc(SCC)cc21
CCSc1ccc2c(c1)C(CC(=O)Oc1ccc([N+](=O)[O-])cc1)=Cc1ccccc1N2C.CNC
CCSc1ccc2c(c1)C(CC(=O)N(C)C)=Cc1ccccc1N2C
CCSc1ccc2c(c1)C(CCN(C)C)=Cc1ccccc1N2C.O.[OH-]
Nc1cc2c(cc1Br)nc1n2CCC1.[C-]#N
Cl.Nc1ccc2nc3n(c2c1)CCC3
CCOC(=O)c1ccc2c(c1)nc1n2CCC1
CC(C)(C)NN.O=C1CCCCC1.[C-]#N
CC(C)(C)NN.O=C1CCCCC1.[C-]#N
CC1CC(C)(C)CC(C#N)(NNC(C)(C)C)C1
C#N.CC(=NNC(C)(C)C)C1CC1
CC(C)(C)NNC(C)(C#N)C1CC1
CC(C)(C)NNC(C)(C#N)C1CC1.O=C1CCCCCCC1
CC(C)(C)NNC1(C#N)CCCCCCC1
CC(C)(C)NNC1(C#N)CCCCCC1
CC(CC(C)C)=NNC(C)(C)C.ClCl
CCCCCCC(Cl)(CCCCCCCCCCC(=O)O)N=NC(C)(C)C.[C-]#N
CCOC(=O)CC(C)(C#N)N=NC(C)(C)C
CC(C)(C)N=NC(C)(C)C#N.NO
Nc1ccc(C(=O)O)c([N+](=O)[O-])c1.O=C(Cl)C1CC1
Nc1ccc(C(=O)O)cc1[N+](=O)[O-].O=C(Cl)C1CC1
CCN(CC)CC.Nc1ccc(C(=O)O)cc1.O=C(Cl)C1CC1
Nc1ccc(C(=O)O)cc1.O=C(Cl)CCC1CCCC1
Nc1ccc(C(=O)O)cc1.O=C(Cl)CCC1CCCCC1
Nc1ccc(C(=O)O)cc1.O=C(Cl)C1=CCCCC1
Nc1ccc(C(=O)O)cc1.O=C(Cl)C1CC=CCC1
Nc1ccc(C(=O)O)cc1.O=C(Cl)C1CCCCCC1
Nc1ccc(C(=O)O)cc1.O=C(Cl)C1CCC=CCC1
Nc1ccc(C(=O)O)cc1.O=C(Cl)CC1CC2CCC1C2
Nc1ccc(C(=O)O)c([N+](=O)[O-])c1.O=C(Cl)c1ccc([N+](=O)[O-])cc1
Nc1ccc(CC(=O)O)cc1.O=C(Cl)C1CCC1
Nc1ccc(C(=O)O)c(O)c1.O=C(Cl)C1CCCC1
COc1cc(C(=O)Cl)cc(OC)c1OC.Nc1ccc(C=CC(=O)O)cc1
C1COCCN1.C=O.CC(C)C(C(N)=S)c1ccccn1
C1COCCN1.CCCCCC.CO.NC(=S)Cc1ccccn1
CC(Cl)c1cscn1.CS(C)=O.[C-]#N
C[Mg]Cl.N#Cc1ccncn1.O=C([O-])[O-]
C=CC(C#N)c1cccc(C)n1.S
C1COCCN1.C=O.NC(=S)C(Cc1ccccc1)c1ccccn1
C=O.CC(C)C(C(N)=S)c1ccccn1.CNc1ccccc1
NN1CC(=O)NC1=O.O=C(Cl)C=Cc1ccccc1
Cc1ccc(C=CC(=O)O)cc1Cl.NN1CC(=O)NC1=O
NN1CC(=O)NC1=O.O=C(O)C=Cc1ccc(Cl)cc1
NN1CC(=O)NC1=O.O=C(O)C=Cc1ccc(Cl)c(C(F)(F)F)c1
NN1CC(=O)NC1=O.O=C(O)C=Cc1ccc(F)cc1
CCc1ccc(C=CC(=O)O)cc1Cl.NN1CC(=O)NC1=O
NN1CC(=O)NC1=O.O=C(O)C=Cc1cccc(F)c1
O=C(O)CC(=O)O.O=Cc1ccc(F)c(Cl)c1
CC(=O)OC(C)=O.CNC(=O)N1CC(=Cc2ccccc2)C2=NNC(c3ccccc3)C2C1
CN(C)CC(=O)N1CC(=Cc2ccccc2)C2=NN(C)C(c3ccccc3)C2C1.OO
C1COCCN1.Cc1cc2c(cc1Cl)c(-c1ccccc1)o[n+]2C(C)(C)C
C1COCCN1.CC(C)(C)[n+]1oc(-c2ccccc2)c2cc(Cl)ccc21
CN=C=O.O=C(O)C(S)c1ccccc1
CC(=O)OCC1=C(C(=O)O)N2C(=O)[C@@H](N)[C@H]2SC1.Cc1nnc(S)s1
NCc1cccnc1.O=C(O)C1Oc2ccc(Cl)cc2Cc2cc(Cl)ccc2O1
Cc1ccc(O)c(Cc2cc(C)ccc2O)c1.O=C(O)C(Cl)Cl
CO.Cc1ccc2c(c1)Cc1cc(C)ccc1OC(C(=O)O)O2
Cc1c(CS(C)=O)[n+]([O-])c2ccccc2[n+]1[O-]
CCCS(=O)Cc1c[n+]([O-])c2ccccc2[n+]1[O-]
COC(=O)c1c(CSC)[n+]([O-])c2ccccc2[n+]1[O-].O=C(OO)c1cccc(Cl)c1
CCS(=O)(=O)Cc1c(C(=O)OC)[n+]([O-])c2ccccc2[n+]1[O-]
Cc1cc2cccc(C)c2o1.Cc1cccc2ccoc12
CC(=O)C(=NO)C(C)C.CC(=O)CC(C)C.O=NCl
CCCCC(=NO)C(C)=O.CCCCCC(C)=O.O=NCl
CCCCCC(=NO)C(C)=O.CCCCCCC(C)=O.O=NCl
CCCCCCC(=NO)C(C)=O.CCCCCCCC(C)=O.O=NCl
Cc1ccc(CBr)o1.c1coc(COCc2ccco2)c1
CC(C)CC=O.Cc1cscn1
Cc1cccc2ccoc12.O=Cc1cc2ccccc2o1
CC(=O)Cl.c1coc(Cn2cccc2)c1
CCC(=O)Cl.Cc1cscn1
CC(=O)N(C)C.Nc1nc(=O)c2cccnc2n1Cc1ccc(F)cc1
Clc1ccc2c(Cl)ncnc2c1.NCCCCCCCCCN
BrCCBr.COC(=O)c1ccc(O)c(O)c1
COC(=O)c1ccc2c(c1)OCCO2.O=[N+]([O-])O
COC(=O)c1cc2c(cc1[N+](=O)[O-])OCCO2
COC(=O)c1cc2c(cc1N)OCCO2.NC=O
O=P(Cl)(Cl)Cl.O=c1[nH]cnc2cc3c(cc12)OCCO3
CCN(CC)c1nc(O)cc(O)n1.COS(=O)(=O)OC
CCOS(=O)(=O)OCC.CN(C)c1nc(O)cc(O)n1
CCOS(=O)(=O)OCC.COc1nc(O)cc(O)n1
COS(=O)(=O)OC.COc1nc(O)cc(O)n1
CCOS(=O)(=O)OCC.CSc1nc(O)cc(O)n1
CCCOS(=O)(=O)c1ccc(C)cc1.CN(C)c1nc(O)cc(O)n1
CC(C)(C)[O-].CNc1nc(=O)c2cccnc2n1Cc1ccc(F)cc1
CC#N.O=C1CCCc2ccccc21
CCOC(=O)CCl.COc1ccc(C=O)cc1
CCOC(=O)C1OC1c1ccc(OC)cc1.NCCC1=CCCc2ccccc21
CNC(=O)CCC(=O)c1ccc(O)cc1.ClCC1CO1
CC(C)N.CNC(=O)CCC(=O)c1ccc(OCC2CO2)cc1
CNC(=O)CCC(=O)c1ccc(OCC(O)CNC(C)C)cc1.NN
BrCC1CO1.COC(=O)CCC(=O)c1ccccc1O
CC(C)N.COC(=O)CCC(=O)c1ccccc1OCC1CO1
CC(C)N.CN1N=C(c2ccccc2OCC2CO2)CCC1=O
ClCC1CO1.O=C1CCC(c2ccc(O)c3ccccc23)=NN1
C=CCc1ccc(C(=O)CCC(=O)OC)cc1O.NN
C=CCBr.O=C1CCC(c2cccc(O)c2)=NN1
C=CCBr.O=C1CCC(c2ccc(O)cc2)=NN1
C=CCOc1ccc(C2=NNC(=O)CC2)cc1.CN(C)c1ccccc1
C=CCc1cc(C2=NNC(=O)CC2)ccc1O.ClCC1CO1
ClCC1CO1.O=C1CCC(c2cccc(O)c2)=NN1
CC(C)(C)N.COc1cc(C2=NNC(=O)CC2)ccc1OCC1CO1
Cc1ccc(C(=O)CCC(=O)O)cc1O.NN
Cc1ccc(C2=NNC(=O)CC2)cc1O.ClCC1CO1
CC(C)(C)N.Cc1ccc(C2=NNC(=O)CC2)cc1OCC1CO1
CC(C)(C)N.O=C1CCC(c2ccc(OCC3CO3)c([N+](=O)[O-])c2)=NN1
OCCN(CCO)c1cc(Br)ccc1O
O=C(O)CCC(=O)c1cc([N+](=O)[O-])ccc1O
CC(=O)OC(C)=O.Nc1ccc(O)c(C(=O)CCC(=O)O)c1
CC(=O)Nc1ccc(O)c(C(=O)CCC(=O)O)c1.ClC(Cl)Cl
BrCC1CO1.COC(=O)CCC(=O)c1cc(NC(C)=O)ccc1O
COC(=O)CCC(=O)c1cc(NC(C)=O)ccc1OCC(O)CNC(C)(C)C.NN
Nc1cc(C(=O)CCC(=O)O)ccc1F.O=N[O-]
CCOC(=O)CCC(=O)c1ccc(OC)c(OC)c1
O=C(O)CCC(=O)c1ccc(F)cc1.O=[N+]([O-])O
CC(=O)Oc1cc(C(=O)C(C)CC(=O)O)ccc1[N+](=O)[O-]
Nc1ccc(C(=O)CCC(=O)O)cc1[N+](=O)[O-].[C-]#N
O=C(O)CCC(=O)c1ccc([N+](=O)[O-])c(OCc2ccccc2)c1
Nc1ccc(C(=O)CCC(=O)O)cc1OCc1ccccc1.O=N[O-].[C-]#N
N#Cc1ccc(C(=O)CCC(=O)O)cc1OCc1ccccc1
COC(=O)CCC(=O)c1cc(NC(C)=O)ccc1OCC(O)CNC(C)(C)C.NN
CC(C)(C)NCC(O)COc1ccc(N)cc1C(=O)CCC(=O)O.O=C([O-])[O-]
CNc1ccc(OCC(O)CNC(C)(C)C)c(C(=O)CCC(=O)O)c1.NN
CCC1N=CC(C)C(CC)N1
O=[PH]1CCCc2ccccc21.OO
O=P1(O)CCCc2ccccc21.O=S(Cl)Cl
C=CP1(=O)CCCc2ccccc21
C=CP(=O)(C=C)c1ccccc1.CN
BrCCc1ccccc1.ClP(Cl)CCCc1ccccc1
CCP1(=O)CCCc2ccccc21
C=CP1(=O)C=C(Br)c2ccccc21
COC(=O)c1c(OC)cc(CC(C#N)=CN2CCOCC2)cc1OC.Nc1ccccc1
CCO.COC(=O)c1cc(OC)c(Cc2cnc(N)nc2N)c(OC)c1
CCOC(=O)c1c(OCC)cc(C(=O)Cl)cc1OCC
CCOC(=O)c1c(OCC)cc(CC(C#N)=CN2CCOCC2)cc1OCC.CC[O-].CS(C)=O.N=C(N)N.O=C(O)O
COC(=O)c1cc(OC)c(C#N)c(OC)c1
CCOc1cc(Cc2cnc(N)nc2N)cc(OCC)c1C(=O)CS(C)(=O)=O
COc1cc(Cc2cnc(N)nc2N)cc(OC)c1C(=O)CS(C)(=O)=O
CCOc1cc(Cc2cnc(N)nc2N)cc(OCC)c1C(=O)CS(C)(=O)=O
COc1cc(Cc2cnc(N)nc2NC(C)=O)cc(OC)c1C(C)(C)O
CCOC(=O)CC#N.COC(=O)c1c(OC)cc(C=O)cc1OC
CCOC(=O)C(C#N)=CC1C=C(OC)C(OC)=C(OC)C1=C=O
COC(=O)c1cc(OC)c(Cc2c(N)nc(N)nc2O)c(OC)c1.O=P(Cl)(Cl)Cl
CC1CC(=O)CC(C)C1.[C-]#N
CCOC(=O)C1(O)CC(C)CC(C)C1.N=C(N)N
CCc1ccc(C(c2ccccc2)C2CCN(CCCC(=O)c3ccc(F)cc3)CC2)cc1
C[n+]1ccccc1C=Cc1ccccc1[N+](=O)[O-]
O=[N+]([O-])c1ccccc1C=Cc1ccccn1
CC(=O)OC(C)=O.Nc1ccccc1CCc1ccccn1
C[n+]1ccccc1CCc1ccccc1NC=O
COc1ccc([N+](=O)[O-])c(C=Cc2ccccn2)c1
CCN(CC)C(=O)c1ccc(C)nc1
CCN(CC)C(=O)c1ccc(C=Cc2ccccc2[N+](=O)[O-])nc1
CCN(CC)C(=O)c1ccc(CCc2ccccc2NC=O)[n+](C)c1
CCc1ccc(C=Cc2ccccc2[N+](=O)[O-])nc1
CC(=O)OC(C)=O.CCc1ccc(CCc2ccccc2N)nc1
CN1CCCCC1CCc1ccccc1N.O=C(Cl)C=Cc1ccccc1
CN1CCCCC1CCc1ccccc1N.O=C(Cl)c1ccc([N+](=O)[O-])cc1
CN1CCCCC1CCc1ccccc1NC(=O)c1ccc([N+](=O)[O-])cc1
CC(=O)Oc1ccc(C(=O)Cl)cc1.CN1CCCCC1CCc1ccccc1N
CN1CCCCC1CCc1ccccc1N.Cc1ccc(C(=O)Cl)cc1
CCOC(=O)c1ccccn1.CN1CCCCC1CCc1ccccc1N
CC(=O)OC(C)=O.CCc1ccccn1.O=Cc1ccccc1[N+](=O)[O-]
CC(Cc1ccccc1N)C1CCCCN1C.COc1ccc(C(=O)Cl)cc1
CC[n+]1ccccc1CCc1ccccc1NC=O
CCN1CCCCC1CCc1ccccc1NC=O
CCN1CCCCC1CCc1ccccc1N.COc1ccc(C(=O)Cl)cc1
CCOC(=O)c1ccoc1.CN1CCCCC1CCc1ccccc1N
CCN1CCCCC1CCc1ccccc1N.O=C(Cl)C=Cc1ccccc1
C#CC(=O)OCC.CN1CCCCC1CCc1ccccc1N
CN1CCCCC1CCCc1ccccc1N.COc1ccc(C(=O)Nc2ccccc2CCCC2CCCCN2C)cc1
COc1ccc(C(=O)Cl)cc1.O=[N+]([O-])c1cc2c(cc1C=Cc1ccccn1)OCO2
COc1ccc(C(=O)Nc2ccccc2C=O)cc1.[Li]c1ccccn1
COc1ccc(C(=O)Nc2ccccc2C(O)c2ccccn2)cc1
C1CCOC1.COc1ccc(C(=O)Nc2ccccc2C(=O)c2ccccn2)cc1
COc1ccc(C(=O)NC2C=CC=CC2=C(C)c2ccccn2)cc1
CC(Cc1ccccn1)c1ccc(Br)cc1.O=[N+]([O-])O
CC(=O)O.O=c1c2cc(CBr)ccc2oc2ncccc12
OC1c2ccccc2Oc2ncccc21
CC(=O)O.ClCc1ccc2c(c1)Cc1cccnc1O2
CC(C)I.O=Cc1ccc2c(c1)Cc1cccnc1O2
CC(C)C(O)c1ccc2c(c1)Cc1cccnc1O2.O=[Mn](=O)(=O)[O-]
O=c1c2cc(C=NO)ccc2oc2ncccc12
O=C([O-])c1ccc2oc3ncccc3c(=O)c2c1.O=S(Cl)Cl
CCOC(=O)CC(=O)OCC.O=C(Cl)c1ccc2oc3ncccc3c(=O)c2c1
CC(=O)c1ccc(O)cc1.O=C(O)c1cccnc1Cl
CC(=O)c1ccc(Oc2ncccc2C(=O)Cl)cc1
CC(=O)Cl.c1ccc2c(c1)Cc1cccnc1O2
CC(=O)Cl.CC1(C)c2ccccc2Oc2ncccc21
CCOC(=O)C(C(=O)OCC)C(=O)c1ccc2oc3ncccc3c(=O)c2c1
CC(=O)c1ccc2c(c1)Cc1cccnc1O2.O=[Mn](=O)(=O)[O-]
CC(C)C(O)c1ccc2oc3ncccc3c(=O)c2c1
CC(C)C(O)c1ccc2c(c1)Cc1cccnc1O2.O=[Mn](=O)(=O)[O-]
O=C(O)c1ccc(Oc2ncccc2C(=O)O)cc1
CC(=O)O.N#Cc1ccc2oc3ncccc3c(=O)c2c1
CC(C)OC(=O)c1ccc2c(c1)Cc1cccnc1O2
CCO.O=C(O)c1ccc2oc3ncccc3c(=O)c2c1
CCc1ccc2oc3ncccc3c(=O)c2c1.[O-2]
CC(=O)Nc1ccc(OCc2nc(Cl)ccc2Cl)cc1.[NH4+]
CNOC.O=C=Nc1ccc(OCc2nc(Cl)ccc2Cl)cc1
CN(C)C(=O)Cl.Nc1ccc(SCc2nc(Cl)ccc2Cl)cc1
O=C(O)c1nc(Cl)ccc1Cl.OCc1nc(Cl)ccc1Cl
O=C=Nc1ccc([N+](=O)[O-])cc1.OCc1cccnc1
O=C=Nc1ccc(C(F)(F)F)cc1.OCc1cccnc1
CSc1ccc(NC(=O)OCc2cccnc2)cc1.O
NCc1cccnc1.O=C=Nc1ccc([N+](=O)[O-])cc1
CC(C)(C)Sc1ccc([N+](=O)[O-])cc1.O=C(Cl)Cl
NCc1cccnc1.O=C=Nc1ccc(S)cc1
CC(=O)Nc1ccc(S)cc1.Clc1cccc(Cl)n1
CCC(=O)Cl.Nc1ccc(Oc2cccc(Cl)n2)c(Cl)c1
Nc1ccc(Oc2cccc(Cl)n2)cc1.O=C(Cl)Cl
Nc1ccc(Oc2cccc(Cl)n2)cc1.S=C(Cl)Cl
CC1CCC(C)N1.O.S=C=Nc1ccc(Oc2cccc(Cl)n2)cc1
CN(C(N)=O)c1ccc(Oc2cccc(Cl)n2)cc1.ClSc1ccc(Cl)cc1.c1ccncc1
CN(C)C(=O)Nc1ccc(O)cc1.[O-][n+]1c(Cl)cccc1Cl.[OH-]
CC(C)N.Clc1nc(Cl)c2cscc2n1
CC[O-].Clc1nc(Cl)c2cscc2n1
CC(C)Nc1nc(Cl)nc2cscc12
C1COCCN1.CC(C)Nc1nc(Cl)nc2cscc12
CCOC(=O)c1c(NC(N)=O)csc1C.Cc1scc2nc(O)nc(O)c12
CCCN.CCOc1nc(OCC)c2cscc2n1
CC(C)Nc1nc(Cl)nc2cscc12.CC[O-]
CC(=O)O[C@]1(C(C)=O)CC[C@H]2[C@H]3[C@H](CC[C@@]21C)[C@@]1(C)CCC(=O)C=C1[C@H](OS(C)(=O)=O)[C@@H]3OS(C)(=O)=O.[N-]=[N+]=[N-]
CC(=O)O[C@]1(C(C)=O)CC[C@H]2[C@H]3[C@H](CC[C@@]21C)[C@@]1(C)C=CC(=O)C=C1[C@H](OS(C)(=O)=O)[C@@H]3OS(C)(=O)=O.[N-]=[N+]=[N-]
C[C@]12CC[C@H]3[C@@H]([C@H](O)[C@H](O)C4=CC(=O)CC[C@@]43C)[C@@H]1CCC2=O.[N-]=[N+]=[N-]
C[C@]12C=CC(=O)C=C1[C@H](OS(C)(=O)=O)[C@H](OS(C)(=O)=O)[C@@H]1[C@@H]2CC[C@]2(C)C(=O)CC[C@@H]12.[N-]=[N+]=[N-]
CC(C)CCC[C@@H](C)[C@H]1CC[C@H]2[C@H]3[C@H](CC[C@@]21C)[C@@]1(C)CCC(=O)C=C1[C@H](OS(C)(=O)=O)[C@@H]3OS(C)(=O)=O.[N-]=[N+]=[N-]
C=C1C[C@H]2[C@H]3[C@H](CC[C@]2(C)[C@@]1(O)C(C)=O)[C@@]1(C)CCC(=O)C=C1[C@H](OS(C)(=O)=O)[C@@H]3OS(C)(=O)=O.[N-]=[N+]=[N-]
CS(=O)(=O)Cl.C[C@]12CC[C@H]3[C@@H]([C@H](O)[C@@H](O)C4=CC(=O)CC[C@@]43C)[C@@H]1CCC2=O
CC(=O)O.N#CCc1ccc2c(c1)Cc1cccnc1O2
CN(C)C=O.ClCc1ccc2c(c1)Cc1cccnc1O2
CC(=O)O.N#CCc1ccc2oc3ncccc3c(=O)c2c1
CCOC(=O)OCC.CI.N#CCc1ccc2c(c1)Cc1cccnc1O2
CCOC(=O)C(C)(C#N)c1ccc2oc3ncccc3c(=O)c2c1
CC(C(=O)O)c1ccc2oc3ncccc3c(=O)c2c1
CC(C(=O)O)c1ccc2sc3ncccc3c(=O)c2c1
C=C(C(=O)O)c1ccc2c(c1)Cc1cccnc1O2
CC(Cl)(C(=O)O)c1ccc2c(c1)Cc1cccnc1O2
CC(Br)c1ccc2c(c1)Cc1cccnc1O2.O=C=O
CCOC(=O)C(=O)[O-].N#CCc1ccccc1
CCOC(=O)C(=O)C(C#N)c1ccccc1.N#CCc1ccccc1
O=C1O/C(=C(/C(=O)O)c2ccccc2)C(O)=C1c1ccccc1
CCOC(=O)C(=O)OCC.N#CCc1ccc(Cl)cc1
CCOC(=O)C(=O)C(C#N)c1ccc(Cl)cc1.N#CCc1ccc(Cl)cc1
CCOC(=O)C(=O)OCC.COc1ccc(CC#N)cc1
CCOC(=O)C(=O)OCC.N#CCc1ccc(F)cc1
CCOC(=O)C(=O)OCC.CCOc1ccc(CC#N)cc1OCC
CCOC(=O)C(=O)C(C#N)c1ccccc1.N#CCc1ccc(Cl)cc1
CNN.O=C=Nc1nnc(C(F)(F)F)s1.O=C=Nc1nnc(C(F)(F)F)s1
C=O.CN(N)C(=O)Nc1nnc(C(F)(F)F)s1
CC(C)(C)c1nnc(N)s1.O=C(Cl)Cl
CC(C)(C)c1nnc(N=C=O)s1.CNN
C=O.CN(N)C(=O)Nc1nnc(C(C)(C)C)s1
Cc1nnc(N)s1.O=C(Cl)Cl
CCNN.Cc1nnc(N=C=O)s1
C=O.CCN(N)C(=O)Nc1nnc(C)s1
COc1nnc(N)s1.O=C(Cl)Cl
CCCNN.COc1nnc(N=C=O)s1
CSc1nnc(N)s1.O=C(Cl)Cl
CNN.CSc1nnc(N=C=O)s1
C=O.CSc1nnc(NC(=O)N(C)N)s1
CS(=O)(=O)c1nnc(N)s1.O=C(Cl)Cl
CCCCNN.CS(=O)(=O)c1nnc(N=C=O)s1
C=O.CCCCN(N)C(=O)Nc1nnc(S(C)(=O)=O)s1
CS(=O)c1nnc(N)s1.O=C(Cl)Cl
CCCCCCNN.CS(=O)c1nnc(N=C=O)s1
C=O.CCCCCCN(N)C(=O)Nc1nnc(S(C)=O)s1
CNN.O=C=Nc1nnc(C2CCC2)s1
C=O.CN(N)C(=O)Nc1nnc(C2CCC2)s1
CCOC(C)=O.Nc1nnc(C2CCCCC2)s1
C=O.CN(N)C(=O)Nc1nnc(C2CCCCC2)s1
CCOC(=O)COc1cccnc1.COP(C)(=O)OC
CCOC(=O)CCc1ccncc1.COP(=O)(CC(=O)COc1cccnc1)OC
CCOC(=O)COc1ccc2[nH]ccc2c1.COP(C)(=O)OC
O=P(Cl)(Cl)Cl.Oc1cc(Cl)cnc1O
NCC(O)c1cccc(O)c1.O=C1CCCCC1
CC(C)CC(CBr)N=C=O.N
CC(=O)N1CCNC1=O.Nc1ccccc1Cl
C1=NCCCC1.CCCCCCCCCCCCc1ccc(C(C)=O)cc1
C1=NCCC1.CC(=O)c1ccc(CCc2ccccc2)cc1
C1=NCCCC1.CC(=O)C=CC(C)=Cc1ccccc1
C1=NCCCC1.CCc1cccc(CC)c1-n1cccc1C(C)=O
C1=NCCCC1.CC(=O)C(c1ccccc1)c1ccccc1
C1=NCCCC1.CC(=O)c1ccc2oc3ccccc3c2c1
O=C(CC1CCCN1)c1ccc2c(c1)Cc1ccccc1-2
CC(C)(C)C1CCc2[nH]c3ccccc3c2C1.ClCCN1CCCC1
CC(C)(C)C1CCc2c(c3ccccc3n2CCN2CCCC2)C1.O=[Mn](=O)(=O)[O-]
OCc1ccccc1C(O)c1ccccc1
OCc1ccccc1C(O)c1ccc(Cl)cc1
COc1ccc(C(O)c2ccccc2CO)cc1
OCc1ccc(Cl)cc1C(O)c1ccccc1
O=C(O)c1ccccc1C(=O)c1ccc(Br)cc1
OOC1(c2ccccc2)c2ccccc2C2=NCCN21
NCCN.OCc1ccccc1C(O)c1ccccc1
OC1(c2ccc(Cl)cc2)c2ccccc2C2=NCCN21
Nc1ccccc1C(=O)c1ccccc1C(=O)O.[Cl-]
Nc1ccccc1C(=O)c1ccccc1.O=C(Cl)C(Cl)Cl
O=C(c1ccccc1)c1ccccc1NC(=O)C(Cl)Cl.[C-]#N
BrCCCBr.NC1=Nc2ccccc2C1(O)c1ccccc1
ClCCCCl.NC1=Nc2ccc(Cl)cc2C1(O)c1ccccc1
Nc1ccccc1C(=O)c1cccc(Cl)c1.O=C(Cl)C(Cl)Cl
BrCCCCBr.NC1=Nc2ccccc2C1(O)c1cccc(Cl)c1
BrCCCBr.NC1=Nc2ccccc2C1(O)c1cccc(Cl)c1
BrCCCCBr.NC1=Nc2ccc(Cl)cc2C1(O)c1ccccc1Cl
O=C(c1ccccc1)c1cc(Cl)ccc1NC(=O)C(Cl)Cl.[C-]#N
BrCCCCBr.NC1=Nc2ccc(Cl)cc2C1(O)c1ccccc1
CC(C)NCCN.Cc1ccc(S(=O)(=O)Cl)cc1
Cc1ccc(S(=O)(=O)NCCN(C(=O)c2ccccc2C(=O)c2ccc(Cl)cc2)C(C)C)cc1
CCNCCN.Cc1ccc(S(=O)(=O)Cl)cc1
CCNCCNS(=O)(=O)c1ccc(C)cc1.O=C(O)c1ccccc1C(=O)c1ccc(Cl)cc1
Cc1ccc(S(=O)(=O)NCCNC(C)C)cc1.O=C(O)c1ccccc1C(=O)c1ccccc1
CCN(C(=O)c1ccccc1C(=O)c1ccc(Cl)cc1)C(C)(C)CNS(=O)(=O)c1ccc(C)cc1
CCN.Cc1ccc(S(=O)(=O)NC(C)C(=O)Cl)cc1
CCOC(OCC)N(C)C.Cc1ccccc1[N+](=O)[O-]
CC(=O)Cl.CN(C)C=Cc1ccccc1[N+](=O)[O-]
CC(=O)C(=CN(C)C)c1ccccc1[N+](=O)[O-]
O=C(Cl)c1c(Cl)c(Cl)c(Cl)c(Cl)c1CCl.[S-2]
CCCCCC(C)C(C)c1cc(O)c2c(c1)OC1=C(CCC(C)C1)C2C
CC(=O)C1CCCCC1=O.CCCCCC(C)C(C)c1cc(O)cc(O)c1
CC(=O)C1CCCCC1=O.CC(=O)O.CCCCCC(C)C(C)c1cc(O)cc(O)c1
CCCCCC(C)C(C)c1cc(OC(C)=O)c2c(c1)OC1=C(CCCC1)C2C
CC(=O)Cl.CCC1CCCC(=O)C1
CC(=O)C1CCC(C)CC1=O.CCCCCCC(C)c1cc(O)cc(O)c1
CCCCCCCCC(C)=C(C)c1cc(OC)cc(OC)c1
CCCCCCCCC(C)C(C)c1cc(OC)cc(OC)c1
CCCCCC(C)(O)C(C)(C)c1cc(OC)cc(OC)c1
CC(=O)C1CCC(C)CC1=O.CCCCCC(C)C(C)(C)c1cc(O)cc(O)c1
CC(=O)C1CCC(C)CC1=O.CCCCCC(C)C(CC)c1cc(O)cc(O)c1
CC(=O)C1CCC(C)CC1=O.CCCCCC(CC)C(CC)c1cc(O)cc(O)c1
CC(=O)C1CCC(C)CC1=O.CCCCCCCC(C)C(C)c1cc(O)cc(O)c1
CC(=O)C1CCC(C)CC1=O.CCCCCC(C)Cc1cc(O)cc(O)c1
CC(=O)OC(C)=O.CCCCCC(C)C(C)c1cc(O)c2c(c1)OC1=C(CCC(C)C1)C2C
CCCCCC(C)C(C)c1cc(O)c2c(c1)OC1=C(CCC(C)C1)C2C.CCCCCC(C)C(C)c1cc(O)c2c(c1)OC1=C(CCCC1)C2
CC1=CC(=O)OC1=O.[Cl-]
COC(=O)C(C)(C)Br.Cc1oc2ccccc2c1O
Cc1cc(O)cc(=O)o1.Cc1ccc(S(=O)O)cc1
CSCl.Cc1cc(O)cc(=O)o1
CSS(C)(=O)=O.Cc1cc(O)cc(=O)o1
Cc1cc(O)cc(=O)o1.O=S(=O)(Sc1ccccc1)c1ccccc1
Cc1cc(O)cc(=O)o1.O=S(=O)(Sc1ccccc1)c1ccccc1
Cc1cc(O)cc(=O)o1.ClSc1ccccc1
Cc1cc(O)cc(=O)o1.ClSc1ccccc1
Cc1cc(O)cc(=O)o1.Cc1ccc(S(=O)O)cc1.Cl
CCSCl.Cc1cc(O)cc(=O)o1
CC(C)SCl.Cc1cc(O)cc(=O)o1
C#CCBr.Cc1cc(O)c(S)c(=O)o1
Cc1cc(O)c(S)c(=O)o1.ClCc1cccc2ccccc12
Cc1cc(O)c(S)c(=O)o1.O=[N+]([O-])c1ccc(CBr)cc1
Cc1cc(O)c(S)c(=O)o1.Fc1ccc(CCl)cc1
Cc1cc(O)c(S)c(=O)o1.ClCc1ccccc1
Cc1cc(O)c(S)c(=O)o1.ClCc1ccc(CCl)cc1
CC(=O)O.Cc1cc(O)c(SCc2ccccc2)c(=O)o1
C=CCSc1c(O)cc(C)oc1=O.OO
CC(=O)O.Cc1cc(O)c(SCCC(C)C)c(=O)o1
CCCCCCSc1c(O)cc(C)oc1=O.OO
Cc1ccc(CSc2c(O)cc(C)oc2=O)cc1.OO
Cc1cc(O)c(SCc2ccc(Cl)cc2)c(=O)o1.OO
C#CCSc1c(O)cc(C)oc1=O.OO
Cc1cc(O)c(SCC2CCCCC2)c(=O)o1.OO
CC(C)(C)O.Cc1cc(O)c(S)c(=O)o1
Cc1cc(O)c(SC(C)(C)C)c(=O)o1.OO
Cc1cc(O)c(SCC(C)C)c(=O)o1.OO
Cc1cc(O)c(SCc2ccccc2F)c(=O)o1.OO
CC(=O)OO.Cc1cc(O)c(SCc2ccc(Cl)c(Cl)c2)c(=O)o1
CC(=O)OO.Cc1cc(O)c(SCc2ccc(Cl)cc2Cl)c(=O)o1
Cc1cc(O)c(S)c(=O)o1.Fc1ccccc1CCl
Cc1cc(O)c(S)c(=O)o1.ClCc1ccc(Cl)cc1Cl
Cc1cc(O)c(S)c(=O)o1.Fc1cccc(CCl)c1
Cc1cc(O)c(S)c(=O)o1.OC12CC3CC(CC(C3)C1)C2
Cc1cc(O)c(SC23CC4CC(CC(C4)C2)C3)c(=O)o1.OO
CC(=O)c1ccc(-c2ccc([N+](=O)[O-])cc2)o1
CC(=O)c1ccc(-c2ccc(Cl)c(Cl)c2)o1
CC(=O)c1ccco1.Nc1cccc(C(F)(F)F)c1
CC(=O)c1ccc(-c2ccc([N+](=O)[O-])cc2)o1
CC(=O)OC(C)=O.CC(=O)c1ccc(-c2ccc(N)cc2)o1
CC(=O)Nc1ccc(-c2ccc(C(C)=O)o2)cc1
CC(=O)c1ccco1.CS(=O)(=O)c1ccc(N)cc1
CS(=O)(=O)c1ccc(-c2ccc(C(=O)c3ccc(-c4ccc(S(C)(=O)=O)cc4)o3)o2)cc1
CC(=O)c1ccco1.N#Cc1ccc(N)cc1
CC(=O)c1ccc(-c2ccc(C#N)cc2)o1
O=C(CCl)c1ccc(-c2ccc([N+](=O)[O-])cc2)o1
CC(C)CC(=O)Cl.Cc1ccc2c(c1C)OC(C(=O)O)C2
CNC.Cc1c(C(=O)CC(C)C)cc2c(c1C)OC(C(=O)O)C2
C=C(C(=O)c1cc2c(c(C)c1C)OC(C(=O)O)C2)C(C)C
CC(C)CC(=O)Cl.Cc1ccc2cc(C(=O)O)oc2c1C
CNC.Cc1c(C(=O)CC(C)C)cc2cc(C(=O)O)oc2c1C
C=C(C(=O)c1cc2cc(C(=O)O)oc2c(C)c1C)C(C)C
CI.Cc1c(C)c2c(c3c1OC(C(=O)O)C3)CC(C(C)C)C2=O
BrBr.Cc1c2c(c3cc(C(=O)O)oc3c1C)CC(C(C)C)C2=O
Cc1c2c(c3cc(C(=O)O)oc3c1C)CC(Br)(C(C)C)C2=O
Cc1c2c(c3cc(C(=O)O)oc3c1C)CC(Br)(C(C)C)C2=O
COc1cccc(Cl)c1Cl.O=C(Cl)CCCCCBr
C=C(CCCCCl)C(=O)c1ccc(OC)c(Cl)c1Cl
CCCCC(=O)Cl.Cc1ccc2oc(C(=O)O)cc2c1C
CCCCC(=O)c1cc2oc(C(=O)O)cc2c(C)c1C.CNC
CCCC1Cc2c(c(C)c(C)c3oc(C(=O)O)cc23)C1=O.CCOCC
CCC(=Cc1ccccc1)C(=O)c1ccc(OC)c(Cl)c1Cl
CCC1C(=O)c2c(cc(OC)c(Cl)c2Cl)C1c1ccccc1
CCCC1(Br)Cc2c(c(C)c(C)c3oc(C(=O)O)cc23)C1=O
CCCC1(Br)Cc2c(c(C)c(C)c3oc(C(=O)O)cc23)C1=O
CCCC1Cc2c(c(C)c(C)c3oc(C(=O)O)cc23)C1=O
BrBr.CCCC1Cc2c3c(c(C)c(C)c2C1=O)OC(C(=O)O)C3
CCCC1(Br)Cc2c3c(c(C)c(C)c2C1=O)OC(C(=O)O)C3
CCCC1(Br)Cc2c3c(c(C)c(C)c2C1=O)OC(C(=O)O)C3
C=CC1(C)CCC(C(C)(O)c2ccc(C)o2)O1
CCCCC(=NO)C(C)=O.CCCCCC(C)=O.O=NCl
Cc1ccc(CBr)o1.c1coc(COCc2ccco2)c1
O=C1c2ccccc2C(=O)c2c1cccc2[N+](=O)[O-]
O=C1c2ccccc2C(=O)c2c1cccc2[N+](=O)[O-]
O=C1c2ccccc2C(=O)c2c1cccc2[N+](=O)[O-]
O=C1c2ccccc2C(=O)c2c1cccc2[N+](=O)[O-]
O=C1C=CC(=NO)c2c1cccc2[N+](=O)[O-].O=C1C=CC(=NO)c2cccc([N+](=O)[O-])c21
O.O=C1C=CC(=NO)c2c1cccc2[N+](=O)[O-]
O.O=C1C=CC(=NO)c2c1cccc2[N+](=O)[O-]
O.O=C1C=CC(=NO)c2c1cccc2[N+](=O)[O-]
CCc1ccccc1O.Cc1ccccc1O
SCc1cccs1.c1csc(COCc2cccs2)c1
C=Cc1cnccn1.CS
Cc1cccc2ccoc12.Cc1cnc(C)c(S)n1
CC(=O)/C=C\C(C)=O.CCCS
COC1(C)C=CC(C)(OC)O1.OC(=S)c1ccccc1
ClCc1ccccc1.Oc1ccc(Cc2ccc(O)cc2)cc1
CNS(C)(=O)=O.O=C=NS(=O)(=O)Cl
CCNS(C)(=O)=O.O=C=NS(=O)(=O)Cl
CNS(=O)(=O)c1ccccc1.O=C=NS(=O)(=O)Cl
CC(C)=C[C@@H]1[C@H](C(=O)O)C1(C)C
Nc1ccc(O)cc1.O=C(OC(=O)c1ccccc1)c1ccccc1
CC(=O)Nc1ccc(C(=O)O)cc1.Nc1ccc(O)cc1
CCCCC[C@H](O)/C=C/[C@H]1C=CC(=O)[C@@H]1C/C=C\CCCC(=O)O
CO.Cc1ccc(C(=O)Cl)cc1
BrBr.COC(=O)c1ccc(C)cc1
CN(NC(=O)OCc1ccccc1)C(=O)OCc1ccccc1.COC(=O)c1ccc(CBr)cc1
CN(C(=O)OCc1ccccc1)N(Cc1ccc(C(=O)Cl)cc1)C(=O)OCc1ccccc1.NC1CC1
CNCCN.O=Cc1ccccc1
CN(C(=O)OCc1ccccc1)N(Cc1ccc(C(=O)Cl)cc1)C(=O)OCc1ccccc1.CNC(N)=O
CN(NC(=O)OCc1ccccc1)C(=O)OCc1ccccc1.N#Cc1ccc(CBr)cc1
CC(C)(C)C(=O)OCCl.Cc1c(CC(=O)O)cccc1C(=O)c1ccc(Cl)cc1
Cc1c(CC(=O)O)cccc1C(=O)c1ccc(Cl)cc1.O=S(Cl)Cl
CNOC.Cc1c(CC(=O)O)cccc1C(=O)c1ccc(Cl)cc1
C1CCOC1.Cc1ccccc1.O
CCOC(=O)C1CCC(=O)C(Oc2cccc(OC)c2)C1
Cc1cccc(C)c1O.N
Cc1cccc(C(C)(C)C)c1O.N
Cc1cccc(C(C)(C)C)c1O.N
Cc1cccc(C)c1O.N
Nc1c(Cl)cc(Cl)cc1C(=O)O
Nc1c(Cl)cc(Cl)cc1C(=O)O
ClCCl.OCc1ccccc1
CCCCC[C@H](O)/C=C/[C@H]1[C@H](O)CC(=O)[C@@H]1CCCCCCC(=O)O
CN(C)C(=O)N(CCl)c1ccccc1.OCCO
CCCC=NC(C)(C)C.O=C(Cl)C(Cl)Cl
CCN=C(CC)CC.O=C(Cl)C(Cl)Cl
O=[N+]([O-])c1cc(Cl)ccc1Cl
Cc1ccc(Cl)c([N+](=O)[O-])c1
CCCC(=O)CCC(=O)OCC
CSc1ccc(C(=O)O)cc1.NNc1ccccc1
CSc1ccc(C(=O)NNc2ccccc2)cc1.ClP(Cl)(Cl)(Cl)Cl
CSc1ccc(NNC(=O)c2ccccc2)cc1.ClP(Cl)(Cl)(Cl)Cl
CSc1ccccc1C(=O)NNc1ccccc1.Cl.ClP(Cl)(Cl)(Cl)Cl
CC1=CCCC(C)(C)C1c1cc(C)no1
C=C(N)CC(=O)C1=C(C)CCCC1(C)C
C=C1CCCC(C)(C)C1c1cc(C)no1
C=C1CCCC(C)(C)C1C(=O)CC(C)N
CC1=CCCC(C)(C)C1C1OC1C(C)=NO
O=C(O)CC(=O)O.O=CCc1cccc(C(=O)c2ccc(Cl)cc2)c1O
O=C(O)CCc1cccc(C(=O)c2ccccc2)c1.O=S(Cl)Cl
O=C(Cl)C(=O)Cl.O=C(O)CCc1cccc(C(=O)c2ccccc2)c1
Cc1c(C(=O)O)cccc1[N+](=O)[O-].O=S(Cl)Cl
Cc1c(C(=O)Cl)cccc1[N+](=O)[O-].Cl
Cc1c(C(=O)c2ccc(Cl)cc2)cccc1[N+](=O)[O-]
Cc1c(CCC(=O)O)cccc1C(=O)c1ccc(Cl)cc1.O=S(Cl)Cl
C[O-].Cc1c(CCCC(=O)O)cccc1C(=O)c1ccc(Cl)cc1
Cc1c(CCCC(=O)O)cccc1C(=O)c1ccc(Cl)cc1.O=S(Cl)Cl
COC(=O)C(C)(Br)CCc1cccc(C(=O)c2ccccc2)c1
COC(=O)C(C)=CCc1cccc(C(=O)c2ccccc2)c1
CCOC(=O)CC(=O)[O-].O=C(c1ccc(Cl)cc1)c1cccc(CBr)c1
CC(=O)O.CCOC(=O)CC(=O)OCc1cccc(C(=O)c2ccc(Cl)cc2)c1
O=C(O)CCc1cccc(C(=O)c2ccc(Cl)cc2)c1.O=S(Cl)Cl
O=C(O)Cc1cccc(C(=O)c2ccccc2)c1.O=S(Cl)Cl
O=C(CCl)Cc1cccc(C(=O)c2ccccc2)c1
OC(CCl)Cc1cccc(C(O)c2ccccc2)c1.[C-]#N
N#CCC(O)Cc1cccc(C(O)c2ccccc2)c1
CCOC(=O)CC(O)Cc1cccc(C(=O)c2ccccc2)c1
CCOC(=O)CC(O)Cc1cccc(C(=O)c2ccccc2)c1
C=[N+]=[N-].O=C(O)Cc1cccc(C(=O)c2ccccc2)c1
COC(=O)Cc1cccc(C(=O)c2ccccc2)c1.[Li]CCCC
CCOC(=O)CC(O)C(C)c1cccc(C(=O)c2ccccc2)c1
CCOC(=O)CC(C)=O.CC[O-].O=C(c1ccccc1)c1cccc(CBr)c1
CCOC(=O)CC(O)C(C)c1cccc(C(=O)c2ccccc2)c1
CCOC(=O)CC=C(C)c1cccc(C(=O)c2ccccc2)c1
Cc1c(C(=O)Cl)cccc1[N+](=O)[O-].Fc1ccccc1
Cc1c(C(=O)c2ccc(F)cc2)cccc1[N+](=O)[O-]
CC(C)=O.Cc1c(CCCCO)cccc1C(=O)c1ccc(F)cc1
CI.Cc1cccc(C(=O)c2ccc(Cl)cc2)c1O
CCOC(=O)C(Cc1cccc(C(=O)c2ccc(Cl)cc2)c1OC)C(=O)[O-]
COc1c(CCC(=O)O)cccc1C(=O)c1ccc(Cl)cc1.O=S(Cl)Cl
CC(C)=CC(O)C1=C(C)CCCC1(C)C
C=C(C)CC(O)C1=C(C)CCCC1(C)C
C=CCBr.CC1=C(C=O)C(C)(C)CCC1
C/C=C\C(O)C1=C(C)CCCC1(C)C
CC=CC(O)C1=C(C)CCCC1(C)C
CC1=C(C=O)C(C)(C)CCC1.CC=CBr
C/C=C\C(=O)C1=C(C)CCCC1(C)C
CC#CC(=O)C1C(C)=CCCC1(C)C
CC(C)=CCCC(C)=CC=O.CC=CBr
C#CC.CC1=C(C=O)C(C)(C)CC=C1
CC#CC(O)C1=C(C)C=CCC1(C)C
CC(=O)OO.CC=CC(O)C1=C(C)CCCC1(C)C
C/C=C(\C)C(=O)C1=C(C)CC(C)CC1(C)C.C1COCCO1
C/C=C/C(=O)C1C(C)=CCCC1(C)C
CCC1C(=O)CCc2ccc(OC)cc21.COc1ccc2c(c1)C(C)(CCCCCl)C(=O)CC2
CC1(CCCCCBr)C(=O)CCc2ccccc21
BrCCCCCBr.COc1ccc2c(c1)C(C)C(=O)CC2
COc1ccc2c(c1)CCC(=O)C2(C)CCCCCl
COc1cccc2c1CCC(=O)C2(C)CCCCCl
CCC1(CCCCCl)C(=O)CCc2ccc(OC)cc21
CCC12CCCCC(Cc3ccc(OC)cc31)C2=O.COc1ccc2c(c1)C1(C)CCCCC(C2)C1N
CCO.O=C(O)Cc1ccccc1CC(=O)O
BrCCCBr.CCO.CCOC1C(=O)C(=C=O)c2ccccc21.[OH-]
CCOC(=O)C1(CCCBr)C(=O)Cc2ccccc21
CCOC(=O)C12CCCC(C1=NO)c1ccccc12
Cc1ccc(C)cc1.[Li]CCCC
CCC(C)Cl.Cc1ccc(CCl)cc1
CCC(C)(O)Cc1ccc(C)cc1
N#CCCl.Sc1nc2ccccc2s1
N#CCCl.O=S([O-])c1ccccc1
CCOC(=O)C(=O)c1ccc2cc(OC)ccc2c1
CCOC(=O)C(O)c1ccc2cc(OC)ccc2c1
CC(C)N.CCOC(=O)C(O)c1ccc2cc(OC)ccc2c1
CCOC(=O)C(O)(Cl)c1ccc2cc(OC)ccc2c1
CCOC(=O)C(Cl)c1ccc2cc(OC)ccc2c1
BrP(Br)(Br)(Br)Br.CCOC(=O)C(O)c1ccc2cc(OC)ccc2c1
CCOC(=O)C(Br)c1ccc2cc(OC)ccc2c1.[I-]
COc1ccc2cc(C(Cl)C(=O)O)ccc2c1.[SH-]
CC(O)=S.COc1ccc2cc(C(Cl)C(=O)O)ccc2c1
COc1ccc2cc(C(Cl)C(=O)O)ccc2c1.OC(=S)c1ccccc1
CC(=S)[S-].CCOC(=O)C(Cl)c1ccc2cc(OC)ccc2c1
COc1ccc2cc(C(Cl)C(=O)O)ccc2c1.N#C[S-]
CCN(CC)C(=O)Cl.COc1ccc2cc(C(SC(N)=O)C(=O)O)ccc2c1
Cn1c(-c2ccccc2)cc(-c2ccccc2)[n+]1C
CC#CCOS(=O)(=O)c1ccc(C)cc1.Oc1ccccc1O
C#CC(C)OS(=O)(=O)c1ccc(C)cc1.Oc1ccccc1O
O=C(O)CCCCCCC1C(=O)CC(=O)C1=O
CCO.O=C(O)CCCCCCC1C(=O)CCC1=O.c1ccccc1
CCOC(=O)CCCCCCC1=C(OCC)CCC1=O
C1COOOC1.CC(C)C(=O)OC(=O)C(C)C.O=C([O-])O
CC=O.CCC(=O)OC(=O)CC.O=C([O-])O
CCC(=O)OC(=O)CC.O=CC(Cl)(Cl)Cl
C=CC=O.CCC(=O)OC(=O)CC
Nc1cccc(C(=O)O)c1.O=C(CC1CCc2ccccc2C1=O)c1ccccc1
Cc1ccccc1.O.O=C(CBr)c1ccccc1
COC(=O)c1ccccc1N.O=C(CC1CCCCC1=O)c1ccccc1
Nc1ccc(C(=O)O)cc1.O=C(CC1CCCCC1=O)c1ccccc1
Nc1ccc(O)c(C(=O)O)c1.O=C(CC1CCc2ccccc2C1=O)c1ccccc1
Nc1ccc(C(=O)O)c(O)c1.O=C(CC1CCCCC1=O)c1ccccc1
Nc1ccccc1C(=O)O.O=C(CC1CCc2ccccc2C1=O)c1ccccc1
Nc1ccc(O)c(C(=O)O)c1.O=C(CC1CCCCC1=O)c1ccccc1
CC(=O)OC(C)=O.O=C(O)c1cc(-n2c(-c3ccccc3)cc3c2CCCC3)ccc1O
CO.O=C(O)c1cc(-n2c(-c3ccccc3)cc3c2CCCC3)ccc1O
O=C(O)c1cc(-n2c(-c3ccccc3)cc3c2CCCC3)ccc1O
CC(=O)OC(C)=O.O=C(O)c1cc(-n2c(-c3ccccc3)cc3ccccc32)ccc1O
Cc1ccccc1.O.O=C(CBr)c1ccc(Br)cc1
C1=C(N2CCCC2)CCCC1.O.O=C(CBr)c1cccc(C(F)(F)F)c1
Nc1ccc(O)c(C(=O)O)c1.O=C(CC1CCCCC1=O)c1cccc(C(F)(F)F)c1
COc1ccc(C(=O)CC2CCCCC2=O)cc1.Nc1ccc(O)c(C(=O)O)c1
Cc1ccccc1.O.O=C(CBr)c1ccccc1
Nc1ccc(O)c(C(=O)O)c1.O=C(CC1CCCC1=O)c1ccccc1
Nc1ccc(O)c(C(=O)O)c1.O=C(CC1CCCCC1=O)c1ccc(Br)cc1
CN(C)C=O.O=C(O)c1cc(-n2c(-c3ccc(Br)cc3)cc3c2CCCC3)ccc1O
C1=C(N2CCCC2)CCc2ccccc21.O.O=C(CBr)c1ccccc1
Nc1ccc(O)c(C(=O)O)c1.O=C(CC1C(=O)CCc2ccccc21)c1ccccc1
CO.O=C(O)c1cc(-n2c(-c3ccccc3)cc3c2CCc2ccccc2-3)ccc1O
CCO.O=C(O)c1cc(-n2c(-c3ccccc3)cc3c2CCc2ccccc2-3)ccc1O
CC(=O)O.CC(=O)OC(C)=O.O=C(O)c1cc(-n2c(-c3ccccc3)cc3c2CCc2ccccc2-3)ccc1O
CC(=O)OC(C)=O.O=C(O)c1cc(-n2c(-c3ccccc3)cc3c2CCc2ccccc2-3)ccc1O
O=C(O)c1cc(-n2c(-c3ccccc3)cc3c2CCc2ccccc2-3)ccc1O
COc1cccc(C(=O)CC2CCCCC2=O)c1.Nc1ccc(O)c(C(=O)O)c1
Nc1cc(C(=O)O)c(O)cc1C(F)(F)F.O=C(CC1CCCCC1=O)c1ccccc1
Nc1ccc(O)c(C(=O)O)c1.O=C(CC1CCCCC1=O)c1ccc(F)cc1
C1=C(N2CCCC2)CCCC1.CN(C)C=O.Cc1ccc(C(=O)CBr)cc1
Cc1ccc(C(=O)CC2CCCCC2=O)cc1.Nc1ccc(O)c(C(=O)O)c1
CC(C)(C)C1CCc2c(cc(-c3ccccc3)n2-c2ccc(O)c(C(=O)O)c2)C1
CC(C)(C)C(=O)CC1C(=O)CCc2ccccc21.Nc1ccc(O)c(C(=O)O)c1
Nc1cc(Cl)c(O)c(C(=O)O)c1.O=C(CC1CCCCC1=O)c1ccccc1
Nc1ccc(O)c(C(=O)O)c1.O=C(CC1CCCCC1=O)c1ccc(O)cc1
CC1CCC(=O)C(CC(=O)c2ccccc2)C1.Nc1ccc(O)c(C(=O)O)c1
CC(=O)Nc1ccc(-n2c(-c3ccccc3)cc3c2CCCC3)cc1C(=O)O
CC(=O)Nc1cc(N)cc(C(=O)O)c1O.O=C(CC1CCCCC1=O)c1ccccc1
Nc1cc(Br)c(O)c(C(=O)O)c1.O=C(CC1CCCCC1=O)c1ccccc1
COC1CCC(=O)C(CC(=O)c2ccccc2)C1.Nc1ccc(O)c(C(=O)O)c1
C1=C(N2CCCC2)CCCC1.CCO.O=C(CBr)c1ccc(Cl)c(Cl)c1
C1=C(N2CCCC2)CCC1.CCO.O=C(CBr)c1ccc(Br)cc1
Nc1ccc(O)c(C(=O)O)c1.O=C(CC1CCCC1=O)c1ccc(Br)cc1
C1=C(N2CCCC2)CCCC1.CCO.O=C(CBr)c1ccc([N+](=O)[O-])cc1
Nc1ccc(O)c(C(=O)O)c1.O=C(CC1CCCCC1=O)c1ccc([N+](=O)[O-])cc1
Nc1ccc(O)c(C(=O)O)c1.O=C(CC1C(=O)CCc2cc(Cl)ccc21)c1ccccc1
Nc1ccc(O)c(C(=O)O)c1.O=C(CC1C(=O)Cc2ccccc21)c1ccccc1
Nc1ccc(O)c(C(=O)O)c1.O=C(CC1CCCCC1=O)c1cccs1
COC(=O)c1cc(-n2c(-c3ccccc3)cc3c2CCc2ccccc2-3)ccc1O.[NH4+].[OH-]
Brc1ccnc2cc3c(cc12)OCO3.[Li]CCCC
N#CCN.O=C(Cl)COc1ccc(Cl)cc1Cl
COC(=O)C(F)(F)F.N=C(N)NC(=N)NCc1ccccc1
ClC(Cl)(Cl)c1nc(C(Cl)(Cl)Cl)nc(C(Cl)(Cl)Cl)n1.NCc1ccccc1
CNc1nc(NCc2ccccc2)nc(C(Cl)(Cl)Cl)n1
C1CO1.Oc1c(Br)cc(Br)cc1Br
C1CO1.Oc1c(Br)cc(Br)cc1Br
C(=Nc1ccccc1)c1ccccc1.Cc1ccc(-c2cc3ccc4ccccc4c3o2)cc1
C(=Nc1ccccc1)c1ccccc1.COc1ccc2cc(-c3ccc(C)cc3)oc2c1
Cc1ccc(C(=O)CCl)cc1.Oc1ccc(Cl)cc1Cl
C(=Nc1ccccc1)c1ccc(-c2ccccc2)cc1.Cc1ccc(-c2cc3cc(Cl)cc(Cl)c3o2)cc1
ClP(c1ccccc1)c1ccccc1.Oc1ccccc1
CCN(CC)CC.NCC(=O)O.O.O=C(O)CNC(=O)OC(c1ccccc1)c1ccccc1
C1N2CN3CN1CN(C2)C3.NS(N)(=O)=O.OCP(CO)CO
CC(C)(C)OO.O=S1(=O)N2CN3CN1CP(C3)C2
O=S1(=O)N2CN3CN1CP(C3)C2
CC(=O)Nc1cccc2c(OC(C)=O)c(S(=O)(=O)Cl)ccc12.[NH4+]
CC(=O)Nc1cccc2c(OC(C)=O)c(S(=O)(=O)[O-])ccc12.O=P(Cl)(Cl)Cl
Cc1ccc(S(=O)(=O)Cl)cc1.Nc1cccc2c(O)cccc12
COC(=O)C1N2C(=O)C(N3C(=O)c4ccccc4C3=O)[C@H]2S(=O)C1(C)C.O=S(Cl)Cl
CC(=O)N(C)C.COc1ccc(COC(=O)C2N3C(=O)C(N4C(=O)c5ccccc5C4=O)[C@H]3S(=O)C2(C)C)cc1
CCOC(C)=O.COc1ccc2c(c1OC)CN(C)CCc1cc(OCc3ccccc3)ccc1CC2
C=O.COc1ccc2c(c1OC)CNCCc1cc(O)ccc1CC2
C=CCBr.COc1ccc2c(c1OC)CNCCc1cc(O)ccc1CC2
CSCC[C@H](N)C(=O)O.C[Si](C)(C)Cl.C[Si](C)(C)N[Si](C)(C)C
CC1=C(C(=O)O)N2C(=O)C(NC(=O)COc3ccccc3)[C@H]2SC1
CO.COC(C)=S.C[O-].N#CCCl
C1CCOC1.COP(C)(=O)OC.[Li]CCCC
CC1(Cl)CSC2C(NC(=O)Cc3ccccc3)C(=O)N2C1C(=O)OCc1ccc([N+](=O)[O-])cc1
CON=C(C(=O)N[C@@H]1C(=O)N2[C@@H](C(=O)O)C(C)(C)S[C@H]12)c1ccccc1Cl.CON=C(C(=O)N[C@@H]1C(=O)N2[C@@H](C(=O)O)C(C)(C)S[C@H]12)c1cccn1C
C=COCC.COC(=O)C(=NO)c1cccs1
ClCc1cccs1.O=C1c2ccccc2C(=O)N1O
ClCc1ccco1.O=C1c2ccccc2C(=O)N1O
BrC1CCCC1.O=C1c2ccccc2C(=O)N1O
Clc1ccc2c(c1)C(c1ccccc1)=NCCN2.OCCS
Clc1ccc2c(c1)C1(c3ccccc3)NCC(N2)S1.OCCS
Clc1ccc2c(c1)C1(c3ccccc3)NCC(N2)S1.O=C(O)CS
CC(=O)O[C@H]1[C@]2(O)C[C@]34SSS[C@](CO)(C(=O)N3[C@@H]2C[C@@]12OC(C)C(C)(C)C2=O)N(C)C4=O
N#Cc1ccccc1
N#Cc1ccccc1
CCOC(=O)C(C#N)=NC=C(c1ccccc1)N1CCOCC1
COC(=O)C(C#N)=NC(C)=C(c1ccccc1)N1CCOCC1
CCOC(=O)C(C#N)=NC=C(c1ccccc1)N1CCOCC1
COC(=O)C(C#N)=NC(C)=C(N)c1ccccc1
COC(=O)C(C#N)=NC(C)=C(N)c1ccccc1
CC(N=C(C#N)C#N)=C(c1ccccc1)N1CCOCC1
CC(=O)OCC1=C(C(=O)O)N2C(=O)[C@@H](N)[C@H]2SC1
Clc1nccc2cc3c(cc12)OCO3.NCCCCCO
CCNCC(=O)O.O=[N+]([O-])c1ccccc1CCl
O=C(O)CNCCCc1ccccc1[N+](=O)[O-]
BrBr.O=C1CN2Cc3ccccc3N=C2N1
O=C1CN2Cc3cc([N+](=O)[O-])ccc3N=C2N1
Cc1cccc([N+](=O)[O-])c1C(=O)O
Cc1c(Br)cccc1[N+](=O)[O-].O=C1CCC(=O)N1Br
Cl.Nc1cccc(C(F)(F)F)c1CO
CCOC(=O)CN1C(Cl)=Nc2cccc(C)c2C1C.N
CCOC(=O)CNCc1c(C)cccc1N.O=C(n1ccnc1)n1ccnc1
CNCCC=O.Cc1nnc(N=C=O)s1
Cc1nnc(NC(=O)N(C)CCC=O)s1
CCNCCC=O.COc1nnc(N=C=O)s1
CCN(CCC=O)C(=O)Nc1nnc(OC)s1
CCN1CCC(O)N(c2nnc(OC)s2)C1=O.Cc1ccccc1S(=O)(=O)O
CCCN(CCC=O)C(=O)Nc1nnc(SC)s1
C=CCNCCC=O.CS(=O)(=O)c1nnc(N=C=O)s1
C=CCN1CCC(O)N(c2nnc(S(C)(=O)=O)s2)C1=O.Cc1ccccc1S(=O)(=O)O
C#CCNCCC=O.CS(=O)c1nnc(N=C=O)s1
C#CCN(CCC=O)C(=O)Nc1nnc(S(C)=O)s1
C#CCN1CCC(O)N(c2nnc(S(C)=O)s2)C1=O.Cc1ccccc1S(=O)(=O)O
CNCCC=O.O=C=Nc1nnc(C(F)(F)F)s1.O=C=Nc1nnc(C(F)(F)F)s1
CN(CCC=O)C(=O)Nc1nnc(C(F)(F)F)s1
CN1CCC(O)N(c2nnc(C(F)(F)F)s2)C1=O.Cc1ccccc1S(=O)(=O)O
CC(C)(C)c1nnc(N=C=O)s1.CNCCC=O
CN(CCC=O)C(=O)Nc1nnc(C(C)(C)C)s1
CN1CCC(O)N(c2nnc(C(C)(C)C)s2)C1=O.Cc1ccccc1S(=O)(=O)O
C=CCCN.O=CCCBr
C=CCCNCCC=O.COc1nnc(N=C=O)s1
C=CCCN(CCC=O)C(=O)Nc1nnc(OC)s1
C=CCCN1CCC(O)N(c2nnc(OC)s2)C1=O.Cc1ccccc1S(=O)(=O)O
C#CC(C)(C)N.O=CCCBr
C#CC(C)(C)N1CCC(O)N(c2nnc(C(F)(F)F)s2)C1=O.Cc1ccccc1S(=O)(=O)O
C=CCc1nnc(N)s1.O=C(Cl)Cl
C=CCc1nnc(NC(=O)N(CCl)CCC=O)s1
C=CCc1nnc(N2C(=O)N(CCl)CCC2O)s1.Cc1ccccc1S(=O)(=O)O
Cc1ccc(N2CCNCC2)cc1.ClCCCBr
ClCCCN1CCN(c2ccccc2Cl)CC1.O=C1CCCc2c(O)cccc21
ClCCCN1CCN(c2ccc(Cl)cc2)CC1.O=C1CCCc2c(O)cccc21
Cc1ccccc1N1CCN(CCCCl)CC1.O=C1CCCc2c(O)cccc21
COc1ccccc1N1CCN(CCCCl)CC1.O=C1CCCc2c(O)cccc21
COc1ccc(N2CCN(CCCCl)CC2)cc1.O=C1CCCc2c(O)cccc21
ClCCCN1CCN(Cc2ccc(Cl)cc2)CC1.O=C1CCCc2c(O)cccc21
CCc1ccccc1N1CCN(CCCCl)CC1.O=C1CCCc2c(O)cccc21
ClCCCN1CCN(Cc2ccc(Br)cc2)CC1.O=C1CCCc2c(O)cccc21
COc1ccccc1CN1CCN(CCCCl)CC1.O=C1CCCc2c(O)cccc21
CCOc1ccccc1CN1CCN(CCCCl)CC1.O=C1CCCc2c(O)cccc21
CCOc1ccccc1N1CCN(CCCCl)CC1.O=C1CCCc2c(O)cccc21
O=C1CCCc2c(O)cccc21.OC(CCl)CN1CCN(c2ccc(Cl)cc2)CC1
CC(C)SCl.O=P(Nc1ccccc1)(c1ccccc1)c1ccccc1
OC1CCNCC1.c1ccc(-c2cc(C3CO3)no2)cc1
OC(CBr)c1cc(-c2ccccc2)on1.OC1CCNCC1
OC1CCCNC1.c1ccc(-c2cc(C3CO3)no2)cc1
Nc1nnn[nH]1.O=C(O)c1ccc2ccccc2n1
O=C(Cl)c1cc(Cl)c2ccc(Cl)cc2n1.O=C(O)c1cc(Cl)c2ccc(Cl)cc2n1
CCCCc1ccc2nc(C(=O)Nc3nnn[nH]3)cc(Cl)c2c1
COc1ccc2nc(C(=O)O)cc(Cl)c2c1.Nc1nnn[nH]1
Cc1ccc2c(Cl)cc(C(=O)O)nc2c1C.Nc1nnn[nH]1
COc1cc(C(=O)O)nc2ccccc12.Nc1nnn[nH]1
COc1cc(C(=O)O)nc2ccc([N+](=O)[O-])cc12.Nc1nnn[nH]1
COc1cc(C(=O)O)nc2c([N+](=O)[O-])cccc12.Nc1nnn[nH]1
COc1cc(C(=O)Nc2nnn[nH]2)nc2c(N)cccc12.COc1cc(C(=O)Nc2nnn[nH]2)nc2c([N+](=O)[O-])cccc12
C=CCBr.CCOC(=O)c1cc(O)c2ccccc2n1
C=CCOc1cc(C(=O)O)nc2ccccc12.Nc1nnn[nH]1
Nc1nnn[nH]1.O=COCCOc1cc(C(=O)O)nc2ccccc12
O=COCCOc1cc(C(=O)Nc2nnn[nH]2)nc2ccccc12
CCCCOc1cc(C(=O)O)nc2ccccc12.Nc1nnn[nH]1
CCN.O=C(Nc1nnn[nH]1)c1cc(Cl)c2ccccc2n1
CN=C=S.NCCCNc1ccccn1
CN=C=S.NCCNCc1ccncc1
NCCN(C=O)Cc1ccccn1.NCCNC=O
NCCCNc1ccccn1.O=C(N=C=S)c1ccccc1
O=C(NC(=S)NCCCNc1ccccn1)c1ccccc1
CCn1c2ccc(OC(C)=O)cc2c2cc(OC(C)=O)ccc21
CCn1c2ccc(OC(C)=O)cc2c2cc(OC(C)=O)ccc21.ClCCBr.Clc1ccccc1
CCn1c2ccc(C(C)=O)cc2c2cc(C(C)=O)ccc21.O=C(OO)c1cccc(Cl)c1
O=C([O-])[O-].On1c(C(F)(F)F)nc2ncc(Cl)cc21
BrCc1ccccc1.On1c(C(F)(F)F)nc2ncc(Cl)cc21
CC(=O)OC(C)=O.On1c(C(F)(F)F)nc2ncc(Cl)cc21
CCCCCCCC(=O)Cl.On1c(C(F)(F)F)nc2ncc(Cl)cc21
CS(=O)(=O)Cl.On1c(C(F)(F)F)nc2ncc(Cl)cc21
Nc1c(Br)nc2nc(C(F)(F)F)n(O)c2c1Br.O=C([O-])[O-]
CN=C=O.On1c(C(F)(F)F)nc2nc(Br)c(Cl)c(Br)c21
CCOC(N)=S.O=C1CCCC(=O)C1Cl
CCOC(=O)C1CCCc2sc(=O)[nH]c21
CCO.Cc1[nH]c(-c2ccccc2)nc1CC(=O)O
CNC(=NCCSCc1[nH]cnc1C)NC#N.[O-][I+3]([O-])([O-])[O-]
CNC(=NCCSCc1nccs1)NC#N.[O-][I+3]([O-])([O-])[O-]
O=S(=O)(Cl)c1c[nH]cn1.c1c[nH]cn1
Cc1ncc[nH]1.O=S(=O)(Cl)c1c[nH]cn1
CCc1nc(C)c[nH]1.O=S(=O)(Cl)c1c[nH]cn1
CCCc1ncc[nH]1.O=S(=O)(Cl)c1c[nH]cn1
O=S(=O)(Cl)c1c[nH]cn1.c1ccc(-c2c[nH]cn2)cc1
CC(C)c1ncc[nH]1.O=S(=O)(Cl)c1c[nH]cn1
NC(=O)C(Cl)=C(Cl)Cl.O=C(Cl)C(=O)Cl
COC(=O)Nc1nc2ccccc2[nH]1.O=C=NC(=O)C(Cl)=C(Cl)Cl
CN(C)c1ccc(C=O)c(O)c1.N#CCCl
CN(C)c1ccc(C=O)c(OCC#N)c1
CCOC(=O)c1cc2ccc(N(CC)CC)cc2o1.NN
Cc1c([N+](=O)[O-])c(Cl)nn1CO.O=S(Cl)Cl
Cc1cc(Cl)n(CCCl)n1.O=[N+]([O-])O
CC(=O)O[N+](=O)[O-].Cc1cc(Cl)n(-c2ccccc2)n1
Cc1n[nH]c(Br)c1Br.O=[N+]([O-])O
ClC(c1ccccc1)c1ccccc1.O=C1NCCN1
ClCc1ccc2ccccc2c1.O=C1NCCN1
CC(C)C[l+]CC(C)C.O.O=C(O)c1ccc2c(Br)cccc2c1
O=S(Cl)Cl.OCc1cccc2cc(Br)ccc12
Fc1ccccc1CCl.O=C1NCCN1
BrCc1ccc(Br)cc1.O=C1NCCN1
ClCc1c(Cl)cccc1Cl.O=C1NCCN1
ClCc1ccc(Cl)cc1Cl.O=C1NCCN1
O=C1NCCN1.O=[N+]([O-])c1ccc(O)c(CBr)c1
ClCc1ccc(OCc2ccccc2)cc1.O=C1NCCN1
N#Cc1ccc(CBr)cc1.O=C1NCCN1
COc1cccc(C2(C(N)=O)CCC(=O)CC2)c1
CCO.COc1cccc(C2(C#N)CCC3(CC2)OCCO3)c1
BrBr.COc1cccc(C2(C(N)=O)CCC(=O)CC2)c1
COc1cccc(C23CCC(=O)C(C2)NC3=O)c1.NN
COc1cccc(C23CCC(=NN)C(C2)NC3=O)c1
CI.COc1cccc(C23CCCC(C2)NC3=O)c1
CN.COC(=O)C1(c2cccc(OC)c2)CCCC(=O)C1
CN.COC(=O)C1(c2cccc(OC)c2)CCCC(=O)C1
CI.COc1cccc(C23CCCC(C2)N(C)C3=O)c1
CCI.COc1cccc(C23CCCC(C2)N(C)C3=O)c1
CI.COc1cccc(C23CCCC(C2)N(Cc2ccccc2)C3=O)c1
COc1cccc(C23CCCC(C2)N(Cc2ccccc2)C3C)c1
COc1cccc(C23CCCC(C2)N(C)C3)c1
COc1cccc(C23CCCC(C2)N(C)C3C)c1
CCCCCC(=O)Cl.Oc1cccc(C23CCCC(C2)NC3)c1
O=C(Cl)C1CCC1.Oc1cccc(C23CCCC(C2)NC3)c1
O=C1c2ccccc2CC1Br.O=Cc1ccc(Cl)cc1
O=C1C(=Cc2ccncc2)CCc2ccccc21.OO
NN.O=C1c2ccccc2CCC12OC2c1ccncc1
Cc1ccc(C(=O)Oc2ccccc2)cc1.O=C1CCc2ccccc21
Cc1ccc(C(=O)C2Cc3ccccc3C2=O)cc1.NN
O=C1CCCc2ccccc21.O=Cc1ccncc1
c1ccc2c(c1)CCCc1c-2n[nH]c1-c1ccncc1
COc1cc(OC)cc(C(C)CCCc2ccc(F)cc2)c1
COc1cc(OC)cc(C(C)(O)C(C)CCc2ccc(F)cc2)c1
C=CC(=O)O.Nc1ccc(Cl)c(C(F)(F)F)c1
CC(CCCc1ccc(F)cc1)C1=CC(O)(O)C2=C3CNCCC3C(C)(C)OC2=C1.CC(Cl)=CCCl
BrCC1CC1.CC(CCCc1ccc(F)cc1)C1=CC(O)(O)C2=C3CNCCC3C(C)(C)OC2=C1
C#CCN1CCC2C(=C3C(=CC(C(C)CCCc4ccc(F)cc4)=CC3(O)O)OC2(C)C)C1
CC(CCCc1ccc(F)cc1)C1=CC(O)(O)C2=C3CNCCC3C(C)(C)OC2=C1.COc1cc(C=CCCl)cc(OC)c1OC
CC(CCCc1ccc(F)cc1)C1=CC(O)(O)C2=C3CNCCC3C(C)(C)OC2=C1.O=C(Cl)C1CCC1
C=C(C)C=C(C)OC(C)=O.CC(C)=CCO
CC(C)=CCO.CCOC(C)(C)CC(C)(OCC)OCC
C=C(C)CC(C)(OCCC)OCCC.CC(C)=CCO
CC(=O)OC(C)=O.O=C(O)c1cc(Cl)ccc1O
CC(=O)Oc1ccccc1C(=O)Cl.N#CCC#N
N#Cc1c(N)oc2ccccc2c1=O.O=S(=O)(O)O
CC(=O)Oc1ccc(Cl)cc1C(=O)Cl.N#CCC#N
COc1cccc(C(=O)Cl)c1OC(C)=O.N#CCC#N
CC(C)(C)C(=O)CBr.CC(C)(C)S
C1CCNC1.CNC(=O)C(C(Br)=NO)C(C)(C)C
CC(C)(C)C(=O)CBr.NO
CC(C)(C)C(CBr)=NO.O=N[O-]
CNC(=O)C(C(O)=NO)C(C)(C)C.CS(=O)(=O)Cl
Cc1ccc(S(=O)(=O)O)cc1.O=C(O)CCCCC1CCCC1=O
Cc1ccc(S(=O)(=O)O)cc1.O=C(O)CCCC1CCCC1=O
CC(=O)OC(C)=O.CCOC(=O)CCCCCCC1CCCC1=O
CC(=O)OC(C)=O.CCOC(=O)CCCC1CCCC1=O
CC(=O)OC(C)=O.CCOC(=O)CCCCC1CCCC1=O
Cc1ccc(S(=O)(=O)O)cc1.O=C(O)CCCCCC1=CCCC1=O
CC(=O)OCCCCCC1CCCC1=O.O=C1CCCC1CCCCCO
CCCCCC(CC[C@H]1CCC(=O)[C@@H]1CCCCCCC(=O)OCC)OC(C)(C)C
CCCCCC(O)CC[C@H]1CCC(=O)[C@@H]1CCCCCCC(=O)OCC
CCCCC[C@@H](CC[C@H]1CCC(=O)[C@@H]1CCCCCCC(=O)OC)OC(C)=O
CCCCCC(O)CC[C@H]1CCC(=O)[C@@H]1CCCCCCC(=O)OCC.OCCO
CCCCCC(O)CC[C@H]1CC2OCCOC2[C@@H]1CCCCCCC(=O)OCC
CCCCCC(=O)CC[C@H]1CC2OCCOC2[C@@H]1CCCCCCC(=O)OCC.CI
CCCCCC(C)(O)CC[C@H]1CC2OCCOC2[C@@H]1CCCCCCC(=O)OCC
CCCCC[C@H](O)CC[C@H]1CCC2(OCCO2)[C@@H]1CCCCCCC(=O)OC
CCCCCC(C)(O)CC[C@H]1CCC2(OCCO2)[C@@H]1CCCCCCC(=O)OC
CCCCC[C@@H](CC[C@H]1CCC(=O)[C@@H]1CCCCCCC(=O)OC)OC(C)=O.Cc1ccccc1S(=O)(=O)O.OCc1ccccc1
CCCCCC(CCI)OC(C)(C)C.CCOC(=O)CCCCCCC1=CCCC1=O
C=C(C)C.CCCC(O)CCI
CCCCCC(O)CC[C@H]1CCC(=O)[C@@H]1CCCCCCC(=O)OCC.CS(=O)(=O)Cl
CCCCCC(CC[C@H]1CCC(=O)[C@@H]1CCCCCCC(=O)OCC)OS(C)(=O)=O.[N-]=[N+]=[N-]
CCCCCC(CC[C@H]1CCC(=O)[C@@H]1CCCCCCC(=O)OCC)OS(C)(=O)=O.[Cl-]
CCCCCC(CC[C@H]1CCC(=O)[C@@H]1CCCCCCC(=O)OCC)OS(C)(=O)=O.N#C[S-]
CC(C)=O.CCCCCC(CC[C@H]1CCC(=O)[C@@H]1CCCCCCC(=O)OCC)OS(C)(=O)=O.O=C([O-])Cc1cccs1
CCCCCC(CC[C@H]1CCC(=O)[C@@H]1CCCCCCC(=O)OCC)SC(C)=O
CCCCCC(O)CC[C@H]1CCC(=O)[C@@H]1CCCCCCC(=O)O
CCCCCC(O)CC[C@H]1CC[C@@H](O)[C@@H]1CCCCCCC(=O)OCC
Cc1ccc(C)c(O)c1C.O=[N+]([O-])O
Cc1cc(Cl)c(C)c(C)c1O.O=[Cr](=O)(O)O
Cc1cc(Cl)c(C)c(C)c1O.O=[N+]([O-])O
Cc1ccc(C)c(O)c1C.O=[N+]([O-])O
Cc1ccc(C)c(O)c1C.O=[N+]([O-])O
COC(=O)CCCCCCC1=C(C=Cc2ccccc2)C(O)CC1=O.[O-][I+3]([O-])([O-])[O-]
CC(=O)C=Cc1ccccc1.O=[Se](O)O
O=C(O)CCCCCCCC(=O)CC(O)C(=O)C=Cc1ccccc1
O=C(O)CCCCCCC1=C(C=Cc2ccccc2)C(O)CC1=O.[O-][I+3]([O-])([O-])[O-]
COC(=O)CCCCCCC1=C(C=Cc2ccccc2)C(O)CC1=O.[O-][I+3]([O-])([O-])[O-]
O=C(O)CCC1CC(c2ccccc2)CCC1=O
O=C1CCC2(CCCc3ccccc32)CC1
O=C1CCC2(CC1)Cc1ccccc1C2
O=C1CCC2(CC1)Cc1ccccc1C2.O=[N+]([O-])O
O=C1CCC2(CC1)CC(=O)c1ccccc1C2
CN(C)C=O.O=C1CCC2(CC1)Cc1ccccc1C2.[N-]=[N+]=[N-]
N#CC1(c2ccccc2)CCC(=O)CC1
CCOC(=O)CCC1CC(c2ccccc2)CCC1O
O=C1CCC2(CC1)CCC(=O)c1ccccc12
COC1=Cc2ccccc2C2(CCC(=O)CC2)C1
COc1ccc2c(c1)CC1(CCC(=O)CC1)C2=O.Cc1ccc(S(=O)(=O)O)cc1.OCCO
COc1ccc2c(c1)CC1(CCC(=O)CC1)C2=O.Cc1ccc(S(=O)(=O)O)cc1.OCCO
COc1ccc2c(c1)CC1(CCC(=O)CC1)C2=O.OCCO
O=C1CCC2(CC1)Cc1ccccc1C21OCCO1.OCCO
Cc1ccc2c(c1)CC1(CCC3(CC1)OCCO3)C2
CC(=O)OC(C)=O.ON=C1CCC2(CC1)Cc1ccccc1C2
CC(=O)NC1c2ccccc2CC12CCC(O)CC2.CS(=O)(=O)Cl
COC(=O)C1(Cc2cccc(OC)c2)CCC2(CC1)OCCO2
OCC1(Cc2ccccc2)CCC2(CC1)OCCO2.[C-]#N
CCOc1ccc2c(c1)CC1(CCC(=O)CC1)C2=O.O=C1CCC2(CC1)CCc1ccccc1C2
ICCCCCI.NC1CCC2(CCc3ccccc3C2)CC1
CCOC(=O)Cl.NC1CCC2(CCc3ccccc3C2)CC1
CCOC(=O)C1=CCCCCCCCCCC1
C=CC(C)(O)CCOC(C)C.CC(=O)O
CCOC(=O)C(CCCCCCOC(C)C)C(C)=O
BrCCCCCCBr.CC(C)O
BrC1CC1.CC(=O)CCOC(C)C
CCOC(=O)C(C)(C(=O)[O-])c1ccc(-c2ccc(F)cc2F)cc1
Nc1ccc(F)cc1F.c1ccccc1
CCOC(=O)C(C)(C(=O)[O-])c1ccc(-c2ccc(F)cc2)c(F)c1
CC(=O)c1ccc(Br)c([N+](=O)[O-])c1.Fc1ccc(I)cc1
CC(C(=O)O)c1ccc(-c2ccc(F)cc2F)cc1.CO
CC(C(=O)O)c1ccc(-c2ccc(F)cc2)c(F)c1.CCO
CC(C=O)c1ccc(-c2ccc(F)cc2)c(Br)c1.[OH-]
C#C.CCCCC(C)(C)C=O
CCCCC(C)(C)C(C)=O.CCCCC(C)(C)C=O
C#CCCCCl.C=CC(C)=O
CCCCC(C)(C)C=O.CC[Mg]Br
C#CC(O)C(C)(C)CCCC.C1CCOCC1
CC[O-].CSc1ccccc1O
CSc1ccccc1OCCO.O=S(Cl)Cl
CC[O-].CSc1ccccc1Cl
Clc1ccccn1.N#CCc1cccs1
Clc1nccs1.N#CCc1ccc(Cl)cc1
CC(C#N)(c1ccccc1)c1ccccn1.S
N#CC(c1ccccc1)c1ccccn1.NCCN
N#CC(c1ccc(Cl)cc1)c1nccs1.NCCN
CC(C(N)=S)(c1ccccc1)c1ccccn1.NCCN
CC(=O)OC(C)=O.OC(C1=NCCN1)(c1ccccc1)c1ccccn1
CN1CCN=C1C(c1ccccc1)c1ccccn1.CS(C)=O
CC(C)(C)C(=O)CSC(F)(F)F.NO
O.ON=C1CC2CC1c1ccccc12
CCC(C)(C)c1ccc(O)c(C(C)(C)CC)c1.CN(C)C=O.[OH-]
O=C(O)c1ccccc1O
COC1CC(N)CCC1C
CCOc1cc(N)ccc1C
COC1CC(N=C=O)CCC1C.NS(=O)(=O)c1ccccc1
CCOC(=O)N(C)S(=O)(=O)c1ccccc1.NC1CCC(Cl)CC1
NC(=O)NS(=O)(=O)c1ccccc1.NC1CCCCC1Cl
O=C(NC1CCC(Cl)CC1)N(c1ccccc1)c1ccccc1
CC(=O)NCCc1ccc(S(=O)(=O)NC(=O)NC2CCC(Cl)CC2)cc1
CC1CCC(N)C(C)C1.NC(N)=O
CC1(C)CCC(NC(N)=S)CC1.NS(=O)(=O)c1ccccc1
CCC1(CC)CCC(N=C=O)CC1.NS(=O)(=O)c1ccccc1
COC(=O)CC(C)=O.COC(OC)C(C)=CCCl.C[O-]
C=CCCCCCCCCCC.O
CCCCCCCCCl.O=P(Cl)(Cl)Cl
O=C1C=CC(=O)C2C1C1(Cl)C(Cl)=C(Cl)C2(Cl)C1(Cl)Cl
CCCCCCC[S-].CCOC(=O)CCCCCCC1=CCCC1=O
CCCS.CCOC(=O)CCCCCCC1=CCCC1=O
CCCCCC(C)(O)CSC1CCC2(OCCO2)C1CCCCCCC(=O)OC(C)(C)C
CC=[N+]=[N-].CCCCCCCSC1CCC(=O)C1CCCCCCC(=O)O
Cc1ccc(C(C)(O)CSC2C(O)CC(=O)C2CCCCCCC(=O)O)cc1
CCOC(=O)C1CCCC1=O.Cc1ccccc1.O=C(O)CCCCCCBr
CCOC(=O)CCCCCCC1(C(=O)OCC)CCCC1=O
CCCC(=O)CS(=O)(=O)C(F)(F)F.C[Mg]Cl
CCOC(=O)CC(C)(C)CCCCCl.[I-]
CC(C)(CCCCC1CCCC1=O)CC(=O)O.CCO
CC(=O)OC(C)=O.CCOC(=O)CC(C)(C)CCCCC1CCCC1=O
Cc1ccc(S(=O)(=O)O)cc1.O=C(O)COCCCCC1=CCCC1=O
CC(C)(CCCCCl)CC(=O)O.CN(C)C=O.ClC(Cl)Cl
CCOC(=O)CC(C)(C)CCCCC1=C(OC(C)=O)CCC1
O=C(O)CCCCCCC1=CCCC1=O.O=C1CCC(=O)N1Br
CC(C)=O.O=C(O)CCCCCCC1=CC(Br)CC1=O
C1=COCCC1.Cc1ccc(S(=O)(=O)O)cc1.O=C(O)CCCCCCC1=CC(O)CC1=O.O=C([O-])O
CC(CCCCCC1=CCCC1=O)C(=O)O.CCO
Cc1ccc(S(=O)(=O)O)cc1.O=C(O)CCCCCCC1CCCCC1=O
CC(=O)OC(C)=O.CCOC(=O)CCCC1CCCCC1=O
CC(=O)OC(C)=O.CCOC(=O)CCCCCCCC1CCCCC1=O
BrC(c1ccccc1)(c1ccccc1)c1ccccc1.C#CC(O)CCCCC
C#CCCC.O=CCCCl
CCCC#CC(O)CCCl.[I-]
C=C(C)C.CCCC#CC(O)CCI
C#C.CCCCCC(=O)Cl.[Cl-]
CCCCCC(=O)/C=C/Cl.[I-]
CCCCCC(=O)/C=C/Cl.[Br-]
CCCCCC(=O)/C=C/I
BrC(c1ccccc1)(c1ccccc1)c1ccccc1.CCCCCC(O)/C=C/I
CC(=O)OC(C)=O.COCCC1CCCC1=O
COCCC1=C(OC(C)=O)CCC1
O=C(O)CCCC[P+](c1ccccc1)(c1ccccc1)c1ccccc1.O=CCC1=CCCC1=O
CCCCCC(=O)/C=C/I
CCCCCC(O)/C=C/I.COc1ccc(CC(Cl)(c2ccccc2)c2ccccc2)cc1
CCCCCC(/C=C/I)OC(c1ccccc1)(c1ccccc1)c1ccccc1.[Li]CCCC
CCCCCC(/C=C/I)OC(Cc1ccc(OC)cc1)(c1ccccc1)c1ccccc1.[Li]CCCC
BrCCBr.CCCCCC(=O)Br
C#CC(O)C(C)(C)CCCC.C1=COCCC1
C#CC(OC1CCCCO1)C(C)(C)CCCC.II
BrC(c1ccccc1)(c1ccccc1)c1ccccc1.CCCCC(C)(C)C(O)/C=C/I
C#CC(O)CC(C)(C)CCC.C1=COCCC1
C#CC(CC(C)(C)CCC)OC1CCCCO1.II
BrC(c1ccccc1)(c1ccccc1)c1ccccc1.CCCC(C)(C)CC(O)/C=C/I
O=C(O)CCCC/C=C\C1C(=O)C=CC1O.[OH-]
O=C(O)CCCC/C=C\C1C=CCC1O
BrBr.C#CC(OC1CCCCO1)C(C)(C)CCCC
CCCCC(C)(C)C(/C=C/Br)OC1CCCCO1
BrC(c1ccccc1)(c1ccccc1)c1ccccc1.CCCCC(C)(C)C(O)/C=C/Br
C#CC(CC(C)(C)CCC)OC1CCCCO1.[Br-]
BrC(c1ccccc1)(c1ccccc1)c1ccccc1.CCCC(C)(C)CC(O)/C=C/Br
C#CC(CCCCC)OC(c1ccccc1)(c1ccccc1)c1ccccc1.II
BrC(c1ccccc1)(c1ccccc1)c1ccccc1.C#CC(O)C/C=C\CC
C#CC(CCCCCCC)OC(c1ccccc1)(c1ccccc1)c1ccccc1.[Br-]
BrBr.C#CC(CCCCCC)OC(c1ccccc1)(c1ccccc1)c1ccccc1
CC(C)=O.O=C(O)CCCCCCCCC1=CC(Br)CC1=O
CC(=O)O.CCOC(=O)CCCCCCC1=CC(Br)CC1=O
C1=COCCC1.CCOC(=O)CCCCCCC1=CC(O)CC1=O
C#CC(O)CCCCC.[Li]CCCC
CC(C)(C)c1ccccc1O.O=S(=O)(O)c1cccc(S(=O)(=O)O)c1
BrBr.Cc1ccc(C)cc1
CC(C)(C)c1ccccc1
C=C.CC(=O)O.CC(=O)[O-].CC(C)(C)c1ccccc1
CC1=C(/C=C/C(C)=C/C=C/C(C)=C/C#C/C=C(C)/C=C/C=C(C)/C=C/C2=C(C)CCCC2(C)C)C(C)(C)CCC1
COCCO[Ca]OCCOC.O=S(=O)(O)O.[Na]c1ccccc1
CCOCCO.[Ba+2]
C1CO1.CCCC1OCCO1.O=C(O)c1ccc(C(=O)O)cc1
Cc1cc(=O)nc(N)[nH]1.O=C1CCC(=O)N1I
COC1CCNCC1.NS(=O)(=O)c1ccc(S(=O)(=O)Cl)cc1Cl
COC1CCNCC1.O=[N+]([O-])c1ccc(S(=O)(=O)Cl)c(C(F)(F)F)c1
CC(C)n1nc(O)nc1Cl.CS
CC(C)=O.O=C([O-])[O-].Sc1ncnn1-c1ccccc1
CC(=O)OO.CSc1nc(O)nn1-c1ccccc1
CC(C)n1cnc(O)n1.ClCl
ClCl.Oc1ncn(-c2ccccc2)n1
ClCl.Oc1ncn(-c2ccccc2)n1
CCn1cnc(O)n1.ClCl
CC(C)Cn1cnc(O)n1.ClCl
CC(C)n1nc(O)nc1Cl.[F-]
C1COCCN1.CO.NC(=S)C(c1ccccc1)c1ccccn1
CC(C)N(CCOc1cccc2[nH]c(=O)c3ccccc3c12)C(C)C.ClP(Cl)(Cl)(Cl)Cl
CCOc1cccc(NCCSCc2[nH]cnc2C)n1
CSC1=NCCS(=O)(=O)N1.Cc1nc[nH]c1CSCCN
CCO.Cc1[nH]c(=S)[nH]c(=O)c1Cc1ccccc1
CCOc1cc(NCCSCc2[nH]cnc2C)nc2ccccc12
NS(=O)(=O)c1ccccc1.O=C(Cl)N(c1ccccc1)c1ccccc1
NC(=O)NN=C1CCCCCCC1.NC1CCCC1
O=C(NC1CCCC1)NC1CCCC1
CC(=O)C(=NNc1ccccc1)C(C)=O.ClC(Cl)Cl
CC(=O)CC(C)=O.Nc1cccc(C(F)(F)F)c1.O=N[O-]
CCOC(=O)C1=C(CC)NC(C)=C(C(=O)OC)C1c1cccc([N+](=O)[O-])c1
COC(=O)c1ccc(Cl)c(Cl)c1.NNc1ccccc1
NNc1cc(Cl)ccc1Cl.O=C(OC(=O)c1ccccc1)c1ccccc1
CCOC(=O)c1ccc(F)cc1.NNc1ccccc1
NNc1ccc(Br)cc1.O=C(Cl)c1ccc(Cl)cc1
CC(C)c1ccc(C(=O)Cl)cc1.NNc1ccccc1
Cc1ccccc1NN.O=C(OC(=O)c1ccccc1)c1ccccc1
NNc1ccccc1.O=C(Cl)c1ccc(I)cc1
O=[N+]([O-])c1ccc(C(Cl)=NN(c2ccccc2)P(=O)(Cl)Cl)cc1
ClC(Cl)(Cl)Cl.NN(C(=O)c1ccccc1)c1cc(Cl)ccc1Cl.Oc1ccccc1
Cl.ClC(Cl)(Cl)Cl.NN(C(=O)c1ccc(Cl)cc1)c1ccc(Br)cc1.Oc1ccccc1
O=C=O.c1ccc2ncccc2c1
CC(=O)OCC1=CS[C@@H]2C(NC(=O)Cc3ccccc3)C(=O)N2C1C(=O)O.COc1ccccc1
CC(=O)OCC1=CS[C@@H]2C(NC(=O)Cc3ccccc3)C(=O)N2C1C(=O)O.COc1cccc2ccccc12
CC(=O)OCC1=CS[C@@H]2C(NC(=O)Cc3ccccc3)C(=O)N2C1C(=O)O.Oc1ccccc1
CC(=O)OCC1=CS[C@@H]2C(NC(=O)Cc3ccccc3)C(=O)N2C1C(=O)O.CCOC(C)=O
CC(=O)OCC1=CS[C@@H]2C(NC(=O)Cc3ccccc3)C(=O)N2C1C(=O)O.O=C(O)C(F)(F)F
COc1ccccc1.O=C(Cc1ccccc1)NC1C(=O)N2C(C(=O)O)C(CO)=CS[C@H]12
CC(=O)OCC1=CS[C@@H]2C(NC(=O)Cc3ccccc3)C(=O)N2C1C(=O)O.Oc1cccc(O)c1
CC(=O)OCC1=CS[C@@H]2C(NC(=O)Cc3ccccc3)C(=O)N2C1C(=O)O.Oc1cc(O)cc(O)c1
CC(=O)OCC1=CS[C@@H]2C(NC(=O)Cc3ccccc3)C(=O)N2C1C(=O)O.Oc1ccccc1O
CC(=O)OCC1=CS[C@@H]2C(NC(=O)Cc3ccccc3)C(=O)N2C1C(=O)O.c1ccsc1
CC(=O)OCC1=CS[C@@H]2C(NC(=O)Cc3ccccc3)C(=O)N2C1C(=O)O.c1ccoc1
CC(=O)OCC1=CS[C@@H]2C(NC(=O)Cc3ccccc3)C(=O)N2C1C(=O)O.Cn1ccc2ccccc21
CC(=O)OCC1=C(N)S[C@@H]2[C@H](C(=O)Cc3ccccc3)C(=O)N2C1C(=O)O.COc1ccccc1O
CC(=O)OCC1=C(N)S[C@@H]2[C@H](C(=O)Cc3ccccc3)C(=O)N2C1C(=O)O.Cc1ccccc1.O=C(O)C(F)(F)F
CC(=O)OCC1=C(N)S[C@@H]2[C@H](C(=O)Cc3ccccc3)C(=O)N2C1C(=O)O.CSc1ccccc1
CC(=O)OCC1=C(C(=O)O)N2C(=O)[C@@H](NC=O)[C@H]2SC1.CC(=O)OCC1=CS[C@@H]2[C@H](NC=O)C(=O)N2C1C(=O)O
COc1ccc(CC2=CS[C@@H]3C(NC(=O)Cc4ccccc4)C(=O)N3C2C(=O)O)cc1.[N-]=[N+]=C(c1ccccc1)c1ccccc1
COc1ccc(CC2=CS[C@@H]3[C@H](NC(=O)Cc4ccccc4)C(=O)N3C2C(=O)O)c2ccccc12.OCC(Cl)(Cl)Cl
NC1=C(Cc2ccc(C(=O)OC(c3ccccc3)c3ccccc3)o2)C(C(=O)OC(c2ccccc2)c2ccccc2)N2C(=O)[C@@H](C(=O)Cc3ccccc3)[C@H]2S1
CCOC(C)=O.COC(=O)c1ccc(CC2=C(N)S[C@@H]3[C@H](C(=O)Cc4ccccc4)C(=O)N3C2C(=O)O)o1
NC1=C(Cc2cccs2)C(C(=O)OC(c2ccccc2)c2ccccc2)N2C(=O)[C@@H](C(=O)Cc3ccccc3)[C@H]2S1
COc1cc(CC2=C(N)S[C@@H]3C(C(=O)Cc4ccccc4)C(=O)N3C2C(=O)OC(c2ccccc2)c2ccccc2)ccc1O
NC1=C(Cc2ccc(O)cc2)C(C(=O)OC(c2ccccc2)c2ccccc2)N2C(=O)[C@@H](C(=O)Cc3ccccc3)[C@H]2S1.O=C(OO)c1cccc(Cl)c1
O=C(Cc1ccccc1)N[C@@H]1C(=O)N2C(C(=O)O)C(Cc3cc(F)ccc3O)=CS[C@H]12.O=C(OO)c1cccc(Cl)c1
O=C(Cc1ccccc1)N[C@@H]1C(=O)N2C(C(=O)OC(c3ccccc3)c3ccccc3)=C(Cc3ccc(C(=O)OC(c4ccccc4)c4ccccc4)o3)CS(=O)[C@H]12
COc1ccc(CC2=C(C(=O)OCC(Cl)(Cl)Cl)N3C(=O)[C@@H](C(=O)Cc4ccccc4)[C@H]3S(=O)C2N)c2ccccc12
O=C(Cc1ccccc1)N[C@@H]1C(=O)N2C(C(=O)O)=C(Cc3ccc(C(=O)O)o3)CS(=O)[C@H]12
COC(=O)c1ccc(CC2=C(C(=O)O)N3C(=O)[C@@H](NC(=O)Cc4ccccc4)[C@H]3SC2)o1
CCCCN(CCCC)CCCC.COC(=O)c1ccc(CC2=C(C(=O)O)N3C(=O)C(N)[C@H]3SC2)o1.O=C=NCCCl
CNCC[P+](c1ccccc1)(c1ccccc1)c1ccccc1.O=C(c1ccc(-c2ccccc2)cc1)c1ccc(-c2ccccc2)cc1
O=C(Cl)c1ccc(Cl)cc1.c1ccc2c(c1)Cc1ccccc1-2
Clc1ccc(-c2ccccc2)cc1.O=C(Cl)c1ccc(I)cc1
O=C(Cl)c1ccc(-c2ccc(Cl)cc2)cc1
CC#N.O=C(c1ccc(-c2ccccc2)cc1)c1ccc(-c2ccccc2)cc1
CC(=O)OC(C)=O.NCC=Cc1ccc(-c2ccccc2)cc1
CC(=O)OC(C)=O.NCC=C(c1ccc(-c2ccccc2)cc1)c1ccc(-c2ccccc2)cc1
CCOC(C)=O.Nc1ccc(O)c(Cl)c1
CC(C)OC(=O)Cl.Nc1ccc(O)c(Cl)c1
COC(=O)N=C(N)OC.O=C=Nc1ccc(Cl)cc1
CC(=O)c1ccc(O)c(Cl)c1.O=[N+]([O-])[O-]
CC(=O)c1cc(Cl)c(O)c(Cl)c1.CCO.ClC(Cl)Cl
CC(=O)c1cc(Cl)c(O)c([N+](=O)[O-])c1.CN=C=O
CC(=O)c1cc([N+](=O)[O-])c(O)c([N+](=O)[O-])c1.Cc1ccc(S(=O)(=O)Cl)cc1
CC(=O)c1cc([N+](=O)[O-])c(Cl)c([N+](=O)[O-])c1.c1ccccc1
CC(=O)Cl.[N-]=[N+]=Nc1cccc2cccc(N)c12
O=C(OC(=O)C(F)(F)F)C(F)(F)F.[N-]=[N+]=Nc1cccc2cccc(N)c12
O=S(=O)(O)O.[N-]=[N+]=Nc1cccc2cccc(N)c12
CC(=O)c1cccc(N)c1.CCC(C)(C)c1ccc(OCC(=O)Cl)c(C(C)(C)CC)c1
CCCCOCCOC(C)O.c1ccc(OP(Oc2ccccc2)Oc2ccccc2)cc1
COCCO[Si](CCCNCCN)(OCCOC)OCCOC
FC(F)(F)C1(F)OC1(F)F.N#CC(F)(C(=O)F)C(F)(F)F.N#CC(F)(C(F)(F)F)C(F)(F)OC(F)(C(=O)F)C(F)(F)F.[F-]
N#CC(F)(C(F)(F)F)C(F)(F)OC(F)(C(F)(F)F)C(F)(F)OC(F)(C(=O)F)C(F)(F)F
N[C@@H](Cc1ccccc1)C(=O)O.O=CN[C@H]1CC(=O)OC1=O
CO.N[C@@H](CC(=O)O)C(=O)N[C@@H](Cc1ccccc1)C(=O)O
CO.O=CN[C@@H](CC(=O)O)C(=O)N[C@@H](Cc1ccccc1)C(=O)O
CCOC(=O)CN.O=CN[C@@H](Cc1ccccc1)C(=O)O
O=C(N[C@@H](Cc1ccccc1)C(=O)O)OCc1ccccc1.O=[N+]([O-])c1ccc(O)cc1
CCOC(=O)CN.O=C(N[C@@H](Cc1ccccc1)C(=O)O)OCc1ccccc1
Nc1ccccc1N.O=C(CC(=S)S)c1ccccc1
CCCNCCC.O=[SH]1(c2ccccc2)NC(CCl)=Nc2ccc(Cl)cc21
CN(C)S(=O)(=O)c1ccc2[nH]c(=O)oc(=O)c2c1.COC(=O)N1CCNCC1
CN(C)C(=N)S.NCC(=O)O
O.O=C(c1ccccc1)c1ccc([N+](=O)[O-])cc1.[C-]#N
O.O=C(c1ccc([N+](=O)[O-])cc1)c1cccs1.[C-]#N
O.O=[N+]([O-])c1ccccc1C(F)(F)F.[C-]#N
CCOC(=O)C[N+](=O)[O-].CSC1=NCCCS1
CCOC(=O)C(=C1NCCCS1)[N+](=O)[O-]
BrBr.O=[N+]([O-])C=C1NCCCS1
CNC.O=Cc1ccccn1.[C-]#N
C1COCCN1.C=O.CN(C)C(C(N)=S)c1ccccn1
C1COCCN1.C=O.NC(=S)C(c1ccccn1)N1CCOCC1
CNC.O=Cc1ncccn1.[C-]#N
C1CCNC1.C=O.NC(=S)C(CN1CCOCC1)c1ccccn1
CC(=O)[C@H]1CC[C@H]2[C@@H]3CCC4=CC(=O)CC[C@]4(C)[C@H]3[C@H](O)C[C@]12C.CCN(CC)C(F)(F)C(F)Cl
CC(=O)OC(C)=O.CCC(=O)O[C@]1(C(=O)CO)[C@@H](C)C[C@H]2[C@@H]3CCC4=CC(=O)C=C[C@]4(C)[C@H]3[C@@H](Cl)C[C@@]21C
CCC(=O)Cl.CCC(=O)O[C@]1(C(=O)CO)[C@@H](C)C[C@H]2[C@@H]3CCC4=CC(=O)C=C[C@]4(C)[C@H]3[C@@H](Cl)C[C@@]21C
CCC(=O)O[C@]1(C(=O)CO)[C@@H](C)C[C@H]2[C@@H]3CCC4=CC(=O)C=C[C@]4(C)[C@H]3[C@@H](Cl)C[C@@]21C.CCCC(=O)OC(=O)CCC
COC(OC)(OC)C(C)C.C[C@H]1C[C@H]2[C@@H]3CCC4=CC(=O)C=C[C@]4(C)[C@H]3[C@@H](Cl)C[C@]2(C)[C@@]1(O)C(=O)CO
CC(=O)OC(C)=O.CC(C)C(=O)O[C@]1(C(=O)CO)[C@@H](C)C[C@H]2[C@@H]3CCC4=CC(=O)C=C[C@]4(C)[C@H]3[C@@H](Cl)C[C@@]21C
Nc1cccc(C(F)(F)F)c1
NC1CCCC(C(F)(F)F)C1.O=C(Cl)Cl
CCc1ccc(N)cc1.O=N[O-]
CCOC=CC(=O)CC(=O)OCC.Cc1cc(N)on1
CCOC(=O)CC(=O)C=CNc1cc(C)no1.c1ccc(Oc2ccccc2)cc1
CC(C)=CCBr.Oc1ccccc1
CC(C)=CCOc1ccccc1.CCCCCON=O.Cl
CC(C)(N)C(COc1ccccc1)=NO.Nc1nc(O)c([N+](=O)[O-])c(Cl)n1
CC(C)(N)C(COc1ccccc1)=NO.Nc1nc(O)c([N+](=O)[O-])c(Cl)n1
CC(C)=CCBr.Cc1ccc(O)cc1
CC(=O)OC(C)=O.COc1cc2c(cc1O)CN1CCc3cc(OC)c(OC)cc3C1C2
COc1cc(C(=O)Cl)cc(OC)c1OC.COc1cc2c(cc1O)CN1CCc3cc(OC)c(OC)cc3C1C2
COc1cc2c(cc1O)CN1CCc3cc(OC)c(OC)cc3C1C2.COc1ccc(C=CC(=O)Cl)cc1OC
COc1cc(C=CC(=O)Cl)cc(OC)c1OC.COc1cc2c(cc1O)CN1CCc3cc(OC)c(OC)cc3C1C2
CC(=O)OC(C)=O.Cc1c2ccncc2c(C)c2c1[nH]c1ccc(O)cc12
CCCCn1c2ccc(OC)cc2c2c(C)c3cnccc3c(C)c21
COC(=O)CBr.O=C1CN=C(c2ccccc2)c2cc(Cl)ccc2N1
COC(=O)CBr.O=C1CN=C(c2c(F)cccc2F)c2cc(Cl)ccc2N1
COC(=O)C(C)(C)Br.O=C1CN=C(c2ccccc2)c2cc(Cl)ccc2N1
CCCOC(=O)CBr.O=C1CN=C(c2ccccc2Cl)c2cc([N+](=O)[O-])ccc2N1
CC1N=C(c2cccc(F)c2)c2cccc(Br)c2NC1=O.COC(=O)C(C)[CH2+]1CC2CCC1(C)C2(C)C
COC(=O)CBr.O=C1CN=C(c2ccccn2)c2cc(Br)ccc2N1
CCCC(Br)C(=O)OC.O=C1CN=C(c2ccccn2)c2cc(Br)ccc2N1
COC(=O)CN1C(=O)CN=C(c2ccccc2)c2cc(Cl)ccc21.S=P12SP3(=S)SP(=S)(S1)SP(=S)(S2)S3
COC(=O)CN1C(=O)CN=C(c2c(F)cccc2F)c2cc(Cl)ccc21.S=P12SP3(=S)SP(=S)(S1)SP(=S)(S2)S3
CCOC(=O)CN1C(=O)CN=C(c2ccccc2)c2cc(C(F)(F)F)ccc21.S=P12SP3(=S)SP(=S)(S1)SP(=S)(S2)S3
COC(=O)C(C)(C)N1C(=O)CN=C(c2ccccc2)c2cc(Cl)ccc21.S=P12SP3(=S)SP(=S)(S1)SP(=S)(S2)S3
CCCOC(=O)CN1C(=O)CN=C(c2ccccc2Cl)c2cc([N+](=O)[O-])ccc21.S=P12SP3(=S)SP(=S)(S1)SP(=S)(S2)S3
COC(=O)C(C)N1C(=O)C(C)N=C(c2ccccc2F)c2cc(Br)ccc21.S=P12SP3(=S)SP(=S)(S1)SP(=S)(S2)S3
CCC1N=C(c2ccccc2Cl)c2cc(F)ccc2N(C(C)(C)C(=O)OC)C1=O.S=P12SP3(=S)SP(=S)(S1)SP(=S)(S2)S3
COC(=O)CN1C(=O)CN=C(c2ccccn2)c2cc(Br)ccc21.S=P12SP3(=S)SP(=S)(S1)SP(=S)(S2)S3
CCCC(C(=O)OC)N1C(=O)CN=C(c2ccccn2)c2cc(Br)ccc21.S=P12SP3(=S)SP(=S)(S1)SP(=S)(S2)S3
O=C1c2ccccc2C(=O)c2c(-c3ccccc3)noc21
O=C1c2ccccc2C(=O)c2c(-c3ccccc3)noc21
O=C1C(=O)c2c(-c3ccccc3)noc2-c2ccccc21
CNC.O=C1c2ccccc2C(=O)c2c(-c3ccccc3)noc21
CNC.O=C1C(=O)c2c(-c3ccccc3)noc2-c2ccccc21
O=C(CCC(F)N1CCN(C(F)(F)F)CC1)c1ccccc1.O=C(CCC(F)N1CCN(Cc2ccc(F)cc2)CC1)c1ccccc1
CC(Cc1cc2cc(F)ccc2[nH]1)C(=O)O.CCN(CC)CC.CCOC(=O)Cl.c1ccc(N2CCNCC2)cc1
CC(=O)CCCC(=O)N1CCN(c2ccccc2)CC1.NNc1ccccc1
Cc1cc2ccccc2[nH]1.O=C(CCCl)N1CCN(c2ccccc2)CC1
COc1ncccc1CCl.NCCc1ccncc1.O=C([O-])[O-]
Cc1ccc(N=C=S)c(C)c1.NCCCO
CC(C)N=C=NC(C)C.N=c1ccccn1CCc1ccccc1Br
C(=NC1CCCCC1)=NC1CCCCC1.N=c1ccccn1CCc1ccccc1
Nc1cccc[n+]1Cc1ccccc1
BrCCCCCCCOc1ccc2c(c1)OCO2.[I-]
Cc1nc2ccc(Cl)cc2c(=O)o1.Fc1cccc(F)c1
O=C1CN=C(c2c(F)cccc2F)c2cc(Cl)ccc2N1.S=P12SP3(=S)SP(=S)(S1)SP(=S)(S2)S3
CC1N=C(c2ccccc2)c2cc(Cl)ccc2NC1=O.S=P12SP3(=S)SP(=S)(S1)SP(=S)(S2)S3
O=C1CN=C(c2ccccn2)c2cc(Br)ccc2N1.S=P12SP3(=S)SP(=S)(S1)SP(=S)(S2)S3
CC#CCN.Fc1cccc(F)c1C1=NCC(=S)Nc2ccc(Cl)cc21
CCC#CCN.FC(F)(F)c1ccc2c(c1)C(c1ccccc1)=NCC(=S)N2
CC#CCNC1=Nc2ccc(Cl)cc2C(c2c(F)cccc2F)=NC1
CC#CCNC1=Nc2ccc(Cl)cc2C(c2c(F)cccc2F)=NC1.CC(=O)O.O=CO
Cc1nc2n(c1C=O)-c1ccc(Cl)cc1C(c1ccccc1Cl)=NC2
Cc1nc2n(c1C=O)-c1ccc(Cl)cc1C(c1ccccc1Cl)=NC2
Cc1nc2n(c1C=O)-c1ccc(Cl)cc1C(c1ccccc1Cl)=NC2
Cc1cnc2n1-c1ccc(Cl)cc1C(c1ccccc1)=NC2.O=C(OO)c1cccc(Cl)c1
Cc1cnc2n1-c1ccc(Cl)cc1C(c1ccccc1Cl)=NC2O
CNCCNC.C[Si](C)(C)Cl
C[Si](C)(C)Cl.S=C1NCCN1
C[Si](C)(C)N1CCNC1=S.O=C(Cl)Cl
CNCC=O.O=C=Nc1nnc(C(F)(F)F)s1.O=C=Nc1nnc(C(F)(F)F)s1
CC(C)(C)c1nnc(N=C=O)s1.CNCC=O
CNCC=O.Cc1nnc(N=C=O)s1
CCNCC=O.COc1nnc(N=C=O)s1
CCCNCC=O.CSc1nnc(N=C=O)s1
CNCC=O.CS(=O)(=O)c1nnc(N=C=O)s1
CNCC=O.CS(=O)c1nnc(N=C=O)s1
Nc1nnc(C2CCCCCC2)s1.O=C(Cl)Cl
CNCC=O.O=C=Nc1nnc(C2CCCCCC2)s1
Cn1c(Oc2ccc(N)cc2)nc2ccccc21.O=S(=O)([SH-]C(=S)[S-])C(Cl)(Cl)Cl
O=[N+]([O-])c1ccc2nc(Cl)oc2c1
N#CS.Nc1ccc2nc(Oc3ccccc3F)sc2c1
Cc1ccc(Oc2nc3ccc(N)cc3s2)cc1.S=C=S
CN(C)C1CCNCC1.O=S(=O)(Cl)c1ccc(Nc2ccnc3cc(Cl)ccc23)cc1
CCCCN1CCC(N)CC1.O=S(=O)(Cl)c1ccc(Nc2ccnc3cc(Cl)ccc23)cc1
CC(=O)Nc1ccc(S(=O)(=O)Cl)cc1.CCCCN1CCC(N)CC1
NC1CCN(C2CCCCC2)CC1.O=S(=O)(Cl)c1ccc(Nc2ccnc3cc(Cl)ccc23)cc1
CCN1CCCC(N)C1.O=S(=O)(O)c1cccc(Nc2ccnc3cc(Cl)ccc23)c1
O=S([O-])[O-].O=[N+]([O-])c1cccc(Cl)c1
Clc1ccc2c(Cl)ccnc2c1.Nc1ccc(S(=O)(=O)O)c(Cl)c1
CCCCN1CCC(N)CC1.O=S(=O)(Cl)Cl.O=S(=O)(O)c1ccc(Nc2cc(Cl)nc3ccccc23)cc1Cl
Clc1ccnc2cc(Br)ccc12.Nc1ccc(S(=O)(=O)O)cc1
CCN1CCCC(N)C1.O=S(=O)(O)c1ccc(Nc2ccnc3cc(Br)ccc23)cc1
COC(=O)C#CC(=O)OC.Cc1cc(O)cc(C)c1Cl
CCO.Cc1cc2oc(C(=O)O)cc(=O)c2c(C)c1Cl
CCOC(=O)c1cc(=O)c2c(C)c(Cl)c(C)cc2o1.N
Cc1cc2oc(C#N)cc(=O)c2c(C)c1Cl.[N-]=[N+]=[N-]
Cc1cc2oc(C(N)=O)cc(=O)c2c(C)c1Cl
CCOC(=O)c1cc(=O)c2c(OCC(C)O)cccc2o1.N
CC(C)CCOc1cccc2oc(-c3nnn[nH]3)cc(=O)c12
CC(C)CCOc1cccc2c1C(=O)CC(c1nnn[nH]1)O2
C=CCc1ccc(OCCC(C)C)c2c(=O)cc(-c3nnn[nH]3)oc12
BrCc1ccccc1.C=CCc1ccc(OCCC(C)C)c2c(=O)cc(-c3nnn[nH]3)oc12
C=CCc1ccc(OCCC(C)C)c2c(=O)cc(-c3nnnn3Cc3ccccc3)oc12
CCCc1ccc(OCCC(C)C)c2c(=O)cc(-c3nnnn3Cc3ccccc3)oc12
CCCc1ccc(OCCC(C)C)c2c(=O)cc(-c3nnn[nH]3)oc12
COc1ccc(-n2cc(CC(C)=O)c3ccccc32)cc1
CC(=O)Cc1cn(-c2ccccc2Cl)c2ccccc12.NO
CC(=O)Cc1cn(Cc2ccccc2Cl)c2ccccc12.NO
C=CC#N.Cc1ccc2[nH]c3ccccc3c2c1
Cc1ccc2c(c1)c1ccccc1n2CCC#N.O=C1OC(=O)c2ccccc21
COc1ccccc1NC1COC(=O)C1.O=C(Cl)CCl
O=Cc1ccccc1O.OCCO
CCO.CCOC(O)O.O=Cc1ccccc1O
CC(C)(C)OC(=O)N=[N+]=[N-].N[C@@H](Cc1ccc(O)c(O)c1)C(=O)O
N[C@@H](Cc1ccc(O)c(O)c1)C(=O)O.O=C(Cl)OCc1ccccc1
CC(C)=CCCC(C)CC=O.NO
C=CC(O)(CC)CCOC(C)CC.O=Cc1ccccc1O
CCC=CC(C)Oc1ccc(SC)cc1.COC(=O)c1ccccc1S.COc1ccccc1.O=C(O)c1ccccc1
CCOCCCC(C)=CCBr.Oc1ccc2c(c1)OCO2
CC(=CCOCC(C)C)CBr.COCCOC.Oc1ccc2c(c1)OCO2
CC(=CCCBr)CCOC(C)C.Oc1ccc2c(c1)OCO2
CC(=O)c1ccc(O)cc1.CC(C)OCCC=CCCl
CC(C)OCCC=CCCl.SCc1ccc(Cl)cc1
CC(=CCCl)CCOC(C)C.OCc1ccc2c(c1)OCO2
CC(=CCOc1ccc2c(c1)OCO2)CBr.CC(C)CO
CC(=O)c1ccc(OCC=C(C)CBr)cc1.SCc1ccccc1
CC(=CCOc1ccc2c(c1)OCO2)CBr.CC(C)CS[O-]
COC(=O)c1ccc(OCC=C(C)CBr)cc1
CC(C)OCCC=CCO.Oc1ccc2c(c1)OCO2
CC(=CCBr)CBr.CC(C)CO
C=CC=C.CC(C)OCCl.O=C([O-])[O-].c1ccccc1
CC(=CCBr)CBr.OCc1ccc2c(c1)OCO2
BrCC=CCBr.Oc1ccc2c(c1)OCO2
BrCC=CCBr.OCc1ccc2c(c1)OCO2
C=CC(C)(O)CCOC(C)C.CC(=O)O
CC(C)OCCC=CCCl.O=C([O-])[O-]
COc1ccc2c3c(ccc2c1)[C@@H]1CC[C@H](O)[C@@]1(C)CC3
CC[C@]12CC=C3c4ccc(OC)cc4CC[C@H]3[C@@H]1CC[C@@H]2OC(C)(C)C
CC[C@]12CC[C@@H]3c4ccc(OC)cc4CC[C@H]3[C@@H]1CC[C@@H]2OC(C)(C)C
CCCC(=O)CC(=O)OCC.ClP(Cl)(Cl)(Cl)Cl
N.O=C(Cl)CCCOc1ccc(C23CC4CC(CC(C4)C2)C3)cc1
O=C(O)CCCOc1ccc(C23CC4CC(CC(C4)C2)C3)cc1.O=C1CCC(=O)N1Cl
CCOC(=O)CCCOc1cc(C)ccc1C12CC3CC(CC(C3)C1)C2
CCOC(=O)/C=C(/C)Oc1ccc(C23CC4CC(CC(C4)C2)C3)cc1
CCOC(=O)CBr.Oc1ccc(C23CC4CC(CC(C4)C2)C3)cc1
CCOC(=O)CCCBr.Oc1ccc(C23CC4CC(CC(C4)C2)C3)cc1
CCOC(=O)CCCCCCl.Oc1ccc(C23CC4CC(CC(C4)C2)C3)cc1
CCOC(=O)CCCBr.Sc1ccc(C23CC4CC(CC(C4)C2)C3)cc1
CCOC(=O)CCCSc1ccc(C23CC4CC(CC(C4)C2)C3)cc1
CCOC(=O)/C=C/CBr.Oc1ccc(C23CC4CC(CC(C4)C2)C3)cc1
O=C(O)C=CCOc1ccc(C23CC4CC(CC(C4)C2)C3)cc1
CC(=O)O.OC1(c2ccc(C(OC(c3ccccc3)c3ccc(C4(O)C5CC6CC(C5)CC4C6)cc3)c3ccccc3)cc2)C2CC3CC(C2)CC1C3
CCOC(=O)CCCOc1ccc(C2C3CC4CC(C3)CC2C4)cc1
COC(=O)CCCOc1ccc(C23CC4CC(CC(C4)C2)C3)cc1N.Cl
BrBr.COc1ccc(OC)c(NC(C)=O)c1
CCOC(=O)CC#N.Nc1ccc(N)c([N+](=O)[O-])c1
CCOC(=O)CC(=O)c1ccccc1.Nc1ccc(N)c([N+](=O)[O-])c1
CCOC(=O)CC(=O)O.Nc1ccc(N)c([N+](=O)[O-])c1
CCOC(=O)CC(=O)O.Nc1ccc(N)c([N+](=O)[O-])c1
O=C(O)C=CC=Cc1ccccc1.O=S(Cl)Cl
CCCCC(C)C(=O)OCC.COP(C)(=O)OC
C=C(C)OC(C)=O.CCCCCC(CCC1CCCC1=O)OC(C)=O
CCCCCC(CCC1=C(OC(C)=O)CCC1)OC(C)=O
CCCCCC(CCC1=CCCC1=O)OC(C)=O.OO
CCCCCC(CCC12OC1CCC2=O)OC(C)=O
CC(C)(O)C#N.CCCCCC(CCC1=CCC(OC(C)=O)C1=O)OC(C)=O
CC(=O)O.CCCCCC(CCC1C(C#N)CC(OC2CCCCO2)C1OC1CCCCO1)OC1CCCCO1
CCCCCC(CCC1C(C=CC=CC=CC(=O)OCC)CC(OC2CCCCO2)C1OC1CCCCO1)OC1CCCCO1
CCCCCC(CCC1C(CCCCCCC(=O)OCC)CC(OC2CCCCO2)C1OC1CCCCO1)OC1CCCCO1
CCCCCC(O)CCC1C(CCCCCCC(=O)OCC)CC(O)C1O
O=C1CCCC1.O=CCCCCCCOC1CCCCO1
CC(=O)OCCCCCCCC1C(=O)C(OC2CCCCO2)CC1C#N.CCCCCC(CCC1C(C=O)CC(OC2CCCCO2)C1OC1CCCCO1)OC1CCCCO1
CCCCCC(=O)C=P(c1ccccc1)(c1ccccc1)c1ccccc1.O=CC1CC(OC2CCCCO2)C(O)C1CCCCCCCO
CCCCCC(=O)CCl.c1ccc(P(c2ccccc2)c2ccccc2)cc1
CCCCCC(=O)C=CC1CC(OC2CCCCO2)C(O)C1CCCCCCCO.O=S(=O)(O)O
CCCCCC(O)C=CC1CC(OC2CCCCO2)C(O)C1CCCCCCC(=O)O
C=[N+]=[N-].CCCCCC(O)CCC1C(CCCCCCC(=O)O)CC(O)C1O
CCCCC(C)C(=O)OCC.COP(C)(=O)OC
COc1cc2ccccc2c2ccccc12
O=C(O)c1ccc2c(c1)C(=O)c1cc(C(=O)O)ccc1-2.OO
CC=[N+]=[N-].CCCCN(CCCC)CCCOC(=O)c1ccc2c(c1)cc(O)c1cc(C(=O)OCCCN(CCCC)CCCC)ccc12
N#CS.O=c1[nH]c(-c2ccccc2)c(-c2ccccc2)o1.Sc1nc(-c2ccccc2)c(-c2ccccc2)o1
CCOC(=O)CS.Clc1nc(-c2ccccc2)c(-c2ccccc2)o1
Clc1nc(-c2ccccc2)c(-c2ccccc2)o1.O=C(O)CS
NC(=O)SCC(=O)O.O=C(c1ccccc1)C(Cl)c1ccccc1
NC(C(=O)O)c1ccccc1
CC(C#N)c1cccc(CCc2ccccc2C(=O)O)c1.O
N#CCc1cccc(CCc2ccccc2C(=O)O)c1.O
CC(C(N)=O)c1ccc2c(c1)CCc1ccccc1C2=O.O=S(=O)(O)O
NC(=O)Cc1ccc2c(c1)CCc1ccccc1C2=O.O=S(=O)(O)O
CC(C(=O)Cl)c1ccc2c(c1)CCc1ccccc1C2=O.CN
CC(C(=O)O)c1ccc2c(c1)CCc1ccccc1C2=O.O=S(Cl)Cl
CC(C(=O)Cl)c1ccc2c(c1)CCc1ccccc1C2=O.CNC
CC(C(=O)Cl)c1ccc2c(c1)CCc1ccccc1C2=O.CN1CCNCC1
CC(C(=O)Cl)c1ccc2c(c1)CCc1ccccc1C2=O.CO
CCCCNc1cc(C(=O)O)cc(S(N)(=O)=O)c1Nc1ccc(NC(C)=O)cc1
CC(=O)Nc1ccc(N)cc1.NS(=O)(=O)c1cc(C(=O)O)cc([N+](=O)[O-])c1Cl
CC(=O)Nc1ccc(Nc2c(NCc3ccccc3)cc(C(=O)O)cc2S(N)(=O)=O)cc1
CC(=O)Nc1ccc(Nc2c(N)cc(C(=O)O)cc2S(N)(=O)=O)cc1.ClCc1ccccc1
CC(=O)Nc1ccc(Nc2c(NCc3ccco3)cc(C(=O)O)cc2S(N)(=O)=O)cc1
CC(=O)Nc1ccc(Nc2c(N)cc(C(=O)O)cc2S(N)(=O)=O)cc1.CC=CCBr
CC(=O)Nc1ccc(Nc2c([N+](=O)[O-])cc(C(=O)O)cc2S(N)(=O)=O)cc1.CC(=O)OC(C)=O
CC(=O)Nc1ccc(Nc2c(NCc3ccccc3)cc(C(=O)O)cc2S(=O)(=O)Nc2ccccc2NC(C)=O)cc1
CN(C)C=O.NCC(=O)Nc1ccccc1.O=C(O)c1cc([N+](=O)[O-])c(Cl)c(S(=O)(=O)Cl)c1
CC(=O)Nc1ccc(Nc2c(NCc3ccccc3)cc(C(=O)O)cc2S(=O)(=O)Nc2ccc(NC(C)=O)cc2)cc1
Nc1ccc(Nc2c(NCc3ccco3)cc(C(=O)O)cc2S(N)(=O)=O)cc1
CC(=O)Nc1ccccc1NS(=O)(=O)c1cc(C(=O)O)c(Nc2ccccc2)c(NCc2ccco2)c1NC(C)=O
CC(=O)Nc1ccc(Nc2c(N)cc(C(=O)O)cc2S(=O)(=O)Nc2ccccc2NC(C)=O)cc1.O=Cc1ccco1
CC=CCNc1cc(C(=O)O)cc(S(=O)(=O)Nc2ccc(NC(C)=O)cc2)c1Nc1ccc(NC(C)=O)cc1
CC(=O)Nc1ccc(Nc2c(N)cc(C(=O)O)cc2S(=O)(=O)Nc2ccc(NC(C)=O)cc2)cc1.CC=CCBr
COCCl.O=C(NC(=O)c1c(Cl)cccc1Cl)Nc1ccc(Cl)cc1
N#CCCl.O=C1OC(c2ccc(O)cc2)(c2ccc(O)cc2)c2ccccc21.Sc1ccccc1
Cc1cc(C)cc(C(C)(C)C)c1.O=C(Cl)c1ccccc1
CCOP(OCC)OCC.ClC1=C(Cl)C(Cl)(Cl)C(Cl)=C1Cl
CCOP(OCC)OCC.ClC1=C(Cl)C(Cl)(Cl)C(Cl)=C1Cl
C1CCC(OP(OC2CCCCC2)OC2CCCCC2)CC1.CCC1(Cl)C(Cl)=C(Cl)C(Cl)=C1Cl
CCC(C)c1cccc(C(C)CC)c1O
O=S(c1ncc[nH]1)c1ncc[nH]1.OC(c1ccccc1)(c1ccccc1)c1cncnc1
Clc1nc(C(Cl)(c2ccccc2)c2ccccc2)nc(Cl)c1Cl.c1c[nH]cn1
CCc1ccc(OCC=C(C)CCC=C(C)C)cc1
Clc1ccc(C(Cl)(c2ccccc2)c2ccccc2)cc1.c1c[nH]cn1
Fc1ccc(C(Cl)(c2ccccc2)c2ccccc2)cc1.c1c[nH]cn1
Clc1cccc(C(Cl)(c2ccccc2)c2ccccc2)c1.c1c[nH]cn1
COc1cc(C=O)ccc1O.ClCC1CO1
BrCc1ccccc1.NCCc1ccc(O)c([N+](=O)[O-])c1
BrCCCCCCCCBr.O=[N+]([O-])c1cc(CCNCc2ccccc2)ccc1OCc1ccccc1
CS(=O)(=O)Cl.Nc1cc(CCN(CCCCCCN(CCc2ccc(OCc3ccccc3)c(N)c2)Cc2ccccc2)Cc2ccccc2)ccc1OCc1ccccc1
COc1ccc(CCN(CCCCCCN(CCc2ccc(OC)c(CN)c2)Cc2ccccc2)Cc2ccccc2)cc1CN.CS(=O)(=O)Cl
NC(=O)Nc1cc(C(=O)CN(CCCCCCN(CC(=O)c2ccc(OCc3ccccc3)c(NC(N)=O)c2)Cc2ccccc2)Cc2ccccc2)ccc1OCc1ccccc1
COC(=O)[C@@H](N)CC(C)C.NC(=O)C[C@H](NC(=O)OCc1ccccc1)C(=O)Oc1ccc([N+](=O)[O-])cc1
COC(=O)[C@H](CC(C)C)NC(=O)[C@H](CC(N)=O)NC(=O)CNC(=O)OCc1ccccc1
CC(C)(C)OC[C@H](N)C(=O)O.COC(=O)[C@@H](N)[C@@H](C)OC(C)(C)C
COC(=O)[C@@H](NC(=O)[C@@H](N)COC(C)(C)C)[C@@H](C)OC(C)(C)C.NN
CC(C)(C)OC(=O)C[C@H](NC(=O)OCc1ccccc1)C(=O)Oc1ccc([N+](=O)[O-])cc1.COC(=O)[C@@H](N)Cc1ccccc1
C(=NC1CCCCC1)=NC1CCCCC1.C1CCC(NC2CCCCC2)CC1.CCCCC(F)(F)C(O)CC[C@H]1[C@H](O)CC(=O)[C@@H]1CCCCCCC(=O)O.CCOC(C)=O.O=C(O)CC(O)(CC(=O)O)C(=O)O
COC(=O)[C@H](Cc1ccccc1)NC(=O)[C@H](CC(=O)OC(C)(C)C)NC(=O)[C@H](CCC(N)=O)NC(=O)[C@@H](NC(=O)OCc1ccccc1)[C@@H](C)OC(C)(C)C
COC(=O)[C@H](Cc1ccccc1)NC(=O)[C@H](CC(=O)OC(C)(C)C)NC(=O)[C@H](CCC(N)=O)NC(=O)[C@@H](NC(=O)[C@H](Cc1ccc(OC(C)(C)C)cc1)NC(=O)OCc1ccccc1)[C@@H](C)OC(C)(C)C
CC(C)(C)OC(=O)NCCCC[C@H](NC(=O)OCc1ccccc1)C(=O)Oc1ccc([N+](=O)[O-])cc1.COC(=O)[C@@H](N)Cc1ccccc1
CC(C)(C)OC(=O)NCCCC[C@H](NC(=O)OCc1ccccc1)C(=O)N[C@@H](Cc1ccccc1)C(=O)NN.COC(=O)[C@@H](N)Cc1cnc[nH]1
COC(=O)[C@H](Cc1c[nH]cn1)NC(=O)[C@H](Cc1ccccc1)NC(=O)[C@H](CCCCNC(=O)OC(C)(C)C)NC(=O)OCc1ccccc1
COC(=O)[C@H](Cc1c[nH]cn1)NC(=O)[C@H](Cc1ccccc1)NC(=O)[C@H](CCCCNC(=O)OC(C)(C)C)NC(=O)[C@H](CC(N)=O)NC(=O)OCc1ccccc1.NN
C1CCC(NC2CCCCC2)CC1.CCCCC(F)(F)C(O)CC[C@H]1[C@H](O)CC(=O)[C@@H]1CCCCCCC(=O)O.CC[C@H](C)[C@H](NC(=O)OCc1ccccc1)C(=O)O.O=C(O)CC(O)(CC(=O)O)C(=O)O
CC[C@H](C)[C@H](NC(=O)OCc1ccccc1)C(=O)NCC(=O)OC
CC[C@H](C)[C@H](NC(=O)[C@H](C)NC(=O)OCc1ccccc1)C(=O)NCC(=O)OC
CC[C@H](C)[C@H](NC(=O)[C@H](C)NC(=O)[C@@H](NC(=O)[C@@H](N)CCC(N)=O)[C@@H](C)OC(C)(C)C)C(=O)NCC(=O)O.C[C@@H](OC(C)(C)C)[C@H](NC(=O)OCc1ccccc1)C(=O)N[C@@H](Cc1ccccc1)C(=O)N1CCC[C@H]1C(=O)O
C[C@H](NC(=O)OCc1ccccc1)C(=O)Oc1ccc([N+](=O)[O-])cc1.NC(=O)[C@@H]1CCCN1
COC(=O)[C@H](Cc1ccccc1)NC(=O)[C@H](CC(=O)OC(C)(C)C)NC(=O)OCc1ccccc1
COC(=O)[C@H](Cc1ccccc1)NC(=O)[C@H](CC(=O)OC(C)(C)C)NC(=O)[C@H](CCC(N)=O)NC(=O)[C@@H](NC(=O)[C@H](Cc1ccc(OC(C)(C)C)cc1)NC(=O)OCc1ccccc1)[C@@H](C)OC(C)(C)C
COC(=O)[C@H](Cc1c[nH]cn1)NC(=O)[C@H](Cc1ccccc1)NC(=O)[C@@H](N)CCCCNC(=O)OC(C)(C)C.NC(=O)C[C@H](NC(=O)OCc1ccccc1)C(=O)Oc1ccc([N+](=O)[O-])cc1
COC(=O)[C@H](Cc1c[nH]cn1)NC(=O)[C@H](Cc1ccccc1)NC(=O)[C@H](CCCCNC(=O)OC(C)(C)C)NC(=O)[C@H](CC(N)=O)NC(=O)OCc1ccccc1.NN
C[C@@H](OC(C)(C)C)[C@H](NC(=O)OCc1ccccc1)C(=O)ON1C(=O)CCC1=O.N[C@@H](Cc1ccccc1)C(=O)N1CCC[C@H]1C(=O)O
CC[C@H](C)[C@H](NC(=O)[C@H](C)N)C(=O)NCC(=O)OC.C[C@@H](OC(C)(C)C)[C@H](NC(=O)OCc1ccccc1)C(=O)ON1C(=O)CCC1=O
CC[C@H](C)[C@H](NC(=O)[C@H](C)NC(=O)[C@@H](N)[C@@H](C)OC(C)(C)C)C(=O)NCC(=O)OC.NC(=O)CC[C@H](NC(=O)OCc1ccccc1)C(=O)Oc1ccc([N+](=O)[O-])cc1
COC(=O)[C@H](Cc1ccccc1)NC(=O)[C@@H](N)CC(N)=O.NC(=O)CC[C@H](NC(=O)OCc1ccccc1)C(=O)Oc1ccc([N+](=O)[O-])cc1
COC(=O)[C@H](Cc1ccccc1)NC(=O)[C@H](CC(N)=O)NC(=O)[C@@H](N)CCC(N)=O.C[C@@H](OC(C)(C)C)[C@H](NC(=O)OCc1ccccc1)C(=O)ON1C(=O)CCC1=O
COC(=O)[C@H](Cc1ccccc1)NC(=O)[C@H](CC(N)=O)NC(=O)[C@H](CCC(N)=O)NC(=O)[C@@H](NC(=O)OCc1ccccc1)[C@@H](C)OC(C)(C)C
COC(=O)[C@H](Cc1ccccc1)NC(=O)[C@H](CC(N)=O)NC(=O)[C@H](CCC(N)=O)NC(=O)[C@@H](NC(=O)[C@H](Cc1ccc(OC(C)(C)C)cc1)NC(=O)[C@@H](NC(=O)OCc1ccccc1)[C@@H](C)OC(C)(C)C)[C@@H](C)OC(C)(C)C.NN.O
CC[C@H](C)[C@H](NC(=O)[C@H](C)NC(=O)[C@@H](NC(=O)[C@H](CCC(N)=O)NC(=O)[C@@H]1CCCN1C(=O)[C@H](Cc1ccccc1)NC(=O)[C@@H](NC(=O)[C@H](Cc1c[nH]cn1)NC(=O)[C@H](Cc1ccccc1)NC(=O)[C@H](CCCCNC(=O)OC(C)(C)C)NC(=O)[C@@H](N)CC(N)=O)[C@@H](C)OC(C)(C)C)[C@@H](C)OC(C)(C)C)C(=O)NCC(=O)O.C[C@@H](OC(C)(C)C)[C@H](NC(=O)OCc1ccccc1)C(=O)N[C@@H](Cc1ccc(OC(C)(C)C)cc1)C(=O)N[C@H](C(=O)N[C@@H](CCC(N)=O)C(=O)N[C@@H](CC(N)=O)C(=O)N[C@@H](Cc1ccccc1)C(=O)NN)[C@@H](C)OC(C)(C)C
CC(C)(C)OC(=O)[C@@H]1CCCN1.C[C@H](NC(=O)OCc1ccccc1)C(=O)Oc1ccc([N+](=O)[O-])cc1
C[C@H](NC(=O)OCc1ccccc1)C(=O)N1CCC[C@H]1C(=O)OC(C)(C)C
C[C@H](NC(=O)CNC(=O)OCc1ccccc1)C(=O)N1CCC[C@H]1C(=O)OC(C)(C)C
CC(C)[C@H](NC(=O)OCc1ccccc1)C(=O)NCC(=O)N[C@@H](C)C(=O)N1CCC[C@H]1C(=O)OC(C)(C)C
CC(C)(C)OC(=O)N[C@@H](CO)C(=O)O.C[C@@H](O)[C@H](N)C(=O)OCc1ccccc1
CC(C)(C)OC(=O)N[C@@H](CC(N)=O)C(=O)O.CC(C)C[C@H](N)C(=O)N[C@@H](CO)C(=O)N[C@H](C(=O)OCc1ccccc1)[C@@H](C)O
CC(C)(C)OC(=O)NCC(=O)Oc1ccc([N+](=O)[O-])cc1.CC(C)C[C@H](NC(=O)[C@@H](N)CC(N)=O)C(=O)N[C@@H](CO)C(=O)N[C@H](C(=O)OCc1ccccc1)[C@@H](C)O
CCOC(=O)CNC(=O)[C@H](CC(C)C)NC(=O)[C@H](CCSC)NC(=O)OC(C)(C)C
CSCC[C@H](NC(=O)OC(C)(C)C)C(=O)N[C@@H](CC(C)C)C(=O)NCC(=O)O
CCCCCCCCCCCCCCCC(=O)Cl.O=[N+]([O-])c1ccc(O)cc1
CCN(CC)c1ccc(N=Nc2ccc(C(=O)O)c(C(=O)O)c2)cc1.CO
CCCCCCCCCCCCCC(=O)c1ccc(Cl)c(N)c1.CCOC(=O)C=C(OCC)OCC.Nc1cc([N+](=O)[O-])ccc1Cl
CCOC(=O)C=C(OCC)OCC.COc1ccc([N+](=O)[O-])cc1N.NNc1c(Cl)cc(Cl)cc1Cl.Nc1cc([N+](=O)[O-])ccc1Cl
CCCCCCCCCCCCCC(=O)Cl.COc1ccc(N)cc1Nc1cc(=O)n(-c2c(Cl)cc(Cl)cc2Cl)[nH]1
N#Cc1ccc(Cl)cc1Cl.[O-]c1ccccc1
C=C(CCl)CCl.CCOP(OCC)OCC
Nc1nc(S)c2[nH]cnc2n1.Sc1ncnc2nc[nH]c12
CC(=O)O[C@H]1CC[C@@]2(C)[C@@H](CC[C@@H]3[C@@H]2CC(=O)[C@@]2(C)[C@H]3C[C@@H]3O[C@]4(CC[C@@H](C)CO4)[C@@H](C)[C@@H]32)C1.C[C@H]1[C@H]2[C@H](C[C@H]3[C@@H]4CC[C@H]5C[C@@H](O)CC[C@]5(C)[C@H]4CC[C@@]32C)O[C@]12CC[C@@H](C)CO2
Cc1cc(=O)n2cccc(C)c2n1.O=Cc1ccccc1
COc1cc(C=O)cc(OC)c1OC.Cc1cc(=O)n2cccc(C)c2n1
COc1cc(C=O)cc(OC)c1OC.Cc1nc2c(C)cccn2c(=O)c1C
COc1cc(-c2ccccc2C=O)cc(OC)c1OC.Cc1cc(=O)n2ccccc2n1
COc1cc(C(C)=O)cc(OC)c1OC.Cc1nc2c(C)cccn2c(=O)c1C
CCCC(=O)CC(=O)OC.Cc1cccnc1N
CC(CCl)CN(C)C.CN(C)C=O.O=C(C(=O)c1cccc(O)c1)c1cccc(O)c1.O=S(=O)(O)c1ccc2ccccc2c1
CCOC(=O)C(Br)CC.OCC(O)CNc1ccccc1O
NC(=NO)C1CC1.O=C(Cl)c1cnccn1
c1cc(-c2noc(C3CC3)n2)cnn1.c1cc(C2CC2)c(-c2ncon2)nn1
CNOC.Cc1cc(O)nc(N[N+](=O)[O-])n1.O=C([O-])O
CC(=O)O.CCOC(=CC(C)(C)C(C#N)(CCCN(C)C)c1cccc(OC)c1)N1CCOCC1
C1COCCN1.CC(C)=CC(=O)Cl
Cc1ccc(C(=O)OC(=O)c2ccc(C)cc2)cc1
Brc1nccs1.CC(=O)Nc1ccc(SC#N)cc1[N+](=O)[O-]
Brc1ccccn1.CC(=O)Nc1ccc(SC#N)cc1[N+](=O)[O-]
Nc1ccc(Sc2ccccn2)cc1[N+](=O)[O-]
Brc1ccncc1.CC(=O)Nc1ccc(SC#N)cc1[N+](=O)[O-]
CC(=O)Nc1ccc(SC#N)cc1[N+](=O)[O-].Clc1cnccn1
Nc1cc(Sc2ncccn2)ccc1[N+](=O)[O-]
Nc1cc(Sc2cccs2)ccc1[N+](=O)[O-]
Cn1ccnc1S.Nc1cc(Cl)ccc1[N+](=O)[O-]
Nc1cc(Cl)ccc1[N+](=O)[O-].Sc1nc[nH]n1
Nc1cc(Sc2nc[nH]n2)ccc1[N+](=O)[O-]
Nc1cc(Cl)ccc1[N+](=O)[O-].Sc1ncc[nH]1
Nc1cc(Sc2ncc[nH]2)ccc1[N+](=O)[O-]
Brc1ccsc1.Nc1cc(S)ccc1[N+](=O)[O-]
Nc1cc(Sc2ccsc2)ccc1[N+](=O)[O-]
CCN(CC)CC.CCOC(=N)N1CCN(C(=O)c2ccco2)CC1.COc1cc(N)c(C#N)cc1OC
CCOC(=O)N1CCN(C#N)CC1.COc1cc(C(=N)N)c(N)c(OC)c1OC
N.O=C(O)c1ccc(CCC(Br)CBr)cn1
N.O=C(O)c1ccc(CCC(Br)CBr)cn1
N.O=C(O)c1ccc(CCC(Cl)CCl)cn1
CCn1ncc2c(C(F)(F)F)cc(=O)[nH]c21
CCOC(=O)C1C(=O)NCC1c1ccc(OC)c(OC)c1.COc1ccc(CCl)cc1OC
CCOC(=O)C1(Cc2ccc(OC)c(OC)c2)C(=O)NCC1c1ccc(OC)c(OC)c1.S=P12SP3(=S)SP(=S)(S1)SP(=S)(S2)S3
NCCCn1cc2ccccc2c1-c1ccc(Cl)cc1.O=C([O-])[O-]
Cc1ccc(C(=O)c2ccccc2C2=NCCN2)cc1
CCCCCCc1ccc(C(=O)c2ccccc2C2=NCCN2)cc1
O=C(c1ccccc1)c1ccccc1C1=NCCN1
Clc1ccc(C2NCCNCc3ccccc32)cc1.O=[Mn](=O)(=O)[O-]
CC(C)=O.Cc1cc2c(cc1C)C(c1ccccc1)NCCNC2
CC=CC(=O)CC(=O)OCC.CCO.CCOC(=O)C=C1NCCN1
CCOC(=O)C(=Cc1ccco1)C(C)=O.CCOC(=O)C=C1NCCN1
CC(=O)C=C1CCCN1.CC(C)O.CCO.CCOC(=O)CC(=O)C=Cc1cccc([N+](=O)[O-])c1
CC(=O)O.CCO.CCOC(=O)C=C1CCCN1.COC(=O)CC(=O)C=Cc1cccc([N+](=O)[O-])c1
CCOC(=O)C=C1CCCN1.CCOC(=O)CC(=O)C=Cc1ccccc1C
CCOC(=O)C=C1NCCN1.CCOC(=O)CC(=O)C=C1CC=Cc2ccccc21
CCN(CC)CCN1CCNC(c2ccccc2)C1=O.ClCc1ccc(Cl)cc1
ClCc1ccc(Cl)c(Cl)c1.O=C1NCCNC1c1ccccc1
ClCCN1CCCCC1.Clc1ccc(CN2CCNCC2c2ccccc2)cc1
CCN(CC)CCN1CCNC(=O)C1c1ccccc1
CCN(CC)CCCl.O=C1NCCNC1c1ccccc1
CCN(CC)C(C)N1CCNC(c2ccccc2)C1=O
O=C1NCCN(CC2(OCc3ccccc3)C=CC=CC2)C1c1ccccc1
COc1cc(CN2CCNC(=O)C2c2ccccc2)cc(OC)c1OC
CCN(CC)CCN1CCN(Cc2ccc(Cl)cc2)C(=O)C1c1ccccc1
CCN(CC)CCCl.Clc1ccc(CN2CCNCC2c2ccccc2)cc1Cl
ClCCN1CCOCC1.Clc1ccc(CN2CCNCC2c2ccccc2)cc1Cl
CCN(CC)CCCCl.Clc1ccc(CN2CCNCC2c2ccccc2)cc1Cl
CCN(CC)CCCl.c1ccc(COc2ccc(CN3CCNCC3c3ccccc3)cc2)cc1
CCCl.CCNCC.COc1cc(CN2CCNCC2c2ccccc2)cc(OC)c1OC
CCNCC.ClCCN1CCN(Cc2ccc(Cl)cc2)C(c2ccccc2)C1
O=CNc1sccc1C(=O)O.O=[N+]([O-])O
C=CC(=O)OC.Oc1ccccc1
C=CC(=O)OC.c1ccccc1
C=CC(=O)OC.c1ccccc1
C=CCBr.COC(=O)c1cc(O)cc(OC)c1
BrCCCCCBr.O=C1c2cccc3cccc(c23)C(=O)N1CCCCCCN1CC=C(c2ccccc2)CC1
NC1CCCC1.O=C1C(Cl)=C(Cl)C(=O)c2ccccc21
CC(=O)CC(C)=O.CCOC(=O)CC(=N)N.O=Cc1cccc([N+](=O)[O-])c1
CCOC(=O)C(=Cc1ccco1)C(C)=O.CCOC(=O)CC(=N)N
CCOC(=O)C(=Cc1ccccc1)C(=O)c1ccccc1.CCOC(=O)CC(=N)N
CC(C)O.CC=CC(=O)CC(=O)OCC.CCOC(=O)CC(=N)N
CC=O.CCOC(=O)CC(=N)N.O=C1CCCC(=O)C1
CCOC(=O)CC(=N)N.O=C1CCCC(=O)C1.O=Cc1cccc([N+](=O)[O-])c1
CCOC(=O)CC(=N)N.O=C1CCCC(=O)C1.O=Cc1ccccc1[N+](=O)[O-]
CCOC(=O)CC(=N)N.COc1ncnc(OC)c1C=O.O=C1CCCC(=O)C1
CCOC(=O)CC(=N)N.O=C1CCCC(=O)C1.O=Cc1cccc2ccccc12
CCOC(=O)CC(=N)N.O=C1CCCC(=O)C1.O=Cc1nccc2ccccc12
CCOC(=O)CC(=N)N.Cc1cccc(C=O)n1.O=C1CCCC(=O)C1
CCOC(=O)CC(=N)N.N#Cc1ccccc1C=O.O=C1CCCC(=O)C1
CC(C)O.CC(C)OC(=O)CC(=N)N.CCO.CCOC(=O)CC(=O)C=Cc1ccccc1C#N
CCOC(=O)CC(=N)N.COc1cc(C=O)c([N+](=O)[O-])cc1OC.O=C1CCCC(=O)C1
CCOC(=O)CC(=N)N.O=C1CCCC(=O)C1.O=Cc1ccccc1-c1ccccc1
CCOC(=O)CC(=N)N.CCOC(=O)CC(=O)C=C1CC=Cc2ccccc21
CCOC(=O)CC(=N)N.CCOC(=O)CC(=O)C=Cc1cccs1
CC(C)O.CC(C)OC(=O)CC(=O)C=Cc1cccc([N+](=O)[O-])c1.CCCOC(=O)CC(=N)N.CCO
CCOC(=O)CC(=N)N.N#Cc1cccc(C=O)c1.O=C1CCCC(=O)C1
CCOC(=O)CC(=N)N.O=C1CCCC(=O)C1.O=Cc1cccc(Br)c1
CCOC(=O)CC(=N)N.O=C1CCCC(=O)C1.O=Cc1ccccc1Br
CCOC(=O)CC(=N)N.CCOC(=O)c1cccc(C=O)c1.O=C1CCCC(=O)C1
CCOC(=O)CC(=N)N.O=C1CCCC(=O)C1.[N-]=[N+]=Nc1ccccc1C=O
C=C(C)C1CCC(C)=C1CCC=O
C=C1CC(O)CCC2=C(C)CCC12
CC1=C2CCC(O)CC(C)C2CC1
C=C1CC(O)CCC2=C(C)CCC12
C=C1CC(=O)CCC2=C(C)CCC12
C=C1CC(=O)CCC2=C(C)CCC12
C=C(C)Br.C=C1CC(=O)CCC2=C(C)CCC12
C=C(C)C1CCC=C1CC(C=O)C(C)C.O=C([O-])[O-]
C=C1CC(O)CCC2=C(C)CCC12.CCC(=O)Cl
C=C1CC(O)CCC2=C(C)CCC12.CC(=O)OC(C)=O
C=C1CC(C)(O)CCC2=C(C)CCC12.CC(=O)Cl
CCOC(=O)CC1=C[C@@H]2[C@H](CC[C@]3(C)[C@@H](O)CC[C@@H]23)c2ccc(O)cc21
CC(=O)OC(C)=O.CCOC(=O)C[C@@H]1C[C@@H]2[C@H](CC[C@]3(C)C(=O)CC[C@@H]23)c2ccc(OC(C)=O)cc21
CC(=O)[C@H]1CC[C@H]2[C@@H]3C[C@H](O)C4=CC(=O)CC[C@]4(C)[C@H]3CC[C@]12C.O=C1CCC(=O)O1
CC(=O)O[C@]1(C(C)=O)CC[C@H]2[C@@H]3C=C(Cl)C4=CC(=O)[C@@H]5C[C@@H]5[C@]4(C)[C@H]3[C@H](O)C[C@@]21C.O=C1CCC(=O)O1
CC(C)NCC(O)CCl.CN(C)C(=O)Nc1ccc(O)cc1
O=C(OO)c1cccc(Cl)c1.Oc1cccc2c1CC=CC2
Oc1cccc2c1CC1OC1C2.[O-][Cl+3]([O-])([O-])O
COc1ccc2c(O)cccc2c1
O=C1CCc2c(O)cccc2C1
ClCC1CO1.Oc1cccc2c1CCC(O)C2
C1CCOC1.Oc1cccc2c1CC1OC1C2
CC(=O)OC(C)=O.CC(=O)[O-].Oc1cccc2c1CC=CC2
BrC1CC1.CC(=O)CCOC(C)C
CI.O=C1CCCc2c(CO)cccc21
CC(=O)Cl.COc1ccc2ccccc2c1Cl
CC(=O)O.N#CC1CCC(=O)C1CCCCCCCO
CC(C)=O.CCCCCC(=O)C=CC1CCC(O)C1CCCCCCCO
CCCCCC(=O)C=CC1CCC(=O)C1CCCCCCC(=O)O
C1=COCCC1.N#CCCCCCCO
CC(C)=O.CCCCCC(=O)C=CC1CC(CCCCCCCO)C(O)C1C.O
CCCCCC(=O)C=CC1CC(C)C(=O)C1CCCCCCC(=O)O
CCOCC.O=CCCCCCOC1CCCCO1.c1ccccc1
CC(C)(O)C#N.O=C1CCC=C1CCCCCCO
CC(=O)O.N#CC1CCC(=O)C1CCCCCCO
CCCCCC(=O)C=P(c1ccccc1)(c1ccccc1)c1ccccc1.O=CC1CCC(O)C1CCCCCCO
CC(C)=O.CCCCCC(=O)C=CC1CCC(O)C1CCCCCCO
C1=COCCC1.OCCCCCCO
OCCCCCCOC1CCCCO1
CCCCC(CC)C(=O)C=P(c1ccccc1)(c1ccccc1)c1ccccc1.O=CC1CCC(O)C1CCCCCCCO
CC(C)=O.CCCCC(CC)C(=O)C=CC1CCC(O)C1CCCCCCCO
CCCCC(CC)C(=O)C=CC1CCC(=O)C1CCCCCCC(=O)O
CCCCC(CC)C(=O)C[P+](c1ccccc1)(c1ccccc1)c1ccccc1
C=[N+]=[N-].CCCCCC(O)C=CC1CCC(O)C1CCCCCCC(=O)O
C=[N+]=[N-].CCCCCC(O)C=CC1CCC(O)C1CCCCCCC(=O)OC.C[O+](C)[B-](F)(F)F
CCCCCC(O)C=CC1CCC(O)C1CCCCCCC(=O)OC.CN
CCCCCC(O)C=CC1CCC(O)C1CCCCCCC(=O)OC.NN
CCCCCC(=O)CCC1CCC(=O)C1CCCCCCC(=O)O
CCCCCC(O)C=CC1CCC(O)C1CCCCCCC(=O)OC.O=C(OO)c1cccc(Cl)c1
CCCCCC(O)C=CC1CCC(O)C1CCCCCCC(=O)OC.ICI
N[C@@H](Cc1ccccc1)C(=O)O
CC(C)(C)C(=O)NNc1cc(Cl)c(Cl)cc1[N+](=O)[O-].ClP(Cl)(Cl)(Cl)Cl
N#CC#N.Nc1ccc(Cl)cc1N
CCC(=O)OC(=O)CC.Nc1nc2ccc(Cl)cc2nc1N
CC#N.Clc1ccc2nc(Cl)c(Cl)nc2c1.N
CC(=O)C(=NNc1ccccc1)C(=O)Cc1ccccc1.CC(C)(C)OCl
COc1ccc(C(=O)Cl)cc1.Cc1ncc(CO)cc1O
Cc1ncc(COC(=O)c2ccco2)cc1OC(=O)c1ccco1
COC(=O)OCc1cnc(C)c(OC(=O)OC)c1
CCN=C=O.Cc1ncc(CO)cc1O
Cc1ncc(CO)cc1O.ClCc1ccccc1
Cc1cccc(N)c1N.N#CNC(=N)N
NC(N)=Nc1nc2ccccc2n1Cc1ccccc1.NCCN
O=[N+]([O-])c1ccc2nc(NC3=NCCN3)[nH]c2c1
COc1ccc2nc(NC3=NCCN3)[nH]c2c1
CC(=O)OC(C)=O.Nc1ccc2nc(NC3=NCCN3)[nH]c2c1
Cl.Cl.c1ccc2[nH]c(NC3=NCCN3)nc2c1
N#CNC(=N)N.Nc1ccc(F)cc1N
N#CNC(=N)N.Nc1ccc(C(F)(F)F)cc1N
CCOCC.Nc1cccc2c1CCCC2.O=C(CCl)OC(=O)CCl
C=C.Nc1cccc2c1CCC2
CC(=O)CCC(C)C.OCC=CCO
Cc1ccc(O)cc1.Nc1ccccc1[N+](=O)[O-].O=N[O-]
Clc1nc(Cl)nc(Cl)n1.Oc1ccccc1
COC(=O)c1ccc(C(=O)C(C)Br)cc1.COC(=O)c1ccc(C(N)=O)cc1
C=C.C=CC
CC(=O)C=CC(CCC(C)=O)C(C)C
CC(=O)OC(C)=O.OC[C@H]1O[C@@H](n2cnc3c(O)nc(NC4CCCCC4)nc32)[C@H](O)[C@@H]1O
NNc1cccc(Cl)c1.OC1=NCCCCC1
NNc1ccccc1.OC1=NCCCCC1
N#Cc1cc([N+](=O)[O-])cc(C#N)c1N.N#Cc1cc([N+](=O)[O-])cc(C#N)c1O
O=C(Cl)C(Cl)Cl.O=C(O)C(=NO)c1ccco1
ClP(Cl)(Cl)(Cl)Cl.O=C(O)C(=NOC(=O)C(Cl)Cl)c1ccco1
CC1(C)S[C@@H]2[C@H](N)C(=O)N2[C@H]1C(=O)O.C[Si](C)(C)N[Si](C)(C)C
CC1(C)S[C@@H]2[C@H](N[Si](C)(C)C)C(=O)N2[C@H]1C(=O)O[Si](C)(C)C.O=C(Cl)C(=NOC(=O)C(Cl)Cl)c1cccs1
COc1ccc(CN)cc1OC.Nc1c(Cl)ncnc1Cl
CCS(=O)(=O)O.COc1ccc(CNc2ncnc(Cl)c2N)cc1OC
CCCN.COc1ccc(Cn2cnc3c(Cl)ncnc32)cc1OC
CI.CNc1nc(=O)c2ccccc2n1Cc1ccc(F)cc1
C=CCNC(=N)SC.CC#N.O=c1oc(=O)n(Cc2ccc(F)cc2)c2ccccc12
COC(=O)Cc1ccc(Cl)cc1.Clc1c2ccccc2nc2ccccc12
CC1CCC2CCCCC2N1.O=C(Cl)Cl
CC(C)(N)CO.c1ccccc1
CCCCCCCCCCCCCCCCCCBr.O=C1NC(=O)C2(CCCCC2)NC12CCCCC2
BrCCCc1ccc2c(c1)CCC2.C1CCNCC1
Cc1ccccc1C(O)CC1CCN(C)C1
C1CCNCC1.O=C(O)CCC(=O)c1ccc(F)cc1
O=C(CCC(=O)N1CCC(O)(c2ccc(Cl)cc2)CC1)c1ccc(F)cc1
OC(CCCN1CCC(O)(c2ccc(Cl)cc2)CC1)c1ccc(F)cc1
Cc1ccc(C2(O)CCN(CCCC(O)c3ccc(F)cc3)CC2)cc1
O=C(CCC(=O)N1CCC(n2c(=O)[nH]c3ccccc32)CC1)c1ccc(F)cc1
O=c1[nH]c2ccccc2n1C1CCN(CCCC(O)c2ccc(F)cc2)CC1
O=c1[nH]c2ccccc2n1C1=CCN(CCCC(O)c2ccc(F)cc2)CC1
N#CCc1ccc(F)cc1.O=C1CCNCC1
C=CC(=O)OCC.CCOC(=O)Cc1ccc(N)cc1
CC(=O)OC(C)=O.Nc1ccc(CC(=O)O)cc1
BrCC1CC1.CCOC(=O)Cc1ccc([N+](=O)[O-])cc1
CC(C(=O)O)c1ccc(N)c(Cl)c1.OC(CCl)CCCl
CC(=O)N[C@@H]1CCCC[C@H]1NS(=O)(=O)c1ccc(C)cc1
CCN[C@@H]1CCCC[C@H]1NS(=O)(=O)c1ccc(C)cc1.O=C(O)c1ccccc1C(=O)c1ccccc1
CCOCC.FC(F)(F)c1ccc(Br)cc1.O=C1CCCCN1Cc1ccccc1
OC1(c2ccc(C(F)(F)F)cc2)CCN(Cc2ccccc2)CC1
C1=C(c2ccccc2)CCNC1.CC(=O)N1CC(CCBr)c2ccccc21
CC(=O)N1CC(CCBr)c2ccccc21.c1ccc(C2CCNCC2)cc1
CC(=O)N1CC(CCBr)c2ccccc21.Clc1ccc(C2=CCNCC2)cc1
C1=C(c2ccccc2)CCNC1.CC(=O)N1CC(CCBr)c2cc3c(cc21)OCO3
C1=C(c2ccccc2)CCNC1.COc1ccc2c(c1)C(CCBr)C(C)N2C(C)=O
CC(=O)N1CC(CCBr)c2ccccc21.CCC1(c2ccccc2)CCNCC1
COc1ccc2c(c1)C(CCBr)C(C)N2C(C)=O.c1ccc(C2CCNCC2)cc1
CC(=O)N1CC(CCBr)c2ccccc21.OC1(c2ccc(C(F)(F)F)cc2)CCNCC1
C[C@H](CCCC(C)(C)O)[C@H]1CC[C@H]2[C@@H]3CC=C4C[C@@H](O)CC[C@]4(C)[C@H]3CC[C@@]21C
O=CO.OC12CC3CC(CC(C3)C1)C2
CCOC(=O)C1CCC(=O)C(CC)C1C
C=C(C)C(=O)OCC1CO1.CCCCCCCCCCCCCCCCCCNC
CCCCCCCCCCC(Br)C(=O)Br.CCCCCCCCCCC(Br)C(=O)Cl.[O-][O-].[OH-]
C=CC#N.NCCCCCCCCCCCCCCCCCCc1ccccc1
BrCCCCCCCCCCCCCCCCCCc1ccccc1.NCCN
Cc1ccc(S(=O)(=O)O)cc1.O=C(CBr)c1ccc(Cl)cc1.OCc1ccccc1
O=C(CBr)c1ccc(Cl)cc1Cl.OCC(O)c1ccccc1
O=C(CBr)c1ccc(Cl)cc1.OCC(O)c1ccccc1Cl
Cc1ccc(Cl)cc1OCC(O)CO.O=C(CBr)c1ccc(Cl)cc1
O=C(CBr)c1ccc(Cl)cc1.OCC(O)COc1ccc(Cl)cc1
Cc1ccc(Cl)cc1OCC(O)CO.O=C(CBr)c1ccc(Cl)cc1Cl
Cc1ccc(C)c(OCC(O)CO)c1.O=C(CBr)c1ccc(Cl)cc1Cl
O=C(CBr)c1ccc(Cl)cc1Cl.OCC(O)COc1ccc(Cl)c2ccccc12
O=C(CBr)c1ccc(Cl)cc1Cl.OCC(O)CSc1ccc(Br)cc1
Cc1cccc(C)c1OCC(O)CO.O=C(CBr)c1ccc(Cl)cc1Cl
Cc1ccc(CCC(C)(O)O)cc1.Clc1ccc(C2(CBr)OCCO2)c(Cl)c1
ClCC1CO1.ClCc1ccc(Cl)cc1Cl
OC(CCl)CCc1ccc(Cl)cc1Cl
Clc1ccc(CCC2CO2)c(Cl)c1.O=C(O)C(=O)O
COc1ccc(CCC2CO2)cc1.O=S(=O)(O)O
CC(O)(O)CCc1ccc(Cl)cc1Cl.O=C(CBr)c1ccc(Cl)cc1Cl
CC(O)(O)CCc1ccc(Cl)cc1.Clc1ccc(C2(CBr)OCCO2)c(Cl)c1
Cc1cccc2c1C(=O)CC2=O.O=[N+]([O-])O
CCN(CC)CC.O=C1OC(=O)c2cc(Br)ccc21
O=C1Cc2ccccc2C1=O.O=C1OC(=O)c2c(Cl)c(Cl)c(Cl)c(Cl)c21
Cc1cc2c(cc1C)C(=O)CC2=O.O=[N+]([O-])O
CC(C)Oc1cccc2c1C(=O)CC2=O.O=[N+]([O-])O
CCOC(=O)c1ccc2ccccc2c1C(=O)OCC.CCOC(C)=O
Cc1ccc(C)c2c1C(=O)CC2=O.O=[N+]([O-])O
CCc1cccc2c1C(=O)CC2=O.O=[N+]([O-])O
CCOC(C)=O.O=C1Cc2ccccc2C1=O.c1ccccc1
O=C1CC(=O)c2cc(-c3ccccc3)ccc21.O=[N+]([O-])O
OC1CC2CC2C1.OC1CCC2CC12
CCN.Clc1nc(-c2ccccc2)c(-c2ccccc2)nc1Cl
CCN(CC)CC.CCNc1nc(-c2ccccc2)c(-c2ccccc2)nc1Cl
CCOP(OCC)OCC.NC(=O)NC(=O)CCl
C=O.CCOP(=O)(CC(=O)N1CCNC1=O)OCC
NC(=O)Nc1ccccc1.O=C(Cl)C(=O)Cl
O=C(O)c1ccc2c(c1)C(=O)OC2=O
O=C(O)c1ccc2c(c1)C(=O)OC2=O
O=C(O)c1ccc2c(c1)C(=O)OC2=O
O=C(O)c1ccc2c(c1)C(=O)OC2=O
O=C(O)c1ccc2c(c1)C(=O)OC2=O
CC(C)CC(C)(N)C#N
COC(C)(C)CC(C)(N)C#N
O=NN1CCN(C2c3ccccc3C=C(Br)c3ccccc32)CC1
N#CC1=Cc2ccccc2C(N2CCN(N=O)CC2)c2ccccc21
Cc1cccc(C=O)n1.N#CC1=Cc2ccccc2C(N2CCN(N)CC2)c2ccccc21
COc1cc(N)c(C(=O)CS(C)=O)cc1OC.CS(C)=O
Cc1ccc(N)c(C(=O)CS(C)=O)c1.O=N[O-]
CS(=O)CC(=O)c1ccccc1N.O=N[O-]
CS(=O)CC(=O)c1cc(Cl)ccc1N.O=N[O-]
CS(=O)CC(=O)c1ccc(Cl)cc1N.CS(=O)c1n[nH]c2ccc(Cl)cc2c1=O
COS(=O)(=O)OC.CS(=O)c1n[nH]c2ccccc2c1=O
CC(=O)OC(C)=O.Cn1nc(S(C)=O)c(=O)c2cc(Cl)ccc21
COS(=O)(=O)OC.COc1cc2[nH]nc(S(C)=O)c(=O)c2cc1OC
CC(=O)OC(C)=O.COc1cc2c(=O)c(S(C)=O)nn(C)c2cc1OC
Cn1nc(S(C)=O)c(=O)c2ccccc21.O=C(OO)c1cccc(Cl)c1
Cn1nc(S(C)=O)c(=O)c2ccc(Cl)cc21.O=C(OO)c1cccc(Cl)c1
CC1(C)c2cc(O)ccc2OC1N1CCCCC1.CS(=O)(=O)Cl
CC1(C)c2cc(OS(C)(=O)=O)ccc2OC1N1CCOCC1.O
CC1(C)c2cc(OS(C)(=O)=O)ccc2OC1O.O=C(Cl)c1ccccc1
CC(=O)OC(C)=O.CC1(C)c2cc(OS(C)(=O)=O)ccc2OC1O
CC(=O)OC(C)=O.CC1(C)c2cc(OS(C)(=O)=O)ccc2OC1O
CC(=O)OC(C)=O.CCOC1Oc2ccc(OS(C)(=O)=O)cc2C1(C)C
CC1(C)c2cc(OS(C)(=O)=O)ccc2OC1O.CN=C=O
CC1(C)c2cc(OS(C)(=O)=O)ccc2OC1O
Cc1ccc(C(=O)c2ccc(F)cc2)c(NC(C)C)c1.[N-]=C=O
CC(=O)[C@@]1(O)CC[C@H]2[C@@H]3C=CC4=CC(=O)C5CC5[C@@]4(C)[C@@H]3CC[C@@]21C
CC(=O)[C@@]1(O)CC[C@H]2[C@@H]3C=C(F)C4=CC(=O)C5CC5[C@@]4(C)[C@@H]3CC[C@@]21C.CN(C)C=O
O=C1CCCCCCC1.O=Cc1ccccc1
O=C1CCCCCCC1.O=Cc1ccccc1
O=C1CCCCCCC1Cc1ccccc1.O=Cc1ccc([N+](=O)[O-])cc1
Cc1cc2nc(N)sc2cc1C.NN
Cc1cccc2sc(N(C)C)nc12.NN
CNc1nc2c(C)cccc2s1.NN
CC(=O)Nc1nnc(C(F)(F)C(Cl)Cl)s1
Nc1nnc(C(F)(F)C(Cl)Cl)s1.O=C(Cl)Cl
CNC.[O-][n+]1c2cccc(OCCCCl)c2[n+]([O-])c2cccc(O)c21
CCNCC.[O-][n+]1c2cccc(OCCCCl)c2[n+]([O-])c2cccc(O)c21
C1CCNC1.[O-][n+]1c2cccc(OCCCCl)c2[n+]([O-])c2cccc(O)c21
C1CCNCC1.[O-][n+]1c2cccc(OCCCCl)c2[n+]([O-])c2cccc(O)c21
Fc1ccccc1N=C=S.NNC=O
CC(=O)NN.Cc1ccc(Cl)c(N=C=S)c1
O=CNNC(=S)Nc1ccccc1F
NNC=O.S=C=Nc1ccccc1Cl
CC(C)C1OCCN1CC1CO1.C[O-]
CC(C)C1OCCN1CC1CO1.[N-]=[N+]=[N-]
BrCc1ccccc1.COc1ccc(O)c(C(=O)O)c1
CC([O-])O.CC[O-].N#Cc1c([N+](=O)[O-])cccc1[N+](=O)[O-]
O=C(O)CNC(=O)OCc1ccccc1.O=[N+]([O-])c1ccccc1SOCc1ccccc1
O=C(O)CNC(=O)OCc1ccccc1.OCc1ccccc1
O=C(N[C@@H](Cc1ccccc1)C(=O)O)OCc1ccccc1.O=[N+]([O-])c1ccc(SOc2ccccc2)c([N+](=O)[O-])c1
CC(C)[C@H](NC(=O)OCc1ccccc1)C(=O)O.c1ccc(P(c2ccccc2)c2ccccc2)cc1
CCCCCC(=O)O.OCc1ccccc1
CC(C)(C)O.O=C(O)c1ccccc1
C=C(C)C1CCC(C)=C1CC(C)CO
C=C(C)C1CCC(C)=C1CC(C)C=O
CCOC(=O)C(C)=CC1=C(C)CCC1C(C)C
CCC1CCCC(C)C1=NC(C)COC.O=C(Cl)CCl
CC(C)C(=O)OC(=O)C(C)C.CCC(=O)Nc1cccc(N)c1
C=CCCl.O=C(c1ccccc1)C(O)c1ccccc1
CC(O)(C(=O)c1ccccc1)c1ccccc1.COS(=O)(=O)c1ccc(C)cc1
CI.O=C(c1ccccc1)C(O)c1ccccc1.c1ccc(Oc2ccccc2)cc1
CC(O)(C(=O)c1ccccc1)c1ccccc1.CI
O=[N+]([O-])c1cccc(OC(Cl)=CCl)c1
FC(F)=C(F)Cl.O=[N+]([O-])c1cccc(O)c1
Cc1ccc(S(=O)(=O)OCCCl)cc1.O=[N+]([O-])c1ccc(O)cc1
CC(C)C=O.FC(F)(F)SCl
CC(CSC(F)(F)F)=NO.CN=C=O
CC(C)(C=O)SC(F)(F)F.NO
CCOC1(CCCBr)C(=O)C(=C=O)c2ccccc21.O.c1ccccc1
CCCCOC(=O)CCC(C)=NNC(C)(C)CC.ClCl
CCC(C)(C)N=NC(C)(C#N)CCC(=O)O.ClP(Cl)(Cl)(Cl)Cl
CC(C)CC(C)(Cl)N=NC(C)(C)C.OCCCCO
CC(C)CC(C)(Cl)N=NC(C)(C)C.O=C([O-])CCC(=O)[O-]
CC(C)(C)N=NC1(Cl)CCCCC1.[S-2]
CC(C)(C)N=NC(C)(C)Cl.[OH-]
CC(=O)CC(=O)F.c1cc2c3c(cccc3c1)CC2
C=C1CC(=O)O1.COc1ccc2cc(OC)ccc2c1
C=C1CC(=O)O1.c1cc2c3c(cccc3c1)CC2
C[C@H](CCC(=O)[O-])[C@H]1CC[C@H]2[C@@H]3C(=O)C[C@@H]4CC(=O)CC[C@]4(C)[C@H]3CC(=O)[C@@]21C
CC(C)(C)C(=O)Cl.CC(c1ccccc1)C1(O)C(=O)NC(=O)NC1=O
ClCCN1CCCCC1.O=C(O)C1CC1(c1ccccc1)c1ccccc1
O=C(Cl)C1CC1(c1ccccc1)c1ccccc1.OCCN1CCOCC1
CN=C=O.CONC(=O)CCl
CCCONC(=O)CCl.O=C=Nc1ccccc1
CCC(C)=O.CCCON=C(CCl)OC(=O)Nc1ccccc1.CCO[PH](=O)NC(C)C
CCONC(=O)CCl.O=C=NC1CC1
CCON=C(CCl)OC(=O)NC1CC1.Cc1ccccc1S(c1ccc(Br)cc1)=P(=O)[O-]
CCCCCCONC(=O)CCl.O=C=NCCCl
CONC(=O)CCl.COc1ccccc1N=C=O
CONC(=O)CCl.CSc1ccc(N=C=O)c(C)c1
CONC(=O)CCl.O=C=Nc1ccc([N+](=O)[O-])cc1
C=CCc1cccc(N=C=O)c1.CONC(=O)CCl
C=CCc1cccc(NC(=O)OC(CCl)=NOC)c1.CSc1ccc(P(=O)([O-])c2cccc(S(C)=O)c2)cc1
CN(C)C(=O)Cl.CONC(=O)CCl
CCOP(=O)([O-])Cc1ccc(Cl)cc1C.CON=C(CCl)OC(=O)N(C)C
CN(C(=O)Cl)C1CCCCC1.CONC(=O)C(C)Cl
CCN(CC)C(=O)Cl.CONC(=O)C(Cl)c1ccc(Cl)cc1
CCN(CC)C(=O)OC(=NOC)C(Cl)c1ccc(Cl)cc1.CCOP(=O)([O-])OCC
NC(N)=O.O=C(Cl)c1coc2ccccc2c1=O
O=C(Cl)c1coc2ccccc2c1=O.[NH4+]
NO.O=Cc1coc2ccccc2c1=O
CCOC(=O)c1oc2cc(O)ccc2c(=O)c1C(N)=O.O
CC(=O)OC(C)=O.N#CCC(=O)c1ccc(O)cc1O.c1ccncc1
N#CCC(=O)c1ccc(O)cc1O.O=C1CCC(=O)O1
N#CCC(=O)c1ccc(O)cc1O.O=C(OC(=O)C(F)(F)F)C(F)(F)F
Cc1oc2cc(O)ccc2c(=O)c1C#N.O=S(=O)(O)O
N#Cc1c(C(F)(F)F)oc2cc(O)ccc2c1=O.O=S(=O)(O)O
CCOC(=O)c1oc2cc(O)ccc2c(=O)c1C#N.O=S(=O)(O)O
COC(=O)c1c(C)oc2ccccc2c1=O
CCOc1ccccc1N.Cc1ccccc1C(=O)Br
CC(C)Br.Cc1ccccc1C(=O)Nc1cccc(O)c1
C#CCBr.Cc1ccccc1C(=O)Nc1cccc(O)c1
COc1cccc(N)c1.Cc1ccccc1C(=O)O
CCOc1ccccc1N.Cc1ccccc1C(=O)O
CC(C)Oc1cccc(N)c1.Cc1ccccc1C(=O)O
CCCOc1cccc(N)c1.Cc1ccccc1C(=O)O
O=C(O)c1cc(OCc2ccccc2)cc(OCc2ccccc2)c1.O=S(Cl)Cl
CCOC(=O)c1cc(OCc2ccccc2)cc(OCc2ccccc2)c1.CCOC(C)=O
CC(=O)Oc1cc(OC(C)=O)cc(C(O)CNC(C)(C)C)c1
C=CCNCC=C.O=C(CCCCCl)c1ccc2c(c1)Cc1cc(C(=O)CCCCCl)ccc1S2
C[O-].ClCCN1CCCCC1.Oc1ccc2c(c1)Cc1cc(O)ccc1O2.[OH-]
C[O-].ClCCN1CCCCC1.O=c1c2ccc(O)cc2oc2cc(O)ccc12.[OH-]
C1CCNCC1.O=C(CCCCl)c1ccc2c(c1)Cc1cc(C(=O)CCCCl)ccc1-2
O=C(CCCN1CCCCC1)c1ccc2c(c1)Cc1cc(C(=O)CCCN3CCCCC3)ccc1-2.O=[Cr](=O)([O-])O[Cr](=O)(=O)[O-]
C1CCNCC1.O=C(CCCCl)c1ccc2sc3ccc(C(=O)CCCCl)cc3c2c1
C1CCNCC1.O=C(CCCCl)c1ccc2[nH]c3ccc(C(=O)CCCCl)cc3c2c1
C1CCNCC1.O=C(CCCCCl)c1ccc2c(c1)Cc1cc(C(=O)CCCCCl)ccc1S2
C1CCNCC1.O=C(CCCCCl)c1ccc2c(c1)Sc1cc(C(=O)CCCCCl)ccc1O2
O=C(CCCCN1CCCCC1)c1ccc2c(c1)Cc1cc(C(=O)CCCCN3CCCCC3)ccc1O2.O=C(CCCN1CCCCC1)c1ccc2c(c1)Cc1cc(C(=O)CCCN3CCCCC3)ccc1O2
COC(=O)CCCCCCC1C(/C=C/C(=O)CC2CCCCC2)CCC1OC1CCCCO1
C1CCOC1.CC(=O)O.COC(=O)CCCCCCC1C(/C=C/C(O)CC2CCCCC2)CCC1OC1CCCCO1.O
COC(=O)CCCCCC[C@@H]1C(=O)CC[C@H]1C=CC(CC1CCCCC1)OC(C)=O
COC(=O)CCCCCC[C@@H]1C(=O)CC[C@H]1C=CC(O)CC1CCCCC1
C1COCCN1.CCN(CC)CC.CCOP(=O)(Cl)CCCl
COC(=O)c1ccc(C(=O)NNC(=O)c2ccc(C(=O)OC)cc2)cc1.S=P12SP3(=S)SP(=S)(S1)SP(=S)(S2)S3
Cc1cccc(O)c1.O=C=Nc1ccc(Oc2ccc(N=C=O)cc2)cc1
Cc1ccccc1O.O=C1NC(=O)C(c2ccccc2)(c2ccccc2)N1.OCC(O)CO.OCCO
OCC(O)CO.OCCO
CCO.NC(=O)c1ccccc1C(=O)c1ccccc1
CCN(CC)CC.NC[C@H]1O[C@H](O[C@@H]2[C@@H](N)C[C@@H](N)[C@H](O[C@H]3O[C@H](CO)[C@@H](O)[C@H](N)[C@H]3O)[C@H]2O)[C@H](O)[C@@H](O)[C@@H]1O
C[C@]12C=CC(=O)C=C1CC[C@@H]1[C@@H]2CC[C@@]2(C)[C@H]1CCC21CC(=O)CO1
COc1ccc2c(c1)CC[C@@H]1[C@@H]2CC[C@@]2(C)[C@H]1CCC21C=CCO1.[OH-]
COc1ccc2c(c1)CC[C@@H]1[C@@H]2CC[C@@]2(C)[C@H]1CCC21CC(O)CO1
C[C@]12CC[C@@H]3C4=C(CC[C@H]3[C@@H]1CCC21CC(O)CO1)CC(=O)CC4
CC1=NC(Cl)=NC(Cl)N1N.NC(=O)Nc1nc(Cl)nc(Cl)n1
CC#N.Clc1nc(Cl)nc(Nc2ccccc2)n1.O
CC1=Nc2c(O)nc(N)nc2NC1(C)C.ClCl
COC1CCC(OC)O1.Nc1ccc(Cl)cc1[N+](=O)[O-]
O=[N+]([O-])c1cc(Cl)ccc1-n1cccc1
Cc1ccc(-n2cccc2)c([N+](=O)[O-])c1
CC(=O)N1CCC(=O)CC1.Cc1ccc(-n2cccc2)c(N)c1
COC1CCC(OC)O1.COc1ccc(N)c([N+](=O)[O-])c1
COc1ccc(-n2cccc2)c([N+](=O)[O-])c1
CN1CCC(=O)CC1.COc1ccc(-n2cccc2)c(N)c1
CC(=O)N1CCC(=O)CC1.COc1ccc(-n2cccc2)c(N)c1
COc1ccc(-n2cccc2)c(N)c1.O=C1CCN(Cc2ccccc2)CC1
O=[N+]([O-])c1cc(Cl)c(Cl)cc1-n1cccc1
CN1CCC(=O)CC1.Nc1cc(Cl)c(Cl)cc1-n1cccc1
COC(CN)OC.O=Cc1cccc(Cl)c1Cl
Clc1ccc2ccncc2c1Cl
Cc1cccc(Br)c1Br.O=S(=O)(O)O
CC(=O)Br.CS(=O)CC(=O)c1cc(-c2ccccc2)on1
Nc1cccnc1.O=C=NCCCCCCN=C=O
BrCCCCCCBr.Oc1cccnc1
CCCN.O=[N+]([O-])c1cc(C(F)(F)F)c(Cl)c2[nH]c(C(F)(F)F)nc12
CCO.O=[N+]([O-])c1cc(C(F)(F)F)c(Cl)c2[nH]c(C(F)(F)F)nc12
CCC(C)N.O=[N+]([O-])c1cc(C(F)(F)F)c(Cl)c2[nH]c(C(F)F)nc12
C#CCN.O=[N+]([O-])c1cc(C(F)(F)F)c(Cl)c2[nH]c(C(F)(F)F)nc12
N#Cc1cc([N+](=O)[O-])c2nc(C(F)(F)C(F)(F)F)[nH]c2c1Cl.NCCC1CCCCC1
CC1CCCCC1N.O=[N+]([O-])c1cc(C(F)(F)F)c(Cl)c2[nH]c(C(F)(F)F)nc12
C=CCO.N#Cc1cc([N+](=O)[O-])c2nc(C(F)F)[nH]c2c1Cl
CCC(C)N.O=[N+]([O-])c1cc(C(F)(F)F)c(Cl)c2[nH]c(C(F)(F)C(F)(F)C(F)(F)F)nc12
N#Cc1cc([N+](=O)[O-])c2nc(C(F)(F)C(F)(F)F)[nH]c2c1Cl.OCC(F)(F)F
O=[N+]([O-])c1cc(C(F)(F)F)c(Cl)c2[nH]c(C(F)(F)F)nc12.OC1CCCCC1
N#Cc1cc([N+](=O)[O-])c2nc(C(F)F)[nH]c2c1Cl.SC1CCCC1
O=[N+]([O-])c1cc(C(F)(F)F)c(Cl)c2[nH]c(C(F)(F)F)nc12.OCCC1CCCC1
CCOC(=O)CC(=O)OCC.O=[N+]([O-])c1cc(C(F)(F)F)c(Cl)c2[nH]c(C(F)(F)F)nc12
C1CCNCC1.N#Cc1cc([N+](=O)[O-])c2nc(C(F)(F)F)[nH]c2c1Cl
NC1CC1.O=[N+]([O-])c1cc(C(F)(F)F)c(Cl)c2[nH]c(C(F)(F)F)nc12
CCCCNCCCC.O=[N+]([O-])c1cc(C(F)(F)F)c(Cl)c2[nH]c(C(F)(F)F)nc12
CNC1CCCC1.N#Cc1cc([N+](=O)[O-])c2nc(C(F)(F)F)[nH]c2c1Cl
CCC1CCC1N.N#Cc1cc([N+](=O)[O-])c2nc(C(F)(F)F)[nH]c2c1Cl
CCCCCC#CCN.O=[N+]([O-])c1cc(C(F)(F)F)c(Cl)c2[nH]c(C(F)(F)F)nc12
CC#CCC(C)O.N#Cc1cc([N+](=O)[O-])c2nc(C(F)(F)C(F)(F)F)[nH]c2c1Cl
O=C(Nc1csc(Br)n1)C(F)(F)F
CC(=O)c1cc(N)ccc1S(=O)(=O)Cl.Nc1cscn1.O.c1ccncc1
O=C(Nc1csc(Br)n1)C(F)(F)F
NC(=O)c1ccc2c(c1)C(=O)c1ccc(C(N)=O)cc1C2=O
CCOC(=O)CC(C)=O.OCCc1c[nH]c2ccccc12
COC(=O)CC(C)=O.SCCc1c[nH]c2ccccc12
CC1(CC(=O)O)OCCc2c1[nH]c1ccccc21.COC(=O)CC1(C)SCCc2c1[nH]c1ccccc21
C=CC[P+](c1ccccc1)(c1ccccc1)c1ccccc1.COC(=O)CCCCCCC=O
O=C1CCC(=O)N1Br.O=C1OCc2ccc(Cl)cc21
COc1cc2c(c(OC)c1OC)COC2=O.O=C1CCC(=O)N1Br
O=C1CCC(=O)N1Br.O=C1OCc2ccc(Br)cc21
CNC.O=C1OCc2ccc([N+](=O)[O-])cc21
CC(=O)O.CN(C)C(=O)c1cc([N+](=O)[O-])ccc1CO
O=Cc1cccc2cccc(C(=O)O)c12
O=C1CCC(=O)N1Br.O=C1OCc2ccccc21
CC(C)O.CC(C)OC(=O)CC(=N)N.CCO.CCOC(=O)CC(=O)C=Cc1ccccc1[N+](=O)[O-]
CC(C)O.CC(C)OC(=O)CC(=N)N.CCO.COC(=O)CC(=O)C=Cc1ccccc1[N+](=O)[O-]
C=Cc1ccc(OC)cc1.FC(F)=C(Cl)Cl
COc1ccc(C2CC(F)(F)C2(Cl)Cl)cc1
COc1ccc(C2=C(Cl)C(=O)C2)cc1
COc1ccc(C2CC(O)(c3ccc(OC)cc3)C2)cc1
COc1ccc(C2CC(c3ccc(OC)cc3)C2)cc1
CCN(CC)CCCl.Cc1nn(C)c(C(=O)Cl)c1[N+](=O)[O-].Nc1ccccc1O.O=C1N=Nc2cncnc21
CC(=O)C1=CCCC1.OO
CC(C)(C)c1ccccc1.CC(Cl)C(=O)Cl
CC(=O)CC/C=C(\C)CCC=C(C)C.CCOC(=O)CCl.CC[O-]
CC(C)=CCCC(C)=CCCC(C)C=O.CCOC(=O)CBr
CCOC(=O)CC(O)C(C)CCC=C(C)CCC=C(C)C
CC(=O)OCC=C(C)CCC=C(C)CBr.CCOC(=O)CC(=O)C(C)CCC=C(C)CCC=C(C)C
CC(=O)OC(C)=O.CC(C)=CCCC(C)=CCCC(C)C(=O)CCC(C)=CCCC(C)=CCO
CC(=O)OC(C)=O.CC(C)=CCCC(C)=CCCC(C)C(O)CCC(C)=CCCC(C)=CCO
CC(=O)OCC=C(C)CCC=C(C)CBr.CCOC(=O)CC(=O)C(C)C
CC(=O)C(C)CCC=C(C)CCC=C(C)C.CCOC(=O)OCC
CC(=O)CC/C=C(\C)CC/C=C(\C)CC/C=C(\C)CCC=C(C)C.CCOC(=O)CCl.CC[O-]
CC(=O)OC(C)(C)C.CC(C)=CCCC(C)=CCCC(C)=CCCC(C)=CCCC(C)C=O
CCOC(=O)CC(O)C(C)CCC=C(C)CCC=C(C)CCC=C(C)CCC=C(C)C
CC(=O)OCC=C(C)CCC=C(C)CCC=C(C)CCC=C(C)CCC=C(C)CBr.CCOC(=O)CC(=O)C(C)CCC=C(C)CCC=C(C)CCC=C(C)C
CC(=O)OCC=C(C)CCC=C(C)CCC=C(C)CCC=C(C)CCC=C(C)CBr.CCOC(=O)CC(=O)C(C)CCC=C(C)CCC=C(C)CCC=C(C)CCC=C(C)C
CC(=O)OC(C)=O.CC(C)=CCCC(C)=CCCC(C)=CCCC(C)=CCCC(C)C(=O)CCC(C)=CCCC(C)=CCCC(C)=CCCC(C)=CCCC(C)=CCO
C=CC(=O)OCC.CC1(CCc2cc(C(C)(C)C)c(O)c(C(C)(C)C)c2)NC(=O)NC1=O
CC1(CCc2cc(C(C)(C)C)c(O)c(C(C)(C)C)c2)NC(=O)NC1=O.CN(C)C=O.[OH-]
CC1(CCc2cc(C(C)(C)C)c(O)c(C(C)(C)C)c2)NC(=O)NC1=O.ClCCCCCCCl.O.O=C([O-])[O-]
CC1(CCc2cc(C(C)(C)C)c(O)c(C(C)(C)C)c2)NC(=O)N(CCCCCCN2C(=O)NC(C)(CCc3cc(C(C)(C)C)c(O)c(C(C)(C)C)c3)C2=O)C1=O.CCCCCCBr
CC(C)(C)c1cc(CCC2NC(=O)N(CN3CCOCC3)C2=O)cc(C(C)(C)C)c1O.CC(C)(C)c1cc(CCC2NC(=O)NC2=O)cc(C(C)(C)C)c1O
CC(=O)CCc1cc(C(C)(C)C)c(O)c(C(C)(C)C)c1.CC(=O)O.CCCCCCCCCCCCCCCCCCN.N#C[O-]
C=CCCCCCCCCCCC.OCC1CC=CCC1
C=CCOP(OCC=C)OCC=C.O=C([O-])[O-]
CCCCCCCCOP(OCCCCCCCC)OCCCCCCCC.O=O
CC(=O)Oc1ccc(C[C@H](N)C(=O)OCc2ccccc2)cc1OC(C)=O
CCCCNc1cc(C(=O)O)cc(S(N)(=O)=O)c1Oc1ccc(NC(C)=O)cc1
CC(=O)Nc1ccc(O)cc1.NS(=O)(=O)c1cc(C(=O)O)cc([N+](=O)[O-])c1Cl
CCCCNc1cc(C(=O)O)cc(S(N)(=O)=O)c1Sc1ccc(NC(C)=O)cc1
CC=CCNc1cc(C(=O)O)cc(S(N)(=O)=O)c1Sc1ccc(NC(C)=O)cc1
CC(=O)Nc1ccc(Oc2c(N)cc(C(=O)O)cc2S(N)(=O)=O)cc1.ClCc1ccccc1
CC(=O)Nc1ccc(C)cc1Oc1c(NCc2ccccc2)cc(C(=O)O)cc1S(N)(=O)=O
CC(=O)Nc1ccc(Sc2c(NCc3ccccc3)cc(C(=O)O)cc2S(N)(=O)=O)cc1
CC(=O)Nc1ccc(Sc2c(N)cc(C(=O)O)cc2S(N)(=O)=O)cc1.ClCc1ccccc1
CC(=O)Nc1ccc(Oc2c(NCc3ccco3)cc(C(=O)O)cc2S(=O)(=O)NC(C)=O)cc1
CC(=O)Nc1ccc(Oc2c([N+](=O)[O-])cc(C(=O)O)cc2S(N)(=O)=O)cc1.CC(=O)OC(C)=O
CC(=O)Nc1ccc(Sc2c(NCc3ccco3)cc(C(=O)O)cc2S(N)(=O)=O)cc1
CC(=O)Nc1ccc(Sc2c(N)cc(C(=O)O)cc2S(N)(=O)=O)cc1.O=Cc1ccco1
CC(=O)Nc1ccccc1NS(=O)(=O)c1cc(C(=O)O)cc(NCc2ccccc2)c1Oc1ccccc1
CC(=O)Nc1ccccc1NS(=O)(=O)c1cc(C(=O)O)cc(NCc2ccco2)c1Oc1ccccc1
CC(=O)Nc1ccccc1NS(=O)(=O)c1cc(C(=O)O)cc(N)c1Oc1ccccc1.O=Cc1ccco1
CCS.Clc1nc(Cl)c2ncccc2n1
ClCC=Cc1ccccc1.Oc1ccc2c(c1)OCO2
CI.Fc1ccccc1C1(c2cc(Cl)ccc2CSc2ccccc2)OCCO1
CNC.ClCc1ccc(Cl)cc1
CN(C)Cc1cnn(C)c1-c1ccc(Cl)cc1C(=O)c1ccccc1F
CC(=O)Cl.Fc1ccccc1-c1ccccc1
CC(O)c1ccc(-c2ccccc2)c(Cl)c1
CC(=O)c1ccc(Oc2ccccc2F)cc1.CCOCC
CC(=O)OC(C)=O.CC(=O)c1ccc2c(c1)Cc1ccccc1-2.O
CC(=O)c1ccc2c(c1)Cc1cc(Br)ccc1-2.c1ccc2ncccc2c1
CC(=O)OC(C)=O.CCc1ccc2c(c1)Cc1ccccc1-2
CCCC(=O)c1ccc2c(c1)Cc1ccccc1-2
CC(=O)OC(C)=O.CCCCc1ccc2c(c1)Cc1ccccc1-2
Cc1nnc(SCC2=C(C(=O)O)N3C(=O)C(N)[C@H]3SC2)s1.O=C(O)CS(=O)(=O)C(F)(F)F
Cc1nnc(SCC2=C(C(=O)O)N3C(=O)C(N)[C@H]3SC2)s1.NS(=O)(=O)CC(=O)O
O=CC1=CS[C@@H]2C(NC(=O)Cc3cccs3)C(=O)N2C1C(=O)O.[N-]=[N+]=C(c1ccccc1)c1ccccc1
O=CC1=CS[C@@H]2C(NC(=O)Cc3cccs3)C(=O)N2C1C(=O)OC(c1ccccc1)c1ccccc1
O=C(Cc1cccs1)NC1C(=O)N2C(C(=O)OC(c3ccccc3)c3ccccc3)=CCS[C@H]12
CS(=O)(=O)CC(=O)O.NC1C(=O)N2C(C(=O)OC(c3ccccc3)c3ccccc3)=CCS[C@H]12
CC(=O)O[C@H]1CC[C@]2(C)[C@H]3C[C@@H](O)[C@]4(C)[C@@H](C(C)=O)C[C@H](OS(=O)(=O)c5c(C)cc(C)cc5C)[C@H]4[C@@H]3CC[C@@H]2C1.CC(=O)[O-].CC(=O)[O-].CC(=O)[O-].CC(=O)[O-]
CC(C)(C)OC(=O)C(N1C(=O)C(NC(c2ccccc2)(c2ccccc2)c2ccccc2)C1S(=O)CC(=O)CCc1ccccc1)=P(c1ccccc1)(c1ccccc1)c1ccccc1
CC(C)(C)OC(=O)C1=C(CCc2ccccc2)CS[C@@H]2C(NC(c3ccccc3)(c3ccccc3)c3ccccc3)C(=O)N12
CC(C)(C)OC(=O)C1=C(CCc2ccccc2)CS[C@@H]2C(NC(=O)Cc3cccs3)C(=O)N12
COC(=O)C1=C(Cc2ccccc2)CS[C@@H]2C(NC(c3ccccc3)(c3ccccc3)c3ccccc3)C(=O)N12
COC(=O)C1=C(Cc2ccccc2)CS[C@@H]2C(N)C(=O)N12.O=C(Cl)COc1ccccc1
CC(C)(C)OC(=O)C(N1C(=O)C(NC(c2ccccc2)(c2ccccc2)c2ccccc2)C1SCC(=O)Cc1ccccc1)=P(c1ccccc1)(c1ccccc1)c1ccccc1
CC(C)(C)OC(=O)C1=C(Cc2ccccc2)CS[C@@H]2C(NC(c3ccccc3)(c3ccccc3)c3ccccc3)C(=O)N12
CC(C)(C)OC(=O)C1=C(Cc2ccccc2)CS[C@@H]2C(NC(=O)Cc3cccs3)C(=O)N12
CC(C)(C)OC(=O)C(N1C(=O)C(NC(c2ccccc2)(c2ccccc2)c2ccccc2)C1SCC(=O)Cc1ccc(F)cc1)=P(c1ccccc1)(c1ccccc1)c1ccccc1
CC(C)(C)OC(=O)C1=C(Cc2ccc(F)cc2)CS[C@@H]2C(NC(c3ccccc3)(c3ccccc3)c3ccccc3)C(=O)N12
CC(C)(C)OC(=O)C1=C(Cc2ccc(F)cc2)CS[C@@H]2C(N)C(=O)N12.O=C(Cl)Cc1cccs1
CC(C)(C)OC(=O)C1=C(Cc2ccc(F)cc2)CS[C@@H]2C(NC(=O)Cc3cccs3)C(=O)N12
CC(C)(C)OC(=O)C1=C(CC2CCCCO2)CS[C@@H]2C(NC(=O)Cc3cccs3)C(=O)N12
CC(C)(C)OC(=O)C(Cl)N1C(=O)C(NC(c2ccccc2)(c2ccccc2)c2ccccc2)C1SCC#CCc1ccccc1.O=C(OO)c1cccc(Cl)c1
COC(=O)C=O.O=C1NC(SCC#Cc2ccccc2)C1NC(c1ccccc1)(c1ccccc1)c1ccccc1
COC(=O)C(O)N1C(=O)C(NC(c2ccccc2)(c2ccccc2)c2ccccc2)C1SCC#Cc1ccccc1.O=S(Cl)Cl
CC(C)(C)OC(=O)C(O)N1C(=O)C(NC(c2ccccc2)(c2ccccc2)c2ccccc2)C1SCC#Cc1ccc(F)cc1.O=S(Cl)Cl
CC(C)(C)OC(=O)C(Cl)N1C(=O)C(NC(c2ccccc2)(c2ccccc2)c2ccccc2)C1SCC#Cc1ccc(F)cc1.c1ccc(P(c2ccccc2)c2ccccc2)cc1
CC(C)(C)OC(=O)C(N1C(=O)C(NC(c2ccccc2)(c2ccccc2)c2ccccc2)C1SCC#Cc1ccc(F)cc1)=P(c1ccccc1)(c1ccccc1)c1ccccc1.CCOC(C)=O
CC#CCSC1NC(=O)C1NC(c1ccccc1)(c1ccccc1)c1ccccc1.CC(C)(C)OC(=O)C=O
CC(C)(C)C(=O)C(=O)[O-].O=C1NC(SCC#CCOC2CCCCO2)C1NC(c1ccccc1)(c1ccccc1)c1ccccc1
CC(C)(C)OC(=O)C(O)N1C(=O)C(NC(c2ccccc2)(c2ccccc2)c2ccccc2)C1SCC#CCOC1CCCCO1.O=S(Cl)Cl
CC(C)(C)O.CCOP(=S)(OCC)SCSC(C)(C)C.O=S(=O)([O-])[O-]
CCOP(=O)(OCC)SCSC(C)(C)C.O
NCc1ccccc1.O=C1CCCO1
Cc1cccc(C)c1NCC1OCCO1.O=C(Cl)CCl
CCc1cccc(CC)c1N.ClCC1OCCO1
CCc1cccc(CC)c1NCC1OCCO1.O=C(Cl)CCl
Cc1ccc(Cl)cc1N.ClCC1OCCO1
Cc1ccc(Cl)cc1NCC1OCCO1.O=C(Cl)CCl
CCc1cccc(CC)c1N.ClCC1SCCCCS1
CCc1cccc(CC)c1NCC1SCCCCS1.O=C(Cl)CCl
CCc1cccc(CC)c1N.ClCC1OCCCO1
CCc1cccc(CC)c1NCC1OCCCO1.O=C(Cl)CCl
CCc1cccc(CC)c1N.ClCC1OCCCCO1
CCc1cccc(CC)c1NCC1OCCCCO1.O=C(Cl)CCl
CC(=O)C(C)C.CC(C)(C)OC(=O)C(Cl)Cl
CC(C)C1(C)OC1(Cl)C(=O)OC(C)(C)C
COC(=O)c1cc(Cl)cc(C)c1NS(=O)(=O)NC(C)C
O=C(Cl)CCCCC(=O)Cl.O=C=NC1CCCCCCC1
CCc1nnc(-c2ccccc2)c(=O)n1N.Cc1ccc(S(=O)(=O)O)cc1
CC(=O)c1nc(N)nc(N)c1-c1ccc(Cl)cc1.NO
CC(=O)c1nc(N)nc(N)c1-c1ccc(Cl)cc1.CNO
CCOC(=O)CSc1nc(Cl)cc(Cl)n1.N
CCOC(=O)CSc1nc(Cl)cc(Cl)n1.Nc1ccccc1
CCOC(=O)CSc1nc(Cl)cc(Cl)n1.Nc1ccc(Cl)cc1
CCOC(=O)CSc1nc(Cl)cc(Cl)n1.Nc1ccc(F)cc1
CCOC(=O)CSc1nc(Cl)cc(Cl)n1.Cc1cccc(N)c1C
CCOC(=O)CSc1nc(Cl)cc(Cl)n1.COc1ccc(N)cc1
CCOC(=O)CSc1nc(Cl)cc(Cl)n1.Cc1cccc(N)c1C
CCOC(=O)CSc1nc(Cl)cc(Nc2cccc(C)c2C)n1.[NH4+]
CCOC(=O)CSc1nc(Cl)cc(Nc2cccc(C)c2C)n1.NN
CCOC(=O)CSc1nc(Cl)cc(Cl)n1.NCc1ccc(F)cc1
CCOC(=O)CSc1nc(Cl)cc(Cl)n1.NCc1ccc(Cl)c(Cl)c1
CCOC(=O)CSc1nc(Cl)cc(Cl)n1.NCCc1ccc(Cl)cc1
CC(N)c1ccc(Cl)cc1.CCOC(=O)CSc1nc(Cl)cc(Cl)n1
CCOC(=O)CSc1nc(Cl)cc(NN)n1.O=Cc1ccc(Cl)cc1
CCOC(=O)CSc1nc(Cl)cc(NCc2ccc(Cl)cc2)n1
CCOC(=O)CSc1nc(Cl)cc(NCc2ccc(Cl)cc2)n1.NN
CCOC(=O)C(C)Sc1nc(Cl)cc(Cl)n1.NCc1ccc(Cl)cc1
CCOC(=O)CSc1nc(O)cc(-c2ccccc2)n1.O=P(Cl)(Cl)Cl
CCOC(=O)CSc1nc(Cl)cc(-c2ccccc2)n1.CO
CCOC(=O)CSc1nccc(O)n1.O=P(Cl)(Cl)Cl
CCOC(=O)CSc1nccc(Cl)n1.NCc1ccc(Cl)cc1
CC1C(=O)NC(=S)NC1=O.CCOC(=O)CBr
CCOC(=O)CSc1nc(Cl)c(C)c(Cl)n1.NCc1ccc(Cl)cc1
CCOC(=O)CC(=O)OCC.N=C(N)c1ccccc1
CCOC(=O)CC(=O)OCC.Cc1cccc(C(=N)N)c1
CCOC(=O)CC(=O)OCC.Cc1ccc(C(=N)N)cc1
CCOC(=O)CC(=O)OCC.N=C(N)c1cccc(Cl)c1
CCOC(=O)CC(=O)OCC.N=C(N)c1ccc(Br)cc1
CCOC(=O)CC(=O)OCC.N=C(N)c1ccc(Cl)cc1
CN1CCNCC1.Clc1cc(Cl)nc(-c2ccccc2)n1
COCCN.Clc1cc(Cl)nc(-c2ccccc2)n1
COCCCN.Clc1cc(Cl)nc(-c2ccccc2)n1
Clc1cc(Cl)nc(-c2ccccc2)n1.OCCN1CCNCC1
OCCN1CCN(c2cc(Cl)nc(-c3ccccc3)n2)CC1.Sc1ccc(Cl)cc1
CCOC(=O)CNc1cc(Cl)nc(-c2ccccc2)n1.Sc1ccccc1
Clc1cc(N2CCCCCC2)nc(-c2ccccc2)n1.Sc1ccc(Cl)cc1
Clc1ccc(-c2nc(Cl)cc(Cl)n2)cc1.NCCN1CCOCC1
CCc1ccc(S)cc1.Clc1ccc(-c2nc(Cl)cc(NCCCN3CCOCC3)n2)cc1
CN1CCN(c2cc(Cl)nc(-c3ccccc3)n2)CC1.Sc1ccc(Cl)cc1
CN(C)CCN.Clc1cc(Cl)nc(-c2ccc(Cl)c(Cl)c2)n1
COCCN.Cc1ccc(-c2nc(Cl)cc(Cl)n2)cc1
CCc1ccc(-c2nc(Cl)cc(Cl)n2)cc1.COCCCN
CN1CCNCC1.Clc1cccc(-c2nc(Cl)cc(Cl)n2)c1
CN1CCNCC1.Cc1ccc(-c2nc(Cl)cc(Cl)n2)cc1
CCOc1ccc(S)cc1.Cc1ccc(-c2nc(Cl)cc(N3CCN(C)CC3)n2)cc1
CN1CCNCC1.COc1ccc(-c2nc(Cl)cc(Cl)n2)cc1
CCCOc1ccc(S)cc1.COc1ccc(-c2nc(Cl)cc(N3CCN(C)CC3)n2)cc1
CN1CCN(c2cc(Cl)nc(-c3ccccc3)n2)CC1.Sc1ccc(Br)cc1
CCCc1ccc(S)cc1.CN1CCN(c2cc(Cl)nc(-c3ccccc3)n2)CC1
CCN(CC)CCN.Clc1cc(Cl)nc(-c2ccccc2)n1.Sc1ccc(Cl)cc1
Nc1cc(Cl)nc(-c2ccccc2)n1.Sc1ccc(Cl)cc1
FC(F)(F)c1ccc(Br)cc1.O=C1C=CC(=O)O1
CC(=O)OC(C)=O.CC(=O)c1ccc(C(F)(F)F)cc1
CC(=O)c1ccc(C(F)(F)F)cc1
CCCCCCCCCCCCCCCCCCNC.C[Si](C)(C)N[Si](C)(C)C
BrCc1ccccc1.CN(C)[S+](N(C)C)N(C)C
CCCCCCBr.N#C[S-]
CCCCCCBr.O=N[O-]
CCCCCCBr.N#C[O-]
CCOC(=O)CCc1cnc(Oc2ccccc2)cc1C(=O)O.O=S(Cl)Cl
C=[N+]=[N-].CCOC(=O)CCc1cnc(Oc2ccccc2)cc1C(=O)Cl
O=C(O)c1cccc(Oc2ccccn2)c1.O=S(Cl)Cl
CC=[N+]=[N-].O=C(Cl)c1cccc(Oc2ccccn2)c1
CC=[N+]=[N-].O=C(Cl)c1ccc(Oc2ccccn2)cc1
CI.COC(=O)C(C)c1ccnc(Oc2ccc(Cl)cc2)c1
C=O.O=C1NC(=O)c2cccc3cccc1c23.c1ccc(N2CCNCC2)nc1
BrCCCCBr.O=C1NC(=O)c2cccc3cccc1c23
BrCCCCCBr.O=C1c2cccc3cccc(c23)C(=O)N1CCCCN1CCN(c2ccccn2)CC1
BrCCCCCCBr.O=C1c2cccc3cccc(c23)C(=O)N1CCCCN1CCN(c2ccccn2)CC1
O=C1c2cccc3cccc(c23)C(=O)N1CCN1CCN(c2ccccc2Cl)CC1
BrCCCCBr.O=C1c2cccc3cccc(c23)C(=O)N1CCCCN1CCN(c2ccccc2)CC1
C=O.O=C1NC(=O)c2cccc3cccc1c23.c1ccc(N2CCNCC2)cc1
FC(F)(F)c1nc2cc(Cl)c(Cl)c(Cl)c2[nH]1.O=S(=O)(O)O
O=S(=O)(O)c1c(Cl)c(Cl)c(Cl)c2nc(C(F)(F)F)[nH]c12.O=S(Cl)Cl
CC(C)C1=CC2=CCC3[C@@](C)(C(=O)[O-])CCC[C@]3(C)[C@H]2CC1.CC(C)C1=CC2=CCC3[C@@](C)(C(=O)[O-])CCC[C@]3(C)[C@H]2CC1.CC(C)C1=CC2=CCC3[C@@](C)(C(=O)[O-])CCC[C@]3(C)[C@H]2CC1
CC(=O)NN.CCOC(=N)c1ncc([N+](=O)[O-])n1C
CCC(=O)NN.CCOC(=N)c1ncc([N+](=O)[O-])n1C
Cc1nnc(-c2ncc([N+](=O)[O-])n2CCO)[nH]1
Cn1c([N+](=O)[O-])cnc1C(=N)NNC(=N)N
CCOC(=N)c1ncc([N+](=O)[O-])n1CC.NNC(N)=S
Cn1c([N+](=O)[O-])cnc1C(=O)Cl.NNC(N)=S
Cn1c([N+](=O)[O-])cnc1C(=N)NNC(N)=S
CNc1nnc(-c2ncc([N+](=O)[O-])n2C)o1
CCOC(=N)c1ncc([N+](=O)[O-])n1C.NNC(N)=S
CCOC(=N)c1ncc([N+](=O)[O-])n1C.NNC(N)=S
Cn1c([N+](=O)[O-])cnc1C(=N)NNC(N)=S
Cn1c([N+](=O)[O-])cnc1C(=N)NNC(N)=S
CC(=O)Oc1ccc(C=CC(=O)Cl)cc1.Nc1ccc(C(=O)O)cc1
COc1ccc(C=CC(=O)O)cc1OC.Nc1cccc(C(=O)O)c1
COC(=O)c1ccccc1N.COc1ccc(C=CC(=O)O)cc1OC
CO.O=C(O)Cc1ccc(O)cc1
COC(=O)Cc1ccc(O)cc1.Cc1ccc(S(=O)(=O)O)cc1.c1ccccc1
C1CCOC1.COC(=O)Cc1ccc(OC2CCCCO2)cc1
CC(O)c1ccc(OC2CCCCO2)cc1.O=S(=O)([O-])O
CCOC=O.N#CCc1ccc(OC2CCCCO2)cc1
BrCC1CO1.Oc1ccc(-c2csnn2)cc1
CC(C)(C)N.c1ccc(-c2csnn2)c(OCC2CO2)c1
NCCOc1ccc(C(N)=O)cc1.c1cc(-c2csnn2)ccc1OCC1CO1
N.c1cc(-c2csnn2)ccc1OCC1CO1
BrCC1CO1.Oc1ccc(-c2cnns2)cc1
CCO.CCOC(=O)C(=[N+]=[N-])C(=O)c1ccc(OC(C)=O)cc1.S.[NH4+].[NH4+]
CCOC(=O)c1snnc1-c1ccccc1O
CC(C)N.c1cc(-c2csnn2)ccc1OCC1CO1
CCOC(=O)c1snnc1-c1ccc(OCC(O)CNC(C)(C)C)cc1
BrCC1CO1.O=C(O)c1snnc1-c1ccc(O)cc1
CCO.NNc1ccccc1.O=C1OC2=C(CCCc3ccccc32)C1=O
COC(=O)c1nn(-c2ccccc2)c2c1CCc1cc(Cl)ccc1-2
O=C1c2cccc(Cl)c2C(=O)N1C1(C(=O)O)CCCCC1.O=S(Cl)Cl
CC(C)C(C)(C(N)=O)N1C(=O)c2cccc(Cl)c2C1=O
CC(=O)Nc1cccc2c1C(=O)N(C1(C(=O)Cl)CCCCC1)C2=O.CN
N#CC1(N2C(=O)c3cccc(Cl)c3C2=O)CCCCC1.O=S(=O)(O)O
O=C(O)c1ccc(-c2cccc(C(=O)O)c2C(=O)O)cc1C(=O)O
CC(C)=CCCC(C)CC=CC(C)=CC(=O)O.CCOCC
C=C(C)C(C)CC(C)CC=CC(C)=CC(=O)CC
C1CCOC1.CCC(=O)C=C(C)C=CCC(C)CCC=C(C)C
CCC(=O)C=C(C)C=CCC(C)CCC=C(C)C.CCO
CC(C=CCC(C)CCCC(C)(C)O)=CC(=O)O.[Li]CC
C=C(C)C.Cc1ccc(O)c(C(C)(C)C)c1
CN(C)C=O.O=C(Cl)C(Cl)(Cl)Cl
CCN(C=O)CC.O=C(Cl)C(Cl)(Cl)Cl
CC(Cl)(Cl)C(=O)Cl.CN(C)C=O
CCCCCC(C)C(C)c1cc(O)cc(O)c1.COC(=O)C1SCCC1=O
COC(=O)C1SCCC1=O.Cc1cc(O)cc(O)c1
CCCCCC(C)c1cc(O)cc(O)c1.COC(=O)C1SCCC1=O
CC(CC1CC1)c1cc(O)cc(O)c1.COC(=O)C1SCCC1=O
CCCCCc1cc(O)cc(O)c1.COC(=O)C1SCCC1=O
CC(c1cc(O)cc(O)c1)C1CCCCC1.COC(=O)C1SCCC1=O
CCCCCCCCCCCCCCCCCCC(C)c1cc(O)cc(O)c1.COC(=O)C1SCCC1=O
CCCCCC[Mg]Br.Cc1cc(O)c2c3c(c(=O)oc2c1)SCC3
CC(CC1CC1)c1cc(O)c2c3c(c(=O)oc2c1)SCC3.CCCCCC[Mg]Br
CCCCCC(C)C(C)c1cc(O)c2c3c(c(=O)oc2c1)SCC3.CCCCCC[Mg]Br
CC(=O)OC(C)=O.CCCCCC(C)C(C)c1cc(O)c2c(c1)OC(C)(C)C1=C2CCS1
CCCCCC(C)C(C)c1cc(O)c2c(c1)OC(C)(C)C1=C2CCS1.CC[O-]
CCCCCC(C)C(C)c1cc(O)c2c(c1)OC(C)(C)C1=C2CCS1.CN(C)c1ccccc1.O=C(Cl)Cl
CCCCCC(C)C(C)c1cc(O)c2c(c1)OC(C)(C)C1=C2CCS1.CN(C)c1ccccc1.O=C(Cl)Cl
CCCCCC(C)C(C)c1cc(O)cc(O)c1.COC(=O)C1CSCC1=O
CBr.CCCCCC(C)C(C)c1cc(O)c2c3c(c(=O)oc2c1)CSC3.CCOCC.Cc1ccc(S(=O)(=O)O)cc1
CCCCCC(C)C(C)c1cc(O)cc(O)c1.CCOC(=O)C1CSCCC1=O
CCCCCCC(CC)c1cc(O)cc(O)c1.CCO.COC(=O)C1SCCCC1=O
CCOC(=O)CBr.COC(=O)C1CCc2cc(C3CCCCC3)ccc21
Cl.NC1CCCCCC1CC(=O)c1ccccc1
O=C(O)C1=CCc2cc(C3CCCCCC3)c(Cl)cc21
ClC(Cl)OC(Cl)Cl.O=Cc1ccccc1C1CCCCCC1
CO.O=C(O)C1=Cc2ccc(C3CCCCC3)cc21
O=S(Cl)Cl.OCCc1cccc(C2CCCCC2)c1
OCCO.ON=CC1CCc2cc(Cl)c(C3CCCCC3)cc21.[OH-]
O=S(Cl)Cl.OCCc1ccc(C2CCCCCC2)cc1
CC(C)(C)NCC(O)COc1ccc(Cl)cc1C#N
CC(C)(C)Br.N#Cc1cccc(OCC(O)CN)c1
COC(=O)Cc1ccccc1.COC(=O)c1cccnc1
O.O=C(Cc1ccccc1)c1cccnc1
COc1ccc(C(=NO)C(=O)c2cccnc2)cc1
COc1ccc(-c2c(-c3cccnc3)[nH]c(C(C)(C)C)[n+]2[O-])cc1
BrBr.CC(=O)C1(C)CCCCC1
CC1(C(=O)CBr)CCCCC1.N.NC=O
CC(C)(C)C(=O)CN.N#C[S-]
CCCCCCCCCCCCCCCCCCNCCCCCCCCCCCCCCCCCC.O=C(Cl)Cl
CC(O)(CO)C1CCCCO1.CCCCCCCCCCCCCCCCCCCCCC(=O)[O-]
CC(O)(CO)C1CCCCO1.CCCCCCCCCCCCCCCCCCCCCC(=O)OC
C1CC[C@H]2NCCC[C@@H]2C1.C=CCOC(=S)Cl.c1ccccc1
Cc1ccccc1C.Oc1ccccc1C1CCCC1
NN.O=C(O)c1cccc([N+](=O)[O-])c1
O=C1CCCCCCCCCCCN1
C=CCS(=O)(=O)N=[N+]=[N-].CC(=O)[O-]
C=Cc1ccc(S(=O)(=O)Cl)cc1.CC(C)=O.[N-]=[N+]=[N-]
CC(C)(C)c1cccc(C(C)(C)C)c1[O-].Clc1nc(Cl)nc(Cl)n1
CCCCCCCCBr.NC(=S)NC(N)=S
CC1(C)S[C@@H]2[C@H](NC(=O)Cc3ccccc3)C(=O)N2[C@H]1C(=O)[O-]
CC1(C)S[C@@H]2[C@H](NC(=O)COc3ccccc3)C(=O)N2[C@H]1C(=O)[O-]
O=C1CCCN1.O=[PH](O)O
CC(=O)[O-].CC(C)c1nc(O)cc(CCl)n1
Cc1cccc(N2CCN(CCc3ccc(N)cc3)CC2)c1.O=C=NCCCCl
CC(=O)OCCc1ccc(N)cc1.O=C(Cl)CCCCl
CC#N.CC(=O)O.Nc1ccc(CCCN2CCN(c3ccccc3)CC2)cc1
CC(C)(C)c1ccc(C(O)(c2ccccc2)C2CCN(CCCC(=O)c3ccccc3)CC2)cc1
CC(C)(C)c1ccc(C(=O)CCCN2CCC(C(O)(c3ccccc3)C3CCCCC3)CC2)cc1
CC(C)(C)c1ccc(C(=O)CCCN2CCC(C(O)(c3ccccc3)c3ccc(C(C)(C)C)cc3)CC2)cc1
CCC(C)Cc1nc(C)c2c(=O)[nH]c(N)nn12
CCCc1nc(C)c2n1N=C(NCc1ccccc1)NC2
CCCc1nc(C)c2n1N=C(NCc1ccc(OC)c(OC)c1)NC2
CCCc1nc(C)c2n1N=C(N)NC2c1ccc(OC)cc1
CCCc1nc(C)c2n1N=C(N)NC2.O=CO
CC1(C)CC(=O)CC(=O)C1.CCCc1nc(C)c2cnc(N)nn12
CCCc1nc(C)c2cnc(N)nn12.O=S([O-])S(=O)(=O)[O-]
CCCc1nc(C)c2c(=S)[nH]c(N)nn12.CI
CC(NC(=O)CC1CCCC1)c1nn(Cc2ccccc2)c(N)nc1=O.CCO
CC(C)c1nn(-c2ccc(Cl)cc2[N+](=O)[O-])c(=O)o1
Brc1ccccc1.Cc1cc(C(=O)c2ccccc2)on1
CCCCc1ccc2nc(C(=O)OCC)cc(O)c2c1.O=P(Cl)(Cl)Cl
C=CCBr.CCOC(=O)c1cc(O)c2ccccc2n1
C=CCc1c(C(=O)OCC)nc2ccccc2c1O
BrCc1ccccc1.CCCc1c(C(=O)OCC)nc2ccccc2c1O
Clc1ccc2c(c1)C(c1ccccc1)=NCc1nnc(COCc3ccccc3)n1-2
COc1ccc(COCc2nnc3n2-c2ccc(Cl)cc2C(c2ccccc2Cl)=NC3)cc1
COc1ccc(C(=O)c2cccc(C)n2)cc1OC.OCCCO
Brc1ccccc1.C1CCOC1.COc1ccc(C2(c3cccc(C)n3)OCCCO2)cc1OC.ClCc1ccccc1
CCOc1cccc(Cc2ccccc2)n1.O=P(Br)(Br)Br
Clc1ccc2c(c1)CCN2.O=N[O-]
O=NN1CCc2cc(Cl)ccc21
CC(=O)Cc1ccccc1.NN1CCc2cc(Cl)ccc21
CC(=O)Cc1ccccc1.Nn1ccc2ccccc21
O=C(O)c1cccc2c1NCC2.[Li]c1ccccc1
CC(=O)O.Cc1c(-c2ccccc2)c2cc(Cl)cc3c2n1CC3
CCO.Cc1c(-c2ccccc2)c2cccc3c2n1CC3
CC(=O)N1CCc2cc(Cl)ccc21.O=C(Cl)c1ccccc1
CCCC(=O)NCCc1ccc(S(=O)(=O)Cl)s1.N=C1NCCN1C1CCCCC1
CCCC(=O)NCCc1cccs1.O=S(=O)(O)Cl
OCc1ccc2c(c1)OCO2
Oc1ccc(O)c2ccccc12
CC(C)CCC[C@@H](C)[C@H]1CC[C@H]2[C@@H]3CCC4CC(O)CC[C@]4(C)[C@H]3CC[C@@]21C
C[C@@]12CCC[C@H]1[C@@H]1CC[C@@H]3C[C@H](O)CC[C@]3(C)[C@H]1CC2
O=C1C=CC(=O)c2ccccc21.O=[N+]([O-])O
O=C1C=CC(=O)c2ccccc21.O=[N+]([O-])O
O=C1OC2CC3CC(C2)OC1O3
O=C1OC2CC3CC(C2)OC1O3
O=C1OC2CC3CC(C2)OC1O3
O=C1OC2CC3CC(C2)OC1O3
CS(=O)(=O)Cl.OCC1OC2CC(O)CC(C2)O1
CS(=O)(=O)OCC1OC2CC(CC(OS(C)(=O)=O)C2)O1
CS(=O)(=O)OCC1OC2CC(CC(OS(C)(=O)=O)C2)O1
CS(=O)(=O)OCC1OC2CC(CC(OS(C)(=O)=O)C2)O1
C1=CC2CC3OC1CC2O3.N#Cc1ccccc1
NN.Nc1ccc(Cl)cc1C(=O)c1c(F)cccc1F
NN.Nc1ccc([N+](=O)[O-])cc1C(=O)c1ccccc1Cl
NN.Nc1ccccc1C(=O)c1ccccc1
NN.Nc1ccccc1C(=O)c1ccccc1Cl
NN.Nc1ccc(Cl)cc1C(=O)c1ccccc1F
NN.Nc1ccc([N+](=O)[O-])cc1C(=O)c1cccc(Cl)c1
NN=C(c1cc(Cl)ccc1N)c1ccccc1Cl
Nc1ccc(Cl)cc1C(=O)c1c(F)cccc1F
NN=C(c1cc([N+](=O)[O-])ccc1N)c1ccccc1Cl
NN=C(c1ccccc1)c1ccccc1N
NN=C(c1ccccc1N)c1ccccc1Cl
Nc1ccc(F)cc1C(=O)c1c(F)cccc1F
NN=C(c1cc(Cl)ccc1N)c1ccccc1F
Nc1ccc(C(F)(F)F)cc1C(=O)c1ccccc1
NN=C(c1ccccc1)c1cc([N+](=O)[O-])ccc1N
COC(OC)OC.NCC=O.Nc1ccccc1Cc1ccccc1
CC1(CN)OCCO1.CCOC(OCC)OCC.Nc1ccccc1Cc1ccccc1
CC1(CN)OCCO1.CCOC(OCC)OCC.Nc1ccccc1Cc1ccccc1Cl
COC(OC)OC.NCC=O.Nc1ccccc1Cc1ccccc1Cl
CCC(N)C1(CC)OCCO1.CCOC(OCC)OCC.Nc1ccccc1Cc1ccccc1F
CC(C)=O.FC(F)(F)c1ccc(Cc2ccccc2)c(-n2ccnc2)c1
CC(C)c1ccc(C(C)C)c(Br)c1.O=S(=O)(O)Cl
CC(C)c1cc(Br)c(C(C)C)cc1S.COS(=O)(=O)OC
CCC(C)c1cc(S(=O)(=O)Cl)c(C(C)CC)cc1Br
CC(C)c1cc(Br)c(C(C)C)cc1S.CCC(C)c1cc(Br)c(C(C)CC)cc1S
CC(C)c1cc(S(=O)(=O)Cl)c(C(C)C)cc1Cl
CC(C)c1cc(Br)c(C(C)C)cc1S.CC(C)c1cc(Cl)c(C(C)C)cc1S
CCC(C)c1cc(Br)c(C(C)C)cc1S(=O)(=O)Cl
CC(C)c1cc(Br)c(C(C)C)cc1S.CCC(C)c1cc(Br)c(C(C)C)cc1S
CC(C)Cc1cc(S(=O)(=O)Cl)c(C(C)C)cc1Cl
CC(C)Cc1cc(S)c(C(C)C)cc1Cl.CC(C)c1cc(Br)c(C(C)C)cc1S
CN1CCCC1=O.CSc1cc(C(C)C)c(Br)cc1C(C)C
CSc1cc(C(C)C)c(Br)cc1C(C)C.[O-][I+3]([O-])([O-])[O-]
CC(=O)O.CSc1cc(C(C)C)c(Br)cc1C(C)C.O
CC(C)c1cc(S(C)(=O)=O)c(C(C)C)cc1Br.NCCN
CCC#CCC1(Cl)C(=O)CCCC1=O
CCC#CCC1(Cl)C(=O)CCC(C)C1=O
COC(=O)c1cc(Cl)ccc1[N+](=O)[O-].Oc1c(Cl)cc(Cl)cc1Cl
CC(=O)OC(C)=O.N[C@H](Cc1ccccc1)C(=O)O
CC(CCC(C)(O)C[N+](=O)[O-])[N+](=O)[O-]
CCOC1=CC(C)=C(C(=O)OC)C(C)(C)C1.OCCO
C=C(C)C(O)C#CC(C)=CC=C1C(C)=CC(=O)CC1(C)C
CC(C#CC=C(C)C=CC=O)=CC=C1C(C)=CC(=O)CC1(C)C
CC(C)=CC=CC(C)=CC=C1C(C)=CC(=O)CC1(C)C.CC(C=CC=O)=CC=CC(C)=CC=C1C(C)=CC(=O)CC1(C)C
CC(=O)OC(C)=O.CN(N=Cc1ccc(Cl)cc1)C(=N)N(C)N=Cc1ccc(Cl)cc1
CSC(=N)NN=Cc1ccc(Cl)cc1.NNCc1ccc(Cl)cc1
Cc1c([N+](=O)[O-])cc([N+](=O)[O-])cc1[N+](=O)[O-].O=[N+]([O-])c1cc([N+](=O)[O-])c(C=Cc2c([N+](=O)[O-])cc([N+](=O)[O-])c(Cl)c2[N+](=O)[O-])c([N+](=O)[O-])c1
Cc1c([N+](=O)[O-])cc([N+](=O)[O-])cc1[N+](=O)[O-].O=[N+]([O-])c1cc([N+](=O)[O-])c(-c2c([N+](=O)[O-])cc([N+](=O)[O-])c(Cl)c2[N+](=O)[O-])c([N+](=O)[O-])c1
CCCCCc1cc(OC(=O)CCCN2CCCCC2)c2c(c1)OC(CC)(CC)C1=C2CCC1.CCCCCc1cc(OC(=O)CCCN2CCSCC2)c2c(c1)OC(C)(C)C1CCC(C)=CC21
CCCCCC(C)C(C)c1cc(O)cc(O)c1.CCOC(=O)C1CC(C)(C)CC1=O
CCI.CCOC(=O)C1CCCC1=O
CCOC(=O)C1(CC)CCCC1=O.CC[O-]
C1CSCCN1.COC(=O)CCCI
CCCCCC(C)C(C)c1cc(O)c2c(c1)OC(C)(C)C1=C2CC(C)CC1.O=C(O)CCCN1CCSCC1
C1COCCN1.CCOC(=O)C(C)CCBr
CC(CCN1CCOCC1)C(=O)O.CCCCCC(C)C(C)c1cc(O)c2c(c1)OC(C)(C)C1=C2C(C)CCC1
Cc1ccc([N+](=O)[O-])cc1N1C(=O)c2cccc(C)c2C1=O
Cc1ccc2c(c1)C(=O)N(c1cc([N+](=O)[O-])ccc1C)C2=O
Cc1ccc([N+](=O)[O-])cc1N1C(=O)c2cccc(Cl)c2C1=O
Cc1ccc([N+](=O)[O-])cc1N1C(=O)c2ccc(Cl)cc2C1=O
Cc1ccc([N+](=O)[O-])cc1N1C(=O)c2ccc(C(F)(F)F)cc2C1=O
Cc1ccc([N+](=O)[O-])cc1N1C(=O)c2cccnc2C1=O
C=CCCCCCCCCCOCc1ccc2c(c1)OCO2.O=P([O-])(O)O
BrCCCCCCCCCCCCOCc1ccc2c(c1)OCO2.CS
Clc1ncncc1Oc1ccccc1.[NH4+]
O=P(Cl)(Cl)Cl.Oc1ncncc1Oc1ccccc1
Clc1ncncc1Oc1ccccc1.N
COC(=O)C(=O)c1ccc(-c2ccccc2Cl)cc1
CCOC(=O)C(=O)c1ccc(-c2ccccc2Cl)cc1
CCOC(=O)C(O)c1ccc(-c2ccccc2Br)cc1.FC(F)(F)I
CCOC(=O)C(O)c1ccc(-c2ccccc2N)cc1.CI
Cc1ccccc1.Nc1ccccc1-c1ccc(C(O)C(=O)OCc2ccccc2)cc1.O=N[O-]
CCOC(=O)C(O)c1ccc(-c2ccccc2N)cc1.F
CCOC(=O)C(O)c1ccc(-c2ccccc2N)cc1.O=N[O-]
CCOC(=O)C(O)c1ccc(-c2ccc(N)cc2)cc1.CCOC(=O)C(O)c1ccc(-c2ccccc2)cc1N
CCOC(=O)C(O)c1ccc(-c2ccccc2O)cc1.CN(C)C=O
Br.CCOC(=O)C(O)c1ccc(-c2ccccc2N)cc1
CCOC(=O)C(O)c1ccc(-c2ccccc2N)cc1.[I-]
CCOC(=O)C(O)c1ccc(-c2ccccc2S)cc1.COS(=O)(=O)OC
CCOC(=O)C(O)c1ccc(-c2ccccc2Cl)cc1
N#Cc1ccccc1-c1ccc(C(O)C(=O)OCc2ccccc2)cc1
CCOC(=O)C(Cl)c1ccc(-c2ccccc2Cl)cc1
CC(C)N.CCOC(=O)C(Cl)c1ccc(-c2ccccc2Cl)cc1
CCOC(=O)C(Br)c1ccc(-c2ccccc2Cl)cc1.[I-]
CCOC(=O)C(Br)c1ccc(-c2ccccc2Cl)cc1.CCOC(=O)C(I)c1ccc(-c2ccccc2Cl)cc1
O=C(O)C(Cl)c1ccc(-c2ccccc2Cl)cc1.[SH-]
O=C(O)C(Cl)c1ccc(-c2ccccc2Cl)cc1.OC(=S)c1ccccc1
CC(=S)[S-].CCOC(=O)C(Cl)c1ccc(-c2ccccc2Cl)cc1
N#C[S-].O=C(O)C(Cl)c1ccc(-c2ccccc2Cl)cc1
CCOC(=O)Cl.O=C(O)C(S)c1ccc(-c2ccccc2Cl)cc1
CCN(CC)C(=O)Cl.NC(=O)SC(C(=O)O)c1ccc(-c2ccccc2Cl)cc1
NN.Nc1ccc(C(F)(F)F)cc1C(=O)c1ccccc1
NN.Nc1ccc([N+](=O)[O-])cc1C(=O)c1ccccc1
NN=C(c1cc(Cl)ccc1N)c1c(F)cccc1F
NN=C(c1ccccc1)c1cc(F)ccc1N
CC(C)=O.Cc1cncn1-c1ccccc1Cc1ccccc1Cl
C=O.Cc1cncn1-c1ccc(Cl)cc1C(=O)c1ccccc1
C=O.O=C(c1ccccc1F)c1cc(Cl)ccc1-n1ccnc1
C=O.Cc1cncn1-c1ccc(C(F)(F)F)cc1C(=O)c1ccccc1
C=O.O=C(c1cc(Cl)ccc1-n1ccnc1)c1c(F)cccc1F
C=O.Cc1cncn1-c1ccc(C(F)(F)F)cc1C(=O)c1ccccc1Cl
C=O.O=C(c1ccccc1)c1cc(Br)ccc1-n1ccnc1
C=O.Cc1cncn1-c1ccc(Cl)cc1C(=O)c1ccccc1Cl
C=O.O=C(c1ccccc1Cl)c1cc([N+](=O)[O-])ccc1-n1ccnc1
C=O.O=C(c1ccccc1)c1cc([N+](=O)[O-])ccc1-n1ccnc1
C=O.O=C(c1ccccc1)c1cc(F)ccc1-n1ccnc1
C=O.O=C(c1ccccc1)c1cc(C(F)(F)F)ccc1-n1ccnc1
Cc1cnc(CO)n1-c1ccc(Cl)cc1C(=O)c1ccccc1.O=C1NC(=O)c2ccccc21
O=C(c1ccccc1)c1cc(F)ccc1-n1ccnc1CO.O=C1NC(=O)c2ccccc21
Cc1cn(-c2ccc(Cl)cc2C(=O)c2ccccc2Cl)c(CO)n1.O=C1NC(=O)c2ccccc21
O=C(c1ccccc1F)c1cc(Cl)ccc1-n1ccnc1CO.O=C1NC(=O)c2ccccc21
O=C(c1ccccc1)c1cc(C(F)(F)F)ccc1-n1ccnc1CO.O=C1NC(=O)c2ccccc21
O=C(c1cc(Cl)ccc1-n1ccnc1CO)c1c(F)cccc1F.O=C1NC(=O)c2ccccc21
Cc1cnc(CO)n1-c1ccc([N+](=O)[O-])cc1C(=O)c1ccccc1Cl.O=C1NC(=O)c2ccccc21
O=C(c1ccccc1Cl)c1cc([N+](=O)[O-])ccc1-n1ccnc1CO
O=C(c1ccccc1)c1cc([N+](=O)[O-])ccc1-n1ccnc1CO.O=C1NC(=O)c2ccccc21
O=C(c1ccccc1)c1cc(F)ccc1-n1ccnc1CN1C(=O)c2ccccc2C1=O
Cc1cn(-c2ccc(Cl)cc2C(=O)c2ccccc2Cl)c(CN2C(=O)c3ccccc3C2=O)n1
Cc1cnc(CN2C(=O)c3ccccc3C2=O)n1-c1ccc([N+](=O)[O-])cc1C(=O)c1ccccc1Cl
O=C(c1cc(Cl)ccc1-n1ccnc1CN1C(=O)c2ccccc2C1=O)c1c(F)cccc1F
CCO.O=C(c1ccccc1Cl)c1ccccc1-n1ccnc1CN1C(=O)c2ccccc2C1=O
O=C(c1ccccc1)c1cc(Br)ccc1-n1ccnc1CN1C(=O)c2ccccc2C1=O
CCC(C)=O.O=CC1CC2C=CC1C2
CS(=O)(=O)c1cc([N+](=O)[O-])ccc1N=Nc1ccc(O)c2ccc(S(=O)(=O)[O-])cc12.O=S(=O)(O)Cl
Nc1c(Cl)cc(C(=O)O)cc1Cl.O=S(Cl)Cl
O=C=NC(Cl)(C(F)(F)F)C(F)(F)Cl
O=C=NC(Cl)(C(F)(F)F)C(F)(F)C(F)(F)Cl
O=C(F)C(F)(Cl)C(F)(F)Cl.[Cl-]
O=C(F)C(F)(Br)C(F)(F)Br.[Cl-]
NC(Cl)(C(F)(F)F)C(F)(F)F.O=C(Cl)C(=O)Cl
CC1(C)CS(=O)(=O)CC(C)(C)N1.CCCCBr
CC1(C)CS(=O)(=O)CC(C)(C)N1.O=C(OO)c1cccc(Cl)c1
CC1(C)CS(=O)(=O)CC(C)(C)N1N=O
CC1(C)CS(=O)(=O)CC(C)(C)N1.[O-]Cl
CNC.COCCC(=O)NC(C)(C)CC(C)=O
CNC.COCCC(=O)NC(C)(C)CC(C)=O
C1CCNCC1.COCCC(=O)NC(C)(C)CC(C)=O
C1CCNC1.COCCC(=O)NC(C)(C)CC(C)=O
COCCC(=O)NC(C)(C)CC(C)N(C)C
C=CC#N.CC(C)=CCN(C)C.Cc1cc(C(C)(C)C)c(O)c(C(C)(C)C)c1
COc1ccccc1N.Nc1cc([N+](=O)[O-])cc([N+](=O)[O-])c1O
CC(=O)OCC1=C(C(=O)O)N2C(=O)[C@@H](N)[C@H]2SC1.Cn1nnnc1S.O=C([O-])O
CC(Sc1nnn[nH]1)C1=C(C(=O)OC(C)(C)C)N2C(=O)C(N)[C@H]2SC1.O=C(O)CS(=O)C(F)(F)F
CC(Sc1nnn[nH]1)C1=C(C(=O)OC(C)(C)C)N2C(=O)C(NC(=O)CS(=O)C(F)(F)F)[C@H]2SC1
NC1C(=O)N2C(C(=O)O)=C(CSc3nncs3)CS[C@H]12.O=C(Cl)CS(=O)C(F)(F)F
NC1C(=O)N2C(C(=O)OC(c3ccccc3)c3ccccc3)=CCS[C@H]12.O=C(O)CS(=O)C(F)(F)F
CI.O=C(O)C(O)c1ccccc1.S=C=S
CN.CS(C)=O.Nc1nc(N)c([N+](=O)[O-])cc1[N+](=O)[O-]
CC(=O)N(C)C.NS(=O)(=O)Cc1nc(CS(N)(=O)=O)c([N+](=O)[O-])cc1[N+](=O)[O-].Nc1ccccc1
CNc1nc(NC)c([N+](=O)[O-])cc1[N+](=O)[O-]
Cc1ccccc1C.Clc1nc(Cl)nc(Cl)n1
NC1C(=O)N2C(C(=O)O)=C(CSc3n[nH]c(O)n3)CS[C@H]12.O=C(Cl)CSC(F)(F)F
CCN(CC)CC.Cc1ccccc1S(=O)(=O)N1CCNCC1.ClCCBr
CCn1cc(C(=O)O)c(=O)c2ccc(C)nc21.Nc1nnn[nH]1
CN(C)C=O.Cc1ccc2c(=O)c(C(=O)O)c[nH]c2n1.Nc1nnn[nH]1
CCOC(=O)c1cn(CCN(Cc2ccccc2)Cc2ccccc2)c2nc(C)ccc2c1=O
CN(C)C=O.Cc1ccc2c(=O)c(C(=O)O)cn(CCN(C)C)c2n1.Nc1nnn[nH]1
Cc1ccc2c(=O)c(C(=O)O)cn(CCO)c2n1.O=CO
Cc1ccc2c(=O)c(C(=O)O)cn(CCOC=O)c2n1.Nc1nnn[nH]1
Cc1ccc2c(=O)c(C(=O)Nc3nnn[nH]3)cn(CCOC=O)c2n1
CCOc1ccc2c(=O)c(C(=O)O)c[nH]c2n1.Nc1nnn[nH]1
CCOc1ccc2c(=O)c(C(=O)O)cn(CC)c2n1.Nc1nnn[nH]1
CCOC(=O)c1c[nH]c2nc(OCC)ccc2c1=O.OCCBr
CCOc1ccc2c(=O)c(C(=O)O)cn(C(C)O)c2n1.O=CO
CCOc1ccc2c(=O)c(C(=O)O)cn(CCOC=O)c2n1.Nc1nnn[nH]1
O=C(O)c1c[nH]c2nc(O)ccc2c1=O.O=P(Cl)(Cl)Cl
Nc1nnn[nH]1.O=C(O)c1c[nH]c2nc(Cl)ccc2c1=O
CCn1cc(C(=O)O)c(=O)c2ccc(Cl)nc21.O=S(Cl)Cl
CCn1cc(C(=O)Cl)c(=O)c2ccc(Cl)nc21.Nc1nnn[nH]1
Cc1ccc2c(=O)c(C(=O)O)cn(C(C)C)c2n1.Nc1nnn[nH]1
COS(=O)(=O)OC.Cc1ccc2c(=O)c(C(=O)O)cn(CCO)c2n1
COCCn1cc(C(=O)O)c(=O)c2ccc(C)nc21.Nc1nnn[nH]1
CCOC(=O)CC(=N)C(=O)OCC.CCOC(=O)CC(=O)C(=O)OCC.O=Cc1ccccc1[N+](=O)[O-]
CCOC(=O)/C=C(/C)N.CCOC(=O)CC(=O)C(=O)OCC.O=Cc1cccc([N+](=O)[O-])c1
CCOC(=O)/C=C(/C)N.CCOC(=O)CC(=O)C(=O)OCC.O=Cc1cccc2ccccc12
CCOC(=O)/C=C(/C)N.CCOC(=O)CC(=O)C(=O)OCC.COc1cc(C=O)cc(OC)c1OC
CCOC(=O)/C=C(/C)N.CCOC(=O)CC(=O)C(=O)OCC.COc1ccc(C=O)cc1F
CCOC(=O)/C=C(/C)N.CCOC(=O)CC(=O)C(=O)OCC.O=Cc1cccc(F)c1
CCOC(=O)C1=C(C(=O)OCC)C(c2ccccc2Cl)C(C(=O)OCC)=C(C)N1.O=Cc1ccccc1Cl
CCOC(=O)/C=C(/C)N.CCOC(=O)CC(=O)C(=O)OCC.COc1cccc(C=O)c1
CCOC(=O)CC(=N)C(=O)OCC.CCOC(=O)CC(=O)C(=O)OCC.COc1cccc(C=O)c1
CCOC(=O)CC(=N)C(=O)OCC.CCOC(=O)CC(=O)C(=O)OCC.O=Cc1cccc(Cl)c1
CCOC(=O)/C=C(/C)N.CCOC(=O)CC(=O)C(=O)OCC.[N-]=[N+]=Nc1ccccc1C=O
CCOC(=O)C=C(N)CC.CCOC(=O)CC(=O)C(=O)OCC.O=Cc1cccc([N+](=O)[O-])c1
Cc1ccc(S(=O)(=O)NCCN)cc1.O=C(O)c1ccccc1C(=O)c1ccc(Cl)cc1
Nc1ccc(Cl)cc1C(=O)c1ccccc1.[N-]=[N+]=[N-]
Nc1ccc(Cl)cc1C(=O)c1ccccc1F.[N-]=[N+]=[N-]
Nc1ccc(Cl)cc1C(=O)c1ccccc1Cl.[N-]=[N+]=[N-]
CI.c1ccc2c3c([nH]c2c1)C1CCCN1CC3
C[N+]12CCCC1(c1ccccc1)c1[nH]c3ccccc3c1CC2
CC(=O)CCC(=O)O.NCCc1c[nH]c2ccccc12
CI.COc1ccc2[nH]c3c(c2c1)CCN1C(=O)CCC31C
CCOC(=O)C(C)(C)Br.Oc1cccc2c1CC(O)C(O)C2
CCOC(=O)C(C)(C)Oc1cccc2c1C[C@H](O)[C@H](O)C2
CCCC=O.CCOC(=O)C(C)(C)Oc1cccc2c1C[C@H](O)[C@H](O)C2
BrCc1ccccc1.Oc1cccc2c1CC=CC2
CC(=O)OC(C)=O.O=[N+]([O-])O.OC1Cc2ccccc2C1
CC(=O)OC1Cc2ccc([N+](=O)[O-])cc2C1
N#C[S-].c1ccc(COc2cccc3c2CC2OC2C3)cc1
CC(=O)Br.CC(O)C(Br)P(=O)(O)O
CC(=O)OC(C(C)Br)P(=O)(Cl)Cl.S=P12SP3(=S)SP(=S)(S1)SP(=S)(S2)S3
CC(C)(C)[Si](C)(C)Cl.OCCCCCCCl
CC#N.CC(C)=O.CC(C)CNCC(C)C
CCOC(=O)C1C(C=C(C)C)C1(C)C
CCOC(=O)C1C(C=C(C)C)C1(C)C
C=O.CC(C)COP(O)c1ccccc1
CS(=O)(=O)Cl.N#CC=CS(=O)(=O)c1ccc(N)cc1
N#CC=CS(=O)(=O)c1ccc(N)cc1.O=S(=O)(OS(=O)(=O)C(F)(F)F)C(F)(F)F
CC(=O)Nc1ccc(S(=O)(=O)C=CC#N)cc1.O=[N+]([O-])O
CC(=O)Nc1cc(Cl)cc(S(=O)[O-])c1.CC(=O)[O-].NC(=O)C(Cl)CCl
Cc1ccc(S(=O)(=O)Cl)cc1.N#CC=CS(=O)(=O)c1ccc(N)cc1
Cc1ccc(S(=O)(=O)Cl)cc1.NC(=O)C=CS(=O)(=O)c1ccc(N)cc1
CCN(CC)CC.Cc1ccc(S(=O)(=O)Cl)cc1.NC(=O)C=CS(=O)(=O)c1ccc(N)cc1.O=S(=O)(O)O
CCCCCCCCCCCCc1ccc(S(=O)(=O)Cl)cc1.CCN(CC)CC.N#CC=CS(=O)(=O)c1ccc(N)cc1
Cc1cc(C)c(S(=O)(=O)Cl)c(C)c1.N#CC=CS(=O)(=O)c1ccc(N)cc1
CC(C)c1cc(C(C)C)c(S(=O)(=O)Cl)c(C(C)C)c1.N#CC=CS(=O)(=O)c1ccc(N)cc1
N#CC=CS(=O)(=O)c1ccc(N)cc1.O=S(=O)(Cl)c1ccc(F)cc1
N#CC=CS(=O)(=O)c1ccc(N)cc1.O=S(=O)(Cl)c1cc(Cl)cc(Cl)c1O
N#CC=CS(=O)(=O)c1ccc(N)cc1.O=C(O)c1cc(S(=O)(=O)Cl)ccc1O
N#CC=CS(=O)(=O)c1ccc(N)cc1.O=C(O)c1cccc(S(=O)(=O)Cl)c1
CCOC(=O)c1ccc(S(=O)(=O)Cl)cc1.N#CC=CS(=O)(=O)c1ccc(N)cc1
CC(=O)Nc1ccc(S(=O)(=O)Cl)cc1.N#CC=CS(=O)(=O)c1ccc(N)cc1
Cc1ccc(S(=O)Cl)cc1.N#CC=CS(=O)(=O)c1ccc(N)cc1
ClCCNCCCl.O=P(Cl)(Cl)Cl
C=CC(F)(F)F.CC(=O)Nc1ccc(S(=O)(=O)I)cc1
CCOc1ccc(C)cc1OCC.ClCCl.O=C1CCC(=O)O1
CCOc1ccc(OCC)c(OCC)c1.O=C1C=CC(=O)O1
CCOc1cc(OCC)c(C(=O)/C=C/C(=O)O)cc1OCC
CC1(C)CC(=O)C=C(O)C1
CC1(C)CC(=O)C(SCC2CCCCC2)=C(O)C1.OO
CC(=O)O.CC(C)CSC1=C(O)CC(C)(C)CC1=O
CC(C)CCSC1=C(O)CC(C)(C)CC1=O.OO
CC1(C)CC(=O)C(SCc2ccc(Cl)cc2)=C(O)C1.OO
CC1(C)CC(=O)C(SCc2ccc(F)cc2)=C(O)C1.OO
Cc1ccc(CSC2=C(O)CC(C)(C)CC2=O)cc1.OO
CC1(C)CC(=O)C(SCc2ccccc2)=C(O)C1.OO
CCCCCCCCC1CO1.CCCCO
CCCCCCCCC1CO1.CCCCO
O=[N+]([O-])c1cc(C(F)(F)F)cc(C(F)(F)F)c1Cl.[OH-]
C=[N+]=[N-].C[C@]12CC(=O)[C@H]3[C@@H](CC[C@H]4C[C@H](O)CC[C@@]43C)[C@@H]1CC[C@@H]2C(=O)O
CCO.C[C@]12CC(=O)[C@H]3[C@@H](CC[C@H]4C[C@H](O)CC[C@@]43C)[C@@H]1CC[C@@H]2C(=O)O
CC(C)O.C[C@]12CC(=O)[C@H]3[C@@H](CC[C@H]4C[C@H](O)CC[C@@]43C)[C@@H]1CC[C@@H]2C(=O)O
CC(=O)[C@H]1CC[C@H]2[C@@H]3CC[C@H]4C[C@@H]5O[C@@H]5C[C@]4(C)[C@H]3C(=O)C[C@]12C.CO.O
CO.COC(=O)[C@H]1CC[C@H]2[C@@H]3CC[C@H]4C[C@@H]5O[C@@H]5C[C@]4(C)[C@H]3C(=O)C[C@]12C
Br.COC(=O)[C@H]1CC[C@H]2[C@@H]3CC[C@H]4C[C@@H]5O[C@@H]5C[C@]4(C)[C@H]3C(=O)C[C@]12C
COC(=O)[C@H]1CC[C@H]2[C@@H]3CCC4=CC(=O)CC[C@]4(C)[C@H]3C(=O)C[C@]12C
CCCCI.C[C@]12CC(=O)[C@H]3[C@@H](CC[C@H]4C[C@H](O)CC[C@@]43C)[C@@H]1CC[C@@H]2C(=O)O
CC(=O)OCCl.C[C@]12CC(=O)[C@H]3[C@@H](CC[C@H]4C[C@H](O)CC[C@@]43C)[C@@H]1CC[C@@H]2C(=O)O
CCOC(=O)CBr.C[C@]12CC(=O)[C@H]3[C@@H](CC[C@H]4C[C@H](O)CC[C@@]43C)[C@@H]1CC[C@@H]2C(=O)O
Br.C[C@]12CC(=O)[C@H]3[C@@H](CC[C@H]4C[C@@H]5O[C@@H]5C[C@@]43C)[C@@H]1CC[C@@H]2C#N
C1COCCO1.CC(=O)[C@H]1CC[C@H]2[C@@H]3CC[C@H]4C[C@](C)(O)CC[C@]4(C)[C@H]3C(=O)C[C@]12C.[OH-]
COC(=O)[C@H]1CC[C@H]2[C@@H]3CC[C@H]4C[C@H](O)[C@@H](Br)C[C@]4(C)[C@H]3C(=O)C[C@]12C
C[C@]12CC(=O)[C@H]3[C@@H](CC[C@H]4CC(=O)CC[C@@]43C)[C@@H]1CC[C@@H]2C(=O)OCCCN1CCOCC1
C[C@]12CCC(=O)C[C@@H]1CC[C@@H]1[C@@H]2CC[C@]2(C)[C@@H](C(=O)OCCN3CCOCC3)CC[C@@H]12
C[C@]12CC[C@H]3[C@@H](CC[C@H]4CC(=O)CC[C@@]43C)[C@@H]1CC[C@@H]2C#N
C[C@]12CC[C@H]3[C@@H](CC[C@H]4C[C@H](O)[C@@H](Br)C[C@@]43C)[C@@H]1CC[C@@H]2C#N
COC(=O)[C@H]1CC[C@H]2[C@@H]3CC[C@H]4C[C@@H](O)CC[C@]4(C)[C@H]3C(=O)C[C@]12C.Cc1ccc(S(=O)(=O)Cl)cc1
COC(=O)[C@H]1CC[C@H]2[C@@H]3CC[C@H]4C[C@@H](OS(=O)(=O)c5ccc(C)cc5)CC[C@]4(C)[C@H]3C(=O)C[C@]12C
COC(=O)[C@H]1CC[C@H]2[C@@H]3CC[C@H]4CC=CC[C@]4(C)[C@H]3C(=O)C[C@]12C.O=C(OO)c1cccc(Cl)c1
C[C@]12CC(=O)[C@H]3[C@@H](CC[C@H]4CC=CC[C@@]43C)[C@@H]1CC[C@@H]2C(=O)O.O=C(OO)c1cccc(Cl)c1
CCO.C[C@]12CC(=O)[C@H]3[C@@H](CC[C@H]4C[C@@H]5O[C@@H]5C[C@@]43C)[C@@H]1CC[C@@H]2C(=O)O
CC(=O)[C@H]1[C@H](C)C[C@H]2[C@@H]3CC[C@H]4C[C@H](O)CC[C@]4(C)[C@H]3C(=O)C[C@@]21C.O=S([O-])[O-]
C[C@]12CC(=O)[C@H]3[C@@H](CC[C@H]4CC=CC[C@@]43C)[C@@H]1CC[C@@H]2C(=O)O.O=C(Cl)C(=O)Cl
C[C@]12CC(=O)[C@H]3[C@@H](CC[C@H]4CC=CC[C@@]43C)[C@@H]1CC[C@@H]2C#N.O=C(OO)c1cccc(Cl)c1
CC(=O)C1=CC[C@H]2[C@@H]3CC[C@H]4C[C@H](O)CC[C@]4(C)[C@H]3C(=O)C[C@]12C.[Li]C
C[C@]12CCC(=O)C[C@@H]1CC[C@@H]1[C@@H]2CC[C@]2(C)[C@@H](C(=O)O)CC[C@@H]12.O=C(Cl)C(=O)Cl
C[C@]12CCC(=O)C[C@@H]1CC[C@@H]1[C@@H]2CC[C@]2(C)[C@@H](C(N)=O)CC[C@@H]12
C[C@]12CC=CC[C@@H]1CC[C@@H]1[C@@H]2CC[C@]2(C)[C@@H](C(N)=O)CC[C@@H]12
COCC(F)(F)C(F)(F)F.O=S(=O)(Cl)Cl
FC(F)OC(F)(C(F)(F)Cl)C(F)(F)Cl
COCC(F)(F)C(F)(F)F.O=S(=O)(Cl)Cl
CCc1nccnc1CC
C=COC=C.SCc1cccs1
CO.COc1ccc(C=CC(=O)O)cc1
CCI.OCC=Cc1ccccc1
CCI.COc1ccc(C=CCO)cc1
CCI.COC(=O)/C=C/c1ccc(O)cc1
O=C=NC(F)(F)F.ONc1ccccc1
CCOC(=O)Cl.O=C(NC(F)(F)F)N(O)c1ccccc1
O=C=NC(F)(F)F.O=[N+]([O-])c1ccc(F)cc1
CCOC(=O)Cl.O=C(NC(F)(F)F)N(O)c1ccc(F)cc1
CCOC(=O)Cl.O=C(NC(Cl)(Cl)Cl)N(O)c1ccc(Cl)c(Cl)c1
Cc1cccc(NO)c1.O=C=NC(F)(F)F
CCOC(=O)Cl.Cc1cccc(N(O)C(=O)NC(F)(F)F)c1
CSc1ccc(-n2oc(=O)n(C(F)(F)F)c2=O)cc1.OO
CC(N)C=O.CS(=O)(=O)c1nnc(N=C=O)s1.c1ccccc1
CCCNCC=O.O=C=Nc1nnc(C2CCC2)s1
O=C(c1ccccc1)C(O)(CO)c1ccccc1.O=CC(Cl)(Cl)Cl
O=C(c1ccccc1)C(O)(CO)c1ccccc1.O=Cc1ccco1
O=C([O-])CCCCC(=O)[O-]
CC(=O)c1ccccc1.Nc1ccc(Cc2ccc(N)cc2)cc1
NCCN.O=Cc1ccccc1
CC(C)CCCC(C)Br.Oc1ccccc1Br
CC(C)CCCC(C)Br.COc1cc(C=O)cc(Br)c1O
CC(C)CCCC(C)Br.N#Cc1ccc(O)cc1
CC(C)CCCC(C)Br.COc1cccc(O)c1
CC(=O)c1ccc(O)cc1.CC(C)CCCC(C)Br
CC(C)=CCC/C(C)=C/CBr.CCN(CC)C(=O)c1ccc(O)c(OC)c1
CCC(Br)CC(C)=C(C)C.CCN(CC)C(=O)c1ccc(O)c(OC)c1
CC(C)CCCC(C)Br.CCN(CC)C(=O)c1ccc(O)c(OC)c1
CC(C)CCCC(C)Br.COc1ccc(O)cc1
CC(C)=CCCC(C)=CCBr.Cc1ccc(S)cc1
CC(C)=CCCC(C)=CCBr.Cc1cccc(S)c1
CC(C)=CCCC(C)=CCBr.Cc1ccccc1S
CC(C)CNCC(C)C.COC(=O)c1ccc(OC(C)CCCC(C)C)cc1
CC(C)CCCC(C)Br.COC(=O)c1ccc(O)c(OC)c1
CCNCC.COC(=O)c1ccc(OC(C)CCCC(C)C)c(OC)c1
Cc1cccc(N)c1[N+](=O)[O-].[I-]
O=S(Cl)Cl.OCC1COc2ccccc2O1
O=C(Cl)c1ccc2c(c1)CCO2.c1cnc(N2CCNCC2)nc1
O=C(Cl)c1ccc2c(c1)CCO2.c1csc(N2CCNCC2)n1
CC(=O)C(C)C.NCCS
CCCCNc1cc(N)[n+](CCCC)c(Cl)c1C#N.O
CON.O=C=NC1CCCc2sccc21
ClC(Cl)Cl.NC1CCCc2sccc21
CCOC(=O)CC1c2ccccc2COc2ccccc21.CCOCC
CN(C)Cc1ccccc1C(=O)c1ccc(Cl)cc1.CNC(=O)c1ccccc1
CNC(=O)c1ccccc1C(O)(c1ccc(Cl)cc1)c1ccccc1CN(C)C
O=[N+]([O-])c1ccc(F)cc1[N+](=O)[O-].Oc1cccc(O)c1
O=[N+]([O-])c1ccc(Oc2ccccc2-c2ccccc2Oc2ccc([N+](=O)[O-])c([N+](=O)[O-])c2)cc1[N+](=O)[O-]
O=[N+]([O-])c1ccc(Oc2cccc3c(Oc4ccc([N+](=O)[O-])c([N+](=O)[O-])c4)cccc23)cc1[N+](=O)[O-]
CCOC(=O)C(=O)[O-].N#CCc1ccccc1
CCOC(=O)C(=O)OCC.Cc1ccc(CC#N)cc1
CCOC(=O)C(=O)C(C#N)c1ccccc1.CSc1ccc(CC#N)cc1
CCOC(=O)C(=O)OCC.CSc1ccc(CC#N)cc1
CC(=O)c1cnc(-c2ccccc2)nc1-c1ccccc1
CC(=O)c1cnc(-c2ccccc2)nc1-c1ccccc1.NCC(O)c1ccccc1
O=C1COc2ccccc2OC1.[C-]#N
C#N.O=C1COc2ccccc2OC1
C=S(C)(C)=O.O=C1COc2ccccc2OC1
O=[N+]=O.c1ccc2c(c1)OCC1(CO2)CO1
CC(=O)OC1(CN(C(C)=O)C(C)C)COc2ccc([N+](=O)[O-])cc2OC1
CC(=O)OC1(CN(C(C)=O)C(C)C)COc2ccc(NS(C)(=O)=O)cc2OC1
CC(=O)OC1(CN(C(C)=O)C(C)C)COc2ccc(N)cc2OC1.CCOC(=O)Cl
CCOC(=O)Nc1ccc2c(c1)OCC(CN(C(C)=O)C(C)C)(OC(C)=O)CO2
C=[N+]=[N-].CC(C)NCC1(O)COc2ccc(O)cc2OC1
CC(C)NCC1(O)COc2ccccc2OC1.CCCCOC(=O)OCCCC
CC(C)N1CC2(COc3ccc([N+](=O)[O-])cc3OC2)OC1=O
CC(C)N1CC2(COc3ccc(N)cc3OC2)OC1=O.CS(=O)(=O)Cl
CCOC(=O)Nc1ccc2c(c1)OCC1(CO2)CN(C(C)C)C(=O)O1
CC(C)N1CC2(COc3ccc(O)cc3OC2)OC1=O.CC(C)NCC1(O)COc2ccc(O)cc2OC1
COC1(C)Oc2cccc(O)c2O1.ClCc1ccccc1
COC1(C)Oc2cccc(OCc3ccccc3)c2O1
N#CC1Oc2c(OCc3ccccc3)cccc2OCC1N.O=C1COc2cccc(OCc3ccccc3)c2OC1
COC(=O)COc1ccccc1OCC(=O)OC
COC(=O)C1Oc2ccccc2OCC1=O
O=C(O)C(Br)c1ccccn1.O=C(O)COc1ccccc1O
COC(=O)COc1ccccc1OC(C(=O)OC)c1ccccn1
N#CCCl.Oc1ccccc1O
N#CC(Cl)c1ccccc1.N#CCOc1ccccc1O
CC(Cl)C#N.O=Cc1cc(Cl)ccc1O
CC(C#N)Oc1ccc(Cl)cc1C(=O)[O-].[OH-]
CC(C#N)Oc1ccc(Cl)cc1O.N#CCCl
CC(C)N1CC2(COc3ccccc3OC2)OC1=O.O=[N+]([O-])O
CC(C)N1CC2(COc3ccc([N+](=O)[O-])cc3OC2)OC1=O
CC(C)N1CC2(COc3ccc(O)cc3OC2)OC1=O
CC(C)N1CC2(COc3ccc([N+](=O)[O-])cc3OC2)OC1c1ccccc1
CC(C)N1CC2(COc3ccc(N)cc3OC2)OC1c1ccccc1.CS(=O)(=O)Cl
CC(C)N1CC2(COc3ccc(N(C)C)cc3OC2)OC1=O
CC(=O)O[C@]1(C(=O)C=O)CC[C@H]2[C@@H]3CCC4=CC(=O)CC[C@]4(C)[C@H]3CC[C@@]21C.CN1CCCC1=O
CC(=O)OC(C)=O.CCOCC.C[C@]12C[C@H](O)[C@@]3(F)[C@@H](CCC4=CC(=O)C=C[C@@]43C)[C@@H]1CC=C2C(=O)CO
CC(=O)C1=CC[C@H]2[C@@H]3CCC4=CC(=O)CC[C@]4(C)[C@@]3(F)[C@@H](O)C[C@]12C
CC(=O)c1ccc(C2=CCCCCC2)cc1
CC(=O)c1ccc(C2=CCC(C)CC2)cc1
CC(=O)c1ccc(C2=CCCCC2)cc1
CC(C(=O)Cl)c1ccc(C2=CCCCC2)cc1.CCO
CC(C(=O)O)c1ccc(C2=CCCCC2)cc1.O=S(Cl)Cl
CC(C(=O)Cl)c1ccc(C2=CCCCC2)cc1.CN(C)CCN
Brc1ccc(C2OCCO2)cc1.O=C1CCCCC1
CCOC(=O)Cc1ccc(C2=CCCCC2)cc1
CCC(=O)CCCl.COC(=O)CC(=O)OC
C(=NC1CCCCC1)=NC1CCCCC1.CC(C)(C)OC(=O)CC[C@H](NC(=O)CNC(=O)OCc1ccccc1)C(=O)OC(C)(C)C.O=C(O)[C@H](CSC(c1ccccc1)(c1ccccc1)c1ccccc1)NC(c1ccccc1)(c1ccccc1)c1ccccc1
CCC(O)(c1ccccc1)c1ccccc1.CCOC(C)=O
CCCCCC[P+](c1ccccc1)(c1ccccc1)c1ccccc1.OC1CC2CC2C1.OC1CCC2CC12.[Li]CCCC
C#CCNC.O=C(Br)CBr
C=O.CCC(=O)c1ccc(F)cc1
CC(CO)C(=O)c1ccc(F)cc1
CC(C)(Br)C(=O)c1ccc(F)cc1
C=C(C)C(=O)c1ccc(F)cc1
C=O.CCC(=O)c1ccc(F)cc1.CNC
CC(CN(C)C)C(=O)c1ccc(F)cc1
CC1Cc2cc(F)ccc2C1=O.CSc1ccc(C[Mg]Cl)cc1
CSc1ccc(CC2C(C)=Cc3cc(F)ccc32)cc1.OO
Br.CC(CN(C)C)C(=O)Br.Fc1ccccc1
CC1Cc2cc(F)ccc2C1=O.CSc1ccc(CCl)cc1
Nc1ccc(F)cc1.O=[N+]([O-])O
O=C(O)c1ccc([N+](=O)[O-])cc1
C=CCC.CC#N.ClCl.O
C=CCC.CC#N.ClCl.O
Nc1cc(C#Cc2ccccc2)c(-c2cc([N+](=O)[O-])c(N)cc2C#Cc2ccccc2)cc1[N+](=O)[O-]
CC(CNC(=O)Cc1ccccc1)NCC(OC(=O)C(=O)O)c1ccccc1
CCC(CCl)N=C(C)Cl.O=C([O-])[O-]
C1CC2CCCC3CCC(C1)C23.CC12CC3CC(C1)CC(C)(C3)C2
CC(C)(C)c1cc(N=O)cc(C(C)(C)C)c1O.Cc1ccc(S(=O)(=O)Cl)cc1
CN(C)C=C(C#N)C(Cl)=NC=[N+](C)C.[O-][Cl+3]([O-])([O-])[O-]
CN(C)C=C(C#N)C(Cl)=NC=[N+](C)C.Oc1cccc(O)c1O
CCCCOP(=O)(Cl)c1ccccc1.ClP(Cl)c1ccccc1
CCCCCCC(C)(C)c1cc(O)c2c(c1)OC(C)(C)C1CCC(=O)C=C21
N#Cc1[nH]c2ccc(Cl)cc2c1-c1c(F)cccc1F
BrBr.CCOC(=O)c1[nH]c2ccc(Cl)cc2c1-c1ccccc1
BrBr.COC(=O)c1sc2ccccc2c1-c1ccccc1
NC(=O)c1sc2ccc(Br)cc2c1-c1ccccc1
CCOC(=O)C(Cc1ccc(Cl)cc1Cl)=NNc1ccc(Cl)c(Cl)c1.N#[N+]c1ccc(Cl)c(Cl)c1
NCCc1ccc(O)c(O)c1.O=C(Cl)C12CC3CC(CC(C3)C1)C2
CC(C)(C)C(=O)Cl.NCCc1ccc(O)c(O)c1
COc1ccc(CCN)cc1OC.O=C(Cl)C1CCCCC1
COc1ccc(CCNC(=O)C2CCCCC2)cc1OC
COc1ccc(CCNC(=O)C(C)(C)C)cc1OC
COc1ccc(CCNC(=O)C(C)(C)C)cc1OC
COc1ccc(CCNC(=O)C(C)(C)C)cc1OC
Nc1ccccc1.O=C(Cl)C12CC3CC(CC(C3)C1)C2
NCc1ccccc1.O=C(Cl)C12CC3CC(CC(C3)C1)C2
COc1ccc(N)cc1.O=C(Cl)C12CC3CC(CC(C3)C1)C2
COc1ccc(N)cc1OC.O=C(Cl)C12CC3CC(CC(C3)C1)C2
COc1ccc(CN)cc1OC.O=C(Cl)C12CC3CC(CC(C3)C1)C2
COc1ccc(CCN)cc1OC.O=C(Cl)C12CC3CC(CC(C3)C1)C2
Nc1cccc(F)c1.O=C(Cl)C12CC3CC(CC(C3)C1)C2
Nc1ccc(F)cc1.O=C(Cl)C12CC3CC(CC(C3)C1)C2
Nc1ccc(F)c(F)c1.O=C(Cl)C12CC3CC(CC(C3)C1)C2
COc1ccc(CN)cc1.O=C(Cl)C12CC3CC(CC(C3)C1)C2
COc1ccc(CNC(=O)C23CC4CC(CC(C4)C2)C3)cc1
COc1ccc(NC(=O)C23CC4CC(CC(C4)C2)C3)cc1OC
Cc1ccc(O)cc1.O=C1CCCO1
COc1ccc(OC)c2c1C(=O)CC2C
Cc1ccc(O)c2c1CC(C(C)C)C2=O
CCc1ccc(O)c2c1C(C(C)C)CC2=O
CCC1Cc2c(C)ccc(O)c2C1=O
CCOCC.ClCC1CO1.Oc1ccccc1
O=C1CCCCCN1
O=C(O)c1ccnnc1O.O=C(Oc1ccc([N+](=O)[O-])cc1)C(F)(F)F
CC1(CO)COC(c2ccccc2)=N1.ClCc1ccccc1
CC(N)(CO)COCc1ccccc1.O=C(O)c1ccc([N+](=O)[O-])cc1
C=C(C)C=[N+]=[N-].C[C@]12C[C@H](O)[C@@]3(F)[C@@H](CCC4=CC(=O)CC[C@@]43C)[C@@H]1C[C@@H](O)[C@]2(O)C(=O)CO
CC1(CO[C@@H]2C[C@H]3[C@@H]4CCC5=CC(=O)CC[C@]5(C)[C@@]4(F)[C@@H](O)C[C@]3(C)[C@@]2(O)C(=O)CO)CO1
C=C(CBr)c1ccccc1.O=C1NC(=O)c2ccccc21
C=C(C=[N+]=[N-])c1ccccc1.C[C@]12C[C@H](O)[C@@]3(F)[C@@H](CCC4=CC(=O)CC[C@@]43C)[C@@H]1C[C@@H](O)[C@]2(O)C(=O)CO
C[C@]12C[C@H](O)[C@@]3(F)[C@@H](CCC4=CC(=O)CC[C@@]43C)[C@@H]1C[C@@H](OCC1CO1)[C@]2(O)C(=O)CO
O=C1CCCN1.c1ccc2c(c1)Nc1ccccc1S2
Clc1cccc2c1Sc1ccccc1N2.O=C1CCCN1
COc1ccc2c(c1)Nc1ccccc1S2.O=C1CCCN1
ClC1=CCCN1C1=NCCC1.FC(F)(F)c1ccc2c(c1)Nc1ccccc1O2
CC1CCC(=O)N1.Clc1cccc2c1Oc1ccccc1N2
CCCCC1CCC(=O)N1.c1ccc2c(c1)Nc1ccccc1S2
Clc1nc(Cl)nc(N(c2ccccc2)c2ccccc2)n1.Nc1ccc(C(=O)c2ccc(C(=O)O)c(C(=O)O)c2)cc1.O=C([O-])[O-]
CC1(C)C(=O)NC(c2ccc(N)cc2)c2ccccc21.O=C(Cl)CCl
CC1C(=O)NC(c2ccc(N)cc2)c2ccccc21.O=C(Cl)CCl
CC(C)C1C(=O)NC(c2ccc(N)cc2)c2ccccc21.O=C(Cl)CCl
CO.COc1ccc(NCC(N)=O)cc1.O=C([O-])O.O=CC=O.[OH-]
COc1ccc(-c2nccnc2O)cc1.O=P(Cl)(Cl)Cl
Cc1ccc(NCC(=O)O)cc1.O=C(O)CNC1CCCC1
CO.Clc1nccnc1Cl
Clc1nccnc1Cl.[O-]c1ccccc1
Clc1nccnc1Cl.OCc1ccccc1
Cc1cnc(C)c(O)n1.O=P(Cl)(Cl)Cl
BrBr.Cc1cnc(N)cn1
CO.Cc1cnc(N)c(Br)n1.Clc1nccnc1Cl
Cc1ncc(N)nc1C.OCc1ccccc1
COc1cncc(Cl)n1.OO
COc1c[n+]([O-])cc(Cl)n1.[NH4+]
COc1c[n+]([O-])cc(N)n1.O=P(Cl)(Cl)Cl
COc1cnc(Oc2ccccc2)c(N)n1.O=P(Cl)(Cl)Cl
COc1cnc(N2CCOCC2)c(O)n1.O=P(Cl)(Cl)Cl
Cc1nc(Br)cnc1O.Oc1ncc(Br)nc1-c1ccccc1
CC(C)c1nc(Br)cnc1O.Oc1ncc(Br)nc1-c1ccccc1
CO.Nc1ncc(Br)nc1Br
CO.COc1nc(Br)cnc1N
COc1cnc(N)c(OC)n1.O=S(=O)(O)O
COc1cnc(O)c(OC)n1.O=P(Cl)(Cl)Cl
C1COCCN1.Nc1ncc(Br)nc1Br
C1COCCN1.Nc1ncc(Br)nc1N1CCOCC1
Nc1ncc(Br)nc1N1CCOCC1.O=N[O-]
Oc1ncc(Br)nc1N1CCOCC1.[NH4+]
Nc1cnc(O)c(N2CCOCC2)n1.O=P(Cl)(Cl)Cl
Nc1ncc(Br)nc1N1CCOCC1.[O-]c1ccccc1
CCOC(=O)C1CNCCC1=O.Oc1ccccc1
COc1ccc2c3c(c(=O)oc2c1)CNCC3.ClCCN1CCOCC1
COc1cc2oc(=O)c3c(c2cc1OC)CCNC3.ClCCN1CCOCC1
COc1cc(OC)c2c3c(c(=O)oc2c1)CNCC3.ClCCN1CCCCC1
COc1ccc2c3c(c(=O)oc2c1OC)CNCC3.ClCCN1CCCCC1
COc1cc2oc(=O)c3c(c2cc1OC)CCN(CCN1CCCCC1)C3
COc1cc2oc(=O)c3c(c2cc1OC)CCN(CCN1CCOCC1)C3
CC(C)=O.CCOS(=O)(=O)OCC.O=c1oc2cc(O)c(O)cc2c2c1CN(CCN1CCOCC1)CC2
CC(C)=O.CCOS(=O)(=O)OCC.O=c1oc2cc(O)c(O)cc2c2c1CN(CCN1CCCCC1)CC2
CCc1ccc(C)c(CC)n1
BrBr.Nc1ccc(C(F)(F)F)cc1
CCCC(Cl)CBr.Sc1ccccc1Br
CC(C)(C)c1ccc(C(=O)CCCCN2CCC(C(O)(c3ccccc3)c3ccccc3)CC2)cc1
NO.O=C(CCCCN1CCC(C(O)(c2ccccc2)c2ccccc2)CC1)c1ccc(F)cc1
O=C(CCCCN1CCC(C(O)(c2ccccc2)c2ccccc2)CC1)c1ccc(F)cc1.O=C(CCCCN1CCC(C(O)(c2ccccc2)c2ccccc2)CC1)c1ccc(F)cc1
NO.O=c1c2nccc3cccc(c32)n2cccc12
ON=c1c2nccc3cccc(c32)n2cccc12.[OH-]
N#Cc1nccc2cccc(-n3cccc3)c12
Cc1ccc(S(=O)(=O)N2C=Cc3cccc(-n4cccc4)c3C2C#N)cc1
Cc1ccc(S(=O)(=O)Cl)cc1.[C-]#N.c1cc(-n2cccc2)c2cnccc2c1
NOCC(=O)O.NOCC(=O)O.O=C1C=c2cnccc2=CC1
CC(ON)C(=O)O.O=c1c2nccc3cccc(c32)n2cccc12
NOC(C(=O)O)c1ccccc1.O=c1c2nccc3cccc(c32)n2cccc12
CCOC(=O)CON.O=c1c2nccc3cccc(c32)n2cccc12
CC(C)OC(=O)CON.O=c1c2nccc3cccc(c32)n2cccc12
NOCCC(=O)O.O=c1c2nccc3cccc(c32)n2cccc12
CC(=O)OC(C)=O.ON=c1c2nccc3cccc(c32)n2cccc12
C=[N+]=[N-].O=C(O)CON=c1c2nccc3cccc(c32)n2cccc12
CCOC(=O)CON=c1c2nccc3c(Cl)ccc(c32)n2cccc12
Cc1ccccc1N.S=C=S
CC1(C)S[C@@H]2[C@H](NC(=O)[C@H](N)c3ccccc3)C(=O)N2[C@H]1C(=O)O
CC1(C)S[C@@H]2[C@H](NC(=O)[C@H](N)c3ccccc3)C(=O)N2[C@H]1C(=O)O.CCO[PH](=O)[N-]OCc1ccccc1.O=C(Cl)Cl.[N-]=C=O
CCOC(=O)/C=C(/C)N.CCOC(=O)CC(=O)C(=O)OCC.O=Cc1cccc(Cl)c1
Nc1nc2ccccc2[nH]1.O=C(Cl)c1ccoc1
COC(=O)c1cccnc1.Cc1ncccc1C(=O)O.Nc1nc2ccccc2[nH]1
C1CCOC1.Nc1nc2ccccc2[nH]1.O=C(O)c1cnccn1
S=C(Nc1nc2ccccc2[nH]1)c1ccoc1
S=C(Nc1nc2ccccc2[nH]1)c1cnccn1
CC1(C)NC(=O)NC1=O.ClCCCl
CCOC(OCC)C(=O)NN.CSC1=Nc2ccc(Cl)cc2C(c2ccccc2F)=NC1
C(=NC1CCCCC1)=NC1CCCCC1.Cc1ccc(S(=O)(=O)O)cc1.O=P(O)(O)O.OCc1nnc2n1-c1ccc(Cl)cc1C(c1ccccc1)=NC2
O=S(=O)=O.c1ccccc1
CCOC(=S)[S-].Nc1ccc(CC(=O)O)cc1
CCO.O=C(O)Cc1ccc(S)cc1
CCO.O=C(O)Cc1ccc2c(c1)C(=O)c1ccccc1CS2
CCOC(=O)Cc1ccc2c(c1)C(=O)c1ccccc1CS2.CI
CCOC(=O)Cc1ccc(SC(=C=O)c2ccccc2Cl)cc1.CCOCC
NCCN.O=S1(=O)C=CCC1
NCCN.O=S1(=O)C=CC=C1
CC(N)CN.O=S1(=O)CC=CC1.[OH-]
Cc1cccc(C)c1N.ClCC1OCCCO1
Cc1cccc(C)c1NCC1OCCCO1.O=C(Cl)CCl
CCc1cccc(C)c1N.ClCC1OCCO1
CCc1cccc(C)c1NCC1OCCO1.O=C(Cl)CCl
C#CCBr.OCc1ccc2c(c1)OCCO2
C#CCBr.CCC(O)c1ccc(OC)c(OC)c1
CCc1cccc(CC)c1N.ClCCC1COCO1
COc1cccc(C)c1N.ClCC1COCO1
CCc1cc(Cl)ccc1N.ClCC1COCO1
Cc1cc(C)c(N)c(C)c1.ClCC1COCO1
Cc1cc(Br)cc(C)c1N.ClCC1COCO1
CC1OCC(CNc2ccccc2C(C)(C)C)O1.O=C(Cl)CBr.O=C([O-])[O-].c1ccccc1
N#Cc1ccc(-c2ccc(Cl)cc2)o1.NO
N#Cc1ccc(-c2ccc([N+](=O)[O-])cc2)o1.NO
NC(=NO)c1ccc(-c2ccc([N+](=O)[O-])cc2)o1
Cc1ccc(-c2ccc(C#N)o2)cc1.NO
Nc1ccc(OCc2ccccc2)cc1.O=Cc1ccco1
N#Cc1ccc(-c2ccc(OCc3ccccc3)cc2)o1.NO
NC(=NO)c1ccc(-c2ccc(OCc3ccccc3)cc2)o1
N#Cc1ccc(-c2ccccc2)o1.NO
CSc1ccc(-c2ccc(C#N)o2)cc1.NO
CC(=O)c1ccc(-c2ccc(C#N)o2)cc1
CC(=O)c1ccc(-c2ccc(C#N)o2)cc1.NO
COc1ccc(N)cc1.O=Cc1ccco1
COc1ccc(-c2ccc(C=O)o2)cc1.NO
COc1ccc(-c2ccc(C=NO)o2)cc1
C=CCCCCCCCC.C=O.CO.Cc1ccncc1
C/C=C/C(=O)OC.CCCCCC(=O)Cl
CCO[Si](CCCCl)(OCC)OCC.NC(N)=S
CCO[Si](CCCSSCCC[Si](OCC)(OCC)OCC)(OCC)OCC
CCO[Si](CCCSSCCC[Si](OCC)(OCC)OCC)(OCC)OCC
C1CCCCCCC1.CN(SCl)C(=O)Nc1ccc(Cl)c(Cl)c1.ClCCl
CC(C)O.CC(O)C(O)=S.O=S(=O)(O)O
CCOC(=O)CCCCCCC1C(C(C)=O)CC(C(C)=O)C1C#N.O=C(OO)c1cccc(Cl)c1
CC(=O)C1CC(C(C)=O)C(CCCl)C1C#N.O=C(OO)c1cccc(Cl)c1
C=C1CCCC(C)(C)C1C(O)C#CC
CC(O)C#CC1(O)CCCCC1C.O=S(=O)(O)O
CC1=C(C=O)C(C)(C)CCC1.OO
C=C1CCCC(C)(C)C1C(O)C#CC
CCCCCC(C)C(C)c1cc(O)cc(O)c1.COC(=O)C1SCC(C)C1=O
CCCCCC(C)C(C)c1cc(O)cc(O)c1.CCOC(=O)C1SC(C)(C)CC1=O
CCCCCc1cc(O)cc(O)c1.CCOC(=O)C1SC(C)(C)CC1=O
CCCCCC(C)C(C)c1cc(O)cc(O)c1.CCOC(=O)C1SC(C)CC1=O
CCCCCc1cc(O)cc(O)c1.COC(=O)C1SC(C)CC1=O
NCc1ccccc1CC(=O)O
CC(=O)OCC1=C(C(=O)O)N2C(=O)[C@@H](N)[C@H]2SC1.Oc1ccc(S)nn1
CC(=O)OCC1=C(C(=O)O)N2C(=O)[C@@H](N)[C@H]2SC1.Cc1nnc(S)s1
O=c1[nH]nc2ccc(Cl)nn12.[SH-]
CC(=O)OCC1=C(C(=O)O)N2C(=O)[C@@H](N)[C@H]2SC1.O=c1[nH]nc2ccc(S)nn12
CC(=O)OCC1=C(C(=O)O)N2C(=O)[C@@H](N)[C@H]2SC1.Sc1nnc2ccccn12
CC(=O)OCC1=C(C(=O)O)N2C(=O)[C@@H](N)[C@H]2SC1.Sc1nnc2cccnn12
C=[N+]=[N-].O=C(N=C=S)c1ccccc1
CC(=O)OCC1=C(C(=O)O)N2C(=O)[C@@H](N)[C@H]2SC1.Sc1cnn[nH]1
Cc1nnc(SCC2=C(C(=O)O)N3C(=O)C(NC(=O)CC4=C(CNC(=O)OC(C)(C)C)CCCC4)[C@H]3SC2)s1
CC(C)(C)OC(=O)NCC1=C(CC(=O)NC2C(=O)N3C(C(=O)O)=C(CSc4c[nH]nn4)CS[C@H]23)CCCC1
C=CCN(CC=C)CCCO.Nc1c(F)c(N)c(F)c(F)c1F.O=C(Cl)c1ccc2c(c1)-c1ccc(C(=O)Cl)c3cccc-2c13
CCn1c2ccccc2c2ccccc21.O=C(Cl)CCCCl.[Cl-]
CCN(CC)CCCCl.CCN(CC)CCC[Mg]Cl.Cn1c2ccc(C#N)cc2c2ccc(C#N)cc21.NC(=O)c1ccc2c(c1)[nH]c1ccc(C(N)=O)cc12
CCn1c2ccc(C(=O)C(C)CCCl)cc2c2cc(C(=O)C(C)CCCl)ccc21.CCn1c2ccc(C(=O)CCCCl)cc2c2cc(C(=O)CCCCl)ccc21
CN(C)c1ccc(C=CC=O)cc1.COc1ccc(OC)c(C=O)c1
Clc1nc(Cl)nc(Cl)n1.O=C([O-])O
Clc1nc(Cl)nc(Cl)n1.O=C([O-])O.O=C=O
Clc1nc(Cl)nc(Cl)n1.N#CCNCC#N
Brc1nc(Br)nc(Br)n1.CO.O=C([O-])O
Clc1nc(Cl)nc(Cl)n1.OCCNCCO
Clc1nc(Cl)nc(Cl)n1.O=C1NC(=O)c2ccccc21
N#CCCn1c2ccccc2c2ccccc21.O=[N+]([O-])O
C=CC#N.O=[N+]([O-])c1ccc2[nH]c3ccccc3c2c1
Cc1cc(CN)c(C)cc1CN.ClCc1ccccc1
COc1ccc([C@@H]2CC(=O)c3c(O)cc(O[C@@H]4O[C@H](CO)[C@@H](O)[C@H](O)[C@H]4O[C@@H]4O[C@@H](C)[C@H](O)[C@@H](O)[C@H]4O)cc3O2)cc1O
CN1C(=O)C2CCCN2C(=O)c2ccccc21
CCN1C(=O)C2CCCN2C(=O)c2ccccc21
CN1C(=O)C2CCCN2C(=O)c2cc(Cl)ccc21
CN1C(=O)C2CCCN2C(=O)c2cc(Cl)ccc21
Cc1ccc2c(c1)C(=O)N1CCCC1C(=O)N2C
CN1C(=O)C2CCCN2C(=O)c2ccc(Cl)cc21
CN1C(=O)C2CCCN2C(=O)c2cc(C(F)(F)F)ccc21
COc1cc(Cl)c2c(c1)C(=O)N1CCCC1C(=O)N2C
BrCC1CCC1.O=C1Nc2ccc(Cl)cc2CN2CCCC12
Cn1c(=O)oc(=O)c2cc(OCc3ccccc3)ccc21.O=C(O)[C@@H]1CCCN1
CN1C(=O)C2CCCN2Cc2cc(OCc3ccccc3)ccc21
Cn1c(=O)oc(=O)c2cc([N+](=O)[O-])ccc21.O=C(O)[C@@H]1CCCN1
CN1C(=O)C2CCCN2Cc2cc([N+](=O)[O-])ccc21
CN1C(=O)C2CCCN2Cc2cc(N)ccc21.O=C([O-])[O-]
CN1C(=O)C2CCCN2Cc2cc(N)ccc21.Cl
CN1C(=O)C2CCCN2Cc2cc(N)ccc21.O=C([O-])[O-]
CNc1ccccc1COCc1ccccc1.O=C(O)[C@@H]1CCCN1C(=O)OCc1ccccc1
CC1CC(C)(C)CC(N)(OO)C1
CC1CC(C)(C)CC(N)(OO)C1
CC(=O)O[C@@H]1CC[C@@]2(C)C(CC[C@H]3[C@@H]4CC(C)=C(C(C)=O)[C@@]4(C)CC(=O)[C@@H]32)C1.OO
CC1CNCC(C)C1.ClSc1ccccc1
CN(C)C(=O)Nc1ccc(O)cc1.Clc1ccc(Cl)nn1
CCCCO[Si](CCCCl)(OCCCC)OCCCC.N#C[S-]
CCOP(=O)(CN=Cc1ccccc1)OCC.COc1ccc(COC(=O)Cl)cc1
CC(=O)O.Cc1cc(O)nc(N(C)C)n1
CCCC=O.CCNc1nc(C)cc(O)n1
COc1cc(Cc2cnc(NOC3CCCCO3)nc2NOC2CCCCO2)cc(OC)c1OC
COc1cc(Cc2cnc(N)nc2Cl)cc(OC)c1OC.NO
CCN(CC)CC.CCOC(=O)Cl.O=C(O)c1nc(CCl)n(-c2ccc(Cl)cc2C(=O)c2ccccc2)n1
NCCO.O=C(O)c1nc(CCl)n(-c2ccc(Cl)cc2C(=O)c2ccccc2)n1
C1COCCN1.COc1ccc(C(=O)c2cc(Cl)ccc2-n2nc(C(=O)[O-])nc2CCl)cc1
CCOC(=O)C(Br)N=Nc1ccc(Cl)cc1C(=O)c1ccccc1.N
CCOC(=O)C(N=Nc1ccc(Cl)cc1C(=O)c1ccccc1)NC(=O)CCl
CCOC(=O)c1nc(CCl)n(-c2ccc(Cl)cc2C(=O)c2ccccc2)n1
CC(=O)[O-].CCO.Cl.Nc1ccccc1C(=O)c1ccccc1.O=N[O-]
CC1CC(=O)CC(=O)C1.Cl.O=Cc1ccccc1[N+](=O)[O-]
CC1(C)CC(=O)c2c(n(O)c3ccc(Cl)cc3c2=O)C1
CCOC(=O)[C@@H]1CC[C@H](C(=O)OCC)N1C.NCc1ccccc1
CN.O=C(O)[C@@H]1CC[C@H](C(=O)O)N1Cc1ccccc1
CN1C(=O)C2CCC(C1=O)N2Cc1ccccc1
CN1CC2CCC(C1)N2Cc1ccccc1
ClCc1ccccc1.O=C1NC2CCC1NC2=O
O=C1C2CCC(C(=O)N2Cc2ccccc2)N1Cc1ccccc1
O=C(c1ccccc1)N1CC2CCC1CN2.O=CO
CN1CC2CCC1CN2C(=O)c1ccccc1
Cc1ccc(S(=O)(=O)N2CCC[C@@]2(O)C(=O)O)cc1
CCOC(=O)Cl.c1ccc(CN2CC3CC2CN3)cc1
O=S(=O)(O)O.Oc1ccc(O)cc1
CC(=O)O.Cl.O=C1Nc2ccccc2C12CCCC2
BrCCCCCBr.O=C1c2cccc3cccc(c23)C(=O)N1CCCCN1CCc2ccccc2C1
BrCCCCCCBr.O=C1c2cccc3cccc(c23)C(=O)N1CCCCN1CCc2ccccc2C1
C=O.O=C1NC(=O)c2cccc3cccc1c23.c1ccc2c(c1)CCNC2
CCOC(=O)CC(C)=O.O=[N+]([O-])c1ccc2nc[nH]c2c1
CN1CCNCC1.O=[N+]([O-])c1ccc(Cl)nc1
CCCCBr.O=[N+]([O-])c1ccc(O)cc1
COc1ccc(N)cn1.Cc1cc(Nc2ccccc2)c2c(ccc3nc[nH]c32)n1
CCCC(C)Oc1ccccc1OC(C)CCC.O=[N+]([O-])O
COc1ccc(N)c([N+](=O)[O-])c1.[OH-]
CCBr.COc1ccc(O)c([N+](=O)[O-])c1
CC(=O)OC(C)=O.COc1ccc(O)cc1
COc1ccc(OC(C)=O)cc1.O=[N+]([O-])O
COc1ccc(OC(C)=O)cc1[N+](=O)[O-]
Nc1ccc([N+](=O)[O-])cc1[N+](=O)[O-].O=C(Cl)c1ccccc1.c1ccncc1
CC(C)CCOc1ccccc1OCCC(C)C.O=[N+]([O-])O
CCOC(OCC)=C(C(=O)[O-])C(=O)[O-].O.O=[N+]([O-])c1ccc2nc[nH]c2c1.c1ccc(-c2ccccc2)cc1
CC1CC[NH2+]CC1.CC1CC[NH2+]CC1.Sc1nc2ccccc2s1
C1CCCCC1.C1CCNCC1.CN1CCCC1
C1CCC(CN2CCCCC2)CC1
CN1C(=O)CCC1=O.FC(F)(F)c1cccc(Br)c1
CN1C(=O)CCC1=O.Cc1cccc(Br)c1
O=C(O)CCC(=O)c1cccc(C(F)(F)F)c1
Cc1cccc(C(=O)CCC(=O)O)c1
CC(=O)c1ccc([N+](=O)[O-])cc1.N
CC(=O)c1cccc([N+](=O)[O-])c1.N
C[C@H](N)[C@@H](O)c1ccccc1
CC[Si](Cl)(CC)CC.O=C1NCCO1
CC[Si](Cl)(CC)CC.O=C1NCC(c2ccccc2)O1
O=C(Cl)c1ccccc1.O=C1NCCO1
Cc1ncc([N+](=O)[O-])n1C.O=Cc1ccccc1
CNN=Cc1ncc([N+](=O)[O-])n1C.O=C1CCC(=O)N1Br
Cn1c([N+](=O)[O-])cnc1-c1nn(CCO)c(N)c1C#N.O=S(Cl)Cl
Cn1nc(-c2ncc([N+](=O)[O-])n2C)c(C#N)c1N.O=S(=O)(O)O
CNN.COC=Nc1c(C#N)c(-c2ncc([N+](=O)[O-])n2C)nn1C
NNc1c(Cl)c(Cl)nc(Cl)c1Cl
CC(=O)[O-].CC(=O)[O-].CC(=O)[O-].CC(=O)[O-].NC(=O)c1ccccc1C(=O)O
CN(C)C=O.NC(=O)c1ccccc1C(=O)O
CN(C)C=O.NC(=O)c1ncccc1C(=O)O
CN(C)C=O.NC(=O)c1cnccc1C(=O)O
CN(C)C=O.NC(=O)c1ccncc1C(=O)O
CN(C)C=O.NC(=O)c1nccnc1C(N)=O
CC(=O)[O-].CN(C)C=O.CNC(=O)c1ccccc1C(N)=O
CCCCc1ccnc(C(N)=O)c1C(N)=O.CCCCc1ccnc(C(N)=O)c1C(N)=O.CN(C)C=O
CC(C)N.O=c1[nH]c2ncccc2c(=O)o1
CC(C)NC(=O)c1cccnc1N.O=C=O
Cc1ccc(S(=O)(=O)O)cc1.O.SCCCS.c1ccccc1
O=C(Cl)C(=O)Cl.O=C(O)C1SCCCS1
C=[N+]=[N-].O=C(O)[C@@H]1CC=C[C@@H]1C1SCCCS1
CC(C(O)=S)c1ccccc1.O=S(Cl)Cl
COc1ccc(C(=O)Cl)cc1.c1ccc(-c2cc3ccccc3o2)cc1
COc1ccc(C(=O)c2c(-c3ccccc3)oc3ccccc23)cc1
CCN(CC)CCCCl.O=C(c1ccc(O)cc1)c1c(-c2ccccc2)oc2ccccc12
CN(C)CCCCl.O=C(c1ccc(O)cc1)c1c(-c2ccccc2)oc2ccccc12
CCCCN(CCCC)CCCCl.O=C(c1ccc(O)cc1)c1c(-c2ccccc2)oc2ccccc12
BrCCCCBr.O=C(c1ccc(O)cc1)c1c(-c2ccccc2)oc2ccccc12
COc1c(C)cc(C(=O)Cl)cc1C.c1ccc(-c2cc3ccccc3o2)cc1
COc1c(C)cc(C(=O)c2c(-c3ccccc3)oc3ccccc23)cc1C
CCN(CC)CCOc1ccc(C(=O)Cl)cc1.COc1ccc(-c2cc3ccccc3o2)cc1
CCN(CC)CCOc1ccc(C(=O)Cl)cc1.Clc1ccc2oc(-c3ccccc3)cc2c1
CCN(CC)CCOc1ccccc1C(=O)Cl.c1ccc(-c2cc3ccccc3o2)cc1
CCN(CC)CCOc1ccccc1C(=O)Cl.Clc1ccc2oc(-c3ccccc3)cc2c1
CCN(CC)CCCOc1ccc(C(=O)Cl)cc1.Clc1ccc(-c2cc3ccccc3o2)cc1
CCN(CC)CCCOc1ccc(C(=O)Cl)cc1.COc1ccc(-c2cc3ccccc3o2)cc1
CCN(CC)CCCCl.COC(=O)c1ccccc1O.O=C([O-])[O-]
COc1ccc(C(=O)Cl)cc1.Clc1ccc2oc(-c3ccccc3)cc2c1
COc1ccc(C(=O)c2c(-c3ccccc3)oc3ccc(Cl)cc23)cc1
CCNCC.O=C(c1ccc(OCCCBr)cc1)c1c(-c2ccccc2)oc2ccc(Cl)cc12
COc1ccc(C(=O)c2c(-c3ccc(C)cc3)oc3ccccc23)cc1
CCN(CC)CCCCl.Cc1ccc(-c2oc3ccccc3c2C(=O)c2ccc(O)cc2)cc1
CCN(CC)CCCl.Cc1ccc(-c2oc3ccccc3c2C(=O)c2ccc(O)cc2)cc1
COc1ccc(C(=O)c2c(-c3ccc(Cl)cc3)oc3ccccc23)cc1
CCN(CC)CCCCl.O=C(c1ccc(O)cc1)c1c(-c2ccc(Cl)cc2)oc2ccccc12
CCN(CC)CCCCl.COc1ccc(C(=O)c2c(-c3cc(C)cc(C)c3)oc3ccccc23)cc1
CCN(CC)CCCl.Cc1cc(C)cc(-c2oc3ccccc3c2C(=O)c2ccc(O)cc2)c1
COc1ccc(C(=O)c2oc3ccccc3c2-c2ccccc2)cc1
CCN(CC)CCCl.O=C(c1ccc(O)cc1)c1oc2ccccc2c1-c1ccccc1
BrCCCBr.O=C(c1ccc(O)cc1)c1oc2ccccc2c1-c1ccccc1
CCNCC.O=C(c1ccc(OCCCBr)cc1)c1oc2ccccc2c1-c1ccccc1
O=C(CBr)c1ccc(Cl)cc1.Oc1ccccc1
CCN(CC)CCCCl.O=C(c1ccc(O)cc1)c1oc2ccccc2c1-c1ccc(Cl)cc1
CCN(CC)CCCl.O=C(c1ccc(O)cc1)c1c(Cc2ccc(Cl)cc2)oc2ccccc12
BrBr.CC(=O)c1cccc(C(F)(F)F)c1
COc1ccc(C(=O)Cl)cc1.FC(F)(F)c1cccc(Cc2cc3ccccc3o2)c1
COc1ccc(C(=O)O)cc1C.O=S(Cl)Cl
COc1ccc(C(=O)Cl)cc1C.c1ccc(-c2cc3ccccc3o2)cc1
COc1cccc(C(=O)Cl)c1.c1ccc(-c2cc3ccccc3o2)cc1
CCN(CC)CCCCl.COc1cccc(C(=O)c2c(-c3ccccc3)oc3ccccc23)c1
CC(C)(C)c1cc(C(=O)O)cc(C(C)(C)C)c1O.O=S(Cl)Cl
CC(C)(C)c1cc(C(=O)Cl)cc(C(C)(C)C)c1O.c1ccc(-c2cc3ccccc3o2)cc1
COc1cc(C#N)ccc1OC(C)=O.O=C(O)C(F)(F)F.c1ccc(-c2cc3ccccc3o2)cc1
CCN(CC)CCCCl.COc1cc(C(=O)c2c(-c3ccccc3)oc3ccccc23)ccc1O
Brc1ccc2occc2c1.O=C(OC(=O)c1ccccc1)c1ccccc1
O=C(c1ccccc1)c1cc2cc(Br)ccc2o1
CCN(CC)CCCCl.COc1ccc(C(=O)c2c(Cc3ccccc3)oc3ccc(Br)cc23)cc1
CCN(CC)CCOc1ccc(C(=O)Cl)cc1.COc1cccc2oc(Cc3ccccc3)cc12
CCc1cc(C(=O)OC)cc(CC)c1O.COS(=O)(=O)OC
CCc1cc(C(=O)OC)cc(CC)c1OC
BrC(Br)(Br)Br.CCc1ccc(C=O)cc1
CN.O=C(c1ccc(OCCCCBr)cc1)c1c(-c2ccccc2)oc2ccccc12
CCN(CC)CCCOc1ccc(C(=O)Cl)cc1.c1ccc(-c2cc3ccccc3s2)cc1
CSc1ccccc1N1CCN(CCCOc2cccc3c2CCCC3)CC1.Cl
COc1ccccc1N1CCN(CCCOc2cccc3c2CCCC3)CC1.Oc1cccc2c1CCCC2
COc1ccc(N2CCN(CC(O)COc3cccc4c3CCCC4)CC2)cc1.c1cc2c(c(OCC3CO3)c1)CCCC2
O=[N+]([O-])c1ccccc1N1CCN(CC(O)COc2cccc3c2CCCC3)CC1
C=CC(C)=O.CO.Cc1cc(O)c(C)c(C)c1O
COC1(C)CCc2c(C)c(OC(C)=O)c(C)c(C)c2O1
COC(=O)CC1(C)CCc2c(C)c(OC(C)=O)c(C)c(C)c2O1
CC(=O)OC(C)=O.Cc1c(C)c2c(c(C)c1O)CCC(C)(CC(=O)O)O2
CC(=O)Oc1c(C)c(C)c2c(c1C)CCC(C)(CC(=O)O)O2.O=C(Cl)C(=O)Cl
Br.CC(C)CCCC(C)CCCC(C)CO
CC(=O)Oc1c(C)c(C)c2c(c1C)CCC(C)(O)O2.[C-]#N
CC(=O)OC(C)=O.CC1=C(C)C(C)(O)CC2=C1OC(C)(C(=O)O)CC2.c1ccncc1
CC(=O)Oc1c(C)c(C)c2c(c1C)CCC(C)(C(=O)O)O2.[Cl-]
C=CC(=O)CC.CO.Cc1cc(O)c(C)c(C)c1O
COC1(C)CCc2cc(OCc3ccccc3)ccc2O1
C=CC(=C)OC.Cc1c(O)ccc(OC(=O)c2ccccc2)c1C
COC1CCc2c(C)c(OC(C)=O)c(C)c(C)c2O1
COC1(C)CCc2c(C)c(O)c(C)c(C)c2O1
CC(=O)CCc1c(C)c(OC(C)=O)c(C)c(C)c1OC(C)=O.CN(C)C=O
CC(=O)Oc1c(C)c(C)c(OC(C)=O)c(CCC(C)(O)C#N)c1C.CO.O
C=O.CNC.Cc1cc(O)c(C)c(C)c1O
CC(=O)CCc1c(C)c(OC(C)=O)c(C)c(C)c1OC(C)=O.COP(=O)(O)C(C)(C)C(=O)[O-]
CC(=O)Oc1c(C)c(C)c(O)c(CCC(C)(O)C#N)c1C
Cc1c(C)c2c(c(C)c1OCc1ccccc1)CCC(C)(C(=O)OCc1ccccc1)O2
Cc1c(C)c2c(c(C)c1O)CCC(C)(C(=O)O)O2.ClCCCl
COC(=O)CC1(C)CCc2c(C)c(OCc3ccccc3)c(C)c(C)c2O1
C1CCOC1.CC(=O)Oc1c(C)c(C)c2c(c1C)CCC(C)(C#N)O2
C=CC(C)(O)CCOC(C)=O.Cc1cc(O)c(C)c(C)c1O
CC(=O)OCCC1(C)CCc2c(C)c(OCc3ccccc3)c(C)c(C)c2O1
CCO.Cc1c(C)c2c(c(C)c1OCc1ccccc1)CCC(C)(CC=O)O2
Cc1c(C)c2c(c(C)c1OCc1ccccc1)CC[C@](C)(CC(=O)O)O2
Cc1cc([N+](=O)[O-])ccc1N.Cl.O=S([O-])O
NNc1cccc(C(F)(F)F)c1.O=S=Nc1ccccc1
CCC(C(=O)c1ccc(OC)cc1)(c1ccccc1)c1cccc(OC)c1.Oc1ccccc1.c1ccccc1
COc1ccc2c(c1)CC[C@H](c1ccccc1)[C@@H]2c1ccc(OCC2CO2)cc1.O=C1CCC(=O)N1
COc1cccc(CCC(C(=O)c2ccccc2)c2ccccc2)c1
C/C=C(\C)C(=O)O.Oc1cccc(O)c1
CC(CCCc1ccc(F)cc1)c1cc(O)c2c(c1)OC(C)(C)C=C2c1ccncc1
CC(=O)OC(C)=O.CC(CCCc1ccc(F)cc1)c1cc(O)c2c(c1)OC(C)(C)C=C2c1ccncc1
CC(CCCc1ccc(F)cc1)c1cc(O)c2c(-c3ccncc3)cc(=O)oc2c1
Cc1cc(C(=O)NN)ccn1.N#Cc1ccncc1
CCCC(=O)OC(=O)CCC.c1cc(-c2n[nH]c(-c3ccncc3)n2)ccn1
CN(N)C(=O)c1ccncc1.N#Cc1ccncc1
O=S(=O)(Cl)c1ccccc1.c1cc(-c2n[nH]c(-c3ccncc3)n2)ccn1
CN(C)C(=O)Cl.c1cc(-c2n[nH]c(-c3ccncc3)n2)ccn1
CNNC(=O)c1ccc(Cl)cc1.N#Cc1cccnc1
CNNC(=O)c1cccnc1.N#Cc1ccncc1
CNNC(=O)c1ccncc1.N#Cc1ccccn1
CCCI.c1cc(-c2n[nH]c(-c3ccncc3)n2)ccn1
CC(C)CCON=O.N[C@@H](Cc1c[nH]c2ccccc12)C(=O)OCc1ccccc1.N[C@@H](Cc1c[nH]cn1)C(=O)N(N)C(=O)[C@@H]1CCC(=O)N1
O=C1CC[C@@H](C(=O)N[C@@H](Cc2c[nH]cn2)C(=O)N[C@@H](Cc2c[nH]c3ccccc23)C(=O)OCc2ccccc2)N1
CCC(C)(Cc1c[nH]c2ccccc12)[N+](=O)[O-]
CCC(C)[N+](=O)[O-].CN(C)Cc1c[nH]c2ccc(F)cc12
CCC(C)(Cc1c[nH]c2ccc(OC)cc12)[N+](=O)[O-].CI
CCC(C)(N)Cc1c[nH]c2ccccc12.O=COc1ccccc1
CCCC(C)(Cc1c[nH]c2ccccc12)[N+](=O)[O-]
CNC=Nc1ccc(C)cc1C.CNC=Nc1ccc(Cl)cc1C.ClSCl
Cc1ccc(Cl)cc1C(=O)O
COC(OC)N(C)C.O=C1CCN=C(c2ccccc2)c2cc(Cl)ccc21
CN(C)C(=O)Cl.Clc1ccc2c(c1)C(c1ccccc1Cl)=NCc1cn[nH]c1-2
CN=C=O.Fc1ccccc1C1=NCc2cn[nH]c2-c2ccc(Cl)cc21
Cn1ncc(CN)c1-c1ccc(Cl)cc1C(=O)c1ccccc1F
C#CC(C(=O)C(C#C)c1ccc(Cl)cc1)c1ccc(Cl)cc1.CC(=O)O.CC(C)(C)[O-].O=C([O-])O
BrBr.FC(F)C(F)(F)OCC(F)(F)F
Cc1ccc(-c2nc3ccccc3o2)c(F)c1.O=C1CCC(=O)N1Br
Fc1cc(CBr)ccc1-c1nc2ccccc2o1.[C-]#N
N#CCc1ccc(-c2nc3ccccc3o2)c(F)c1.O=C([O-])O
CCO.CCc1ccc(C(=O)O)c(N)c1
CCc1ccc(C(=O)Cl)c(F)c1.Nc1ccccc1O
CCc1ccc(C(=O)Nc2ccccc2O)c(F)c1
CCc1ccc(C(=O)Cl)cc1.Nc1ccccc1O
CCc1ccc(-c2nc3ccccc3o2)cc1.O=C1CCC(=O)N1Br
C=[N+]=[N-].O=C(O)Cc1ccc(-c2nc3ccccc3o2)cc1
CC(O)(C(N)=O)c1ccc(C(=O)O)cc1
C=C(C(N)=O)c1ccc(C(=O)O)cc1.O=S(Cl)Cl
C=C(C(N)=O)c1ccc(-c2nc3ccccc3o2)cc1.CC(=O)O
CC[C@H](C)[C@H](NC(=O)[C@H](CCC(N)=O)NC(=O)[C@@H]1CCCN1C(=O)[C@@H](N)CCCNC(=N)N)C(=O)N1CCC[C@H]1C(=O)N1CCC[C@H]1C(=O)O.O=C1CC[C@@H](C(=O)N[C@@H](Cc2c[nH]c3ccccc23)C(=O)N2CCC[C@H]2C(=O)O)N1
C1CCOC1.CC(=O)CC(C)=O
Clc1ccc([Mg]Br)cc1
CN(C)c1ccc([Mg]Br)cc1
CC(=O)Cl.[O-]c1ccccc1
O=C(Oc1ccccn1)c1cc([N+](=O)[O-])cc([N+](=O)[O-])c1
CCn1c(=O)c2ccccc2c2ccccc21
CC(=O)C1(O)O[C@](Cl)(CO)[C@](O)(C(C)=O)[C@]1(O)C(C)=O.c1ncc2[nH]cnc2n1
CCN(CC)CCCCl.Oc1ccc2c(c1)-c1ccc(O)c3cccc-2c13
CCN(CC)CCCCC(=O)c1ccc2c(c1)Cc1cc(C(=O)CCCCN(CC)CC)ccc1-2.[OH-]
CCN(CC)CCCCl.CCN(CC)CCC[Mg]Cl.CN(C)C(=O)N=NC(=O)N(C)C.COS(=O)(=O)OC.Cn1c2ccc(C#N)cc2c2ccc(C#N)cc21
NN.O=CNc1ccc(Cl)cc1C(=O)c1ccccc1
CC(=O)OC(C)=O.NN1C=Nc2ccc(Cl)cc2C1(O)c1ccccc1
C1CCOC1.CCOC(=O)N=NC(=O)OCC.O=C(c1ccccc1Cl)c1cc(Cl)ccc1-n1c(CO)nnc1CO.O=C1NC(=O)c2ccccc21.c1ccc(P(c2ccccc2)c2ccccc2)cc1
C1CCOC1.CCOC(=O)N=NC(=O)OCC.O=C(c1ccccc1Cl)c1cc(F)ccc1-n1c(CO)nnc1CO.O=C1NC(=O)c2ccccc21.c1ccc(P(c2ccccc2)c2ccccc2)cc1
C1CCOC1.CCOC(=O)N=NC(=O)OCC.O=C(c1cc(Cl)ccc1-n1c(CO)nnc1CO)c1c(F)cccc1F.O=C1NC(=O)c2ccccc21.c1ccc(P(c2ccccc2)c2ccccc2)cc1
C1CCOC1.CCOC(=O)N=NC(=O)OCC.O=C(c1ccccc1Cl)c1cc([N+](=O)[O-])ccc1-n1c(CO)nnc1CO.O=C1NC(=O)c2ccccc21.c1ccc(P(c2ccccc2)c2ccccc2)cc1
C1CCOC1.CCOC(=O)N=NC(=O)OCC.O=C(c1ccccc1)c1ccccc1-n1c(CO)nnc1CO.O=C1NC(=O)c2ccccc21.c1ccc(P(c2ccccc2)c2ccccc2)cc1
O=C(c1ccccc1)c1cc(Cl)ccc1-n1c(CN2C(=O)c3ccccc3C2=O)nnc1CN1C(=O)c2ccccc2C1=O
CC(=O)O.NCc1nnc2n1-c1ccc(Cl)cc1C(c1ccccc1)=NC2.[BH3-]C#N
CC(=O)O.NCc1nnc2n1-c1ccc(Cl)cc1C(c1ccccc1Cl)=NC2.[BH3-]C#N
O=C(c1ccccc1)c1cc([N+](=O)[O-])ccc1-n1c(CN2C(=O)c3ccccc3C2=O)nnc1CN1C(=O)c2ccccc2C1=O
CC(=O)O.NCc1nnc2n1-c1ccc([N+](=O)[O-])cc1C(c1ccccc1)=NC2.[BH3-]C#N
O=C(c1ccccc1Cl)c1cc([N+](=O)[O-])ccc1-n1c(CN2C(=O)c3ccccc3C2=O)nnc1CN1C(=O)c2ccccc2C1=O
CCC(=O)O.NCc1nnc2n1-c1ccc([N+](=O)[O-])cc1C(c1ccccc1Cl)=NC2.[BH3-]C#N
O=C(c1cc(Cl)ccc1-n1c(CN2C(=O)c3ccccc3C2=O)nnc1CN1C(=O)c2ccccc2C1=O)c1c(F)cccc1F
CC(=O)O.NCc1nnc2n1-c1ccc(Cl)cc1C(c1c(F)cccc1F)=NC2.[BH3-]C#N
O=C(c1ccccc1Cl)c1cc(F)ccc1-n1c(CN2C(=O)c3ccccc3C2=O)nnc1CN1C(=O)c2ccccc2C1=O
CC(=O)O.NCc1nnc2n1-c1ccc(F)cc1C(c1ccccc1Cl)=NC2.[BH3-]C#N
O=C(c1ccccc1Cl)c1cc(C(F)(F)F)ccc1-n1c(CN2C(=O)c3ccccc3C2=O)nnc1CN1C(=O)c2ccccc2C1=O
O=C(c1ccccc1)c1cc(Br)ccc1-n1c(CN2C(=O)c3ccccc3C2=O)nnc1CN1C(=O)c2ccccc2C1=O
CC(=O)O.NCc1nnc2n1-c1ccc(Br)cc1C(c1ccccc1)=NC2.[BH3-]C#N
O=C(c1ccccc1F)c1cc(Br)ccc1-n1c(CN2C(=O)c3ccccc3C2=O)nnc1CN1C(=O)c2ccccc2C1=O
CC(=O)O.NCc1nnc2n1-c1ccc(Br)cc1C(c1ccccc1F)=NC2.[BH3-]C#N
CC(=O)O.CC=O.NCc1nnc2n1-c1ccc(Cl)cc1C(c1ccccc1)=NC2
COc1cc(N)ccc1Cl
CC(=O)OC(C)=O.Nc1ccc(Cl)c(O)c1
CCCCCCCC/C=C\CCCCCCCCBr.CCCCC[Mg]Br
C=CC(C)(O)CCC=C(C)C.C=COCC
CCCCCC=CC(=O)OCC.S
CCCCCCC=CC(=O)OC.S
CCCCCCCCCCCCCCCCCCOC(=O)Cl.NNC(=O)c1cc(O)ccc1O
CCCCCCCCCCCCCCCCCCOc1ccc(O)c(C(=O)NN)c1.CCCCCCCCOC(=O)Cl
CCOC(=O)Cl.NNC(=O)c1cc(Cl)ccc1O
CC(=O)OC(C)=O.O=C(O)c1ccc(O)cc1
Cc1ccc(S(=O)(=O)N=[N+]=[N-])cc1.NC(=O)CC(N)=O
C1CO1.FC(F)(F)C(F)(C(F)(F)F)C(F)(F)C(F)(F)C(F)(F)C(F)(F)C(F)(F)C(F)(F)CCS
N#Cc1nc(C#N)c(N)nc1N.O.[OH-]
C=CC#N.COc1ccc(CCN)cc1OC
CSc1nnc(-c2ccc(N(C)C)cc2)c(-c2ccc(N(C)C)cc2)n1.OC1CCNCC1
CS(C)=O.OCc1ccccn1
CN=C=S.COCc1ccccn1
COC(C(N)=O)c1ccccn1
CNC.COC(=O)C(OC)c1ccccn1
COC(C(=O)Cl)c1ccccn1.COC(C(=O)O)c1ccccn1
COC(C(=O)N(C)C)c1ccccn1.S=P12SP3(=S)SP(=S)(S1)SP(=S)(S2)S3
CN(C)C(=S)Cl.COCc1ccccn1
C=CCN=C=S.COCc1ccccn1
C1COCCN1.C=CCNC(=S)C(OC)c1ccccn1.C=O
CN(C)C(C(N)=S)c1ccccn1.O=C([O-])[O-]
C1COCCN1.C=O.CNC(=S)C(c1ccccn1)N(C)C
CN1CCNCC1.O=Cc1ccccn1.[C-]#N
CN(C)C(C(N)=S)c1ccccn1.NC1CC1
CCOC(=O)c1cc(-c2ccc(OC)cc2)nc(C)c1C(=O)OCC.NN
C1COCCN1.COc1c(C)ncc2c(Cl)nnc(Cl)c12
C1COCCN1.CSc1nnc(SC)c2cc(-c3ccccc3)ncc12
CCCCN.[O-][n+]1c(Cl)cccc1Cl
C1CCNCC1.[O-][n+]1c(Cl)cccc1Cl
O=C(O)Cc1ccc(CCl)cc1.O=S(Cl)Cl
ClCOCCl.O=C(O)c1cccs1
O=C(O)Cc1ccc(CCl)cc1.O=C(O)Cc1ccc(CCl)s1
O=C(O)Cc1ccccc1CBr.O=S(Cl)Cl
CC(=O)OCC1=C(C(=O)O)N2C(=O)C(N)C2SC1.CCC(=O)OCCl
CC(=O)OCC1=C(C(=O)O)N2C(=O)C(N)C2SC1.CCOC(=O)N(C)CCl
CC(=O)OCC1=C(C(=O)[O-])N2C(=O)C(N)C2SC1.CC(C)(C)C(=O)Oc1ccc(CO)cc1
CC(=O)OCC1=C(C(=O)O)N2C(=O)C(N)C2SC1.O=C(Cl)Cc1ccc(CCl)cc1
CC(=O)OCC1=C(C(=O)O)N2C(=O)C(N)C2SC1.COc1ccc(C(O)C(=O)Cl)c(CCl)c1
Cn1c([N+](=O)[O-])cnc1-c1nnc2ccc(Cl)nn12.NC(N)=[NH2+]
O=C(Cc1cccs1)N[C@@H]1C(=O)N2C(C(=O)O)=C(CO)CS[C@H]12.[N-]=[N+]=C(c1ccccc1)c1ccccc1
O=C(Cc1cccs1)N[C@@H]1C(=O)N2C(C(=O)OC(c3ccccc3)c3ccccc3)=C(CO)CS[C@H]12.O=CF
O=C(Cc1cccs1)N[C@@H]1C(=O)N2C(C(=O)O)=C(COC(=O)C(Cl)Cl)CS[C@H]12.c1ccncc1
O=C(Cc1cccs1)N[C@@H]1C(=O)N2C(C(=O)O)=C(COC(=O)C(Cl)Cl)CS[C@H]12
CCCO.O=C(Cc1cccs1)N[C@@H]1C(=O)N2C(C(=O)O)=C(COC(=O)C(Cl)Cl)CS[C@H]12
CC(C)O.O=C(Cc1cccs1)N[C@@H]1C(=O)N2C(C(=O)O)=C(COC(=O)C(Cl)Cl)CS[C@H]12
O=C(Cc1cccs1)N[C@@H]1C(=O)N2C(C(=O)O)=C(COC(=O)C(Cl)Cl)CS[C@H]12.c1cn[nH]c1
O=C(Cc1cccs1)N[C@@H]1C(=O)N2C(C(=O)OC(c3ccccc3)c3ccccc3)=C(CCl)CS[C@H]12.[I-]
COC(=N)C(C)C#N.N#CN
COC(=N)C(C#N)c1ccccc1.N#CN
CCCOC(=N)CC#N.N#CN
CC(C)OC(=N)CC#N.N#CN
COC(=N)CC#N.N#CN
COC(CC#N)=NC#N.Cl
CCOC=Nc1c(C#N)c(-c2ccc([N+](=O)[O-])o2)nn1C.N
Cn1nc(-c2ccc([N+](=O)[O-])o2)c2c(=O)[nH]cnc21.O=P(Cl)(Cl)Cl
CN1C=C2C(=C(c3ccc([N+](=O)[O-])o3)NN2C)N(Cl)C1.Cn1nc(-c2ccc([N+](=O)[O-])o2)c2c(Cl)ncnc21
CCc1nc(Cl)c2c(-c3ccc([N+](=O)[O-])o3)nn(C)c2n1.Cn1nc(-c2ccc([N+](=O)[O-])o2)c2c(Cl)ncnc21
CC(C)c1nc(Cl)c2c(-c3ccc([N+](=O)[O-])o3)nn(C)c2n1.Cn1nc(-c2ccc([N+](=O)[O-])o2)c2c(Cl)ncnc21
CNC.Cn1nc(-c2ccc([N+](=O)[O-])o2)c2c(Cl)ncnc21
CCOC=Nc1c(C#N)c(-c2ccc([N+](=O)[O-])o2)nn1C.CN
CN.Cc1nc(S)nc2c1c(-c1ccc([N+](=O)[O-])o1)nn2C
Cn1nc(-c2ccc([N+](=O)[O-])o2)c2c(N)ncnc21.OO
Cn1nc(-c2ccc([N+](=O)[O-])o2)c2c(Cl)ncnc21.NO
CCNC1=NC(C)N(S)C(NC(CC)CC)=C1[N+](=O)[O-].C[O-]
CC(C)N.Cc1nc(Cl)c([N+](=O)[O-])c(Cl)n1
CCC(C)N.Cc1nc(Cl)c([N+](=O)[O-])c(NC(C)C)n1
CCC(CC)Nc1nc(SC)nc(NC(C)C)c1[N+](=O)[O-].CCCCCC.CCN(CC)CC.CNC
CC(C)N.O=[N+]([O-])c1c(Cl)nc(Cl)nc1Cl
CC(C)c1nc(O)cc(O)n1.O=[N+]([O-])O
CCC(C)N.CCNc1nc(C(F)(F)F)nc(Cl)c1[N+](=O)[O-]
CCN(CC)Cc1cc(NC(C)=O)c2c(c1O)CCCC2.Cl
CN1CCN(C(=O)Cl)CC1.O=C1C2=C(SCCS2)C(O)N1c1ccc(Cl)cn1
CN1CCN(C(=O)Cl)CC1.O=C1C2=C(SCCS2)C(O)N1c1ccccn1
CN1CCN(C(=O)Cl)CC1.COc1ccc(N2C(=O)C3=C(SCCS3)C2O)nn1
CN1CCN(C(=O)Cl)CC1.O=C1C2=C(SCCS2)C(O)N1c1ccc2ccc(Cl)cc2n1
CCN1CCN(C(=O)Cl)CC1.O=C1C2=C(SCCS2)C(O)N1c1ccc(Cl)cn1
CC(C)N1CCNCC1.O=C(Oc1ccccc1)OC1C2=C(SCCS2)C(=O)N1c1ccc(Cl)cn1
CN1CCN(C(=O)Cl)CC1.O=C1C2=C(SCCS2)C(O)N1c1ccc2cccnc2n1
CN1CCN(C(=O)Cl)CC1.O=C1C2=C(SCCS2)C(O)N1c1ccc2c(Cl)ccnc2n1
O=CC1=CS[C@@H]2C(NC(=O)Cc3cccs3)C(=O)N2C1C(=O)OC(c1ccccc1)c1ccccc1
CCOC(=O)CC(=O)CBr.CCOC(N)=S
BrBr.CCOC(=O)c1csc(=O)[nH]1
C/C(N)=C/C#N.O=C(Cl)SCl
COC(=O)c1csc(=O)[nH]1.[NH4+]
O=C(O)c1csc(=O)[nH]1.O=S(Cl)Cl
COc1ccc2onc(CC#N)c2c1.NO
CCOC(=N)c1noc2cc([N+](=O)[O-])ccc12.N
N=C(N)Cc1noc2ccccc12.O=C([O-])[O-]
N.ON=C(Cl)Cc1noc2ccccc12
CCOC(Cc1noc2ccccc12)=NO.N
NO.ON=C(Cl)Cc1noc2ccccc12
CCN(CC)CC.ON=C(Cl)Cc1noc2ccccc12
CC(=O)C#Cc1ccccc1.C[Si](C)(C)N=[N+]=[N-]
C(#Cc1ccccc1)c1ccccc1.C[Si](C)(C)N=[N+]=[N-]
CCOC(=O)C1CCC2C(=O)N(c3ccccc3)C(=S)N12
Cc1ccc(N=C=O)cc1.NN1CCN(CCc2c[nH]c3ccccc23)CC1
Cc1cccc(N=C=O)c1.NN1CCN(CCc2c[nH]c3ccccc23)CC1
COc1cc2[nH]c(C)c(CCN3CCN(N)CC3)c2cc1OC.O=C=Nc1ccccc1
COc1cc(N=C=O)cc(OC)c1.Cc1[nH]c2ccccc2c1CCN1CCN(N)CC1
NCCCN.O=[N+]([O-])C=C1NCCCN1
Cl/C=C/CCl.O=[N+]([O-])C=C1NCCN1
Cl/C=C\CCl.O=[N+]([O-])C=C1NCCN1
C=CCBr.O=[N+]([O-])C=C1NCCCCN1
CC=CCCl.O=[N+]([O-])C=C1NCCN1
NN.O=C(CC(=O)c1ccccc1C(=O)O)c1ccccc1
COc1ccc(C2=NN3C(=O)c4ccccc4C3C2)cc1
CO.COc1ccc(-c2cc3n(n2)C(=O)c2ccccc2-3)cc1
CC(=O)Cl.COC(=O)c1ccccc1-c1cc(-c2ccc(OC)cc2)[nH]n1
CC(=O)OC(C)=O.COC(=O)c1ccccc1-c1cc(-c2ccc(OC)cc2)[nH]n1
O=C(O)C1=C(c2cc(-c3ccccc3)[nH]n2)CCCC1.c1ccncc1
NN.O=C(O)C1=C(C(=O)CC(=O)c2ccccc2)CCCC1
CI.COC(=O)C1=C(c2cc(-c3ccccc3)[nH]n2)CCCC1
O=Cc1nnc2n1-c1ccc(Cl)cc1C(c1ccccc1)=NC2.[C-]#N
CNC.O=Cc1nnc2n1-c1ccc(Cl)cc1C(c1ccccc1)=NC2
CNC.COC(=O)c1nnc2n1-c1ccc(Cl)cc1C(c1ccccc1)=NC2
CC(=O)O.O=Cc1nnc2n1-c1ccc(Cl)cc1C(c1ccccc1)=NC2.[C-]#N
CO.N#Cc1nnc2n1-c1ccc(Cl)cc1C(c1ccccc1)=NC2
N.O=Cc1nnc2n1-c1ccc(Cl)cc1C(c1ccccc1)=NC2
NC(=O)c1nnc2n1-c1ccc(Cl)cc1C(c1ccccc1)=NC2
CCCCCCCCCCCCN.O=C(O)CNC(=O)c1ccccc1
CCCCCCCCCCCCN.O=C1CCC(C(=O)Cl)N1
CC(=O)OC(C)=O.CCOC(=O)CN
CCCCCCCCCCCCCCCCCCCCCCN.CCOC(=O)CNC(C)=O
CC(C)(C)c1cc(C=O)cc(C(C)(C)C)c1O.CC(C)(CO)CO
CC(CBr)c1ccc2c(c1)Cc1ccccc1O2.O=O
CC(=O)OC(C)=O.CC(CO)c1ccc2c(c1)Cc1ccccc1O2
CC(C(=O)O)c1ccc2c(c1)Cc1ccccc1O2
CC(C(=O)O)c1ccc2c(c1)Cc1ccccc1O2
CC(=O)O.CC(CN)c1ccc2c(c1)Cc1ccccc1O2
CC(=O)OCC(C)c1ccc2c(c1)Cc1ccccc1O2
CC(CO)c1ccc2oc3ccccc3c(=O)c2c1
CC(CO)c1ccc2oc3ccccc3c(=O)c2c1
CC(CO)c1ccc2oc3ccccc3c(=O)c2c1
CC(CO)c1ccc2c(c1)C(O)c1ccccc1O2
CC1(C)Oc2cccc(O)c2O1.CN=C=O
Oc1cccc(O)c1O
Cc1ccccc1S(=O)(=O)O.Oc1cccc(O)c1O
CCC(=O)OC(=O)CC.CNC(=O)Oc1cccc2c1OC(C)(C)O2
O=Cc1ccccc1.OCC(S)CS
BrP(Br)Br.OCC1CSC(c2ccccc2)S1
CCCc1c(O)ccc2c(=O)cc(-c3ccc(C(=O)O)cc3)oc12.CCO
CCCc1c(OCC(O)COc2ccc3c(=O)cc(-c4ccc(C(=O)OCC)cc4)oc3c2CCC)ccc(C(C)=O)c1O
COc1c(C)cc(OCc2ccccc2)c2ccccc12
CC=CC=CCCCCCCCCC(=O)Cl.OCCCC1CC1
CN(C)C=O.ClCc1ccccc1
CNC(=O)N(O)c1ccc(Cl)c(Cl)c1.COC(=O)Cl
CCOC(=O)Cl.CNC(=O)N(O)c1ccc(Cl)c(Cl)c1
CCOC(=O)Cl.CNC(=O)N(O)c1cc(Cl)ccc1Cl
CNC(=O)N(O)c1ccc(Cl)cc1.COC(=O)Cl
CN(C)C(=O)N(O)c1ccc(Cl)c(Cl)c1.O=C(Cl)Oc1ccccc1
CNC(=O)N(O)c1ccc(Cl)c(Cl)c1.O=C(Cl)Oc1ccccc1
CC(C)COC(=O)Cl.CCCCC[C@H](O)/C=C/[C@H]1C=CC(=O)[C@@H]1CCCCCCC(=O)O
CC(C)COC(=O)Cl.CCCCC[C@H](O)/C=C/[C@H]1C=CC(=O)[C@@H]1CCCCCCC(=O)O.CCN(CC)CC
CCCCC[C@H](O)/C=C/[C@H]1C=CC(=O)[C@@H]1CCCCCCC(=O)O
O=C(c1ccccc1)n1c2c(c3ccccc31)CC(C(=O)O)(C(=O)O)CC2
NN(C(=O)c1ccccc1)c1ccccc1.O=C1CCC(C(=O)O)(C(=O)O)CC1
COc1ccc(N(N=Cc2ccccc2)C(=O)c2ccccc2)cc1.O=C1CCC(C(=O)O)CC1
CCOC(=O)C1CCC(=O)CC1.Cc1ccc(C(=O)N(N)c2ccccc2)cc1
CCOC(=O)C1CCC(=O)CC1.NN(C(=O)c1ccccc1)c1ccccc1
O=C(OCc1ccccc1)C1CCCc2c1c1ccccc1n2C(=O)c1ccccc1
O=C(OCc1ccccc1)C1CCCc2[nH]c3ccccc3c21
ClCc1ccccc1.O=C(O)C1CCCc2[nH]c3ccccc3c21
O=C(O)C1CCCc2c1c1ccccc1n2Cc1ccccc1
CCOC(=O)C1CCCC(Br)C1=O.c1ccc(CNc2ccccc2)cc1
BrBr.CCOC(=O)C1CCCCC1=O
Cc1ccc(C(=O)Cl)cc1.O=C(OCc1ccccc1)C1CCCc2[nH]c3ccccc3c21
COc1ccc2c(c1)c1c(n2C(=O)c2ccccc2)CCCC1C(=O)OCc1ccccc1
Cc1ccc2[nH]c3c(c2c1)C(C(=O)OCc1ccccc1)CCC3.O=C(Cl)c1ccccc1
Cc1ccc2[nH]c3c(c2c1)C(C(=O)O)CCC3.ClCc1ccccc1
O=C(c1ccccc1)N(N=Cc1ccccc1)c1ccccc1F.O=C1CCC(C(=O)O)CC1
CC=NN(C(=O)c1ccccc1)c1ccccc1Br.O=C1CCC(C(=O)O)CC1
CC=O.CCOCC.NNc1ccccc1Br
CC(C)(C)C(=O)OCCl.O=C(O)C1CCc2c(c3ccccc3n2C(=O)c2ccccc2)C1
O=C(O)C1CCc2c(c3ccccc3n2C(=O)c2ccccc2)C1.O=C(OCCl)c1ccccc1
O=C(O)C1CCc2c(c3ccccc3n2C(=O)c2ccccc2)C1
NN(C(=O)c1ccccc1)c1ccccc1.OCC1CCC2(CC1)OCCO2
CCOC(=O)C1CCC(=O)CC1.OCCO
CC=O.CC=O.NNc1ccccc1.NNc1ccccc1.O=C(Cl)c1cccs1
NN(C(=O)C1CCCCC1)c1ccccc1.O=C1CCC(C(=O)O)CC1
O=[N+]([O-])c1ccc(Cl)cc1C(F)(F)F.Sc1ccccc1
O=[N+]([O-])c1ccc(Sc2ccccc2)cc1C(F)(F)F
COc1ccc(C2(C)CC2(Cl)Cl)cc1
COc1ccc(C2(C)CC2(F)F)cc1
COc1ccc(C=C(C)C)cc1.ClC(Cl)Cl
COc1ccc(C2C(C)(C)C2(Cl)Cl)cc1
COc1ccc(C2C(C)(C)C2(F)F)cc1
COc1ccccc1C1CC1(Cl)Cl
COc1ccc(C2CC2(F)F)cc1
CCC(=O)c1ccc(OC(C)(C)C(=O)OC)cc1
CCOC(=O)C(C)(C)Oc1ccc(C(C)O)cc1
CC1C(Cl)(Cl)C1(C)c1ccc(OC(C)(C)C(=O)O)cc1.CO
CC(=O)O.Nc1ccc(C2CC2(Cl)Cl)cc1
Cc1ccccc1.O=O
CC(=O)NC(=Cc1ccccc1)C(=O)O
O=S(=O)(c1ccccc1)C1CCCC1
COC(CC(C)CCCC(C)(C)Cl)OC.NC(N)=S
COC(CC(C)CCCC(C)(C)Cl)OC.NC(N)=S
COC(CC(C)CCCC(C)(C)Cl)OC.[SH-]
COC(CC(C)CCCC(C)(C)S)OC.C[O-]
COC(CC(C)CCCC(C)(C)SC)OC
CN(C)C=O.CSC(C)(C)CCCC(C)CC=O.C[O-]
CSC(C)(C)CCCC(C)CC=CC(C)=CC(=O)O.c1ccccc1
CCOCC.CSC(C)(C)CCCC(C)CC=CC(C)=CC(=O)O
CC(C)[O-].CCOC(=O)C=C(C)CP(=O)(OCC)OCC.CSC(C)(C)CCCC(C)CC=O
CC(CC=O)CCCC(C)(C)S.CCOC(=O)C=C(C)CP(=O)(OC(C)C)OC(C)C
CC(C)=CCCC(C)CCO.Cc1ccc(S(=O)(=O)O)cc1
CC(C)=CCCC(C)CCO.Cc1ccc(S(=O)(=O)O)cc1
CSC(C)(C)CCCC(C)CCO
CCN(C=O)CC.COS(=O)(=O)OC.C[O-]
O=C(O)c1ccccc1Oc1ccccc1
CN=C=O.OC1c2ccccc2Oc2ccccc21
CCOCC.CNC(=O)OC1c2ccccc2Oc2ccccc21
CC(=O)CCn1ccnc1.CN
CC(=O)CCl.CC1=NCCN1
CC(=O)CN1CCN=C1C.CN
CC(=O)CCn1ccnc1.CCN
C1=NCCCN1.O=CCCl
N.O=CCN1C=NCCC1
COC(=O)C1CC(=O)N(C)c2cc(Cl)ccc2C1=O.Nc1nccs1
CO.Nc1cc(Cl)ccc1C(=O)O
COC(=O)CCC(=O)Cl.COC(=O)c1ccc(Cl)cc1N
COC(=O)CCC(=O)Nc1cc(Cl)ccc1C(=O)[O-]
COC(=O)C1CC(=O)Nc2cc(Cl)ccc2C1=O.[Li]CCCC
COC(=O)C1CC(=O)N(C)c2ccc(F)cc2C1=O
COC(=O)C1Cc2ccccc2NC(=O)C1=O.Nc1ccc(Br)cc1
CCCCN1C(=O)CC(C(=O)OC)C(=O)c2ccc(Cl)cc21.Nc1nccs1
CCCCI.COC(=O)C1CC(=O)Nc2cc(Cl)ccc2C1=O
CCOC(=O)C(C)C=O.NNCc1ccc(Cl)c(Cl)c1
CCCCC(C(=O)OCC)=C(N)OCC.NNCc1ccc(Cl)c(Cl)c1
Cc1ccc(O)cc1.O=C(O)c1ccc(Cl)cc1Cl
Cc1ccc(Oc2cc(Cl)ccc2C(=O)O)cc1.O.O=[Mn](=O)(=O)[O-]
COc1cccc(O)c1.Cc1ccc(Br)c(C)c1
CC(=O)Nc1ccc(C(=O)c2ccccc2)cc1
C1COCCN1.CC(C)Oc1ccc(C(C(=O)C(c2ccccc2)c2ccc(OC(C)C)cc2O)c2ccccc2)c(O)c1.CCO.CCOC([O-])[O-]
CC(C)Br.O=c1c(-c2ccccc2)coc2cc(O)ccc12
Cc1oc2cc(O)ccc2c(=O)c1-c1ccccc1.ClCc1ccccc1
O=[N+]([O-])c1ccc(CI)cc1.O=c1c(-c2ccccc2)coc2cc(O)ccc12
O=C(O)c1ccc(Cc2ccccc2)[nH]c1=O.O=S(Cl)Cl
CC1(OC(=O)N[C@H]2CC(=O)OC2=O)CCC1.COC(=O)C[C@H](N)C(=O)OC
COC(=O)C[C@H](NC(=O)OC1(C)CCC1)C(=O)OC
CC1(O)CCC1.O=C(Cl)Cl
CC1(OC(=O)Cl)CCC1.COC(=O)[C@@H](N)Cc1ccccc1
COC(=O)[C@H](Cc1ccccc1)NC(=O)OC1(C)CCC1
CC1(OC(=O)Cl)CCCCC1.CCN(CC)CC.COC(=O)[C@@H](N)Cc1ccccc1
CO.COC(=O)[C@H](CC1(C)C=CC=CC1)NC(=O)OC1CCCCC1
CC1(OC(=O)Cl)CCC1.COC(=O)C[C@H](N)C(=O)OC
COC(=O)C[C@H](NC(=O)OC1(C)CCC1)C(=O)OC
CC1(OC(=O)N[C@@H](CC(=O)O)C(=O)O)CCC1
COC(CC(OC)OC)OC.N#CCC#N
COc1ccc(C)cc1OC.COc1ccc(CC(=O)Cl)cc1OC
COc1ccc(CC(=O)c2cc(OC)c(OC)cc2C)cc1OC
CCBr.COc1ccc(C=O)cc1O
CN(C)C=O.COc1ccc(C)cc1OC.[OH-]
COc1cc(C)c(C=O)cc1OC
COc1cc(C)c(C=O)cc1OC.Cl[Mg]Cc1ccccc1
O=C1OC(=O)c2c(Br)c(Br)c(Br)c(Br)c21.[NH4+]
O=C1OC(=O)c2c(Cl)c(Cl)c(Cl)c(Cl)c21.[NH4+]
O=C(Cl)c1ccc(Cl)cc1Cl.O=C1NC(=O)c2c(Cl)c(Cl)c(Cl)c(Cl)c21
O=C(Cl)c1cc(Cl)ccc1Cl.O=C1NC(=O)c2c(Br)c(Br)c(Br)c(Br)c21
O=C(Cl)c1cc(Cl)cc(Cl)c1Cl.O=C1NC(=O)c2c(Br)c(Br)c(Br)c(Br)c21
O=C(Cl)c1c(Br)cc(Br)cc1Br.O=C1NC(=O)c2c(Cl)c(Cl)c(Cl)c(Cl)c21
O=C(Cl)c1c(Br)c(Br)c(Br)c(Br)c1Br.O=C1NC(=O)c2c(Br)c(Br)c(Br)c(Br)c21
O=C(Cl)c1c(Cl)c(Cl)c(Cl)c(Cl)c1Cl.O=C1NC(=O)c2c(Br)c(Br)c(Br)c(Br)c21
CN(C)C=O.ClCc1ccc(CCl)cc1.[C-]#N
Clc1nc(Cl)nc(Cl)n1.Oc1c(Br)c(Br)c(Br)c(Br)c1Br
Nc1ccn([C@@H]2O[C@H](CO)[C@@H](O)[C@H]2O)c(=O)n1
Nc1ccn([C@@H]2O[C@H](CO)[C@@H](O)[C@H]2O)c(=O)n1
CC(=O)OCC1=C(C(=O)O)N2C(=O)[C@@H](N)[C@H]2SC1.CC(C)=O.CN1CSC(S)=N1
CC(Cl)C=O.COc1ccc(OC)cc1
CC(C)Cc1ccc(C(C)C=O)cc1.O=S(=O)(O)O
N=c1c[n+](N2CCOCC2)[n-]o1.[OH-]
CCOC(=O)CC(=N)N.O=Cc1cccc([N+](=O)[O-])c1
CCOC(=O)CC(=N)N.Cc1ccccc1C=O
CCOC(=O)CC(=N)N.COc1ccccc1C=O
CCOC(=O)CC(=N)N.O=Cc1ccccc1F
CCOC(=O)CC(=N)N.O=Cc1ccccc1C(F)(F)F
CCOC(=O)CC(=N)N.O=Cc1cc([N+](=O)[O-])ccc1Cl
CCOC(=O)CC(=N)N.COc1ncnc(OC)c1C=O
CCOC(=O)CC(=N)N.O=Cc1cccc2ccccc12
CCOC(=O)CC(=N)N.O=Cc1ccnc2ccccc12
CCOC(=O)CC(=N)N.O=Cc1ccccc1-c1ccccc1
CC(C)OC(=O)CC(=N)N.CCOC(=O)C(C#N)=Cc1ccccc1
CC(C)OC(=O)CC(=N)N.CCOC(=O)C(C#N)=Cc1ccccc1[N+](=O)[O-]
CCOC(=O)CC(=N)N.[N-]=[N+]=Nc1ccccc1C=O
Cc1cc(=O)[nH]c(=S)[nH]1.NC(=O)CCl
Cc1cc(O)nc(SCC(N)=O)n1.O=P(Cl)(Cl)Cl
CCCc1cc(O)nc(SCC(N)=O)n1.O=P(Cl)(Cl)Cl
Cc1cc(Cl)nc(SCC#N)n1.NCc1ccc(Cl)cc1
Cc1cc(Cl)nc(SCC#N)n1.NCc1ccc2c(c1)OCO2
CCCc1cc(Cl)nc(SCC#N)n1.NCc1ccc(Cl)cc1
N#CCSc1nc(Cl)cc(-c2ccccc2)n1.NCc1ccc2c(c1)OCO2
CCCc1cc(Cl)nc(SCC#N)n1.NCc1ccc2c(c1)OCO2
Cc1cc(NCc2ccc(Cl)cc2)nc(SCC#N)n1.NO
Cc1cc(NCc2ccc3c(c2)OCO3)nc(SCC#N)n1.NO
COc1ccc(Nc2cc(C)nc(SCC#N)n2)cc1.NO
CCCc1cc(NCc2ccc(Cl)cc2)nc(SCC#N)n1.NO
N#CCSc1nc(NCc2ccc3c(c2)OCO3)cc(-c2ccccc2)n1.NO
NC(=O)CSc1nc(O)cc(-c2ccccc2)n1.O=P(Cl)(Cl)Cl
CCOC(=O)c1cn(CC)c2ncncc2c1=O
CCOC(=O)c1cn(CC)c2nc(N3CCN(Cc4ccccc4)CC3)ncc2c1=O
CCOC(=O)c1cn(CC)c2nc(Cl)ncc2c1=O.O=CN1CCNCC1
CCOC(=O)c1cn(CC)c2nc(Cl)ncc2c1=O.c1ccc(N2CCNCC2)cc1
CCOC(=O)c1cn(C)c2nc(Cl)ncc2c1=O.CN1CCNCC1
CCCN1CCNCC1.CCOC(=O)c1cn(CC)c2nc(Cl)ncc2c1=O
C=CCN1CCNCC1.CCOC(=O)c1cn(CC)c2nc(Cl)ncc2c1=O
CCOC(=O)c1cn(CC)c2nc(Cl)ncc2c1=O.Clc1ccc(CN2CCNCC2)cc1
CN(C=O)c1ccccc1.COC(=O)c1cccc2[nH]ccc12
COC(=NO)c1cccc2[nH]cc(C=O)c12.COC(=O)c1cccc2[nH]cc(CN)c12
CO.COC(=O)c1cccc2[nH]cc(CN)c12
CCCn1cc2c3c(cccc31)CNC2.c1cc2c3c(c[nH]c3c1)CNC2
CC(=O)OC(C)=O.c1cc2c3c(c[nH]c3c1)CNC2
O=C(Cl)CCCl.c1cc2c3c(c[nH]c3c1)CNC2
N#Cc1ccc(O)cc1.N#Cc1ccc([N+](=O)[O-])c(C#N)c1
CC1(C)S[C@@H]2C(NC(c3ccccc3)(c3ccccc3)c3ccccc3)C(=O)N2C1c1nnnn1Cc1ccc(OCc2ccccc2)cc1
CCOC(=O)Cc1ccc(C(=O)Cl)n1C.Cc1ccc([Mg]Br)cc1
CCOC(=O)Cc1ccc(C(=O)Cl)n1C.Cc1ccccc1
CCOC(=O)Cc1cc(C)c(C(=O)c2ccc(Cl)cc2)n1C
C=C1N(C)c2ccccc2C1(C)C.O=Cc1c(O)ccc2cc([N+](=O)[O-])ccc12
COC(=O)CCCCCC=O.COc1ccc2c(c1)CCC2[P+](c1ccccc1)(c1ccccc1)c1ccccc1
CCCCCC(=O)CP(=O)(OC)OC.COC(=O)CCCCCCC1C(=O)CC(OC(C)=O)C1C=O
CSC(=N)N[N+](=O)[O-].Cc1nc[nH]c1CSCCN
CN=C(NC#N)SC.Cc1nc[nH]c1CSCCN
CN.CSC(=NCCSCc1[nH]cnc1C)NC#N
CCN.CSC(=NCCSCc1[nH]cnc1C)NC#N
CNC(=S)NCCSCc1c[nH]cn1.N#CN
CNC(=S)NCCCSCc1[nH]cnc1C.N#CN
CCCN.CSC(=NCCSCc1[nH]cnc1C)NC#N
CCOC(=O)CC(=O)CC.O=S(=O)(Cl)Cl
CCOC(=O)CC(=O)C(C)C.O=N[O-]
CSC(=NCCSCc1c[nH]cn1)NC#N.NCCSCc1c[nH]cn1
Cc1cn(C)cn1.OCc1ncc2n1CCCC2
ClCc1c[nH]cn1.OCCCO
NCCS.Nc1nc(CO)c[nH]1
CSC(=NCCSCc1cc[nH]n1)NC#N.NCCSCc1cc[nH]n1
BrCc1cc[nH]n1.NCCN
CSC(=N)N[N+](=O)[O-].NCCNCc1cc[nH]n1
Nc1cc[nH]n1.[N-]=[N+]=NCCC(=O)Cl
CC(S)N1C(=O)c2ccccc2C1=O.ClCc1ncccn1.NCCSCc1ncccn1
NCCCS.NCCCSCc1ncccn1.OCc1ncccn1
CCO.O=C1NC(=O)c2c(CCCBr)cccc21.Sc1ncccn1
CSC(=N)N[N+](=O)[O-].NCCSCc1cnccn1
CN.CSC(=NCCSCc1cnccn1)NC#N
CCCNC(=N)N.CN(C)CCN
O=C(O)c1nccnc1O
CSC(=N)N[N+](=O)[O-].NCCSCc1cccnn1
CN.CSC(=NCCSCc1cccnn1)NC#N
CCN.CSC(=NCCSCc1cccnn1)NC#N
Nc1ccc(C(=O)O)nn1
CSC(=N)N[N+](=O)[O-].NCCNCc1ncccn1
ClCc1ncccn1.NCCN.NCCNCc1ncccn1
Brc1ncccn1.NCCCN
ClCc1cnccn1.NCCN
CSC(=N)N[N+](=O)[O-].NCCNCc1cnccn1
CN=C(NC#N)SC.NCCNCc1cnccn1
CCN=C=S.NCCNCc1cnccn1
CCNC(=S)NCCNCc1cnccn1.N#CN
Clc1cnccn1.NCCCN
ClCc1cccnn1.NCCN
CSC(=N)N[N+](=O)[O-].NCCNCc1cccnn1
CN=C=S.NCCNCc1cccnn1
Clc1cccnn1.NCCCN
CSC(=N)N[N+](=O)[O-].NCCSCc1nccs1
CN=C(NC#N)SC.NCCSCc1nccs1
CSC(=NCCSCc1nccs1)NC#N.NCCSCc1nccs1
CNC(=S)NCCSCc1cncs1.N#CN
CNC(=S)NCCSCc1csc(N)n1.N#CN
O=C(O)c1csc(Cc2ccccc2)n1
CNC(=S)NCCSCc1ccsn1.N#CN
CN.CSC(=NCCSCc1ccsn1)NC#N
CNC(=S)NCCSCc1nscc1Br.N#CN
N=C(NCCSCc1ccsn1)N[N+](=O)[O-].NCCSCc1ccsn1
Cc1nsc(C)c1C(=O)O
O=C1c2ccccc2C(=O)N1CCCSc1ncco1
CNC(=S)NCCCSc1ncco1.N#CN
CNC(=S)NCCCSc1nc(C)co1.N#CN
COC(=O)c1ncoc1Cc1ccccc1
CSC(=N)N.NCCCSc1ncco1
CNC(=S)NCCSCc1ccon1.N#CN
CSC(=N)N.NCCSCc1ccon1
CSC(=N)N[N+](=O)[O-].NCCSCc1ccon1
ClCc1nccs1.NCCN
CCNC(=S)NCCNCc1nccs1.N#CN
BrCc1ccsn1.NCCN
CSC(=N)N[N+](=O)[O-].NCCNCc1ccsn1
CN=C=S.NCCNCc1ccsn1
O=C(O)c1ncoc1Cc1ccccc1.O=S(Cl)Cl
CN=C=S.NCCNCc1ncoc1Cc1ccccc1
CNC(=S)NCCNCc1ncoc1Cc1ccccc1.N#CN
CCN=C=S.Cc1ncoc1CCl.Cc1ncoc1CNCCN.NCCN
NCCS.OCc1csnn1
Cc1snnc1CO.NCCS
Nc1ncsn1.O=C1c2ccccc2C(=O)N1CCCBr
CSC(=N)N[N+](=O)[O-].NCCSCc1nc2ccccc2[nH]1
CCN.CSC(=NCCSCc1nc2ccccc2[nH]1)NC#N
CN=C(NC#N)SC.NCCNCc1nc2ccccc2[nH]1
CCN=C=S.NC(N)=S.NCCNCc1nc2ccccc2[nH]1
CN=C(NC#N)SC.NCCNCCc1nc2ccccc2[nH]1
C=O.c1ncn2c1CCCC2
NCCS.OCc1ncc2n1CCCC2
C=CCOCC1CO1.CO[SiH](OC)OC
C=CCOC(C)=O.Cl[SiH](Cl)Cl
C=CCO.CC(C)=O.CCO[SiH](OCC)OCC.Cc1ccc(S(=O)(=O)O)cc1
C=CCOC(=O)C(=C)C.Cl[SiH](Cl)Cl
CC(=O)OCC1=C(C(=O)O)N2C(=O)[C@@H](NC(=O)Cc3cccs3)[C@H]2SC1
O=C(Cc1cccs1)NC1C(=O)N2C(C(=O)OC(c3ccccc3)c3ccccc3)=C(CF)CS(=O)[C@H]12
CCN(CC)S(F)(F)F.O=C(Cc1cccs1)NC1C(=O)N2C(C(=O)OC(c3ccccc3)c3ccccc3)C(CO)=CS[C@H]12
O=C(Cc1cccs1)NC1C(=O)N2C(C(=O)OC(c3ccccc3)c3ccccc3)C(CF)=CS[C@H]12.O=C(OO)c1cccc(Cl)c1
CS(C)=O.O=C(Cc1ccccc1)NC1C(=O)N2C(C(=O)OCC(Cl)(Cl)Cl)=C(CCBr)CS(=O)[C@H]12
O=C(Cc1ccccc1)NC1C(=O)N2C(C(=O)OCC(Cl)(Cl)Cl)=C(CF)CS(=O)[C@H]12
O=C(Cc1cccs1)NC1C(=O)N2C(C(=O)OC(c3ccccc3)c3ccccc3)=C(CO)CS(=O)[C@H]12
O=C(Cc1ccccc1)NC1C(=O)N2C(C(=O)OCC(Cl)(Cl)Cl)=C(CO)CS(=O)[C@H]12
CCCOC(=O)Cl.OO.[OH-]
CC(C)OC(=O)Cl.OO.[OH-]
ClCCOCc1c[nH]cn1.[N-]=[N+]=[N-]
CN=C=S.NCCOCc1c[nH]cn1
CN=C=O.Cc1nc[nH]c1CSCCN
CN=C=S.Cc1cn(C)c(CSCCN)n1
CN=C=S.NCCSCc1c[nH]c(N)n1
CN=C=O.NCCSCc1cc[nH]n1
NCCSCc1cc[nH]n1.O=C(N=C=S)c1ccccc1
CN=C=O.Cc1[nH]cnc1CNCCN
NCCCNc1cc[nH]n1.O=C(N=C=S)c1ccccc1
O=C(NC(=S)NCCCNc1cc[nH]n1)c1ccccc1
CN(C)CCN=C=S.NCCNCc1cc[nH]n1
CN=C=O.NCCNCc1cc[nH]n1
CN=C=S.CNC(=S)NCCCSCc1ncccn1.ClCc1ncccn1.O=C1c2ccccc2C(=O)N1CCCS
Cc1cnc(C(=O)O)c(Cl)n1
NCCSCc1cnccn1.O=C(N=C=S)c1ccccc1
CN=C=O.NCCSCc1cccnn1
NCCSCc1cccnn1.O=C(N=C=S)c1ccccc1
CN=C=O.NCCNCc1ncccn1
NCCNCc1ncccn1.O=C(N=C=S)c1ccccc1
CN(C)CCN=C=S.NCCNCc1ncccn1
CN=C=O.NCCNCc1cnccn1
Clc1cnccn1.NCCCN
NCCCNc1cnccn1.O=C(N=C=S)c1ccccc1
CCN=C=S.NCCCNc1cnccn1
CN(C)CCN=C=S.NCCNCc1cnccn1
CN(C)CCN=C=S.NCCNCc1cccnn1
NCCSCc1nccs1.O=C(N=C=S)c1ccccc1
CN=C=S.NCCSCc1ccsn1
CN=C=S.NCCSCc1nscc1Br
CN=C=O.NCCSCc1nscc1Br
CN=C=O.Cc1ncoc1CSCCN
CCN=C=S.Cc1ncoc1CSCCN
CN(C)CCN=C=S.Cc1ncoc1CSCCN
CN=C=S.ClCCOCc1ccon1.ClCc1ccon1
NCCSCc1ccon1.O=C(N=C=S)c1ccccc1
NCCCNc1nccs1.O=C(N=C=S)c1ccccc1
O=C(NC(=S)NCCCNc1ccsn1)c1ccccc1
CN=C=O.NCCN.NCCNCc1ccsn1
CN(C)CCN=C=S.NCCNCc1ccsn1
Clc1nc[nH]n1.NCCCN
CN(C)CCN=C=S.ClCc1nc2ccccc2[nH]1.NCCN
CC(=O)c1ccc(Cl)cc1.COC(=O)OC
O=[N+]([O-])C1CCCCC1.O=[N+]([O-])C1CCCCC1O
N#CCCNc1ccccc1.O=Cc1ccc(OCc2ccccc2)cc1
N#CCCN1CCOCC1.O=Cc1ccc2c(c1)OCO2
CCCCCCCCCCCCCCCCCCOC(=O)CC(=O)OCCCCCCCCCCCCCCCCCC.C[O-].Cc1cc(CN(C)C)cc(C(C)(C)C)c1O
CCOCC.CO.N#CC1(O)CC=CC1
N#CC1(O)CC=CC1.O
CC[C@@H](C(=O)[C@@H](C)[C@@H](O)[C@H](C)CCc1ccc(C)c(O)c1C(=O)O)[C@H]1O[C@](CC)([C@H]2CC[C@](O)(CC)[C@H](C)O2)C[C@@H]1C
C=[N+]=[N-].CCC(C(=NO)C(C)C(O)C(C)CCc1ccc(C)c(O)c1C(=O)O)C1OC(CC)(C2CCC(O)(CC)C(C)O2)CC1C
CC[C@@H](C(=O)[C@@H](C)[C@@H](O)[C@H](C)CCc1ccc(C)c(O)c1C(=O)O)[C@H]1O[C@](CC)([C@H]2CC[C@](O)(CC)[C@H](C)O2)C[C@@H]1C.Nc1ccccc1.O=N[O-]
CCC(C(=O)C(C)C(O)C(C)CCc1c([N+](=O)[O-])cc(C)c(O)c1C(=O)O)C1OC(CC)(C2CCC(O)(CC)C(C)O2)CC1C
CC[C@@H](C(=O)[C@@H](C)[C@@H](O)[C@H](C)CCc1ccc(C)c(O)c1C(=O)O)[C@H]1O[C@](CC)([C@H]2CC[C@](O)(CC)[C@H](C)O2)C[C@@H]1C.ClCCl
CC(=O)OC(C)=O.CCC(C(=O)C(C)C(O)C(C)CCc1c(N)cc(C)c(O)c1C(=O)O)C1OC(CC)(C2CCC(O)(CC)C(C)O2)CC1C
CCC(C(=O)C(C)C(O)C(C)CCc1c(N)cc(C)c(O)c1C(=O)O)C1OC(CC)(C2CCC(O)(CC)C(C)O2)CC1C.O=N[O-]
COC(=O)N=C=S.Nc1ccccc1N
NS(=O)(=O)c1cc(C(=O)O)cc(S)c1Cl
BrCc1ccccc1.NS(=O)(=O)c1cc(C(=O)O)cc(S)c1Cl
CCOC(=O)c1cc(SCc2ccccc2)c(Sc2ccccc2)c(S(N)(=O)=O)c1
CC(=O)O.NS(=O)(=O)c1cc(C(=O)O)cc(SCc2ccccc2)c1Cl.O
CCCCSc1cc(C(=O)OCC)cc(S(N)(=O)=O)c1Cl.Sc1ccccc1
O=C(O)c1cc([N+](=O)[O-])c(Oc2ccccc2)c(S(=O)O)c1
CCC(C)I.Nc1cc(C(=O)O)cc(S)c1Oc1ccccc1
CCCCCBr.Nc1cc(C(=O)O)cc(S)c1Oc1ccccc1
C=CCBr.Nc1cc(C(=O)O)cc(S)c1Oc1ccccc1
BrCc1ccccc1.Nc1cc(C(O)=S)cc(S)c1-c1ccccc1
BrCCc1ccsc1.Nc1cc(C(=O)O)cc(S)c1Oc1ccccc1
N.O=C(O)c1cc(SCc2ccccc2)c(Oc2ccccc2)c(S(=O)(=O)Cl)c1
CCSc1cc(C(=O)O)cc(S(=O)(=O)Cl)c1Oc1ccccc1.N
BrCc1ccccc1.NS(=O)(=O)c1cc(C(=O)O)cc(S)c1Oc1ccccc1
C[N+](C)(C)Cc1ccco1.NS(=O)(=O)c1cc(C(=O)O)cc(S)c1Oc1ccccc1
C=Cc1ccncc1.NS(=O)(=O)c1cc(C(=O)O)cc(S)c1Oc1ccccc1
CCCCSc1cc(C(=O)O)cc(S(N)(=O)=O)c1Oc1ccccc1.CO
CCCCSc1cc(C(=O)O)cc(S(N)(=O)=O)c1Oc1ccccc1.NS(=O)(=O)c1cc(C(=O)O)cc(SCc2ccsc2)c1Oc1ccccc1
CCCCSc1cc(C(=O)O)cc(S(N)(=O)=O)c1Oc1ccccc1.N#CCCl
C1CCOC1.CC1(CCCC(=O)O)OCCO1
CC(=O)CCCC1(C)OCCO1.CCOC(=O)OCC
O=C(O)CN(CC(=O)O)CP(=O)(O)O
O=C(O)CN(CC(=O)O)CP(=O)(O)O
N#C[C@H]1CC[C@H](C(=O)O)CC1
N#C[C@H]1CC[C@H](C(=O)O)CC1
N#C[C@H]1CC[C@H](C(=O)O)CC1
COC(=O)c1cc([N+](=O)[O-])c(Cl)c([N+](=O)[O-])c1.Ic1ccccc1
COC(=O)c1cc([N+](=O)[O-])c(-c2ccccc2)c([N+](=O)[O-])c1
O=C(O)c1cc([N+](=O)[O-])c(-c2ccccc2)c([N+](=O)[O-])c1
BrCc1ccccc1.CCO.Nc1cc(C(=O)O)cc([N+](=O)[O-])c1-c1ccccc1
O=C(O)c1cc(NCc2ccccc2)c(-c2ccccc2)c([N+](=O)[O-])c1
O=C(O)c1cc(NCc2ccccc2)c(-c2ccccc2)c(S(=O)(=O)Cl)c1.[NH4+]
O=C(O)c1cc(OCc2ccccc2)c(-c2ccccc2)c(S(=O)(=O)Cl)c1.[NH4+]
CCO.O=C(O)c1cc(O)c(-c2ccccc2)c([N+](=O)[O-])c1
O=C(O)c1cc(OCc2ccccc2)c(-c2ccccc2)c([N+](=O)[O-])c1
O=C(O)c1cc(OCc2ccccc2)c(-c2ccccc2)c([N+](=O)[O-])c1
CCCOc1cc(C(=O)O)cc(S(=O)(=O)Cl)c1-c1ccccc1.O=C(O)c1cc(NCc2ccccc2)c(-c2ccccc2)c(S(=O)(=O)Cl)c1
O=C(O)c1cc(OCc2ccccc2)c(-c2ccccc2)c([N+](=O)[O-])c1
CCCCOc1cc(C(=O)O)cc(S(=O)(=O)Cl)c1-c1ccccc1.O=C(O)c1cc(NCc2ccccc2)c(-c2ccccc2)c(S(=O)(=O)Cl)c1
O=C(O)c1cc(OCc2ccccc2)c(-c2ccccc2)c([N+](=O)[O-])c1
O=C(O)c1cc(OCc2ccccc2)c(-c2ccccc2)c([N+](=O)[O-])c1
C#CCOc1cc(C(=O)O)cc(S(=O)(=O)Cl)c1-c1ccccc1.O=C(O)c1cc(NCc2ccccc2)c(-c2ccccc2)c(S(=O)(=O)Cl)c1
O=C(O)c1cc(OCc2ccsc2)c(-c2ccccc2)c([N+](=O)[O-])c1
O=C(O)c1cc(NCc2ccccc2)c(-c2ccccc2)c(S(=O)(=O)Cl)c1.O=C(O)c1cc(OCc2ccsc2)c(-c2ccccc2)c(S(=O)(=O)Cl)c1
O=C(O)c1cc(SCc2ccccc2)c(-c2ccccc2)c([N+](=O)[O-])c1
CCCc1cc(C(O)=S)cc([N+](=O)[O-])c1-c1ccccc1
CCCCSc1cc(C(=O)O)cc([N+](=O)[O-])c1-c1ccccc1
CCCCSc1cc(C(=O)O)cc(S(=O)(=O)Cl)c1-c1ccccc1.O=C(O)c1cc(NCc2ccccc2)c(-c2ccccc2)c(S(=O)(=O)Cl)c1
CC(C)CCSc1cc(C(=O)O)cc([N+](=O)[O-])c1-c1ccccc1
CC(C)CCSc1cc(C(=O)O)cc(S(=O)(=O)Cl)c1-c1ccccc1.O=C(O)c1cc(NCc2ccccc2)c(-c2ccccc2)c(S(=O)(=O)Cl)c1
C=CCSc1cc(C(=O)O)cc([N+](=O)[O-])c1-c1ccccc1
C=CCSc1cc(C(=O)O)cc(S(=O)(=O)Cl)c1-c1ccccc1.O=C(O)c1cc(NCc2ccccc2)c(-c2ccccc2)c(S(=O)(=O)Cl)c1
CC=CCSc1cc(C(=O)O)cc([N+](=O)[O-])c1-c1ccccc1
CC=CCSc1cc(C(=O)O)cc(S(=O)(=O)Cl)c1-c1ccccc1.O=C(O)c1cc(NCc2ccccc2)c(-c2ccccc2)c(S(=O)(=O)Cl)c1
O=C(O)c1cc(SCc2ccsc2)c(-c2ccccc2)c([N+](=O)[O-])c1
O=C(O)c1cc(SCc2ccccn2)c(-c2ccccc2)c([N+](=O)[O-])c1
O=C(O)c1cc(NCc2ccccc2)c(-c2ccccc2)c(S(=O)(=O)Cl)c1.O=C(O)c1cc([N+](=O)[O-])c(-c2ccccc2)c(S(=O)(=O)Cl)c1
NS(=O)(=O)c1cc(C(=O)O)cc([N+](=O)[O-])c1-c1ccccc1
Nc1cc(C(=O)O)cc(S(N)(=O)=O)c1-c1ccccc1.Nc1cc(C(=O)O)cc([N+](=O)[O-])c1-c1ccccc1
CCCCI.Nc1cc(C(=O)O)cc(S(N)(=O)=O)c1-c1ccccc1
Nc1cc(C(=O)O)cc(S(N)(=O)=O)c1-c1ccccc1.Nc1cc(C(=O)O)cc([N+](=O)[O-])c1-c1ccccc1
Nc1cc(C(=O)O)cc(S(N)(=O)=O)c1-c1ccccc1.Nc1cc(C(=O)O)cc([N+](=O)[O-])c1-c1ccccc1
C=Cc1ccncc1.Nc1cc(C(=O)O)cc(S(N)(=O)=O)c1-c1ccccc1
CC(=O)Nc1c(CBr)cc(Br)cc1CCBr.CCNCC
CC(=O)Nc1cc(C(C)(C)C)c(Cl)cc1CBr.CNC1CCCCC1
CC(=O)Nc1ccc(C(C)(C)C)cc1CBr.CNC1CCCCC1
CC(=O)Nc1ccc(CBr)cc1C(C)(C)C.CNC1CCCCC1
CCN(CC)Cc1cc(C#N)cc(Br)c1N.CCO
CCOC(=O)c1ccc(NC(C)=O)c(CN(C)C2CCCCC2)c1
CCN(CC)Cc1cc(C#N)ccc1NC(C)=O.CCO
BrBr.COc1ccc(N)c(CN(C)C)c1
CNC.COc1ccc(N)c(CO)c1
CCNCC.COc1ccc(N)c(CO)c1
BrBr.CCN(CC)Cc1cc(OC)ccc1N
BrBr.COc1ccc(N)c(CN2CCOCC2)c1
BrBr.COc1ccc(N)c(CN(C)C2CCCCC2)c1
C1COCCN1.COc1ccc(N)c(CO)c1
CNC1CCCCC1.COc1ccc(N)c(CO)c1
BrBr.COc1ccc(N)c(CN2CCCCC2)c1
C1CCNCC1.COc1ccc(N)c(CO)c1
CCCC(=O)Cl.CCOC(=O)c1cc(Br)c(N)c(CN(CC)CC)c1
CC(C)=C1CC[C@@H](C)CC1=O.CS
CC1=CC(=O)C2C(C1)C2(C)C.CS
CC(C)(C)CC(C)(C)OO.CC(C)=O
CC(C)(C)CC(C)(C)OO.CCC(C)=O.O=O
c1ccccc1
O=C1c2ccccc2C(F)(F)C(F)(F)c2ccccc21
CC(=O)O.FC1(F)c2ccccc2C(F)(F)C(F)(F)c2ccccc21
FC1(F)c2ccccc2Cc2ccccc2C1(F)F.O=C(O)C(F)(F)F
O=C1c2ccccc2C(F)(F)C(F)(F)c2ccccc21
CCOC(=O)CC(=O)OCC.FC1(F)c2ccccc2C(Cl)c2ccccc2C1(F)F
CC(=O)OO.Cc1ccc(O)cc1
CC(C)(C)c1ccc(O)cc1.O=P(O)(O)O
CC(C)(C)CC(C)(C)c1ccc(O)cc1.CCC(=O)OO
CC(C)(C)CC(C)(C)c1ccc(O)cc1.CCC(=O)OO
CC(C)(C)c1ccc(O)cc1.CCCCCCCCOP(=O)(OCCCCCCCC)OP(=O)([O-])[O-]
CC(=O)OO.COc1ccc(C)cc1
COP(=O)([O-])OC.COc1ccccc1
C=CC(C)=O.O=C1Cc2ccccc2Oc2ccccc21
O=C1CCC2=C(C1)c1ccccc1Oc1ccccc12
CS(=O)(=O)Cl.OC1CCC2=C(C1)c1ccccc1Oc1ccccc12
CC#N.O=C1CCC2=C(C1)c1ccccc1Oc1ccccc12
[N-]=[N+]=NC1CCC2=C(C1)c1ccccc1Oc1ccccc12
CNC.O=C1CCC2=C(C1)c1ccccc1Oc1ccc(Cl)cc12
N#CC1CCC2=C(C1)c1ccccc1Oc1ccccc12.O.OCCOCCO
CC(C)=O.O=Cc1ccc(-c2ccccc2F)cc1
CC(=O)c1ccc(-c2ccccc2)c(F)c1.CCOC(=O)/C=C(\C)OCC.O=C=O
CC(CC(N)=O)c1ccc(-c2ccccc2F)cc1.C[Mg]I
C/C(=C/C#N)c1ccc(-c2ccccc2F)cc1.CCOCC
CC=O.CCOCC.Fc1ccccc1-c1ccccc1CCBr
CC(CC=O)c1ccc(-c2ccccc2F)cc1.C[Mg]Br
CC(=O)/C=C/c1ccc(-c2ccccc2F)cc1
CC(O)/C=C/c1ccc(-c2ccccc2F)cc1
CC(O)CCCCc1ccc(-c2ccccc2F)cc1
CC(O)CCc1ccc(-c2ccccc2Cl)cc1
CC(=O)c1ccc(-c2ccccc2)c(Cl)c1.CCOC(=O)/C=C(\C)OCC.O=C=O
CC(=O)/C=C(\C)c1cccc(-c2ccccc2)c1Cl.CC(C)[O-].CC(C)[O-]
CC(=O)/C=C(\C)c1ccc(-c2ccccc2)c(Cl)c1
C/C(=C\C(C)O)c1ccc(-c2ccccc2)c(Cl)c1
CC(=O)/C=C/c1ccc(-c2ccccc2)c(Cl)c1
CC(C)=O.O=Cc1ccc(C2CCCCC2)c(Cl)c1
CC(=O)c1ccc(C2CCCCC2)c(Cl)c1.CCOC(=O)/C=C(\C)OCC
CC(=O)c1ccc(C2CCCCC2)cc1.CCOC(=O)/C=C(\C)OCC
CC(=O)c1ccc(C2CCCCC2)c(Br)c1.CCOC(=O)/C=C(\C)OCC
CC(=O)c1ccc(CC(C)C)c(Cl)c1.CCOC(=O)/C=C(\C)OCC
CC(=O)c1ccc(C2CCCCCC2)cc1.COC(=O)/C=C(\C)OC
CC(=O)c1ccc(C2CCCCCC2)c(Cl)c1.CCOC(=O)/C=C(\C)OCC
CC(CBr)c1ccc(C2CCCCC2)c(Cl)c1.CC=O
CC(=O)/C=C/c1ccc(C2CCCCC2)c(Cl)c1
CCC(=CC(C)=O)c1ccc(C2CCCCC2)cc1
CC(=O)c1ccc(C2CCCC2)cc1.CCOC(=O)/C=C(\C)OCC
CC(=O)c1ccc(C2CCCC2)c(Cl)c1.CCOC(=O)/C=C(\C)OCC
C=CCN=C=S.Cc1ccccn1
C#CCN.NC(=S)Cc1ccccn1
C=CCN=C=S.COCc1ccccn1
C=CCN.NC(=S)Cc1ccccn1
C=CCN.CN(C)C(C(N)=S)c1ccccn1
C=CCN.NC(=S)C(Cc1ccccc1)c1ccccn1
CC[O-].ClCc1ccccn1
C=CC(C#N)c1cccc(C)n1.O=S(Cl)Cl
C=CC(C(N)=S)c1cccc(C)n1.C=CCN
CC=CCCl.N#CCc1ccccn1
Nc1ccc(Cl)cc1C(=O)C1CCCCC1.O=C(Cl)C(Cl)(Cl)Cl
CCN(CC)CC.O=C(c1cc(Cl)ccc1NC(=O)C(Cl)(Cl)Cl)C1CCCCC1
CCCC1C=C(S(=O)(=O)[O-])C=CC1(C)OC.Oc1ccccc1S
Cc1ccc(N=C=S)c(C)c1.NCCO
Brc1ccccc1.CCOC(=O)CC#N.CCOCC.O=S(=O)(O)O
O=P(Cl)(Cl)Cl.Oc1cc(-c2ccccc2)ncn1
COC(=O)c1sc2ccccc2c1N.NC=O
CCOC(=O)CC#N.NNCc1ccc(Br)cc1
CCOC(=O)C=C(N)OCC.NNCc1cccc(F)c1
CCOC(=O)CC#N.Cc1cccc(CNN)c1
CCOC(=O)C=C(N)OCC.NNCc1ccc([N+](=O)[O-])cc1
CCOC(=O)C=C(N)OCC.NNCc1cccc([N+](=O)[O-])c1
CCOC(=O)C=C(N)OCC.NNCc1ccc(Cl)c(Br)c1
CCOC(=O)C=C(N)OCC.NNCc1ccc(Br)c(Cl)c1
CCOC(=O)C=C(N)OCC.NNCc1cc(Cl)c(Cl)cc1Cl
CCOC(=O)C=C(N)OCC.Cc1ccc(CNN)cc1Cl
CCOC(=O)C=C(N)OCC.NNCc1ccc(-c2ccccc2)cc1
CCOC(=O)C=C(N)OCC.Cc1ccc(C)c(CNN)c1
CCOC(=O)C=C(N)OCC.NNCc1ccc(OC(F)(F)F)cc1
CCOC(=O)C=C(N)OCC.NNCc1ccc2c(c1)OCO2
CCOC(=O)C=C(N)OCC.Cc1ccccc1CNN
CCOC(=O)C=C(N)OCC.NNCc1cccc(Br)c1
CCOC(=O)C=C(N)OCC.NNCc1ccc(I)cc1
CCOC(=O)C=C(N)OCC.NNCc1ccccc1F
CCOC(=O)C=C(N)OCC.NNCc1cc(Cl)ccc1F
CCOC(=O)C=C(N)OCC.NNCc1ccc(Br)c(Br)c1
CCOC(=O)C=C(N)OCC.Cc1cc(CNN)ccc1Cl
CC(C)(C)c1ccc(CNN)cc1.CCOC(=O)C=C(N)OCC
CC(C)c1ccc(CNN)cc1.CCOC(=O)C=C(N)OCC
CCOC(=O)C=C(N)OCC.NNCc1ccc(F)cc1Cl
CCCCOc1cccc(CNN)c1.CCOC(=O)C=C(N)OCC
CCOC(=O)C=C(N)OCC.COc1cc(CNN)ccc1Cl
CCOC(=O)C=C(N)OCC.NNCc1ccccc1[N+](=O)[O-]
CCOC(=O)C=C(N)OCC.NNCc1ccc(Cl)c(C(F)(F)F)c1
CCOC(=O)C=C(N)OCC.NNCc1ccccc1C(F)(F)F
CCOC(=O)C=C(N)OCC.CCc1cccc(CNN)c1
CCOC(=O)C=C(N)OCC.NNCc1ccc(C(F)(F)F)c(Cl)c1
CCOC(=O)C=C(N)OCC.Cc1ccc(CNN)cc1C(F)(F)F
CCOC(=O)C=C(N)OCC.NNCc1cccc(Cl)c1
CCOC(=O)C(=CN)OCC.NNCc1ccccc1Cl
CCOC(=O)C=C(N)OCC.NNCc1c(Cl)cccc1Cl
COC(=O)C=C(N)OC.NNCc1ccc(Cl)c(Cl)c1
CCOC(=O)C=C(N)OCC.NNCc1cc(Cl)cc(Cl)c1
CCOC(=O)C=C(N)OCC.NNCc1cccc(Cl)c1Cl
CCOC(=O)C=C(N)OCC.COc1ccc(CNN)cc1
CCOC(=O)C=C(N)OCC.NNCc1ccc(Cl)cc1Cl
CC1=C(O)C(=O)C(C)O1.CC=O
CC1=C(O)C(=O)C(C)O1.O=C(O)C(=O)O.O=Cc1ccccc1
CC1=C(O)C(=O)C(C)O1.O=CCc1ccccc1
C=O.CC1=C(O)C(=O)C(C)O1
CC1=C(O)C(=O)C(C)O1.CCC=O
CCOC(=O)C1C(C(=O)O)[C@H]2c3ccccc3[C@H]1c1ccccc12.[N-]=[N+]=[N-]
CC(=O)OCc1c2ccccc2c(COC(C)=O)c2ccccc12
CCOC(=O)CC(C)(C)CCCCC1=C(OC(C)=O)CCC1
O=C(O)CCCCCCC1=CCCC1=O.O=C1CCC(=O)N1Br
CC(C)=O.O=C(O)CCCCCCCCC1=CC(Br)CC1=O
C1=COCCC1.Cc1ccc(S(=O)(=O)O)cc1.O=C(O)CCCCCCC1=CC(O)CC1=O.O=C([O-])O
CC(C)(C)O.CCOC(=O)CCCCCCC1=CC(Br)CC1=O
C1CCOC1.O=C(O)CCCCCCC1=CC(Br)CC1=O
O=C(O)CCCCCCC1=CC(O)CC1=O.O=C1CC(OC2CCCCO2)C=C1CCCCCC(C(=O)O)C1CCCCO1
C#CCCCCO.ClC(c1ccccc1)(c1ccccc1)c1ccccc1
BrC(c1ccccc1)(c1ccccc1)c1ccccc1.C#CCC(O)CCCC
C#CCC(O)CC.ClC(c1ccccc1)(c1ccccc1)c1ccccc1
ClCCCCCCOC(c1ccccc1)(c1ccccc1)c1ccccc1.OCCCCCCCl
CCCC(CCCl)OC(c1ccccc1)(c1ccccc1)c1ccccc1.CCOCC
C#CCBr.CCCCC=O
C#CC[C@H](CCCC)OC(=O)c1ccccc1
Nc1nnc(C(F)(F)F)s1.O=C(Cl)Cl
CNCC1OCCO1.O=C=Nc1nnc(C(F)(F)F)s1
CCN.ClCC1OCCO1
CC(C)(C)c1nnc(N=C=O)s1.CCNCC1OCCO1
CNc1nnc(S(C)(=O)=O)s1.O=C(Cl)Cl
CN(C(=O)Cl)c1nnc(S(C)(=O)=O)s1.NCC1OCCCO1
CCCCCCCCCCCCCCC=CS(=O)(=O)O
CCO.CCOC(=O)C1(O)CCC2CCCCC2C1C
CC(C)C[l+]CC(C)C.CCOC(=O)CC1(O)CCC2CCCCC2C1.O=S(=O)(O)O
CCC(C)=O.CCCCCC1C(=O)CCC1CC#N
CCCCCC1C(CC=O)CCC12OCCO2
CC(C)=O.CCCCCC1(CCOC(C)=O)CCCC12OCCO2.OCCN(CCO)CCO
O=C(Cl)c1ccc2c(c1)C(=O)OC2=O.[N-]=[N+]=[N-]
CN1CCN(CCCBr)CC1.O=C1NC2CC3CC(C2)CC1C3
C1NC2CC3CC1CC(C3)C2.C=CCBr
CC1O[C@@H](O[C@@H]2CC[C@]3(C=O)C4CC[C@]5(C)[C@@H](C6=CC(=O)OC6)CC[C@]5(O)C4CC[C@]3(O)C2)CC2OC(C)(c3ccccc3)O[C@H]12
CC(O)C(=O)O.O
O=C(O)c1cc(C(F)(F)F)ccc1Oc1cccc(F)c1
CC1=C(C)C(O)OC1=O.O=S(Cl)Cl
ClCI.O=C(O)CNC(c1ccccc1)(c1ccccc1)c1ccccc1
CC(C)(C)OC(=O)N[C@@H](Cc1c[nH]c2ccccc12)C(=O)O.ClCI
NS(=O)(=O)c1cc2c(cc1C(F)(F)F)N=CNS2(=O)=O
O=S1(=O)NC=Nc2cc(Cl)c(S)cc21
CCC(CC)Sc1cc2c(cc1Cl)N=CNS2(=O)=O
CC(=O)Cl.Nc1cc(Cl)c(S)cc1S(N)(=O)=O
CC(=O)Cl.CC(C)Sc1cc(S(N)(=O)=O)c(N)cc1C(F)(F)F.Nc1ccccc1S(N)(=O)=O.[OH-]
CC(C)Sc1cc(S(N)(=O)=O)c(N)cc1Cl.O=C(Cl)CCl
C1COCCN1.C=O.CCCCCC(C)C(C)c1cc(O)cc(O)c1
CCCCCc1cc(OC)c(C(N)=O)c(OC)c1
C=O.CCCCCC(C)C(C)c1cc(O)cc(O)c1.CCNCC
COC(=O)Cl.CSC(=N)N
COC(=O)N=C(N)SC.O=C=Nc1ccc(Cl)cc1
COC(=N)N.COC(=O)Cl
CC(=O)Cl.CSc1nc(=O)n(C(C)C)c(=O)[nH]1
CC(C)N=C=O.COC(=O)N=C(N)OC
CC(C)N=C=O.COC(=N)N
CCN.CCOC(=O)CC(=O)Cl
C1=NCCN1.O=C(CBr)OCc1ccccc1
CC[O+](CC)CC.NC(=O)c1ccc(Cl)c(Cl)c1
CCOC(=O)CC(C)=O.CSC(=N)N
CC(C)C(=N)N.CCOC(=O)C(SC)C(C)=O
C1COCCN1.O=C(c1ccc(F)cc1)C(Br)CCCl
C1COCCN1.O=C(c1ccc(F)cc1)C(Br)CCCl
O=C(c1ccc(F)cc1)C(Br)CCCl.Oc1ccccc1
O=C(c1ccc(F)cc1)C(Br)CCCl.Oc1cccc2ccccc12
CN=C=O.Cc1nnc(N2C(=O)N(C)CCC2O)s1
CCN1CCC(O)N(c2nnc(OC)s2)C1=O.O=C=NC1CC1
CCCNCCC=O.CSc1nnc(N=C=O)s1
CCCN1CCC(O)N(c2nnc(SC)s2)C1=O.O=C=NC1CCCCC1
C=CCN1CCC(O)N(c2nnc(S(C)(=O)=O)s2)C1=O.O=C=Nc1cccc(Cl)c1
C#CCN1CCC(O)N(c2nnc(S(C)=O)s2)C1=O.Cc1cc(Br)ccc1N=C=O
C=CCCN1CCC(O)N(c2nnc(OC)s2)C1=O.CN(C(=O)Cl)C1CCCCC1
C#CC(C)(C)N1CCC(O)N(c2nnc(C(F)(F)F)s2)C1=O.CCN(C(=O)Cl)c1ccccc1OC
CN(C(=O)Cl)c1cccc(CCl)c1.CN1CCC(O)N(c2nnc(C(F)(F)F)s2)C1=O
COc1ccccc1N1CCNCC1.NC(=O)Cc1ccccc1OCC1CO1
COc1ccccc1N1CCN(CC(O)COc2ccccc2C(N)=O)CC1.O=C([O-])[O-]
CO.COc1ccccc1N1CCN(CC(O)COc2ccccc2C(=O)O)CC1
O=C1Nc2cc(F)ccc2Nc2cscc21.S=P12SP3(=S)SP(=S)(S1)SP(=S)(S2)S3
COS(=O)(=O)[O-].Fc1ccc2c(c1)NC(=S)c1cscc1N2
C1CNCCN1.CSC1=Nc2ccccc2Nc2cscc21
C1CCNCC1.CSC1=Nc2ccccc2Nc2cscc21
CN1c2ccccc2NC(=O)c2cscc21.S=P12SP3(=S)SP(=S)(S1)SP(=S)(S2)S3
C1COCCO1.CN1c2ccccc2NC(=S)c2cscc21
CN1CCNCC1.CSC1=Nc2ccccc2N(C)c2cscc21
COS(=O)(=O)[O-].S=C1Nc2cc(Cl)ccc2Nc2cscc21
CN1CCNCC1.CSC1=Nc2cc(Cl)ccc2Nc2cscc21
O=C1Nc2ccc(Cl)cc2Nc2cscc21.S=P12SP3(=S)SP(=S)(S1)SP(=S)(S2)S3
C1COCCO1.S=C1Nc2ccc(Cl)cc2Nc2cscc21
CN1CCNCC1.CSC1=Nc2ccc(Cl)cc2Nc2cscc21
CN1C2=C(CSC2)C(=O)Nc2cc(Cl)ccc21
CN1c2ccc(Cl)cc2NC(=O)c2cscc21.S=P12SP3(=S)SP(=S)(S1)SP(=S)(S2)S3
CSC1=Nc2cc(SC)ccc2Nc2cscc21.OCCN1CCNCC1
CSC1=Nc2ccc([N+](=O)[O-])cc2Nc2cscc21.c1ccc(CN2CCNCC2)cc1
CSC1=Nc2cc(O)ccc2Nc2cscc21.c1ccc(N2CCNCC2)cc1
CN1CCNCC1.COc1ccc2c(c1)Nc1cscc1C(SC)=N2
O=C(COc1ccc(F)cc1)CN1CCC(O)(c2ccc(Cl)cc2)CC1
COc1ccccc1N1CCN(CC(O)CSc2ccc(F)cc2)CC1.OO
CC(=O)c1ccccc1F.CN1CCNCC1
C1CCC(N2CCNCC2)CC1.N#Cc1ccc(-c2ccc(F)cc2)[nH]c1=O
N#Cc1ccc(-c2ccc(F)cc2)[nH]c1=O.c1ccc(CN2CCNCC2)cc1
CCN1CCNCC1.N#Cc1ccc(-c2ccc(F)cc2)[nH]c1=O
Clc1cccc(N2CCNCC2)c1.N#Cc1ccc(-c2ccc(F)cc2)[nH]c1=O
N#Cc1ccc(-c2ccc(F)cc2)[nH]c1=O.c1ccc(N2CCNCC2)cc1
CN1CCCNCC1.N#Cc1ccc(-c2ccc(F)cc2)[nH]c1=O
CI.CN1CCN(c2ccc(-c3ccc(C#N)c(=O)[nH]3)cc2)CC1
CCOC(=O)Cl.CN1C2CCC1CNC2
CCN(CC)C(=O)N1CC2CCC(C1)N2C
CCOC(=O)[C@@H]1CC[C@H](C(=O)OCC)N1Cc1ccccc1
CCN=C=O.CN1CC2CCC(C1)N2
CC(=O)Nc1ccc(SCCCl)cc1.Fc1ccc(C2=CCNCC2)cc1
CC(=O)Nc1ccc(O)cc1.Fc1ccc(C2=CCN(CCCl)CC2)cc1
Fc1ccc(C2=CCNCC2)cc1.OCCCl
Fc1ccc(C2=CCNCC2)cc1.O=[N+]([O-])c1ccc(OCCBr)cc1
CCNCC.O=C(O)c1cccnc1
CCOC(=O)c1cc(C)sc1N.CCOC=C(C(=O)OCC)C(=O)OCC
CCOC(=O)c1c(N)sc(C)c1C
CCOC(=O)C(=CNc1sccc1C(=O)OC)C(=O)OCC.[Br-]
COC(=O)c1ccsc1NC(C)=O.ClC(Cl)Cl
COC(=O)c1ccsc1NC(C)=O.O=S(=O)(Cl)Cl
CCOC=C(C(=O)OCC)C(=O)OCC.COC(=O)c1c(C)csc1N
CCO.CCOC(=O)c1cnc2sc3c(c2c1O)CCCC3
CCI.CCOC(=O)c1cnc2sc(CC)cc2c1O
COS(=O)(=O)OC.O=C(O)c1cnc2sc(Br)cc2c1O
CCOS(=O)(=O)OCC.CCn1cc(C(=O)O)c(=O)c2cc(C)sc21
CCOC(=O)c1cn(CC)c2sc(C)cc2c1=O
CCOC(=O)C=C(N)OCC.O=Cc1ccccc1
CCOC(N)=CC(=O)OC.O=Cc1cccc([N+](=O)[O-])c1
CCOC(=O)C=C(N)OCC.O=Cc1cccc([N+](=O)[O-])c1
CCOC(=O)C=C(N)OCC.O=Cc1cccc(Cl)c1
CCOC(N)=CC(=O)OC.O=Cc1cccc(Cl)c1
CCOC(=O)C=C(N)OCC.O=Cc1ccc(Cl)cc1
CCOC(N)=CC(=O)OC.O=Cc1ccccc1F
CCOC(=O)C=C(N)OCC.O=Cc1ccc(Cl)cc1Cl
CCOC(=O)C=C(N)OCC.O=Cc1cc([N+](=O)[O-])ccc1Cl
CCOC(=O)C=C(N)OCC.Cc1ccc(C=O)cc1
CCOC(=O)C=C(N)OCC.O=Cc1ccco1
CCOC(N)=CC(=O)OC(C)C.O=Cc1cccc([N+](=O)[O-])c1
CCOC(=O)C=C(N)SCC.O=Cc1ccncc1
C=[N+]=[N-].CCOCC.O=C1C=CC(=O)C(Cl)=C1Cl
Cn1ncc2c1C(=O)C(Cl)=C(Cl)C2=O.NC1CC1
CC(=O)OC(C)=O.Cn1ncc2c1C(=O)C(Cl)=C(NC1CC1)C2=O
CC(=O)N(C1=C(Cl)C(=O)c2c(cnn2C)C1=O)C1CC1.NC1CC1
CC(=O)N(C1=C(Cl)C(=O)c2c(cnn2C)C1=O)C(C)C.CCO
CC(=O)N(C1=C(Cl)C(=O)c2c(cnn2C)C1=O)C(C)C.CC(C)N
CNC1=C(Cl)C(=O)c2c(cnn2C)C1=O.O=N[O-]
Cc1ccc2onc(-c3ccc(Cl)cc3)c2c1.O=C1CCC(=O)N1Br
Clc1ccc(-c2noc3ccc(CBr)cc23)cc1.[C-]#N
Cc1ccc2onc(-c3ccc(Cl)cc3)c2c1.O=C1CCC(=O)N1Br
Clc1ccc(-c2noc3ccc(CBr)cc23)cc1.[C-]#N
CCc1ccc(O)cc1.O=C(Cl)c1ccc(Cl)cc1
CCc1ccc(O)c(C(=O)c2ccc(Cl)cc2)c1.NO.[OH-]
CCc1ccc(O)c(C(=NO)c2ccc(Cl)cc2)c1
CCc1ccc(C(=O)c2ccc(Cl)cc2)c(O)c1.NO
CCc1cccc(O)c1.O=C(Cl)c1ccc(F)cc1
CCc1ccc(C(=O)c2ccc(F)cc2)c(O)c1.NO
Cc1ccc(C(=NO)c2ccc(Cl)cc2)c(O)c1.O=C([O-])[O-]
CCOCC.Cc1cccc(C(=O)Cl)c1O.[Cl-]
Cc1cccc(C(=O)c2ccc(Cl)cc2)c1O.NO.[OH-]
O=C(O)Cc1cccc2c(-c3ccc(Cl)cc3)noc12.[Li]CCCC
CCc1cccc(C(=O)Cl)c1O.c1ccccc1
CN(C)C(OC(C)(C)C)N(C)C.Cc1ncc([N+](=O)[O-])n1C
Cc1ncc([N+](=O)[O-])n1CCOC(=O)c1ccccc1
CN(C)C(OC(C)(C)C)N(C)C.Cc1ncc([N+](=O)[O-])n1CCN1CCOCC1
CN(C)C=Cc1ncc([N+](=O)[O-])n1CCO.Cc1ccc(S(=O)(=O)Cl)cc1
CCN(CC)CC.CCO.Nc1cc(Cl)c(O)c(Cl)c1.O=C1NN=CC1(Br)Br
CC(C)C=O.NCCC(=O)O.O=C(C(=NO)c1ccccc1)c1ccccc1
COS(=O)(=O)OC.c1ccc(-c2cc(-c3ccccc3)[nH]n2)cc1
NN.O=C(C=Cc1ccccc1)c1ccccc1
c1ccc(C2=NNC(c3ccccc3)C2)cc1
c1ccc(C2=NNC(c3ccccc3)C2)cc1
CCc1cc2c(s1)NC(=O)CN=C2c1ccccc1Cl.S=P12SP3(=S)SP(=S)(S1)SP(=S)(S2)S3
CCOC(CN)OCC.CCc1cc2c(s1)NC(=S)CN=C2c1ccccc1Cl
CCc1cc2c(s1)NC(=S)CN=C2c1ccccc1Cl.NN
CCc1cc2c(s1)N=C(NN)CN=C2c1ccccc1Cl.O=N[O-]
CCc1cc(C(=O)c2ccccc2Cl)c(-n2c(C)nnc2CO)s1.Cc1ccc(S(=O)(=O)Cl)cc1
CCNCC.CCc1cc(C(=O)c2ccccc2Cl)c(-n2ccnc2CCl)s1
CCCN(CCC)C(=O)Cl.CCCS(=O)(=O)c1nc[nH]n1
CCCBr.Sc1nc[nH]n1
C=CCN(CC=C)C(=O)Cl.CCCSc1nc[nH]n1
C=CCN(CC=C)C(=O)Cl.CCCCSc1nc[nH]n1
C=CCN(CC=C)C(=O)Cl.CCCCCSc1nc[nH]n1
C=CCN(CC=C)C(=O)Cl.CCCS(=O)(=O)c1nc[nH]n1
C=CCN(CC=C)C(=O)Cl.CC(C)Sc1nc[nH]n1
C=CCN(CC=C)C(=O)Cl.CC(C)CSc1nc[nH]n1
CCCN(CCC)C(=O)Cl.CS(=O)(=O)c1nc[nH]n1
CCCCS(=O)(=O)c1nc[nH]n1.CCCN(CCC)C(=O)Cl
C=CCN(CC=C)C(=O)Cl.CCCCS(=O)(=O)c1nc[nH]n1
C=CCN(CC=C)C(=O)Cl.CC(C)S(=O)(=O)c1nc[nH]n1
C=CCN(CC=C)C(=O)Cl.CCSc1nc[nH]n1
CCCCSc1nc[nH]n1.OO
C=CCN(CC=C)C(=O)Cl.CCCCS(=O)c1nc[nH]n1
C=CCN(CC=C)C(=O)Cl.CCS(=O)c1nc[nH]n1
C=CCN(CC=C)C(=O)Cl.CS(=O)(=O)c1nc[nH]n1
C=CCN(CC=C)C(=O)Cl.CCS(=O)(=O)c1nc[nH]n1
C=CCN(CC=C)C(=O)Cl.CC(C)S(=O)c1nc[nH]n1
CCCN(CCC)C(=O)Cl.CCCS(=O)c1nc[nH]n1
CCCCS(=O)c1nc[nH]n1.CCCN(CCC)C(=O)Cl
CC(C)S(=O)c1nc[nH]n1.CCCN(CCC)C(=O)Cl
CCCN(CCC)C(=O)Cl.CCS(=O)(=O)c1nc[nH]n1
CC(C)S(=O)(=O)c1nc[nH]n1.CCCN(CCC)C(=O)Cl
C=CCN(CC=C)C(=O)Cl.CCC(C)Sc1nc[nH]n1
C=CCN(CC=C)C(=O)Cl.CCC(C)S(=O)(=O)c1nc[nH]n1
C=CCN(CC=C)C(=O)Cl.CCC(C)S(=O)c1nc[nH]n1
CCC(C)S(=O)(=O)c1nc[nH]n1.CCCN(CCC)C(=O)Cl
CCN(CC)C(=O)Cl.CCSc1nc[nH]n1
CCCS(=O)c1nc[nH]n1.CCN(CC)C(=O)Cl
CCCSc1nc[nH]n1.CCN(CC)C(=O)Cl
C#CCN(CCC)C(=O)Cl.CCSc1nc[nH]n1
CCCCN(CCC)C(=O)Cl.CCSc1nc[nH]n1
CCCCCN(CCC)C(=O)Cl.CCS(=O)(=O)c1nc[nH]n1
C=CCN(CC)C(=O)Cl.CCS(=O)c1nc[nH]n1
C=CCN(CC)C(=O)Cl.CCS(=O)(=O)c1nc[nH]n1
CC(C)CS(=O)(=O)c1nc[nH]n1.CCCN(CCC)C(=O)Cl
C=CCN(CC=C)C(=O)Cl.C=CCSc1nc[nH]n1
CCCNCCC.CCSc1ncn(C(=O)Cl)n1
CCCN(CCC)C(=O)Cl.CCCSc1nc[nH]n1
CCCNCCC.CCSc1ncn(C(=O)n2cnc(SCC)n2)n1
C=CCN(CC=C)C(=O)Cl.CCOCCS(=O)(=O)c1nc[nH]n1
CCOCCBr.Sc1nc[nH]n1
CCNCCOC.O=C(Cl)Cl
C=CCOCCSc1nc[nH]n1.CCN(CC)C(=O)Cl
COCCSc1nc[nH]n1.OO
C=CCN(CC=C)S(=O)(=O)c1nc[nH]n1.CCN(CC)C(=O)Cl
CCNCCOC.O=C(Cl)Cl
CCO.O=C(O)c1cc(=O)c2cc(O)ccc2s1
C=CCBr.CCOC(=O)c1cc(=O)c2cc(O)ccc2s1
C=CCOc1ccc2sc(C(=O)OCC)cc(=O)c2c1
CC(C)CCBr.CCOC(=O)c1cc(=O)c2cc(O)ccc2s1
CCOC(=O)c1cc(=O)c2cc(OCCC(C)C)ccc2s1
CCCc1ccc(OCCC(C)C)cc1SC(=O)N(C)C
CCCc1ccc(OCCC(C)C)cc1S.O=C([O-])C#CC(=O)O
CCCc1ccc(OCCC(C)C)cc1S/C(=C\C(=O)O)C(=O)O
CC(C)CCBr.Cc1ccc(O)cc1[N+](=O)[O-]
C=CCCCCCC.CC(C)=O.O=S(=O)(O)O
CC(C)=O.CCCCCCCCC1CO1
CC(C)=O.CCCCCCCCC1CO1
CC(C)=O.CCCCCCCCCC1CO1
C1CO1.C1COCCOCC2(COCCOCCN1)COC2
C1COCCOCC2(COCCOCCN1)COC2.OCCCl
CN(C)CCCCl.Cc1cccc2c1CCc1ccccc1C2=O
Cc1cccc2c1CCc1ccccc1C2=CCCN(C)C
CCOC(=O)Cl.Cc1cccc2c1CCc1ccccc1C2(O)CCCN(C)C.c1ccccc1
CCCOC(=O)NCCCC1(O)c2ccccc2CCc2c(C)cccc21
CN(C)CCCCl.Cc1cccc2c(=O)c3ccccc3ccc12
CCOC(=O)Cl.Cc1cccc2c1C=Cc1ccccc1C2(O)CCCN(C)C.c1ccccc1
CCCOC(=O)NCCCC1(O)c2ccccc2C=Cc2c(C)cccc21
Cc1cccc2c1C=Cc1ccccc1C2=CCCN1C(=O)c2ccccc2C1=O
Cc1cccc2c1CCc1ccccc1C2=O.NCCCCl
CN(C)CCCC1(O)c2ccccc2CCc2c(C3(C)OCCO3)cccc21
O=C(Cl)C(=O)Cl.O=C(O)c1cccc2c1CCc1ccccc1C2=O
Cc1cccc2c(=O)c3ccccc3ccc12
Cc1cccc2c1C=Cc1ccccc1C2O.O=S(Cl)Cl
Cn1c(CC#N)ccc1C(=O)c1ccccc1.O.[OH-]
Cn1cccc1CC#N.O=C(Cl)c1cccc(Cl)c1
Cn1cccc1CC#N.O=C(Cl)c1ccccc1Cl
Cn1cccc1CC#N.O=C(Cl)c1ccc(Cl)cc1Cl
Cc1ccc(C(=O)Cl)cc1.Cn1cccc1CC#N
COC(=O)Cc1cccn1C.COc1ccc(C(=O)Cl)cc1
COC(=O)Cc1ccc(C(=O)c2ccc(OC)cc2)n1C
Cc1ccc(C(=O)Cl)cc1Cl.Cn1cccc1CC#N.[Cl-]
CCOC(=O)Cc1cccn1C.O=C(Cl)c1ccc([N+](=O)[O-])cc1
CCOC(=O)Cc1ccc(C(=O)c2ccc([N+](=O)[O-])cc2)n1C
CCOC(=O)Cc1cccn1C.N#Cc1ccc(C(=O)Cl)cc1
CCOC(=O)Cc1ccc(C(=O)c2ccc(C#N)cc2)n1C
CCOC(=O)Cc1ccc(C(=O)c2ccc(Cl)cc2)n1C.CI
CCOC(=O)C(C)c1ccc(C(=O)c2ccc(Cl)cc2)n1C
CI.Cn1c(CC#N)ccc1C(=O)c1ccc(Cl)cc1
N#CCc1ccc[nH]1.O=C(Cl)c1ccc(Cl)cc1
CCn1c(CC#N)ccc1C(=O)c1ccc(Cl)cc1.O.[OH-]
N#CCc1cccn1Cc1ccccc1.O=C(Cl)c1ccc(Cl)cc1
N#CCc1ccc(C(=O)c2ccc(Cl)cc2)n1Cc1ccccc1.O.[OH-]
Cn1cccc1CC#N.O=C(Cl)c1ccc(Cl)cc1
Cn1c(CC#N)ccc1C(=O)c1ccc(Cl)cc1.O.[OH-]
CCO.Cn1c(CC(=O)O)ccc1C(=O)c1ccc(Cl)cc1
Cn1c(CC(=O)O)ccc1C(=O)c1ccc(Cl)cc1
CCOC(=O)CCc1ccc(C(=O)c2ccc(Cl)cc2)n1C
Cc1ccc(C(=O)O)cc1Cl.O=S(Cl)Cl
CC(C)c1ccc(C(=O)Cl)cc1.Cn1cccc1CC#N
Cc1ccccc1C(=O)Cl.Cn1cccc1CC#N
Cn1cccc1CC#N.O=C(Cl)c1ccc(C(F)(F)F)cc1
CC(=O)CCl.CCOC(=O)CC(=O)CC(=O)OCC.CN
CCOC(=O)Cc1c(C(=O)OCC)c(C)cn1C.O=C(Cl)c1ccc(Cl)cc1
CCOC(=O)Cc1cc(C)c(C(=O)c2ccc(Cl)cc2)n1C
CCOC(=O)Cc1c(C(=O)OCC)c(C)cn1C.Cc1ccc(C(=O)Cl)cc1
CCOC(=O)Cc1c(C(=O)OCC)c(C)c(C(=O)c2ccc(C)cc2)n1C
CCO.Cc1ccc(C(=O)c2c(C)c(C(=O)O)c(CC(=O)O)n2C)cc1
CCOC(=O)Cc1c(C(=O)O)c(C)c(C(=O)c2ccc(C)cc2)n1C
CCOC(=O)Cc1cc(C)c(C(=O)c2ccc(C)cc2)n1C
CCOC(=O)Cc1c(C(=O)OCC)c(CC)cn1C.O=C(Cl)c1ccc(Cl)cc1.[Cl-]
CCOC(=O)Cc1cc(CC)c(C(=O)c2ccc(Cl)cc2)n1C
CCOC(=O)Cc1cc(C)c(C(=O)c2ccc(Cl)cc2)n1C.CS(C)=O
CCOC(=O)C(C)c1cc(C)c(C(=O)c2ccc(Cl)cc2)n1C
CCOC(=O)Cc1c(C(=O)OCC)c(C)cn1C
CCOC(=O)Cc1cc(C)cn1C.O=C(Cl)c1ccc(F)cc1
CCOC(=O)Cc1cc(C)c(C(=O)c2ccc(F)cc2)n1C
CN(C)C=O.O=C(CBr)c1ccccc1
O=C(Cl)C1CC1.c1ccc(-c2cc3c(o2)CCCNC3)cc1
CC(=O)Cl.c1ccc(-c2cc3c(n2C2CC2)CCCNC3)cc1
CCc1ccccc1O.N[C@@H](C[SeH])C(=O)O
CCCCCCC(=NO)C(C)=O.CCCCCCCC(C)=O.N=C=O
OCc1cccs1.c1csc(COCc2cccs2)c1
CC(C)OC(=O)CCCc1ccco1.CCCO.COC(=O)CCCCc1ccco1
CC(CC[P+](c1ccccc1)(c1ccccc1)c1ccccc1)C(C)CC(=O)O.CCOC1C=CC(CCCC=O)(OCC)O1
CCOC(=O)CCc1ccco1.CO.O=C([O-])[O-]
CCOC(=O)CCC1(OC)C=CC(OC)O1
CCBr.Cc1ccccc1
CCc1ccccc1C.O=C1OC(=O)c2ccccc21
CCCC(=O)Cl.N#Cc1ccc(-c2ccc(O)cc2)cc1
CCCCC(=O)Cl.N#Cc1ccc(-c2ccc(O)cc2)cc1
CCCCCC(=O)Cl.N#Cc1ccc(-c2ccc(O)cc2)cc1
CCCCCCCCC(=O)Cl.N#Cc1ccc(-c2ccc(O)cc2)cc1
CCCOC(=O)Cl.N#Cc1ccc(-c2ccc(O)cc2)cc1
CCCCOC(=O)Cl.N#Cc1ccc(-c2ccc(O)cc2)cc1
CCCCCOC(=O)Cl.N#Cc1ccc(-c2ccc(O)cc2)cc1
CCCCCCCOC(=O)Cl.N#Cc1ccc(-c2ccc(O)cc2)cc1
CCCCCCCCOC(=O)Cl.N#Cc1ccc(-c2ccc(O)cc2)cc1
CCCCCCCCCOC(=O)Cl.N#Cc1ccc(-c2ccc(O)cc2)cc1
CCCCCCCCCCOC(=O)Cl.N#Cc1ccc(-c2ccc(O)cc2)cc1
COC(=O)Oc1ccc(N)cc1.N#Cc1ccc(C=O)cc1
CC(C)C#N.CSCS(C)=O
CSCS(C)=O.N#Cc1ccccc1
CSCS(C)=O.N#Cc1ccccc1
CSCS(C)=O.N#Cc1ccccc1
COC(CCC#N)OC.CSCS(C)=O
Cc1ccc(SCS(C)=O)cc1.N#Cc1ccccc1
CC(=O)NC(C(=O)O)(c1cccs1)c1ccccc1C
COC(=O)C(NC(C)=O)(SC)c1ccccc1
COC(=O)C(NC(C)=O)(SC)c1ccccc1
CSC(NC(C)=O)(C(=O)O)c1ccccc1
CSC(NC(C)=O)(C(=O)O)c1ccccc1.Sc1ccccc1
O=C1CCC2=C1Cc1ccccc12
CCCOc1ccc(C(=O)O)cc1N
COCC(C)OS(=O)(=O)c1ccc(C)cc1.Cc1cccc(C)c1N
C=C(C)OC(C)=O.CC(=O)Oc1cc2c(c(OC(C)=O)c1)[C@H]1CC[C@]3(C)C(=O)CC[C@H]3[C@H]1CC2
CC(=O)OC(C)=O.CC(=O)OC1=CC[C@H]2[C@H]3CCc4cc(OC(C)=O)cc(OC(C)=O)c4[C@H]3CC[C@]12C.CC(=O)[O-]
CC(=O)Oc1cc2c(c(OC(C)=O)c1)[C@H]1CC[C@]3(C)C=CC[C@H]3[C@H]1CC2.CCOCC
CS(=O)(=O)Cl.C[C@]12CC[C@@H]3c4c(O)cc(O)cc4CC[C@@H]3[C@@H]1C[C@@H](O)C2=O
CS(=O)(=O)Cl.C[C@]12CC[C@@H]3c4c(O)cc(O)cc4CC[C@@H]3[C@@H]1C[C@@H](O)[C@@H]2O
CC(=O)Cl.c1ccc(C2CCCCC2)cc1
Clc1cc(C(Cl)C(Cl)Cl)ccc1C1CCCCC1
CCCC(=O)c1ccc(C2CCCCC2)cc1.O=[N+]([O-])O.[OH-]
CC1=CN=NC1=O.ClCc1ccc(Cl)c(Cl)c1
CN(N)c1ccc2ccccc2c1.NNCCOc1ccccc1.NNCc1ccc(Cl)c(Cl)c1
C#CC(=O)OCC.NNCc1ccc(Cl)cc1
COc1cc2c(c(OC)c1)C1=C(CC2)C2=CC[C@H](OC(C)=O)[C@@]2(C)CC1
COc1cc2c(c(OC)c1)C1=C(CC2)C2=CCC(=O)[C@@]2(C)CC1
COc1cc2c(c(OC)c1)[C@H]1CC[C@]3(C)[C@@H](OC(C)=O)CC[C@H]3[C@H]1CC2
CCO.COc1cc2c(c(OC)c1)[C@H]1CC[C@]3(C)C(=O)CC[C@H]3[C@H]1CC2
CC(=O)OC(C)=O.CC(=O)O[C@]12C=CC(=O)C=C1CC[C@@H]1[C@@H]3CCC(=O)[C@@]3(C)CC[C@@H]12.ClC(Cl)Cl.O=C([O-])[O-]
BrC1CCCC1.CC(=O)Oc1cc2c(c(OC(C)=O)c1)[C@H]1CC[C@]3(C)[C@@H](OC(C)=O)CC[C@H]3[C@H]1CC2.C[C@]12CC[C@@H]3c4c(O)cc(O)cc4CC[C@@H]3[C@@H]1CC[C@@H]2O
CCCCBr.C[C@]12CC[C@@H]3c4c(O)cc(O)cc4CC[C@@H]3[C@@H]1CC[C@@H]2O
CC(=O)Oc1cc2c(c(OC(C)=O)c1)[C@H]1CC[C@]3(C)C(=O)CC[C@H]3[C@H]1CC2
CC(=O)Oc1cc2c(c(OC(C)=O)c1)[C@H]1CC[C@]3(C)C(=O)CC[C@H]3[C@H]1CC2
CS(=O)(=O)Cl.C[C@]12CC[C@@H]3c4c(O)cc(O)cc4CC[C@@H]3[C@@H]1CCC2=O
CC(=O)OC(C)=O.C[C@]12CC[C@@H]3c4c(cc(OS(C)(=O)=O)cc4OS(C)(=O)=O)CC[C@@H]3[C@@H]1CC[C@@H]2O
CCN(CC)S(=O)(=O)Cl.C[C@]12CC[C@@H]3c4c(O)cc(O)cc4CC[C@@H]3[C@@H]1CCC2=O
C[C@]12CC[C@@H]3c4c(O)cc(O)cc4CC[C@@H]3[C@@H]1CCC2=O.O=S(=O)(Cl)N1CCCCC1
CCCC/C=C\CCCCCCCCO.c1ccncc1
O=Cc1ccc(OCc2ccccc2)c(CO)n1.O=P(Cl)(Cl)Cl
BrCc1ccccc1.Cc1ccc(O)cn1
Cc1ccc(OCc2ccccc2)cn1.O=C(OO)c1cccc(Cl)c1
CC(=O)OC(C)=O.Cc1ccc(OCc2ccccc2)c[n+]1[O-]
C=O.Cc1ncccc1O.[OH-]
Cc1nc(CO)ccc1OCc1ccccc1
O=Cc1ccc(OCc2ccccc2)cn1
CC(C)(C)NCC(O)c1ccc(OCc2ccccc2)cn1
CC(Cc1ccc(O)cc1)NCC(O)c1ccc(O)c(CS(C)(=O)=O)n1.CS(=O)(=O)Cc1nc(C=O)ccc1OCc1ccccc1
CNCCNC.O=Cc1ccccc1
CNCCNC.Cc1ccc(C=O)cc1
COc1ccc(CO)cc1
CCO.COc1ccc(CCO)cc1
CC(C)(C)c1ccc(O)c(C(C)(C)C)c1.COC(=O)C#CC(=O)OC
C=CCc1ccc2oc(C(=O)OCC)cc(=O)c2c1O
C=CCc1ccc(OCCC(C)C)c2c(=O)cc(C(=O)OCC)oc12
C=CCc1cc(CC=C)c2oc(C(=O)O)cc(=O)c2c1
CC(C)CCI.CCOC(=O)c1cc(=O)c2c(O)cccc2o1
CC(C)CCI.CCOC(=O)c1cc(=O)c2c(O)cccc2o1
CC(C)(C)c1ccc(O)c(C(C)(C)C)c1.COC(=O)C#CC(=O)OC
CC(C)(C)c1ccc(OC(CC(=O)O)C(=O)O)c(C(C)(C)C)c1.CCO
CCOC(=O)C1CC(=O)c2cc(C(C)(C)C)cc(C(C)(C)C)c2O1
CCOC(=O)C1CC(=O)c2cc(C(C)(C)C)cc(C(C)(C)C)c2O1
CCOC(=O)C1CC(=O)c2cc(C(C)(C)C)cc(C(C)(C)C)c2O1
CCOC(=O)C1CC(=O)c2cc(C(C)(C)C)cc(C(C)(C)C)c2O1
CCCc1cc(CCC)c2oc(C(N)=O)cc(=O)c2c1.O
C=CCc1ccc(OCCC(C)C)c2c(=O)cc(C(=O)[O-])oc12
C=CCc1ccc(OCC2CCCO2)c2c(=O)cc(C(=O)OCC)oc12.N
C1COCCO1.Cc1cc(=O)c2cc(C(C)(C)C)cc(C(C)(C)C)c2o1.O.O=[Se]=O
CCc1cc(CC)c2oc(C(=O)O)cc(=O)c2c1OC
CC(=O)[C@H]1CC[C@H]2[C@@H]3CC[C@H]4C[C@@H]5O[C@@H]5C[C@]4(C)[C@H]3C(=O)C[C@]12C.F
CC(=O)[C@H]1CC[C@H]2[C@@H]3CC[C@H]4C[C@@H]5O[C@@H]5C[C@]4(C)[C@H]3C(=O)C[C@]12C.C[O-]
CC(=O)[C@H]1CC[C@H]2[C@@H]3CC[C@H]4C[C@@H]5O[C@@H]5C[C@]4(C)[C@H]3C(=O)C[C@]12C.[Li]C
Br.CO[C@H]1C[C@@]2(C)[C@@H](CC[C@H]3[C@@H]4CC[C@H](C(C)=O)[C@@]4(C)CC(=O)[C@@H]32)C[C@@H]1O
CC(=O)O.CO[C@H]1C[C@@]2(C)[C@@H](CC[C@H]3[C@@H]4CC[C@H](C(=O)CBr)[C@@]4(C)CC(=O)[C@@H]32)C[C@@H]1O
C1CCOC1.CC(=O)[C@H]1CC[C@H]2[C@@H]3CC[C@H]4C[C@@H]5O[C@@H]5C[C@]4(C)[C@H]3C(=O)C[C@]12C.[O-][Cl+3]([O-])([O-])O
CC(=O)[C@H]1CC[C@H]2[C@@H]3CC[C@H]4C[C@@H]5O[C@@H]5C[C@]4(C)[C@H]3C(=O)C[C@]12C.N#C[S-]
CC(=O)OC(C)=O.CCO[C@H]1C[C@@]2(C)[C@@H](CC[C@H]3[C@@H]4CC[C@H](C(C)=O)[C@@]4(C)CC(=O)[C@@H]32)C[C@@H]1O
CCO[C@H]1C[C@@]2(C)[C@@H](CC[C@H]3[C@@H]4CC[C@H](C(C)=O)[C@@]4(C)CC(=O)[C@@H]32)C[C@@H]1O.O.c1ccncc1
CO[C@H]1C[C@@]2(C)[C@@H](CC[C@H]3[C@@H]4CC[C@H](C(C)=O)[C@@]4(C)CC(=O)[C@@H]32)C[C@@H]1O.O=C(OC(=O)C(F)(F)F)C(F)(F)F
CC(=O)OC(C)=O.CC(=O)[C@H]1CC[C@H]2[C@@H]3CC[C@H]4C[C@H](O)[C@@H](Br)C[C@]4(C)[C@H]3C(=O)C[C@]12C
CC(=O)C1=CC[C@H]2[C@@H]3CC[C@H]4C[C@@H]5O[C@@H]5C[C@]4(C)[C@H]3C(=O)C[C@]12C.Cl
CC(=O)[C@H]1CC[C@H]2[C@@H]3CC[C@H]4C[C@H](O)[C@@H](OCCCCOC(=O)CCl)C[C@]4(C)[C@H]3C(=O)C[C@]12C.[I-]
C1COCCN1.CC(=O)[C@H]1CC[C@H]2[C@@H]3CC[C@H]4C[C@H](O)[C@@H](OCCCCOC(=O)CI)C[C@]4(C)[C@H]3C(=O)C[C@]12C
CC(=O)[C@H]1CC[C@H]2[C@@H]3CC[C@H]4C[C@H](O)[C@@H](OCCCCOC(=O)CCl)C[C@]4(C)[C@H]3C(=O)C[C@]12C
CC(=O)[C@H]1CC[C@H]2[C@@H]3CC[C@H]4C[C@@H]5O[C@@H]5C[C@]4(C)[C@H]3C(=O)C[C@]12C.OCCBr
CC(=O)[C@H]1CC[C@H]2[C@@H]3CC[C@H]4C[C@@H]5O[C@@H]5C[C@]4(C)[C@H]3C(=O)C[C@]12C.OCCCl
C1COCCN1.CC(=O)[C@H]1CC[C@H]2[C@@H]3CC[C@H]4C[C@H](O)[C@@H](OCCCl)C[C@]4(C)[C@H]3C(=O)C[C@]12C
CC(=O)[C@H]1CC[C@H]2[C@@H]3CC[C@H]4C[C@H](O)[C@@H](OCCCl)C[C@]4(C)[C@H]3C(=O)C[C@]12C.OCCO
C1COCCN1.CC1([C@H]2CC[C@H]3[C@@H]4CC[C@H]5C[C@H](O)[C@@H](OCCCl)C[C@]5(C)[C@H]4C(=O)C[C@@]32C)OCCO1
CC(=O)[C@H]1CC[C@H]2[C@@H]3CC[C@H]4C[C@H](O)[C@@H](OCCCCl)C[C@]4(C)[C@H]3C(=O)C[C@]12C.OCCO
C1COCCN1.CC1([C@H]2CC[C@H]3[C@@H]4CC[C@H]5C[C@H](O)[C@@H](OCCCCl)C[C@]5(C)[C@H]4C(=O)C[C@@]32C)OCCO1
CC(=O)[C@H]1CC[C@H]2[C@@H]3CC[C@H]4C[C@@H]5O[C@@H]5C[C@]4(C)[C@H]3C(=O)C[C@]12C.[Li]CCCC
CC(=O)O.CC(=O)[C@H]1CC[C@H]2[C@@H]3CC[C@H]4C[C@@H]5O[C@@H]5C[C@]4(C)[C@H]3C(=O)C[C@]12C
CC(=O)OC(C)=O.CC(=O)[C@H]1CC[C@H]2[C@@H]3CC[C@H]4C[C@H](O)[C@@H](Br)C[C@]4(C)[C@H]3CC[C@]12C
CCO[C@H]1C[C@@]2(C)[C@@H](CC[C@H]3[C@@H]4CC=C(C(C)=O)[C@@]4(C)CC(=O)[C@@H]32)C[C@@H]1O.[Li]C
CC(=O)[C@H]1CC[C@H]2[C@@H]3CC[C@H]4C[C@H](O)[C@@H](OCCC#N)C[C@]4(C)[C@H]3C(=O)C[C@]12C.CCO.O
CC(=O)[C@H]1CC[C@H]2[C@@H]3CC[C@H]4C[C@@H]5O[C@@H]5C[C@]4(C)[C@H]3C(=O)C[C@]12C.O
CC(=O)[C@H]1CC[C@H]2[C@@H]3CC[C@H]4C[C@@H]5O[C@@H]5C[C@]4(C)[C@H]3C(=O)C[C@]12C.[N-]=[N+]=[N-]
CC(=O)[C@H]1CC[C@H]2[C@@H]3CC[C@H]4C[C@@H]5O[C@@H]5C[C@]4(C)[C@H]3C(=O)C[C@]12C.[N-]=[N+]=[N-]
CC(=O)[C@H]1CC[C@H]2[C@@H]3CC[C@H]4C[C@H](O)[C@@H](OS(=O)(=O)c5ccc(C)cc5)C[C@]4(C)[C@H]3C(=O)C[C@]12C.[N-]=[N+]=[N-]
CCNCC.CCO[C@H]1C[C@@]2(C)[C@@H](CC[C@H]3[C@@H]4CC[C@H](C(C)=O)[C@@]4(C)CC(=O)[C@@H]32)C[C@@H]1OC(=O)CI
CC(=O)[C@H]1CC[C@H]2[C@@H]3CC[C@H]4C[C@@H]5O[C@@H]5C[C@]4(C)[C@H]3C(=O)C[C@]12C.CC(O)=S
CC(=O)C1=CC[C@H]2[C@@H]3CC[C@H]4CC=CC[C@]4(C)[C@H]3C(=O)C[C@]12C.O=C(OO)c1cccc(Cl)c1
CC(=O)C1=CC[C@H]2[C@@H]3CC[C@H]4C[C@@H]5O[C@@H]5C[C@]4(C)[C@H]3C(=O)C[C@]12C.O.O=C([O-])O
CC(=O)C1=CC[C@H]2[C@@H]3CC[C@H]4C[C@@H](O)CC[C@]4(C)[C@H]3CC[C@]12C.Cc1ccc(S(=O)(=O)Cl)cc1
CC(=O)C1=CC[C@H]2[C@@H]3CC[C@H]4C[C@@H](OS(=O)(=O)c5ccc(C)cc5)CC[C@]4(C)[C@H]3CC[C@]12C
CC(=O)C1=CC[C@H]2[C@@H]3CC[C@H]4CC=CC[C@]4(C)[C@H]3CC[C@]12C.O=C(OO)c1cccc(Cl)c1
CC(=O)C1=CC[C@H]2[C@@H]3CC[C@H]4C[C@@H]5O[C@@H]5C[C@]4(C)[C@H]3CC[C@]12C.ClC(Cl)Cl
CC(=O)C1=CC[C@H]2[C@@H]3CC[C@H]4C[C@@H]5O[C@@H]5C[C@]4(C)[C@H]3CC[C@]12C.O=C([O-])O
CC(=O)O[C@H]1CC[C@@]2(C)[C@@H](CC[C@H]3[C@@H]4CC=C(C(C)=O)[C@@]4(C)CC(=O)[C@@H]32)C1
CC(=O)C1=CC[C@H]2[C@@H]3CC[C@H]4C[C@@H](OS(=O)(=O)c5ccc(C)cc5)CC[C@]4(C)[C@H]3C(=O)C[C@]12C
CC(=O)C1=CC[C@H]2[C@@H]3CC[C@H]4C[C@@H]5O[C@@H]5C[C@]4(C)[C@H]3C(=O)C[C@]12C.CCO
CC(=O)C1=C(C)C[C@H]2[C@@H]3CC[C@H]4CC=CC[C@]4(C)[C@H]3C(=O)C[C@]12C.O=C(OO)c1cccc(Cl)c1
CC(=O)[C@H]1CC[C@H]2[C@@H]3CC[C@H]4C[C@@H]5O[C@@H]5C[C@]4(C)[C@H]3C(=O)C[C@]12C.CCS
NC[C@H]1O[C@H](O[C@@H]2[C@@H](N)C[C@@H](N)[C@H](O)[C@H]2O[C@@H]2O[C@H](CO)[C@H](O)[C@H]2O)[C@H](N)[C@@H](O)[C@@H]1O
CC1(C)S[C@@H]2[C@H](NC(=O)Cc3ccccc3)C(=O)N2[C@H]1C(=O)[O-]
CCCCCCNC.ClC(Cl)=C(Cl)Cl.O=C(Cl)CCCCCCCC(=O)Cl
O=C(Cl)c1cc(Cl)cc(Cl)c1Cl.O=C1NC(=O)C2C1CCC(Br)C2Br
O=C(Cl)c1ccc(Cl)cc1Cl.O=C1NC(=O)C2C1CCC(Br)C2Br
O=C(Cl)c1c(Cl)cc(Cl)cc1Cl.O=C1NC(=O)C2C1CCC(Br)C2Br
O=C(Cl)c1cc(Cl)c(Cl)c(Cl)c1Cl.O=C1NC(=O)C2C1CCC(Br)C2Br
O=C(Cl)c1c(Cl)c(Cl)c(Cl)c(Cl)c1Cl.O=C1NC(=O)C2C1CCC(Br)C2Br
O=C(Cl)c1cc(Br)ccc1Br.O=C1NC(=O)C2C1CCC(Br)C2Br
O=C(Cl)c1cc(Br)cc(Br)c1Br.O=C1NC(=O)C2C1CCC(Br)C2Br
O=C(Cl)c1ccc(Br)cc1Br.O=C1NC(=O)C2C1CCC(Br)C2Br
O=C(Cl)c1c(Br)cc(Br)cc1Br.O=C1NC(=O)C2C1CCC(Br)C2Br
O=C(Cl)c1cc(Br)c(Br)c(Br)c1Br.O=C1NC(=O)C2C1CCC(Br)C2Br
O=C(Cl)c1c(Br)c(Br)c(Br)c(Br)c1Br.O=C1NC(=O)C2C1CCC(Br)C2Br
CC(C)(C)c1cc(C=O)cc(C(C)(C)C)c1O.CCOC(=O)CC(=O)O
CC(C)(C)c1cc(C=O)cc(C(C)(C)C)c1O.N#CCC(=O)O
CC(C)(C)c1cc(C=O)cc(C(C)(C)C)c1O.NC(=O)CC(=O)O
CCCC(C)(C)c1cc(C=O)cc(C(C)(C)CCC)c1O.CCOC(=O)CC(=O)O
CCCC(C)(C)c1cc(C=O)cc(C(C)(C)CCC)c1O.N#CCC(=O)O
C/C=C/C(=O)Cl.Oc1ccc(Nc2ccccc2)cc1
O=C1C=CC(=O)O1.Oc1ccc(Nc2ccccc2)cc1
CCCN(CCC)C(=S)OCC.CCOS(=O)(=O)OCC
NO.O=C1CCC2(CC1)Cc1ccccc1C2
COC(=O)C1CCC(=O)CC1.Cc1ccc(S(=O)(=O)O)cc1.c1ccccc1
OCC1(Cc2ccccc2)CCC2(CC1)OCCO2.[C-]#N
ClCCl.O=C(O)c1cnccc1O
C1CCC(NC2CCCCC2)CC1.CC(C)(C)OC(=O)CC[C@H](N)C(=O)OC(C)(C)C.CCN1CCOCC1.On1nnc2ccccc21
CN1C2=C(CSC2)C(=O)Nc2ccccc21
CN1C2=C(CSC2)C(=O)Nc2ccccc21
CN(C)CCCl.CN1c2ccccc2NC(=O)c2cscc21
CN(C)CCCCl.CN1c2ccccc2NC(=O)c2cscc21
CCN(CC)CCCl.CN1c2ccccc2NC(=O)c2cscc21
CN1c2ccccc2NC(=O)c2cscc21.ClCCN1CCCC1
CN1c2ccccc2NC(=O)c2cscc21.ClCCN1CCCCC1
CN1c2ccccc2NC(=O)c2cscc21.ClCCN1CCOCC1
BrCc1ccccc1.CN1c2ccccc2NC(=O)c2cscc21
CCN1C2=C(CSC2)C(=O)Nc2ccccc21
CCN1c2ccccc2NC(=O)c2cscc21.CN(C)CCCl
Cc1cc2c(cc1C)N(C)C1=C(CSC1)C(=O)N2
CN(C)CCCl.Cc1cc2c(cc1C)N(C)c1cscc1C(=O)N2
CNc1cc(Cl)c(Cl)cc1N.COC(=O)C1CSCC1=O
CN1C2=C(CSC2)C(=O)Nc2cc(Cl)c(Cl)cc21
CN(C)C=O.O=C1Nc2ccccc2Nc2cscc21
CN(C)CCCl.CN1C(=O)c2cscc2Nc2ccccc21
BrCc1ccccc1.CN1C(=O)c2cscc2Nc2ccccc21
CNc1ncccc1N.COC(=O)C1CSCC1=O
CN(C)CCCl.CN1c2cscc2C(=O)Nc2cccnc21
CN(C)CCCCl.CN1c2cscc2C(=O)Nc2cccnc21
N[C@@H](Cc1c[nH]cn1)C(=O)O.O=C(O)CNc1ccc(O)cc1
CC1=NC(C)(C)CO1.O=Cc1ccc(Cl)cc1
CC1=NC(C)(C)CO1.O=Cc1cccc(Cl)c1
CCC1=NC(CC)(CC)CO1.COc1cc(C=O)cc(OC)c1
CC1=NC(C)(C)CO1.O=Cc1ccccc1
CC1=NC(C)(C)CO1.O=Cc1ccco1
COCC1=NC(C)(C)CO1.O=Cc1ccccc1
CC(=O)[C@H]1CC[C@H]2[C@@H]3CC[C@H]4C[C@H](O)CC[C@]4(C)[C@H]3C(=O)C[C@]12C.O=C(Cl)C(Cl)(Cl)Cl
CC(=O)[C@H]1CC[C@H]2[C@@H]3CC[C@H]4C[C@H](O)CC[C@]4(C)[C@H]3C(=O)C[C@]12C.O=C(OC(=O)C(F)(F)F)C(F)(F)F
CC(=O)[C@H]1CC[C@H]2[C@@H]3CC[C@H]4C[C@H](O)CC[C@]4(C)C3=CC[C@]12C.O=C1CCC(=O)N1Br
CC(=O)OC(C)=O.CC(=O)[C@H]1CC[C@H]2[C@@H]3CC[C@H]4C[C@H](O)CC[C@]4(C)C3=CC[C@]12C
CC(=O)O[C@@H]1CC[C@]2(C)C3=CC[C@]4(C)[C@@H](C(C)=O)CC[C@H]4[C@@H]3CC[C@H]2C1.O=C1CCC(=O)N1Br
CC(=O)O[C@@H]1CC[C@@]2(C)[C@@H](CC[C@H]3[C@@H]4CC[C@H](C(C)=O)[C@@]4(C)C[C@@H]4O[C@@]432)C1.Cl
CC(=O)O[C@@H]1CC[C@]2(C)C3=C(CC[C@H]2C1)[C@@H]1CC[C@H](C(C)=O)[C@@]1(C)CC3=O
Br.CC(=O)[C@H]1CC[C@H]2[C@@H]3CC[C@H]4C[C@@H]5O[C@@H]5C[C@]4(C)[C@H]3C(=O)C[C@]12C
CC(=O)[C@H]1CC[C@H]2[C@@H]3CC[C@H]4C[C@H](O)[C@@H](Br)C[C@]4(C)[C@H]3C(=O)C[C@]12C
CC(=O)O[C@@H]1C=C[C@@]2(C)[C@@H](CC[C@H]3[C@@H]4CC[C@H](C(C)=O)[C@@]4(C)CC(=O)[C@@H]32)C1
CC(=O)O[C@@H]1C=C[C@@]2(C)[C@@H](CC[C@H]3[C@@H]4CC[C@H](C(C)=O)[C@@]4(C)CC(=O)[C@@H]32)C1
Br.CC(=O)[C@H]1CC[C@H]2[C@@H]3CC[C@H]4C[C@@H]5O[C@@H]5C[C@]4(C)[C@H]3CC[C@]12C
CC(=O)O[C@@H]1C=C[C@@]2(C)[C@@H](CC[C@@H]3[C@@H]2CC[C@]2(C)[C@@H](C(C)=O)CC[C@@H]32)C1
CC(=O)C1=CC[C@H]2[C@@H]3CC[C@H]4C[C@@H](O)CC[C@]4(C)[C@H]3C(=O)C[C@]12C.Cc1ccc(S(=O)(=O)Cl)cc1
CC1([C@H]2CC[C@H]3[C@@H]4CC[C@H]5CC(=O)C(=CO)C[C@]5(C)[C@H]4C(=O)C[C@@]32C)OCCO1
CC1([C@H]2CC[C@H]3[C@@H]4CC[C@H]5CC(=O)C(=CO)C[C@]5(C)[C@H]4C(=O)C[C@@]32C)OCCO1
C[C@@H]1C[C@@]2(C)[C@@H](CC[C@H]3[C@@H]4CC[C@H](C5(C)OCCO5)[C@@]4(C)CC(=O)[C@@H]32)C[C@@H]1O
CC1([C@H]2CC[C@H]3[C@@H]4CC[C@H]5C[C@H](O)CC[C@]5(C)[C@H]4C(=O)C[C@@]32C)OCCO1
COC(=O)[C@H]1CC[C@H]2[C@@H]3CC[C@H]4CC=CC[C@]4(C)[C@H]3CC[C@]12C.O=C(OO)c1cccc(Cl)c1
OC(Cc1cccnc1)c1ccccc1
CCOCC.COC(=O)c1ccc(OC)cc1.Cc1cccnc1
CN1C(=O)C=CC1=O.COc1ccc(C=CC2=CCCN(C)C2)cc1
COc1ccc(C2C=C3CN(C)CCC3C3C(=O)N(C)C(=O)C23)cc1
CC(C)[N-]C(C)C.O=C(CSc1ccc(Cl)cc1)NC1C(=O)N2C(C(=O)OC(c3ccccc3)c3ccccc3)=C(O)CS[C@H]12
CCOC(=O)COc1ccccc1.COP(C)(=O)OC
CN(C)C=O.Clc1ccc2[nH]ccc2c1
CC[N+](=O)[O-].O=Cc1c[nH]c2ccc(Cl)cc12
CC(=Cc1c[nH]c2ccc(Cl)cc12)[N+](=O)[O-].CC(=O)O
CC(=O)Cc1c[nH]c2ccc(Cl)cc12.Cc1ccc(S(=O)(=O)O)cc1.OCCO
CC(Cc1c[nH]c2ccc(Cl)cc12)C1OCCO1.Fc1ccc(I)cc1
CC(Cc1cn(-c2ccc(F)cc2)c2ccc(Cl)cc12)C1OCCO1.CCO
CC(=O)Cc1cn(-c2ccccc2Cl)c2ccccc12.NO
CC(Cc1cn(-c2ccccc2Cl)c2ccccc12)=NO
CC(C)(N)C(C)(C)N(O)O.[O-][I+3]([O-])([O-])[O-]
O=c1[nH]c2ccccc2c(=O)o1.OCCN1CCN(c2cccc(Cl)c2)CC1
COC(=O)c1ccccc1N.OCCN1CCN(c2cccc(Cl)c2)CC1
O=C(OCCN1CCN(c2cccc(Cl)c2)CC1)c1ccccc1[N+](=O)[O-]
O=C1C[C@H]2SC=CCN12.O=C1C[C@H]2SCC=CN12
O=CC1=CS[C@@H]2C(NC(=O)Cc3cccs3)C(=O)N2C1C(=O)OC(c1ccccc1)c1ccccc1.OCCO
O=C(Cc1cccs1)NC1C(=O)N2C(C(=O)OC(c3ccccc3)c3ccccc3)C(C(=O)OCCBr)=CS[C@H]12
O=c1ccc2c(O)cccc2[nH]1.O=c1ccc2cccc(O)c2[nH]1
ClCC1CO1.O=c1ccc2c(O)cccc2[nH]1
CC(=O)O.NNc1ccc2ccccc2n1
NNc1ccc2ccccc2n1
NNc1ccc2ccccc2n1.O=C=Nc1ccccc1
CCOC(=O)C(=O)OCC.NNc1ccc2ccccc2n1
C1COCCO1.Clc1cc(Cl)c2ccccc2n1.NN
O=C(NNc1ccc2ccccc2n1)C(F)(F)F
Oc1nnc2ccc3ccccc3n12
CCOCCC(=O)O.NNc1ccc2ccccc2n1
CC1=NC(C)(C)NC(C)(C)C1.CO
CC(C)=O.CC1=NC(C)(C)NC(C)(C)C1
CCCCN.CCOC(=O)c1c(C)nc(Cl)c([N+](=O)[O-])c1Cl
CCCCNc1c(C(=O)OCC)c(C)nc(Cl)c1[N+](=O)[O-].[S-2]
CCCCNc1c(C(=O)OCC)c(C)nc(S)c1[N+](=O)[O-]
CCOC(=O)c1c(C)nc(Cl)c([N+](=O)[O-])c1NCCCN(C)C.[S-2]
CC(=O)O.CCCCNc1c(C(=O)OCC)c(C)nc(S)c1[N+](=O)[O-]
CCOC(=O)c1c(C)nc(S)c(N)c1NC(C)CC.O=CO
CI.CN=C=S.N#CCC#N
CSC(=C[N+](=O)[O-])SC.NCCSCc1ccccn1
CCOC(=CC#N)NC.Cc1nc[nH]c1CSCCN
CSC(=C[N+](=O)[O-])NCCCCc1c[nH]cn1.NCCCCc1c[nH]cn1
CSC(=C[N+](=O)[O-])NCCSCCc1c[nH]cn1.NCCSCCc1c[nH]cn1
CN.CSC(=C[N+](=O)[O-])SC.NCCSCc1[nH]cnc1Br
CSC(=C[N+](=O)[O-])SC.NCCSCc1ncccc1O
CSC(=C[N+](=O)[O-])NCCSCc1[nH]cnc1C.NCCSCc1nccs1
CC(=O)Cl.N=C1N[SH](=O)(c2ccccc2)c2ccccc21
CCC(=O)Cl.N=C1N[SH](=O)(c2ccccc2)c2ccccc21
C[SH]1(=O)NC(=N)c2ccccc21.O=C(Cl)c1ccccc1O
N=C1N[SH](=O)(c2ccccc2)c2ccccc21.O=C(Cl)COc1ccc(Cl)cc1
N=C1N[SH](=O)(c2ccccc2)c2ccccc21.O=C(Cl)Cc1ccccc1
CC(=O)Oc1ccccc1C(=O)O.N=C1N[SH](=O)(c2ccccc2)c2ccccc21
CC(=O)c1ccc(C(F)(F)F)cc1
O=C(O)C(Oc1cccc(C(F)(F)F)c1)c1ccc(Cl)cc1.O=S(Cl)Cl
O=C(NCC(Cl)Cl)C(Oc1cccc(C(F)(F)F)c1)c1ccc(Cl)cc1
NC(=O)C(Oc1cccc(C(F)(F)F)c1)c1ccc(Cl)cc1
N#CC(Oc1cccc(C(F)(F)F)c1)c1ccc(Cl)cc1.[N-]=[N+]=[N-]
CCCCOc1cc(C(=O)OCC)nn1Cc1ccc(Cl)cc1.N
C=C(C)C(=O)O.C=CC(=O)O.CC(C)(C)c1cc(O)cc(C(C)(C)C)c1O.CC(C)CC(C)c1cc(O)ccc1O
C=CC(=O)O.CC(C)(C)c1cc(O)cc(C(C)(C)C)c1O
C=C(C)C(=O)O.CC(C)(C)c1cc(O)cc(C(C)(C)C)c1O
CC(C)(C)c1cc(O)cc(C(C)(C)C)c1O.O=C1C=CC(=O)O1
C/C=C/C(=O)Cl.CC(C)(C)c1cc(O)cc(C(C)(C)C)c1O
CC(C)(C)c1cc(O)cc(C(C)(C)C)c1O.O=C(Cl)C=Cc1ccccc1
C=C(C)C(=O)Cl.CC(C)(C)c1cc(O)cc(C(C)(C)C)c1O
O=C1CC(c2ccccc2)Sc2ccccc2N1
CCCCCCCCCC(=O)OC.COP(C)(=O)OC
CCCCC(C)(C)C(=O)OC.COP(C)(=O)OC
C=CCNCC(=C)Cl.Cc1cc(C)cc(C(=O)Cl)c1
Cc1cc(C)cc(C(=O)Cl)c1.NCC1CCCO1
O=C(Br)CBr.OC1CCOC1
CCOC1=CC2=C(C=O)C[C@H]3[C@@H]4CCC[C@@]4(C)CC[C@@H]3[C@@]2(C)CC1
O=C=S.O=[N+]([O-])C1CCCCC1
BrBr.N#CCc1ccc(Cl)cc1
N#CC(Br)c1ccc(Cl)cc1.Oc1cccc(C(F)(F)F)c1
CC(=O)NCCOC(=O)C(=Nc1ccc(Cl)cc1)Oc1cccc(C(F)(F)F)c1.N#CC(Oc1cccc(C(F)(F)F)c1)c1ccc(Cl)cc1
O=C(O)c1cc(S(=O)(=O)Cl)c(Cl)cc1Cl
CI.O=C(O)c1cc(S(=O)O)c(Cl)cc1Cl
CS(=O)(=O)c1cc(C(=O)O)c(Cl)cc1Cl.NCc1ccco1
CCCCN.CS(=O)(=O)c1cc(C(=O)O)c(Cl)cc1Cl
CS(=O)(=O)c1cc(C(=O)O)c(Cl)cc1Cl.N
BrCc1ccccc1.CS(=O)(=O)c1cc(C(=O)O)c(N)cc1Cl
Cc1cc(N)c(C(=O)O)cc1S(=O)(=O)Cl.O=C(O)c1cc(S(=O)(=O)Cl)c(Cl)cc1Cl
O=C(O)C1=C(Cl)CC(Cl)(S(=O)(=O)Cl)C=C1.O=S([O-])[O-]
CCN(CC)CC.COCCOCCOC.CS(=O)(=O)c1cc(C(=O)O)c(Cl)cc1Cl
CCO.COS(=O)(=O)OC.O=C(O)c1cc(S)c(Cl)cc1Cl
Cc1cc(C(=S)Cl)c(Cl)cc1Cl.ClC(Cl)Cl
CS(=O)(=O)c1cc(C(=O)O)c(NCc2ccco2)cc1Cl.Cc1cc[n+](C(C)(C)C)o1.[O-][Cl+3]([O-])([O-])[O-]
C/C(=C/C(=O)NC(C)(C)C)OC(=O)c1cc(S(C)(=O)=O)c(Cl)cc1NCc1ccco1.NCCN1CCOCC1
CS(=O)(=O)c1cc(C(=O)O)cc(N)c1Cl.O=Cc1ccco1
O=C(O)c1ccc(Cl)c(S(=O)(=O)Cl)c1.O=[N+]([O-])O
CCO.COS(=O)(=O)OC.Cl.Nc1cc(C(=O)O)cc(S)c1Cl.[OH-]
CS(=O)(=O)c1cc(C(=O)O)c(N)cc1Cl.CS(=O)c1cc(C(=O)O)cc(N)c1Cl
C/C(=C/C(=O)NC(C)(C)C)OC(=O)c1cc(NCc2ccco2)c(Cl)c(S(C)=O)c1.C/C=C/C(N)=O.CCNNCC
CC(=O)OC(C)=O.N#Cc1cc(I)cc(S(N)(=O)=O)c1
CC(=O)NS(=O)(=O)c1cc(Br)c(N)c(Br)c1.O=P(Cl)(Cl)Cl
CC(Cl)=NS(=O)(=O)c1cc(Br)c(N)c(Br)c1.CCNCC
CCCCCCOc1ccc(C(=O)Cl)cc1.CCOCC.O=C(O)c1ccc(O)cc1.c1ccncc1
CNC(=O)c1c(I)c(NC(=O)COC)c(I)c(C(=O)O)c1I.O=S(Cl)Cl
CCO.CNC(=O)c1c(I)c(NC(=O)COC)c(I)c(C(=O)Cl)c1I
CC(=O)Oc1ccccc1C(=O)Cl.CC(=O)[O-].Nc1cc(N)cc(C(=O)O)c1
CC(=O)Oc1ccccc1C(=O)Cl.CC(=O)[O-].Nc1ccc(C(=O)O)cc1N
CC(=O)Oc1ccccc1C(=O)Cl.CCN(CC)CC.COC(=O)c1cc(N)ccc1N
CC(=O)Oc1ccccc1C(=O)Cl.CCN(CC)CC.COC(=O)c1ccc(N)cc1N
COC(=O)c1ccc(NC(=O)c2ccccc2OC)cc1NC(=O)c1ccccc1OC
CC(=O)Oc1ccccc1C(=O)Nc1cc(NC(=O)c2ccccc2OC(C)=O)cc(C(N)=O)c1
COC(=O)c1ccc(N)cc1N.O=C(O)c1ccccc1O
COC(=O)c1cc(N)ccc1N.O=C(O)c1ccccc1O
CCOc1ccccc1C(=O)Cl.Nc1ccc(C(=O)O)c(N)c1
COc1ccccc1C(=O)Cl.NC(=O)c1cc(N)cc(N)c1
CC(=O)Oc1ccccc1C(=O)Cl.COC(=O)c1ccc(N)cc1NC(=O)c1ccccc1OC(C)=O
CC(=O)Oc1ccccc1C(=O)Cl.CC(=O)Oc1ccccc1C(=O)Nc1cc(N)ccc1C(=O)O
CC(=O)Oc1ccccc1C(=O)Nc1cc(N)ccc1C(=O)O.COc1ccccc1C(=O)Cl
COc1ccccc1C(=O)Cl.COc1ccccc1C(=O)Nc1cc(N)ccc1C(=O)O
CCCCOc1ccccc1C(=O)Cl.CCCCOc1ccccc1C(=O)Nc1cc(N)ccc1C(=O)OCC
CCCCOC(=O)c1ccc(N)cc1NC(=O)c1ccccc1OC(C)=O
CC(=O)Oc1ccccc1C(=O)Nc1ccc(C(=O)O)c(N)c1.COc1ccccc1C(=O)Cl
CCOc1ccccc1C(=O)Cl.CCOc1ccccc1C(=O)Nc1ccc(C(=O)OC)c(N)c1
CCOC(=O)C1C=Nc2ccccc2O1.[BH3-]C#N
CN.COC(=O)c1cc(C(=O)NCC(=O)O)cc([N+](=O)[O-])c1
CNC(=O)CNC(=O)c1cc(C(=O)OC)cc([N+](=O)[O-])c1
COC(=O)c1cc(C(=O)Cl)cc([N+](=O)[O-])c1.NCC(=O)O
CC(=O)N(C)C.CNC(=O)C(CO)NC(=O)c1c(I)c(N)c(I)c(C(=O)O)c1I
CC(=O)Cl.CNC(=O)C(CO)NC(=O)c1c(I)c(N)c(I)c(C(=O)O)c1I.O
CC(=O)Cl.CC(=O)N(C)C.CNC(=O)C(CO)NC(=O)c1c(I)c(N)c(I)c(C(=O)O)c1I
CNC(=O)CNC(=O)c1c(I)c(N)c(I)c(C(=O)O)c1I.COCC(=O)O
CCCCC(=O)Cl.CNC(=O)CNCc1c(I)c(N)c(I)c(C(=O)O)c1I.O
CC(=O)N(C)C.CNC(=O)c1c(I)c(N)c(I)c(C(=O)NCCC(=O)O)c1I
CC(=O)Cl.CC(=O)N(C)C.CNC(=O)[C@H](Cc1ccccc1)NC(=O)c1c(I)c(N)c(I)c(C(=O)O)c1I
CNC(=O)[C@H](Cc1ccccc1)NC(=O)c1c(I)c(N)c(I)c(C(=O)O)c1I.COCC(=O)Cl
CCC(Oc1cc(Cl)cc(Cl)c1)C(=O)O.O=C(Cl)Cl
CCCCCC#CCC#CCC#CCCCCCCCl
CCC(CC)(C(=O)[O-])C(=O)[O-].CCCCC/C=C\C/C=C\C/C=C\CCCCCCCl
BrP(Br)Br.CCCCCC(C)=CCC#CCO
C#CCCCCCCCl.CCCCCC(C)=CCC#CCBr
CCCCCC(C)=CCC#CCC#CCCCCCCCl
CCCCCC(C)=CCC=CCC=CCCCCCC(C)C(=O)O
BrP(Br)Br.CCCCCC(C)=CCCO
CCCCCC(C)=CCC=C(C)CC#CCCCCCCCl
CCCCCC#CCBr.[C-]#N
CCCCCC#CCC(=O)OC
CCCCCC=CCC(=O)O.O=S(Cl)Cl
C1CCOC1.CCCCCC=CCC(C)=O.NCCN.c1ccccc1
C#CC(C)(O)CCCCCCCC
CCO.O=[N+]([O-])c1ccccc1
CO.O=[N+]([O-])c1ccccc1
Cc1ccc(N)cc1O.Nc1ccc(O)cc1
Cc1ccc(N)c(C)c1O.Nc1ccc(O)cc1
CCN=C=O.NC1CCCc2ccccc21
CON.O=C=NC1CCCc2ccccc21
CNC1CCCc2ccccc21.N#C[O-]
NCCO.O=C=NC1CCCc2ccccc21
CCN(CC)C(=O)NC1CCCc2ccccc21
O=C(NCCCl)NC1CCCc2ccccc21
C=O.NC(=O)NC1CCCc2ccccc21.O=C=O
CON.S=C=NC1CCCc2ccccc21
CSc1ccccc1.ClCCCl
CCC1(c2ccc(C(O)C(C)(C)C)cc2)OCCO1
C1=CCCCC1.CC(=O)O
C1=CC2CCC1C2.C=CC(=C)C
O=C(O)CCc1ccccc1Cc1ccc(Cl)cc1
O=C(O)CCc1ccccc1C(=O)c1ccccc1
CCOC(=O)c1cccc2c1CCCC2=O
O=C(O)c1cccc2c1CCC2O.O=S(Cl)Cl
CN(C)C=O.O=C(O)c1cccc2c1CCC2Cl
COC(=O)c1cccc2c1CCC2Cl.[C-]#N
CCOC(=O)c1cccc2c1CCCC2Cl.[C-]#N
CCOC(=O)c1cccc2c1CCCC2C#N
Cc1ccc(C(=O)c2cccc3c2CCC3C#N)cc1.O
CCOC(=O)c1cccc2c1CCCC2C#N.O
N#CC1CCc2c(Cc3ccc(Cl)cc3)cccc21.O.O=S(=O)(O)O
C1CSCSC1.O=C1CCc2c1cccc2C(=O)c1ccccc1
O=C(O)c1cccc2c1CCC2=O.[Cl-]
N#CC1CCc2c(C(=O)O)cccc21.O=S(Cl)Cl
N#CC1CCc2c(C(=O)O)cccc21.O=S(Cl)Cl
CCOC(=O)C1CCc2ccccc21.O=C(Cl)c1ccccc1
C1COCCO1.COc1ccc(Cc2cccc3c2CCC3C#N)cc1
Cc1ccc(Cc2cccc3c2CCCC3C(=O)O)cc1.O=[Mn](=O)(=O)[O-]
CCOCC.O=C(O)C1CCCc2c(Cc3ccc(Cl)cc3)cccc21
CC(=O)O.NC(=O)C1CCCc2c(Cc3ccccc3)cccc21
CC(C)=O.NC(=O)C1CCc2ccc(Cc3ccccc3)cc21
CC(=O)O.CCOC(=O)C1CCc2c(Cc3ccccc3)cccc21
C=[N+]=[N-].O=C(c1ccccc1)c1cccc2c1CCC2C(=O)O
CCO.O=C(c1ccccc1)c1cccc2c1CCC2C(=O)O
CC(=O)[O-].CCO.O=C1CCC=CCCC1O
CCO.NCCCl.NCCSC(=NO)c1ccccc1.ONC(=S)c1ccccc1
Nc1ncnc2c1ncn2Cc1c(Cl)cccc1Cl.OO
ClCc1ccccc1.O=C(O)c1cc(O)cc(Cl)c1
ClCc1ccccc1.O=C(O)c1cc(O)cc(C(F)(F)F)c1
COc1ccc(O)c(C(=O)O)c1.ClCc1ccccc1
CC(=O)CCl.O=C(O)c1cc(Cl)ccc1O
O=C(CBr)c1ccccc1.O=C(O)c1cc(O)cc(C(F)(F)F)c1
O=C(O)c1cc(C(F)(F)F)ccc1SCCO
CI.O=C(O)c1cc(S)cc(C(F)(F)F)c1
CI.O=C(O)c1cc(S)cc(Cl)c1
O=C(CCl)c1ccccc1.O=C(O)c1cc(S)cc(C(F)(F)F)c1
O=C(CCl)c1ccccc1.O=C(O)c1cc(Cl)ccc1S
CC(=O)O.O=C(O)c1cc(SCC(=O)c2ccccc2)cc(C(F)(F)F)c1
CI.O=C(O)c1cc(O)cc(C(F)(F)F)c1
COc1c(C(=O)O)cccc1C(F)(F)F.COc1ccc(C(=O)O)cc1C(F)(F)F
CCCCOB(OCCCC)OCCCC.c1ccc2c(c1)sc1ccccc12
BrBr.c1ccc2c(c1)sc1ccccc12
Brc1ccc2sc3ccccc3c2c1.CCCCOB(OCCCC)OCCCC
Cc1ccc(S(=O)(=O)Cl)cc1.OC[C@@H]1CC[C@H](CO)O1
C1CC2CNCC1O2.O=C(Cl)Cc1ccccc1
C1CC2CNCC1O2.CCCCCCC(=O)Cl
C1CC2CNCC1O2.CC(=O)Oc1ccccc1C(=O)Cl
C1CC2CNCC1O2.O=C1OC(=O)c2ccccc21
C1CC2CNCC1O2.O=C(Cl)C12CC3CC(CC(C3)C1)C2
Cc1ccc(S(=O)(=O)OCC2CCC(COS(=O)(=O)c3ccc(C)cc3)O2)cc1.Nc1ccccc1
Cc1ccc(S(=O)(=O)OCC2CCC(COS(=O)(=O)c3ccc(C)cc3)O2)cc1.NCCc1ccc(Cl)cc1
O=C(O)c1ccccc1O.[Cl-].[Cl-]
NC1CCCc2ccccc21.O=C(Cl)Cl
O=C(O)CC[C@H](NC(=O)c1ccccc1)C(=O)O.c1ccccc1
CCC(C=O)CC.OCC=CCO
c1ccc(OCC2CO2)cc1
CC(=O)c1c(O)cccc1OCC(O)COc1ccccc1.CCO.CC[O-]
CCO.O.O=C(O)c1cc(=O)c2c(OCC(O)COc3ccccc3)cccc2o1.c1ccccc1
CC(=O)c1c(O)cccc1OCC(O)COc1ccc(Br)cc1.CCOC(=O)C(=O)OCC
CC(=O)c1c(O)cccc1OCC(O)COc1ccc(Cl)cc1.CCOC(=O)C(=O)OCC
CCOC(=O)c1cc(=O)c2c(OCC(O)COc3ccc(Cl)cc3)cccc2o1
CCOC(=O)C(=O)OCC.COc1ccc(OCC(O)COc2cccc(O)c2C(C)=O)cc1
CCO.COc1ccc(OCC(O)COc2cccc3oc(C(=O)O)cc(=O)c23)cc1
CC(=O)c1c(O)cccc1O.Cc1ccccc1OCC1CO1
CC(=O)c1c(O)cccc1OCC(O)COc1ccccc1C.CCO.CC[O-]
CCO.Cc1ccccc1OCC(O)COc1cccc2oc(C(=O)O)cc(=O)c12
CC(=O)c1c(O)cccc1O.CC(C)(C)c1ccc(C(OC(c2ccc(C(C)(C)C)cc2)C2CO2)C2CO2)cc1.CCOCCO.C[N+](C)(C)Cc1ccccc1
CC(=O)c1c(O)cccc1OCC(O)COc1ccc(C(C)(C)C)cc1.CCO.CC[O-]
CC(C)(C)c1ccc(OCC(O)COc2cccc3oc(C(=O)O)cc(=O)c23)cc1.c1ccccc1
CC(=O)c1c(O)cccc1O.CCOCCO.C[N+](C)(C)Cc1ccccc1.Cc1cccc(C)c1C(OC(c1c(C)cccc1C)C1CO1)C1CO1
CC(=O)c1c(O)cccc1O.Cc1cccc(OCC2CO2)c1
CCO.CC[O-].CCc1ccc(OCC(O)COc2cccc(O)c2C(C)=O)cc1
CC(=O)c1c(O)cccc1O.C[N+](C)(C)Cc1ccccc1.N#Cc1ccc(C(OC(c2ccc(C#N)cc2)C2CO2)C2CO2)cc1
CC(=O)c1c(O)cccc1OCC(O)COc1ccc(C#N)cc1.CCO.CC[O-]
CC(=O)c1ccc(OCC(O)COc2ccccc2)cc1O.CCOC(=O)C(=O)OCC.CC[O-]
CC(=O)c1c(O)cccc1O.CCOCCO.C[N+](C)(C)Cc1ccccc1.Cc1ccc(C)c(C(OC(c2cc(C)ccc2C)C2CO2)C2CO2)c1
CC(=O)c1c(O)cccc1OCC(O)COc1cc(C)ccc1C.CCOCC.CC[O-]
CC(=O)c1ccc(O)cc1O.C[N+](C)(C)Cc1ccccc1.N#Cc1ccc(C(OC(c2ccc(C#N)cc2)C2CO2)C2CO2)cc1
CC(=O)c1ccc(OCC(O)COc2ccc(C#N)cc2)cc1O.CC[O-].O=C([O-])C(=O)[O-]
CC(=O)c1cc(O)ccc1O.C[N+](C)(C)Cc1ccccc1.N#Cc1ccc(C(OC(c2ccc(C#N)cc2)C2CO2)C2CO2)cc1
CC(=O)c1cc(OCC(O)COc2ccc(C#N)cc2)ccc1O.CCOCC.CC[O-]
CC(=O)c1c(O)cccc1OCC(O)COc1cccc(C(F)(F)F)c1.CCO.CC[O-]
CC(=O)O.CC(=O)c1c(O)cccc1OCC(O)COc1ccc(Cl)cc1Cl.CC[O-]
CC(=O)c1c(O)cccc1OCC(O)COc1ccc(F)cc1.CCOC(=O)C(=O)OCC.CC[O-]
CC(=O)c1c(O)cccc1O.COc1cc(C(OC(c2ccc(C#N)c(OC)c2)C2CO2)C2CO2)ccc1C#N.[OH-]
COC(=O)[C@@H](N)CO.O=C1CC[C@@H](C(=O)N[C@@H](Cc2c[nH]cn2)C(=O)N[C@@H](Cc2c[nH]c3ccccc23)C(=O)O)N1
COC(=O)[C@H](CO)NC(=O)[C@H](Cc1c[nH]c2ccccc12)NC(=O)[C@H](Cc1c[nH]cn1)NC(=O)[C@@H]1CCC(=O)N1
N[C@@H](Cc1ccc(OCc2ccccc2)cc1)C(=O)OCc1ccccc1.O=C1CC[C@@H](C(=O)N[C@@H](Cc2c[nH]cn2)C(=O)N[C@@H](Cc2c[nH]c3ccccc23)C(=O)N[C@@H](CO)C(=O)O)N1
CC(C)C[C@H](NC(=O)CNC(=O)[C@H](Cc1ccc(O)cc1)NC(=O)[C@H](CO)NC(=O)[C@H](Cc1c[nH]c2ccccc12)NC(=O)[C@H](Cc1c[nH]cn1)NC(=O)[C@@H]1CCC(=O)N1)C(=O)N[C@@H](CCCN(C(=N)NC(=O)OC12CC3CC(CC(C3)C1)C2)C(=O)OC12CC3CC(CC(C3)C1)C2)C(=O)N1CCC[C@H]1C(=O)NCC(N)=O
CC(C)(C)OC(=O)N[C@@H](Cc1ccc(OCc2ccccc2)cc1)C(=O)O.NCC(=O)OCc1ccccc1
CC(C)C[C@H](NC(=O)OCc1ccccc1)C(=O)ON1C(=O)CCC1=O
CC(C)(C)OC[C@H](NC(=O)[C@H](CCC(=O)OC(C)(C)C)NC(=O)OCc1ccccc1)C(=O)OC(C)(C)C
CC(C)(C)OC[C@H](NC(=O)[C@H](CCC(=O)OC(C)(C)C)NC(=O)[C@H](CC(=O)OC(C)(C)C)NC(=O)[C@H](CCC(=O)OC(C)(C)C)NC(=O)OCc1ccccc1)C(=O)OC(C)(C)C
CC(C)(C)OC[C@H](NC(=O)[C@H](CCC(=O)OC(C)(C)C)NC(=O)[C@H](CC(=O)OC(C)(C)C)NC(=O)[C@@H](N)CCC(=O)OC(C)(C)C)C(=O)OC(C)(C)C.CCOC(C)=O
C[C@H](NC(=O)OCc1ccccc1)C(=O)N[C@@H](CCC(=O)OC(C)(C)C)C(=O)N[C@@H](CC(=O)OC(C)(C)C)C(=O)N[C@@H](CCC(=O)OC(C)(C)C)C(=O)N[C@@H](COC(C)(C)C)C(=O)OC(C)(C)C
CC(C)(C)OC(=O)CNC(=O)[C@H](CC(N)=O)NC(=O)OCc1ccccc1
C[C@H](NC(=O)CNC(=O)[C@H](CC(N)=O)NC(=O)OCc1ccccc1)C(=O)N[C@@H](CCC(=O)OC(C)(C)C)C(=O)N[C@@H](CC(=O)OC(C)(C)C)C(=O)N[C@@H](CCC(=O)OC(C)(C)C)C(=O)N[C@@H](COC(C)(C)C)C(=O)OC(C)(C)C
C[C@H](NC(=O)[C@H](CO)NC(=O)[C@H](CCC(=O)OC(C)(C)C)NC(=O)[C@H](CC(=O)OC(C)(C)C)NC(=O)OCc1ccccc1)C(=O)OC(C)(C)C
C[C@H](NC(=O)[C@H](CO)NC(=O)[C@H](CCC(=O)OC(C)(C)C)NC(=O)[C@H](CC(=O)OC(C)(C)C)NC(=O)[C@H](CCC(=O)OC(C)(C)C)NC(=O)OCc1ccccc1)C(=O)OC(C)(C)C
C[C@H](N)C(=O)N[C@@H](CCC(=O)OC(C)(C)C)C(=O)N[C@@H](CC(=O)OC(C)(C)C)C(=O)N[C@@H](CCC(=O)OC(C)(C)C)C(=O)N[C@@H](CO)C(=O)N[C@@H](C)C(=O)OC(C)(C)C.NC(=O)C[C@H](NC(=O)OCc1ccccc1)C(=O)NCC(=O)O
C[C@H](NC(=O)CNC(=O)[C@H](CC(N)=O)NC(=O)OCc1ccccc1)C(=O)N[C@@H](CCC(=O)OC(C)(C)C)C(=O)N[C@@H](CC(=O)OC(C)(C)C)C(=O)N[C@@H](CCC(=O)OC(C)(C)C)C(=O)N[C@@H](CO)C(=O)N[C@@H](C)C(=O)OC(C)(C)C
CC(C)[C@H](NC(=O)[C@H](CCCCNC(=O)OC(C)(C)C)NC(=O)[C@@H](NC(=O)[C@@H]1CCCN1C(=O)[C@H](CCCNC(=N)N[N+](=O)[O-])NC(=O)[C@H](CCCNC(=N)N[N+](=O)[O-])NC(=O)[C@H](CCCCNC(=O)OC(C)(C)C)NC(=O)[C@H](CCCCNC(=O)OC(C)(C)C)NC(=O)OCc1ccccc1)C(C)C)C(=O)N[C@@H](Cc1ccc(OC(C)(C)C)cc1)C(=O)N1CCC[C@H]1C(=O)O.C[C@H](NC(=O)CNC(=O)[C@@H](N)CC(N)=O)C(=O)N[C@@H](CCC(=O)OC(C)(C)C)C(=O)N[C@@H](CC(=O)OC(C)(C)C)C(=O)N[C@@H](CCC(=O)OC(C)(C)C)C(=O)N[C@@H](CO)C(=O)N[C@@H](C)C(=O)OC(C)(C)C
CC(C)C[C@H](NC(=O)[C@@H]1CCCN1C(=O)[C@H](Cc1ccccc1)NC(=O)[C@H](C)NC(=O)[C@H](CCC(=O)OC(C)(C)C)NC(=O)[C@H](C)NC(=O)[C@H](CO)NC(=O)OCc1ccccc1)C(=O)N[C@@H](CCC(=O)OC(C)(C)C)C(=O)N[C@@H](Cc1ccccc1)C(=O)OC(C)(C)C
CC(C)C[C@H](NC(=O)[C@@H]1CCCN1C(=O)[C@H](Cc1ccccc1)NC(=O)[C@H](C)NC(=O)[C@H](CCC(=O)OC(C)(C)C)NC(=O)[C@H](C)NC(=O)[C@H](CO)NC(=O)[C@H](CCC(=O)OC(C)(C)C)NC(=O)[C@H](CC(=O)OC(C)(C)C)NC(=O)OCc1ccccc1)C(=O)N[C@@H](CCC(=O)OC(C)(C)C)C(=O)N[C@@H](Cc1ccccc1)C(=O)OC(C)(C)C
CC(C)C[C@H](NC(=O)[C@@H]1CCCN1C(=O)[C@H](Cc1ccccc1)NC(=O)[C@H](C)NC(=O)[C@H](CCC(=O)OC(C)(C)C)NC(=O)[C@H](C)NC(=O)[C@H](CO)NC(=O)[C@H](CCC(=O)OC(C)(C)C)NC(=O)[C@H](CC(=O)OC(C)(C)C)NC(=O)[C@H](CCC(=O)OC(C)(C)C)NC(=O)[C@H](C)NC(=O)OCc1ccccc1)C(=O)N[C@@H](CCC(=O)OC(C)(C)C)C(=O)N[C@@H](Cc1ccccc1)C(=O)OC(C)(C)C
CCCCCCCCCCCCCl.NCCN
CCn1c(C)nc2cc(C(F)(F)F)c(Cl)cc21.O=[N+]([O-])O
C=O.CCn1c(C)nc2cc(C(F)(F)F)c(Cl)c(N)c21
CCn1cnc2cc(C(F)(F)F)c(Cl)c([N+](=O)[O-])c21
CCn1c(C)nc2cc(C(F)(F)F)c(Cl)c([N+](=O)[O-])c21.CNC
CCn1c(C)nc2cc(C(F)(F)F)c(N(C)C)c([N+](=O)[O-])c21
CCn1c(Cl)nc2cc(C(F)(F)F)c(Cl)c([N+](=O)[O-])c21
CCC(C)=O.CCCCC(Br)C(=O)OCC.Oc1ccc(Oc2ccc(Cl)cc2)cc1
CC(Oc1ccc(Oc2ccc(Cl)cc2)cc1)C(=O)Cl.CN
CC(=O)Nc1cccc2c(OC(C)=O)c(S(=O)(=O)[O-])ccc12.O=P(Cl)(Cl)Cl
C=C(CC(Cl)(Cl)Cl)c1cc(Cl)cc(Cl)c1.CC(=O)O.O
C[C@H](CCC(=O)O)[C@H]1CC[C@H]2[C@H]3[C@H](C[C@H](O)[C@@]21C)[C@@]1(C)CC[C@@H](O)C[C@H]1C[C@H]3O
FC(F)(F)C(I)(C(F)(F)F)C(F)(F)F
CCOC([O-])[O-].CCS(=O)(=O)CS(=O)(=O)CC.Nc1ccc(Cl)cc1
CC(=O)OC(C)=O.NNC1=Nc2ccc(Cl)cc2C(c2ccccc2)=[N+]([O-])C1
CCC(CC)(CC)C([O-])([O-])[O-].NNC1=Nc2ccc(Cl)cc2C(c2ccccc2)=[N+]([O-])C1
CNC1=Nc2ccc(Br)cc2C(c2ccccn2)=NC1.O=N[O-]
CCC(CC)(CC)C([O-])([O-])[O-].NNC1=Nc2ccc(Br)cc2C(c2ccccn2)=NC1
CCO.CN(N=O)C1=Nc2ccc(Cl)cc2C(c2ccccc2)=[N+]([O-])C1
NC(C(=O)O)c1ccc(O)cc1.O=C(Cl)c1cnc2cccnc2c1O
Cc1ccc2c(O)c(C(=O)O)cnc2n1.O=C(Oc1ccc([N+](=O)[O-])cc1)C(F)(F)F.c1ccncc1
BrBr.O=C(O)C1=CCCC1
ClC(Cl)(Cl)Cl.O=C(Cl)C1CCCCC1
BrBr.O=C(O)C1CCCCC1
C[C@]12CC[C@H](O)C[C@H]1CC[C@@H]1[C@@H]2C[C@@H](O)[C@]2(C)[C@@H](C3=CC(=O)OC3)CC[C@]12O
C[Si](C)(C)Cl.C[Si](C)(C)N[Si](C)(C)C.O=c1cn[nH]c(=O)[nH]1
C[Si](C)(C)Cl.O=c1cn[nH]c(=O)[nH]1
COC(=O)c1cc(OC)c(OC)cc1[N+](=O)[O-]
O=C(O)c1cc([N+](=O)[O-])ccc1Cl.O=C([O-])O.OCC(O)=S
C1CCNC1.COC(=O)c1nccnc1N
C1CCNC1.COC(=O)c1nc(Cl)cnc1N
Br[Mg]c1ccccc1.Nc1nccnc1C(=O)N1CCCC1
Br[Mg]c1ccccc1.Nc1ncc(Cl)nc1C(=O)N1CCCC1
Nc1nccnc1C(=O)c1ccccc1.O=C(Br)CBr
Nc1ncc(Cl)nc1C(=O)c1ccccc1.O=C(Br)CBr
COS(=O)(=O)OC.O=C1CNC2=C(C=NC(Cl)=CN2c2ccccc2)N1
C=CC(=O)N(C)C.CCNCC
C=CC(=O)OCC.CNC
C=CC(=O)OCC.CCNCC
C=CC(=O)OCCN(C)C.CNC
COS(=O)(=O)OC.N#CC(CNC=O)C(=O)[Na]
CC(=N)N.COC=C(C#N)CNC=O
CCC(=N)N.COC=C(C#N)CNC=O
COC=O.C[O-].N#CCCN.[Na+]
CCOC=O.C[O-].N#CCCN.[Na+]
Cc1cc(=O)[nH]c(=O)[nH]1.FF
COC1NC(=O)NC(=O)C1F
O=C1NC(=O)C(F)C(OCC(F)(F)F)N1
O=C1NC(=O)C(F)C(O)N1
C=CC#N.FC(F)(F)Sc1cccc(N2CCNCC2)c1
OCCc1cnccn1
O=CNC(=O)Cc1ccccc1
CN(C=O)C(=O)Cc1ccccc1
Cn1cc2ccccc2cc1=O.O=C(Cl)Cc1ccccc1
Cc1ccc(CC(=O)NC=O)cc1
CO.COc1ccc(C(=O)O)c(I)c1
CSc1ccc2c(c1)C(N1CCN(C)CC1)=Cc1cc(C)ccc1S2
CN1CCNCC1.CSc1ccc2c(c1)C(Cl)Cc1ccc(C)cc1S2
CN1CCNCC1.Cc1ccc2c(c1)Sc1ccc(Cl)cc1CC2Cl
CC(=O)c1ccc(Cl)c(Cl)c1.CN1CCNCC1
CC(=O)OC(C)=O.NC(=O)CCCCBr
CCC(=O)OC(=O)CC.NC(=O)CCCCBr
NC(=O)C1CC1.O=C(Cl)CCCCBr
COc1cc(C=O)c2c(c1OC)CCC2.C[N+](=O)[O-]
COc1cc(C=C[N+](=O)[O-])c2c(c1OC)CCC2
CC1CCCC(C)N1.COCCOc1ccccc1OCC1CO1
CC1CCCC(C)N1.COCCOc1ccccc1OCC(O)CCl
CC1CCCC(C)N1CC(O)CCl.COCCOc1ccccc1O
ClCC1CO1.Oc1cccc(Cc2ccccn2)c1
CC1(C)CCCC(C)(C)N1.c1ccc(Cc2cccc(OCC3CO3)c2)nc1
CCOC(=O)c1cnc2ccc3nc(S(C)(=O)=O)sc3c2c1O.O=P(Cl)(Cl)Cl
CCOC(=O)c1cnc2ccc3nc(Cl)sc3c2c1O.ClP(Cl)(Cl)(Cl)Cl
BrCc1ccccc1.O=C(O)c1cn(O)c2ccc3[nH]c(=O)sc3c2c1=O
Cc1ccc2c(c1)CC(N1CCNCC1)c1cc(Cl)ccc1S2.O=C1CCCN1CCCl
CCOC(=O)N1CCNCC1.Cc1ccc2c(c1)CC(=O)c1cc(Cl)ccc1S2
CCOC(=O)N1CCN(C2Cc3cc(C)ccc3Sc3ccc(Cl)cc32)CC1
Fc1ccc2c(c1)C(N1CCNCC1)Cc1cc(Cl)ccc1S2.O=C1OCCN1CCCl
OC1Cc2cc(Cl)ccc2Sc2ccc(F)cc21.[Cl-]
CCOC(=O)N1CCNCC1.Fc1ccc2c(c1)C(Cl)Cc1cc(Cl)ccc1S2
CCOC(=O)N1CCN(C2Cc3cc(Cl)ccc3Sc3ccc(F)cc32)CC1
Cc1ccc2c(c1)CC(Cl)c1cc(F)ccc1S2.O=C1OCCN1CCN1CCNCC1
Cc1ccc2c(c1)CC(=O)c1cc(F)ccc1S2.[Cl-]
COc1ccc2c(c1)Sc1ccc(SC)cc1C(O)C2.[Cl-]
COc1ccc2c(c1)Sc1ccc(SC)cc1C(N1CCNCC1)C2.O=C1CCCN1CCCl
CCOC(=O)N1CCNCC1.COc1ccc2c(c1)Sc1ccc(SC)cc1C(Cl)C2
CCOC(=O)N1CCN(C2Cc3ccc(OC)cc3Sc3ccc(SC)cc32)CC1
COc1ccc2c(c1)Sc1ccc(SC)cc1C(N1CCNCC1)C2.O=c1[nH]c2ccccc2n1CCCl
Cc1ccc2c(c1)CC(=O)c1cc(Cl)ccc1S2.O=C1OCCN1CCN1CCNCC1
Cc1ccc2c(c1)C=C(N1CCN(CCN3CCOC3=O)CC1)c1cc(Cl)ccc1S2
Cc1ccc2c(c1)Sc1ccc(F)cc1C(Cl)C2.O=C1OCCN1CCN1CCNCC1
Fc1ccc2c(c1)C(N1CCNCC1)Cc1ccc(Cl)cc1S2.O=C1OCCN1CCCl
Fc1ccc2c(c1)Sc1cc(Cl)ccc1CC2Cl.O=C1OCCN1CCN1CCNCC1
Fc1ccc2c(c1)C(Cl)Cc1ccc(C(F)(F)F)cc1S2.O=C1OCCN1CCN1CCNCC1
Cc1ccc2c(c1)Sc1ccc(Cl)cc1CC2Cl.O=C1OCCN1CCN1CCNCC1
CC1(C)CC(c2ccc(O)cc2)CC(C)(C)N1
CC(=O)O.CC1(C)CC(C2CCC(O)CC2)CC(C)(C)N1
CCn1c(N(C)C)nc2cc(C(F)(F)F)c(Cl)c([N+](=O)[O-])c21
Clc1cc2c(nn1)CCCCCC2.NN
CNN.Clc1cc2c(nn1)CCCCCC2
CC(C)(C)C1CCc2nnc(Cl)cc2C1.NN
NN.O=C(c1ccccc1)N1CCc2nnc(Cl)cc2C1
Clc1cc2c(nn1)CCNC2.O=C(Cl)c1ccccc1
Cc1ccccc1C(=O)N1CCc2nnc(NN)cc2C1.Cc1ccccc1C(=O)N1CCc2nnc(NN)cc2C1
Cc1ccccc1C(=O)Cl.Clc1cc2c(nn1)CCNC2
CNN.O=C(c1ccccc1)N1CCc2nnc(Cl)cc2C1
Clc1cc2c(nn1)CCNC2.O=C(Cl)c1ccccc1Cl.O=C(c1cc2c(nn1)CCNC2)c1ccccc1Cl
Clc1cc2c(nn1)CCNC2.O=C(CCc1ccccc1)N1CCc2nnc(Cl)cc2C1
CC(C)(C)c1ccc(C(=O)N2CCc3nnc(Cl)cc3C2)cc1.Clc1cc2c(nn1)CCNC2
NN.O=C(CC(c1ccccc1)c1ccccc1)N1CCc2nnc(Cl)cc2C1
Clc1cc2c(nn1)CCNC2.O=C(c1ccc(Cl)c(Cl)c1)N1CCc2nnc(Cl)cc2C1
Cc1cccc(C(=O)N2CCc3nnc(Cl)cc3C2)c1C.NN
COc1cc(C(=O)N2CCc3nnc(Cl)cc3C2)cc(OC)c1OC.NN
NN.O=C(CCCc1ccccc1)N1CCc2nnc(Cl)cc2C1
Cc1ccc(C(=O)N2CCc3nnc(Cl)cc3C2)cc1.NN
NN.O=C(c1cccc(Cl)c1)N1CCc2nnc(Cl)cc2C1
NN.O=C(c1ccc(Br)cc1)N1CCc2nnc(Cl)cc2C1
COc1ccc(C(=O)N2CCc3nnc(Cl)cc3C2)cc1.NN
CCOc1ccc(C(=O)N2CCc3nnc(Cl)cc3C2)cc1.NN
Clc1cc2c(nn1)CCNC2.O=C(c1ccc2ccccc2c1)N1CCc2nnc(Cl)cc2C1
CC(C)(C)C(=O)N1CCc2nnc(Cl)cc2C1.NN
CCCC(=O)N1CCc2nnc(Cl)cc2C1.Clc1cc2c(nn1)CCNC2
CCCCCCCC(=O)N1CCc2nnc(Cl)cc2C1.NN
CCCC(CCC)C(=O)N1CCc2nnc(Cl)cc2C1.Clc1cc2c(nn1)CCNC2
Clc1cc2c(nn1)CCNC2.O=C(C1CCCCC1)N1CCc2nnc(Cl)cc2C1
CCOC(=O)N1CCc2nnc(Cl)cc2C1.CNN
COC(=O)N1CCc2nnc(Cl)cc2C1.NN
NN.O=C(OCc1ccccc1)N1CCc2nnc(Cl)cc2C1
C=CCOC(=O)N1CCc2nnc(Cl)cc2C1.Clc1cc2c(nn1)CCNC2
CCOC(=O)N1CCc2nnc(S)cc2C1.CCOC(=O)N1CCc2nnc(SCC)cc2C1
O=C(c1ccccc1)N1CCc2nnc(Cl)cc2C1.O=C(c1ccccc1)N1CCc2nnc(S)cc2C1
CCSc1cc2c(nn1)CCN(C(=O)c1ccccc1)C2.O=C(c1ccccc1)N1CCc2nnc(S)cc2C1
NN.O=C(c1ccccc1)N1CCc2nnc(SCc3ccccc3)cc2C1
CNN.O=C(c1ccccc1)N1CCc2nnc(S)cc2C1
C=CCCC(=O)N1CCc2nnc(Cl)cc2C1.NN
C=CCCC(=O)N1CCc2nnc(Cl)cc2C1.CNN
NN.O=C(Oc1ccccc1)N1CCc2nnc(Cl)cc2C1
CCOC(=O)N1CCc2nnc(S)cc2C1.CNN
NNc1cc2c(nn1)CCN(C(=O)c1ccccc1)C2
CC(C)=O.NNc1cc2c(nn1)CCN(C(=O)CC(c1ccccc1)c1ccccc1)C2
CC(C)=O.NNc1cc2c(nn1)CCN(C(=O)c1ccc(Cl)cc1Cl)C2
CC(C)(C)C(=O)N1CCc2nnc(NN)cc2C1
CC(C)=O.CCCCCCCC(=O)N1CCc2nnc(NN)cc2C1
CC(C)=O.CCOC(=O)N1CCc2nnc(NN)cc2C1
Cc1ccc(C(=O)N2CCc3nnc(NN)cc3C2)cc1
CC(C)=O.NNc1cc2c(nn1)CCN(C(=O)c1ccccc1F)C2
CC(C)=O.NNc1cc2c(nn1)CCN(C(=O)C1CCC1)C2
NNc1cc2c(nn1)CCN(C(=O)c1ccc(-c3ccccc3)cc1)C2
NNc1cc2c(nn1)CCCCCCCCCC2.O=C(O)/C=C/C(=O)O
CC(C)=O.NNc1cc2c(nn1)CCCCCC2
NNc1cc2c(nn1)CCCCCC2.O=C1CCCCC1
CC(C)=O.NNc1cc2c(nn1)CCN(C(=O)c1ccccc1)C2
Clc1cc2c(nn1)CCCCCC2.NC(N)=S
CC(=O)CCC1C(=O)C(C(C)C)CCC1C.NO
C=CC(C)=O.CC(C)[C@@H]1CC[C@@H](C)CC1=O
CNO.Cn1c(C=O)cnc1[N+](=O)[O-]
Cn1c(C=O)cnc1[N+](=O)[O-].NO
Cn1c(C=O)cnc1[N+](=O)[O-].NNC(N)=S
Cn1c(C=O)cnc1[N+](=O)[O-].NNCCO
Cn1c(C=NNC(N)=S)cnc1[N+](=O)[O-]
Cn1c(CCCl)cnc1[N+](=O)[O-]
C=Cc1cnc([N+](=O)[O-])n1C.CCO.O=[Mn](=O)(=O)[O-]
Cc1cnc([N+](=O)[O-])n1C.O=Cc1ccccc1
CO.Cn1c(C=Cc2ccccc2)cnc1[N+](=O)[O-]
Cn1c(C=O)cnc1[N+](=O)[O-]
CCOC(=O)c1cnc([N+](=O)[O-])n1C
Cn1c(CO)cnc1[N+](=O)[O-]
C=[N+]=[N-].Cn1c(C=O)cnc1[N+](=O)[O-]
CCn1c(C)cnc1[N+](=O)[O-].O=Cc1ccccc1
CC#CBr.O=[N+]([O-])c1ccc2c(Cl)n[nH]c2c1
CC[N+](=O)[O-].O=Cc1ccc(Cl)cc1Cl
O=C1N=c2ccccc2=N1.OCC1CO1
C1CO1.CC(=O)N(C)C.O=C1N=c2c(Br)c(Br)c(Br)c(Br)c2=N1
C=C(C)C(C(=O)OC)N1C(=O)C(NC(=O)COc2ccccc2)C1SNc1ccccc1.Cl
C=C(C)C(C(=O)OC)N1C(=O)C(NC(=O)COc2ccccc2)C1SNc1ccccc1.Cl
C=C(C)C(C(=O)OC)N1C(=O)C(NC(=O)COc2ccccc2)C1SNCCC.Cl
CC(O)=S.CC1(CBr)S[C@@H]2C(NC(=O)Cc3ccccc3)C(=O)N2C1C(=O)OCC(Cl)(Cl)Cl
CC(=O)O.CC1(CBr)S[C@@H]2C(NC(=O)Cc3ccccc3)C(=O)N2C1C(=O)OCC(Cl)(Cl)Cl
CC1(CBr)S[C@@H]2C(NC(=O)Cc3ccccc3)C(=O)N2C1C(=O)OCC(Cl)(Cl)Cl.Nc1ccccc1
COC(=O)C1N2C(=O)C(NC(=O)COc3ccccc3)[C@H]2SC1(C)CBr.Nc1ccccc1
CC1(CBr)S[C@@H]2C(NC(=O)Cc3ccccc3)C(=O)N2C1C(=O)OCC(Cl)(Cl)Cl.CO
Cc1onc(-c2ccccc2Cl)c1C(=O)NC1C(=O)N2C(C(=O)OCC(Cl)(Cl)Cl)C(C)(CBr)S[C@H]12.Cn1nnnc1S
CC1(CBr)S[C@@H]2C(NC(=O)Cn3cnnn3)C(=O)N2C1C(=O)OCC(Cl)(Cl)Cl.Cn1nnnc1S
CC1(Br)CS[C@@H]2C(NC(=O)Cc3ccccc3)C(=O)N2C1C(=O)OCC(Cl)(Cl)Cl.Nc1ccccc1
CC1(CCl)S[C@@H]2C(NC(=O)Cc3ccccc3)C(=O)N2C1C(=O)OCC(Cl)(Cl)Cl.O=C(OO)c1cccc(Cl)c1
CC1(CBr)S[C@@H]2C(NC(=O)COc3ccccc3)C(=O)N2C1C(=O)O.OO
Cn1nnnc1SCC1(C)S[C@@H]2C(NC(=O)Cn3cnnn3)C(=O)N2C1C(=O)OCC(Cl)(Cl)Cl
CC1(CBr)S[C@@H]2C(NC(=O)Cc3ccccc3)C(=O)N2C1C(=O)OCC(Cl)(Cl)Cl.[N-]=[N+]=[N-]
CC1(CBr)S[C@@H]2C(NC(=O)Cc3ccccc3)C(=O)N2C1C(=O)OCC(Cl)(Cl)Cl.CS(C)=O
CCCCCCCCCCCCS.CS(C)=O
CN(C)C=O.Cc1ccc(NC(=S)[S-])cc1
CC(=O)C=C(C)C.CC(C)=CCO
CC(=O)C=C(C)C.CC(C)=CCO
CCO.COc1ccc2c(c1)C(C)C(=S)N2
O=C(O)c1ccc(Br)c2ccccc12.[OH-]
CCCCCCCCCCCCc1ccccc1O.S
CC1=C(C(=O)O)C(C)(C)CCC1=O.CC1=C[C@H](O/C=C2/C(=O)O[C@@H]3C4=C(C[C@H]23)[C@@H](O)CCC4(C)C)OC1=O
COC(=O)CCCCCCC1=C(C#N)C(O)CC1=O
COC(=O)CCCCCCC1C(=O)CC(O)C1C#N
C=[N+]=[N-].CCOC(=O)CCCCCCC1C(=O)CC(=O)C1=O
CCOC(=O)CCCCCCC1=C(OC)C(=O)CC1=O
C#N.CCOC(=O)CCCCCCC1=C(OC)C(O)CC1=O
CCOC(=O)CCCCCCC1=C(OC)C(OC(C)=O)CC1=O.[C-]#N
CCC#CC=CCCCO.Cc1ccc(S(=O)(=O)Cl)cc1
CCC#CC=CCCCOS(=O)(=O)c1ccc(C)cc1.[Br-]
CCCCCC(=O)C=Cc1ccc(CCCCCCCC(=O)O)o1.CO
CCCCCC(=O)C=Cc1ccc(CCCCCCCC(=O)O)o1.CCO
CCCCCC(=O)C=Cc1ccc(CCCCCCCC(=O)OCC)o1
CCCCCC(=O)C=Cc1ccc(C)o1
CCCCCC(O)CCc1ccc(CCCCCCCC(=O)OCC)o1
CCCCCC(C)(O)CCc1ccc(CCCCCCCC(=O)OC)o1
O=C1O[C@H]([C@@H](O)CO)C([O-])=C1OS(=O)(=O)[O-]
CCCCCCC(Br)C(=O)OCC.CCOC(=O)C(CCC(=O)[O-])C(=O)[O-]
CCCCCCC1C(=O)CCC1C(=O)O.CO
CCCCCCC1C(=O)CCC1C(=O)O.CCO
CCCCCC(Br)C(=O)OC.COC(=O)C(CCC(=O)[O-])C(=O)[O-]
CC(C)(O)C#N.CCCCCCC1=CCCC1=O
CCCCCCC1=CCCC1=O.[C-]#N
CCCCCCC1C(=O)CCC1C#N.CO.O
CC(C)CCC1C(=O)CCC1C#N.CO.O
CC(C)CCC1C(=O)CCC1C#N.CCO.O
CCCCCCC1=CCCC1=O.C[N+](=O)[O-]
COC(=N)N.O=C=Nc1ccc(Cl)cc1
CCOC(=O)N=C=O.COC(=N)NC(=O)Nc1ccc(Cl)cc1
CCOC(=O)NCN(C(=O)CN)c1ccc(Cl)cc1C(=O)c1ccccc1
CCCCC(C)(C)C(=O)OCC.COP(C)(=O)OC
CC(=O)OC(C)=O.CCCCC[C@H](O)/C=C/[C@H]1C2OC2C(=O)[C@@H]1C/C=C\CCCC(=O)O
CCCCC[C@@H](/C=C/[C@H]1C2OC2C(=O)[C@@H]1C/C=C\CCCC(=O)O)OC(C)=O
C=[N+]=[N-].CCCCC[C@@H](/C=C/[C@H]1C(O)C=C[C@@H]1C/C=C\CCCC(=O)O)OC(C)=O
CCCCC[C@@H](/C=C/[C@H]1C(O)C=C[C@@H]1C/C=C\CCCC(=O)OC)OC(C)=O
O=C([O-])c1cc(C(=O)[O-])c2cc(C(=O)[O-])cc(C(=O)[O-])c2c1
CCCCCCCCCCCCSCC(O)CSCCCCCCCCCCCC.COC(=O)CCc1cc(C(C)(C)C)c(O)c(C)c1C
Cc1ccc(F)cc1-c1ccc(Cl)cc1.O=C([O-])[O-]
CC(=O)O.Cc1ccccc1.N#CCC(=O)O
BrCc1ccccc1.Cc1ccc(F)cc1N
CS(=O)c1ccc(C(=O)Cl)cc1.Cc1ccc(F)cc1
CN(C)C=O.CS(=O)c1ccc(N)cc1.O=[N+]([O-])c1ccc(F)cc1I
CN.O=C1c2ccccc2CCc2ccccc21
NC1CC1.O=C1c2ccccc2CCc2ccccc21
CN.O=c1c2ccccc2ccc2ccccc12
CC/C=C\C[C@H](O)/C=C/[C@H]1[C@H](O)CC(=O)[C@@H]1C/C=C\CCCC(=O)O
CC/C=C\C[C@H](O)/C=C/[C@H]1[C@H](O)CC(=O)[C@@H]1C/C=C\CCCC(=O)O
COc1ccccc1C.Cc1cccc(C(=O)O)c1
COc1ccccc1C.Cc1ccccc1C(=O)Cl
COc1ccccc1C.Cc1ccc(C(=O)Cl)cc1
C1=CCCC=CCC1.CCOP(=O)(OCC)OCC
CC#N.O=C(c1ccc(Cl)cc1)c1ccc(-c2ccc(Cl)cc2)cc1
Brc1ccc(-c2ccccc2)cc1.O=C(C1=CCC(Cl)(c2ccccc2-c2ccc(Br)cc2)C=C1)C1=CCC(Cl)(c2ccccc2-c2ccc(Br)cc2)C=C1.[NH2-]
CC(=O)OC1CCCCC1
CC(C)N.CSc1ccc(C(O)CBr)cc1Cl
CC(C)N.Cc1csc(C2CO2)c1C
Cc1csc(C(O)CNC(C)C)c1C.O=C(O)[C@H](O)[C@@H](O)[C@H](O)[C@H](O)CO
CC(O)C(=O)O.Cc1csc(C(O)CNC(C)C)c1C
CCCC=O.NC(=O)Nc1ccc(Cl)cc1.c1ccc(OP(c2ccccc2)c2ccccc2)cc1
NC(=O)N(c1ccccc1)c1ccccc1.O=Cc1ccc([N+](=O)[O-])cc1.c1ccc(OP(Oc2ccccc2)Oc2ccccc2)cc1
CC=O.NC(=O)N(c1ccccc1)c1ccccc1.c1ccc(OP(Oc2ccccc2)Oc2ccccc2)cc1
CC=O.NS(=O)(=O)N1CCCCC1.c1ccc(OP(Oc2ccccc2)c2ccccc2)cc1
CC=O.NS(=O)(=O)N1CCOCC1.c1ccc(OP(Oc2ccccc2)Oc2ccccc2)cc1
CC=O.NS(=O)(=O)N1CCOCC1.c1ccc(OP(c2ccccc2)c2ccccc2)cc1
O=S([O-])[O-].O=[N+]([O-])c1ccccc1O
O=[N+]([O-])O.Oc1ccccc1
C=CC(C)=O.O=C1CCCCC1
C=C(C)c1cccc(C(=C)C)c1.CCCCCC.[Li]C(C)CC
O=C(Cl)c1ccccc1.c1ccc(OCCCCOc2ccccc2)cc1
O=C(Cl)c1ccccc1.c1ccc(OCCCOc2ccccc2)cc1
ON=C(c1ccccc1)c1ccc(C(=NO)c2ccc(C(=NO)c3ccccc3)cc2)cc1
Cc1cccc(C(=O)Cl)c1.c1ccc2c(c1)oc1ccccc12
O=C(Cl)c1ccc(C(=O)Cl)cc1.c1ccccc1
ON=C(c1ccccc1)c1ccc(C(=NO)c2ccccc2)cc1
C=C(C)C.CC(C)c1ccc(O)cc1.Cc1ccccc1
C=C(C)C.CC(c1ccccc1)c1ccc(O)cc1
CC(C)(C)c1ccc(O)cc1.CC(C)c1ccc(O)cc1
CCC(=O)O.NNC(=S)NN
Br.CC1CCC(=O)c2ccccc21
Br.CC1CCCC(=O)C1
CC(C)(C)C1CCC(=O)CC1.O=S(=O)(Cl)Cl
COc1cccc2c1COC2=O.O=Cc1c(Cl)cccc1Cl
CN=C=S.NCCCCc1ccccn1
CN=C=S.NCCCCc1nccs1
CN=C=S.NCCSCc1nscc1Br
CC#N.CN=C(NC#N)SC.Cc1nc[nH]c1CSCCN
Cc1ccc(S)c(C(=O)O)c1.ClCc1ccccc1
O=C(OCc1ccccc1)c1cc(C(F)(F)F)cc(S(=O)(=O)Cc2ccccc2)c1
CC(C)(CBr)C(Br)(Br)OP(=O)(Cl)OC(Br)(Br)C(C)(C)CBr.O
CCCCCCCCCCSCl
C=CC(=O)Cl.Cc1cc(C)[nH]n1
O=Cc1ccccc1.OC[C@H](O)[C@@H](O)[C@H](O)[C@H](O)CO
OC[C@@H](O)[C@@H](O)[C@H](O)[C@@H](O)C(O)=Cc1ccccc1.OC[C@H](O)[C@@H](O)[C@H](O)[C@H](O)CO
c1ccccc1
CC1CO1.OCC(O)CO
CN(C)N=Nc1[nH]c(-c2ccccc2)nc1C(=O)OCc1ccccc1
CC(=O)CCC(=O)O.CC(C)(C)NN.[C-]#N
CC(C)(C)N=NC(C)(C#N)CCC(=O)O.O=S(Cl)Cl
CC(C)(C)N=NC(C)(C#N)CCC(=O)Cl.O=C(c1ccccc1O)c1ccccc1O
CC(C)(C)OO.Cc1ccc(OC(=O)CCCC(=O)Cl)cc1
Cc1ccc(OC(=O)CCC(=O)Cl)cc1.OO.[OH-]
Cc1ccc(OC(=O)CCCC(=O)Cl)cc1.OO.[OH-]
Nc1nc(N)c2ncn([C@@H]3O[C@H](COCc4ccccc4)[C@@H](OCc4ccccc4)[C@@H]3OCc3ccccc3)c2n1
Nc1nc(N)c2ncn([C@@H]3O[C@H](CO)[C@@H](O)[C@@H]3O)c2n1.Nc1ncnc2c1ncn2[C@@H]1O[C@H](CO)[C@@H](O)[C@H]1O
CSc1nc(NC(C)=O)nc2nc[nH]c12.Cl[C@H]1O[C@H](COCc2ccccc2)[C@@H](OCc2ccccc2)[C@@H]1OCc1ccccc1
COC(=O)Cc1cccs1.COP(C)(=O)OC
COC(=O)CCc1ccco1.COP(C)(=O)OC
NC(=O)NC(N)=O.NC(N)=O
BrBr.c1ccc2cnccc2c1
COc1ccc2[nH]c3c(c2c1)CCCC3C(=O)O
Cc1cccc2c3c([nH]c12)C(C(=O)O)CCC3
Nc1cccc(C(F)(F)F)c1.O=C(O)C1CCCC(Br)C1=O
Cc1ccc2c3c([nH]c2c1C)C(C(=O)O)CCC3
Cc1c(Cl)ccc2c1[nH]c1c(C(=O)O)cccc12
C1COCCN1.Cc1ccc2c([nH]c3c(C(=O)O)cccc32)c1C
Cc1ccc(N)c(C(=O)O)c1.O=C1CCCCC1Br
CNc1ccccc1C(=O)O.O=C1CCCCC1Br
CC(C)(C)N=C=O.CN(C)c1nc(=N)ss1
CC(C)(C)NC(=O)Nc1nc(=S)ss1.CN1CCNCC1
COC(=O)Nc1nc2ccccc2[nH]1.Cc1cccc(OC#N)c1
COC(=O)Nc1nc2ccccc2[nH]1.N#COc1ccccc1
CN1C(=O)C(=NSCl)N(c2ccccc2F)C1=O.CO
O=C1CCCN1.O=C1CCCN1CO
COc1cc2[nH]nc(C(=O)NN)c2cc1OC.O=C([O-])CC(CC(=O)[O-])c1ccc([N+](=O)[O-])o1
CCC(C)c1csc(N)c1C#N.CN=C=O
CC(C)(C)c1csc(N)c1C#N.CN=C=O
CC(C)(C)c1csc(N)c1C#N.CCNCC.O=C(Cl)Cl
O=C1Nc2ccc(Cl)cc2Nc2ccccc21.S=P12SP3(=S)SP(=S)(S1)SP(=S)(S2)S3
COC(CN)OC.S=C1Nc2ccccc2Nc2ccccc21
COC(CNC1=Nc2ccccc2Nc2ccccc21)OC
COC(OC)C(C)N.S=C1Nc2ccccc2Nc2ccccc21
COC(CN)OC.S=C1Nc2ccc(Cl)cc2Nc2ccccc21
COC(CNC1=Nc2ccc(Cl)cc2Nc2ccccc21)OC
COC(CN)OC.FC(F)(F)c1ccc2c(c1)NC(=S)c1ccccc1N2
COC(CNC1=Nc2cc(C(F)(F)F)ccc2Nc2ccccc21)OC
COC(CN)OC.Cc1ccc2c(c1)NC(=S)c1ccccc1N2
COC(CNC1=Nc2cc(C)ccc2Nc2ccccc21)OC
COC(CN)OC.COc1ccc2c(c1)Nc1ccccc1NC2=S
COc1ccc2c(c1)Nc1ccccc1N=C2NCC(OC)OC
C=O.Cc1cnc2n1-c1ccccc1Nc1ccccc1-2.O=CO
CC(C)(C)c1cc(CC2CO2)cc(C(C)(C)C)c1O.CC1(C)NC(=O)NC1=O
CN=C=O.O=C1NC2(CCCCC2)NC12CCCCC2
O=C1NC2(CCCCC2)NC12CCCCC2.O=C=Nc1ccccc1
C1CN2CCN1CC2.O=C1NC2(CCCCC2)NC12CCCCC2.O=C=NCCCCCCN=C=O
CCCCCCN=C=O.O=C1NC2(CCCCC2)NC12CCCCC2
O=C1NC2(CCCCC2)NC12CCCCC2.O=C=NC1CCCCC1
O=C1NC2(CCCCC2)NC12CCCCC2.O=C=Nc1cccc2ccccc12
C=CCN=C=O.O=C1NC2(CCCCC2)NC12CCCCC2
CCN=C=O.O=C1NC2(CCCCC2)NC12CCCCC2
Cc1ccc(N=C=O)cc1.O=C1NC2(CCCCC2)NC12CCCCC2
O=C1NC2(CCCCC2)NC12CCCCC2.O=C=Nc1ccc(Cl)cc1
O=C1NC2(CCCCC2)N(O)C12CCCCC2.O=C=Nc1ccccc1
CN=C=O.S=C1NC2(CCCCC2)NC12CCCCC2
Cc1ccc(N=C=O)cc1.S=C1NC2(CCCCC2)NC12CCCCC2
CCCCCCN=C=O.S=C1NC2(CCCCC2)NC12CCCCC2
CC1(C)CC(O)CC(C)(C)N1.CCCCCCBr
CCOC(=O)C(c1ccccc1)C(CN)c1ccc(Cl)cc1
CCOC(=O)C=Cc1ccc(Cl)cc1.CC[N+](=O)[O-]
CC1C(=O)NCC1c1ccc([N+](=O)[O-])cc1
O=C(O)C1C(=O)NC(c2ccccc2)C1c1ccc(Cl)cc1
CCOC(=O)C(C(=O)OCC)C(c1ccc(Cl)cc1)C(c1ccccc1)[N+](=O)[O-]
O=C1OC(=O)c2cc([N+](=O)[O-])ccc21.[F-]
O=C1OC(=O)c2cc([N+](=O)[O-])ccc21.[F-]
O=C1OC(=O)c2cc([N+](=O)[O-])ccc21.[F-]
CN1CNC(=O)C(c2ccccc2)(c2ccccn2)C1.S=P12SP3(=S)SP(=S)(S1)SP(=S)(S2)S3
O=C1NCNCC1(c1ccccc1)c1ccccn1.S=P12SP3(=S)SP(=S)(S1)SP(=S)(S2)S3
CN=C=S.c1ccc(Cc2ccccn2)cc1
O=P(Cl)(Cl)Cl.OCCCc1nc2ccccn2n1
CC(C)C[C@@H](O)C(=O)O.ClCc1ccccc1
CC(C)C[C@@H](OC(=O)c1ccco1)C(=O)OCc1ccccc1
CC(C)C[C@@H](OC(=O)c1cccnc1)C(=O)OCc1ccccc1
CC(C)CC(Br)C(=O)OCc1ccccc1.O=C(O)c1ccncc1
CN(C)CCC#N.COc1ccc(C=O)cc1OC.N=C(N)N
N#CCCNc1ccccc1.O=Cc1ccc2c(c1)OCO2
O.OC[C@H]1NC(O)[C@H](O)[C@@H](O)[C@@H]1O
BrCCCCCBr.CC(C)(CO)Oc1ccc(-c2ccc(N)cc2)cc1
CC(C)(CO)Oc1ccc(-c2ccccc2)cc1.ClN1CCCCC1
C1CCNCC1.CCN(CC)C(=O)C(C)(C)Oc1ccc(-c2ccc(Br)cc2)cc1
COc1ccccc1OCC1CO1.O=C1NCCCN1C1CCNCC1
COCCc1ccc(OCC2CO2)cc1.O=C1NCCCN1C1CCNCC1
CC(=O)Nc1ccc(OCC2CO2)cc1.O=C1NCCCN1C1CCNCC1
Clc1ccccc1OCC1CO1.O=C1NCCCN1C1CCNCC1
C=CCOc1ccccc1OCC1CO1.O=C1NCCCN1C1CCNCC1
ON=C(Cl)c1ccccn1.ON=C(Cl)c1cccnc1.ON=C(Cl)c1ccncc1
OCCc1cc(-c2cccnc2)no1
ON=C(Cl)c1ccccn1.ON=C(Cl)c1ccncc1
C1CCOC1.CCOC(=O)C1=C(C)NC(C)=C(C(=O)OCC)C1c1ccccc1C(F)(F)F.CN(C)C=O
CC(=O)CC(C)=O.COC(=O)c1ccc(C=O)cc1.[NH4+].[OH-]
N#CC(c1ccccc1)c1nc(Cl)ccc1[N+](=O)[O-].N#C[O-]
COc1ccc(C)c2c1[C@H]1CC[C@@]3(C)[C@@H](CCC34OCCO4)[C@@H]1CC2
CCC(C)(C)c1ccc(OCC(=O)Nc2cccc(C(=O)Nc3[nH]n(-c4c(Cl)cc(Cl)cc4Cl)c(=O)c3Br)c2)c(C(C)(C)CC)c1.CCc1cnccc1C
CCCCCCCCCCCCCC(=O)Nc1ccc(Cl)c(Nc2cc(=O)n(-c3c(Cl)cc(Cl)cc3Cl)[nH]2)c1.c1ccncc1
C1CCNCC1.C=O.Oc1ccc(O)cc1
CCOC(=O)CC#N.Oc1ccc(O)cc1
OCC1CC2C=CC1C2.OCCS
CCCC(=O)OC(=O)CCC.C[C@@H]1C[C@H]2[C@@H]3CCC4=CC(=O)C=C[C@]4(C)[C@@]3(F)[C@@H](O)C[C@]2(C)[C@H]1C(=O)C(=O)O
C[C@@H]1C[C@H]2[C@@H]3C[C@H](F)C4=CC(=O)CC[C@]4(C)[C@H]3CC[C@]2(C)[C@H]1C(=O)C(=O)O
C[C@]12CC[C@H]3[C@@H](CCC4=CC(=O)CC[C@@]43C)[C@@H]1CC[C@@H]2C(=O)CO
CC1(NC(N)=O)CCCCC1.ClCl
O=C(O)CN(Cc1ccccc1)CP(=O)(O)O
CN(C)C(=S)Nc1cccc(O)c1.CN=C=O
Clc1ccccc1.NCCCl.O=S(=O)(Cl)c1ccccc1
C[C@]12C[C@H](O)[C@H]3[C@@H](CCC4=CC(=O)CC[C@@]43C)[C@@H]1CCC2=O.O=CO
CN(C)CC1CCc2ccccc2C1=O.CNC(=O)c1ccccc1C
CC(=O)C1C(C)C=CCC1(C)C
CC(=O)[C@H]1[C@@H](C)CCCC1(C)C.CC=O
CC(O)CC[C@H]1[C@@H](C)CCCC1(C)C.O
CC(=O)C(CCC(=O)O)(Cc1ccc(Cl)cc1Cl)c1ccccc1.O=Cc1ccc(Cl)cc1
CC(=O)C(CCC(=O)O)(Cc1ccc(Cl)c(Cl)c1)c1ccccc1.O=Cc1ccc(Cl)cc1
CC(=O)C(CCC(=O)O)(Cc1ccccc1Cl)c1ccccc1.O=Cc1ccc(Cl)cc1
CC(=O)C(CCC(=O)O)(Cc1ccccc1Cl)c1ccccc1.COc1ccc(C=O)cc1
CC(=O)C(CCC(=O)O)(Cc1ccccc1Br)c1ccccc1.O=Cc1ccc(Cl)cc1
CC(=O)C(CCC(=O)O)(Cc1ccccc1Cl)c1ccccc1.O=Cc1cccc(Cl)c1
CC(=O)C(CCC(=O)O)(Cc1ccc(Cl)cc1)c1ccccc1.O=Cc1ccc(Cl)cc1
CC(=O)C(CCC(=O)O)(Cc1cccc(Cl)c1)c1ccccc1.O=Cc1ccc(Cl)cc1
CC(=O)C(CCC(=O)O)(Cc1ccccc1Cl)c1ccccc1.O=Cc1c(Cl)cccc1Cl
CC(=O)Cc1ccccc1.Clc1ccccc1C=CCBr
CC(=O)C(CC=Cc1ccccc1Cl)(CCC(=O)O)c1ccccc1.O=Cc1ccc(Cl)cc1
CC(=O)C(CC=Cc1ccccc1Cl)(CCC(=O)O)c1ccccc1.COc1ccccc1C=O
C=CC(=O)OC.O=C(C=Cc1ccc(Cl)cc1)C(CC=Cc1ccc(Cl)cc1)c1ccccc1
CC(=O)Cc1ccccc1.Clc1cccc(C=CCBr)c1
CC(=O)C(CC=Cc1cccc(Cl)c1)c1ccccc1.O=Cc1ccc(Cl)cc1
C=CC(=O)OC.O=C(C=Cc1ccc(Cl)cc1)C(CC=Cc1cccc(Cl)c1)c1ccccc1
CC(=O)Cc1ccccc1.Cc1ccccc1C=CCBr
C=CC(=O)OC.Cc1ccccc1C=CCC(C(=O)C=Cc1ccc(Cl)cc1)c1ccccc1
CC(=O)Cc1ccccc1.ClCC=Cc1ccccc1
CC(=O)C(CC=Cc1ccccc1)c1ccccc1.O=Cc1ccc(Cl)cc1
C=CC(=O)OCC.O=C(C=Cc1ccc(Cl)cc1)C(CC=Cc1ccccc1)c1ccccc1
C=CC(=O)OC.Cc1ccc(C=CCC(C(=O)C=Cc2ccc(Cl)cc2)c2ccccc2)cc1
CC(=O)Cc1ccccc1.Cc1cccc(C=CCBr)c1
CC(=O)C(CC=Cc1cccc(C)c1)c1ccccc1.O=Cc1ccc(Cl)cc1
C=CC(=O)OC.Cc1cccc(C=CCC(C(=O)C=Cc2ccc(Cl)cc2)c2ccccc2)c1
CC(=O)Cc1ccccc1.ClCc1ccccc1
CC(=O)C(Cc1ccccc1)c1ccccc1.O=Cc1ccc(Cl)cc1
C=CC(=O)OC.O=C(C=Cc1ccc(Cl)cc1)C(Cc1ccccc1)c1ccccc1
C=C1CCC2CC1C2(C)C.CC(=O)O
CC1=CCC2CC1C2(C)C.O=C(OOC(=O)c1ccccc1)c1ccccc1
C=C1CCC2CC1C2(C)C.O=C(OOC(=O)c1ccccc1)c1ccccc1
ClCC1CO1.Oc1cccc2c1CC=CC2
CC(=O)OC(C)=O.OC(COc1cccc2c1CC=CC2)CN1CCCC1
CC(=O)Oc1ccc(CCl)cc1F.N#Cc1ccc(CCl)cc1F.O=C(Oc1ccc(CCl)cc1)c1ccccc1
CC(Cc1ccc(C#N)cc1)C(=O)O
CC(=O)O.CC1Cc2ccc(C#N)cc2C1=O.COC(=O)CBr
CC1Cc2cc(C#N)ccc2C1=O.COC(=O)CBr
CSc1ccc(C=C2C(C)=C(CC(=O)O)c3cc(C#N)ccc32)cc1.O
CC1=C(CC(=O)O)c2cc(C#N)ccc2C1=Cc1ccc(S(C)=O)cc1.O=C(OO)c1cccc(Cl)c1
CC(C)=O.CC1=C(CC(=O)O)c2cc(C#N)ccc2C1=Cc1ccc(S(C)=O)cc1.O=C([O-])[O-]
BrC(c1ccccc1)(c1ccccc1)c1ccccc1.CC1=C(CC(=O)[O-])c2cc(C#N)ccc2C1=Cc1ccc(S(C)=O)cc1
CCOCC.CS(=O)(=O)Cl.O=C1CCc2ccccc21
CC(C)(Oc1ccc(Cl)cc1)C(=O)ON1C(=O)CCC1=O.CCOC(=O)CNC(=O)CN
CCOCC.Nc1ccc(-c2ccc(Cl)cc2)c(Cl)c1.O=C(O)c1cc(I)cc(I)c1O
NC(Cc1ccccc1)=NO.O=C(CCl)OC(=O)CCl
CCO.CCOC(=O)C=Nc1ccccc1.NC(CCl)=NO
CC(N)Cc1ccc(C(F)(F)F)cc1.CC(N)Cc1ccccc1C(F)(F)F
C1COCCN1.Clc1nc(Cl)c2ccccc2n1
C1CCNC1.Clc1nc(Cl)c2ccccc2n1
C1COCCN1.Clc1nc(Cl)c2ccccc2n1
C1COCCN1.Nc1nc(Cl)nc2ccccc12
C#CCN.COC(C(N)=S)c1ccccn1
C=CC#N.CCCCCCCCC1CO1.NCCNCCNCCNCCN
CN1C(=O)CN=C(c2ccccc2Cl)c2cc(Cl)ccc21
CCN.CN(C)C=C1N=C(c2ccccc2Cl)c2cc(Cl)ccc2NC1=O
CN(C)C=C1N=C(c2ccccc2Cl)c2cc(Cl)ccc2NC1=O.C[O-]
CN(C)C=C1N=C(c2ccccc2Cl)c2cc(Br)ccc2N(C)C1=O.CNCC(=O)N1CCOCC1
CCOC(OCC)N1CCOCC1.O=C1CN=C(c2ccccc2Cl)c2cc(Br)ccc2N1
CCOC(OCC)N(C)C.CN1C(=O)CN=C(c2ccccc2Cl)c2cc(I)ccc21
C[O-].O=C1Nc2ccc(F)cc2C(c2ccccc2Cl)=NC1=CN1CCOCC1
C1CCOC1.O=C(O)Cc1cccs1.O=[N+]([O-])CCOCCl
CC(O)C[N+](=O)[O-].ClCOCCl.O=C(O)Cc1cccs1
CC1OCSC1=NO.CN=C=O
CC(O)C[N+](=O)[O-].O=C(O)Cc1cccs1
C=O.COCC(O)C[N+](=O)[O-].O=C([O-])Cc1cccs1.c1ccncc1
CNC(=O)F.ClSC(Cl)(Cl)Cl
CC1OCSC1=NO.COCN=C=O
C=CCN=C=O.CC1OCSC1=NO
CC1OCSC1=NO.O=C=NCCCl
CN(C)c1ccccc1.O=C(Cl)Cl.ON=C1COCS1
CC1(C)SCCOC1=NO.CN=C=O
CC(C)[C@H](NC(=O)OCc1ccccc1)C(=O)O.COC(=O)[C@@H](N)CC(C)C
COC(=O)[C@H](CC(C)C)NC(=O)[C@H](CC(N)=O)NC(=O)[C@H](COC(C)(C)C)NC(=O)OCc1ccccc1
CC(C)(C)OC(=O)NNC(=O)[C@@H](N)Cc1ccccc1.NC(=O)C[C@H](NC(=O)OCc1ccccc1)C(=O)Oc1ccc([N+](=O)[O-])cc1
CC(C)(C)OC(=O)NNC(=O)[C@H](Cc1ccccc1)NC(=O)[C@H](CC(N)=O)NC(=O)OCc1ccccc1
CC(C)(C)OC(=O)NNC(=O)[C@H](Cc1ccccc1)NC(=O)[C@@H](N)CC(N)=O.NC(=O)C[C@H](NC(=O)OCc1ccccc1)C(=O)Oc1ccc([N+](=O)[O-])cc1
CC(C)(C)OC(=O)NNC(=O)[C@H](Cc1ccccc1)NC(=O)[C@H](CC(N)=O)NC(=O)[C@@H](N)CC(N)=O.CC(C)C[C@H](NC(=O)OCc1ccccc1)C(=O)Oc1ccc([N+](=O)[O-])cc1
COC(=O)[C@@H](N)COC(C)(C)C.O=C(N[C@@H](Cc1ccccc1)C(=O)O)OCc1ccccc1
COC(=O)CNC(=O)[C@H](COC(C)(C)C)NC(=O)[C@H](Cc1ccccc1)NC(=O)[C@@H](N)CCCNC(=N)N.NNC(=O)[C@H](Cc1c[nH]cn1)NC(=O)OCc1ccccc1
CC(C)(C)OC(=O)[C@@H]1CCCN1.O=C(O)CNC(=O)[C@H](Cc1ccccc1)NC(=O)CNC(=O)OCc1ccccc1
CC(C)(C)OC(=O)[C@@H]1CCCN1C(=O)CNC(=O)[C@H](Cc1ccccc1)NC(=O)CNC(=O)OCc1ccccc1
C[C@@H](OC(C)(C)C)[C@H](NC(=O)OCc1ccccc1)C(=O)O.NC(=O)[C@@H]1CCCN1
C[C@@H](OC(C)(C)C)[C@H](NC(=O)[C@H](CCC(=O)OC(C)(C)C)NC(=O)[C@@H]1CCCN1C(=O)CNC(=O)[C@H](Cc1ccccc1)NC(=O)CNC(=O)OCc1ccccc1)C(=O)N1CCC[C@H]1C(N)=O
CC(C)C[C@H](N)C(=O)OCc1ccccc1.CC(C)[C@H](NC(=O)OC(C)(C)C)C(=O)O
CC(C)(C)OC(=O)N[C@@H](CSCc1ccccc1)C(=O)ON1C(=O)CCC1=O.CC(C)C[C@H](NC(=O)[C@H](CC(N)=O)NC(=O)[C@@H](N)CO)C(=O)N[C@@H](CO)C(=O)N[C@H](C(=O)O)[C@@H](C)O
CC(C)C[C@H](NC(=O)[C@@H](NC(=O)[C@@H](N)CSCc1ccccc1)C(C)C)C(=O)O.CC(C)C[C@H](NC(=O)[C@H](CC(N)=O)NC(=O)[C@H](CO)NC(=O)[C@H](CSCc1ccccc1)NC(=O)OC(C)(C)C)C(=O)N[C@@H](CO)C(=O)N[C@H](C(=O)O)[C@@H](C)O
C[C@@H](OC(C)(C)C)[C@H](NC(=O)[C@H](CCC(=O)OC(C)(C)C)NC(=O)[C@@H]1CCCN1C(=O)CNC(=O)[C@H](Cc1ccccc1)NC(=O)CNC(=O)OCc1ccccc1)C(=O)N1CCC[C@H]1C(=O)OC(C)(C)C
CC1=CC(C)(C)CC(=O)C1.CC1=CC(C)(C)CC(O)C1
CC(=O)[O-].Cn1c(-c2ccccc2)cc2ccccc21
C=C(C)C(=O)OCC1CO1.O
C=CC#N.OCCSc1ccccc1
C1COCCN1.C=CC(=O)NCO
C1COCCN1.C=C(C)C(=O)NCO
C=CC(=O)Cl.CC#N.NCCN1CCOCC1
C=CC(=O)Cl.NCCCN1CCOCC1
CCOC(=O)C(C)Br.Cc1n[nH]c(Br)c1Br
CCOC(=O)C(C)n1nc(Br)c(Br)c1C
BrBr.CC(C)c1cc[nH]n1
CCC(C(=O)O)n1nc(C)c(Br)c1C.Cc1c(Br)c(Br)nn1C(C)C(=O)O
CC(=O)Nc1ccccc1Oc1ccccc1.O=[N+]([O-])c1ccccc1Oc1ccccc1
Cl.Nc1ccc([N+](=O)[O-])cc1Oc1ccccc1
O=C([O-])[C@@H](O)[C@H](O)C(=O)[O-]
CC1(C)S[C@@H]2[C@H](NC(=O)Cc3ccccc3)C(=O)N2[C@H]1C(=O)[O-]
O=C(O)/C=C/c1ccccc1.[NH4+]
Clc1cccc(-c2cccc(Oc3cccc(Oc4ccccc4)c3)c2)c1.Oc1ccccc1
Clc1cccc(-c2cccc(Oc3cccc(Oc4ccccc4)c3)c2)c1.Oc1cccc(Oc2ccccc2)c1
Clc1cccc(-c2cccc(Oc3cccc(Oc4ccccc4)c3)c2)c1.Oc1ccc(Oc2ccccc2)cc1
Clc1cccc(-c2cccc(Oc3cccc(Oc4cccc(Oc5ccccc5)c4)c3)c2)c1.Oc1cccc(Oc2cccc(Oc3ccccc3)c2)c1
Clc1cccc(-c2cccc(Cl)c2)c1.Oc1cccc(Oc2cccc(Oc3cccc(Oc4ccccc4)c3)c2)c1.Oc1cccc(Oc2cccc(Oc3ccccc3)c2)c1
CCC(C)(C)NN.CCCCOC(=O)CCC(C)=O
CCCCOC(=O)CCC(C)=NNC(C)(C)CC.ClCl
CC(C)=CCC(C)C(C)=CCBr.Oc1ccc2c(c1)OCCC2
CC(C)=CCCC(C)=CCBr.Oc1ccc2c(c1)OCCC2
CCC(C)=CCCC(=CCBr)CC.Oc1ccc2c(c1)OCCC2
CC(=CCBr)CCC=C(C)CC(C)C.Oc1ccc2c(c1)OCCC2
CCC(=CCBr)C(C)CC=C(C)C.Oc1ccc2c(c1)OCCC2
CCC(C)=CCC(C)C(=CCBr)CC.Oc1ccc2c(c1)OCCC2
BrP(Br)Br.C=CC(C)(O)CCC=C(C)C
BrP(Br)Br.C=CC(C)(O)CCC=C(CC)CC
BrP(Br)Br.C=CC(C)(O)CCC=C(C)CC(C)C
BrP(Br)Br.C=CC(O)(CC)C(C)CC=C(C)CC
CC(=O)[O-].CCC(C)=CCCC(C)=CCOc1ccc2c(c1)OCCC2
CC(=O)OO.CC(C)=CCC(C)C(C)=CCOc1ccc2c(c1)OCCC2
CC(=O)OO.CC(C)=CCCC(C)=CCOc1ccc2c(c1)OCCC2
CC(=O)OO.CCC(C)=CCCC(=CCOc1ccc2c(c1)OCCC2)CC
CC(=O)OO.CCC(=CCCC(C)=CCOc1ccc2c(c1)OCCC2)CC
CC(=O)OO.CCC(=CCOc1ccc2c(c1)OCCC2)C(C)CC=C(C)C
CCC1(C)OC1CCC(C)=CCOc1ccc2c(c1)OCCC2
NNCCO.O=C1C(=Cc2ccccc2)CCCC1=Cc1ccccc1
COC(=O)C1(CCN(C)C)c2ccccc2N(C)c2ccccc21
CN(C)CCC1(CO)c2ccccc2N(C)c2ccccc21
Clc1ccc2nc3ccccc3c(Cl)c2c1.[C-]#N
N#Cc1c2ccccc2nc2ccc(Cl)cc12.O.O=S(=O)(O)O
C=[N+]=[N-].O=C(O)c1c2ccccc2nc2ccc(Cl)cc12
COC(=O)c1c2ccccc2[n+](C)c2ccc(Cl)cc12
CN(C)CCCl.COC(=O)C1c2ccccc2N(C)c2ccc(Cl)cc21
CN(C)CCC1(CO)c2ccccc2N(C)c2ccc(Cl)cc21
COC(=O)c1c2ccccc2[n+](C)c2cc(Cl)ccc12
COC(=O)C1(CCN(C)C)c2ccccc2N(C)c2cc(Cl)ccc21
CN(C)CCC1(CO)c2ccccc2N(C)c2cc(Cl)ccc21
CCNCCOc1ccccc1.O=CO
O=C(O)CSCC(F)(F)F.O=S(Cl)Cl
Cc1nnc(SCC2=C(C(=O)O)N3C(=O)C(N)[C@H]3SC2)s1.O=C(Cl)CSCC(F)(F)F
CC(Sc1nnn[nH]1)C1=C(C(=O)O)N2C(=O)C(N)[C@H]2SC1.O=C(Cl)CSCC(F)(F)F
CC1=C(C(=O)O)N2C(=O)[C@@H](N)[C@H]2SC1.O=C(O)CS(=O)(=O)CC(F)(F)F
COCC1=C(C(=O)O)N2C(=O)C(N)[C@H]2SC1.O=C(Cl)CSCC(F)(F)F
CC1(C)S[C@@H]2[C@H](NC(=O)Cc3ccccc3)C(=O)N2[C@H]1C(=O)O
CC1(C)S[C@@H]2[C@H](NC(=O)Cc3ccccc3)C(=O)N2[C@H]1C(=O)O
Cc1cc(N)no1.O=C(Cl)CCl
CC(=O)N(Cl)c1cc(C)on1.O=C1NS(=O)(=O)c2ccccc21
Cc1cc(N)no1.O=C(Cl)CCl
C1COCCN1.C=O.NC(=O)NCCS
C1COCCN1.C=O.NC(=O)NCC(=O)O
C1CCNCC1.O=C(c1ccccc1)c1ccc(Cl)c([N+](=O)[O-])c1
C1CCNC1.O=C(c1ccccc1)c1ccc(Cl)c([N+](=O)[O-])c1
CN1CCNCC1.O=C(c1ccccc1)c1ccc(Cl)c([N+](=O)[O-])c1
O=C(O)c1ccc(Cl)cc1Sc1ccccc1.O=S(Cl)Cl
O=C(CSc1ccc(Cl)cc1)c1ccccc1.[O-][I+3]([O-])([O-])[O-]
N=S(=O)(CC(=O)Nc1ccccc1)c1ccc(Cl)cc1.O=C(CS(=O)c1ccc(Cl)cc1)c1ccccc1
O=C1Nc2ccc(Cl)cc2[SH](=O)(c2ccccc2)N1.O=P(Cl)(Cl)Cl
O=C(CSc1cccc(Cl)c1)Nc1ccccc1.O=S(=O)(O)Cl
N=S(=O)(c1ccccc1)c1cc(S(N)(=O)=O)c(Cl)cc1N.O=C(n1ccnc1)n1ccnc1
CC1=C(C(=O)O)N2C(=O)[C@@H](N)[C@H]2SC1.CCN(CC)CC.CN(C)C=O.c1ccc2ncccc2c1
CCO.CCOC(=O)c1cnc(-c2cccc(N)c2)nc1O
CCOC(=O)c1nc2cnn(CC)c2nc1OCC
CCOc1nc2c(cnn2CC)nc1C(=O)O.O=S(Cl)Cl
CCOc1nc2c(cnn2CC)nc1C(=O)Cl.Nc1nccs1
CCOC(=O)c1nc2cnn(CC)c2nc1O
CCn1ncc2nc(C(=O)O)c(O)nc21.O=S(Cl)Cl
CCCCNC(=O)c1nc2cnn(CC)c2nc1NCCCC.[OH-]
CCCCN.CCOC(=O)c1nc2cnn(CC)c2nc1OCC
CCOC(=O)c1nc2c(C)nn(CC)c2nc1OCC
CCOc1nc2c(nc1C(=O)O)c(C)nn2CC.O=S(Cl)Cl
CCOc1nc2c(nc1C(=O)Cl)c(C)nn2CC.Nc1nccs1
CCI.CCn1ncc2nc(C#N)c(O)nc21
CCn1ncc2nc(C(=O)O)c(-c3ccccc3)nc21.N#CCCl
CCOC(=O)CC(C)=O.CCn1ncc(N=O)c1N
CCI.CCn1ncc2nc(C(=O)O)c(C)nc21
BrP(Br)Br.OCc1ccccc1Br
BrCc1ccccc1Br.[C-]#N
CCO.N#CCc1ccccc1Br.O=S(=O)(O)O
CCOC(=O)Cc1ccccc1Br
BrP(Br)Br.OCCc1ccccc1Br
Nc1nccc[n+]1CCc1ccccc1Br
CCOC(N)=O.Cc1cc(C(=O)c2ccccc2F)c(N)s1
CI.Cc1cc2c(-c3ccccc3F)nc(=O)[nH]c2s1
CCOC(N)=O.Nc1sccc1C(=O)c1ccccc1Cl
CI.O=c1nc(-c2ccccc2Cl)c2ccsc2[nH]1
Cn1c(=O)nc(-c2ccccc2Cl)c2ccsc21.O=S(=O)(Cl)Cl
CCOC(N)=O.Nc1sccc1C(=O)c1ccccc1F
Cn1c(=O)nc(-c2ccccc2F)c2ccsc21.O=S(=O)(Cl)Cl
CCOC(N)=O.Cc1csc(N)c1C(=O)c1ccccc1F
CI.Cc1csc2[nH]c(=O)nc(-c3ccccc3F)c12
Cc1csc2c1c(-c1ccccc1F)nc(=O)n2C.O=S(=O)(Cl)Cl
CI.O=c1nc(-c2ccccc2F)c2c3c(sc2[nH]1)CCCC3
CI.O=c1nc(-c2ccccc2)c2ccsc2[nH]1
BrCC1CC1.O=c1nc(-c2ccccc2)c2ccsc2[nH]1
CCOC(N)=O.CNc1scc(C)c1C(=O)c1ccccc1
CCOCC.Cc1csc(N)c1C(=O)c1ccccc1
CC(=O)Nc1scc(C)c1C(=O)c1ccccc1.CI
CC(=O)N(C)c1scc(C)c1C(=O)c1ccccc1
Cc1csc2c1c(-c1ccccc1)nc(=O)n2C.O=S(=O)(Cl)Cl
CCOC(N)=O.CNc1sc2c(c1C(=O)c1ccccc1)CCCC2
CCOCC.Nc1sc2c(c1C(=O)c1ccccc1)CCCC2
CC(=O)Nc1sc2c(c1C(=O)c1ccccc1)CCCC2.CI
CC(=O)N(C)c1sc2c(c1C(=O)c1ccccc1)CCCC2
CCC(=O)c1ccsc1NC.CCOC(N)=O
CCC(=O)c1ccsc1N(C)C(C)=O
CCOC(N)=O.CCc1cc(C(=O)c2ccccc2Cl)c(NC)s1
CCOCC.CCc1cc(C(=O)c2ccccc2Cl)c(N)s1
CCC(=O)Nc1sc(CC)cc1C(=O)c1ccccc1Cl
CCOC(N)=O.CNc1sc(Cl)cc1C(=O)c1ccccc1F
CCC(=O)Nc1sccc1C(=O)c1ccccc1F.O=S(=O)(Cl)Cl
CCC(=O)Nc1sc(Cl)cc1C(=O)c1ccccc1F
CCOC(N)=O.CNc1sccc1C(=O)c1ccccc1F
CCOCC.Nc1sccc1C(=O)c1ccccc1F
CC(=O)Nc1sccc1C(=O)c1ccccc1F.CI.CN(C)C=O
CC(=O)N(C)c1sccc1C(=O)c1ccccc1F
CCOC(N)=O.CNc1scc(C)c1C(=O)c1ccccc1Cl
CCOCC.Cc1csc(N)c1C(=O)c1ccccc1Cl
CC(=O)Nc1scc(C)c1C(=O)c1ccccc1Cl.CI
CCC(=O)Nc1scc(C)c1C(=O)c1ccccc1Cl
Cc1csc2c1c(-c1ccccc1Cl)nc(=O)n2C.O=S(=O)(Cl)Cl
NN1C=Nc2ccc(Cl)cc2C1(O)c1ccccc1Cl.O=C(Cl)CN1C(=O)c2ccccc2C1=O
NN1C=Nc2ccc([N+](=O)[O-])cc2C1(O)c1ccccc1Cl.O=C(Cl)CN1C(=O)c2ccccc2C1=O
NN1C=Nc2ccc(Cl)cc2C1(O)c1c(F)cccc1F.O=C(Cl)CN1C(=O)c2ccccc2C1=O
NN1C=Nc2ccc(F)cc2C1(O)c1ccccc1Cl.O=C(Cl)CN1C(=O)c2ccccc2C1=O
NN1C=Nc2ccc(C(F)(F)F)cc2C1(O)c1ccccc1Cl.O=C(Cl)CN1C(=O)c2ccccc2C1=O
O=C(CN1C(=O)c2ccccc2C1=O)NN=CN(C(=O)CN1C(=O)c2ccccc2C1=O)c1ccc(Cl)cc1C(=O)c1ccccc1
O=C(CN1C(=O)c2ccccc2C1=O)NN=CN(C(=O)CN1C(=O)c2ccccc2C1=O)c1ccc(Cl)cc1C(=O)c1ccccc1Cl
O=C(CN1C(=O)c2ccccc2C1=O)NN=CN(C(=O)CN1C(=O)c2ccccc2C1=O)c1ccc([N+](=O)[O-])cc1C(=O)c1ccccc1Cl
O=C(CN1C(=O)c2ccccc2C1=O)NN=CN(C(=O)CN1C(=O)c2ccccc2C1=O)c1ccc(Cl)cc1C(=O)c1c(F)cccc1F
O=C(CN1C(=O)c2ccccc2C1=O)NN=CN(C(=O)CN1C(=O)c2ccccc2C1=O)c1ccc(C(F)(F)F)cc1C(=O)c1ccccc1Cl
O=C(c1ccccc1)c1cc(Cl)ccc1-n1cnnc1CN1C(=O)c2ccccc2C1=O
O=C(c1ccccc1)c1cc(Cl)ccc1-n1cnnc1CN1C(=O)c2ccccc2C1=O
O=C(c1ccccc1Cl)c1cc([N+](=O)[O-])ccc1-n1cnnc1CN1C(=O)c2ccccc2C1=O
O=C([O-])O.O=C(c1ccccc1Cl)c1cc(Cl)ccc1-n1cnnc1CN1C(=O)c2ccccc2C1=O
C1=CNc2ccccc2C=N1.CN(C)Cc1nnc(CN2C(=O)c3ccccc3C2=O)n1-c1ccc([N+](=O)[O-])cc1C(=O)c1ccccc1Cl
CN(C)Cc1nnc(CN2C(=O)c3ccccc3C2=O)n1-c1ccc(C(F)(F)F)cc1C(=O)c1ccccc1Cl
CN(C)Cc1nnc(CN2C(=O)c3ccccc3C2=O)n1-c1ccc(F)cc1C(=O)c1ccccc1Cl
CN(C)Cc1nnc(CN2C(=O)c3ccccc3C2=O)n1-c1ccc(Cl)cc1C(=O)c1c(F)cccc1F
CC(C)N(Cc1nnc(CN2C(=O)c3ccccc3C2=O)n1-c1ccc(Cl)cc1C(=O)c1ccccc1Cl)C(C)C.NN
O=C(c1ccccc1Cl)c1cc([N+](=O)[O-])ccc1-n1c(CN2CCCC2)nnc1CN1C(=O)c2ccccc2C1=O
O=C(c1ccccc1Cl)c1cc(C(F)(F)F)ccc1-n1c(CN2CCCCC2)nnc1CN1C(=O)c2ccccc2C1=O
CN1CCN(Cc2nnc(CN3C(=O)c4ccccc4C3=O)n2-c2ccc(Cl)cc2C(=O)c2ccccc2Cl)CC1.NN
O=C(c1ccccc1Cl)c1cc(Cl)ccc1-n1c(CN2CCOCC2)nnc1CN1C(=O)c2ccccc2C1=O
Clc1ccc2ccccc2n1.NCCCN(CCO)CCO
Clc1ccnc2ccccc12.NCCCN(CCO)CCO
CCCCNC(N)=O.CCOC(=O)CC(=O)OCC
COc1ccc(CCl)cc1.OCCN1CCOC1c1ccccc1
C1CCC(N2CCNCC2)CC1.O=Cc1ccccc1.[C-]#N
C=C[Mg]Cl.COC(=O)N1C(C=O)CSC1c1ccccc1
ClP(Cl)(Cl)(Cl)Cl.O=S(=O)(O)CSc1ccccc1Br
Nc1cccc[n+]1CSc1ccccc1Br
CC(=O)[O-].O=[N+]([O-])c1ccc(-c2nnc3ccc(Cl)nn23)o1.O=[N+]([O-])c1ccc(C=NNc2ccc(Cl)nn2)o1
C1COCCO1.CN1CCCC1=O.NNc1ccnc(-c2ccc([N+](=O)[O-])o2)n1
NNc1ccc(Cl)nn1.O=Cc1ccc([N+](=O)[O-])s1
CC(=O)Nc1nc(-c2ccco2)c(C)c(=O)[nH]1.Cc1nc2c(C)c(-c3ccc([N+](=O)[O-])o3)nc(N)n2n1
CCOC=Nc1ccc2nnc(-c3ccc([N+](=O)[O-])o3)n2n1.CN1CCNCC1
Cc1ccnc(Cl)n1.NN.O=Cc1ccc([N+](=O)[O-])o1
CCOC=C1Nn2c(nnc2-c2ccc([N+](=O)[O-])o2)C=C1N.NC1=Cc2nnc(-c3ccc([N+](=O)[O-])o3)n2NC1=CNO
CCOC(OCC)N(C)C.CN(C)C=O.Nc1ccc2nnc(-c3ccc([N+](=O)[O-])s3)n2n1
C=[N+]=[N-].CCc1ncc(C(=O)O)s1
CCCc1ncc(C(=O)O)s1.CCO
CCCc1ncc(C(=O)OCC)s1
Nc1cccc[n+]1COc1ccccc1Br
O=S(=O)(O)CBr.Oc1ccc(Cl)cc1Br
CC(Cl)CBr.Oc1ccccc1Br
COc1ccsn1.O=[N+]([O-])O
CN(C)C=O.COc1nscc1Br
COc1nscc1C#N.O=S(=O)(O)O
COc1nscc1C(N)=O.O=S(=O)(O)O
CC(=O)C1CC1.COC(=O)c1ccncc1
c1cc(-c2cc(C3CC3)no2)ccn1
C=C(C1CC1)N1CCCC1.CCN(CC)CC.CCO.O=C(Cl)c1ccncc1
c1cc(C2=NOC(C3CC3)(N3CCCC3)C2)ccn1
CC(=O)C1CC1.CCOC(=O)c1cccnc1
c1cncc(C2=NOC(C3CC3)(N3CCCC3)C2)c1
C=C(I)C1CC1.ON=C(Cl)c1cccnc1
CC(=O)C1CC1.COC(=O)c1cnccn1
CC(=O)C1CC1.CCOC(=O)c1cccnn1
CC(=O)C1CC1.COC(=O)c1ccncn1
CC(=O)C1CC1.CCOC(=O)c1cnc2ccccc2n1
C=CC1CC1.CCN(CC)CC.CCO.O=C(Cl)c1ccncc1
CC1CC(=Cc2ccncc2)C(=O)c2ccccc21.NN
CC1CC2C(=NNC2c2ccncc2)c2ccccc21
C1CCNCC1.O=C1CCCc2ccccc21.O=Cc1ccncc1
CC1CC(=Cc2ccncc2)C(=O)c2ccccc21.NN
CC1C(N)=C(C#N)CN1Cc1ccccc1
COc1ccc(Cn2nnnc2C2N3C(=O)C(NC(c4ccccc4)(c4ccccc4)c4ccccc4)[C@H]3SC2(C)C)cc1
CCOC(=O)CC(C)=O.Cc1ccc(C(C)NN)cc1
CC#CC(=O)OCC.CC(NN)c1ccc(F)cc1
CC(NN)c1ccc(Cl)c(Cl)c1.CCOC(=O)C=C(N)OCC
CCOC(=O)C(C)C(C)=O.Cc1ccc(C(C)NN)cc1
CC(Cl)c1ccc(Cl)c(Cl)c1.CCC1=C(C)N=NC1=O
CCOC(=O)C(Cc1ccc(OC)cc1)C(C)=O.Cc1ccc(C(C)NN)cc1
Cc1ccc(C(C)n2[nH]c(Cl)cc2=O)cc1Cl.N
COC(=O)c1cccc(C)c1O.O=C1C=CC(=NNc2ccc(/C=C/c3ccc(NN=C4C=CC(=O)C=C4)cc3S(=O)(=O)[O-])c(S(=O)(=O)[O-])c2)C=C1
NCCCO.O=C1Nc2ccccc2C1(O)c1cccc(Cl)c1
OC1(c2cccc(Cl)c2)C(NCCCCl)=Nc2ccccc21
NCCCO.O=C1Nc2ccccc2C1(O)c1ccccc1
O=S(Cl)Cl.OCCCNC1=Nc2ccccc2C1(O)c1ccccc1
OC1(c2ccccc2)C(NCCCCl)=Nc2ccccc21
O=S(Cl)Cl.OCCCNC1=Nc2ccc(Cl)cc2C1(O)c1ccccc1
Cc1cccc(C2(O)C(=O)Nc3ccccc32)c1.NCCCO
NCCCO.O=C1Nc2ccccc2C1(O)c1cccc(F)c1
O=S(Cl)Cl.OCCCNC1=Nc2ccccc2C1(O)c1cccc(F)c1
NCCCO.O=C1Nc2ccccc2C1(O)c1ccc(Cl)c(Cl)c1
O=S(Cl)Cl.OCCCNC1=Nc2ccccc2C1(O)c1ccc(Cl)c(Cl)c1
NCCCO.O=C1Nc2ccccc2C1(O)c1cccc(C(F)(F)F)c1
C=CCC(O)C=C.O=C(O)CC(=O)O
C=CCCCc1cc(O)cc(O)c1C(=O)OCC.CC[O-].ClCc1ccccc1
CO.OC(c1ccccc1)c1ccccc1Br
COC(c1ccccc1)c1ccccc1Br.O=C1CCOCC1
O=C([O-])Cl.OCC(Br)(Br)Br.[N-]=[N+]=[N-]
C=C[Si](Cl)(Cl)Cl.CC(S)c1ccccc1
C#CCOc1ccc(O)cc1.CC(C)=CCBr
C#CCOC(=O)c1cc(OC)c(O)c(OC)c1.CC(C)=CCC/C(C)=C/CBr
C#CCBr.COc1cc(C(=O)O)cc(OC)c1O
C#CCBr.COc1cc(C(=O)O)cc(Br)c1O
C#CCBr.CC(C)=CCCC(C)Oc1ccc(C(=O)O)cc1
C#CCBr.CC(C)CCCC(C)Oc1ccc(C(=O)O)cc1Cl
C#CCBr.COC1C=C(C(=O)O)C=CC1(O)OC(C)CCCC(C)C
CC(C)CCCC(C)Oc1ccc(C(=O)O)cc1.CCC#CCBr
CC(Br)CCC(C)C(C)C.COC(=O)c1ccc(O)cc1
CC(C)=CCCC(C)=CCBr.COC(=O)c1ccc(O)c(C)c1
C#CCOCc1ccc(OCC=C(C)C)cc1.O=C(OO)c1cccc(Cl)c1
C#CCOc1ccc(OCC=C(C)C)cc1.O=C(OO)c1cccc(Cl)c1
C#CCBr.CC(C)CCCC(C)Sc1ccc(CO)cc1
C#CCBr.CC(C)CCCC(C)Sc1ccc(C(=O)O)cc1
C#CCBr.CC(CCOc1ccc(C(=O)O)cc1)CCC(C)C(C)C
C#CCO.COC(=O)c1ccc(OC(C)CCCC(C)C)cc1
C#CCO.COC(=O)c1ccc(OC(C)CCCC(C)C)cc1
C#CCOC1CCCCO1.CC(=O)C=P(c1ccccc1)(c1ccccc1)c1ccccc1.COc1c(OC(C)=O)c(C)c(C=O)c(OC(C)=O)c1OC
CC1=C(CCC(C)CC(C(=O)O)C(=O)O)C(=O)c2ccccc2C1=O
CC(C)=O.CC1=C(C)C(=O)C(CCC(C)CCCO)=C(C)C1=O.O=S(=O)(O)O
C1CCOC1.CCCCCO
O=C(Cl)C1CC1.OCCSc1ccc(Cl)cc1
CCI.CCOC(=O)Cc1ccc(N)cc1
CC(C(=O)[O-])c1ccc(N)cc1.CC(C)Br.c1ccncc1
C/C=C/C=O.C=C(C(=O)OCC)c1ccccc1.CC(=O)[O-]
CCOC(=O)C1(c2ccccc2)CCC=CC1O.O=S(Cl)Cl
Cc1cc(N)ccc1[N+](=O)[O-].NS(=O)(=O)O
Cc1cc(N)ccc1[N+](=O)[O-].NS(=O)(=O)O
CC(C(=O)O)c1ccc(-c2ccccc2[N+](=O)[O-])cc1.O=[N+]([O-])c1ccccc1-c1ccccc1
COC(=O)C(C)c1ccc(-c2ccccc2[N+](=O)[O-])c(F)c1
CC(=O)Cl.O=[N+]([O-])c1ccccc1-c1ccccc1
CCO.O=C(O)c1ccc(I)cc1
CCOC(=O)c1ccc(I)cc1.CCOCC.C[Mg]Br
O=S(Cl)Cl.OCc1ccc(C#Cc2ccccc2)cc1
COc1ccc(CCl)c(OC)c1OC.c1ccc(C(CCN2CCNCC2)c2ccccc2)cc1
COc1cc(CCl)cc(OC)c1OC.c1ccc(C(CCN2CCNCC2)c2ccccc2)cc1
COc1ccc(CCl)cc1OC.c1ccc(C(CCN2CCNCC2)c2ccccc2)cc1
C=CCCCBr.Cc1cc(C)c(O)c(C)c1.[OH-]
CC(=O)O.CC=CC(=O)C1=C(C)C(Br)CCC1(C)C
CC(=O)O.CC=CC(=O)C1C(C)=CCCC1(C)C
CC=CC(=O)C1=C(C)C=CCC1(C)C.O=[Se]
CCOCCCl.Oc1ccc(Cc2ccccc2)cc1.Oc1ccc(O)cc1
CCCCC1C(=O)N(c2ccccc2)N(c2ccccc2)C1=O.O=C(OC(=O)c1cccnc1)c1cccnc1
CC(=O)Cl.CCCCC1C(=O)N(c2ccccc2)N(c2ccc(O)cc2)C1=O
CC(C)(C)C(=O)OCCl.CCCCC1C(=O)N(c2ccccc2)N(c2ccccc2)C1=O
CCCCC1C(=O)N(c2ccccc2)N(c2ccccc2)C1=O.Cc1ccc(S(=O)(=O)Cl)cc1
Cc1ccc(Cl)c(Cl)c1.ClC=C(Cl)Cl
Cc1ccccc1.O=[N+]([O-])O
Cc1ccccc1.O=[N+]([O-])O
C=Cc1ccccc1.O=C1C=CC(=O)O1
COc1ccc2c(c1)CCC(=O)C2(C)CCCCCl
CC(Sc1nnn[nH]1)C1=C(C(=O)O)N2C(=O)C(N)[C@H]2SC1.N#CCSCC(=O)[O-]
CC1=C(C(=O)O)N2C(=O)[C@@H](N)[C@H]2SC1.N#CCS(=O)(=O)CC(=O)O
CCCCN(CCCC)CCCNC(=O)c1ccc2oc3ccc(C(=O)NCCCN(CCCC)CCCC)cc3c(=O)c2c1
CC(Br)C(=O)Br.CCCCOc1cc(C)c(N)c(C)c1
CI.COc1ccc[nH]c1=O
CCI.Cc1cc(C)[nH]c(=O)c1
CCI.COc1ccc[nH]c1=O
CC(=O)CC(C)=O.CCNC(N)=O
CCOC(=O)CC(C)=O.O=C1CCCCC1.[NH4+]
COc1ccc2sc(S(C)(=O)=O)nc2c1.Nc1ccc(OCCCl)cc1
C1CCNC1.COc1ccc2sc(Nc3ccc(OCCCl)cc3)nc2c1
Nc1ccc(OCCN2CCCC2)cc1.S=C=S
COc1ccc(S)c(N)c1.S=C=Nc1ccc(OCCN2CCCC2)cc1
CCC(C(=O)c1ccccc1)C(=O)c1ccccc1.CNN
C#CCC/C(=C/C(=O)OCC)OCC.CCC(Cl)C=O
CCOC(=O)CC(=O)CCC#CC(O)C(Cl)CC
CCCCCCCCCC=O.O=S(=O)(Cl)Cl
O=S(=O)(Cl)Cl.Oc1cccc2c1CCCC2
BrBr.Oc1cccc2c1CCCC2
CC(=O)OO.CNC(=O)Oc1ccc(SC)c2c1CCCC2
CN=C=O.O=CNc1ccc(O)c2c1CCCC2
C1COCCO1.CCCC(CCC)(CCC)C(N)=O
CC(=O)Cl.COc1ccc2ccccc2c1.O=[N+]([O-])c1ccccc1
COC(=O)Cc1ccc2cc(OC)ccc2c1.COCCOC
COc1ccc2cc(C(C)C(=O)O)ccc2c1
O=C(CCCCl)c1ccc(F)cc1.OC1CC2(CCNC2)c2ccccc21
CCOC(=O)C(=Cc1ccccc1)C(=O)OCC.[C-]#N
CCOC(=O)CC(C#N)(CC(=O)OCC)c1ccccc1
O=C1CC2(CN1)CC(=O)c1ccccc12
O=C([O-])/C=C/C(=O)O.OC1CC2(CCNC2)c2ccc(F)cc21
CC(=O)OC(C)=O.O=C(CCCN1CCC2(CC(O)c3ccccc32)C1)c1ccc(F)cc1
CN=C=O.O=C(CCCN1CCC2(CC(O)c3ccccc32)C1)c1ccc(F)cc1
CCC(=O)OC(=O)CC.Cc1ccc2c(c1)C(O)CC21CCN(CCCC(=O)c2ccc(F)cc2)C1
CN=C=O.O=C(CCCN1CCC2(CC(O)c3cc(Cl)ccc32)C1)c1ccc(F)cc1
CC(=O)OC(C)=O.OC1CC2(CCN(Cc3ccccc3)C2)c2ccccc21
Fc1ccc(C2(CCCCl)OCCO2)cc1.OC1CC2(CCNC2)c2ccc(Cl)cc21
O=C1CC2(CN1)CC(=O)c1cc(Cl)ccc12
O=[Cr](=O)([O-])O[Cr](=O)(=O)[O-].c1ccc2c(c1)Cc1ccccc1O2
O=C(Cl)CCCCl.[Cl-].c1ccc2c(c1)Cc1ccccc1O2
CC(=O)c1ccc2c(c1)Cc1cc(C(C)=O)ccc1O2.O=[Cr](=O)([O-])O[Cr](=O)(=O)[O-]
C1CCNCC1.O=C(CCCCl)c1ccc2c(c1)Cc1cc(C(=O)CCCCl)ccc1O2
C1COCCN1.CCOC(CCCCl)(OCC)c1ccc2c(c1)Cc1cc(C(CCCCl)(OCC)OCC)ccc1O2
C=CCNCC=C.O=C(CCCCCl)c1ccc2c(c1)Cc1cc(C(=O)CCCCCl)ccc1O2
C1CCNCC1.O=C(CCCCCl)c1ccc2c(c1)Cc1cc(C(=O)CCCCCl)ccc1O2
CCNCC.O=C(CBr)c1ccc2oc3ccc(C(=O)CBr)cc3c(=O)c2c1
Cc1cccc2c(=O)c3cccc(C)c3oc12.O=C(O)c1cccc2c1Oc1c(cccc1C(=O)O)C2
C=CCNCC=O.CC(C)(C)c1nnc(N=C=O)s1
CC(=O)Nc1ccc(Cl)cc1F
CC(=O)Nc1ccc(Cl)cc1F
Nc1ccccc1F.O=C1CCC(=O)N1Br
Cc1ccc(N)cc1C.O=C(Cl)CCCl
Nc1ccc(Cl)c(Cl)c1.O=C(Cl)CCCl
C=CCc1cccc(N)c1.O=C(Cl)CCCl
C=CCc1cccc(NC(=O)CCCl)c1
COc1ccc(N)cc1OC.O=C(Cl)CCCl
COc1ccc(NC(=O)CCCl)cc1OC
CSc1cccc(N)c1.O=C(Cl)CCCl
CSc1cccc(NC(=O)CCCl)c1
Nc1ccc(C(F)(F)F)cc1.O=C(Cl)CCCl
O=C(CCCl)Nc1ccc(C(F)(F)F)cc1
Nc1cccc([N+](=O)[O-])c1.O=C(Cl)CCCl
O=C(CCCl)Nc1cccc([N+](=O)[O-])c1
COC(=O)c1cccc(C(=O)OC)c1
ClC(Cl)(Cl)c1nc(Cc2ccccc2)no1.[OH-]
O=C=O.O=c1[nH]c(Cc2ccccc2)no1
CC(=O)OCC1=C(C(=O)O)N2C(=O)[C@@H](N)[C@H]2SC1
N#CCc1cccs1.NO
C[O-].O=c1[nH]c(Cc2ccccc2)no1
CC(=O)OC[C@H]1O[C@@H](n2cnc3c2N=CNC3CO)[C@H](OC(C)=O)[C@@H]1OC(C)=O.CS(=O)(=O)Cl
CCOC(=O)C1(C(=O)OCC)CC1C=O
CCCCCC(=O)/C=C/C1CC1(C(=O)OCC)C(=O)OCC.CI
CCCCCC(C)(O)/C=C/C1CC1(C(=O)OCC)C(=O)OCC.Cc1ccc(S(=O)(=O)O)cc1.O=C([O-])[O-]
CCCCCC(C)(O)/C=C/C1CC1(C(=O)OC)C(=O)OC.CCOC(=O)CC(C(=O)OCC)C(=O)OCC
CCCCCC(O)C=C[C@H]1C[C@H](C(=O)OC)C(=O)C1(CC(=O)OC)C(=O)OC
NS(=O)(=O)c1cc(C(=O)O)c(NCc2ccccc2)cc1-c1ccccc1.NS(=O)(=O)c1cc(C(=O)O)cc(NCc2ccsc2)c1-c1ccccc1
N#CC(CCN1CCC(C(=O)O)(c2ccccc2)CC1)(c1ccccc1)c1ccccc1.O=C1CCC(=O)N1O
N#CC(CCN1CCC(C(=O)O)(c2ccccc2)CC1)(c1ccccc1)c1ccccc1.O=C1c2ccccc2C(=O)N1O
Nc1nc(N)c(N)nc1N.O=C(Cl)c1ccc(-c2ccccc2)cc1
C=CC(C)(C)O.CC(=O)O
CC(=O)OCC=C(C)C.CC(C)CCON=O.Cl
CI.Nc1nc(=O)c2ccccc2n1Cc1ccc(F)cc1
CN(C)C=O.Cn1c(N)cc(=O)n(C)c1=O.O=S(Cl)Cl
ClCC1CN[C@@H]2Cc3c[nH]c4cccc(c34)[C@H]2C1
O=[N+]([O-])c1cccc([N+](=O)[O-])c1Cl
COC(=O)C#CC(=O)OC.Nc1cccc(N)c1Cl
COC(=O)c1cc(=O)c2cc3c(=O)cc(C(=O)OC)[nH]c3c(Cl)c2[nH]1
C[NH+](C(O)(O)O)C(O)(O)O.C[NH+](C(O)(O)O)C(O)(O)O.O=C([O-])c1cc(=O)c2cc3c(c(Cl)c2[nH]1)CN(C(=O)[O-])CC3=O
COC(=O)c1cc(=O)c2c(C(F)(F)F)c3c(=O)cc(C(=O)OC)[nH]c3c(Cl)c2[nH]1
Cc1ccc(N2CC=CN(C)N2)cc1.O=C(O)c1c([N+](=O)[O-])cccc1[N+](=O)[O-]
O=[N+]([O-])c1cccc([N+](=O)[O-])c1Cl.[F-]
CN(C)C=O.O=[N+]([O-])c1cccc([N+](=O)[O-])c1Cl
N#Cc1c([N+](=O)[O-])cccc1[N+](=O)[O-]
CC(=O)CC(C)(C)O.CC(C)=O.N
BrCCCCCBr.CCC(=O)N(c1ccccc1)C1CCN(CCCCN2C(=O)c3cccc4cccc(c34)C2=O)CC1
C=O.CCC(=O)N(c1ccccc1)C1CCNCC1.O=C1NC(=O)c2cccc3cccc1c23
S=C(Cl)Cl.c1ccc(-c2nn[nH]n2)cc1
CC(C)=O.CC1=NC(C)(C)NC(C)(C)C1
CC1=NC(C)(C)NC(C)(C)C1.CS(=O)(=O)O
CC1=NC(C)(C)NC(C)(C)C1.O=[N+]([O-])O
CC1=NC(C)(C)NC(C)(C)C1.Cc1ccc(S(=O)(=O)O)cc1
CC1=NC(C)(C)NC(C)(C)C1.Cc1ccc(S(=O)(=O)O)cc1
CC(C)=O.CC1=NC(C)(C)NC(C)(C)C1
CC(C)(CCl)C(=O)O.CNC(=S)NN
CNc1nnc(C(C)(C)CCl)s1.[C-]#N
CC(C)S.C[C@]12CC(=O)[C@H]3[C@@H](CC[C@H]4C[C@H](O)CC[C@@]43C)[C@@H]1CC[C@@H]2C(=O)CBr
C[C@]12CC(=O)[C@H]3[C@@H](CC[C@H]4C[C@H](O)CC[C@@]43C)[C@@H]1CC[C@@H]2C(=O)CBr.SCc1ccccc1
C[C@]12CC(=O)[C@H]3[C@@H](CC[C@H]4C[C@H](O)CC[C@@]43C)[C@@H]1CC[C@@H]2C(=O)CBr.N#C[S-]
C[C@]12CC(=O)[C@H]3[C@@H](CC[C@H]4C[C@H](O)CC[C@@]43C)[C@@H]1CC[C@@H]2C(=O)CBr.SCCN1CCOCC1
CC(C)=O.CC(O)N1CCOCC1.C[C@]12CC(=O)[C@H]3[C@@H](CC[C@H]4C[C@H](O)CC[C@@]43C)[C@@H]1CC[C@@H]2C(=O)CBr.S=C=S
C[C@]12CC(=O)[C@H]3[C@@H](CC[C@H]4C[C@H](O)CC[C@@]43C)[C@@H]1CC[C@@H]2C(=O)CBr.S=c1cccc[nH]1
BrBr.CC(=O)[C@H]1CC[C@H]2[C@@H]3CC[C@H]4C[C@](C)(O)CC[C@]4(C)[C@H]3C(=O)C[C@]12C
C1CCNCC1.O=C(O)CCl
C1=CCNCC1.O=C(O)CCl
O=C(Cl)c1ccccc1I.S
C[C@]12CC(=O)[C@H]3[C@@H](CC[C@H]4C[C@H](O)CC[C@@]43C)[C@@H]1CC[C@@H]2C(=O)CBr
C[C@]12CC(=O)[C@H]3[C@@H](CC[C@H]4CC(=O)CC[C@@]43C)[C@@H]1CC[C@@H]2C(=O)CBr.OC(=S)CN1CCOCC1
CC1(C)NCCO1.O=C(Cl)C(Cl)Cl
CC1CNC(C)(C)O1.O=C(Cl)C(Cl)Cl
CC1CNC(C)(C)O1.O=C(Cl)C(Br)CBr
CC1(C)NCCS1.O=C(Cl)C(Br)Br
CC(C)O.CCOC(=O)C=C(N)N1CCCC1.CCOCC.COC(=O)CC(=O)C=Cc1cccc([N+](=O)[O-])c1
CC(=O)CC(C)=O.CCOC(=O)C=C(N)N1CCCC1.O=Cc1cccc([N+](=O)[O-])c1
CC(C)O.CCO.CCOC(=O)C=C(N)N(C)C.COC(=O)CC(=O)C=Cc1cccc([N+](=O)[O-])c1
CC=CC(=O)CC(=O)OCC.CCO.CCOC(=O)C=C(N)N1CCCC1
CCN(CC)CCN.COC(=O)C1=C(C)NC(C)=C(C(=O)OC)C1c1ccc(Cl)c([N+](=O)[O-])c1
CC(C)N.COC(=O)C1=C(C)N(C)C(C)=C(C(=O)OC)C1c1ccc(OCC2CO2)cc1
CCOC(=O)C(C)(C)Br.CCOC(=O)C1=C(C)NC(C)=C(C(=O)OCC)C1c1ccc(O)cc1
CCOC(=O)CS.COC(=O)C1=C(C)N(C)C(C)=C(C(=O)OC)C1c1cc([N+](=O)[O-])ccc1Cl
CCOC(=O)C1=C(C)NC(C)=C(C(=O)OCC)C1c1ccc(O)c(OC)c1.CN(C)CCCCl
C#CC(C)N.O=C(Cl)CCCCl
c1ccc2c(c1)CCc1c-2n[nH]c1-c1ccncc1
CCOC(=O)c1ccncc1.NNc1cccc2ccccc12
O=C1CCNCC1.O=NN=C(c1ccccc1)c1c(Cc2ccccc2)ccc2c1CCc1ccccc1N2N=O
C1CC2(CCN1)OCCO2.O=C(Cl)C1CC1
C1=CC2=C(CCCC2)n2c3c(c4cnccc42)CCC=C13.O=C(Cl)C1CC1
C1=CC2=C(CCCC2)n2c3c(c4cnccc42)CCC=C13.C=CCBr
CCOC(=O)C(=O)OC(C)(C)C.[Li]C#CC(C)C
CC(C)CCC(=O)C(=O)OC(C)(C)C
CCOC(=O)C(=O)OC(C)(C)C.[Li]C#CC(C)C
CCCCC[C@H](O)/C=C/[C@H]1[C@H](O)C[C@H](O)[C@@H]1C/C=C\CCCC(=O)O
CCCCC[C@H](O)/C=C/[C@H]1[C@H](O)C[C@H](O)[C@@H]1C/C=C\CCCC(=O)O
CCCCC[C@H](O)/C=C/[C@H]1[C@H](O)C[C@H](O)[C@@H]1C/C=C\CCCC(=O)O
CCCCC[C@H](O)/C=C/[C@H]1[C@H](O)C[C@H](O)[C@@H]1C/C=C\CCCC(=O)O.CCN(CC)CC
CCCCC[C@H](O)/C=C/[C@H]1[C@H](O)C[C@H](O)[C@@H]1C/C=C\CCCC(=O)O.CCN(CC)CC
CCCCC[C@H](O)/C=C/[C@H]1[C@H](O)C[C@H](O)[C@@H]1C/C=C\CCCC(=O)O
CC(=O)O.O=[N+]([O-])c1cc(Cl)ccc1SCl
O=[N+]([O-])c1ccc(SCl)c([N+](=O)[O-])c1
COC(=S)Cl.CSC(=N)N
CC(O)CCl.N#Cc1ccccc1OCC(O)CN
CC(C)(CO)NCC(O)COc1ccccc1C#N.Cl
CC(C)Cc1ccc(C(C)C(=O)C(=O)O)cc1.[OH-]
O=C(O)c1ccc(CBr)cc1.O=S(Cl)Cl
CCCCC[C@H](O)/C=C/[C@H]1[C@H](O)CC(=O)[C@@H]1C/C=C\CCCC(=O)O
CCCCC[C@H](O)/C=C/[C@H]1[C@H](O)CC(=O)[C@@H]1C/C=C\CCCC(=O)O
N#Cc1ccccn1.O
CC(=O)OC(C)=O.NC(=O)C1CCCCN1
CC(Br)C(=O)[O-].Fc1cc(Br)ccc1-c1ccccc1
FB(F)F.Nc1cc(Br)ccc1-c1ccccc1
Brc1ccc(C2=CCCCC2)cc1
O=[N+]([O-])c1cc(Br)ccc1Br.Oc1ccccc1F
Fc1ccccc1I.O=[N+]([O-])c1cc(Br)ccc1Br
Fc1ccc(I)c(F)c1.O=[N+]([O-])c1cc(Br)ccc1Br
COc1ccc(I)cc1.O=[N+]([O-])c1cc(Br)ccc1Br
COC(OC)N(C)C.NC(=S)Nc1ccccc1
CC(=O)NN=C(C(=O)NN)c1ccccc1
OC1CC(O)C2CC1NN2
Nc1ccc(Cc2ccc(N)cc2)cc1
CCCCCCO.CCCCOCC1CO1
CC(C)=C(C(=O)OCc1ccccc1)N1C(=O)C(NC(c2ccccc2)(c2ccccc2)c2ccccc2)C1SCC#CCc1ccccc1
CC#CCSC1C(NC(c2ccccc2)(c2ccccc2)c2ccccc2)C(=O)N1C(O)C(=O)OC(C)(C)C.ClC(Cl)Cl
CC(C)(C)OC(=O)C(Cl)N1C(=O)C(NC(c2ccccc2)(c2ccccc2)c2ccccc2)C1SCC#CCOC1CCCCO1.c1ccc(P(c2ccccc2)c2ccccc2)cc1
O=C(Cl)c1ccccc1.OCC12COP(OC1)OC2
CCCCCCCCCCCCCCCCCC(=O)Cl.OCC12COP(OC1)OC2
BrP(Br)Br.COc1cccc(CCCO)c1
COc1cccc(CCCBr)c1.[C-]#[C-]
C#CCCCc1cccc(OC)c1.C=O.CCNCC
CCC1C(=O)CCC1=O.CCN(CC)CCC(=O)CCCc1cccc(OC)c1
C#CCCCc1cccc(OC)c1.C1COOOC1.CCNCC
C#CCCCc1ccccc1.C1COOOC1.CCNCC
C#CCCCc1cccc(OC(C)=O)c1.C1COOOC1.CCNCC
C#CCCCc1ccc2c(c1)OCO2.C1COOOC1.CCNCC
C#CCCC(C)c1cccc(OC)c1.C=O.CCNCC
C#CCC(C)Cc1cccc(OC)c1.C1COOOC1.CCNCC
CCN(CC)CC#CCCCc1ccccc1.[OH-]
CCN(CC)CC#CCCCc1ccc2c(c1)OCO2.O=C([O-])[O-]
CCN(CC)CC#CCCCc1ccc(OC)c(OC)c1.[OH-]
CCN(CC)CC#CCCC(C)c1cccc(OC)c1.O=S(=O)(O)O
CCN(CC)CC#CCC(C)Cc1cccc(OC)c1.O=S(=O)(O)O
CCN(CC)CCC(=O)CCCc1cccc(OC)c1.N=O.c1ccncc1
CC1C(=O)CCC1=O.CCN(CC)CCC(=O)CCCc1cccc(OC)c1
CC1C(=O)CCC1=O.COc1cccc(CCCC(=O)CCBr)c1
CCC1C(=O)CCCC1=O.CCN(CC)CCC(=O)CCCc1cccc(OC)c1
CC(C)C1C(=O)CCC1=O.CCN(CC)CCC(=O)CCCc1cccc(OC)c1
C=CC(=O)CCC(C)c1cccc(OC)c1.CCCCC(=O)CC
CC1C(=O)CCC1=O.CCN(CC)CCC(=O)CCCc1cccc(OC(C)=O)c1
C=CC(=O)CCCc1ccc(OC)c(OC)c1.CCN(CC)CCC(=O)CCCc1ccc(OC)c(OC)c1
C=CC(=O)CCCc1cc(OC)cc(OC)c1.CCN(CC)CCC(=O)CCCc1cc(OC)cc(OC)c1
CCN(CC)CCC(=O)CCCc1cccc(OC)c1.CCOC(=O)CCC(=O)C(C)C(=O)OCC
COc1cccc(CCCC(=O)CCC2(C)C(=O)CCC2=O)c1
C=CC(=O)CCCc1cccc(OC)c1.CCCC1C(=O)CCC1=O
C=CC(=O)CCCc1cccc(OC)c1.CCCCC1C(=O)CCC1=O
C=CC(=O)CCCc1cccc(OC)c1.CCCCCCCCCCCCCCCCC1C(=O)CCC1=O
CC(=O)Oc1cccc(CCCC(=O)CCC2(C)C(=O)CCC2=O)c1.CCN(CC)CCC(=O)CCCc1cccc(OC(C)=O)c1
CC(=O)OC(C)=O.C[C@]12CCC3=C(CCc4cc(O)ccc43)C1=CCC2=O
CC(=O)OC(C)=O.CC[C@]12CCC3=C(CCc4cc(O)ccc43)C1=CCC2=O
COc1ccc2c(c1)CCC1=C2CC[C@]2(C)C(=O)CC=C12
CC[C@]12CCC3=C(CCc4cc(OC)ccc43)C1=CCC2=O
COc1ccc2c(c1)CCC1=C2CC[C@]2(C(C)C)C(=O)CC=C12
COc1ccc2c(c1)CCC1=C2CC[C@]2(CC(C)C)C(=O)CC=C12
C[C@]12CCC3=C(CCc4cc(O)ccc43)C1=CCC2=O
CC[C@]12CCC3=C(CCc4cc(O)ccc43)C1=CCC2=O
CC[C@]12CCC3=C(CCc4cc(OC(C)=O)ccc43)C1=CCC2=O
COc1ccc2c(c1)CCC1=C2CC[C@]2(C)C(=O)CC[C@@H]12
CC[C@]12CCC3=C(CCc4cc(OC)ccc43)[C@@H]1CCC2=O
CCC[C@]12CCC3=C(CCc4cc(OC)ccc43)[C@@H]1CCC2=O
COc1ccc2c(c1)CCC1=C2CC[C@]2(CC(C)C)C(=O)CC[C@@H]12
CCCCCCCCCCCCCCCC[C@]12CCC3=C(CCc4cc(OC)ccc43)[C@@H]1CCC2=O
CC[C@]12CCC3=C(CCc4cc(OC)ccc43)C1=CCC21OCCO1
CCC[C@]12CCC3=C(CCc4cc(OC)ccc43)C1=CCC21OCCO1
CCC[C@]12CCC3=C(CCc4cc(OC)ccc43)[C@@H]1CC[C@@H]2O
CCCC[C@]12CCC3=C(CCc4cc(OC)ccc43)[C@@H]1CC[C@@H]2O
COC1=CC2CC[C@@H]3[C@H](CC[C@]4(CCCN(C)C)[C@@H](O)CC[C@@H]34)C2=C(OC)C1
CC[C@]12CC[C@@H]3c4ccc(OC)cc4CC[C@H]3[C@@H]1CC[C@@H]2O
COc1ccc2c(c1)CC[C@@H]1[C@@H]2CC[C@]2(C(C)C)[C@@H](O)CC[C@@H]12
CC[C@]12CC[C@@H]3C4=C(CC[C@H]3[C@@H]1CC[C@@H]2O)CC(OC)=CC4
CCC[C@]12CC[C@@H]3C4=C(CC[C@H]3[C@@H]1CC[C@@H]2O)CC(OC)=CC4
CC[C@]12CC[C@@H]3c4ccc(OC)cc4CC[C@H]3[C@@H]1CC[C@@H]2O
CC[C@]12CC[C@@H]3C4=C(CC[C@H]3[C@@H]1CC[C@@H]2O)CC(OC)=CC4
CC[C@]12CC[C@@H]3C4=C(CC[C@H]3[C@@H]1CC[C@@H]2O)CC(OC)=CC4
CC[C@]12CC[C@@H]3C4=C(CC[C@H]3[C@@H]1CC[C@@H]2O)CC(=O)CC4
CC[C@]12CC[C@@H]3[C@H]4CCC(=O)C=C4CC[C@H]3[C@@H]1CCC2=O
CCC[C@]12CC[C@@H]3C4=C(CC[C@H]3[C@@H]1CC[C@@H]2O)CC(OC)=CC4
CCC[C@]12CC[C@@H]3C4=C(CC[C@H]3[C@@H]1CC[C@@H]2O)CC(=O)CC4
COC1=CCC2=C(CC[C@@H]3[C@@H]2CC[C@]2(C(C)C)[C@@H](O)CC[C@@H]32)C1
COC1=CCC2=C(CC[C@@H]3[C@@H]2CC[C@]2(CC(C)C)[C@@H](O)CC[C@@H]32)C1
CC[C@]12CC[C@@H]3C4=C(CC[C@H]3[C@@H]1CC[C@@H]2OC)CC(OC)=CC4
CC[C@]12CC[C@@H]3C4=C(CC[C@H]3[C@@H]1CCC2=O)CC(OC)=CC4
CC[C@]12CC[C@@H]3C4=C(CC[C@H]3[C@@H]1CCC2=O)CC(=O)CC4
CC[C@]12CC[C@@H]3C4=C(CC[C@H]3[C@@H]1CCC21OCCO1)CC(OC)=CC4
CCCCCCCCCC(=O)Cl.CC[C@]12CC[C@@H]3[C@H]4CCC(=O)C=C4CC[C@H]3[C@@H]1CC[C@@H]2O
C=CCCCCCCCCC(=O)Cl.CC[C@]12CC[C@@H]3[C@H]4CCC(=O)C=C4CC[C@H]3[C@@H]1CC[C@@H]2O
CC[C@]12CC[C@@H]3[C@H]4CCC(=O)C=C4CC[C@H]3[C@@H]1CC[C@@H]2O.O=C(Cl)CCC1CCCC1
CC[C@]12CC[C@@H]3[C@H]4CCC(=O)C=C4CC[C@H]3[C@@H]1CC[C@@H]2O.O=C(Cl)c1ccccc1
CC[C@]12CC[C@@H]3[C@H]4CCC(=O)C=C4CC[C@H]3[C@@H]1CC[C@@H]2O.O=C(Cl)CCc1ccccc1
CC[C@]12CC[C@@H]3[C@H]4CCC(=O)C=C4CC[C@H]3[C@@H]1CC[C@@H]2O.O=C(OC(=O)c1cccnc1)c1cccnc1
CCC[C@]12CC[C@@H]3[C@H]4CCC(=O)C=C4CC[C@H]3[C@@H]1CC[C@@H]2O.O=C(Cl)CCc1ccccc1
CCCC[C@]12CC[C@@H]3[C@H]4CCC(=O)C=C4CC[C@H]3[C@@H]1CC[C@@H]2O.O=C(Cl)CCc1ccccc1
CC(C)C[C@]12CC[C@@H]3[C@H]4CCC(=O)C=C4CC[C@H]3[C@@H]1CC[C@@H]2O.O=C(Cl)CCc1ccccc1
C#C[C@]1(O)CC[C@H]2[C@@H]3CCC4=C(CCC(=O)C4)[C@H]3CC[C@@]21CC
CC[C@]12CC[C@@H]3c4ccc(OC)cc4CC[C@H]3[C@@H]1CC[C@@]2(OC(C)=O)C(C)=O
CC[C@]12CC[C@@H]3[C@H]4CCCC=C4CC[C@H]3[C@@H]1CC[C@@H]2O
CCC[C@]12CC[C@@H]3[C@H]4CCCC=C4CC[C@H]3[C@@H]1CC[C@@H]2O
CC[C@]12CC[C@@H]3C4=C(CC[C@H]3[C@@H]1CCC2=O)CC(OC)=CC4
CCOCC.CC[C@]12CC[C@@H]3c4ccc(OC)cc4CC[C@H]3[C@@H]1CCC2=O
CC[C@]12CC[C@@H]3c4ccc(OC)cc4CC[C@H]3[C@@H]1CC[C@@H]2OCCO
C=CC(=O)CCCc1cccc(OC)c1.CCCC1C(=O)CCCC1=O
COc1ccc2c(c1)CCC1=C2CC[C@]2(C)C(=O)CC[C@@H]12
COc1ccc2c(c1)CCC1=C2CC[C@]2(C)[C@@H](O)CC[C@@H]12
COc1ccc2c(c1)CC[C@@H]1[C@@H]2CC[C@]2(C)[C@@H](O)CC[C@@H]12
CC[C@]12CC[C@@H]3C4=C(CC[C@H]3[C@@H]1CC[C@@]2(O)C(C)O)CC(OC)=CC4
CC[C@]12CC[C@@H]3[C@H]4CCC(=O)C=C4CC[C@H]3[C@@H]1CC[C@@H]2O.Cc1ccc(S(=O)(=O)O)cc1.[OH-]
CC[C@]12CC[C@@H]3C4=C(CC(OC)=CC4)C(C)C[C@H]3[C@@H]1CC[C@@H]2O
C#C[C@]1(O)CC[C@H]2[C@@H]3CC(C)C4=C(CC=C(OC)C4)[C@H]3CC[C@@]21CC
CC[C@]12CCC3=C(CC(C)c4cc(OC)ccc43)C1=CCC21OCCO1
CC[C@]12CC[C@@H]3c4ccc(OC)cc4C(C)C[C@H]3[C@@H]1CCC21OCCO1
CC[C@]12CC[C@@H]3c4ccc(OC)cc4C(C)C[C@H]3[C@@H]1CCC2=O
CC[C@]12CC[C@@H]3c4ccc(OC)cc4C(C)C[C@H]3[C@@H]1CC[C@@H]2O
CC[C@]12CC[C@@H]3C4=C(CC(OC)=CC4)C(C)C[C@H]3[C@@H]1CC[C@@H]2O
CCC1(CCC(=O)CCC(C)c2cccc(OC)c2)C(=O)CCC1=O.Cc1ccc(S(=O)(=O)O)cc1.O.OCCO
CC[C@]12CCC3=C(CC(C)c4cc(OC)ccc43)C1=CCC21OCCO1
CC[C@]12CCC3=C(CC(C)c4cc(OC)ccc43)[C@@H]1CCC21OCCO1
CC[C@]12CC[C@@H]3c4ccc(OC)cc4C(C)C[C@H]3[C@@H]1CCC2=O
CC[C@]12CC[C@@H]3C4=C(CC(OC)=CC4)C(C)C[C@H]3[C@@H]1CC[C@@H]2O
CC(=O)Cl.CC(=O)OC(C)=O.CC[C@]12CC[C@@H]3[C@H]4CCC(=O)C=C4CC[C@H]3[C@@H]1CC[C@@H]2O
CC(=O)CC(=O)O.CC[C@]12CC[C@@H]3[C@H]4CCC(O)=CC4=CC[C@H]3[C@@H]1CCC2O
CC[C@]12CC[C@H]3[C@@H](C=CC4=CC(=O)CC[C@@H]43)[C@@H]1CC[C@@H]2OC(C)=O
CC(=O)N(C)C.COc1ccc2c(c1)CCC1=C2CC[C@]2(C)C(=O)CC[C@@H]12
C#C[C@]1(O)CC[C@H]2C3=C(CC[C@@]21C)c1ccc(OC)cc1CC3
CC[C@]1(O)CC[C@H]2C3=C(CC[C@@]21C)c1ccc(OC)cc1CC3
CC[C@]1(O)CC[C@H]2[C@@H]3CCc4cc(OC)ccc4[C@H]3CC[C@@]21C
CC[C@]1(O)CC[C@H]2[C@@H]3CCC4=C(CC=C(OC)C4)[C@H]3CC[C@@]21C
CCI.CC[C@]12CC[C@@H]3c4ccc(OC)cc4CC[C@H]3[C@@H]1CC[C@@H]2O
CC[C@]12CC[C@@H]3[C@H]4CCC(=O)C=C4CC[C@H]3[C@@H]1CC[C@@H]2O.OC(O)C(Cl)(Cl)Cl
C=CCBr.CC[C@]12CC[C@@H]3c4ccc(OC)cc4CC[C@H]3[C@@H]1CC[C@@H]2O
CCCO[C@H]1CC[C@H]2[C@@H]3CCc4cc(OC)ccc4[C@H]3CC[C@]12CC
CNC(N)=O.O=C(CC(=O)c1ccccc1)c1ccccc1
CNC(N)=O.O=C(CC(=O)c1cccc(Cl)c1)c1cccc(Cl)c1
COc1cc(C)c(Cl)cc1C(=O)O.O=S(Cl)Cl
CCN1CCCC1CN.COc1cc(C)c(Cl)cc1C(=O)Cl
COC(=O)c1ccc(OC(=O)c2ccccc2)cc1OC
CCOC(=O)Cl.NC(=O)N(O)c1ccc(Cl)c(Cl)c1
CCOC(=O)Cl.NC(=O)N(O)c1ccc(Cl)cc1
O=C(Cl)c1c(Cl)cccc1Cl.O=c1[nH]c(=O)n(-c2ccc(Cl)cc2)o1
CCOC(=O)Cl.NC(=O)N(O)c1ccc(F)c(F)c1
O=C(Cl)c1c(Cl)cccc1Cl.O=c1[nH]c(=O)n(-c2ccc(F)c(F)c2)o1
CCOC(=O)Cl.NC(=O)N(O)c1cccc(Cl)c1
O=C(Cl)c1c(Cl)cccc1Cl.O=c1[nH]c(=O)n(-c2cccc(Cl)c2)o1
O=C(Cl)c1c(F)cccc1F.O=c1[nH]c(=O)n(-c2ccc(Cl)c(Cl)c2)o1
CCOC(=O)Cl.NC(=O)N(O)c1cc(Cl)c(Cl)c(Cl)c1
O=C(Cl)c1c(Br)cccc1Br.O=c1[nH]c(=O)n(-c2cc(Cl)c(Cl)c(Cl)c2)o1
CCOC(=O)Cl.NC(=O)N(O)c1ccc(F)cc1
O=C(Cl)c1c(F)cccc1F.O=c1[nH]c(=O)n(-c2ccc(F)cc2)o1
O=C(Cl)c1c(F)cccc1F.O=c1[nH]c(=O)n(-c2cccc(Cl)c2)o1
O=c1c(CO)coc2cc3c(cc12)CCCC3
O=c1c(CO)coc2c3c(ccc12)CCCC3
CCOCC1COc2c(cc([N+](=O)[O-])cc2C(F)(F)F)O1
CC(=O)OC(C)=O.CCOCC1COc2c(cc3ncc(C(=O)OCC)c(O)c3c2N)O1
CNC(=O)COc1cc(OC(=O)c2ccccc2)ccc1O.Cc1ccc(OC(=O)c2ccccc2)c(O)c1
C=O.CNC(=O)COc1ccccc1OCC(O)CNC(C)(C)C
BrBr.Cc1ccc(NC(=N)NC(=N)N)cc1
CC(O)C(C)SC(C)C(C)S.CCNCC
COc1ccc(C(O)c2ccccc2Br)cc1.Cc1ccc(C=O)c(Br)c1
O=C(c1ccccc1)c1ccccc1Br.[Li]C
CN1CCC(=O)CC1.COC(c1ccccc1)c1ccccc1Br
COc1ccc(C(OC)c2ccc(F)cc2)c(Br)c1.O=C1CCN(Cc2ccccc2)CC1
CCOC(=O)Cl.c1ccc(CN2CCC3(CC2)OC(c2ccccc2)c2ccccc23)cc1
c1ccc(N2CCC3(CC2)OCc2ccccc23)cc1
CC(=O)Cl.c1ccc(C2OC3(CCNCC3)c3ccccc32)cc1
CC(=O)N1CCC2(CC1)OC(c1ccccc1)c1ccccc12
CO.COc1ccc2c(c1)C(O)(c1ccccc1)OC21CCN(Cc2ccccc2)CC1
COc1ccc2c(c1)C1(CCNCC1)OC2c1ccccc1
O=C(CCN1CCC2(CC1)OC(c1ccccc1)c1ccccc12)c1ccccc1
O=C1OC2(CCCN(Cc3ccccc3)C2)c2ccccc21.[Li]c1ccccc1
C1CCOC1.CN1CCC2(CC1)OC(c1ccccc1)c1ccccc12
COc1cc2[nH]c3c(c2cc1OC)CC(OC(=O)c1ccccc1)CC3.COc1ccc(NN)cc1OC.O=C1CCC(OC(=O)c2ccccc2)CC1
O=C(OC1CCc2[nH]c3ccccc3c2C1)c1ccccc1.O=C(OC1CCc2c(c3ccccc3n2Cc2ccc(Cl)cc2)C1)c1ccccc1
CN(C)C1CCc2[nH]c3ccccc3c2C1.CN(C)CCCl
CN(C)CCCl.O=C(OC1CCc2[nH]c3ccccc3c2C1)c1ccccc1
CN(C)CCCCl.O=C(OC1CCc2[nH]c3ccccc3c2C1)c1ccccc1
CNC.Cc1ccc(S(=O)(=O)OC2CCc3c(c4ccccc4n3C)C2)cc1
Cc1ccc(S(=O)(=O)Cl)cc1.Cn1c2c(c3ccccc31)CC(O)CC2
Cn1c2c(c3ccccc31)CC(OC(=O)c1ccccc1)CC2
CCOC(=O)CBr.COc1cc2[nH]c3c(c2cc1OC)CC(OC(=O)c1ccccc1)CC3
CN(C)C1CCc2[nH]c3ccc([N+](=O)[O-])cc3c2C1
CCO.CN(C)C1CCC(=O)CC1.NNc1ccc(C(=O)O)cc1
CCOC(=O)c1ccc2[nH]c3c(c2c1)CC(N(C)C)CC3
CCOC(=O)c1cccc2c3c([nH]c12)CCC(N(C)C)C3
CNC1CCC(=O)CC1.NNc1ccc(F)cc1F
CN(C)C1CCc2[nH]c3c(Br)cccc3c2C1.CN(C)C=O
Cc1cccc2c3c([nH]c12)CCC(O)C3.Cc1cccc2c3c([nH]c12)CCC(OC(=O)c1ccccc1)C3.Cc1ccccc1NN.O=C1CCC(OC(=O)c2ccccc2)CC1
CCOC(=O)Cn1c2c(c3ccccc31)CC(N(C)C)CC2
C=CC(=O)OCC.CN(C)C1CCc2[nH]c3ccccc3c2C1
CN(C)C1CCc2[nH]c3c(OCc4ccccc4)cccc3c2C1
CN(C)C1CCc2[nH]c3cc(OCc4ccccc4)ccc3c2C1
C1CCOC1.CCOC(C)=O.CCOCC.Cn1c2c(c3cc(F)cc(F)c31)CCCC2NC(=O)c1ccccc1
CC(=O)NC1CCc2[nH]c3c(F)cccc3c2C1
CC(=O)NC1CCc2[nH]c3c(F)cccc3c2C1
CN(C)C1CCC(=O)CC1.NN(c1ccc(F)cc1)c1ccc(F)cc1
CC(C)(O)C(=O)O.O=C(Cl)CCl
C[C@@H]1OC(=O)[C@H](C)OC1=O.O=C(O)CCl
Cc1cc(C)c(C)c(CCl)c1.[O-][n+]1ccccc1S
ClCc1c(Cl)cccc1Cl.[O-][n+]1ccccc1S
CC(Cl)c1ccc(Cl)cc1.[O-][n+]1ccccc1S
CC(Cl)c1ccc2ccccc2c1.[O-][n+]1ccccc1S
O=C(OO)c1cccc(Cl)c1.[O-][n+]1ccccc1SCc1ccc(Cl)cc1Cl
Cc1cccc(Cl)c1C.[O-][n+]1ccccc1S
ClCc1c(Cl)ccc(Cl)c1Cl.[O-][n+]1ccccc1S
CC(Cl)c1ccc(Br)cc1.[O-][n+]1ccccc1S
COC(=O)c1cc(Cl)c(NN)c(Cl)c1
CCOC(=N)CC(=O)OCC.COC(=O)c1cc(Cl)c(NN)c(Cl)c1
CCOC(=O)CC(=N)CC.COC(=O)c1cc(Cl)c(NN)c(Cl)c1
CCCCCCCCCCCCCCO.COC(=O)c1cc(Cl)c(-n2[nH]c(NC(=O)c3ccccc3)cc2=O)c(Cl)c1
C=C(C)C(=O)OCCO.C=C(CCCC)C(N)=O.C=CC(N)=O
Clc1nc(Cl)nc(Cl)n1.N#CNc1ccccc1
Clc1nc(Cl)nc(N(c2ccccc2)c2ccccc2)n1.N#CNc1ccccc1
ON=C(Cl)c1ccc(C(Cl)=NO)cc1
NC(N)=O.Nc1ccc(N)cc1
CC(C)C[C@H](NC(=O)[C@@H]1CCCN1C(=O)[C@H](CSCc1ccccc1)NC(=O)OCc1ccccc1)C(=O)NCC(N)=O
CC(C)C[C@H](NC(=O)[C@@H]1CCCN1C(=O)[C@@H](N)CSCc1ccccc1)C(=O)NCC(N)=O.NC(=O)C[C@H](NC(=O)OCc1ccccc1)C(=O)Oc1ccc([N+](=O)[O-])cc1
C1COCCO1.CCOC(C)=O.Cc1cc(C)nc(S)n1.N[C@@H](Cc1ccccc1)C(=O)O.Sc1ncccn1
CC(=O)OC(C)=O.NC(=O)c1[nH]nc([C@@H]2O[C@H](CO)[C@@H](O)[C@H]2O)c1O
CC(=O)O[C@H]1CC[C@@]2(C)C(=CC[C@H]3[C@@H]4CCC(=C(C#N)C(=O)O)[C@@]4(C)CC[C@@H]32)C1
C[C@]12C=CC(=O)C=C1CC[C@@H]1[C@@H]2CC[C@]2(C)C(=C(C#N)C(=O)O)CC[C@@H]12
CCOC=C(C(=O)OCC)C(=O)OCC.Nc1ncccc1O
CCCCOC(=O)C(C(=O)OCCCC)=C(Nc1nc(F)c(C)cc1O)c1ccccc1
BrCc1ccccc1Br.CCOC(=O)c1cnc2c(O)cccn2c1=O
C1CCOC1.C[C@]12CC[C@@H]3c4ccccc4CC[C@H]3[C@@H]1CCC2=O.O=C(O)C(=O)O
C1CCOC1.CC(C)(C)O[l](OC(C)(C)C)OC(C)(C)C.O=C1CC[C@H]2[C@@H]3CCc4cc(OC5CCCCO5)ccc4[C@H]3CC[C@]12COC1CCCCO1
BrC1CCCC1.OC[C@]12CC[C@@H]3c4ccc(O)cc4CC[C@H]3[C@@H]1CC[C@@H]2O
ClC(Cl)(Cl)c1nc(Cc2ccccc2)no1.N
Nc1nc(Cc2ccccc2)no1.O=C=O
ClC(Cl)(Cl)c1nc(Cc2cccs2)no1.N
CNC.ClC(Cl)(Cl)c1nc(Cc2ccccc2)no1
CN(C)c1nc(Cc2ccccc2)no1.O=C=O
COC(=O)Cl.O=C(O)C(O)c1ccccc1
CC(C)Sc1cc2c(cc1Cl)N=CNS2(=O)=O
CC1=C(C(=O)O)N2C(=O)C(NC(=O)C(Cl)Cl)[C@H]2SC1.C[Si](C)(C)Cl
C[Si](C)(C)Cl.Cn1nnnc1SCC1=C(C(=O)O)N2C(=O)C(NC(=O)C(Cl)Cl)[C@H]2SC1
COC(=O)C1=C(C)CS[C@@H]2[C@H](NC(=O)CBr)C(=O)N12.O=C(O)C(F)(F)F
NC(=O)OCC1=C(C(=O)[O-])N2C(=O)C[C@H]2SC1.O=C(O)C(F)(F)F
CC(=O)OCC1=C(C(=O)O)N2C(=O)[C@@H](NC(=O)Cc3cccs3)[C@H]2SC1.NC(c1ccccc1)c1ccccc1
CC1(C)S[C@@H]2[C@H](NC(=O)COc3ccccc3)C(=O)N2[C@H]1C(=O)O.NC(c1ccccc1)c1ccccc1
CC1=C(C(=O)O)N2C(=O)[C@@H](NC(=O)COc3ccccc3)[C@H]2SC1.NC1c2ccccc2-c2ccccc21
CC1=C(C(=O)O)N2C(=O)[C@@H](NC(=O)COc3ccccc3)[C@H]2SC1.NC(c1ccccc1)(c1ccccc1)c1ccccc1
CC1=C(C(=O)O)N2C(=O)[C@@H](NC(=O)COc3ccccc3)[C@H]2SC1.COc1ccc(CN)cc1
C[O-].Cc1cccc2c1C(=O)N(CC(=O)[O-])S2(=O)=O
O=C(Cl)Cl.c1ccc2c(c1)CCNOC2
O=C(Cl)N1CCc2ccccc2CO1.c1ccc(N2CCNCC2)cc1
Cc1nc2ccccn2c(=O)c1CCCl.Clc1cccc(N2CCNCC2)c1
Cc1nc2cccc(C)n2c(=O)c1CCCl.Clc1cccc(N2CCNCC2)c1
Cc1cccc(N2CCNCC2)c1.Cc1nc2ccc(Cl)cn2c(=O)c1CCCl
Cc1nc2ccc(Cl)cn2c(=O)c1CCCl.Clc1cccc(N2CCNCC2)c1
Cc1ccc2nc(C)c(CCCl)c(=O)n2c1.Cc1cccc(N2CCNCC2)c1
Cc1ccc2nc(C)c(CCCl)c(=O)n2c1.Clc1cccc(N2CCNCC2)c1
CCOC(=O)C(CCN1CCN(c2cccc(C)c2)CC1)C(C)=O.Cc1cccnc1N
C1=NCCc2ccccc21
COc1cc2c(N)nc(Cl)nc2c(OC)c1OC.COc1ccc2c(c1)CNCC2
COc1cc2c(N)nc(Cl)nc2c(OC)c1OC.COc1ccc2c(c1OC)CNCC2
COc1cc2c(N)nc(Cl)nc2c(OC)c1OC.COc1cc2c(c(OC)c1OC)CCNC2
COc1cc2nc(N3CCc4ccc([N+](=O)[O-])cc4C3)nc(N)c2cc1OC
COc1cc2c(cc1OC)CN(c1nc(Cl)nc3cc(OC)c(OC)cc13)CC2.N
N.O=C(O)Cc1cccc2c1C(=O)c1ccccc1C2=O
C1CCNCC1.CN1CCC(=C2c3ccccc3C=C(Br)c3ccccc32)CC1
CN1CCC(=C2c3ccccc3C=C(N3CCCCC3)c3ccccc32)CC1.CO
C1CCNCC1.CN1CCC(=C2c3ccccc3C=C(Br)c3ccccc32)CC1
CN1CCC(=C2c3ccccc3CC(=O)c3ccccc32)CC1
CCOC(=O)c1cnc2ccc(C3CCCCC3)cc2c1O
CCI.CCOC(=O)c1cnc2cc(C3CCCCC3)ccc2c1O
CCOC(=O)c1cn(CC)c2cc(C3CCCCC3)c(OC)cc2c1=O
CCOC(=O)c1cnc2ccc(C3CCCCC3)cc2c1O.ClCc1ccccc1
CCOC(=O)c1cnc2ccc(C3CCCCCC3)cc2c1O.O=P(Cl)(Cl)Cl
N[C@@H](CS)C(=O)O.S=C=S
Cc1ccc(N2C(=O)CNC2=O)cc1Cl.FC(Cl)(Cl)SCl
CCCCCc1cc(OC)c2c(c1)OC(C)(C)C=C2c1ccncc1
CCCCCc1cc(OC)c2c(c1)OC(C)(C)CC2c1cc[n+](Cc2ccc3ccccc3c2)cc1
BrBr.COC(=O)Cc1ccc(-c2ccc(Cl)cc2)s1
COC(=O)C(C)(C)c1ccc(-c2ccc(Cl)cc2)s1
O=C1CCSc2c(O)cccc21
CC(C)N.c1cc2c(c(OCC3CO3)c1)SCCC2
CO.O=C1c2ccccc2C(Br)C(Br)c2sccc21
COC1c2sccc2C(=O)c2ccccc2C1Br
O=C1CSC(=S)N1.O=Cc1ccccc1C(=O)O
COc1ccc(C(=O)O)c(C=O)c1.O=C1CSC(=S)N1
COc1ccc(C(=O)O)c(C=C2SC(=S)NC2=O)c1.[OH-]
COc1ccc(C=O)c(C(=O)O)c1.O=C1CSC(=S)N1
COc1ccc(C=C2SC(=S)NC2=O)c(C(=O)O)c1.[OH-]
COc1cccc(C=O)c1C(=O)O.O=C1CSC(=S)N1
COc1cccc(C=C2SC(=S)NC2=O)c1C(=O)O.[OH-]
CC(=O)O.O=C(O)CC(=O)c1ccccc1.O=C1CSC(=S)N1
CC(=C1SC(=S)NC1=O)c1ccccc1C(=O)O.[OH-]
COc1cccc(C(=O)O)c1C=O.O=C1CSC(=S)N1
O=C(c1ccccc1)N(c1ccccc1)c1ccc(OCCN2CCCCC2)cc1
CCN(CC)CCOc1ccc(N(C(=O)c2ccc([N+](=O)[O-])cc2)c2ccccc2)cc1
Brc1ccccn1.Nc1ccc(OCc2ccccc2)cc1
O=C(O)CCCCCCCCC1CC1.O=S(Cl)Cl
BrCCCCCCC1CC1.O=C=O
CCC(=O)Cl.CCN(CC)CC1=C2C[C@@H](O)CC[C@]2(C)[C@H]2CC[C@@]3(C)[C@@H](CC[C@@H]3[C@H](C)CCCC(C)C)[C@@H]2C1
CC(=O)O[C@H]1CC[C@@]2(C)C(=C(CCl)C[C@@H]3[C@@H]2CC[C@@]2(C)[C@H]3CC[C@@H]2[C@H](C)CCCC(C)C)C1.CCCCNCCCC
CC(=O)O[C@H]1CC[C@@]2(C)C(=C(CBr)C[C@@H]3[C@@H]2CC[C@@]2(C)[C@H]3CC[C@@H]2[C@H](C)CCCC(C)C)C1.CCOCCNCCOCC
CCCCN(CCCC)CC1=C2C[C@@H](OC(C)=O)CC[C@]2(C)[C@H]2CC[C@@]3(C)[C@@H](CC[C@@H]3[C@H](C)CCCC(C)COC(C)=O)[C@@H]2C1
O=C(O)CCCCC(=O)c1ccccc1.O=S(Cl)Cl
C=C(C)C.C=CC#N.COc1ccc(O)cc1.O=S(=O)(O)O.O=S(=O)=O
C=CC(=O)NC(C)(C)CS(=O)(=O)O.CO
CCC[Mg]I.COc1ccc(C(=O)C(CC(F)(F)F)c2ccc(OC)cc2)cc1
CCOCC.COc1ccc(Br)cc1
Brc1cccc2ccccc12.C=O.CCCCN(CCCC)CCCC.c1ccc2ccccc2c1
CNc1ccccc1.O=C(O)CCl
O=C(O)CC(=O)CCl.[C-]#N
NC(=O)C1(CC(=O)O)CO1.[C-]#N
NC1CCC(O)CC1.O=C(Cl)c1ccc(OC(F)F)cc1
COC1(OC)c2ccccc2C2CC2c2ccccc21.NO
O=[N+]([O-])O.Oc1ccc2ccccc2c1
BrBr.COc1ccc2ccccc2c1
O=[N+]([O-])O.Oc1ccc2ccccc2c1
COc1ccc2ccccc2c1[N+](=O)[O-]
COC(CCN)(c1ccccc1)c1ccccc1.O=C(OC(=O)C(F)(F)F)C(F)(F)F
C=CCBr.COC(CCNC(=O)C(F)(F)F)(c1ccccc1)c1ccccc1
C=CC(C)=O.CC(=O)C=C(C)C.[OH-]
CC(C)[C@@H]1CC[C@@H](C)CC1=O
CC1=CC(=O)C(=C(C)C)CC1
C=CC(C)=O.CC(=O)C=C(C)C.[OH-]
CC(=O)OCC=C(C)CCl.O=S([O-])c1ccccc1
CC(=CCO)C(c1ccccc1)=S(=O)=O.CC(C=CC1=C(C)CCCC1(C)C)=CCCl.CCCCCC
CC(C=CC1=C(C)CCCC1(C)C)=CCCl.COc1ccc(S(=O)(=O)CC(C)=CCO)cc1
CC(=CCO)CS(=O)(=O)c1ccc(C)cc1.CC(C=CC1=C(C)CCCC1(C)C)=CCBr
O=C(O)C(F)(F)F.O=C1CCC(O)CC1c1ccccc1
O=C1CCC(O)(c2ccc(F)cc2)CC1
O=C1CC=C(c2ccc(F)cc2)CC1
CS(=O)(=O)O[C@H]1CC[C@H](c2ccc(F)cc2)CC1.[N-]=[N+]=[N-]
C1=COCCC1.O=C1CCC(O)CC1
Cc1ccc(F)cc1C1(O)CCC(=O)CC1
ON=C1CCC(c2ccccc2)CC1
CC(=O)N[C@H]1CC[C@H](c2ccc([N+](=O)[O-])cc2)CC1
[O-][n+]1c(Cl)ccc2ccccc21.[SH-]
CCC(C)=CCCC(C)=CCOc1ccc2c(c1)OCO2.O=C(OO)c1cccc(Cl)c1
CC(=O)CCC=C(C)CCC(C)=C(C)C.O=C(OO)c1cccc(Cl)c1
Nc1ccc(Cl)c(Cl)c1.S=C=NC1CCCCC1
NC1CCCCCC1.S=C=NC1CCCCC1
N#C[S-].O=C(Cl)c1ccco1
COc1ncc(Cl)cc1C(=O)O.ClC(Cl)(Cl)Cl
Clc1nc(Cl)c2ccccc2c1-c1ccccc1.c1c[nH]cn1
Clc1nc(Cl)c2ccccc2c1-c1ccccc1.c1c[nH]cn1
Clc1nc(Cl)c2ccccc2c1-c1ccccc1.c1c[nH]cn1
Clc1nc(Cl)c2ccccc2c1-c1ccccc1.c1c[nH]cn1
O=C1NCC(C2CCCCC2)c2ccccc21
Clc1ncc(C2CCCCC2)c2ccccc12.c1c[nH]cn1
CCN(CC)CC.CCOC(=O)Cl.CCc1ccccc1C=CC(=O)O
COc1ccc2c(c1)Nc1cccc(S(=O)(=O)N(C)C)c1S2.ClCCCBr
CN(C)S(=O)(=O)c1cccc2c1Sc1ccc(O)cc1N2.COS(=O)(=O)OC
COc1ccc2c(c1)N(CCCCl)c1cccc(SC)c1S2.OCCC1CCNCC1
COc1ccc2c(c1)Nc1cccc(SC)c1S2.ClCCCBr
COS(=O)(=O)OC.CSc1cccc2c1Sc1ccc(O)cc1N2
COc1ccc2c(c1)Nc1cccc(S(C)(=O)=O)c1S2.ClCCCBr
COc1ccc2sc3c(S(C)(=O)=O)ccc(=O)c-3nc2c1
CCO.COc1ccc2c(c1)N(C(C)=O)c1cccc(SC)c1S2.COc1ccc2c(c1)N=C1OC=CC(S(C)(=O)=O)=C1S2
CC(=O)OC(C)=O.COc1ccc2c(c1)Nc1cccc(SC)c1S2
CC(C)I.CN(C)S(=O)(=O)c1cccc2c1Sc1ccc(O)cc1N2
CC(C)Oc1ccc2c(c1)N(CCCCl)c1cccc(S(C)(=O)=O)c1S2.OCCC1CCNCC1
CC(C)Oc1ccc2c(c1)Nc1cccc(S(C)(=O)=O)c1S2.ClCCCBr
CCCCCCCOc1ccc2c(c1)N(CCCCl)c1cccc(S(=O)(=O)N(C)C)c1S2.OCCC1CCNCC1
CCCCCCCI.CN(C)S(=O)(=O)c1cccc2c1Sc1ccc(O)cc1N2
CN(C)S(=O)(=O)c1cccc2c1Sc1ccc(OCc3ccccc3)cc1N2.ClCCCBr
CN(C)S(=O)(=O)c1cccc2c1Sc1ccc(O)cc1N2.ClCc1ccccc1
C1=COCCC1.CN(C)S(=O)(=O)c1cccc2c1Sc1ccc(O)cc1N2CCCCl
NCCc1ccc(S(N)(=O)=O)cc1
C=CCO.CNC(=O)OC1c2ccccc2Oc2ccccc21
C#CCO.CNC(=O)OC1c2ccccc2Oc2ccccc21
CC=CCO.CNC(=O)OC1c2ccccc2Oc2ccccc21
C=C(C)CO.CNC(=O)OC1c2ccccc2Oc2ccccc21
CC(C)=CCO.CNC(=O)OC1c2ccccc2Oc2ccccc21
NC(=O)c1ccc(OCCNCC(O)COc2cccc([N+](=O)[O-])c2)cc1
CC(=O)Nc1ccc(OCCN(Cc2ccccc2)CC(O)COc2ccc(NC(C)=O)cc2C)cc1.CC(=O)OC(C)=O
Cc1cc(O)c2c(c1)OC(C)(C)C1=C2CCS1.O=C(O)CCN1CCCCC1
CCCCCC(C)C(C)c1cc(O)cc(O)c1.CCO.COC(=O)C1CSCC1=O
CCCCCC(C)C(C)c1cc(O)c2c3c(c(=O)oc2c1)SCC3.CCOC(=O)C1CSCCC1=O
C1CCNCC1.CCOC(=O)C(C)CCBr
CCCCCC(C)C(C)c1cc(O)c2c3c(c(=O)oc2c1)SC(C)C3.CCCCCC(C)C(C)c1cc(O)cc(O)c1.CCO.CCOC(=O)C1SC(C)CC1=O
CCCCCC(C)C(C)c1cc(O)c2c(c1)OC(C)(C)C1=C2C(C)CS1.O=C(O)CCCN1CCCCC1
COc1c(Cl)ccc(Cl)c1C(=O)Cl.O=C1CCCC(=O)C1
CSc1nnc(-c2ccccc2)c(=O)n1N.C[O-]
CC(C)(Br)[N+](=O)[O-].O=[N+]([O-])C1CCCCC1
CC(C)[N+](=O)[O-].CCOC(=O)C1([N+](=O)[O-])CCC1
CC(C)[N+](=O)[O-].Cc1cccc(C(=O)C(C)(C)[N+](=O)[O-])c1
C1=CCC=C1.O=C1C=CC(=O)O1
C=C(C)C(C)=O.CC(C)C=O
CC1CCCC(=O)C12CCCC2.C[Mg]I
CC(=O)OC[C@H]1O[C@H](O[C@]2(COC(C)=O)O[C@H](COC(=O)C(C)C)[C@@H](OC(=O)C(C)C)[C@@H]2OC(=O)C(C)C)[C@H](OC(=O)C(C)C)[C@@H](OC(=O)C(C)C)[C@@H]1OC(=O)C(C)C.O=C(OOC(=O)c1ccccc1)c1ccccc1
Cc1cccc(C)c1O.[OH-]
Clc1cccc(Cl)c1Cl.O=C(O)c1ccc(C(=O)O)c(C(=O)O)c1
C1CO1.O=C1NC(=O)c2ccccc21
C1CO1.O=C1CCC(=O)N1
Sc1ccccn1.[Zn+2]
C=C(C)C(=O)Cl.CC(C)(C)c1cc(OCCO)cc(C(C)(C)C)c1O
CC(C)O.CCCCCC.Cc1ccccc1
CN(C)CCCNN.O=C1C(=Cc2ccccc2)CSCC1=Cc1ccccc1
N.OCCN1N=C2C(=Cc3ccccc3)CSCC2C1c1ccccc1
CC(=O)OC(C)=O.O=[N+]([O-])C=C1NCCCS1
Cc1ccc(C(=O)OC(=O)c2ccc(C)cc2)cc1.O=[N+]([O-])C=C1NCCCS1
CCC(=O)OC(=O)CC.O=[N+]([O-])C=C1NCCCS1
CCCC(=O)OC(=O)CCC.O=[N+]([O-])C=C1NCCCS1
O=C(OC(=O)c1ccc(Cl)cc1)c1ccc(Cl)cc1.O=[N+]([O-])C=C1NCCCS1
COCCOC.O=[N+]([O-])C=C1NCCCS1.O=[N+]([O-])c1ccc(CCl)cc1
CC(=O)C(=C1NCCCS1)[N+](=O)[O-]
O=C(O)CC(Br)C(=O)c1ccc(Cl)cc1.O=C(O)CC(O)C(=O)c1ccc(Cl)cc1
CCOC=S.NC(C(=O)OC(c1ccccc1)c1ccccc1)c1ccccc1
O=C(OC(c1ccccc1)c1ccccc1)C(NC=S)c1ccccc1
CC(C)(C)OC(=O)N=[N+]=[N-].O=C(O)CNc1ccc(CO)cc1
COC1(NC(=O)Cc2cccs2)C(=O)N2C(C(=O)OCC(Cl)(Cl)Cl)C(C)=CS[C@@H]21.O=[Se]=O
COC1(NC(=O)Cc2cccs2)C(=O)N2C(C(=O)OC(c3ccccc3)c3ccccc3)=C(C)CS[C@@H]21
CC(C)(C)OC(=O)C(Cl)Cl.CC(C)=O
CC(=O)C(C)C.CC(C)(C)OC(=O)C(Cl)Cl
C=C(CC)C(O)C(=O)OCC
CCC1=C(C(=O)[O-])N2C(=O)[C@H](N)[C@H]2SC1.CO.O=C(O)C(O)C(O)C(=O)O
CCC1=C(C(=O)[O-])N2C(=O)[C@H](NC(c3ccccc3)(c3ccccc3)c3ccccc3)[C@H]2SC1
CC(C)C1=C(C(=O)[O-])N2C(=O)[C@H](NC(c3ccccc3)(c3ccccc3)c3ccccc3)[C@H]2SC1
CC(C)C1=C(C(=O)[O-])N2C(=O)[C@H](NC(=O)Cc3ccc([N+](=O)[O-])cc3)[C@H]2SC1
CC(C)C1=C(C(=O)O)N2C(=O)[C@H](NC(=O)Cc3ccc([N+](=O)[O-])cc3)[C@H]2SC1
CC(=O)C1CCCC1.CC(C)(C)OC(=O)C(Cl)Cl
N[C@H]1C(=O)N2C(C(=O)[O-])=C(C3CCCC3)CS[C@H]12
O=C(Cc1ccc([N+](=O)[O-])cc1)N[C@H]1C(=O)N2C(C(=O)[O-])=C(C3CCCC3)CS[C@H]12
O=C(Cl)Oc1ccccc1.O=[N+]([O-])C=C1NCCCS1
CC1(C)OC(C)(C)C(=O)C1=O.N=C(NN)c1cccc([N+](=O)[O-])c1
NC1C(=O)N2C(C(=O)OCc3ccc([N+](=O)[O-])cc3)=C(Cl)CS[C@H]12.O=C(Cl)Cc1ccccc1
NC1C(=O)N2C(C(=O)OC(c3ccccc3)c3ccccc3)=C(Br)CS[C@H]12.O=C(Cl)COc1ccccc1
NC1C(=O)N2C(C(=O)O)=C(Cl)CS[C@H]12.O=C(Cl)C(c1ccccc1)S(=O)(=O)O
C=C1CS[C@@H]2C(NC(=O)COc3ccccc3)C(=O)N2C1C(=O)OCc1ccc(OC)cc1.CCOC(C)=O
NC1C(=O)N2C(C(=O)OCc3ccc([N+](=O)[O-])cc3)=C(O)CS[C@H]12.O=C(Cl)Cc1cccs1
C=C1CS[C@@H]2C(NC(=O)Cc3ccccc3)C(=O)N2C1C(=O)OCc1ccc([N+](=O)[O-])cc1.O=S=O
ClP(Cl)Cl.O=C(Cc1cccs1)NC1C(=O)N2C(C(=O)OC(c3ccccc3)c3ccccc3)=C(O)CS[C@H]12
O=C(COc1ccccc1)NC1C(=O)N2C(C(=O)OCc3ccc([N+](=O)[O-])cc3)=C(Cl)CS[C@H]12
O=C(Cc1cccs1)NC1C(=O)N2C(C(=O)OCc3ccc([N+](=O)[O-])cc3)=C(O)CS[C@H]12.O=C(Cl)C(=O)Cl
BrP(Br)Br.O=C(Cc1cccs1)NC1C(=O)N2C(C(=O)OCc3ccc([N+](=O)[O-])cc3)=CC(O)S[C@H]12
CCN(CC)C(F)(F)C(F)Cl.O=C(Cc1cccs1)NC1C(=O)N2C(C(=O)OCc3ccc([N+](=O)[O-])cc3)=C(O)CS[C@H]12
O=C(Cc1cccs1)NC1C(=O)N2C(C(=O)OCc3ccc([N+](=O)[O-])cc3)=C(F)CS[C@H]12
CCOC(=O)Cn1cc(C)c2ccccc21
Cc1cn(CCO)c2ccccc12
BrP(Br)Br.Cc1cn(CCO)c2ccccc12
Cc1cn(C(C(C)C)C(C)O)c2c(C)cccc12.SCCn1ccc2ccccc21
CCOC(=O)CC(C)=O.Cc1cn(CCO)c2ccccc12
CCOC(=O)CCC(C)=O.Cc1cn(CCO)c2ccccc12
Cc1c2n(c3ccccc13)CCOC2(C)CC(=O)N1CCN(C)CC1
Cc1c2n(c3ccccc13)CCOC2(C)CCCO
CC(C)(C)N1CCN(Cc2ccccc2)CC1
NN.Nc1ccccc1C1=CC=CS1=O.OCCOCCO
O=C=Nc1ccccc1Cc1cccs1
CC1CNCCN1CCCc1ccccc1.O=C(Cl)c1ccco1
C[C@@H]1NCCN(CCCc2ccccc2)[C@H]1C.O=C(Cl)c1ccco1
CCOC(=O)Cl.COc1ccc(C(C#N)N2CCNCC2)c(OC)c1OC
COc1c(C=O)cc2c(c1OC)CCC2.C[N+](=O)[O-]
O=C1CCCN1.c1ccc2c(c1)Nc1ccccc1O2.c1ccc2c(c1)Oc1ccccc1N2C1=NCCC1
CC1CCC(=O)N1.c1ccc2c(c1)Nc1ccccc1O2
CC1(C)CCC(=O)N1.c1ccc2c(c1)Nc1ccccc1O2
FC(F)(F)c1ccc2c(c1)Nc1ccccc1O2.O=C1CCCN1
CC1CCC(=O)N1.FC(F)(F)c1ccc2c(c1)Nc1ccccc1O2
CC1(C)CCC(=O)N1.FC(F)(F)c1ccc2c(c1)Nc1ccccc1O2
Clc1ccc2c(c1)Nc1ccccc1O2.O=C1CCCN1
CC1CCC(=O)N1.Clc1ccc2c(c1)Nc1ccccc1O2
CC1(C)CCC(=O)N1.Clc1ccc2c(c1)Nc1ccccc1O2
CC1CCC(=O)N1.Clc1cccc2c1Oc1ccccc1N2
CC1CCC(=O)N1.COc1ccc2c(c1)Nc1ccccc1O2
O=C1CCCCN1.c1ccc2c(c1)Cc1ccccc1N2
CC(C)NC=O.c1ccc2c(c1)Cc1ccccc1N2
CC1(C)c2ccccc2Nc2ccccc21.CC1CCC(=O)N1
CC1(C)CNC(=O)CC(C)(C)N1.O=C=Nc1ccccc1
CN1C(C)(C)CNC(=O)CC1(C)C.CN=C=O
CC(C)CC(=O)NCC(C)(C)N.CC(C)COC(=O)Cl
CC(C)CC(=O)NCC(C)(C)N.O=C(Cl)OCc1ccccc1
CC1(C)CNC(=O)CC(C)(C)N1.CCN=C=O
CCCCCCNC(=O)N1CC(C)(C)NC(C)(C)CC1=O.O=C[O-]
CC1(C)CNC(=O)CC(C)(C)N1.CCCCCCCCCCCCCCCCCCN=C=O
CC1(C)CNC(=O)CC(C)(C)N1.Cc1ccc(N=C=O)cc1
C=CCN=C=O.CC1(C)CNC(=O)CC(C)(C)N1
CC1(C)CNC(=O)CC(C)(C)N1O.O=C=Nc1ccccc1
C1CCNC1.O=C1CCCS(=O)(=O)c2ccccc21
Nc1ccccc1.O=C(Cl)Cl.O=S1(=O)CCC=C(N2CCCC2)c2ccccc21
C1CCOC1.Nc1ccccn1.O=C(Cl)Cl.O=S1(=O)CCC=C(N2CCCC2)c2ccccc21
COC(=O)OC.O=C1CCCS(=O)(=O)c2ccccc21
COC(=O)C1CCS(=O)(=O)c2ccccc2C1=O.Cc1cc(N)no1
Nc1cccc(N)n1.O=C(CC(=O)C(F)(F)F)C(F)(F)F
CC(=O)C(F)(F)C(F)(F)F.CCOC(=O)C(F)(F)C(F)(F)F
Nc1cccc(N)n1.O=C(CC(=O)C(F)(F)C(F)(F)F)C(F)(F)C(F)(F)F
CN1CCCC(CCl)C1.N#Cc1ccc(Cl)c(Cl)c1.O
CN1CCCC(CC(=O)c2ccccc2F)C1.N#CBr
CC(=O)O.N#CN1CCCC(CC(=O)c2ccc(F)cc2)C1
Nc1cc(Cl)cnc1N.O=C(Cl)C(F)(F)F
CC(N)(CO)CO.N#CC1CCC1C#N
Fc1ccc(C(CCCCl)c2ccc(F)cc2)cc1.O=C1OC2(CCNCC2)c2ccccc21
CCC(Cl)C1(c2ccc(F)cc2)OCCO1.O=C([O-])[O-].c1ccc2c(c1)COC21CCNCC1
CC(C)(CO)NC(=O)c1ccc(F)cc1Cl
COc1cc(Br)c(C(=O)NC(C)(C)CO)cc1OC
CCC(Cl)C(=O)c1ccc(F)cc1.COc1cc2c(cc1OC)C1(CCNCC1)OC2=O
CN1CCC(O)(c2cc3c(cc2C2=NC(C)(C)CO2)OCO3)CC1
C=CCBr.O=C1OC2(CCNCC2)c2ccccc21
CC1(C)COC(c2ccccc2Br)=N1.O=C1CCN(Cc2ccccc2)C1
O=C1OC2(CCN(Cc3ccccc3)CC2)c2ccccc21
OCc1ccccc1C1(O)CCN(CC2CC2)CC1
CCC(Cl)C1(c2ccc(F)cc2)OCCO1.c1ccc2c(c1)COC21CCNCC1
CCN1CCC(O)(c2ccccc2CO)CC1
CN1CCC(=O)CC1.OCc1ccc(C(F)(F)F)cc1Br
CN1CCC(O)(c2cc(C(F)(F)F)ccc2CO)CC1
CN1CCC(=O)CC1.Cc1ccc(Br)c(CO)c1
Cc1ccc(C2(O)CCN(C)CC2)c(CO)c1
CN1CCC(=O)CC1.OCc1ccc(Cl)cc1Br
CN1CCC(O)(c2cc(Cl)ccc2CO)CC1
CN1CCC(=O)CC1.OCc1cc(F)ccc1Br
CN1CCC(O)(c2ccc(F)cc2CO)CC1
CN1CCC(O)(c2ccccc2CO)C1
O=C(CCN1CCC2(CC1)OC(=O)c1ccccc12)c1ccccc1
ClCCOC(c1ccccc1)c1ccccc1.O=C1OC2(CCNCC2)c2ccccc21
CCOC(=O)C#N.[N-]=[N+]=NCC(=O)O
CCOC(=O)CN=[N+]=[N-].N#CC(=O)c1ccccc1
Cc1nccn1CCCl.[N-]=[N+]=[N-]
Cc1ncc([N+](=O)[O-])n1CCOS(C)(=O)=O.[N-]=[N+]=[N-]
Cc1nc([N+](=O)[O-])cn1CCOS(C)(=O)=O.[N-]=[N+]=[N-]
CC#N.CC1OCC(CN(C)C)CO1.CC=O.CCOCC
COc1ccc(CC(SC)S(C)=O)cc1.O=S(=O)(O)O
CCO.COc1ccc(CC(SC)S(C)=O)cc1
COCCOC.CSC(Cc1ccc2c(c1)OCO2)S(C)=O
COc1ccc(CBr)cc1.CSCS(C)=O
CSCS(C)=O.ClCc1ccccc1
BrCc1ccc(Br)cc1.CSCS(C)=O
O=C(O)C=Cc1ccc2c(c1)OCO2.O=C([O-])[O-]
CC(C)=CCCC(C)=CCCc1ccc2c(c1)OCO2
O=C1C=CC(=O)c2ccccc21
C=CC1CC=CCC1.Cc1cc2c(cc1C)C(=O)C=CC2=O
C=CCCC1C=CCC2=C1C(=O)c1ccccc1C2=O
C[Si](C)(C)Cl.O=C1CCC(=O)N1
C=C(C)C(C(=O)O[Si](C)(C)C)N1C(=O)C(NC(=O)Cc2ccccc2)C1SN1C(=O)CCC1=O
C=C(C)C(C(=O)O)N1C(=O)C(NC(=O)Cc2ccccc2)C1SN1C(=O)c2ccccc2C1=O.C=[N+]=[N-]
C=C(C)C(C(=O)O[Si](C)(C)C)N1C(=O)C(NC(=O)COc2ccccc2)C1SN1C(=O)c2ccccc2C1=O
C=C(C)C(C(=O)O[Si](C)(C)C)N1C(=O)C(N2C(=O)c3ccccc3C2=O)C1SN1C(=O)c2ccccc2C1=O
C#N.O=C(O)CC(=O)CCl
N#CC(O)(CCl)CC(=O)O.O
C=C(C[N+](C)(C)C)C1=CCCc2cc(OC)ccc21.CO
C=C(C[N+](C)(C)C)C1=CCCc2cc(OC)ccc21.CO
CCOC(=O)Nc1ccc(C)c(NC(=O)OCC)c1
CCOC(=O)Nc1ccc(C)c(NC(=O)OCC)c1
CNC.CS(=O)(=O)Oc1ccc(N=C=O)cc1Cl
CNC.O=C=Nc1ccc(OS(=O)(=O)CCl)c(Cl)c1
NCCC[C@@H](N)C(=O)O.O=C(Cl)OCc1ccccc1.[OH-]
CC(=O)Oc1ccccc1.O=C(O)c1ccc(O)cc1
CC(=O)Oc1ccccc1.O=C(O)c1ccc(O)cc1
CC(C)(C)C(=O)Cl.Cc1ccc(Br)cc1
Cc1ccc(C(=O)C(C)(C)C)cc1.O=C1CCC(=O)N1Br
CC(C)(C)C(=O)c1ccc(CBr)cc1.CCOC(=O)CC(=O)OCC.O
CCOC(=O)C(Cc1ccc(C(=O)C(C)(C)C)cc1)(Cc1ccc(C(=O)C(C)(C)C)cc1)C(=O)OCC
CCc1cc(CCl)ccc1Br.ClCl
CC(C)(C)c1ccc([N+](=O)[O-])cc1Br.COCCl
BrBr.CC(C)c1ccc(C(C)C)cc1
CC(C)Cc1ccc(CC(C)C)c(N)c1.F[B-](F)(F)F
BrBr.CC(C)Cc1ccc(C(C)C)cc1CCl
CC(C)c1cc(C(C)C)c(Br)c(O)c1Br.COCCl
CC(C)c1cc(O)c(C(C)C)c(Br)c1O.COCCl
CC(C)c1cc(CC#N)c(C(C)C)cc1C#N.CI
CC(=O)OC(C)=O.CCc1cccc(CC)c1N
CCc1cccc(CC)c1NC(C)=O.O=[N+]([O-])O
CCc1cc([N+](=O)[O-])cc(CC)c1N
CC(C)Cc1ccc(CC(C)C)c([N+](=O)[O-])c1.COCCl
CC(C)Cc1cc(CC(C)C)c(CC#N)cc1C#N.O=[N+]([O-])O
BrBr.CC(C)c1cc(C(C)C)c(CCl)c(C(C)C)c1
O=C(Cl)Cl.O=C(O)c1ccccc1
COc1cc(C(=O)O)cc(OC)c1OC.O=C(Cl)Cl
CC(=O)OC(C)=O.CCCCCCCCC=O
CCCCCCCC(Br)=C(Br)OC(C)=O.CO
O=C(O)CC(O)(CC(=O)O)C(=O)O
CCCCCCC=O.O=C(O)CC(=O)O
CCCCCC/C=C/C(=O)O.Cl
CCCCCC/C=C/C(=O)Cl
CCCCCC/C=C/C=O
CCCCCCC#CCO
CCCCCC/C=C\CO
CC(=O)OC(C)=O.CCCCCC/C=C\CO
CC(C)C(=O)O.CCCCCC/C=C/CO
CCCCCC/C=C/CO.O=C(Cl)Cc1ccccc1
CC(=O)OC(C)=O.CCCCCC/C=C/CO
CC(C)(C)c1cc(CCC(=O)Cl)cc(C(C)(C)C)c1O.CC1(C)C(O)C(C)(C)C(O)C(C)(C)C1O
CO.O.O=C(F)C(=C(F)F)C(F)(F)F
CCN(CC)CC.O=C(F)C(C(=O)F)C(F)(F)F
CC(C(=O)F)(C(=O)F)C(F)(F)F.NC(N)=O
CCN(CC)CC.O=C(F)C(C(=O)F)C(F)(F)F
CCC(C(=O)F)(C(=O)F)C(F)(F)F.NC(N)=O
CC(C)=CCCl.O=C(F)C(C(=O)F)C(F)(F)F
CC(C)=CCC(C(=O)F)(C(=O)F)C(F)(F)F.NC(N)=O
CCC(=N)N.CN(C(=O)Cl)C(=O)Cl
C1CCOC1.CC(C)=CC=O.O=CO
CC(C)=CC=O.Cc1ccc(S(=O)(=O)O)cc1
BrBr.Cc1ccc(C(=O)C(C)(C)C)cc1
CC(C)(C)C(=O)c1ccc(CBr)cc1.[C-]#N
CCO.COC1=CCC=CC1.O=[O+][O-]
CCOc1ccccc1
CC(C)OC1=CCC=CC1.CO.O=[O+][O-]
C=C(c1ccc(OC)cc1)c1ccc(OC)cc1.ClC(Cl)Cl
C=Cc1ccccc1CCl.Cc1ccccc1C(C)C
C#CC(O)CCCCC.II
COP(=O)(CCOC(C)=O)OC
COP(=O)(CC(C)OC(C)=O)OC
COP(=O)(CCOC(C)=O)OC
COP(=O)(CCOC(C)=O)OC
COP(=O)(CCOC(C)=O)OC
CCCCCCCCOP(C)(=O)CCOC(C)=O
CCOP(=S)(CCOC(C)=O)OCC
CCOP(=O)(CN)OCC.O=Cc1ccccc1
CCOP(=O)(CN=Cc1ccccc1)OCC.O=C(Cl)OCC(Cl)(Cl)Cl
CCOP(=O)(OCC)C(N=Cc1ccccc1)C(=O)OCC(Cl)(Cl)Cl
CC(=O)CCl.CCOP(=O)(OCC)C(NC=S)C(=O)OCC(Cl)(Cl)Cl
CCOP(=O)(OCC)C(N=Cc1ccccc1)C(=O)OCc1ccc(OC)cc1
CCOP(=O)(OCC)C(N=CSCC(C)=O)C(=O)OCc1ccc(OC)cc1
CC(=O)CCl.CCOP(=O)(OCC)C(NC=S)C(=O)OCc1ccc(OC)cc1
CC(=O)OCC(=O)CCl.CCOP(=O)(OCC)C(NC=S)C(=O)OCc1ccc(OC)cc1.O=C([O-])[O-]
CCOP(=O)(CN=Cc1ccccc1)OCC.O=C(Cl)OCC(Cl)(Cl)Cl
COC(=O)C(Cl)OC.[N-]=[N+]=[N-]
COC(=O)C(N=[N+]=[N-])OC
COC(N=[N+]=[N-])C(=O)O.O=S(Cl)Cl
C#CC.[N-]=[N+]=NCC(=O)O
C=C(C)OC(=O)CN=[N+]=[N-].CS(=O)(=O)O
CC(=O)OCC(=O)CCl.CCOP(=O)(OCC)C(NC=S)C(=O)OCc1ccc(OC)cc1
CCOP(=O)(OCC)C(NC=S)C(=O)OCC(Cl)(Cl)Cl.COCOCC(=O)CCl
COC(=O)CO.COCCl
CCCCOP(=O)(CN)OCCCC.O=Cc1ccccc1
CCCCOP(=O)(CN=Cc1ccccc1)OCCCC.O=C(Cl)OCC(=O)c1ccc(Br)cc1
CC(C)C(=O)OCC(=O)CCl.CCCCOP(=O)(OCCCC)C(NC=S)C(=O)OCC(=O)c1ccc(Br)cc1
NCP(=O)(Oc1ccccc1)Oc1ccccc1.O=Cc1ccccc1
O=C(Cl)OCc1ccc([N+](=O)[O-])cc1.O=P(CN=Cc1ccccc1)(Oc1ccccc1)Oc1ccccc1
O=C(OCc1ccc([N+](=O)[O-])cc1)C(N=Cc1ccccc1)P(=O)(Oc1ccccc1)Oc1ccccc1
NC(C(=O)OCc1ccc([N+](=O)[O-])cc1)P(=O)(Oc1ccccc1)Oc1ccccc1.O=C=O.S
COCC(=O)CCl.O=C(OCc1ccc([N+](=O)[O-])cc1)C(NC=S)P(=O)(Oc1ccccc1)Oc1ccccc1
COCC(=O)CCl.O=C(OCc1ccc([N+](=O)[O-])cc1)C(NC=S)P(=O)(Oc1ccccc1)Oc1ccccc1
COP(=O)(CN=Cc1ccccc1)OC.COc1ccc(COC(=O)Cl)cc1
C#N.COc1ccc(COC(=O)C(N)P(=O)(OC)OC)cc1.S
CCCCCCCCCCCCOP(OCCCCCCCCCCCC)OCCCCCCCCCCCC.Cc1cc(C(C)(C)C)c(O)c(C)c1CCl
CCCCCCCCCCCCCCCCCCOP(OCCCCCCCCCCCCCCCCCC)OCCCCCCCCCCCCCCCCCC.Cc1cc(C(C)(C)C)c(O)c(C)c1CCl
CCCCCCCCCCCCCCCCCCOP([O-])OCCCCCCCCCCCCCCCCCC.Cc1c(CN(C)C)cc(C(C)(C)C)c(O)c1C
CCCCCCCCCCCCOP([O-])OCCCCCCCCCCCC.Cc1c(CN(C)C)cc(C(C)(C)CC(C)(C)C)c(O)c1C
COCOC.Cc1ccc(C(C)(C)C)c(O)c1C.Cl
Cc1c(CCl)cc(C(C)(C)C)c(O)c1C.ClCCOP(OCCCl)OCCCl
C=CN1C(=O)COC1=O.CC1OC(=O)NC1=O
CNO.Nc1cccnc1.O=N[O-]
CO.COC(C)C#N.COc1cc(C=O)cc2c1OCO2
CCOc1cc(C=C(C#N)COC)cc2c1OCO2.CO
CCOC(=O)C(=O)[O-].Nc1ccccc1N
CCOC(=O)C(=O)[O-].Nc1ccc(C(F)(F)F)cc1N
Cn1c(=O)cnc2ccccc21.OO
CCc1ccc(NC(C)=O)cc1.O=[N+]([O-])O
CCc1ccc(N)c([N+](=O)[O-])c1
NCC(=O)O.O=[N+]([O-])c1cc(C(F)(F)F)ccc1Cl
O=C(OC(=O)C(F)(F)F)C(F)(F)F.O=c1[nH]c2ccccc2c(=O)o1.[NH4+]
FC(F)(F)c1nc(Cl)c2ccccc2n1.N#C[S-]
FC(F)C(F)(F)c1nc(Cl)c2ccccc2n1.N#C[S-]
ClC(Cl)Cl.O=C(O)c1cccc2c1Nc1cc(C(F)(F)F)ccc1S2
N#C[S-].O=C(Cl)c1cccc2c1Nc1cc(C(F)(F)F)ccc1S2
CCO.CSc1nc(=O)c2cccc3sc4ccc(C(F)(F)F)cc4n1c32
CCI.O=c1[nH]c(=O)n2c3cc(C(F)(F)F)ccc3sc3cccc1c32
O=c1[nH]c(=O)n2c3cc(C(F)(F)F)ccc3sc3cccc1c32.OCCBr
CC(=O)OCC(Cn1c(=O)c2cccc3sc4ccc(C(F)(F)F)cc4n(c1=O)c32)OC(C)=O
O=C(OO)c1cccc(Cl)c1.O=c1[nH]c(=O)n2c3cc(C(F)(F)F)ccc3sc3cccc1c32
O=c1[nH]c(=O)n2c3cc(C(F)(F)F)ccc3sc3cccc1c32.O=c1[nH]c(=S)n2c3cc(C(F)(F)F)ccc3sc3cccc1c32
O=C(OO)c1cccc(Cl)c1.O=c1c2cccc3sc4ccc(C(F)(F)F)cc4n(c(=O)n1CCO)c32
CO.O=c1c2cccc3sc4ccc(C(F)(F)F)cc4n(c(=O)n1CC(O)CO)c32
CC(=O)O.O.O=c1[nH]c(=O)n2c3cc(C(F)(F)F)ccc3sc3cccc1c32
CCCc1ccc(S)c(N)c1.O=C(O)c1cccc([N+](=O)[O-])c1Br
CC(C#N)c1ccc(O)c([N+](=O)[O-])c1
CC(C#N)c1ccc(O)c([N+](=O)[O-])c1
CC(C#N)c1ccc(O)c(N)c1.O=C(Cl)c1ccccc1
Cc1ccc(N)c(O)c1.O=C(Cl)c1ccccc1
Cc1ccc2nc(-c3ccccc3)oc2c1.O=C1CCC(=O)N1Br
BrCc1ccc2nc(-c3ccccc3)oc2c1.[C-]#N
CCO.O=C(O)Cc1ccc2nc(-c3ccccc3)oc2c1
CCOC(=O)C(C)c1ccc2nc(-c3ccccc3)oc2c1
CCOC(=O)C(C)c1ccc2nc(-c3ccccc3Cl)oc2c1
CC(C(=O)O)c1ccc(O)c(N)c1.N#Cc1cccnc1
CCOCC.Cl.Nc1cc(CC(=O)O)ccc1O
CC(C#N)c1ccc2oc(-c3ccccc3)nc2c1.CI
O=[N+]([O-])O.O=c1cc(O)c2ccccc2[nH]1
O=[N+]([O-])O.O=c1cc(O)c2cc(Cl)ccc2[nH]1
O=[N+]([O-])O.O=c1cc(O)c2cc(Br)ccc2[nH]1
O=[N+]([O-])O.O=c1cc(O)c2ccc(Cl)cc2[nH]1
CC(=O)O.CCNc1ccccc1C(=O)O.[OH-]
CCn1c(=O)cc(O)c2ccccc21.O=[N+]([O-])O
Cc1ccc2c(c1)c(O)cc(=O)n2C.O=[N+]([O-])O
CC(=O)O.CC(=O)OC(C)=O.CCNc1ccc(C)cc1C(=O)O
CCn1c(=O)cc(O)c2cc(C)ccc21.O=[N+]([O-])O
CC(=O)OC(C)=O.CNc1ccc(Cl)cc1C(=O)O
CC(=O)O.CCNc1ccc(Cl)cc1C(=O)O
CC(=O)O.CNc1cc(Cl)ccc1C(=O)O
CC(=O)OC(C)=O.O=C(O)c1ccccc1Nc1ccccc1
O=[N+]([O-])O.O=c1cc(O)c2ccccc2n1-c1ccccc1
CC(=O)OC(C)=O.CNc1cc(C)c(C)cc1C(=O)O
CC(C)=O.c1ccc2c(c1)[nH]c1ccccc12
C#CC(O)c1cccc(Oc2ccccc2)c1.CC1(C)C(C(=O)O)C12C=CC=C2
C#CC(O)c1cccc(Oc2ccccc2)c1.CC1(C)C(C(=O)O)C12CCCC2
CCn1cc(C(=O)O)c(=O)c2cnc(SC)nc21.CN1CCNCC1
CC(=O)N1CCN(c2nccc(NC=C(C(=O)[O-])C(=O)[O-])n2)CC1.c1ccc(Oc2ccccc2)cc1
CCOC(=O)C(=CNc1ccnc(N2CCN(C)CC2)n1)C(=O)OCC
CC(=O)N1CCN(c2ncc3c(=O)c(C(=O)O)c[nH]c3n2)CC1.CCOS(=O)(=O)OCC
CCOS(=O)(=O)OCC.O=C(O)c1c[nH]c2nc(N3CCNCC3)ncc2c1=O
CCI.CN1CCN(c2ncc3c(=O)c(C(=O)O)c[nH]c3n2)CC1
CN1CCN(c2ncc3c(=O)c(C(=O)O)c[nH]c3n2)CC1.ClCc1ccccc1
CCOC(=O)c1c[nH]c2nc(N3CCN(C)CC3)ncc2c1=O.OCCCl
CCOC(=O)c1cn(CCO)c2nc(N3CCN(C)CC3)ncc2c1=O.O=S(Cl)Cl
CCOC(=O)c1cnc2nc(N3CCN(C)CC3)ncc2c1OCC.COCCOC
CCOC(=O)c1cnc2nc(N3CCN(C)CC3)ncc2c1Cl.CC[O-]
CCI.CCOC(=O)c1cnc2nc(N3CCN(C)CC3)ncc2c1OCC
CCI.CCOC(=O)c1cnc2nc(N3CCN(C(C)=O)CC3)ncc2c1OCC
CCI.CCOC(=O)c1cnc2nc(N3CCN(Cc4ccccc4)CC3)ncc2c1OCC
CCOC(=O)c1cnc2nc(N3CCN(C(C)=O)CC3)ncc2c1OCC.ClCCCl
CCOC(=O)c1cnc2nc(N3CCN(C)CC3)ncc2c1OCC.OCCBr
CCOC(=O)c1cn(Cc2ccccc2)c2nc(N3CCNCC3)ncc2c1=O
CCOC(=O)c1cn(CC)c2nc(N3CCN(C(C)=O)CC3)ncc2c1=O
CCOC(=O)c1cn(CC)c2nc(N3CCN(C(C)=O)CC3)ncc2c1=O
CCOC(=O)c1cn(CC)c2nc(N3CCN(Cc4ccccc4)CC3)ncc2c1=O
CN1CCN(c2ncc3c(=O)c(C(=O)O)cn(CCCl)c3n2)CC1
O=c1cc[nH]c(=O)[nH]1.OC(c1ccccc1)c1ccc(Cl)cc1Cl
NC(=O)CC(N)=O.OC(c1ccccc1)c1ccc(Cl)cc1Cl
CCc1ccc(C=O)cc1.N#Cc1ccc(N)cc1
CCCc1ccc(C=O)cc1.N#Cc1ccc(N)cc1
CCCCc1ccc(C=O)cc1.N#Cc1ccc(N)cc1
CCCCCc1ccc(C=O)cc1.N#Cc1ccc(N)cc1
CCCCCCc1ccc(C=O)cc1.N#Cc1ccc(N)cc1
CCCCCCCc1ccc(C=O)cc1.N#Cc1ccc(N)cc1
CCCCCCCCc1ccc(C=O)cc1.N#Cc1ccc(N)cc1
CCCCCc1ccc(C(=O)O)cc1.O=S(Cl)Cl
CC[C@H]1OC(=O)[C@H](C)[C@@H](O[C@H]2C[C@@](C)(OC)[C@@H](O)[C@H](C)O2)[C@H](C)[C@@H](O[C@@H]2O[C@H](C)C[C@H](N(C)C)[C@H]2O)[C@](C)(O)C[C@@H](C)C(=O)[C@H](C)[C@@H](O)[C@]1(C)O.O=C(N[C@H](CO)[C@H](O)c1ccc([N+](=O)[O-])cc1)C(Cl)Cl
CCOC(=O)C(=O)Nc1ccc(NC(=O)C(=O)OCC)nc1
Cc1cccc(C)[n+]1[O-].O=[N+]([O-])O
C=C(C)C1CCC(C)(O)C1=C.C=C(C)OC
C=C(C)C1CCC(C)=C1CCC(C)=O
C=C(C)C1CCC(C)(O)C1=C.C=COCC
C=C(C)C1CCC(C)=C1CCC=O
C=C(C)C1CCC(C)=C1CCC=O.CC(C)=O
C=C(C)C1CCC(C)=C1CCC(=O)O.COC(OC)N(C)C
C=C(C)C1CCC(C)(O)C1=C.CC=COCC
C=C(C)C1CCC(C)(O)C1=C.COC=CC(C)C
CCN(CC)CC.CN(C)C=O.ClSC1CCCCC1
CCCCCCCCN.CCN(CC)CC.Cc1ccccc1C
CN(N=O)C(N)=O.O=[N+]([O-])c1ccc([O-])cc1
O=[N+]([O-])c1ccc([O-])cc1.O=[N+]([O-])c1cccc([O-])c1
CN(N=O)C(N)=O.O=C(O)c1cccc([N+](=O)[O-])c1
O=C1OC(Br)c2ccccc21
CC1(Cl)CS[C@@H]2C(NC(=O)COc3ccccc3)C(=O)N2C1C(=O)OCc1ccc([N+](=O)[O-])cc1
Cc1nnc(SCC2=C(C(=O)OC(C)(C)C)N3C(=O)C(N)[C@H]3SC2)s1.N#CCS(=O)(=O)CC(=O)O
CC(Sc1nnn[nH]1)C1=C(C(=O)OC(C)(C)C)N2C(=O)C(N)[C@H]2SC1.N#CCS(=O)(=O)CC(=O)O
Nc1ccc(S(N)(=O)=O)cc1Cl.O=C(Cl)CCl
C=O.NS(=O)(=O)c1ccc(NC(=O)CNc2ccccc2)c(Cl)c1
Nc1ccc(S(N)(=O)=O)c(Cl)c1.O=C(Cl)CCl
NS(=O)(=O)c1ccc(NC(=O)CCl)cc1Cl.Nc1ccccc1
C=O.NS(=O)(=O)c1ccc(NC(=O)CNc2ccccc2)cc1Cl
Nc1ccc(S(N)(=O)=O)cc1Br.O=C(Cl)CCl
Cc1cc(S(N)(=O)=O)ccc1N.O=C(Cl)CCl
Cc1cc(S(N)(=O)=O)ccc1NC(=O)CCl.Nc1ccccc1
Nc1ccc(S(N)(=O)=O)c(C(F)(F)F)c1.O=C(Cl)CCl
CCO.NS(=O)(=O)c1ccc(NC(=O)CNc2ccccc2)cc1C(F)(F)F
NS(=O)(=O)c1ccc(NC(=O)CN(C(=O)O)c2ccccc2)c(Cl)c1
C=O.NS(=O)(=O)c1ccc(NC(=O)CNC2CCCCC2)c(Cl)c1
NS(=O)(=O)c1ccc(NC(=O)CCl)c(Cl)c1.Nc1ccc(Cl)cc1
C=O.NS(=O)(=O)c1ccc(NC(=O)CNc2ccc(Cl)cc2)c(Cl)c1
C=O.Cc1ccc(NCC(=O)Nc2ccc(S(N)(=O)=O)cc2Cl)cc1
C=O.CCO.Cc1ccc(NCC(=O)Nc2ccc(S(N)(=O)=O)cc2Cl)cc1
NS(=O)(=O)c1ccc(NC(=O)CNc2ccccc2)c(Cl)c1.c1ccccc1
Nc1ccc([N+](=O)[O-])cc1.O=C(Cl)CCl
NC1CCCCC1.O=C(CCl)Nc1ccc([N+](=O)[O-])cc1
CCO.O=C(CNC1CCCCC1)Nc1ccc([N+](=O)[O-])cc1
O=C1CN(C2CCCCC2)CN1c1ccc([N+](=O)[O-])cc1
Cc1cccc(N)c1.NS(=O)(=O)c1ccc(NC(=O)CCl)c(Cl)c1
CCO.Cc1cccc(NCC(=O)Nc2ccc(S(N)(=O)=O)cc2Cl)c1
C=O.NS(=O)(=O)c1ccc(NC(=O)CNc2cccc(Cl)c2)c(Cl)c1
C=O.CC(Nc1ccccc1)C(=O)Nc1ccc(S(N)(=O)=O)cc1Cl
COC(=O)Cl.NS(=O)(=O)c1ccc(NCC(=O)Nc2ccccc2)cc1
COC(=O)Cl.NS(=O)(=O)c1ccc(NC(=O)CNc2ccccc2)cc1
Nc1ccc(S(N)(=O)=O)cc1.O=C(CCl)NC1CCCCC1
COC(=O)N(CC(=O)NC1CCCCC1)c1ccc(S(N)(=O)=O)cc1
CC1(C)OC(C)(C)c2c1nnc(-c1ccccc1)[n+]2[O-]
CC1(C)OC(C)(C)c2c1nnc(-c1ccccc1)[n+]2[O-]
CN(c1ccccc1)c1ccccc1.N#Cc1nc(C#N)c(C#N)nc1C#N
N#Cc1nc(C#N)c(C#N)nc1C#N.O=C(OCCN(CCOC(=O)c1ccccc1)c1ccccc1)c1ccccc1
CCOC(=O)c1c(C)cc2c(c1C)C(=O)OC2=O.O=C(O)CC(=O)O
NC1CCCCC1N.S=C=S
O=C1CCC(=O)N1Br.O=C1OCc2ccc(Br)cc21
O=Cc1cccc2cccc(C(=O)O)c12
CCC(CC)(Nc1nc(N)nc(O)c1[N+](=O)[O-])C(CO)=NO
CCC(=CCO)CC.CCCCCON=O.Cl
CC(C)=O.Cc1ccccc1C.O=[N+]([O-])NC1=NCCN1
OC(CNC1=NCCN1)c1ccccc1
CC(N)C(O)c1ccccc1.O=[N+]([O-])NC1=NCCN1
NCC(O)c1ccc(Cl)c(Cl)c1.O=[N+]([O-])NC1=NCCN1
NCC(O)c1ccc(F)cc1.O=[N+]([O-])NC1=NCCN1
NCC(O)c1ccc(Cl)cc1.O=[N+]([O-])NC1=NCCN1
Cc1cccc(C(O)CN)c1.O=[N+]([O-])NC1=NCCN1
NCC(O)c1cccc(Cl)c1.O=[N+]([O-])NC1=NCCN1
Cc1ccc(C(O)CN)cc1.O=[N+]([O-])NC1=NCCN1
NCC(O)c1ccccc1.O=[N+]([O-])NC1=NCCCN1
NCCC(O)c1ccccc1.O=[N+]([O-])NC1=NCCN1
OC(CCNC1=NCCN1)c1ccccc1
NCCC(O)c1ccccc1.O=[N+]([O-])NC1=NCCCN1
OC(CCNC1=NCCCN1)c1ccccc1
O=[N+]([O-])c1ccc2c(c1)CCO2
O=[N+]([O-])c1cccc2occc12
O=[N+]([O-])c1ccc2ccoc2c1
CC(C)I.Nc1cccc2c1CCO2
CC(C)Nc1cccc2c1CCO2.[N-]=C=O
CC(C)N(C(N)=O)c1cccc2c1CCO2.O=Cc1ccccc1
CC(C)I.Nc1ccc2c(c1)CCO2
CC(C)Nc1ccc2c(c1)CCO2.[N-]=C=O
CC(C)Nc1ccc2c(c1)OCC2.[N-]=C=O
CC(C)N(C(N)=O)c1ccc2c(c1)OCC2.O=Cc1ccccc1
CC(C)N1C(=O)NC(c2ccccc2)c2cc3c(cc21)OCC3
CC(C)I.Nc1cccc2c1OCC2
CC(C)N(C(N)=O)c1cccc2c1OCC2.O=Cc1ccccc1
CC(C)N1C(=O)NC(c2ccccc2)c2ccc3c(c21)OCC3
BrC=Cc1ccccc1.CN1C(=O)CCCC1=O
COS(=O)(=O)OC.O=C(CCCN1CCC(n2c(S)nc3ccccc32)CC1)c1ccc(F)cc1
CC(C)=O.CC1=NC(C)(C)NC(C)(C)C1
CC(C)=O.CC1=NC(C)(C)NC(C)(C)C1
CC(C)=O.CC1=NC(C)(C)NC(C)(C)C1
CC1=NC(C)(C)NC(C)(C)C1.O=C(O)CC(=O)O
CC1=NC(C)(C)NC(C)(C)C1.O=[N+]([O-])O
CC(C)=O.CC1=NC(C)(C)NC(C)(C)C1
CC(C)=O.CC1=NC(C)(C)NC(C)(C)C1
CC1=NC(C)(C)NC(C)(C)C1.CCOCC
CC(C)=O.CC1=NC(C)(C)NC(C)(C)C1
CO.O=C(O)c1ncccc1Br
COC(=O)c1ncccc1SCc1ccc(OC)cc1
COc1ccc(CS)cc1.NC(=O)c1ncccc1Br
COc1ccc(CSc2cccnc2C(N)=O)cc1.[OH-]
CCO.O=C(O)c1ncccc1Cl
CC(C)(N)CO.O=C(Cl)c1ncccc1Br
CC1(C)COC(c2ncccc2Br)=N1.COc1ccc(CS)cc1
Cn1nnnc1CC(O)=S.O=S(Cl)Cl
CCOC(=O)C(c1ccc(O)cc1)(c1ccc(OS(=O)(=O)O)cc1)c1ccccn1
CCOC(=O)c1cnc2nc(C)ccc2c1O.O=P(Cl)(Cl)Cl
CCBr.CCOC(=O)c1cnc2nc(C)ccc2c1OCC
CCOC(=O)c1cnc2cc3c(cc2c1Cl)OCO3.CC[O-]
CCBr.CCOC(=O)c1cnc2cc3c(cc2c1OCC)OCO3
CCOC(=O)c1cnc2cc3c(cc2c1OCC)OCO3.Cc1ccccc1
CCOC(=O)c1cnc2cc3c(cc2c1OCC)OCO3.Cc1ccc(S(=O)(=O)O)cc1
CCOC(=O)c1cnc2cc3c(cc2c1OCC)OCO3.Cc1ccc(S(=O)(=O)O)cc1
CCOC(=O)c1cnc2cc3c(cc2c1OCC)OCO3
CN(C)CCNN.Cc1ccc(Cl)c2c(=O)c3ccccc3oc12
CCN(CC)CCNN.Cc1ccc(Cl)c2c(=O)c3cc(Cl)ccc3sc12
Nc1ncc(Cl)cc1[N+](=O)[O-].O=C(OC(=O)C(F)(F)F)C(F)(F)F
Nc1ncc(C(F)(F)F)cc1[N+](=O)[O-].O=C(OC(=O)C(F)(F)F)C(F)(F)F
Nc1ncc(C(F)(F)F)cc1[N+](=O)[O-]
O=C(Nc1ncc(Cl)cc1[N+](=O)[O-])C(F)(F)F
Cl.Nc1c(Br)nc2nc(C(F)(F)F)n(O)c2c1Br
Nc1ncc([N+](=O)[O-])cc1[N+](=O)[O-].O=C(OC(=O)C(F)F)C(F)F
CCS(=O)(=O)c1cnc(N)c([N+](=O)[O-])c1.O=C(OC(=O)C(F)(F)F)C(F)(F)F
Nc1ncc(Cl)cc1[N+](=O)[O-].O=C(OC(=O)C(F)(F)C(F)(F)F)C(F)(F)C(F)(F)F
CC(F)(F)C(=O)OC(=O)C(C)(F)F.Nc1ncc(Cl)cc1[N+](=O)[O-]
CCC(F)(F)C(=O)OC(=O)C(F)(F)CC.Nc1ncc(I)cc1[N+](=O)[O-]
CS(=O)(=O)c1cnc(N)c([N+](=O)[O-])c1.O=C(OC(=O)C(F)(F)C(Cl)CCl)C(F)(F)C(Cl)CCl
Nc1ncc(F)cc1[N+](=O)[O-].O=C(OC(=O)C(F)(F)CF)C(F)(F)CF
Nc1ncc(C(F)(F)F)cc1[N+](=O)[O-].O=C(OC(=O)C(F)(F)CCI)C(F)(F)CCI
Nc1ncc(C(F)(F)F)cc1[N+](=O)[O-].O=C(Cl)C(F)(F)C(F)(F)C(F)(F)F
Nc1nc(Cl)ccc1[N+](=O)[O-].O=C(OC(=O)C(F)(F)F)C(F)(F)F
Nc1nccc(Cl)c1[N+](=O)[O-].O=C(OC(=O)C(F)(F)F)C(F)(F)F
CS.On1c(C(F)(F)C(F)(F)F)nc2nc(Cl)ccc21
On1c(C(F)F)nc2nccc(Cl)c21.[F-]
On1c(C(F)(F)Cl)nc2nccc(Cl)c21.[NH4+]
Nc1ccnc2nc(C(F)(F)Cl)n(O)c12.O=[N+]([O-])c1ccnc2nc(C(F)(F)Cl)n(O)c12
Nc1ncc(Cl)cc1[N+](=O)[O-].O=C(Cl)C(F)(F)C(F)F
Cc1cnc(N)c([N+](=O)[O-])c1.O=C(OC(=O)C(F)(F)F)C(F)(F)F
Nc1ncc(C(F)(F)C(F)(F)C(F)(F)C(F)(F)C(F)(F)C(F)(F)C(F)(F)C(F)(F)F)cc1[N+](=O)[O-].O=C(Cl)C(F)(F)C(F)F
C[S-].O=[N+]([O-])c1ccc(Cl)cn1
CC(=O)Cl.NC(=O)c1cc(-c2ccc(F)cc2)sc1N
CCOC(=O)c1cc(-c2ccc(F)cc2)sc1N
C1COCCN1.O=C(Cc1ccc(F)cc1)c1ccccc1
NC1CCN(C2CCCCC2)C1.O=C(Cl)c1cccc(Br)c1
NC1CCN(c2ccccc2)C1.O=C(Cl)c1ccc([N+](=O)[O-])cc1
CNC1CCN(C2CCCCC2)C1.O=C(Cl)c1ccc([N+](=O)[O-])cc1
COc1cc(C(=O)N=[N+]=[N-])cc(OC)c1OC.NC1CCN(Cc2ccccc2)C1
CC(=O)OC(C)=O.Nc1ccc(C(=O)NC2CCN(C3CCCCC3)C2)cc1
CN1CCC(N)C1.COc1cc(NC(C)=O)c(Cl)cc1C(=O)O
CN(C(=O)c1ccc([N+](=O)[O-])cc1)C1CCN(C2CCCCC2)C1.[S-2]
COc1ccc(S(N)(=O)=O)cc1C(=O)O.NC1CCN(C2CCCCC2)C1
NC1=NCCC1.O=C=Nc1ccc(Br)cc1
BrBr.CCOC(=O)C(C)c1cccc(C(C)=O)c1
CCOC(=O)C(C)c1cccc(C(=O)CBr)c1.O=Cc1ccccc1O
CC(=O)Cl.CCOC(=O)C(C)c1ccc(OC)cc1
ClCc1ccccc1.Oc1c(-c2ccccc2)n[nH]c1-c1ccccc1
CN(C)C=O.Cn1nc(-c2ccccc2)c(O)c1-c1ccccc1
Cn1nc(-c2ccccc2)c(OCCBr)c1-c1ccccc1.[I-]
CCCCCCCBr.Cn1nc(-c2ccccc2)c(OCCO)c1-c1ccccc1
Cn1nc(-c2ccccc2)c(O)c1-c1ccccc1.O=[N+]([O-])c1ccc(Cl)cc1
Cn1nc(-c2ccccc2)c(Oc2ccc([N+](=O)[O-])cc2)c1-c1ccccc1
Cl.Cn1nc(-c2ccccc2)c(Oc2ccc(N)cc2)c1-c1ccccc1
CCCCS.Cn1nc(-c2ccccc2)c(Br)c1-c1ccccc1
CCCCSc1c(-c2ccccc2)nn(C)c1-c1ccccc1.O=C(OO)c1cccc(Cl)c1.[OH-]
Cn1nc(-c2ccccc2)c(Sc2ccccc2)c1-c1ccccc1.O=C(OO)c1cccc(Cl)c1.[OH-]
C1CCOC1.C1COCCO1.CCO
COc1ccnc(O)c1.N#Cc1ccc(O)nc1.Oc1cccc(-c2ccccc2)n1.Oc1cccc(CCc2ccccc2)n1.Oc1ccccn1.Oc1nccc2ccccc12
CC(C)[C@H](NC(=O)OCc1ccccc1)C(=O)Oc1c(Cl)c(Cl)c(Cl)c(Cl)c1Cl.NCc1ccccc1
COC(C)=O.NCc1ccccc1
C1CCNCC1.O=C(CNC(=O)OCc1ccccc1)Oc1ccccc1
CCOC(=O)CC#N.NC(N)=S
CCCCCCCCCCCCCCCC(=O)OCC.NO
CC(C)(C)C1(OC(=O)[O-])C(Cl)=C(Cl)C(Cl)=C(Cl)C1Cl.O=C(O)[C@@H]1CCCN1
CNC(=O)Oc1ccccc1.Nc1ccccc1.O=[N+]([O-])c1ccc(O)nc1
CC(=O)Cl.COC(=O)c1ccc2c(c1)Cc1cc(C)ccc1O2
COC(=O)c1ccc2c(c1)Cc1cc(C)cc(C(C)=O)c1O2
CC(=O)O[C@H]1CC[C@]2(C)[C@H]3CC[C@@]4(C)[C@@H](CC[C@@H]4[C@H](C)CCCC(C)C)[C@@H]3CC[C@@]2(O)C1.CCOC(C)=O
CC(=O)O[C@H]1CC[C@]2(C)[C@H]3CC[C@@]4(C)[C@@H](CC[C@@H]4[C@H](C)CCCC(C)(C)O)[C@@H]3CC[C@@]2(O)C1
CCOCC.C[C@H](CCCC(C)(C)O)[C@H]1CC[C@H]2[C@@H]3CC[C@@]4(O)C[C@@H](O)CC[C@]4(C)[C@H]3CC[C@@]21C.O=C(OC(=O)C(Cl)(Cl)Cl)C(Cl)(Cl)Cl
O=C1c2cccc([N+](=O)[O-])c2C(=O)c2cccc([N+](=O)[O-])c21.O=[N+]([O-])O
C=C/C(C)=C/CC=C(C)C.CC(=O)[O-]
C=C[C@@]1(C)O[C@H]1CC=C(C)C.O=S(=O)(O)O
C1CCOC1.C=CC(C)=CCC=CCC(C)C=O
C=CC(=C)CCC1OC1(C)C
C=CC(=C)CCCC(C)(C)O.C=COCCCC
C=CC(=C)CCC=C(C)CCC=O.CC(C)NC(C)C.O=C(O)C(=O)O
C=C/C(C)=C/C/C=C(\C)CC/C=C(\C)C=O
CC(=O)O.Cc1ccccc1
BrCC=CCBr.CC(=O)[O-]
CC(=O)OCC(O)C(O)CN1C(=O)CN=C(c2ccccc2F)c2cc(Cl)ccc21
NCC(=O)Cl.O=C(c1ccccc1F)c1cc(Cl)ccc1NCC(O)CO
CC1(C)OCC(CNc2ccc(Cl)cc2C(=O)c2ccccc2F)O1.NCC(=O)Cl
C=CCN1C(=O)CN=C(c2ccccc2F)c2cc(Cl)ccc21.O=C(OO)c1cccc(Cl)c1
C=CCN1C(=O)C[N+]([O-])=C(c2ccccc2F)c2cc(Cl)ccc21.CC(C)=O.O=[Mn](=O)(=O)[O-]
C=CCN1C(=O)CN=C(c2ccccc2F)c2cc(Cl)ccc21.O.O=[Mn](=O)(=O)[O-]
C=CCN1C(=O)CN=C(c2ccccc2F)c2cc(Cl)ccc21.O.O=[Mn](=O)(=O)[O-]
C=CCN1C(=O)CN=C(c2ccccc2F)c2cc(Cl)ccc21.CC(C)=O.O=[Mn](=O)(=O)[O-]
O=[N+]([O-])c1ccc(NCCc2ccccc2)cc1
CC(C)OCCCNc1ccc(N)cc1.CCCCCCC(C)Br
CC(C)OCCCBr.CCCCCCC(C)Nc1ccc(N)cc1
NNC(=O)c1ccccc1.O=C1OC(=O)c2ccccc21
O=C(NNC(=O)c1ccccc1C(=O)O)c1ccccc1
N.O=C1OC(=O)c2ccccc21
CCN(CC)CC.NC(=O)c1ccccc1C(=O)O
COC(=O)c1ccccc1C#N.[N-]=[N+]=[N-]
COc1ccc(C(=O)Cl)cc1.O=C(O)c1ccccc1-c1nnc(-c2ccccc2)o1
COc1ccccc1Cc1nnc(-c2ccccc2C(=O)O)o1
O=C(O)c1ccccc1-c1nnc(-c2cccnc2)o1
CCCCCCCCCCCCN=C=O.NCCCN
CCCCN=C=O.NCCCCCCCCCCN
CCN=C=S.NCCCCCCCCCCCCN
NCCCCCCCCN.O=C=Nc1ccccc1
CCCCCCCCCCCCCCCCCCN=C=O.NCCN
CCCCCCCCCCCCCCCCCCN=C=O.NCCCCCCCCN
CCCCCCCCCCCCCCCCCCN=C=O.NCCCN
CCCCCCCCCCCCCCCCCCN=C=O.NCCCCCCCCCCCCN
CCCCN=C=O.NCCCN
C=CCN.O=C1Cc2c(cccc2OCC2CO2)N1
C=CCNCC(O)COc1cccc2c1CC(=O)N2.O=C(Cl)C12CC3CC(CC(C3)C1)C2
CC(C)(C)NCC(O)COc1cccc2c1CC(=O)N2.O=C(Cl)c1cccnc1
CC(C)(C)NCC(O)COc1cccc2c1CC(=O)N2.O=C(O)c1ccccc1
CC(C)(C)N(Cc1ccccc1)CC(COc1cccc2c1CC(=O)N2)OC(=O)c1cccnc1
CC(=O)OCBr.CC(Sc1nnn[nH]1)C1=C(C(=O)[O-])N2C(=O)C(NC(=O)CSC(F)(F)F)[C@H]2SC1
CC(Sc1nnn[nH]1)C1=C(C(=O)O)N2C(=O)C(NC(=O)CSC(F)(F)F)[C@H]2SC1.Oc1ccc2c(c1)CCC2
CC(Sc1nnn[nH]1)C1=C(C(=O)O)N2C(=O)C(NC(=O)CSC(F)(F)F)[C@H]2SC1.COC(=O)OCCl
ClP(Cl)(Cl)(Cl)Cl.O=S(=O)(O)COc1ccccc1Br
Nc1nccc[n+]1COc1ccccc1Br
Nc1nccc[n+]1COc1ccc(Cl)cc1Br.[Cl-]
CN(C)CCN1CCC(O)(c2ccccc2)C(C(=O)c2ccccc2)C1
CCOC(=O)C1CCCC1=O.Nc1ncccc1O
CCOC(=O)C1CCCC1=O.Cc1cccnc1N
CO.O=C(O)c1cccn2c(=O)c3c(nc12)CCC3
COC(=O)c1cccn2c(=O)c3c(nc12)CCC3.N
COC(=O)C1CCCC1=O.Cc1ccnc(N)c1C
[NH2-].c1ccc(-c2cccnc2)cc1
CCc1ccncc1CC.[NH2-]
Cc1ccnc(N)c1C(=O)O.Nc1ncccc1C(=O)O
Nc1nccc(Cl)c1C(=O)O.Nc1ncccc1C(=O)O
Nc1nccc(O)c1C(=O)O
Fc1ccc(OCCCCl)cc1.OC1(c2ccc(Cl)cc2)CCNCC1
COc1ccc(C=O)cc1.Cc1ccncc1
COc1ccc(C2C=C3CCN(C)CC3C3C(=O)OC(=O)C23)cc1
CCOC(=O)c1c(C)nc(S)c([N+](=O)[O-])c1NC(C)CC
CCOC(=O)c1c(C)nc(S)c(N)c1NC(C)CC.O=N[O-]
OC(c1ccccc1Br)N1C=NCC1
OC(c1ccccc1)N1C=NCC1
COC=CC(C)=O.N#CCC(N)=O
BrCc1ccccc1.Cc1cc(C)c2c(=O)[nH]sc2n1
CCc1cc2c(s1)N=C(NN)CN=C2c1ccccc1Cl.CN=C=O
CCOC(=O)Cl.CCc1cc2c(s1)N=C(NNC)CN=C2c1ccccc1Cl
CI.CN1CN2C(=N1)C(c1ccccc1Cl)=NCC1=C2S(=O)CC1
CCN1CN2C(=N1)C(c1ccccc1Cl)=NCC1=C2S(=O)CC1.CN=C=O
CC(=O)OC=O.NC(Cc1c[nH]c2cc(Cl)ccc12)C(=O)O
O=C(O)c1ccccc1C(=O)O
O=C([O-])c1ccc(Cl)cc1C(=O)[O-]
Nc1ccccc1.O=C(O)c1ccc(Cl)cc1C(=O)O
CCCCN.O=C(O)c1ccc(Cl)cc1C(=O)O
CC(=O)CCCC1(C)OCCO1.CCOC(=O)OCC
CNC(=O)NC.Cc1ccc(OP(Oc2ccc(C)cc2)Oc2ccc(C)cc2)cc1.O=Cc1ccccc1
CNC(=O)NC.ClCCCOP(OCCCCl)c1ccccc1.O=Cc1ccccc1
CNC(=O)NC.N#Cc1ccc(C=O)cc1.c1ccc(OP(Oc2ccccc2)c2ccccc2)cc1
CNC(=O)NC.COc1cc(C=O)ccc1O.c1ccc(OP(Oc2ccccc2)Oc2ccccc2)cc1
CCCCC(CC)C1N(C)C(=O)N(C)P1(=O)OCCCl.ClCCOP(OCCCl)OCCCl
COc1cc(C2N(C)C(=O)N(C)P2(=O)Oc2ccccc2)ccc1O.O
CSCCC1N(C)C(=O)N(C)P1(=O)Oc1ccccc1.c1ccc(OP(Oc2ccccc2)Oc2ccccc2)cc1
CN1CP(=O)(OCCCl)N(C)C1=O.ClCCOP(OCCCl)OCCCl
CN(C)C=C(C#N)C=O.NOS(=O)(=O)O
COc1ccc(OC)c(CO)c1.O=C(Cl)Cl
CCOC(C)O.COc1ccc(OC)c(COC(=O)Nc2ccc(C(=O)O)cc2)c1
C#CCC(O)CCCC.CC(C)(C)[Si](C)(C)Cl
C#CCBr.CC(=O)CC1CCCCC1.CCOCC
C#CCC(O)C(C)(C)CCC.CC[Si](Cl)(CC)CC
C#CC(C)C.CCCCC=O.C[Si](C)(C)Cl
C#CCC(O)CCCC.COCCOC
N#CSc1ccc(N)c([N+](=O)[O-])c1
Nc1cc(Cl)ccc1[N+](=O)[O-].[S-]c1ccccc1
CC(=O)OC(C)=O.Nc1cc(Sc2ccccc2)ccc1[N+](=O)[O-]
Nc1cc(Sc2ccccc2)ccc1[N+](=O)[O-]
Cc1ccc(S)cc1.Nc1cc(Cl)ccc1[N+](=O)[O-]
Cc1ccc(Sc2ccc([N+](=O)[O-])c(N)c2)cc1
Nc1cc(Oc2ccc(Cl)cc2)ccc1[N+](=O)[O-]
CCOC(=O)N=C(NC(=O)OCC)SC.Oc1ccccc1
CC(=O)Nc1ccc(Oc2ccccc2)cc1[N+](=O)[O-]
Nc1ccc(Oc2ccccc2)cc1[N+](=O)[O-]
CC(=O)Nc1cc(Cl)ccc1[N+](=O)[O-].Cc1ccc(S)cc1
CC(=O)Nc1cc(Sc2ccc(C)cc2)ccc1[N+](=O)[O-]
CC(C)Cc1ccc(C(C)C=O)cc1.[OH-]
Cc1ccc(Cl)cc1.Cc1ccc(Oc2ccc(-c3ccccc3)cc2)cc1.O=C(O)c1ccc(Oc2ccc(-c3ccccc3)cc2)cc1.Oc1ccc(-c2ccccc2)cc1
Cc1ccc(Cl)cc1.Oc1ccc(-c2ccccc2)cc1.[OH-]
CO.O=C(O)c1cc(Cl)ccc1O
COc1ccc(Cl)cc1C(=O)O.O=S(Cl)Cl
COc1ccc(Cl)cc1C(=O)NCCc1ccccc1.O=S(=O)(O)Cl
COc1ccc(Cl)cc1C(=O)NCCc1ccc(S(N)(=O)=O)cc1
Cl.ClCl.NC(=O)c1ccc(C(N)=O)cc1
C1CO1.O=C1CN=C(c2ccccc2F)c2cc(Cl)ccc2N1
CN1C(=O)CN=C(c2ccccc2)c2cc(Cl)ccc21.ClCC1CO1
CC(O)CN.O=C(CBr)Nc1ccc(Cl)cc1C(=O)c1ccccc1
COCCl.O=C1CN2CCOC2(c2ccccc2Cl)c2cc(Cl)ccc2N1
CCOC(=O)CC(=O)Nc1ccc(Cl)cc1C(=O)c1ccccc1.O=N[O-]
CCOC(=O)C(=NO)C(=O)Nc1ccc(Cl)cc1C(=O)c1ccccc1
C1CO1.CCOC(=O)C1N=C(c2ccccc2)c2cc(Cl)ccc2NC1=O
C1CO1.O=C1CN=C(c2ccccc2Cl)c2cc([N+](=O)[O-])ccc2N1
O=C1CN2CCOC2(c2ccccc2Cl)c2cc([N+](=O)[O-])ccc2N1.OCCBr
CCOC(=O)CBr.O=C1CN2CCOC2(c2ccccc2F)c2cc(Cl)ccc2N1
CC(=O)OCCNc1ccc(Cl)cc1C(=O)c1ccccc1F.O=C(Br)CBr
CC(=O)OCCN(C(=O)CBr)c1ccc(Cl)cc1C(=O)c1ccccc1F.CCN(CC)CC
C#C.O=C(c1ccccc1)c1ccc([N+](=O)[O-])cc1
C#N.O=C(O)CC(=O)CCl
CC(=O)Cc1cccc(SC(F)(F)F)c1.CCN
CC(=Cc1cccc(SC(F)(F)F)c1)[N+](=O)[O-].[OH-]
FC(F)(F)c1cccc(C(=S)Cl)c1
CCOCC.N#Cc1cccc(OC(F)(F)F)c1
CC(C)=CC=O.CC(C)=CCO
CC(C)=CC=O.CC(C)=CCO
CC(C)=CC=O.CC(C)=CCO
CC(C)=CC=O.CC(C)=CCO
CC(C)=CC=O.CC(C)=CCC/C(C)=C/CO
C/C=C/C=O.CC(C)=CCC/C(C)=C/CO
CC(C)=CC=O.OC/C=C/c1ccccc1
CC(=O)OCC=C(C)C.CC(C)=CC=O
CC(C)=CC=O.CC(C)=CCO
O=c1c2ccccc2ccc2ccccc12
O=S(Cl)Cl.OC1c2ccccc2C=Cc2ccccc21
C1CCOC1.ClC1c2ccccc2C=Cc2ccccc21
CS(=O)(=O)Cl.OCC#CC1c2ccccc2C=Cc2ccccc21
CS(=O)(=O)CC#CC1c2ccccc2C=Cc2ccccc21.OCCN1CCNCC1
Cc1ccccc1C.O=[N+]([O-])O
Cc1ccc(S(=O)(=O)O)cc1S(=O)(=O)O.O=[N+]([O-])c1ccccc1
COC1(OC)CCC(O)(c2ccc(F)cc2)CC1
COC1(c2ccc(C)cc2)CCC(=O)CC1.NO
CC(C)(C)c1ccc(O)cc1.O=P(Cl)(Cl)Cl
O=P(Cl)(Cl)Cl.Oc1ccccc1Cl
O=P(Cl)(Cl)Oc1ccccc1.Oc1ccccc1
Cc1ccccc1O.Cn1ccnc1.O=P(Cl)(Cl)Cl
O=P(Cl)(Cl)Cl.Oc1ccccc1
CN.Cc1ccccc1O.O=P(Cl)(Cl)Cl
O=C(C=Cc1ccccc1)c1ccccc1
O=C(CCCN1CCC(C(O)(c2ccccc2)c2ccccc2)CC1)c1ccc(F)cc1.O=C(CCCN1CCC(C(O)(c2ccccc2)c2ccccc2)CC1)c1ccc(F)cc1
CNC.O=C(CCCN1CCC(C(O)(c2ccccc2)c2ccccc2)CC1)c1ccc(F)cc1
O=C(CCCCl)c1ccc(F)cc1.c1ccc(C(=C2CCNCC2)c2ccccc2)cc1
CC(C)C(=O)Nc1cccc(C(F)(F)F)c1.CC[O+](CC)CC
CNC(=O)C(C)(C)OC(C)=O.Nc1ccc(Br)c(C(F)(F)F)c1
CNC(=Nc1ccc(Br)c(C(F)(F)F)c1)C(C)(C)OC(C)=O
CC(=O)Nc1ccc(C(=S)N2CCCCC2)cc1
Nc1ccc(C(=S)SCC(=O)O)cc1
Nc1ccc(C(=S)SCC(=O)O)cc1
O=c1[nH][nH]c(=O)n1-c1ccccc1
CN1CC[C@]23c4c5ccc(OCC(=O)O)c4O[C@H]2[C@@H](O)C=C[C@H]3[C@H]1C5
CC#N.NC(=O)[C@@H]1CCCN1.NC(=O)[C@@H]1CCCN1C(=O)[C@H](Cc1c[nH]cn1)NCc1ccccc1.O=C(O)[C@H](Cc1c[nH]cn1)NCc1ccccc1
Nc1cccc(S(=O)(=O)O)c1N
CC(=O)Nc1ccc(S(=O)(=O)O)c(N)c1
CC(=O)OC(C)=O.Cc1ccsc1CN
CC(=O)NCc1sccc1C.O=C1CCC(=O)N1Br
NC(=O)Cc1cccs1.O=C([O-])[O-]
CON=C(C(=O)N[C@@H]1C(=O)N2C(C(=O)OC(c3ccccc3)c3ccccc3)=C(COC(N)=O)CS[C@H]12)c1ccco1
CCNCNC(=O)c1ccccc1.O=C(Cl)Cl
CNCNC(=O)c1ccc([N+](=O)[O-])cc1.O=C(Cl)Cl
CN1CN=C(c2ccc([N+](=O)[O-])cc2)OC1=O
CC(=O)O[C@H]1CC[C@H]2[C@@H]3CCC4=CC(=O)CC[C@]4(C)C3=CC[C@]12C.F.O=C1CCC(=O)N1Br
C[C@]12CCC(=O)C=C1CC[C@@H]1C2=CC[C@]2(C)C(=O)CC[C@@H]12.F.O=C1CCC(=O)N1Cl
CC(=O)O[C@H]1CC[C@H]2[C@@H]3CCC4=CC(=O)CC[C@]4(C)[C@@]3(Br)[C@@H](F)C[C@]12C
CC(=O)O[C@H]1CC[C@H]2[C@@H]3[C@@H]4O[C@@H]4C4=CC(=O)CC[C@]4(C)[C@H]3[C@@H](F)C[C@]12C.Cl
C[C@]12C[C@H](F)[C@H]3[C@@H](CCC4=CC(=O)CC[C@@]43C)[C@@H]1CCC2=O
C#C[C@]1(O)CC[C@H]2[C@@H]3C=CC4=CC(=O)CC[C@]4(C)[C@H]3[C@@H](F)C[C@@]21C.O=C(OO)c1cccc(Cl)c1
C#C[C@]1(O)CC[C@H]2[C@@H]3[C@@H]4O[C@@H]4C4=CC(=O)CC[C@]4(C)[C@H]3[C@@H](F)C[C@@]21C.Cl
C[C@]12C[C@H](F)[C@H]3[C@@H](CCC4=CC(=O)CC[C@@]43C)[C@@H]1CCC2=O
CC(=O)O[C@H]1CC[C@H]2[C@@H]3C[C@@H](Cl)C4=CC(=O)CC[C@]4(C)[C@H]3[C@@H](F)C[C@]12C
C[C@]12C[C@H](F)[C@@]3(Cl)[C@@H](CCC4=CC(=O)CC[C@@]43C)[C@@H]1CCC2=O
O=CC(Cl)=Cc1cccc(Oc2ccc([N+](=O)[O-])c([N+](=O)[O-])c2)c1
C#Cc1cccc(Oc2ccc([N+](=O)[O-])c([N+](=O)[O-])c2)c1
CC#N.O=C1CCN2c3ccccc3Cc3ccccc3C2C1
CN.O=C1CCN2c3ccccc3Cc3ccccc3C2C1
N#CC1CCN2c3ccccc3Cc3ccccc3C2C1
[N-]=[N+]=NC1CCN2c3ccccc3Cc3ccccc3C2C1
Cc1ccccc1NC(=O)c1cc([N+](=O)[O-])ccc1N.O=C(Cl)CF
Cc1ccccc1-n1c(CF)nc2ccc([N+](=O)[O-])cc2c1=O
Cc1ccccc1NC(=O)c1cc([N+](=O)[O-])ccc1N.O=C(CF)OC(=O)CF
Cc1ccccc1-n1c(CF)nc2ccc([N+](=O)[O-])cc2c1=O
Cc1ccccc1-n1c(CF)nc2ccc([N+](=O)[O-])cc2c1=O
CC(=O)OC(C)=O.Cn1c([N+](=O)[O-])cnc1-c1ncc(OCCO)cn1
BrBr.Nc1cccc(C(F)(F)F)c1
Nc1nccc[n+]1CSc1ccccc1Br
Nc1nccc[n+]1CSc1ccccc1Br
CC(=O)OC(C)=O.Nc1cccc(C(F)(F)F)c1
OC(=S)Cc1ccncc1.Sc1ccncc1
CN1CCNCC1.Cc1ccc2c(c1)CC(Cl)c1cc(F)ccc1S2
CN1CCNCC1.Fc1ccc2c(c1)Sc1ccc(Cl)cc1CC2Cl
CN1CCNCC1.Fc1ccc2c(c1)C(Cl)Cc1cc(Cl)ccc1S2
CN1CCNCC1.Cc1ccc2c(c1)CC(=O)c1cc(F)ccc1S2
CN1CCNCC1.Cc1ccc2c(c1)Sc1ccc(F)cc1C(Cl)C2
CN1CCNCC1.COc1ccc2c(c1)Sc1ccc(F)cc1C(Cl)C2
CCO.CCOC(=O)C(=CNc1ccnn1CC)C(=O)OCC.c1ccc(Oc2ccccc2)cc1
CCOC(=O)c1cnc2c(cnn2CC)c1O
CCOC=C(C(=O)OCC)C(=O)OCC.CCn1nc(C)cc1N
CCOC(=O)C(=CNc1cc(C)nn1CC)C(=O)OCC
CCCCN.CCOC(=O)c1cnc2c(cnn2CC)c1Cl
CCCCNc1c(C(=O)O)cnc2c1cnn2CC.O=S(Cl)Cl
CCOC=C(C(=O)OCC)C(=O)OCC.Nc1ccnn1Cc1ccco1
CCOC(=O)C(=CNc1ccnn1Cc1ccco1)C(=O)OCC
CCI.CCOC(=O)c1cnc2c(cnn2Cc2ccco2)c1O
CCCCN.CCOC(=O)c1cnc2[nH]ncc2c1OCC
CCOC=C(C(=O)OCC)C(=O)OCC.Nc1ccnn1Cc1ccncc1
CCOC(=O)c1cnc2c(cnn2Cc2ccncc2)c1.O=[Se]=O
CCI.CCOC(=O)c1cnc2[nH]ncc2c1O
CCCCNc1c(C(=O)OCC)cnc2[nH]ncc12
Nc1cc(Br)c(Br)cc1N.O=C(O)c1cccnc1Br
CN(C)CC(=O)N1c2ccccc2NC(=O)c2cccnc21.S=P12SP3(=S)SP(=S)(S1)SP(=S)(S2)S3
CCCN(CCC)CC(=O)N1c2ccccc2NC(=O)c2cccnc21.S=P12SP3(=S)SP(=S)(S1)SP(=S)(S2)S3
CCCN(CCC)CC(=O)N1c2cc(C)c(C)cc2NC(=O)c2cccnc21.S=P12SP3(=S)SP(=S)(S1)SP(=S)(S2)S3
CCCN(CCC)CC(=O)N1c2cc(Cl)c(Cl)cc2NC(=O)c2cccnc21.S=P12SP3(=S)SP(=S)(S1)SP(=S)(S2)S3
CCN(CC)CC(=O)N1c2cc(Br)c(Br)cc2NC(=O)c2cccnc21.S=P12SP3(=S)SP(=S)(S1)SP(=S)(S2)S3
O=C1Nc2cc(Br)c(Br)cc2N(C(=O)CN2CCN(CCO)CC2)c2ncccc21.S=P12SP3(=S)SP(=S)(S1)SP(=S)(S2)S3
O=C1Nc2ccccc2N(C(=O)CN2CCCC2)c2ncccc21.S=P12SP3(=S)SP(=S)(S1)SP(=S)(S2)S3
O=C1Nc2ccccc2N(C(=O)CN2CCCCC2)c2ncccc21.S=P12SP3(=S)SP(=S)(S1)SP(=S)(S2)S3
CN1CCN(CC(=O)N2c3ccccc3NC(=O)c3cccnc32)CC1.S=P12SP3(=S)SP(=S)(S1)SP(=S)(S2)S3
Cc1cc2c(cc1C)N(C(=O)CN1CCN(C)CC1)c1ncccc1C(=O)N2.S=P12SP3(=S)SP(=S)(S1)SP(=S)(S2)S3
CCOC(=O)NN.CN(C)CC(=O)N1c2ccccc2NC(=S)c2cccnc21
CCCN(CCC)CC(=O)N1c2ccccc2NC(=S)c2cccnc21.CCOC(=O)NN
CCCN(CCC)CC(=O)N1c2cc(Cl)c(Cl)cc2NC(=S)c2cccnc21.CCOC(=O)NN
CCOC(=O)NN.O=C(CN1CCN(CCO)CC1)N1c2ccccc2NC(=S)c2cccnc21
CCOC(=O)NN.O=C(CN1CCN(CCO)CC1)N1c2cc(Br)c(Br)cc2NC(=S)c2cccnc21
CCOC(=O)NN.O=C(CN1CCCC1)N1c2ccccc2NC(=S)c2cccnc21
CCCN(CCC)CC(=O)N1c2ccccc2-n2c(n[nH]c2=O)-c2cccnc21.CN(C)CCCl
CCCN(CCC)CC(=O)N1c2cc(C)c(C)cc2-n2c(n[nH]c2=O)-c2cccnc21.CN(C)CCCCl
CCCCl.CCN(CC)CC(=O)N1c2cc(Br)c(Br)cc2-n2c(n[nH]c2=O)-c2cccnc21
ClCCN1CCCC1.O=C(CN1CCCC1)N1c2ccccc2-n2c(n[nH]c2=O)-c2cccnc21
CN(C)CCCl.O=C(CN1CCCCC1)N1c2ccccc2-n2c(n[nH]c2=O)-c2cccnc21
CN1CCN(CC(=O)N2c3ccccc3-n3c(n[nH]c3=O)-c3cccnc32)CC1.ClCCCN1CCCC1
CCCN(CCC)CC(=O)N1c2cc(F)c(F)cc2-n2c(n[nH]c2=O)-c2cccnc21.CN1CCN(CCCl)CC1
CN(C)CCCCl.Cc1cc2c(cc1C)-n1c(n[nH]c1=O)-c1cccnc1N2C(=O)CN(C)C
CCc1cc2c(cc1CC)-n1c(n[nH]c1=O)-c1cccnc1N2C(=O)CN1CCCC1.CN(C)C=O.ClCCCN1CCCC1
CN(C)C=O.Cc1cc2c(cc1C)-n1c(n[nH]c1=O)-c1cccnc1N2C(=O)CN1CCN(CCO)CC1
CN(C)CCCCl.Cc1cc2c(cc1C)-n1c(n[nH]c1=O)-c1cccnc1N2C(=O)CN1CCN(C)CC1
O=C(CCC[n+]1ccc(-c2noc(C3CC3)n2)cc1)c1ccc(F)cc1
Cc1csc(-c2cc[n+](CCCC(=O)c3ccc(F)cc3)cc2)n1
CCc1cc(-c2cc[n+](CCCC(=O)c3ccc(F)cc3)cc2)[nH]n1
O=C(CCC[n+]1ccc(-c2cc(C(F)(F)F)on2)cc1)c1ccc(F)cc1
Cc1csc(C2=CCN(CCCC(O)c3ccc(F)cc3)CC2)n1
OC(CCCN1CC=C(c2ncco2)CC1)c1ccc(F)cc1
Cc1cc(-c2cc[n+](CCCC(=O)c3ccccc3)cc2)on1
Cc1cc(C2=CCN(CCCC(O)c3ccc(F)cc3)CC2)on1
OC(CCCN1CC=C(c2noc(C3CC3)n2)CC1)c1ccc(F)cc1
Cc1csc(C2=CCN(CCCC(O)c3ccc(F)cc3)CC2)n1
CC(=O)O.OC(CCCN1CC=C(c2ncco2)CC1)c1ccc(F)cc1
ClCc1ccc(Cl)cc1.O=C1NCCN1
Fc1cccc(CCl)c1.O=C1NCCN1
O=C(O)c1cccc(Cl)c1Cl
N=C1NC(=N)c2ccccc21.O=C1NC(=S)CS1
N=C1NC(=N)c2ccccc21.S=C1CSC(=S)N1
COc1cc(C=O)c([N+](=O)[O-])cc1OC.NC1CCCCC1
CCN(CC)c1ccc(N)cc1.COc1cc(C=O)c([N+](=O)[O-])cc1OC
COc1cc(C=O)c([N+](=O)[O-])cc1OC.NCCCN1CCOCC1
COc1cc(C=O)c([N+](=O)[O-])cc1OC.NCC1CCCCO1
COc1cc(C=O)c([N+](=O)[O-])cc1OC.NCCN
C=CCN.COc1cc(C=O)c([N+](=O)[O-])cc1OC
COc1cc(C=O)c([N+](=O)[O-])cc1OC.Nc1nccs1
COc1cc(C=O)c(N=[N+]=[N-])cc1OC
COc1cc(C=NO)c([N+](=O)[O-])cc1OC.ClCc1ccccc1
CC(C)=CC(C)(S)[C@H](NC=O)C(=O)O
CC(C)=CC(C)(S)C(NC=O)C(=O)O
O=C(Cl)Cl.O=S1(=O)CC=C(N2CCCC2)c2ccccc21.O=[N+]([O-])c1ccc(O)cc1
CC(=O)O.O=C(Oc1ccc([N+](=O)[O-])cc1)C1=C(N2CCCC2)c2ccccc2S(=O)(=O)C1
CC(=O)O.CCO.CN(C)C=O.NN1c2ccccc2CCc2ccccc21
Clc1ccc(-c2ccco2)cc1.O=C(Cl)C1CC1
CC(=O)c1ccc(O)c(CCl)c1.CS(=O)[O-].CS(=O)[O-]
CC(=O)c1ccc(O)c(CS(C)(=O)=O)c1.ClCc1ccccc1
Cc1cc(C)c(C)c(O)c1.O=O
Cc1ccc(C)c(O)c1.[OH-]
Cc1cc(C)c(C)c(O)c1.O=O
O=C1c2cccc([N+](=O)[O-])c2C(=O)C2CC=CCC12
O=C1c2cccc([N+](=O)[O-])c2C(=O)C2CC=CCC12
CC1=C(C)CC2C(=O)c3c(cccc3[N+](=O)[O-])C(=O)C2C1
O=C1c2cccc([N+](=O)[O-])c2C(=O)C2CC=CCC12
O=C1c2cccc([N+](=O)[O-])c2C(=O)C2CC=CCC12
O=C1c2cccc([N+](=O)[O-])c2C(=O)C2CC=CCC12
O=C1c2cccc([N+](=O)[O-])c2C(=O)C2CC=CCC12
CC1=C(C)CC2C(=O)c3c(cccc3[N+](=O)[O-])C(=O)C2C1
O=C1c2ccccc2C(=O)c2c(NO)cccc21
O=C1c2ccccc2C(=O)c2c(NO)cccc21
Cc1cc2c(cc1C)C(=O)c1c(NO)cccc1C2=O
O=C1c2ccccc2C(=O)c2c(NO)cccc21
O=C1c2ccccc2C(=O)c2c(NO)cccc21
O=C1c2ccccc2C(=O)c2c(NO)cccc21
O=C1c2ccccc2C(=O)c2c(NO)cccc21
Cc1cc2c(cc1C)C(=O)c1c(NO)cccc1C2=O
O=C1c2ccccc2C(=O)c2c(NO)cccc21
CCCCCCCC/C=C\CCCCCCCC(=O)O
CCCCCCCC/C=C\CCCCCCCC(=O)OCC
CC(=O)O[C@H]1C[C@H](OC(C)=O)CC2C=C[C@@H]3[C@H](CC[C@@]4(C)[C@H]3CC[C@@H]4[C@H](C)CCCC(C)C)[C@]21C.CC(=O)[O-]
CC(C)=C(C)CCC(C)CC=O
CCCCCC(C)CC=CC(C)=CC(=O)O.c1ccncc1
COC(=O)C=CC=CCC(C)CCCC(C)C
CCOP(=O)(OCC)/C(C)=C(/C)C(=O)OC.COC(C)(C)CCCC(C)CC=O
CC(C)=CCCC(C)CC=O.CCOP(=O)(OCC)/C(C)=C(/C)C(=O)OC
C#CCBr.COC(C)(C)CCCC(C)CC=CC=C(C)C(=O)O
COC(=O)C(C)=CC=CCC(C)CCC=C(C)C
CCC1(c2ccccc2)C(=O)N=C([O-])NC1=O
C=CCC1(C(C)CCC)C(=O)[N-]C(=O)NC1=O
CCOC(=O)C1(c2ccccc2)CCNCC1.O=C([O-])CCl
CC(=O)CCCCC(=O)O.O=S(Cl)Cl
C=CC(=O)OC.c1ccc(P(c2ccccc2)c2ccccc2)cc1
C=CC(=O)OC.C=CCCl
C=CC(=O)OC.c1ccc(P(c2ccccc2)c2ccccc2)cc1
O=C(O)CC12CC3CC(CC(C3)C1)C2.[Cl-]
O=C1COCCOCC(=O)NCCOCCOCCN1
O=C1COCCOCCOCC(=O)NCCOCCOCCOCCN1
O=C1COCCOCC(=O)NCCSCCSCCN1
O=C1CSCCSCC(=O)NCCSCCSCCN1
O=C1COCC(=O)NCCOCCOCCN1
O=C1COCC(=O)NCCOCCN1
O=C(Cl)C(=O)Cl.c1ccccc1
C1COCCNOCCN1.CCN(CC)CC.O=C(Cl)COc1ccccc1OCC(=O)Cl
Cc1ccc(S(=O)(=O)Cl)cc1.NCCN.[OH-]
C1CNCCN2CCOCCOCCN(CCN1)CCOCCOCC2.COC(=O)Cl
O=C1COCCOCC(=O)NCCOCCOCCOCCOCCN1
O=S(=O)(OCCOCCOCCO)c1ccccc1.OCCOCCOCCOCCO
C1COCCOCCNCCOCCOCCN1.CCCCCCCCCC(=O)Cl.CCN(CC)CC
CCOC(=O)C(C)C1CCCCC1.COP(C)(=O)OC
CCOC(=O)CCC1CCCCC1.COP(C)(=O)OC
CCOC(=O)CCC1CCCC1.COP(C)(=O)OC
CCO.CCOC(=O)CC.O=C([O-])O
O=C(O)C1N=C(c2ccccc2)c2cc(Cl)ccc2NC1=O
COC(=O)C1N=C(c2ccccc2)c2cc(Cl)ccc2NC1=O.N
CCOC(=O)C(N)C(=O)[O-].Cc1ccc(N)c(C(=N)c2ccccc2)c1
O=C([O-])C1N=C(c2ccccc2)c2cc(Cl)ccc2NC1=O
COS(=O)(=O)OC.O=C([O-])C1N=C(c2ccccc2)c2cc(Cl)ccc2NC1=O
CCCNCCC.O=[N+]([O-])c1cc(C(F)(F)F)c(Cl)c([N+](=O)[O-])c1Cl
CCC(C)N.O=[N+]([O-])c1cc(C(F)(F)F)c(Cl)c([N+](=O)[O-])c1Cl
C=C(Cl)CN.O=[N+]([O-])c1cc(C(F)(F)F)c(Cl)c([N+](=O)[O-])c1Cl
NC1CC1.O=[N+]([O-])c1cc(C(F)(F)F)c(Cl)c([N+](=O)[O-])c1Cl
COCCN.O=[N+]([O-])c1cc(C(F)(F)F)c(Cl)c([N+](=O)[O-])c1Cl
C#CCN.O=[N+]([O-])c1cc(C(F)(F)F)c(Cl)c([N+](=O)[O-])c1Cl
CCNCC.O=[N+]([O-])c1cc(C(F)(F)F)c(Cl)c([N+](=O)[O-])c1Cl
CCCN(CCC)c1c([N+](=O)[O-])cc(C(F)(F)F)c(Cl)c1[N+](=O)[O-].N
Cc1cccc(C)c1N.O=CCCl
CCc1cccc(CC)c1N.O=CCCl
CCc1cccc(CC)c1NCC=O.O=C(Cl)CCl
Cc1cccc(C)c1N.O=CCBr
Cc1cccc(C)c1NCC=O.O=C(Cl)CCl
CCc1cccc(CC)c1N.O=CCCl
CC(Br)C(=O)Cl.Cc1ccc(C)c(NCC=O)c1C
Cc1ccc(Cl)cc1N.O=CCCl
CC(Cl)C(=O)Cl.Cc1ccc(Cl)cc1NCC=O
CCC(Cl)C(=O)Cl.CCc1cccc(OC)c1NCC=O
CCCc1ccc(F)cc1N.O=CCCl
Cc1ccc(C#N)cc1N.O=CCCl
Cc1ccc(C#N)cc1NCC=O.O=C(Cl)CCl
COc1ccc(C)c(N)c1.O=CCCl
CSc1cccc(NCC=O)c1C.O=C(Cl)CCl
Cc1ccc(C(F)(F)F)cc1N.O=CCCl
Cc1ccc(C(F)(F)F)cc1NCC=O.O=C(Cl)CCl
COCc1ccc(C)c(N)c1.O=CCCl
COCc1ccc(C)c(NCC=O)c1.O=C(Cl)CCl
COc1ccc2c(c1)C1(C)C=CC(C2)C1N
OC(c1ccc(Cl)cc1)C(Cl)(Cl)Cl.Oc1ccc(Cl)cc1
BrCCc1ccccc1Br
BrCCc1ccccc1Br
Cc1cc(C(=O)O)ccc1C(=O)O
COC(=O)c1ccc(C(=O)OC)c(C)c1.O=C1CCC(=O)N1Br
CC(C(=O)O)c1ccc2c(=O)c3ccccc3ccc2c1
ClC(Cl)Cl.O=C(O)c1ccc2c(=O)c3ccccc3ccc2c1
CC(=O)Cl.CC(CO)c1ccc2c(=O)c3ccccc3ccc2c1
CC(CO)c1ccc2c(=O)c3ccccc3ccc2c1.CCI
COC(=O)Cc1ccc2c(=O)c3ccccc3ccc2c1
CC(C)=O.O=C(O)CCCCCCC1=CC(Br)CC1=O
C#CCCC.CC(Cl)C=O.[Cl-]
CCCCCC(O)/C=C/I.COc1ccc(CC(Cl)(c2ccccc2)c2ccccc2)cc1
O=C(O)CCCC/C=C\C1C=CCC1=O
O=C(O)C=Cc1ccc(-c2ccccc2Cl)cc1
O=C(O)C=Cc1ccc(-c2ccccc2Cl)cc1
O=C(O)CCc1ccc(-c2ccccc2Cl)cc1.O=S(Cl)Cl
O=C(Cl)CCc1ccc(-c2ccccc2Cl)cc1
C[Mg]Br.O=C(Cl)CCc1ccc(-c2ccccc2Cl)cc1
O=CCC(C(=O)O)c1ccc(-c2ccccc2Cl)cc1
CCOC(=O)C(O)CCc1ccc(C2CCCCC2)cc1.ClCl
CCOC(=O)C(O)CCc1ccc(C2CCCCC2)cc1.O=[N+]([O-])O
CCOC(=O)C(O)CCc1ccc(C2CCCCC2)c([N+](=O)[O-])c1
CCOC(=O)C(O)CCc1ccc(C2CCCCC2)c(N)c1.CI
CCOC(=O)C(O)CCc1ccc(C2CCCCC2)c(N)c1.O=N[O-]
N#Cc1cc(CCC(O)C(=O)OCc2ccccc2)ccc1C1CCCCC1
CC(C)N.CCOC(=O)C(O)CCc1ccc(-c2ccccc2Cl)cc1
BrP(Br)(Br)(Br)Br.CCOC(=O)C(O)CCc1ccc(-c2ccccc2Cl)cc1
O=C(O)C(Cl)CCc1ccc(-c2ccccc2Cl)cc1.[SH-]
O=C(O)C(Cl)CCc1ccc(-c2ccccc2Cl)cc1.OC(=S)c1ccccc1
CC(=S)[S-].CCOC(=O)C(Cl)CCc1ccc(-c2ccccc2Cl)cc1
CC(=S)[S-].CCOC(=O)C(CCc1ccc(-c2ccccc2Cl)cc1)SC=S
N#C[S-].O=C(O)C(Cl)CCc1ccc(-c2ccccc2Cl)cc1
CCOC(=O)Cl.O=C(O)C(S)CCc1ccc(-c2ccccc2Cl)cc1
CC(=O)N1CN(C(C)=O)C2C(=C1Cl)N(C(C)=O)CN2[C@@H]1O[C@H](CO)[C@@H](O)[C@H]1O.CC=CCNCc1cc(C)ccc1C
COc1ccc(Cl)cc1CNCCO.OC[C@H]1O[C@@H](n2cnc3c(Cl)ncnc32)[C@H](O)[C@@H]1O
CCOC(=S)[S-].Nc1cc(F)ccc1Br
CN(C)S(=O)(=O)c1ccc2c(c1)Nc1ccc(F)cc1S2.CN1CCN(CCCCl)CC1
CC(=O)Cl.Fc1ccc2c(c1)Sc1ccccc1N2
CCCCOc1cc(C)c(NC(=O)C(C)Br)c(C)c1.CN
CCOc1cc2ccnc(Cl)c2cc1OCC.O=C(N1CCCCC1)N1CCNCC1
COc1cc2ncnc(Cl)c2cc1OC.O=C(N1CCCCC1)N1CCNCC1
O=C(O)CS.S=C=Nc1ccc(Cl)cc1
CC(=O)OC(C)=O.O=C1CSC(=S)N1c1ccc(Cl)cc1
CCOC(C)=C1SC(=S)N(c2ccc(Cl)cc2)C1=O
CCOC(CC)(OCC)OCC.O=C1CSC(=S)N1c1ccc(Cl)cc1
CC(=O)OC(C)=O.O=C1CSC(=S)N1c1ccc(Cl)cc1
CCOC(CC)=C1SC(=S)N(c2ccc(Cl)cc2)C1=O.[S-2]
CC(=O)OC(C)=O.O=C1CSC(=S)N1c1ccccc1
CCCCOCCCC.O=C1CSC(=S)N1c1ccccc1
CCOC(CC)(OCC)OCC.O=C1CSC(=S)N1c1ccccc1
CCOC(C)=C1SC(=S)N(c2ccc(F)cc2)C1=O
O=C=Nc1ccc(S)cc1.OCc1cccnc1
N#CSc1ccc(N=C=O)cc1.OCc1cccnc1
CC(=O)CC(=O)OCCOCc1ccccc1.N.O.O=Cc1ccccc1C(F)(F)F
CC(=O)CC(=O)OC(C)COCc1ccccc1.N.O.O=Cc1ccccc1C(F)(F)F
BrBr.Cc1c(CO)[n+]([O-])c2ccccc2[n+]1[O-]
CN.COc1ccccc1N1CCN(C(C)Cl)CC1
CCCC(N)=S.CCOC(=O)C(Cl)C=O
ClCc1ncccn1.[C-]#N
COCCl.N#CCc1ccccn1
CC(=O)c1ccccn1
CC(O)c1ccccn1.CI
CC(C)N1C(=O)CSC1=NO.CN=C=O
C=CCN1C(=O)CSC1=NO.CN=C=O
CN=C=O.COCCN1C(=O)CSC1=NO
CCN1C(=O)CSC1=NO.O=C=NCCCl
C=CCN=C=O.CCN1C(=O)CSC1=NO
CC1SC(=NO)N(N(C)C)C1=O.CN=C=O
CCN1C(=O)CSC1=NO.CN(SC(Cl)(Cl)Cl)C(=O)F
O=C1CCC(=O)O1.c1ccc(-c2ccccc2)cc1
CCOC(=O)c1ccccc1.O=C(CC(=O)C1CC1)c1ccccc1
Cn1[nH]c(-c2ccccc2)cc1=O.O=P(Cl)(Cl)Cl
CC(=O)CCC(=O)OCC(=O)OCc1ccccc1.COc1ccc(NN)cc1
COc1ccc2[nH]c(C)c(CC(=O)OC(OC(C)=O)c3ccccc3)c2c1.O=C(O)c1ccc(Cl)cc1
CC(=O)CCC(=O)OCC(=O)OCc1ccccc1.COc1ccc(N(N)C(=O)c2ccc(Cl)cc2)cc1
CC(=O)O.COc1ccc2c(c1)c(CC(=O)OC(OC(C)=O)c1ccccc1)c(C)n2C(=O)c1ccc(Cl)cc1
CC(=O)CCC(=O)OCC(=O)OCc1ccccc1.COc1ccc(NN)cc1
COc1ccc2c(c1)c(CC(=O)O)c(C)n2C(=O)c1ccc(Cl)cc1.O=C(CBr)OCc1ccccc1
CCCCCCCCCCO.CS(=O)Cl
CCC(CC)(C(=O)Cl)C(=O)Cl.COc1cccc(C)c1C
CCC1(CC)C(=O)c2cc(O)c(C)c(C)c2C1=O.CCOC(=O)CBr
COC(=O)COc1cccc(Cl)c1C.O=C(Cl)C1(C(=O)Cl)CCCC1
CCC1C(=O)c2cc(OC)c(Cl)c(Cl)c2C1=O.O=C([O-])[O-]
CCC1C(=O)c2cc(OC)c(Cl)c(Cl)c2C1=O.c1ccccc1
Cc1c(O)cc2c(c1Cl)C(=O)C1(CCCC1)C2=O.N#CCCl
COc1cc2c(c(Cl)c1Cl)C(=O)C(C)(c1ccccc1)C2=O
CC1(c2ccccc2)C(=O)c2cc(O)c(Cl)c(Cl)c2C1=O.CCOC(=O)CBr
COc1cc2c(c(Cl)c1Cl)C(=O)C(C)(c1ccc(Cl)cc1)C2=O
CC1(c2ccc(Cl)cc2)C(=O)c2cc(O)c(Cl)c(Cl)c2C1=O.CCOC(=O)CBr
COc1cc2c(c(Cl)c1Cl)C(=O)C(C)C2=O
CC1(c2cccs2)C(=O)c2cc(O)c(Cl)c(Cl)c2C1=O.CCOC(=O)CBr
N#Cc1c([N+](=O)[O-])cccc1[N+](=O)[O-].OCCOc1ccccc1
CCOC(=O)C(=O)Nc1cccc(OC)c1C(N)=O
CCOC(=O)C(=O)Nc1cccc(OC)c1C(N)=O.N
COc1cc(N)c(C(=O)O)c(OC)c1.O=C(Cl)Cl
CN(C)C=O.N#Cc1c([N+](=O)[O-])cccc1[N+](=O)[O-]
CSc1cccc([N+](=O)[O-])c1C#N.N#Cc1c([N+](=O)[O-])cccc1[N+](=O)[O-]
COc1cc2c(cc1OC)[C@@H]1CN(C)CC[C@@H]1N=C2c1ccc([N+](=O)[O-])cc1
CC(=O)OC(C)=O.COc1cc2c(cc1OC)[C@@H]1CN(C)CC[C@@H]1N=C2c1ccc(N)cc1
CC(C)(C)C(=O)OC(=O)C(C)(C)C.COc1cc2c(cc1OC)C1CN(C)CCC1N=C2c1ccc(N)cc1
COc1cc2c(cc1OC)C1CN(C)CCC1N=C2c1ccc(N)cc1.O=C(Cl)c1ccccc1
COc1ccc([C@@H]2CN(C)CC[C@@H]2NC(=O)c2ccc(F)cc2)cc1OC
COc1ccc([C@@H]2CN(C)CC[C@@H]2NC(=O)c2ccc([N+](=O)[O-])cc2)cc1OC
CN1CC[C@H](NC(=O)c2ccccc2)[C@H](c2ccc3c(c2)OCO3)C1
COc1ccc([C@@H]2CN(C)CC[C@@H]2NC(=O)c2ccc(C)c(C)c2)cc1OC
COc1cc2c(cc1OC)[C@@H]1CN(C)CC[C@@H]1N=C2c1ccc(N)cc1.O=CO
COc1cc2c(cc1OC)[C@@H]1CN(C)CC[C@@H]1N=C2c1cccc(N)c1.O=CO
CCCCC(=O)Cl.COc1cc2c(cc1OC)C1CN(C)CCC1N=C2c1ccc(N)cc1
COc1cc2c(cc1OC)C1CN(C)CCC1N=C2c1ccc(N)cc1.O=C(Cl)Cc1ccccc1
CC(C)(C)c1cccc(N)c1.S=C=S
CN(C)C(=O)Cl.CN(C)C=O.CNc1nc2cc(Cl)ccc2s1
CC(C)C(=O)c1ccc2c(c1)C(F)(F)OC(F)(F)O2.O=C(F)Oc1ccc(Cl)cc1C(Cl)(Cl)Cl
O=C(O)CCCCCCCCC(=O)O.OCCCCCCO
CCC(C)(CO)CO.O=C(O)CCCCCCCCC(=O)O
CCN(C=Cc1ccccc1)CC.O=C(Cl)C(=O)c1ccccc1
CCN(C=C(C(=O)C(=O)c1ccccc1)c1ccccc1)CC.NN
Cn1cc(-c2ccccc2)c(=O)c(-c2ccccc2)n1.S=P12SP3(=S)SP(=S)(S1)SP(=S)(S2)S3
CC(=O)NC1C(Oc2ccc([N+](=O)[O-])cc2)OC(CO)C(O)C1O
Cc1ccc(N=C=O)cc1N=C=O.OCc1ccco1
C#C[C@]1(O)CC[C@H]2[C@@H]3CCC4=CC(=O)CC[C@@H]4[C@H]3CC[C@@]21C.NO
CCOC(=O)CN(C)CCC#N
COC(=O)c1cnn([C@@H]2O[C@H](COC(=O)c3ccccc3)[C@@H](OC(=O)c3ccccc3)[C@H]2OC(=O)c2ccccc2)n1.N
CC(=O)OC[C@H]1O[C@@H](n2ncc(C#N)n2)[C@H](OC(C)=O)[C@@H]1OC(C)=O.OO
CC(=O)OC[C@H]1O[C@@H](n2ncc(C#N)n2)[C@H](OC(C)=O)[C@@H]1OC(C)=O.S
CC(=O)OC[C@H]1O[C@@H](n2ncc(C(N)=S)n2)[C@H](OC(C)=O)[C@@H]1OC(C)=O
CC(=O)OC[C@H]1O[C@@H](n2cc(C(N)=S)nn2)[C@H](OC(C)=O)[C@@H]1OC(C)=O
O=[N+]([O-])c1cnn([C@@H]2O[C@H](CO)[C@@H](O)[C@H]2O)n1
O=[N+]([O-])c1cn([C@@H]2O[C@H](CO)[C@@H](O)[C@H]2O)nn1
Cl.N.NC1=Nc2c(ncn2[C@@H]2O[C@H](CO)[C@@H](O)[C@H]2O)C(O)(Cl)N1
Nc1nc(Cl)nc2c1ncn2[C@@H]1O[C@H](CO)[C@@H](O)[C@H]1O.S
CC(=O)C(O)[C@H]1O[C@@H](n2cnc3c2N=C(N)NC3(O)Cl)[C@@](O)(C(C)=O)[C@@]1(O)C(C)=O.Cl.O=N[O-]
Nc1nc(Cl)nc2c1ncn2[C@@H]1O[C@H](CO)[C@@H](O)[C@H]1O.S
CN1CCC(=C2c3ccccc3C=C(N3CCCCC3)c3ccccc32)CC1.CO
O=C(Nc1ncc(Cl)cc1[N+](=O)[O-])C(F)(F)F
O=[N+]([O-])c1cnc2nc(C(F)(F)F)n(O)c2c1
CCC(C(=O)[O-])c1ccccc1.c1ccc(Oc2cccc(C[n+]3ccccc3)c2)cc1
CCN(CC)CCCl.CCOC(=O)C1=C(C)NC(C)=C(C(=O)OCC)C1c1cc(N)ccc1Cl
C1CO1.CC(=O)CC(C)C.O=C(O)CCCCC(=O)O
C1CO1.CC(=O)CC(C)C.O=C(O)CCCCCCCC(=O)O
C1CO1.O=C(O)C1CCCCC1(C(=O)O)C(=O)O
C1CO1.CC(=O)CC(C)C.O=C(O)CCCCCCCCC(=O)O
C1CO1.CC(=O)CC(C)C.O=C(O)c1ccc(C(=O)O)cc1
CCC(CC)Nc1c([N+](=O)[O-])cc(C)c(Cl)c1[N+](=O)[O-].N
CCCN(CCC)c1c([N+](=O)[O-])cc(C)c(Cl)c1[N+](=O)[O-].N
CCC(C)Nc1c([N+](=O)[O-])cc(C)c(Cl)c1[N+](=O)[O-].N
CCN(CC)c1c([N+](=O)[O-])cc(C#N)c(Cl)c1[N+](=O)[O-].N
CCC(CC)(CO)CO.COc1cc(O)c2c(c1N)C(=O)c1ccccc1C2=O
CCCCC(CC)(CO)CO.COc1cc(O)c2c(c1N)C(=O)c1ccccc1C2=O
CC(CCO)CCO.Nc1c(Cl)cc(O)c2c1C(=O)c1ccccc1C2=O
CCCC(O)C(C)(C)CO.Nc1c(Cl)cc(O)c2c1C(=O)c1ccccc1C2=O
Nc1c(Cl)cc(O)c2c1C(=O)c1ccccc1C2=O.OCCO
C#CC#N.[N-]=[N+]=C(C(F)(F)F)C(F)(F)F
COc1ccc(N)cc1.O=C(CC1CCCCC1=O)c1ccccc1
CC(C)O.COc1ccc(-n2c(-c3ccccc3)cc3c2CCCC3)cc1
COc1ccc2c(c1)cc(-c1ccccc1)n2-c1ccc(O)cc1.O=C(Oc1ccc2c(c1)cc(-c1ccccc1)n2-c1ccc(O)cc1)c1ccccc1
CCOC(C)=O.COc1cc2c(cc1OC)[C@@]13CCN4CC5=CCO[C@H]6CC(=O)N2[C@H]1[C@H]6[C@H]5C[C@H]43.C[C@]12CC[C@H]3[C@@H](CC[C@@H]4CC(=O)CC[C@]34C)[C@@H]1CC[C@@H]2C(=O)CO
CC(C)(O)C(=O)O.Oc1ccc(COc2ccccc2)cc1
CC(Oc1ccc(CBr)cc1)C(=O)O.Oc1ccccc1
CC(C#N)Oc1ccc(COc2ccccc2)cc1.O.[OH-]
CC(Oc1ccc(COc2ccccc2)cc1)C(N)=O.O=S(=O)(O)O
CC(=O)O.CC(Oc1ccc(COc2ccccc2)cc1)C(N)=O
CC(CCC(=O)O)(C(=O)O)c1ccc(C2CCCCC2)c(Cl)c1
CC1(C(=O)O)CCC(=O)c2cc(C3CCCCC3)c(Cl)cc21
O=C(O)CCC(C(=O)O)c1ccc(C2CCCCC2)c(Cl)c1
CCO.N#CCc1ccc(C2CCCCC2)c(Cl)c1.O=S(=O)(O)O
C=CC(=O)OCC.CCOC(=O)Cc1ccc(C2CCCCC2)c(Cl)c1
O=C1CCC(C(=O)O)c2cc(Cl)c(C3CCCCC3)cc21
CC(O)c1ccc(C2CCCCC2)cc1.O=S(Cl)Cl
CC1(C(=O)O)CCC(=O)c2cc(C3CCCCC3)ccc21
NC(=O)Cc1ccc(C2CCCCC2)cc1
CCO.N#CCc1ccc(C2CCCCC2)cc1.O=S(=O)(O)O
C=CC(=O)OCC.CCOC(=O)Cc1ccc(C2CCCCC2)cc1
CC(=O)O.N#CC1CCC(=O)c2cc(C3CCCCC3)c(Cl)cc21
C=CC(=O)OCC.N#CCc1ccc(C2CCCCC2)c(Cl)c1
O=C(OCC(CN(F)F)N(F)F)C(Br)CBr
CC1(C)SC(CNC(=O)Cc2ccccc2)NC1C(=O)O
O=Cc1ccc2ccccc2c1.O=[N+]([O-])c1ccccc1
CC(C)(C)c1ccccc1.O=CC(Cl)(Cl)Cl
CC(C)(C)c1ccccc1.CCCC(=O)Cl
CC(C)(C)c1ccccc1.CC(C)C(=O)Cl
CC(C)(C)c1ccccc1.CCC(C)C(=O)Cl
C=C1CCCC(C)(C)C1/C=C/C(C)=O.CC(=O)[O-]
O=P(Cl)(Cl)Cl.OCCOCCO
CCN(CC)CCN.CSc1c(Cl)nc(N(C)C)nc1Cl
NC1CCCCC1.O=C(Cl)CC1CCCCC1
NC1CCCCC1.O=C(Cl)c1ccc(Cl)cc1
O=C(O)CCCCC(=O)O.Oc1ccc(N=Nc2ccccc2)cc1
ClCCCBr.c1ccc2c(c1)CCc1ccccc1N2
ClCCCN1c2ccccc2CCc2ccccc21.O=C(c1ccc(F)cc1)C1CCNCC1
CC(=O)/C(C)=N/O.CCCC=NO
CCOC(=O)CCc1nccn1Cc1ccccc1
N#CCCc1ccccn1
C#C.O=C(Cl)CCCN1C(=O)c2ccccc2C1=O.[Cl-]
Cn1c(=O)oc(=O)c2ccccc21.O=C(O)[C@@H]1CCCN1
Cn1c(=O)oc(=O)c2ccccc21.O=C(O)[C@@H]1CCCN1
Cn1c(=O)oc(=O)c2ccccc21.O=C(O)[C@@H]1CCCN1
C[O-].O=C1Nc2ccccc2C(=O)N2CCCC12
CNc1ccccc1C(=O)N1CCC[C@H]1C(=O)O
CC(=O)OCc1nc([N+](=O)[O-])c(Br)n1C.CN(C)C=O
CC(=O)OCc1nc([N+](=O)[O-])c(C#N)n1C
Br.CC(=O)O.CC(=O)OCc1nc([N+](=O)[O-])c(Br)n1C
Cn1c(CO)nc([N+](=O)[O-])c1S(C)(=O)=O.[C-]#N
Cn1c(CO)nc([N+](=O)[O-])c1C#N.O=S(Cl)Cl
CN(C)C(=O)Cl.Cn1c(CO)nc([N+](=O)[O-])c1C#N
Cn1c(CO)nc([N+](=O)[O-])c1C#N
CC[N+]1(CC)CC(O)C1.O=C(O)CS
CC(=O)OCC1=C(C(=O)O)N2C(=O)[C@@H](N)[C@H]2SC1.Cc1nnc(S)n1C
C1COCCO1.CC(C)(C)OC(=O)N=[N+]=[N-].N[C@@H](C(=O)O)c1ccc(O)cc1.O
Br.Nc1nnc(C(F)(F)F)s1
OCC=Cc1ccccc1.Oc1ccc2c(c1)OCO2
COS(=O)(=O)OC.Oc1cc2c(cc1C=CCc1ccccc1)OCO2
C=O.CCOC(=O)c1c(C)oc2ccc(O)c(Cl)c12.CNC
Cl.ON=Cc1ccccc1
ClC(Cl)Cl.O=[N+]([O-])c1cccc(C=NO)c1
ClC(Cl)Cl.ON=Cc1ccc(Cl)cc1
CC(=O)OC(C)=O.ON=C(Cl)c1ccc(Cl)cc1
Cc1ccc(C=NO)cc1.Cl
CCC(=O)OC(=O)CC.Cc1ccc(C(Cl)=NO)cc1
CCOC(=O)N1Cc2[nH]c3ccc(F)cc3c2C1.Fc1ccc(Br)cc1
CCOC(=O)N1Cc2c(n(-c3ccc(F)cc3)c3ccc(F)cc23)C1
CC(=O)Cl.OC(CCCN1Cc2c(n(-c3ccc(F)cc3)c3ccc(F)cc23)C1)c1ccc(F)cc1
CC(=CCCl)CCOC(C)C.Oc1ccc2c(c1)OCO2
Cc1nc[nH]c1CSCCN.S=C=S
CSC(N)=[NH+]CCSCc1nc[nH]c1C.CSC(N)=[NH+]CCSCc1nc[nH]c1C.NCCCN
CSC(N)=[NH+]CCSCc1nc[nH]c1C.CSC(N)=[NH+]CCSCc1nc[nH]c1C.NCCCCCN
CC#N.CN(C)C=O.Cc1[nH]cnc1CSCCNC(=S)NCCCNC(=S)NCCSCc1nc[nH]c1C.N#CN
CSC(=C[N+](=O)[O-])NCCSCc1nc[nH]c1C.CSC(=NCCSCc1ccccn1)NC#N.NCCCNC(=O)c1ccccc1
CC(O)c1ccc(-c2ccccc2)c(Cl)c1
BrCC(Br)c1ccc(-c2ccccc2)cc1
CC(=O)OCc1c2ccccc2c(COC(C)=O)c2ccccc12.C[C@]12CC[C@H]3[C@@H](CCC4CCCC[C@@]43C)[C@@H]1CCC2=O
CCOC(OCC)OCC.C[C@]12C[C@H](O)[C@@]3(F)[C@@H](CCC4=CC(=O)CC[C@@]43C)[C@@H]1CCC2=O
CCCCI.Oc1cc(O)nc(S)n1
CCCCCCCCC(=O)C[N+](=O)[O-].CN(C)CCO
CC(C)(C#N)N=NC(C)(C)C#N.CCC(C)=O.O=C1CCCCC1
CC(C)(C#N)N=NC(C)(C)C#N.CCC(C)=O.COCCO
Sc1nc2ccccc2s1.c1ccc2sc(SN3CCOCC3)nc2c1
C#CCBr.O=[N+]([O-])C=C1NCCN1
C=CCBr.O=[N+]([O-])C=C1NCCN1
BrBr.CN1CCNC1=C[N+](=O)[O-]
COC(=O)CCl.O=C([O-])c1nc(Cl)c(Cl)cc1Cl
CCc1nc(C(=O)OC)no1.NCCc1ccc(S(N)(=O)=O)cc1
CCOC(=O)c1nc(C)no1.NCCc1ccc(S(N)(=O)=O)cc1
BrBr.CC(=O)[C@H]1CC[C@H]2[C@@H]3CC[C@H]4C[C@H](O)CC[C@]4(C)[C@H]3C(=O)C[C@]12C
BrBr.CC(=O)[C@H]1[C@H](C)C[C@H]2[C@@H]3CC[C@H]4C[C@H](O)CC[C@]4(C)[C@H]3C(=O)C[C@@]21C
BrBr.CC(=O)[C@H]1CC[C@H]2[C@@H]3CC[C@H]4C[C@H](O)CC[C@]4(C)[C@H]3CC[C@]12C
CC(=O)OC(C)=O.COCC(=O)[C@H]1CC[C@H]2[C@@H]3CC[C@H]4C[C@H](O)CC[C@]4(C)[C@H]3C(=O)C[C@]12C
COCC(=O)[C@H]1CC[C@H]2[C@@H]3CC[C@H]4C[C@H](O)CC[C@]4(C)[C@H]3C(=O)C[C@]12C.Cc1ccc(S(=O)(=O)Cl)cc1
CC(=O)O[C@@H]1CC[C@]2(C)[C@H]3C(=O)C[C@]4(C)[C@@H](C(=O)CO)CC[C@H]4[C@@H]3CC[C@@H]2C1.CI
C[C@]12CC(=O)[C@H]3[C@@H](CC[C@H]4CC(=O)CC[C@@]43C)[C@@H]1CC[C@@H]2C(=O)COCCC#N
C[C@]12CC(=O)[C@H]3[C@@H](CC[C@H]4CC(=O)CC[C@@]43C)[C@@H]1CC[C@@H]2C(=O)COCCCCl
C1COCCN1.CN1C(=O)Cn2c(nnc2C(F)(F)F)-c2cc(Cl)ccc21
CN1C(=O)Cn2c(CCl)nnc2-c2cc(Cl)ccc21.CN1CCNCC1
CC(=O)c1c(C)cc(C)nc1C.CCOC(C)=O
Cc1ccc(C(O)CC(C)N)cn1
CC(C)C=O.O=C1C=CC(=O)C=C1
Cc1ccc(C=O)s1.Nc1cc([N+](=O)[O-])ccc1O
C1COCCN1.O=[N+]([O-])c1ccc2oc(-c3ccc(CBr)s3)nc2c1
O=[N+]([O-])c1ccc2oc(-c3ccc(CN4CCOCC4)s3)nc2c1.S=C(Cl)Cl
Cc1ccsc1C=O.Nc1cc([N+](=O)[O-])ccc1O
Cc1ccsc1C=Nc1cc([N+](=O)[O-])ccc1O
Cc1ccsc1-c1nc2cc([N+](=O)[O-])ccc2o1.O=C1CCC(=O)N1Br
C1COCCN1.O=[N+]([O-])c1ccc2oc(-c3sccc3CBr)nc2c1
CN1CCNCC1.O=[N+]([O-])c1ccc2oc(-c3ccc(CBr)s3)nc2c1
CCC(C)(C)NC(N)=O.O=C1COC(=O)C1
CC1(NC(N)=O)CCCC1.O=C1COC(=O)C1
CC1(NC(N)=O)CCCCC1.O=C1COC(=O)C1
CCCC(C)(C)NC(N)=O.COC(=O)CC(=O)CBr
O=C1c2ccc([N+](=O)[O-])cc2C(=O)c2c1cccc2[N+](=O)[O-]
O=C(C=Cc1ccccc1)c1ccccc1.OO
O=C(c1ccccc1)C1OC1c1ccccc1
COC(OC)OC.O=Cc1ccc(C=CC(=O)O)cc1
COC(O)(C=Cc1ccc(C=O)cc1)OC
CC(=O)c1ccccc1.O=Cc1ccc(CCC(=O)O)cc1
O=C(O)CCc1ccc(C=CC(=O)c2ccccc2)cc1.OO
COC(OC)N(C)C.O=C(O)CCc1ccc(CC(=O)C(=O)c2ccccc2)cc1
CN(C)C=C(C(=O)C(=O)c1ccccc1)c1ccc(CCC(=O)O)cc1.[OH-]
CO.O=C(O)CCc1ccc(C2=COC(O)(c3ccccc3)C2=O)cc1
CC(=O)c1ccccc1.O=Cc1ccc(C(=O)O)cc1
O=C(O)c1ccc(C=CC(=O)c2ccccc2)cc1.OO
O=C(O)c1ccc(C2OC2C(=O)c2ccccc2)cc1
COC(OC)N(C)C.O=C(Cc1ccc(C(=O)O)cc1)C(=O)c1ccccc1
CN(C)C=C(C(=O)C(=O)c1ccccc1)c1ccc(C(=O)O)cc1.[OH-]
CCOC(=O)CC(=O)c1ccc(Cl)cc1.Oc1ccccc1O
CCOC(=O)C#Cc1ccccc1.O=C([O-])[O-].Oc1cccc(Cl)c1O
CCOC(=O)CC(C)=O.O=C(O)Oc1ccccc1O
CCOC(=O)CC1(c2ccccc2)Oc2ccc(Cl)cc2O1
N.O=C(O)CC1(c2ccccc2)Oc2ccccc2O1
O=C(CC1(c2ccccc2)Oc2ccccc2O1)NO
BrCCc1cccc2c1OC(c1ccccc1)O2.O=C=O.c1ccccc1
O=C(O)CC1(c2ccccc2)Oc2ccc(Cl)cc2O1
CCOC(=O)C1CCCC1=O.Oc1ccccc1O
CCOC(=O)CC1(C)Oc2ccc([N+](=O)[O-])cc2O1
CC(C)=CCCC(C)CC=O.[OH-]
CC(C)(C)c1cc(O)cc(C(C)(C)C)c1O.CCCCCCCCCCCCCCCCCCCCCC(=O)Cl
COC(=O)CCCCCCC1=C(OC)CC(O)C1=O
COC(=O)CCCCCCC1=C(OC)CC(O)C1=O
COC1=C(CCCCCCC(=O)O)C(=O)C(O)C1
COC(=O)CCCCCCC1=C(OC)CC(O)C1=O
O=C(O)c1ccc(C(=O)O)cc1
CN(C)CCBr.Oc1cccc2c1CC1C(C2)C1(Cl)Cl
CCCCCCCC#CCO.O=C(Cl)CCCCCCC1CC1
Cc1ccc(C=CCO)cc1.O=C(Cl)CCCCCCCCC1CC1
COc1c(Cl)ccc(Cl)c1C(=O)O
C=O.Oc1cc(Cl)c(Br)cc1Cl
COc1c(Cl)ccc(Cl)c1C(=O)O
CC(=O)c1ccc(Br)c([N+](=O)[O-])c1.COc1ccc(I)cc1
COc1ccc(-c2ccc(C(C)=O)cc2N)cc1.FB(F)F
CC(=O)c1ccc(Br)c([N+](=O)[O-])c1.Fc1ccc(I)cc1
CC(=O)c1ccc(-c2ccc(F)cc2)c(N)c1.O=N[O-]
COc1cc(C(C)C(=O)O)ccc1-c1ccc(F)cc1
CC(=O)c1ccc(Br)c([N+](=O)[O-])c1.Clc1ccc(I)cc1
CC(C(=O)O)c1ccc(-c2ccccc2)c(F)c1.OCCO
C=[N+]=[N-].CC(C(=O)O)c1ccc(-c2ccccc2)c(O)c1
CC(C(=O)O)c1ccc(-c2ccc(F)cc2F)c(O)c1.N
CC(=O)c1ccc(Br)c([N+](=O)[O-])c1.COc1ccc(I)c(OC)c1
CO.c1ccc(Nc2ccccc2)cc1
CC1(C)CC(=O)CC(=O)C1.Nc1ccccc1Cl
CC1(C)CC(=O)CC(=O)C1.Nc1ccccc1Cl
C=O.CC1(C)CC(=O)C=C(Nc2ccccc2)C1.CNC
C1CCOC1.C=CC(C(=O)O)c1ccc(-c2ccccc2)cc1
CCOC(=O)CCc1ccccc1.COP(C)(=O)OC
CC(=O)c1ccc(-c2ccccc2)c(F)c1.CCOC(=O)CBr
CC(CC(=O)O)c1ccc(-c2ccccc2)c(F)c1
CC(CCO)c1ccc(-c2ccccc2)c(F)c1.CCCCCCCCC(=O)O
CC(CCO)c1ccc(-c2ccccc2)c(F)c1.O=C(OC(=O)c1ccncc1)c1ccncc1
CC(CCO)c1ccc(-c2ccccc2)c(F)c1.O=C(O)c1ccccc1
CC(=O)Cl.CC(CCO)c1ccc(-c2ccccc2)c(Cl)c1
CC(C)CO.CNCc1ccccc1.O=C([O-])[O-]
COCCC(C)C(C)(O)C(Cc1ccccc1)NCc1ccccc1
CCOC=C(C(=O)OCC)C(=O)OCC.Cc1ccc2c(c1)NC(C)CC2
CCOC=C(C(=O)OCC)C(=O)OCC.COc1ccc2c(c1)CCCN2
CC1CCc2ccc([N+](=O)[O-])c3c(=O)c(C(=O)O)cn1c23
CC(=O)OC(C)=O.CC1CCc2ccc(N)c3c(=O)c(C(=O)O)cn1c23
CC(=O)OC(C)=O.CC1CCc2c(N)c(Cl)cc3c(=O)c(C(=O)O)cn1c23
CC(=O)OC(C)=O.Nc1ccc2c3c1c(=O)c(C(=O)O)cn3CCC2
CCOC(=O)c1cn2c3c(cc(F)cc3c1=O)CCC2C.NN
CCOC=C(C(=O)OCC)C(=O)OCC.Fc1ccc2c(c1)CCC(C(F)(F)F)N2
Cc1cc(Cl)c2cc(F)ccc2n1
Cc1cc(Cl)c2cc(Cl)ccc2n1
COc1ccc2nc(C)ccc2c1
Cc1ccc2cc(N(C)C)ccc2n1
COc1cccc2nc(C)cc(Cl)c12
Fc1ccc2nc(C(F)(F)F)cc(Cl)c2c1
COc1ccc2nc(C(F)(F)F)cc(Cl)c2c1
FC(F)(F)c1cc(Cl)c2cc(Cl)ccc2n1
CC1CCc2ccc(N)c3c(=O)c(C(=O)O)cn1c23.Cl
CC1CCc2ccc(N)c3c(=O)c(C(=O)O)cn1c23.[C-]#N
CC(=O)Nc1ccc2nc(C)cc(Cl)c2c1.CCOC=C(C(=O)OCC)C(=O)OCC
Nc1c(Br)cc(S(N)(=O)=O)cc1S(N)(=O)=O.O=C(Cl)CCl
CSC1=NCCN1.O=c1oc(=O)n(Cc2ccccc2)c2ccccc12
CSC1=NCCN1.O=c1oc(=O)n(Cc2ccc(F)cc2)c2ccccc12
COc1ccc2c(c1)C(=O)N1CCN=C1N2Cc1ccccc1
CSC1=NCCN1.O=c1oc(=O)n(Cc2ccc(F)cc2)c2ccccc12
Nc1ccc(F)cc1.O=C(O)c1ccccc1Cl.O=C([O-])[O-]
CSC1=NCCN1.O=c1oc(=O)n(-c2ccc(F)cc2)c2ccccc12
Br[Mg]c1ccccc1.O=C(C1=NCC2CCCCN12)c1ccccc1
Clc1ccncc1.Nc1cc(O)ccc1[N+](=O)[O-]
CC(C(=O)Cl)c1cc(C(C)(C)C)c(O)c(C(C)(C)C)c1.NCc1ccccc1
CCN(CC)CCOc1ccc(C=C2Cc3ccccc3C2=O)cc1.CNN
CN(C)CCCCl.O=Cc1ccc(O)cc1
CN(C)CCCl.O=Cc1ccc(O)cc1
CN(C)CCCCl.O=Cc1cccc(O)c1
CN(C)CCCCl.O=Cc1ccccc1O
O=N[O-].OCCN(CCO)c1ccccc1
CNc1cccc(C)c1.O=N[O-]
C=O.Cc1cc([N+](=O)[O-])ccc1N
C[n+]1cccc2cccc(O)c21
C=CCc1ccc2cccnc2c1O
CCCc1ccc2c(c1O)N(C)CC=C2
C=CC(=O)OC.C=COC(C)=O.PC1CCCCC1
C=CC(=C)C
C=C(C)C=CCCC(=C)C
CC(C)(C)[O-].Nc1ccc([N+](=O)[O-])cc1
C=CC(=O)O.Nc1cccc2ccccc12.OCC1CCCO1
CC#N.N#Cc1ccc2ccccc2c1
CC#N.N#Cc1ccc(F)cc1
CC1(C)CC(=O)CC(C)(C)N1.N#CCC[PH](=O)CCC#N
O=C1c2ccccc2CCC1Nc1ccccc1
Nc1ccccc1C(=O)O.O=C(Cl)c1cccc(Cl)c1
CC(=O)OC(C)=O.NC(=O)c1ccccc1N
ClP(Cl)(Cl)(Cl)Cl.O=c1[nH]c(C=Cc2ccc([N+](=O)[O-])o2)nc2ccccc12
CC(=O)c1ccccc1.N.O=Cc1ccccc1
O=C1NC(c2ccccc2)c2cc([N+](=O)[O-])ccc2N1CC12CC3CC(CC(C3)C1)C2
CCOC(N)=O.O=C(c1ccccc1)c1cc([N+](=O)[O-])ccc1NCC12CC3CC(CC(C3)C1)C2
O=C(c1ccccc1)c1cc([N+](=O)[O-])ccc1N(CC1CC2CCC1C2)C(=O)C(Cl)(Cl)Cl.[NH4+]
CC(=O)Nc1ccc(C(=O)Cl)cn1.CCN1CCCC1CN
CCOC(C)([O-])[O-].Oc1ccccc1
CC1(CCO)Oc2ccccc2O1.ClCCN1CCOCC1
C1CN2CCN1CC2.CC1(C)CC(N=C=O)CC(C)(CN=C=O)C1.COC(=O)Nc1nc2ccccc2[nH]1
CCCC1=C(CC(=O)OC)CCC1=O
Cc1nnc(C2CC2)n1-c1cc(Cl)ccc1C(N)c1ccccc1Cl.Clc1ccc2c(c1)C(c1ccccc1Cl)=NCc1nnc(C3CC3)n1-2
CCCNN.Clc1ccc2c(c1)C(c1ccccc1Cl)=NCc1nnc(C3CC3)n1-2.OCCOCCO
CC(O)CC(C)(C)S.O=CO
CC(O)=S.CCCCCC(C)=CC=O
C=COCCCC.COc1ccc2c(c1)CCC([C@@H]1CC[C@H](O)[C@@]1(C)CC(=O)O)C2
COc1ccc2c(c1)CCC([C@@H]1CC[C@H](OC(C)=O)[C@@]1(C)CC(=O)O)C2
COc1ccc2c(c1)CCC([C@@H]1CC[C@H](OC(C)=O)[C@@]1(C)CC(=O)O)C2
CCCCCC(C)(C#CC1C(O)CC(=O)C1CCCCCCC(=O)OC)OC1CCCCO1
C=[N+]=[N-].O=C(O)CCCCCCC1=CC(O)CC1=O
C#CC(CCCCC)OC1CCCCO1.COC(=O)CCCCCCC1=CC(O)CC1=O
C1CCC(OC2CCCCO2)OC1.CC(C)C[l+]CC(C)C.CCCCCC.II
CCCCCC(OC1CCCCO1)C(Br)=CBr
CCOC(CS)OCC.N#CCCCCCCC=CC=O
CCOC(=O)C=P(c1ccccc1)(c1ccccc1)c1ccccc1.N#CCCCCCCC=O
CCOC(CS)OCC.COC(=O)C(Br)CCCCCCC#N
CCOC(=O)C[C@H](N)c1ccccc1
C=C(C)C(=O)Cl.Fc1ccccc1
CCC#CC(=O)C(OC)OC.c1ccccc1
CCC#CC(=O)C(OC)OC
CC/C=C\C(=O)C(OC)OC
C#CCBr.COC(C(=O)O)(c1ccccc1)C(C)C
C#CCCO.C=CCC(OC)(C(=O)Cl)c1ccccc1
C=CCOC(=O)C(O)(Cc1ccccc1)c1ccccc1.CCl
C=CCOC(=O)C(Cl)(Cc1ccccc1)c1ccccc1.C[O-]
CCC#CBr.O=C(O)C(O)(c1ccccc1)c1ccccc1
CCCCCC(=O)OC.COP(C)(=O)OC
CC(C)=CCCC(C)CC=O.CC[O-]
COC(=O)C=C(C)/C=C\CC(C)CCC=C(C)C
CCC(C)=CCCC(C)CC=CC(C)=CC(=O)O.O=C(Cl)C(=O)Cl
CCOC(=O)C=C(C)/C=C/CC(C)CCC=C(C)C.F
C1CCOC1.CCOC(=O)C=C(C)/C=C/CC(C)CCC=C(C)C
CCO.CCOC(=O)C=C(C)/C=C/CC(C)CCC=C(C)C
CCO.CCOC(=O)C=C(C)/C=C/CC(C)CCC=C(C)C
CCOC(C)(C)CCCC(C)C/C=C/C(C)=CC(=O)OC
CCOC(C)(C)CCCC(C)CC=O.CC[O-]
CC(C)[O-].CN(C)C=O.COC(C)(C)CCCC(C)CC=O
CC(=O)Cl.CC(C)=CCCC(C)C/C=C/C(C)=CC(=O)OC(C)C
CC(=O)OCCC(C)CCC=C(C)C.CCO
CCOC(C)(C)CCCC(C)CCO
CCOC(C)(C)CCCC(C)CC=O
CC(C)=CCCC(C)CC=O.C[Mg]Br
CCOC(=O)C=C(C)C(C)=CCC(C)CCC=C(C)C.CO
CC(=O)C=CCC(C)CCC=C(C)C.CCO
CCOC(C)(C)CCCC(C)CC=CC(C)=CC(=O)OC.CCOC(C)(C)CCCC(C)CC=CC(C)=O
CCOC(C)(C)CCCC(C)CC=CC(C)=O.CCOC(C)(C)CCCC(C)CC=O
COC(=O)C=C(C)C=CCC(C)CCC=C(C)C
BrP(Br)Br.CC(C)=CCCC(C)CC=CC(C)=CCO
CC(C=CCC(C)CCCC(C)(C)Cl)=CCBr.CCNCC
CCOC(=O)C=C(C)C=CCC(C)CCCC(C)(C)OC
CC(C)=CCCC(C)CC=CC(C)=CCBr.[F-]
Nc1ccccn1.O=C(CBr)CCN1C(=O)c2ccccc2C1=O
NCCc1cn2ccccc2n1.O=CC(Cl)(Cl)Cl
CCOC(=O)CC(=O)c1ccccc1.CNN
Cn1[nH]c(-c2ccccc2)cc1=O.O=P(Cl)(Cl)Cl
CCC1(CCC(=O)O)CCCC(=O)C1.CNN
CN1N=C(C2CCCCC2)CC1=O.O=P(Cl)(Cl)Cl
Brc1n[nH]c(Br)c1Br.COS(=O)(=O)OC
CC(C)NC(C)C.CCCCCCCCCCCCNC=O
CCCN(CCC)c1c([N+](=O)[O-])cc(S(N)(=O)=O)c(C)c1[N+](=O)[O-].CCOC(=O)Cl.O=C([O-])[O-]
CCCN(CCC)c1c([N+](=O)[O-])cc(S(=O)(=O)NC)cc1[N+](=O)[O-].CCCOC(=O)Cl
CCCCOC(=O)Cl.CCCN(CCC)c1c([N+](=O)[O-])cc(S(=O)(=O)NC)cc1[N+](=O)[O-]
O=S(=O)(Cl)c1ccccc1.[O-][n+]1cc[n+]([O-])c2ccccc21
CC1(C)NC(=O)C(C)(C)N1.ClCc1ccccc1
CCO.CCOC(=N)C1c2ccccc2-c2ccccc21.NCCCN
C=C(C)C=[N+]=[N-].C[C@]12C[C@H](O)[C@@]3(F)[C@@H](CCC4=CC(=O)C=C[C@@]43C)[C@@H]1C[C@@H](O)[C@]2(O)C(=O)CCl
C=C(C)CO[C@@H]1C[C@H]2[C@@H]3CCC4=CC(=O)C=C[C@]4(C)[C@@]3(F)[C@@H](O)C[C@]2(C)[C@@]1(O)C(=O)CCl.O=C(OO)c1cccc(Cl)c1
CCOC(C=[N+]=[N-])OCC.C[C@]12C[C@H](O)[C@@]3(F)[C@@H](CCC4=CC(=O)C=C[C@@]43C)[C@@H]1C[C@@H](O)[C@]2(O)C(=O)CCl
N#CCOC1CCCCO1
NCCOC1CCCCO1.[N-]=C=O
NC(=O)N(CCOC1CCCCO1)N=O
C[C@]12C[C@H](O)[C@@]3(F)[C@@H](CCC4=CC(=O)CC[C@@]43C)[C@@H]1C[C@@H](OCCOC1CCCCO1)[C@]2(O)C(=O)CO
CS(=O)(=O)Cl.C[C@]12C[C@H](O)[C@@]3(F)[C@@H](CCC4=CC(=O)CC[C@@]43C)[C@@H]1C[C@@H](OCCO)[C@]2(O)C(=O)CO
C=C(C=[N+]=[N-])c1ccccc1.C[C@]12C[C@H](O)[C@@]3(F)[C@@H](CCC4=CC(=O)C=C[C@@]43C)[C@@H]1C[C@@H](O)[C@]2(O)C(=O)CCl
C=C(CO[C@@H]1C[C@H]2[C@@H]3CCC4=CC(=O)C=C[C@]4(C)[C@@]3(F)[C@@H](O)C[C@]2(C)[C@@]1(O)C(=O)CCl)c1ccccc1.O=C(OO)c1cccc(Cl)c1
C[C@]12C[C@H](O)[C@@]3(F)[C@@H](CCC4=CC(=O)C=C[C@@]43C)[C@@H]1C[C@@H](OCC1(c3ccccc3)CO1)[C@]2(O)C(=O)CCl
CS(=O)(=O)Cl.C[C@]12C[C@H](O)[C@@]3(F)[C@@H](CCC4=CC(=O)C=C[C@@]43C)[C@@H]1C[C@@H](OCCO)[C@]2(O)C(=O)CCl
C[C@]12C[C@H](O)[C@H]3[C@@H](CCC4=CC(=O)C=C[C@@]43C)[C@@H]1C[C@@H](O)[C@]2(O)C(=O)CO.[N-]=[N+]=CCOC1CCCCO1
CS(=O)(=O)Cl.C[C@]12C[C@H](O)[C@H]3[C@@H](CCC4=CC(=O)C=C[C@@]43C)[C@@H]1C[C@@H](OCCO)[C@]2(O)C(=O)CO
CC(N)C1(c2ccccc2)OCCO1.CCOC(=O)Cl
CC(=[N+]=[N-])C1(c2ccccc2)OCCO1.C[C@]12C[C@H](O)[C@@]3(F)[C@@H](CCC4=CC(=O)C=C[C@@]43C)[C@@H]1C[C@@H](O)[C@]2(O)C(=O)CCl
CNCC(C)c1ccccn1.COc1cc2ncnc(Cl)c2cc1OC
CNC(C)Cc1ccccn1.COc1cc2ncnc(Cl)c2cc1OC
COc1ccc(C(=O)Cl)cc1.O=c1[nH]cc(F)c(=O)[nH]1
O=C(Cl)c1ccc([N+](=O)[O-])cc1.O=c1[nH]cc(F)c(=O)[nH]1
CS(=O)(=O)Cl.O=c1[nH]cc(F)c(=O)[nH]1
Cc1ccc(S(=O)(=O)Cl)cc1.O=c1[nH]cc(F)c(=O)[nH]1
O=C(Cl)c1ccc(Nc2ccnc3cc(Cl)ccc23)cc1.O=C(O)c1ccc(Nc2ccnc3cc(Cl)ccc23)cc1
CCCNCCCCN(C)C.O=C(Cl)c1ccc(Nc2ccnc3cc(Cl)ccc23)cc1
CCOC(C=[N+]=[N-])OCC.C[C@]12C[C@H](O)[C@H]3[C@@H](CCC4=CC(=O)CC[C@@]43C)[C@@H]1C[C@@H](O)[C@]2(O)C(=O)CO
CCOC(C=[N+]=[N-])OCC.C[C@]12C[C@H](O)[C@H]3[C@@H](CCC4=CC(=O)C=C[C@@]43C)[C@@H]1C[C@@H](O)[C@]2(O)C(=O)CCl
CC(Br)C=Cc1ccccc1.CN(C)C=O.O=C1NC(=O)c2ccccc21
C=C(C=[N+]=[N-])c1ccccc1.C[C@]12C[C@H](O)[C@H]3[C@@H](CCC4=CC(=O)C=C[C@@]43C)[C@@H]1C[C@@H](O)[C@]2(O)C(=O)CO
C=C(C)CO[C@@H]1C[C@H]2[C@@H]3CCC4=CC(=O)C=C[C@]4(C)[C@H]3[C@@H](O)C[C@]2(C)[C@@]1(O)C(=O)CCl.O=C(OO)c1cccc(Cl)c1
CC(=O)CO[C@@H]1C[C@H]2[C@@H]3CCC4=CC(=O)C=C[C@]4(C)[C@H]3[C@@H](O)C[C@]2(C)[C@@]1(O)C(=O)CCl
CC(=O)CO[C@@H]1C[C@H]2[C@@H]3CCC4=CC(=O)C=C[C@]4(C)C3=CC[C@]2(C)[C@@]1(O)C(=O)CCl.Cl.[Cl-]
C=CC=[N+]=[N-].C[C@]12C[C@H](O)[C@H]3[C@@H](CCC4=CC(=O)CC[C@@]43C)[C@@H]1C[C@@H](O)[C@]2(O)C(=O)CO
C=CCO[C@@H]1C[C@H]2[C@@H]3CCC4=CC(=O)CC[C@]4(C)[C@H]3[C@@H](O)C[C@]2(C)[C@@]1(O)C(=O)CO.[Cl-]
C=CCO[C@@H]1C[C@H]2[C@@H]3CCC4=CC(=O)CC[C@]4(C)[C@H]3[C@@H](O)C[C@]2(C)[C@@]1(O)C(=O)CCl.O=C(OO)c1cccc(Cl)c1
C[C@]12C[C@H](O)[C@H]3[C@@H](CCC4=CC(=O)C=C[C@@]43C)[C@@H]1C[C@@H](O)[C@]2(O)C(=O)CCl.[N-]=[N+]=CCOC1CCCCO1
C[C@]12C[C@H](O)[C@H]3[C@@H](CCC4=CC(=O)C=C[C@@]43C)[C@@H]1C[C@@H](OCCOC1CCCCO1)[C@]2(O)C(=O)CCl
CS(=O)(=O)Cl.C[C@]12C[C@H](O)[C@H]3[C@@H](CCC4=CC(=O)C=C[C@@]43C)[C@@H]1C[C@@H](OCCO)[C@]2(O)C(=O)CCl
CCOC(C=[N+]=[N-])OCC.C[C@H]1C[C@H]2[C@@H]3C[C@@H](O)[C@](O)(C(=O)CO)[C@@]3(C)C[C@H](O)[C@@H]2[C@@]2(C)C=CC(=O)C=C12
C[C@]12C[C@H](Cl)[C@@]3(Cl)[C@@H](CCC4=CC(=O)C=C[C@@]43C)[C@@H]1C[C@@H](OCC(=O)c1ccccc1)[C@]2(O)C(=O)CO.[Cl-]
CSC(=N)N[N+](=O)[O-].NCCCCc1ccccn1
CC#N.CN=C(NS(=O)(=O)c1ccc(Cl)cc1)SC.NCCSCc1ncccc1Br
CN=C(NS(=O)(=O)c1ccc(Cl)c(Cl)c1)SC.Cc1cccc(CSCCN)n1
CSC(=N)NS(=O)(=O)c1ccccc1.Cc1cccnc1CSCCN
CCO.CI.Nc1ccc(S(N)(=O)=O)cc1.S=C=S
Cc1cccc(C(=O)O)c1N.Clc1ccc2c(Cl)ccnc2c1
CCCCN1CCC(N)CC1.Cc1cccc(C(=O)O)c1Nc1ccnc2cc(Cl)ccc12
Clc1ccc2c(Cl)ccnc2c1.Nc1cc(Cl)ccc1C(=O)O
CCCCN(CCN)CCCC.O=C(O)c1ccc(Cl)cc1Nc1ccnc2cc(Cl)ccc12
Clc1ccc2c(Cl)ccnc2c1.Nc1ccc(I)cc1C(=O)O
CN(C)C1CCNCC1.O=C(O)c1cc(I)ccc1Nc1ccnc2cc(Cl)ccc12
FC(F)(F)c1ccc2c(Cl)ccnc2c1.Nc1ccccc1C(=O)O
CN(C)CCCN.O=C(O)c1ccccc1Nc1ccnc2cc(C(F)(F)F)ccc12
Clc1ccnc2cc(Br)ccc12.Nc1ccccc1C(=O)O
CCN(CC)C1CCNCC1.O=C(O)c1ccccc1Nc1ccnc2cc(Br)ccc12
CCOc1c(C(C)=O)c(OC)c2cc(N3CCCCC3)oc2c1OC
CCOC(=O)/C=C(/C)N.CCOCC(=O)CC(=O)OCC.O=Cc1ccccc1
CCOC(=O)/C=C(/C)N.CCOCC(=O)CC(=O)OCC.O=Cc1cccc(I)c1
CCOC(=O)/C=C(/C)N.CCOCC(=O)CC(=O)OCC.O=Cc1cccc([N+](=O)[O-])c1
CCOC(=O)/C=C(/C)N.CCOCC(=O)CC(=O)OCC.O=Cc1ccccc1Cl
CCOC(=O)/C=C(/C)N.CCOCC(=O)CC(=O)OCC.COc1ccc(C=O)cc1F
CCOC(=O)/C=C(/C)N.CCOCC(=O)CC(=O)OCC.O=Cc1ccccc1C(F)(F)F
CCOC(=O)C=C(N)CC.CCOCC(=O)CC(=O)OCC.N#Cc1cccc(C=O)c1
CCOC(=O)CC(=O)COC.N.O=Cc1ccccc1C(F)(F)F
CCOC(=O)CC(=O)COC.CSc1ccc(C=O)cc1.N
Clc1nc(Cl)c(Cl)c(Cl)c1Cl
NN.O=C(O)c1nc(Cl)c(Cl)c(Cl)c1Cl
N#Cc1nc(Cl)c(Cl)c(Cl)c1Cl.NN
NNc1c(Cl)c(Cl)nc(C(=O)O)c1Cl
CCN.CCOC(=O)c1c(C)nc(Cl)c([N+](=O)[O-])c1Cl
CCNc1c(N)c(OCC)nc(C)c1C(=O)OCC.O=N[O-]
CCCCN.CCOC(=O)c1c(C)nc(OCC)c2nnn(CC)c12
CCOC(=O)c1c(C)nc(OCC)c2nnn(CC)c12.CCOc1nc(C)c(C(=O)O)c2c1nnn2CC
CC(C)=O.CCOC(=O)c1c(C)nc(NN)c2nnn(CC)c12
CCN(CC)CC.CCOC(=O)c1c(C)nc(N2CCN(C)CC2)c([N+](=O)[O-])c1Cl
C1N2CN3CN1CN(C2)C3.CC(C)(C)c1cccc(C(C)(C)C)c1O.O=c1[nH]nc(-c2ccccc2)o1
C1N2CN3CN1CN(C2)C3.CC(C)(C)c1cccc(C(C)(C)C)c1O.S=c1[nH]nc(-c2ccccc2)o1
CC(C)O.CCN(CC)C(=S)SCC1=CC(C)C(C)(O)C=C1.O=c1[nH]nc(-c2ccccc2)o1
C#CC(=O)O.Sc1c[nH]c2ccccc12
CC#CC(=O)O.Sc1c[nH]c2ccccc12
O=C(O)C#Cc1ccccc1.Sc1c[nH]c2ccccc12
O=C(O)C=CSc1c[nH]c2ccccc12
CI.O=c1ccsc2c1[nH]c1ccccc12
CCBr.O=c1ccsc2c1[nH]c1ccccc12
C=CCBr.O=c1ccsc2c1[nH]c1ccccc12
CC(C)Br.O=c1ccsc2c1[nH]c1ccccc12
O=[N+]([O-])c1ccccc1F.O=c1ccsc2c1[nH]c1ccccc12
CCOC(=O)CBr.O=c1ccsc2c1[nH]c1ccccc12
C#CCBr.O=c1ccsc2c1[nH]c1ccccc12
ClCCN1CCOCC1.O=c1ccsc2c1[nH]c1ccccc12
CCOC(=O)Cn1c2ccccc2c2sccc(=O)c21
BrBr.O=c1ccsc2c1[nH]c1ccccc12
COc1cccc2c1C(=O)c1cccc(NC(C)C)c1C2=O
BrBr.CC(C)Nc1cccc2c1C(=O)c1cccc(O)c1C2=O
CO.Nc1cccc2c1C(=O)c1cccc(S(=O)(=O)O)c1C2=O
CCOC(=N)CCl.COC(=O)c1ccccc1S
CC(C)O.CO.COC(=N)c1sc2ccccc2c1O
CCCCO.COC(=N)c1sc2ccccc2c1O
CCN.CCOC(=N)c1sc2ccccc2c1O
COC(=O)c1ccccc1S.ClCC(=Nc1ccccc1)Nc1ccccc1
CNCCCC1C=Cc2ccccc21
CCCCCc1ccc(O)cc1.O=C(O)c1ccc(O)cc1Cl
CCCCCc1ccc(C(=O)Cl)cc1.CCCCCc1ccc(OC(=O)c2ccc(O)cc2Cl)cc1
CN(C)C=O.CN(C)c1cccc([N+](=O)[O-])c1
CCN(CC)c1cccc([N+](=O)[O-])c1.CN(C)C=O
CN(C)c1ccc(C=O)c([N+](=O)[O-])c1.NO
CC#CC(=O)O.CC(C)=CCC/C(C)=C\CO
C1COCCN1.COC(=O)C#CCCC=C(C)C
COC(=O)/C=C(/C)CCC=C(C)C
BrP(Br)Br.CC(C)=CCC/C(C)=C\CO
COC(=O)C#CCCC=C(C)C.C[Cu]
O=S(Cl)Cl.[O-][n+]1cccc(CO)c1
Cc1ncc(CSSCc2cnc(C)c(O)c2CO)c(CO)c1O.O=Cc1ccccc1
Cc1ncc(CSSCc2cnc(C)c3c2COC(c2ccccc2)O3)c2c1OC(c1ccccc1)OC2
Cc1ncc(CSSCc2cnc(C)c(OC(=O)c3ccccc3)c2COC(=O)c2ccccc2)c(COC(=O)c2ccccc2)c1OC(=O)c1ccccc1
CCOC(=O)CBr.Cc1ncc(CS)c2c1OC(C)(C)OC2
CCOC(=O)OCc1c(CCl)cnc(C)c1OC(=O)OCC.S
CCOC(=O)OCc1c(CCl)cnc(C)c1OC(=O)OCC.CCOC(=S)S
CCN=C=S.CCO.CC[O-].Cc1ncc(CCl)c2c1OC(C)(C)OC2
Cc1ncc(CCl)c(CO)c1O.O=C(Cl)Cl
CCOC(=S)S.Cc1ncc(CCl)c2c1OC(=O)OC2
O=C(O)C(Br)Cc1ccccc1.O=S(Cl)Cl
O=C(O)Cc1ccc(Cl)cc1Br.O=S(Cl)Cl
NCC(=O)O.O=C(Cl)Cc1ccc(Cl)cc1Br.OC(=S)c1ccccc1
O=C(O)CNC(=O)Cc1ccc(Cl)cc1SC(=O)c1ccccc1
CC(Br)C(=O)Cl.NC(Cc1ccccc1)C(=O)O.OC(=S)c1ccccc1
CC(C)C[C@H](NC(=O)C(C)SC(=O)c1ccccc1)C(=O)O
CC(Br)C(=O)Cl.NCCC(=O)O.OC(=S)c1ccccc1
CC(SC(=O)c1ccccc1)C(=O)NCCC(=O)O
CC(CCCC(=O)O)NC(=O)C(C)SC(=O)c1ccccc1
COC(=O)Cc1ccccc1.COP(C)(=O)OC
CC(C)(C)OC(=O)N=[N+]=[N-].NCCBr
CC(C)(C)OC(=O)CCl.O=C1c2ccccc2C(=O)N1O
COC(=O)C(=O)c1ccc[nH]1.ClCOCc1ccccc1
CC(C)(C)ON=C(C(=O)O)c1csc2ccccc12.Cc1nnc(SCC2=C(C(=O)OC(c3ccccc3)c3ccccc3)N3C(=O)[C@@H](N)[C@H]3SC2)s1
CC(=O)OCC1=C(C(=O)OC(C)(C)C)N2C(=O)[C@@H](NC(=O)Cc3cc[nH]c(=NO)c3)[C@H]2SC1.CC=[N+]=[N-]
CC(Sc1nnn[nH]1)C1=C(C(=O)OC(c2ccccc2)c2ccccc2)N2C(=O)[C@@H](N)[C@H]2SC1.O=C(O)C(=NOc1ccccc1)c1ccccc1
CCN(CC)CC.CCn1nn[nH]c1=S.O=C(Cc1cccs1)N[C@@H]1C(=O)N2C(C(=O)OC(c3ccccc3)c3ccccc3)=C(CBr)CS[C@H]12
CCn1nnnc1SCC1=C(C(=O)OC(c2ccccc2)c2ccccc2)N2C(=O)[C@@H](NC(=O)Cc3cccs3)[C@H]2SC1
NS(=O)(=O)c1cc(C(=O)O)cc([N+](=O)[O-])c1Cl.Oc1ccccc1
NS(=O)(=O)c1cc(C(=O)O)cc([N+](=O)[O-])c1Oc1ccccc1
CN.O=C(O)c1cc([N+](=O)[O-])c(Cl)c(S(=O)(=O)Cl)c1.[OH-]
CN(C)S(=O)(=O)c1cc(C(=O)O)cc([N+](=O)[O-])c1Cl.Oc1ccccc1
Nc1ccccc1.O=C(O)c1cc([N+](=O)[O-])c(Cl)c(S(=O)(=O)Cl)c1
COc1ccc(O)cc1.NS(=O)(=O)c1cc(C(=O)O)cc([N+](=O)[O-])c1Cl
COc1ccc(Oc2c([N+](=O)[O-])cc(C(=O)O)cc2S(N)(=O)=O)cc1
NS(=O)(=O)c1cc(C(=O)O)cc([N+](=O)[O-])c1Oc1cccc(C(F)(F)F)c1
NS(=O)(=O)c1cc(C(=O)O)cc([N+](=O)[O-])c1Cl.Oc1cccc(Cl)c1
NS(=O)(=O)c1cc(C(=O)O)cc([N+](=O)[O-])c1Oc1cccc(Cl)c1
COc1c([N+](=O)[O-])cc(C(=O)O)cc1S(N)(=O)=O
NS(=O)(=O)c1cc(C(=O)O)cc([N+](=O)[O-])c1Cl.Nc1ccccc1
NS(=O)(=O)c1cc(C(=O)O)cc([N+](=O)[O-])c1Nc1ccccc1
Cc1cccc(N)c1.NS(=O)(=O)c1cc(C(=O)O)cc([N+](=O)[O-])c1Cl
Cc1cccc(Nc2c([N+](=O)[O-])cc(C(=O)O)cc2S(N)(=O)=O)c1
Cc1ccc(Nc2c([N+](=O)[O-])cc(C(=O)O)cc2S(N)(=O)=O)cc1
Cc1ccccc1Nc1c([N+](=O)[O-])cc(C(=O)O)cc1S(N)(=O)=O
COc1ccccc1Nc1c([N+](=O)[O-])cc(C(=O)O)cc1S(N)(=O)=O
COc1cccc(Nc2c([N+](=O)[O-])cc(C(=O)O)cc2S(N)(=O)=O)c1
COc1ccc(Nc2c([N+](=O)[O-])cc(C(=O)O)cc2S(N)(=O)=O)cc1
NS(=O)(=O)c1cc(C(=O)O)cc([N+](=O)[O-])c1Nc1cccc(C(F)(F)F)c1
Cc1ccc(Nc2c([N+](=O)[O-])cc(C(=O)O)cc2S(N)(=O)=O)c(C)c1
NS(=O)(=O)c1cc(C(=O)O)cc([N+](=O)[O-])c1Nc1ccc(Cl)cc1
NS(=O)(=O)c1cc(C(=O)O)cc([N+](=O)[O-])c1Nc1ccc(O)cc1
NS(=O)(=O)c1cc(C(=O)O)cc([N+](=O)[O-])c1NCc1ccccc1
NCCc1ccccc1.NS(=O)(=O)c1cc(C(=O)O)cc([N+](=O)[O-])c1Cl
NS(=O)(=O)c1cc(C(=O)O)cc([N+](=O)[O-])c1NCCc1ccccc1
NS(=O)(=O)c1cc(C(=O)O)cc([N+](=O)[O-])c1Nc1ccc(C(=O)O)cc1
COCCN.NS(=O)(=O)c1cc(C(=O)O)cc([N+](=O)[O-])c1Cl
COCCNc1c([N+](=O)[O-])cc(C(=O)O)cc1S(N)(=O)=O
CC(C)N.NS(=O)(=O)c1cc(C(=O)O)cc([N+](=O)[O-])c1Cl
CC(C)Nc1c([N+](=O)[O-])cc(C(=O)O)cc1S(N)(=O)=O
C1CCNCC1.NS(=O)(=O)c1cc(C(=O)O)cc([N+](=O)[O-])c1Cl
NS(=O)(=O)c1cc(C(=O)O)cc([N+](=O)[O-])c1N1CCCCC1
CN(C)CCCN.NS(=O)(=O)c1cc(C(=O)O)cc([N+](=O)[O-])c1Cl
CN(C)CCCNc1c([N+](=O)[O-])cc(C(=O)O)cc1S(N)(=O)=O
NS(=O)(=O)c1cc(C(=O)O)cc([N+](=O)[O-])c1Nc1ccc2ccccc2c1
NS(=O)(=O)c1cc(C(=O)O)cc([N+](=O)[O-])c1Cl.Sc1ccccc1
NS(=O)(=O)c1cc(C(=O)O)cc([N+](=O)[O-])c1Sc1ccccc1
Cc1ccccc1S.NS(=O)(=O)c1cc(C(=O)O)cc([N+](=O)[O-])c1Cl
Cc1ccccc1Sc1c([N+](=O)[O-])cc(C(=O)O)cc1S(N)(=O)=O
NS(=O)(=O)c1cc(C(=O)O)cc([N+](=O)[O-])c1S(=O)(=O)c1ccccc1
CCCCS(=O)c1c([N+](=O)[O-])cc(C(=O)O)cc1S(N)(=O)=O
NS(=O)(=O)c1cc(C(=O)O)cc([N+](=O)[O-])c1Cl.OCC(F)(F)F
NS(=O)(=O)c1cc(C(=O)O)cc([N+](=O)[O-])c1OCC(F)(F)F
CCO.NS(=O)(=O)c1cc(C(=O)O)cc([N+](=O)[O-])c1Cl
CCOC(=O)c1cc([N+](=O)[O-])c(Cl)c(S(N)(=O)=O)c1.Cc1cccc(N)n1
CCOC(=O)c1cc([N+](=O)[O-])c(Nc2cccc(C)n2)c(S(N)(=O)=O)c1
NS(=O)(=O)c1cc(C(=O)O)cc([N+](=O)[O-])c1Cl
CCCCOC(=O)c1cc([N+](=O)[O-])c(Oc2ccc(OCc3ccccc3)cc2)c(S(N)(=O)=O)c1
NS(=O)(=O)c1cc(C(=O)O)cc([N+](=O)[O-])c1Oc1ccc(OCc2ccccc2)cc1
NS(=O)(=O)c1cc(C(=O)O)cc([N+](=O)[O-])c1Oc1ccccc1.O=S(Cl)Cl
N.NS(=O)(=O)c1cc(C(=O)Cl)cc([N+](=O)[O-])c1Oc1ccccc1
NC(=O)c1cc([N+](=O)[O-])c(Oc2ccccc2)c(S(N)(=O)=O)c1
NC(=O)c1cc(N)c(Oc2ccccc2)c(S(N)(=O)=O)c1.[OH-]
CC(=O)OC(C)=O.NS(=O)(=O)c1cc(C(=O)O)cc([N+](=O)[O-])c1Oc1ccccc1
CCCCNc1cc(C(=O)O)cc(S(N)(=O)=O)c1Oc1ccccc1.N#CCCl
BrCc1ccccc1.Nc1cc(C(=O)O)cc(S(N)(=O)=O)c1Sc1ccccc1
CC(=O)O.CCCCNc1cc(C(=O)O)cc(S(N)(=O)=O)c1Sc1ccccc1
BrCc1ccccc1.CCO.Nc1cc(C(=O)O)cc(S(N)(=O)=O)c1Nc1ccccc1
CCOC(=O)c1cc(NCc2ccccc2)c(Nc2ccccc2)c(S(N)(=O)=O)c1
BrCc1ccccc1.Nc1cc(C(=O)O)cc(S(=O)(=O)Nc2ccccc2)c1Nc1ccccc1.Nc1cc(C(=O)O)cc(S(N)(=O)=O)c1Nc1ccccc1
CCOC(=O)c1cc(NCc2ccccc2)c(Nc2ccccc2)c(S(=O)(=O)Nc2ccccc2)c1
CC(=O)O.NS(=O)(=O)c1cc(C(=O)O)cc(NCc2ccccc2)c1Sc1ccccc1
Nc1cc(C(=O)O)cc(S(N)(=O)=O)c1Oc1ccccc1.O=Cc1ccc2c(c1)OCO2
CCCCCCBr.Nc1cc(C(=O)O)cc(S(N)(=O)=O)c1Oc1ccccc1
C=CCNc1cc(C(=O)OCC)cc(S(N)(=O)=O)c1Oc1ccccc1
C#CCBr.C=CCNc1cc(C(=O)O)cc(S(N)(=O)=O)c1Oc1ccccc1
C#CCNc1cc(C(=O)OCC)cc(S(N)(=O)=O)c1Oc1ccccc1
CCCNc1cc(C(=O)OCC)cc(S(N)(=O)=O)c1Oc1ccccc1
CCI.CCO.Nc1cc(C(=O)O)cc(S(N)(=O)=O)c1Oc1ccccc1
Nc1cc(C(=O)O)cc(S(N)(=O)=O)c1Oc1ccccc1
BrCc1ccccc1.CCO.Nc1cc(C(=O)O)cc(S(N)(=O)=O)c1Oc1ccc(OCc2ccccc2)cc1
CCOC(=O)c1cc(NCc2ccccc2)c(Oc2ccc(OCc3ccccc3)cc2)c(S(N)(=O)=O)c1
NS(=O)(=O)c1cc(C(=O)O)cc(NCc2ccccc2)c1Oc1ccc(OCc2ccccc2)cc1
BrCc1ccccc1.Nc1cc(C(=O)O)cc(S(N)(=O)=O)c1NCCc1ccccc1
BrCc1ccccc1.CC(C)Nc1c(N)cc(C(=O)O)cc1S(N)(=O)=O
BrCc1ccccc1.Cc1cccc(Nc2c(N)cc(C(=O)O)cc2S(N)(=O)=O)n1
BrCc1ccccc1.CCO.Nc1cc(C(=O)O)cc(S(N)(=O)=O)c1Oc1cccc(C(F)(F)F)c1
CCO.Nc1cc(C(=O)O)cc(S(N)(=O)=O)c1Nc1cccc(C(F)(F)F)c1.Nc1cc(C(=O)O)cc(S(N)(=O)=O)c1Oc1cccc(C(F)(F)F)c1
CCO.Nc1cc(C(=O)O)cc(S(N)(=O)=O)c1Nc1ccc2ccccc2c1.Nc1cc(C(=O)O)cc(S(N)(=O)=O)c1Oc1cccc(C(F)(F)F)c1
BrCc1ccccc1.CCO.Cc1cccc(Nc2c(N)cc(C(=O)O)cc2S(N)(=O)=O)c1
BrCc1ccccc1.CCO.Nc1cc(C(=O)O)cc(S(N)(=O)=O)c1OCC(F)(F)F
CCCCNc1cc(C(=O)OCCCC)cc(S(N)(=O)=O)c1Nc1ccccc1
CCCCN.NS(=O)(=O)c1cc(C(=O)O)cc([N+](=O)[O-])c1Cl
CCCCNc1c([N+](=O)[O-])cc(C(=O)O)cc1S(N)(=O)=O
BrCc1ccccc1.CCCCNc1c(N)cc(C(=O)O)cc1S(N)(=O)=O
CC(=O)NS(=O)(=O)c1cc(C(=O)O)cc(N)c1Oc1ccccc1.O=Cc1ccccc1
BrCc1ccccc1.CCO.CNS(=O)(=O)c1cc(C(=O)O)cc(N)c1Oc1ccccc1
BrCc1ccccc1.CCO.CN(C)S(=O)(=O)c1cc(C(=O)O)cc(N)c1Oc1ccccc1
CCOC(=O)c1cc(NCc2ccccc2)c(Oc2ccccc2)c(S(=O)(=O)N(C)C)c1
CCCCNS(=O)(=O)c1cc(C(=O)OCC)cc(NCc2ccccc2)c1Oc1ccccc1
CCCCNS(=O)(=O)c1cc(C(=O)O)cc(N)c1Oc1ccccc1.Nc1cc(C(=O)O)cc(S(N)(=O)=O)c1Oc1ccccc1
CCOC(=O)c1cc(NCc2ccccc2)c(Nc2ccccc2)c(S(=O)(=O)Nc2ccccc2)c1
CC(C)[C@H](NC(=O)[C@@H]1CCCN1C(=O)OCc1ccccc1)C(=O)N[C@@H](Cc1ccccc1)C(=O)O.COC(=O)[C@@H](N)Cc1ccccc1
CC(C)[C@H](NC(=O)CNC(=O)OC(C)(C)C)C(=O)N[C@@H](Cc1ccccc1)C(=O)O.COC(=O)[C@@H](N)Cc1ccccc1
Nc1cccc(C(=O)O)c1O.Nc1ccccc1S
CO[C@]12C[C@@H](CCl)CN(C)[C@@H]1Cc1cn(C)c3cccc2c13.[C-]#N
Nc1ccccc1N.O=C1CCCCCN1
Nc1ccccc1N.O=C1CCCCCN1
Nc1ccccc1N.O=C1CCCN1
Nc1ccccc1S.O=C1CCCCCN1
Cc1cc(=O)oc(C)c1Cc1ccccc1.NO
Cc1ccc(-c2cc(C)cc(=O)o2)cc1.NO
C#CCc1c(C)cc(=O)oc1-c1ccccc1.NO
Cc1cc(Cc2ccc(Cl)cc2)oc(=O)c1.NO
Cc1cc(CC(C)CC(C)(C)C)oc(=O)c1.NO
Cc1cc(C2CCCCC2)oc(=O)c1.NO
Cc1ccc(Cc2cc(C)c(C)c(=O)o2)c(C)c1.NO
Cc1cc(C2CCCCC2)oc(=O)c1.NO
CC(C)(C)C(=O)CBr.Cc1cc(Cl)ccc1O
Cc1cc(Cl)ccc1OC(CO)C(=O)C(C)(C)C.O=S(Cl)Cl
CC(=O)N1CCNC1=O.O=C(Cl)Cl
CO.O=C(Cl)N1CCNC1=O
N.O=C(Cl)N1CCNC1=O
CNC.O=C(Cl)N1CCNC1=O
Nc1ccccc1.O=C(Cl)N1CCNC1=O
O=C(Cl)N1CCNC1=O.[O-]c1ccccc1
O=C(Cl)c1ccccc1.O=C1NCCN1
CC1(C)S[C@@H]2[C@H](NC(=O)[C@H](N)c3ccccc3)C(=O)N2[C@H]1C(=O)O.C[Si](C)(C)Cl.O=CN1CCNC1=O
CC(C)(C)C(=O)Cl.O=C1NCCN1
C1CCOC1.O=C(Cl)N1CCNC1=O.OC1CCCCC1
Cc1ccc(S(=O)(=O)N=C2NCCN2)cc1.O=C(Cl)Cl
O=C(Cl)Cl.O=C1NCCN1S(=O)(=O)c1ccccc1
O=C1NCCN1.O=S(=O)(Cl)c1ccccc1
CCOC(=O)NC(=N)N.CN=C=O
CS(=O)(=O)NC(N)=O.O=C(Cl)Cl
CC(=O)Cl.O=C1NCCCN1
NC(=O)Cl.O=CN1CCCNC1=O
C1COCCO1.O=C1NCCCN1
CS(=O)(=O)Cl.O=C1NCCCN1
NC(=O)Cl.O=C1NCCCN1S(=O)(=O)c1ccccc1
O=C1NCCCN1.O=S(=O)(Cl)c1ccccc1
CCS(=O)(=O)Cl.O=C1NCCN1
CCCCSc1cc(C(=O)O)cc(S(N)(=O)=O)c1Cl.CCO
NS(=O)(=O)c1cc(C(=O)[O-])cc(SCc2ccccc2)c1Cl.Sc1ccccc1.[S-]c1ccccc1
Cc1ccc(Sc2c([N+](=O)[O-])cc(C(=O)O)cc2S(=O)O)cc1
CCCCI.Nc1cc(C(=O)O)cc(S)c1Oc1ccccc1
CCSc1cc(C(=O)O)cc(N)c1Oc1ccccc1.Cl.O=S=O
C=CCSc1cc(C(=O)O)cc(S(=O)(=O)Cl)c1Oc1ccccc1.N
Cl.Nc1cc(C(O)=S)cc(SCc2ccccc2)c1-c1ccccc1.O=S=O
CCc1cc(Br)cc2cc(C(C)=O)oc12
CCc1cccc2cc(C(C)=O)oc12.OCCO
CCc1cccc2cc(C3(C)OCCO3)oc12.O=C1CCC(=O)N1Br
CC(=O)OC(C)c1cccc2cc(C3(C)OCCO3)oc12
CC(=O)OC(C)c1cccc2cc(C(C)=O)oc12.[Br-]
CC(=O)OC(C)c1cccc2cc(C(=O)CBr)oc12.CC(C)(C)N
CC1(C)CC1(Cl)Cl.O=C1C=CC(=O)O1
CC1(c2ccccc2)CC1(Cl)Cl.O=C1C=CC(=O)O1.Oc1ccc(O)cc1
CCCCC/C=C\C/C=C\C/C=C\C/C=C\CCCC(=O)O.CCCCC/C=C\C/C=C\C/C=C\C/C=C\CCCC(=O)OCC
CCCCC/C=C\C/C=C\C/C=C\C/C=C\CCC(C)(C)C(=O)OC
CCCCC/C=C\C/C=C\C/C=C\C/C=C\CCCC(=O)OCC.CCCCCC
CCCCC/C=C\C/C=C\C/C=C\C/C=C\CCC(C)C(=O)OCC.CCCCC/C=C\C/C=C\C/C=C\C/C=C\CCCC(=O)OCC
CCCCCCC1(CCCCCC)Oc2cc(C(C)CC3CC3)cc(O)c2C2=C1SCC2.O=C(O)CN1CCOCC1
BrBr.C=C(CC(Cl)(Cl)Cl)c1ccccc1.CC(=O)[O-]
O=COC(CCl)(CC(Cl)(Cl)Cl)c1cc(Cl)cc(Cl)c1
O=[N+]([O-])c1cc(-c2ccccc2)cc([N+](=O)[O-])c1Cl
CC(C)(C)OC(=O)N(CC(=O)O)c1ccc(CO)cc1.O=C1CCC(=O)N1O
CC(C)[C@H](NC(=O)C(F)(F)F)C(=O)O.O=S(Cl)Cl
O=[N+]([O-])c1ccccc1CCl
ClCc1ccccc1.O=Cc1ccccc1[N+](=O)[O-]
O=Cc1ccc([N+](=O)[O-])cc1
Nc1cccc(/C=C/c2ccccc2)c1.O=S(=O)(OS(=O)(=O)C(F)(F)F)C(F)(F)F
O=Cc1cccc([N+](=O)[O-])c1
CC(C)(C)c1cc(C(=O)Cl)cc(C(C)(C)C)c1O.CCNCC
CC(C)(C)c1cc(C(=O)Cl)cc(C(C)(C)C)c1O.CCCCCCCCCCCCNCCCCCCCCCCCC
CC(C)(C)c1cc(C(=O)Cl)cc(C(C)(C)C)c1O.CCCCN
CC(C)(C)c1cc(C(=O)Cl)cc(C(C)(C)C)c1O.CCCCCCCCN
CC(C)(C)c1cc(C(=O)O)cc(C(C)(C)C)c1O.CCCCNCCCC
CC(C)(C)c1cc(C(=O)O)cc(C(C)(C)C)c1O.NC1CCCCC1
CC(C)(C)c1cc(C(=O)O)cc(C(C)(C)C)c1O.N
CC(C)(C)c1cc(C(=O)O)cc(C(C)(C)C)c1O.CCCCC(CC)CN
CC(C)(C)c1cc(C(=O)O)cc(C(C)(C)C)c1O.CCCCCCCCNCCCCCCCC
CCCCCC(O)C=CC1CCC2(OCCO2)C1C(CCCCC)C(=O)OC
CCCCCC(O)C=CC1CCC2(OCCO2)C1C(CCCCC)C(=O)O
CSC(=N)Nc1cc(Cl)c(C)c(Cl)c1.NN
CCNCC.ClCCC=C(c1ccccc1)C1Cc2ccccc2C1
CCN(CC)CCC=C(c1ccccc1)C1Cc2ccccc2C1
BrCCCC(c1ccccc1)C1Cc2ccccc2C1.CCCNC.CCO
CC(C(=O)O)c1cccc(Oc2ccccc2)c1.CCO
CN(C)CCC[Mg]Cl.O=C1c2ccccc2C(F)(F)C(F)(F)c2ccccc21
CCC(Br)C1c2ccccc2C(F)(F)C(F)(F)c2ccccc21.N
CCCCCCCCCCCCCCCCCCC(C(=O)OC)C(=O)OC
CN1CC[C@]23c4c5ccc(O)c4O[C@H]2[C@@H](O)C=C[C@H]3[C@H]1C5.O=C1c2ccccc2C(=O)N1CCCBr
CN1CC[C@]23c4c5ccc(OCCCN6C(=O)c7ccccc7C6=O)c4O[C@H]2[C@@H](O)C=C[C@H]3[C@H]1C5
CN1CC[C@]23c4c5ccc(O)c4O[C@H]2[C@@H](O)C=C[C@H]3[C@H]1C5.N#CCCCBr
CN1CC[C@]23c4c5ccc(OCCCN)c4O[C@H]2[C@@H](O)C=C[C@H]3[C@H]1C5
CCN1CC2CCCC2C1=C[N+](=O)[O-]
COc1ccc(S(N)(=O)=O)cc1C(=O)O.O=S(Cl)Cl
CCN1CC2CCCC2C1CNC(=O)c1cc(Cl)c(NC(C)=O)cc1OC
C1CSCCN1.N=c1nc(Cl)cc(N)n1O
NCCBr.O=C1CSCCN1
CN(C)S(=O)(=O)c1nnc(C(C)(C)C)[nH]1.CN=C=O
Cc1cccc(Cl)c1Nc1ccccc1CC(=O)O.OCc1ccccn1
CN(C)C(OCC(C)(C)C)OCC(C)(C)C.O=C(O)Cc1ccccc1Nc1c(Cl)cccc1Cl.OCCc1ccccn1
O=C(Cl)C(=O)Cl.O=C(O)Cc1ccccc1Nc1c(Cl)cccc1Cl
O=C(O)Cc1ccccc1Nc1c(Cl)cccc1Cl.c1ccncc1
O=S(Cl)Cl.OCc1cccc2c1CCCC2
CC1(C)C(C(=O)Cl)C1(Cl)Cl.N#CC(O)c1cccc(Oc2ccccc2)c1
BrCC=Cc1ccccc1.CNC(=O)C#Cc1cc(OC)c(OC)c(OC)c1
BrCC=Cc1ccccc1.COc1ccc(C=O)cc1
CNCC=Cc1ccccc1.COc1cc(C#CC(=O)O)cc(OC)c1OC
CCOCC.O=Cc1ccc(OCc2ccccc2)cc1
CN.COc1ccc(C=CC=O)cc1OC
CNCC=Cc1ccc(OC)c(OC)c1.COc1cc(C#CC(=O)O)cc(OC)c1OC
NC(=O)c1ccccc1N.O=[N+]([O-])c1ccc(C=Cc2nc(Nc3ccc(O)cc3)c3ccccc3n2)o1
Nc1ccccc1O.O=[N+]([O-])c1ccc(C=Cc2nc(Cl)c3ccccc3n2)o1
CC(C)(C)c1cccc(C(C)(C)C)c1O.OCC=Cc1ccccc1
CC(C)(C)c1cc(CC=Cc2ccccc2)c(O)c(C(C)(C)C)c1
CC(C)(C)c1cc(CC=Cc2ccccc2)cc(C(C)(C)C)c1O
CC(=O)c1cc(C(=O)Cl)c(O)c(C(C)=O)c1O.Nc1cc(Cl)c(O)c(Cl)c1
CC(=O)Oc1ccccc1C(=O)Cl.Nc1cc(Br)c(O)c(Br)c1
CC(=O)Oc1cc(C)ccc1C(=O)O.O=S(Cl)Cl
CC(=O)Oc1cc(C)ccc1C(=O)Cl.Nc1cc(Cl)c(O)c(Cl)c1
CC(=O)Oc1ccccc1C(=O)Cl.Nc1cc(Br)c(O)c(C(=O)O)c1
CC(=O)Oc1ccccc1C(=O)O.COc1c(Cl)cc(N)cc1Cl
CC(=O)Oc1ccccc1C(=O)O.Cc1cc(N)cc(Cl)c1O
Nc1cc(Cl)c(O)c(Cl)c1.O=C(O)c1cc(F)ccc1O
CC(=O)Oc1ccccc1C(=O)O.Cc1cc(N)cc(C)c1O
Nc1ccc(O)c(Cl)c1.O=C(O)c1ccccc1O
O=C(Cl)c1ccccc1.O=C(Nc1cc(Cl)c(O)c(Cl)c1)c1ccccc1O
CCCO.O=C(Nc1cc(Br)c(O)c(C(=O)O)c1)c1ccccc1O
N#CCc1ccc2nc(-c3ccccc3)ccc2c1.O=C([O-])O
Cc1ccc2nc(-c3ccccc3)ccc2c1.O=C1CCC(=O)N1Br
COC(=O)C(C)(C#N)c1ccc2nc(-c3ccccc3)ccc2c1
Cc1ccc2nc(-c3cccs3)ccc2c1.O=C1CCC(=O)N1Br
O=C(O)Cc1ccc2nc(-c3ccccc3)ccc2c1.O=C([O-])[O-]
CC(C(=O)O)c1ccc2nc(-c3ccc(Cl)cc3)ccc2c1.CO
O=CCc1ccc2nc(-c3ccccc3)ccc2c1.[OH-]
CC(C(=O)O)(C(=O)O)c1ccc2nc(-c3ccc(Cl)cc3)ccc2c1
BrCc1ccc2nc(-c3ccccc3)ccc2c1.O=C=O
CC[C@H](C)[C@H](NC(=O)OCc1ccccc1)C(=O)N1CCC[C@H]1C(=O)N1CCC[C@H]1C(=O)O.N
Nc1cc([N+](=O)[O-])c(N)cc1Cl.OCCCl
Nc1cc([N+](=O)[O-])c(NCCO)cc1Cl.OCCCl
C=CCONC(CC)=C1C(=O)C=C(CC)OC1=O.CO
CC(C)=O.CCONC(CC)=C1C(=O)C=C(CC)OC1=O
NCCN1CCNC1=O.O=C=Nc1ccccc1
NN1CCCOC1=O.O=C=Nc1ccccc1
O=C(NCCNCCCO)Nc1ccccc1.OCCCCl
CC(=O)c1c([N+](=O)[O-])c2ccccc2c2ccccc12
CC(=O)c1c(O)c2ccccc2c2ccccc12
C=COCC.CCO[SiH](OCC)OCC
C=O.CC1(C)CC(O)CC(C)(C)N1
C=O.CC1(C)CC(O)CC(C)(C)N1
BrCc1ccc(CBr)cc1.CC1(C)CC(O)CC(C)(C)N1
CC(=O)CCC(=O)O.NN(C(=O)c1ccc(Cl)cc1)c1ccc2c(c1)OCO2
CC=O.NNc1ccc2c(c1)OCCO2
CC(=O)CCC(=O)O.Cc1ccc(C(=O)N(N)c2ccc3c(c2)OCCO3)cc1
CC(=O)CCC(=O)O.NN(C(=O)C=Cc1ccccc1)c1ccc2c(c1)OCO2
N#CCCC1=C(C(=O)OC(c2ccccc2)c2ccccc2)N2C(=O)[C@@H](NC(=O)Cc3cccs3)[C@H]2SC1
N#CCCC1=C(C(=O)OC(c2ccccc2)c2ccccc2)N2C(=O)[C@@H](NC(=O)Cc3cccs3)[C@H]2SC1
Cc1ccc(S(=O)(=O)Cl)cc1.OCC1CN(Cc2ccccc2)CCO1
C=CCOCC1CO1.CCCN
C=CCOCC(O)CNCCC.O=C(Cl)CCl
C=CCOCC1CN(CCC)C(=O)CO1
C=CCOCC1CN(CCC)CCO1
CCCN1CCOC(CO)C1.Cc1ccc(S(=O)(=O)Cl)cc1
CC1(C)S[C@@H]2[C@H](NC(=O)[C@H](N)c3ccccc3)C(=O)N2[C@H]1C(=O)O.O=C(Cl)N1CS(=O)(=O)NC1=O
Cc1ccc(-c2cc3ccccc3o2)cc1.O=Cc1ccc(C(=O)O)cc1
Cc1ccc(-c2cc3cc(Cl)ccc3o2)cc1.O=Cc1ccc(C(=O)O)cc1
Cc1ccc(-c2cc3ccc4ccccc4c3o2)cc1.O=C1OC(Nc2ccccc2)c2ccccc21
Cc1ccc(C(=O)CCl)cc1.Oc1ccc(F)cc1
Cc1ccc(-c2cc3cc(C)ccc3o2)cc1.O=Cc1ccc(C(=O)O)cc1
COc1ccc2oc(-c3ccc(C=Cc4cccc(C(=O)O)c4)cc3)cc2c1.[O-]c1ccccc1
C1CCNCC1.Cc1ccc2sc(-c3ccc(C=Cc4ccccc4C(=O)O)cc3)cc2c1
CC1=C(C(=O)OC(c2ccccc2)c2ccccc2)N2C(=O)[C@@H](NC=O)[C@H]2SC1
CC(=O)OCC1=C(C(=O)O)N2C(=O)[C@@H](NC=O)[C@H]2SC1.[N-]=[N+]=C(c1ccccc1)c1ccccc1
CC1=C(C(=O)[O-])N2C(=O)C(NC(=O)Cc3ccccc3O)[C@H]2SC1
CC1=C(C(=O)[O-])N2C(=O)C(NC(=O)C(O)c3cccs3)[C@H]2SC1
CC1=C(C(=O)[O-])N2C(=O)C(NC(=O)Cc3ccco3)[C@H]2SC1.COc1ccccc1
CC1(C)S[C@@H]2[C@H](NC=O)C(=O)N2[C@H]1C(=O)[O-].O=[N+]([O-])c1ccc(CBr)cc1
CCOC(=O)CS.Cc1cccc(N)c1C.ClC1=NC(Cl)N(Cl)C=C1
CCOC(=O)CS.Clc1ccc(CNc2nc(Cl)cc(Cl)n2)cc1
CCOC(=O)CSc1cc(Cl)ncn1.NCc1ccc(Cl)cc1
CCOC(=O)CN.Clc1cc(Cl)nc(Cl)n1
CCOC(=O)CNc1nc(Cl)cc(Cl)n1.NCc1ccc(Cl)cc1
CCOC(=O)CNc1cc(Cl)nc(Cl)n1.NCc1ccc(Cl)cc1
CCOC(=O)CO.Clc1ccc(CNc2cc(Cl)nc(Cl)n2)cc1
Cc1ccc(S(=O)(=O)OCC2CN(Cc3ccccc3)CCO2)cc1.O=C(Cl)Oc1ccccc1
CCOc1ccccc1N.ClCC1CO1
Cc1ccc(S(=O)(=O)OCC2CN(Cc3ccccc3)CCO2)cc1
CCOC(=O)CC(C(=O)OCC)C(=O)OCC.O=[N+]([O-])c1ccccc1CCl
CCOC(=O)CC(C(=O)OCC)C(=O)OCC.Cc1cccc([N+](=O)[O-])c1CCl
Clc1ccc(Cl)c(Cl)n1.O=[N+]([O-])O
ClCc1ccc(Cl)nc1Cl.O=[N+]([O-])O
CC(=O)[O-].ClCc1ccc(Cl)nc1Cl
CC(=O)OCc1ccc(Cl)nc1Cl
ClCc1cc(Cl)c(Cl)nc1Cl.O=Cc1ccc(Cl)nc1Cl
CC(=O)Cc1ccc2c(c1)Cc1cccnc1O2.CI
CC(=O)Cc1ccc2c(c1)Cc1cccnc1O2.COCCOS(=O)(=O)c1ccc(C)cc1
CC(=O)Cc1ccc2c(c1)Cc1cccnc1O2.CN(C)CCCl
CCOC(=O)CCC(=O)C(C#N)c1ccc2c(c1)Cc1cccnc1O2
CC(=O)C(C#N)c1ccc2c(c1)Cc1cccnc1O2.CI
CC(=O)C(C#N)c1ccc2c(c1)Cc1cccnc1O2
CC(=O)Cl.CC(CN(C)C)C1(O)CCCCC1c1ccccc1
C=CCCN.Cc1ccc(S(=O)(=O)[O-])cc1CC(C)C1(O)CCCCC1c1ccccc1
C=CCCNCC(C)C1(O)CCCCC1c1ccccc1.CC(=O)Cl
CC(C(=O)O)C1(O)CCCCC1c1ccccc1.CCN(CC)CC.CCOC(=O)Cl
CC1NC(=O)OC12CCCCC2c1ccccc1.CI
NC(=O)OCC1=C(C(=O)OC(c2ccccc2)c2ccccc2)N2C(=O)[C@@H](N)[C@H]2SC1
CON=C(C(=O)[O-])c1cccs1.NC(=O)OCC1=C(C(=O)O)N2C(=O)[C@@H](N)[C@H]2SC1
CON=C(C(=O)O)c1ccco1.N[C@@H]1C(=O)N2C(C(=O)O)=C(COC(=O)NC(=O)CCl)CS[C@H]12
CON=C(C(=O)N[C@@H]1C(=O)N2C(C(=O)OC(C)(C)C)=C(COC(N)=O)C[S@@](=O)[C@H]12)c1ccco1
N#CCC(N)=O.Nc1ccccc1C=O
CCOC(=O)C(=N)[O-].CCOC(=O)c1cc2ccccc2nc1N
COc1cc(C=O)c([N+](=O)[O-])cc1OC.N#CCC(N)=O
COc1cc(C=C(C#N)C(N)=O)c([N+](=O)[O-])cc1OC
CCOC(=O)c1nc2nc3cc(OCC)c(OC)cc3cc2c(=O)[nH]1
N#CCC(N)=O.O=Cc1cc(F)ccc1[N+](=O)[O-]
N#CC(=Cc1cc(F)ccc1[N+](=O)[O-])C(N)=O
CCOC(=O)C(=O)OCC.NC(=O)c1cc2cc(F)ccc2nc1N
N#CCC(N)=O.O=Cc1ccc(F)cc1[N+](=O)[O-]
CCOC(=O)C(=O)OCC.NC(=O)c1cc2ccc(F)cc2nc1N
N#CCC(N)=O.O=Cc1cc(Cl)ccc1[N+](=O)[O-]
N#CC(=Cc1cc(Cl)ccc1[N+](=O)[O-])C(N)=O
CCOC(=O)C(=O)OCC.NC(=O)c1cc2cc(Cl)ccc2nc1N
N#CCC(N)=O.Nc1cc2c(cc1C=O)OCO2
CCOC(=O)c1nc2nc3cc(OC)c(OC)cc3cc2c(=O)[nH]1.N
CCOC(=O)C(N)=O.NC(=O)c1cc2ccccc2nc1N
CCOC(=O)C(=O)OCC.NC(=O)c1cc2c(Cl)cccc2nc1N
CCOC(=O)c1nc2nc3cc(OC)c(OC)cc3cc2c(=O)[nH]1.NO
CCOC(=O)c1nc2nc3ccc(O)cc3cc2c(=O)[nH]1.O=C(O)c1nc2nc3ccc(O)cc3cc2c(=O)[nH]1
CCOC(=O)c1nc2nc3cc(OCc4ccccc4)c(OC)cc3cc2c(=O)[nH]1
CCOC(=O)C(=O)OCC.NC(=O)c1c(N)nc2ccccc2c1-c1ccccc1
CCOC(=O)c1nc2nc3cc(OC)c(OC)cc3cc2c(=O)[nH]1.CI
CCOC(=O)C(=O)OCC.NC(=O)c1cc2ccccc2cc1N
COc1ccc(C=O)cc1OCc1ccccc1.O=[N+]([O-])O
CCOC(OCC)OCC.COC(=O)C1C(C)=CC(=O)CC1(C)C
CC(C=CC1=C(C)CC2OCCOC2C1(C)C)=CCO
CCOC1=CC(C)=C(C(=O)OC)C(C)(C)C1
CC(=O)O.CCCCCC(=O)OOC(=O)CCCCC.COC1=C(OC)C(=O)C(C)=CC1=O
CC(=O)O.CCCCCCCCCCC(=O)OOC(=O)CCCCCCCCCC.COC1=C(OC)C(=O)C(C)=CC1=O
CC(=O)O.CCCCCCCCCCCCCCCC(=O)OOC(=O)CCCCCCCCCCCCCCC.COC1=C(OC)C(=O)C(C)=CC1=O
O=C(O)C(=O)O.O=C(O)C(F)(F)F.c1ccccc1.c1ccncc1
CCCC(C)C=O.COC(=O)c1ccccc1N
CO.C[O-].ClCc1ccccc1
CO.COc1ccc(CCl)cc1.C[O-].O
CO.C[O-].ClCc1ccccc1
N#CCc1c(-c2ccc(Cl)cc2)nn(-c2ccccc2)c1Cl.O.O=S(=O)(O)O
CCOC(=O)Cc1c(-c2ccc(Cl)cc2)nn(-c2ccccc2)c1Cl
CCO.N#CCc1c(-c2ccc(Cl)cc2)nn(-c2ccccc2)c1Cl.[OH-]
NC(=O)Cc1c(-c2ccc(Cl)cc2)nn(-c2ccccc2)c1Cl.O=S(=O)(O)O
NC(=O)Cc1c(-c2ccc(Cl)cc2)nn(-c2ccccc2)c1Cl.O=N[O-]
CN(C)C=O.O=C1CC(c2ccccc2)=NN1c1ccccc1.O=P(Cl)(Cl)Cl
CN(C)C=O.O=C1CC(c2ccc(Cl)cc2)=NN1c1ccccc1.O=P(Cl)(Cl)Cl
CC(=O)c1ccc(Cl)cc1.CCOC(=O)CC(=O)c1ccc(Cl)cc1.NNc1ccccc1
O=Cc1c(-c2ccccc2)nn(-c2ccccc2)c1Cl
O=Cc1c(-c2ccc(Cl)cc2)nn(-c2ccccc2)c1Cl
O=S(Cl)Cl.OCc1c(-c2ccc(Cl)cc2)nn(-c2ccccc2)c1Cl
Cl.OCc1c(-c2ccc(Cl)cc2)nn(-c2ccccc2)c1Cl
ClC=C(Cl)Cl.ClCc1c(-c2ccc(Cl)cc2)n[nH]c1Cl.[C-]#N
CCO.O=C(O)Cc1c(-c2ccc(Cl)cc2)nn(-c2ccccc2)c1Cl
N#CCc1c(-c2ccc(Cl)cc2)nn(-c2ccccc2)c1Cl.O=S(=O)(O)O
N#CCc1c(-c2ccc(Cl)cc2)nn(-c2ccccc2)c1Cl.NO
CC(C)C(=O)O.CCCCO
CCN(CC)CCCl.O=C1c2ccc(O)cc2C(=O)c2ccc(O)cc21.[OH-]
O=C1c2ccc(OCCN3C(=O)c4ccccc4C3=O)cc2C(=O)c2ccc(OCCN3C(=O)c4ccccc4C3=O)cc21
COC(=O)c1ccccc1.COP(C)(=O)OC
CC(C)(C)C(=O)Cl.CC(C)NCc1ccccc1
CC(C)(C)c1cc(CO)cc(C(C)(C)C)c1O
CC(C)(C)c1cc(CO)cc(C(C)(C)C)c1O
CC(=O)O.Nc1ccccc1
CC(C)OP(O)OC(C)C.CNc1ccccc1
O=C(O)CNC(=O)OCc1ccccc1.O=[N+]([O-])c1ccc(O)cc1
CC(=O)O.Nc1ccccc1
C=CC(C)=CCC(C(=C)C)C(C)(C=C)C=O.Cc1ccccc1C
Cc1ccccc1.O=C(O)C(Cl)(Cl)Cl.O=[N+]([O-])c1cccc(O)c1[N+](=O)[O-].OCCCl.Oc1ccc(Cl)cc1
C=O.COc1ccc(C(=O)CC2CCCC2)c(Cl)c1Cl
CC1(C2CCCC2)Cc2cc(OCC(=O)O)c(Cl)c(Cl)c2C1=O.NO
CC(C)C(=O)Cl.COc1cccc(Cl)c1Cl
BrBr.COc1ccc(C(=O)C(C)C)c(Cl)c1Cl
C=C(C)C(=O)c1ccc(OC)c(Cl)c1Cl
COc1cc2c(c(Cl)c1Cl)C(=O)C(C)C2.c1ccc([I+]c2ccccc2)cc1
CC1(c2ccccc2)Cc2cc(O)c(Cl)c(Cl)c2C1=O.CCOC(=O)CBr
CC1(c2ccccc2)Cc2cc(OCC(=O)O)c(Cl)c(Cl)c2C1=O.NO
CC1(c2ccc(Cl)cc2)Cc2cc(OCC(=O)O)c(Cl)c(Cl)c2C1=O.CC1(c2ccc(Cl)cc2)Cc2cc(OCC(=O)O)c(Cl)c(Cl)c2C1=O.NO.O
CC(C)CC(=O)Cl.COc1cccc(Cl)c1Cl
CNC.COc1ccc(C(=O)CC(C)C)c(Cl)c1Cl
CI.COc1cc2c(c(Cl)c1Cl)C(=O)C(C(C)C)C2
COc1cc2c(c(Cl)c1Cl)C(=O)C(C)(C(C)C)C2
CC1(C2CCCC2)Cc2cc(OC(=O)c3nnn[nH]3)c(Cl)c(Cl)c2C1.NO
N#CCOc1cc2c(c(Cl)c1Cl)C(=O)C1(CCCC1)C2.[N-]=[N+]=[N-]
ClP(Cl)c1ccccc1.N#Cc1ccc([N+]#N)cc1
CCOC(=O)c1ccc(P(C)(=O)OCC)cc1
CC(C)(C)C1=CCNCC1.CN=C=S
CC(C)(C)C1=CCNCC1.CCN=C=S
C=CCN=C=S.CC(C)(C)C1=CCNCC1
Cc1ccc(=O)[nH]c1.FC(F)(F)c1cccc(I)c1
Cc1ccc(=O)[nH]c1.Clc1ccc(I)cc1
CCc1ccc(=O)[nH]c1.Ic1ccccc1
Ic1ccccc1.O=c1cccc[nH]1
Cc1c[nH]c(=O)c(-c2ccccc2)c1.Ic1ccccc1
Cc1c[nH]c(=O)c(-c2ccc(Cl)cc2)c1.Ic1ccccc1
COC(=O)c1ccc(C=Cc2ccccn2)cc1
CCO.N#Cc1ccc(C=Cc2cccnc2)cc1.O=S(=O)(O)O
Cc1ccc(C=O)cc1.Cc1cccnc1
CCOC(=O)c1ccc(C=Cc2ccccn2)cc1
CCOC(=O)/C=C(/C)N.CCOC(=O)CC(=O)COC.CS(=O)(=O)c1ccc(C=O)cc1
Nc1ccccc1S.O=Cc1cc(Br)ccc1O
Nc1ccccc1S.O=Cc1ccc(Cl)cc1
COc1ccc(OC)c(C=O)c1.Nc1ccccc1S
CN.O=C1C2c3ccccc3C3C1C3c1ccccc12
N.O=C1C2c3ccccc3C3C1C3c1ccccc12
CN(C)C(=O)CBr.O=C1C2c3ccccc3C3C1C3c1ccccc12
CN1CCC(Cl)CC1.O=C1C2c3ccccc3C3C1C3c1ccccc12
Brc1csc2ccccc12.CN1CCC(=O)CC1
CN1CCC(c2csc3ccccc23)CC1
CN1CCCC(=O)C1.c1ccc2sccc2c1
CCOC(=O)N1CCC(c2cc3ccccc3s2)C(C)C1
O=[N+]([O-])O.O=c1cc(O)c2ccccc2o1
CCc1ccc2oc(=O)cc(O)c2c1.O=[N+]([O-])O
Cc1cc(C)c2oc(=O)cc(O)c2c1.ClC(Cl)Cl
CCc1cc2c(O)cc(=O)oc2cc1C.ClC(Cl)Cl
CCc1cc2oc(=O)c([N+](=O)[O-])c(O)c2cc1CC.[OH-]
Cc1cc2oc(=O)cc(O)c2c(C)c1C.ClC(Cl)Cl
COc1ccc2oc(=O)cc(O)c2c1.O=[N+]([O-])O
CCCOc1ccc2c(O)cc(=O)oc2c1.O=[N+]([O-])O
O=[N+]([O-])O.O=c1cc(O)c2ccc(Br)cc2o1
Cc1cccc2c1sc1ncnn12.Fc1cccc2c1sc1ncnn12.c1ccc2c(c1)sc1ncnn12
C1CCOC1.Cc1cccc2sc(=N)n(N)c12
Cc1cccc2sc(=N)n(N)c12.O=C(OC(=O)C(F)(F)F)C(F)(F)F
CN1CCC(=C2c3ccccc3C3=C(c4ccccc42)C2C=CC3O2)CC1
CN1CCC(=C2c3ccccc3C=C(Br)c3ccccc32)CC1.Cc1ccco1
CN1CCC(=C2c3ccccc3C3=C(c4ccccc42)C2(C)C=CC3O2)CC1
COc1ccc(C2CC(=O)c3c(O)cc(OCCBr)cc3O2)cc1O.[OH-]
CC(C)(C)OC(=O)C(Cl)N1C(=O)C(NC(c2ccccc2)(c2ccccc2)c2ccccc2)C1SCC#Cc1ccc(F)cc1
C1CO1.O=C1CC(=O)N(c2ccccc2)c2cc(Cl)ccc2N1
COCCBr.O=C1CC(=O)N(c2ccccc2)c2cc(Cl)ccc2N1
C=C(C)c1ccccc1.C=C(C)c1ccccc1
CN1CC[C@]23c4c5ccc(OCC(=O)O)c4O[C@H]2[C@@H](O)C=C[C@H]3[C@H]1C5
C=CCBr.CC1=C(C=O)C(C)(C)CCC1
C/C=C\C(O)C1=C(C)CCCC1(C)C
CC#CC(=O)C1C(C)=CCCC1(C)C
C=CCC(O)C1=C(C)CCCC1(C)C.CC(=O)OO
C=CCCl.CC1=CCCC(C)(C)C1C=O
C/C=C/C(=O)C12OC1(C)CCCC2(C)C
CC(=O)C(Cc1cc(C(C)(C)C)c(O)c(C(C)(C)C)c1)C(C)=O
CC1(C)CCCC(C)(C)N1.CCCCCCCCBr
CCCCCCCCO.CCOC(=O)CN1C(C)(C)CCCC1(C)C
CC(C)[C@H](NC(=O)OCc1ccccc1)C(=O)Oc1cc(Cl)c(Cl)cc1Cl.CC[C@H](C)[C@H](NC(=O)[C@@H](N)Cc1ccc(O)cc1)C(=O)O
CC(=O)OC(C)=O.O=C1COc2ccccc21
CC(C)(C)OC(=O)NCC(=O)NCC(=O)N[C@@H](Cc1ccccc1)C(=O)O.CCCCCCCCCCCCCCCC(=O)OC[C@H]1O[C@@H](n2ccc(N)nc2=O)[C@@H](O)[C@@H]1O
Cc1ccc(S(=O)(=O)Cl)cc1.O=c1ccn([C@@H]2O[C@H](CO)C[C@@H]2O)c(=O)[nH]1
CC(O)c1nc2c(c(=O)n(C)c(=O)n2C)n1C.O=S(Cl)Cl
CC(Cl)c1nc2c(c(=O)n(C)c(=O)n2C)n1C.O=C([O-])c1cccnc1
CC(Cl)c1nc2c(c(=O)n(C)c(=O)n2C)n1C.O=C(O)c1cncc(Br)c1
CC(Cl)c1nc2c(c(=O)n(C)c(=O)n2C)n1C.Cc1ccnc(C)c1C(=O)O
CC1=C(C(=O)OCC(Cl)(Cl)Cl)N2C(=O)C(NC(=O)Cc3ccccc3)C2SC1.O=C(Cl)C(Cl)(Cl)Cl
CC1=C(C(=O)OCC(Cl)(Cl)Cl)N2C(=O)C(NC(=O)Cc3ccccc3)C2SC1.Cn1nnnc1S
NN.O=C(O)CCC(=O)c1ccc(C2CCCC2)cc1
CO.O=C(O)CCC(=O)c1ccc(F)cc1
O=C1CCC(=O)O1.c1ccc(OC2CCCCC2)cc1
NN.O=C1CCC(=O)O1.c1ccc(Oc2ccccc2)cc1
CCO.O=C(O)CCC(=O)c1ccccc1O
CCCCCCOc1ccccc1C1=NNC(=O)CC1
COc1ccc(C(=O)CCC(=O)O)cc1[N+](=O)[O-]
COc1ccc(C(=O)CCC(=O)O)cc1N.NN
COc1ccc(C(=O)CCC(=O)O)cc1N.[Cl-]
COc1ccc(C(=O)CCC(=O)O)cc1Cl.NN
CC(=O)OC(C)=O.COc1ccc(C(=O)CCC(=O)O)cc1N
CCOc1cccc(OCC)c1.O=C1CCC(=O)O1
CCCBr.O=C(O)CCC(=O)c1ccccc1O
O=C(Cl)CCl.O=C1CCc2cccc(O)c2N1
O=C(Cl)CCl.O=C1CCc2cccc(O)c2N1
COc1cccc2c1NC(=O)CC2.O=C(Cl)CCl
CCC(C)N.COc1ccc(C(=O)CCl)c2c1NC(=O)CC2.c1ccccc1
CC(C)(C)CC(C)(C)C1=CC(=O)C=C(Sc2nnnn2-c2ccccc2)C1=O.Sc1ccccc1
CCCCCCCCCCCCCCCCCCSC1=CC(=O)C(Sc2nnnn2-c2ccccc2)=CC1=O.Sc1ccccc1.c1ccccc1
CN(C)CCn1c2ccccc2c2cc([N+](=O)[O-])ccc21
C1CSCCN1.CSc1nc(Cl)c([N+](=O)[O-])c(NC2CCCCC2)n1
CO.N#Cc1c(Cl)nc(Cl)nc1Cl
CSc1nc(Cl)c([N+](=O)[O-])c(OCC(C)(C)C)n1.CSc1nc(OCC(C)(C)C)c([N+](=O)[O-])c(N2CCSCC2)n1
CSc1nc(N)c([N+](=O)[O-])c(Cl)n1.O=S1CCNCC1
CC[O-].O=[N+]([O-])c1c(Cl)nc(N2CCSCC2)nc1Cl
CCOC(C)=O.CC[O-].CSc1nc(Cl)c(C(Cl)Cl)c(Cl)n1.O=S1CCNCC1
CCOC(=O)c1cnc(N2CCSCC2)nc1O.O=P(Cl)(Cl)Cl
C1CNCCN1.Cc1nc(Cl)nc(N2CCOCC2)c1[N+](=O)[O-]
N#Cc1nc(Cl)nc(Cl)c1Cl.O=S1CCNCC1
C1CNCCN1.CCS(=O)(=O)c1nc(C#N)c(Cl)c(N2CCS(=O)(=O)CC2)n1
N#Cc1nc(N2CCNCC2)nc(Oc2ccccc2)c1Cl.O=S1CCNCC1
C1CNCCN1.Cc1nc(N2CCS(=O)CC2)nc(Cl)c1C#N
Cc1nc(N2CCNCC2)nc(N2CCSCC2)c1[N+](=O)[O-].O.O=[Mn](=O)(=O)[O-]
C1COCCO1.Clc1cc(N2CCSCC2)nc(Cl)n1.O=CN1CCNCC1
C1CNCCN1.CCOC(=O)c1c(C)nc(Cl)nc1N1CCS(=O)(=O)CC1
C1CNCCN1.CCOc1nc(SC)nc(N2CCSCC2)c1[N+](=O)[O-]
C1CNCCN1.CCOc1nc(SC)nc(N2CCS(=O)CC2)c1[N+](=O)[O-]
C1CNCCN1.CCOc1nc(SC)nc(N2CCS(=O)CC2)c1[N+](=O)[O-]
C1CNCCN1.CCOc1nc(Cl)nc(N2CCS(=O)CC2)c1[N+](=O)[O-]
C1CNCCN1.CCOc1nc(OCC)c([N+](=O)[O-])c(N2CCS(=O)CC2)n1
CCOc1nc(N2CCNCC2)nc(N2CCSCC2)c1[N+](=O)[O-].[O-][I+3]([O-])([O-])[O-]
C1CNCCN1.CCOc1nc(S(C)=O)nc(N2CCS(=O)CC2)c1[N+](=O)[O-]
CCOc1nc(N2CCN(C=O)CC2)nc(N2CCS(=O)CC2)c1[N+](=O)[O-]
CC(C)(C)COc1nc(N2CCNCC2)nc(N2CCSCC2)c1[N+](=O)[O-].OO
CCO.CC[O-].CSc1nc(Cl)c([N+](=O)[O-])c(N2CCS(=O)CC2)n1
CCOc1cc(N2CCSCC2)nc(N2CCNCC2)n1.O=S(=O)(O)O.O=[N+]([O-])O
CCOc1nc(N2CCNCC2)nc(N2CCS(=O)CC2)c1[N+](=O)[O-].O=C1CCC(=O)O1
C=CC(=O)Nc1ccc(Nc2ccccc2)cc1.SCCOCCS.[OH-]
C=C(C)C(=O)Nc1ccc(Nc2ccccc2)cc1.SCCSCCS.[OH-]
Nc1ccc(Br)c(Cl)c1.O=C(Cl)Cl
CCCCC[C@H](O)/C=C/[C@H]1[C@H](O)CC(=O)[C@@H]1CCCCCCC(=O)O
CCCCC[C@H](O)/C=C/[C@H]1[C@H](O)CC(=O)[C@@H]1C/C=C\CCCC(=O)O
CCCCC[C@H](O)/C=C/[C@H]1[C@H](O)CC(=O)[C@@H]1CCCCCCC(=O)O
CCCCC[C@H](O)/C=C/[C@H]1[C@H](O)CC(=O)[C@@H]1CCCCCCC(=O)O
COc1ccc2cc([Mg]Br)ccc2c1.[Zn+2]
CCOC(=O)C(C)c1ccc2cc(OC)ccc2c1
CCOC(=O)C(C)Br.COc1ccc2cc([Zn]c3ccc4cc(OC)ccc4c3)ccc2c1
Nc1ccc(OC(F)(F)F)cc1.O=C(Cl)C=Cc1ccc(Cl)c(Cl)c1
CCCCC=O.Cc1ccccc1.N#CCCl
CC(=O)OC(C)=O.CCC(C)C1(C#N)CO1.CCN(CC)CC.Cc1ccccc1
C#Cc1cccc(Oc2ccc([N+](=O)[O-])c([N+](=O)[O-])c2)c1
O=CC(Cl)=Cc1ccc([N+](=O)[O-])c([N+](=O)[O-])c1
C#Cc1ccc([N+](=O)[O-])c([N+](=O)[O-])c1
C=C1CC(=O)O1.C=CC(C)(O)CCCC(C)CCCC(C)C
CCCCCC=O.c1ccc2ccccc2c1
C=C=CC.CCCCCC=O
C=CC(=C)C.CCOC(=O)CC(C)=O
CC(O)(C(=O)O)c1ccc2c(c1)Sc1ccccc1S2
C[NH2+]C.O=C1CCCCC1.[C-]#N
CNCC1(N(C)C)CCCCC1.O=CO
C1CCNCC1.O=C1CCCCC1.[C-]#N
NCC1(N2CCCCC2)CCCCC1.O=CC(Cl)(Cl)Cl
NCC1(N2CCCCC2)CCCCC1.O.O=C(Cl)c1ccccc1Cl.c1ccncc1
O=C(NCC1(N2CCCCC2)CCCCC1)c1ccc([N+](=O)[O-])cc1
CC(=O)NCC1(N2CCCCC2)CCCCC1
CC(=O)OC(C)=O.CNCC1(N2CCCCC2)CCCCC1
CC(=O)OC(C)=O.CNCC1(N2CCCCC2)CCCCC1
CC(=O)OC(C)=O.CN1CCN(C2(CN)CCCCC2)CC1
CC(=O)OC(C)=O.CN1CCN(C2(CN)CCCCC2)CC1
CN1CCN(C2(CN)CCCCC2)CC1.O=C(Cl)c1ccc(Cl)c(Cl)c1
CN1CCN(C2(CN)CCCCC2)CC1.Cc1ccc(S(=O)(=O)Cl)cc1
CC(=O)NCC1(N2CCN(C)CC2)CCCCC1
CNCC1(N2CCN(C)CC2)CCCCC1.O=C(Cl)c1ccc(Cl)c(Cl)c1
CN(C)C(C)(C)C#N.[OH-]
C=CCBr.CNC(C)(C)C#N
C=CCCNC(C)(C)C#N
C=CCCNC(C)(C)CN.O=C(Cl)c1ccc(Cl)c(Cl)c1
CNC(C)(C)CNC(=O)c1ccccc1.O=C([O-])[O-].OCC1CC1
CCCCC(C)=O.CNC.[C-]#N
CCCCC(C)(C#N)N(C)C
CCCCC(C)(CN)N(C)C.O=C(Cl)c1ccc(Cl)c(Cl)c1
CC(=O)OC=O.CCCCC(C)(CN)N(C)C
CCCCC(C)(CNC)N(C)C.O=C(Cl)c1ccc(Cl)c(Cl)c1
CN(C)C1(C#N)CCCCC1.O=S(=O)(O)O
CN(C)C1(C(N)=O)CCCCC1.ClCc1ccc(Cl)c(Cl)c1
C#N.O=C1CCCCC1
CC1=CC(C)(C)CC1=O.C[N+](=O)[O-]
CC1C(=O)CC(C)(C)C1C(=O)O.CO
CC1=CC(C)(C)CC1=O.C[N+](=O)[O-].[OH-]
CC1=C(C=O)C(C)(C)CC1=O
CC(S)S.CCOCC.COC(=O)C1C(C)C(=O)CC1(C)C.ClC(Cl)Cl
CC(=O)OCC=C(C)CCl.CC1=C(c2c(C)cccc2S(=O)(=O)c2cccc(C)c2C2=C(C)C(=O)CC2(C)C)C(C)(C)CC1=O.CN(C)C=O
CC(C=CC1C(C)C(=O)CC1(C)C)=CC=O
CC1=C(/C=C/C(C)=C/C=C/C(C)=C/C=C/C=C(C)/C=C/C=C(C)/C=C/C2=C(C)C(=O)CC2(C)C)C(C)(C)CC1=O.O.O=[Se]=O
CN=C(NC#N)SC.NCCCCc1nccs1
C1CSCCN1.Clc1cc2ccccc2c(Cl)n1
C1CSCCN1.Cc1cccc2c(Cl)nc(Cl)cc12
O=[N+]([O-])c1cccc2c(Cl)nc(Cl)cc12.O=[N+]([O-])c1cccc2c(N3CCSCC3)nc(Cl)cc12
C1CNCCN1.Clc1cc2ccccc2c(N2CCOCC2)n1
C1CNCCN1.Clc1cc2c(Cl)cccc2c(N2CCSCC2)n1
C1CNCCN1.Clc1ccc2cc(Cl)nc(N3CCSCC3)c2c1
C1CNCCN1.Fc1cccc2c(N3CCSCC3)nc(Cl)cc12
C1CNCCN1.O=[N+]([O-])c1cccc2c(N3CCSCC3)nc(Cl)cc12
Cc1cccc2c(N3CCSCC3)nc(N3CCNCC3)cc12.OO
CCCO.Clc1cccc2c(N3CCSCC3)nc(N3CCNCC3)cc12
Clc1ccc2cc(N3CCNCC3)nc(N3CCSCC3)c2c1.OO
Fc1cccc2c(N3CCSCC3)nc(N3CCNCC3)cc12.OO
O=C([O-])/C=C\C(=O)[O-].O=[N+]([O-])c1cccc2c(N3CCSCC3)nc(N3CCNCC3)cc12
CCOC(=O)C(Br)C(=O)OCC.O=Cc1ccccc1C(=O)O
CC(=O)c1ccccc1C(=O)O.CCOC(=O)C(Br)C(=O)OCC
Cc1cccc(C=O)c1C(=O)O
CC(=O)c1cccc(C)c1C(=O)O
COc1ccc(C=O)c(C(=O)O)c1
O=Cc1ccc(Br)cc1C(=O)O
N.O=C(O)c1cc2ccccc2c(=O)o1
O=C1NC(=S)SC1=Cc1ccccc1C(=O)O.[OH-]
CC(=C1SC(=S)NC1=O)c1ccccc1C(=O)O.CCO
CCO.COc1cc(C=C2SC(=S)NC2=O)c(C(=O)O)cc1OC
C1NCC2COCC12.O=C(Cl)Cc1ccccc1
C1NCC2COCC12.O=C(Cl)c1ccccc1
Cc1ccc(S(=O)(=O)OCC2COCC2COS(=O)(=O)c2ccc(C)cc2)cc1.NCCc1ccccc1
C1NCC2COCC12.O=S(=O)(Cl)c1ccccc1
CC(C)(C)OCl.CCOC(=O)CSC.Nc1ccccc1C(=O)c1ccccc1
CC(=O)O.CCOC(=O)Cc1cccc2c(-c3ccccc3)c(C)[nH]c12.O
CC(=O)O.Cc1[nH]c2c(CC(=O)O)cccc2c1-c1ccccc1.O
O=C(Cl)c1ccccc1.O=C1Cc2ccccc2N1
O=C(Cl)c1ccccc1.O=C1Cc2cc(Cl)ccc2N1
CCOC(=O)CSC.Nc1cccc(C(=O)c2ccccc2)c1
CCOC(=O)CSC.Nc1ccccc1C(=O)c1ccc(Cl)cc1
CCOC(=O)C(C)SC.Nc1ccccc1C(=O)c1ccccc1
CCOC(=O)CSC.Nc1ccccc1C(=O)c1ccccc1
CSC1C(=O)Nc2cccc(C(=O)c3ccccc3)c21
CSC1C(=O)Nc2c(C(=O)c3ccc(Cl)cc3)cccc21
CSC1(C)C(=O)Nc2c(C(=O)c3ccccc3)cccc21
C#Cc1ccc(-c2ccc(F)cc2)cc1
CC(=O)c1ccc(-c2ccccc2Cl)cc1
CC(=O)c1ccc(-c2ccc(Cl)cc2)cc1
CC(=O)c1ccc(-c2ccccc2Cl)cc1.CC(=O)c1ccccc1
CCCCc1cc2ccccc2o1.COc1ccc(C(=O)Cl)cc1C
CCCCc1cc2ccccc2o1.COc1c(C)cc(C(=O)Cl)cc1C
CO.O=C(O)c1ccc(O)c(Cl)c1
COC(=O)c1ccc(O)c(Cl)c1.COS(=O)(=O)OC
COC(=O)c1ccc(OC)c(Cl)c1.Cl
CCCCc1cc2ccccc2o1.COc1ccc(C(=O)Cl)c(Cl)c1
CCCCc1cc2ccccc2o1.COc1cccc(C(=O)Cl)c1
CCCCc1cc2ccccc2o1.COc1ccccc1C(=O)Cl
CCCCc1oc2ccccc2c1C(=O)c1ccccc1O.ClCC1CO1
CCCCc1oc2ccccc2c1C(=O)c1ccc(Cl)cc1O.ClCC1CO1
ClCC1CO1.O=C(c1ccc(O)cc1)c1cc2ccccc2o1.[OH-]
COc1ccc(I)cc1.N#Cc1coc2ccccc12.O=S(=O)(O)O
COc1ccc(C(=O)Cl)cc1.c1ccc(-c2cc3ccccc3o2)cc1
O=C(CBr)c1ccc(Cl)cc1.O=Cc1ccccc1O
COc1ccc(C(=O)c2c(-c3ccc(Cl)cc3)oc3ccccc23)cc1
CCCC(=O)OC(=O)CCC.Clc1ccc2occc2c1
CCCC(=O)c1cc2cc(Cl)ccc2o1
CCCCc1cc2cc(Cl)ccc2o1.COc1ccc(C(=O)Cl)cc1
CCc1ccc2occc2c1
CCCCc1cc2ccccc2o1.COc1cc(C#N)ccc1OC(C)=O.O=C(O)C(F)(F)F
O=C(c1ccc([N+](=O)[O-])cc1)c1cc2ccccc2o1
O=[N+]([O-])c1ccc(C(Cl)c2cc3ccccc3o2)cc1
O=C(c1ccc(O)cc1)c1c(Cc2ccc([N+](=O)[O-])cc2)oc2ccccc12
O=C(c1ccc(O)cc1)c1c(-c2cccc([N+](=O)[O-])c2)oc2ccccc12
C1=C(C2=NNCCCCCC2)CCCCCCC1.CCOC(C)=O.O=C1CCC(=O)N1Br
CCOC(=O)Cc1ccc2c(=O)c3ccccc3ccc2c1
COC(=O)Cc1ccc2c(=O)c3ccccc3ccc2c1.[Li]CCCC
CCC(C(=O)OC)c1ccc2c(=O)c3ccccc3ccc2c1
CC(C(=O)O)c1ccc2c(=O)c3ccccc3ccc2c1.O=C(OC(=O)C(F)(F)F)C(F)(F)F
CC(C(=O)O)c1ccc2c(=O)c3ccccc3ccc2c1.ClC(Cl)Cl
CC(C(=O)Cl)c1ccc2c(=O)c3ccccc3ccc2c1
C1CCOC1.CC(C=O)c1ccc2c(=O)c3ccccc3ccc2c1.CO
CC[NH+](CC)CC.S=C([S-])NCc1ccco1
CN(C)C=O.S=C([S-])NCOc1ccc(Cl)cc1
CCN(CC)CC.S=C([S-])NCSc1ccccc1
CC[NH+](CC)CC.S=C([S-])Nc1ccccn1
CCOCCN.CN=C1SCS1
N#Cc1cc(C(F)(F)F)ccc1Br.NN
N#Cc1ccc(C(F)(F)F)cc1N.O=N[O-]
N#Cc1ccc(Cl)cc1I.NN
N#Cc1cc(Br)ccc1[N+](=O)[O-]
N#Cc1cc(Br)ccc1N.O=N[O-]
II.Nc1ccc(F)cc1
Nc1ccc(F)cc1I.[C-]#N
N#Cc1cc(F)ccc1N.O=N[O-]
COC=O.Nc1n[nH]c2ccc(C(F)(F)F)cc12
O=CNc1n[nH]c2ccc(C(F)(F)F)cc12
CCN(CC)C(=N)c1cc(C(F)(F)F)ccc1Br.NN
CCc1cccc(CC)c1N.CN(C)C
O=C(O)CCC(=O)NCCc1cccc2ccccc12
CON=C(C(=O)N[C@@H]1C(=O)N2C(C(=O)O)=C(COC(C)=O)CS[C@H]12)c1ccco1
CON=C(C(=O)N[C@@H]1C(=O)N2C(C(=O)O)=C(COC(C)=O)CS[C@H]12)c1ccco1
C=CC(=O)O.CCCCO
CC(=O)C1=CC[C@H]2[C@@H]3CCC4=CC(=O)CC[C@]4(C)[C@@]3(F)[C@@H](O)C[C@]12C.O
C[C@]12C[C@H](O)[C@@]3(F)[C@@H](CCC4=CC(=O)C=C[C@@]43C)[C@@H]1CC=C2C(=O)CO.[I-]
C[C@]12C[C@H](O)[C@@]3(F)[C@@H](CCC4=CC(=O)C=C[C@@]43C)[C@@H]1CC=C2C(=O)CI
CC1C(=O)c2ccccc2C1NCCc1ccccc1
CC1C(=O)c2ccccc2C1NCCCc1ccccc1
Clc1nc(Cl)c(Cl)nc1Cl.NN
C=CC#N.O=C1Nc2ccccc2C1(O)c1cccc(Cl)c1
N#CCCN1C(=O)C(O)(c2cccc(Cl)c2)c2ccccc21
C=CC#N.O=C1Nc2ccccc2C1(O)c1ccccc1
C=CC#N.Cc1cccc(C2(O)C(=O)Nc3ccccc32)c1
C=CC#N.O=C1Nc2ccccc2C1(O)c1cccc(F)c1
C=CC#N.COc1cccc(CC2(O)C(=O)Nc3ccccc32)c1
C=CC#N.O=C1Nc2ccccc2C1(O)c1cccc(C(F)(F)F)c1
C1CCOC1.CC(=O)OC(C)=O.N=C(N)Nc1c(Cl)cccc1Cl
N#C[S-].Nc1c(Cl)cccc1Cl.O=C(Cl)c1ccccc1
CCOC(=O)C(=NO)C(=O)OCC.CCOC(=O)Cl
CCOC(=O)C(C#N)=NO.O=C(Cl)OCc1ccccc1
CCOC(=O)C(C#N)=NO.CCOC(=O)Cl
CC(C)COC(=O)Cl.N#CC(=NO)C(N)=O
C=CCOC(=O)Cl.CCOC(=O)C(C#N)=NO
CC(C)COC(=O)Cl.CCOC(=O)C(C#N)=NO
CCOC(=O)C(C#N)=NO.COC(=O)Cl
CCOC(=O)C(C#N)=NO.O=C(Cl)Cl
CCOC(=O)C(C#N)=NO.O=C(Cl)Oc1ccccc1
CCC(C)(C)OC(=O)Cl.CCOC(=O)C(C#N)=NO
CCN(CC)CC.O=C(O)c1ccccc1
CCN(CC)CC.O=C(O)c1ccccc1
CCOC(=O)C(C#N)=NOC(=O)OCC(C)C.O=C(O)c1ccccc1
CCN(CC)CC.CCOC(=O)ON=C(C#N)C(N)=O.O=C(O)CCCCC(=O)O
CCN(CC)CC.O=C(O)CNC(=O)OCc1ccccc1
CCN(CC)CC.O=C(O)CNC(=O)OCc1ccccc1
CCN(CC)CC.O=C(O)CNC(=O)OCc1ccccc1
CCOC(=O)C(C#N)=NOC(=O)OCC(C)C.O=C(O)CNC(=O)OCc1ccccc1
CCN(CC)CC.O=C(N[C@@H](Cc1c[nH]c2ccccc12)C(=O)O)OCc1ccccc1
CCOC(=O)ON=C(C#N)C(N)=O.O=C(N[C@@H](Cc1ccccc1)C(=O)O)OCc1ccccc1
CCN(CC)CC.COC(=O)N[C@@H](Cc1ccccc1)C(=O)O
N#CC(=NOC(=O)Oc1ccc([N+](=O)[O-])cc1)C(N)=O.O=C(N[C@@H](Cc1ccccc1)C(=O)O)OCc1ccccc1
CCOC(=O)C(C#N)=NOC(=O)Oc1ccc([N+](=O)[O-])cc1.O=C(N[C@@H](Cc1ccccc1)C(=O)O)OCc1ccccc1
CCOC(=O)C(C#N)=NOC(=O)Oc1ccc([N+](=O)[O-])cc1.O=C(O)[C@@H]1CCCN1C(=O)OCc1ccccc1
CCOC(=O)C(C#N)=NOC(=O)Oc1cc(Cl)c(Cl)cc1Cl.O=C(N[C@@H](Cc1ccccc1)C(=O)O)OCc1ccccc1
CCOC(OCC)N(C)C.Cc1ccccc1[N+](=O)[O-]
CN(C)C=O.COc1ccc([N+](=O)[O-])c(C)c1
CN(C)/C=C/c1cc2c(cc1[N+](=O)[O-])OCO2
CN(C)C=O.Cc1cccc(C)c1[N+](=O)[O-]
COC(OC)N(C)C.COc1cc(C)c([N+](=O)[O-])cc1OC
Nc1cccc(C(F)(F)F)c1Br.c1ccncc1
CC(=O)Nc1c(Br)cc(N)cc1C(F)(F)F
CC(=O)Nc1c(Br)cccc1C(F)(F)F
CN(C)C=O.Nc1c(Br)cccc1C(F)(F)F
CC(=O)OC(C)=O.N#Cc1ccc(C(F)(F)F)cc1N=NNc1cc(C(F)(F)F)ccc1C#N
CN=C=O.N#Cc1ccc(C(F)(F)F)cc1N=NNc1cc(C(F)(F)F)ccc1C#N
CCCN=C=O.N#Cc1ccc(C(F)(F)F)cc1N=NNc1cc(C(F)(F)F)ccc1C#N
CCCCOC(N)=O.O=C(Cl)C(=O)Cl
CCCOC(N)=O.O=C(Cl)C(=O)Cl
CC(C)=C=O.N#Cc1ccc(C(F)(F)F)cc1N=NNc1cc(C(F)(F)F)ccc1C#N
N#Cc1ccc(C(F)(F)F)cc1N.Nc1ccccc1.O=N[O-]
N#Cc1ccc(C(F)(F)F)cc1N=NNc1cc(C(F)(F)F)ccc1C#N.O=C(Cl)CCl
CCOCC.N#Cc1ccc(C(F)(F)F)cc1N=NNc1cc(C(F)(F)F)ccc1C#N.O=C(Cl)CCC(=O)Cl
CCOC=C(C(=O)OCC)C(=O)OCC.Nc1ccccc1
CCOC=C(C(=O)OCC)C(=O)OCC.Nc1ccc(F)cc1
CC1CC(=O)c2cc(F)ccc2N1.CCOC=C(C(=O)OCC)C(=O)OCC
CC(=O)OC(C)=O.CC1CC(=O)c2ccc(N)c3c(=O)c(C(=O)O)cn1c23
BrBr.CCCCOc1ccc(C(C)=O)cc1
COC(=O)Cl.Nc1cc(-c2nc(-c3ccco3)no2)ccc1Cl
Nc1cc(-c2nc(-c3ccco3)no2)ccc1Cl.O=C(Cl)OCC(Cl)(Cl)Cl
Nc1cc(-c2nc(-c3ccco3)no2)ccc1Cl.O=C(Cl)Oc1ccccc1
O=[N+]([O-])c1ccc(-c2nc(-c3ccco3)no2)c(Cl)c1
Nc1ccc(-c2nc(-c3ccco3)no2)c(Cl)c1.O=C(Cl)Oc1ccccc1
Nc1ccc(-c2nc(-c3ccco3)no2)c(Cl)c1.O=C(Cl)OCC(Cl)(Cl)Cl
CCOC(=O)CC(C)=O.COc1ccc(N)cc1OC
CCOC=O.COC(=O)N1c2cc(OC)c(OC)cc2C(=O)CC1C
CCCCOC(=O)N1c2cc(OC)c(OC)cc2C(=O)CC1C.CC[O-]
CCOC=O.COc1cc2c(cc1OC)N(C(=O)OCc1ccccc1)C(C)CC2=O
CC1(C)CC(Cl)=CC(=[N+]2CCCC2)C1.CCN(CC)CC.N#CCC#N.[O-][Cl+3]([O-])([O-])[O-]
CC1(C)CC(Cl)=CC(=[N+]2CCCC2)C1.CCN1C(=O)CSC1=S
CC1(C)CC(Cl)=CC(=[N+]2CCCC2)C1.CCN1C(=O)CC(=O)N(CC)C1=S
CC1(C)CC(Cl)=CC(=[N+]2CCCC2)C1.CS(=O)(=O)CC#N
CC1(C)CC(Cl)=CC(=[N+]2CCCC2)C1.CCCCCCCCCCCCS(=O)(=O)CC#N
Br.COc1cc([N+](=O)[O-])c(C)cc1N
CCCCCCO.O=C(O)C1CCCN1C(=O)OCc1ccccc1
CCCCCCN.O=C(Oc1ccc([N+](=O)[O-])cc1)C1CCCN1C(=O)OCc1ccccc1
CC(C)(C)OC(=O)N1CCCC1C(=O)O
CCCCCCOC(=O)C1CCCN1.O=C(CCCCCCI)OCc1ccccc1
CCCCCCOC(=O)C1CCCN1.O=C(O)C1CCN(C(=O)OCc2ccccc2)C1
O=C(O)C1CCN(C(=O)OCc2ccccc2)C1.O=C(Oc1ccc([N+](=O)[O-])cc1)C1CCCN1C(=O)OCc1ccccc1
CC(C)(C)OC(=O)N=[N+]=[N-].O=C(O)C1CCNC1
CC(C)(C)OC(=O)N1CCC(C=O)C1.CCCCCCCCl
CC(C)(C)OC(=O)N1CCC[C@H]1C(=O)O.CCCCCCCCl.O=C(O)C(F)(F)F
CC(C)(C)OC(=O)CBr.O=CCCCCCCC(=O)OCc1ccccc1
CC(C)(C)OC(=O)C1CCNC1CCCCCCC(=O)OCc1ccccc1.O=C(Cl)OCc1ccccc1
O=C(CCCCCCC1C(C(=O)O)CCN1C(=O)OCc1ccccc1)OCc1ccccc1.O=C(O)C1CCCN1C(=O)OCc1ccccc1
CC(C)(C)OC(=O)C1CCNC1CCCCCCC(=O)OCc1ccccc1.O=C(O)C(F)(F)F
CC(=O)c1ccccc1.O=C=O
[O-]c1ccccc1-c1ccccc1
CC1=CC=C(O)C(C(=O)[O-])(C(C)(C)C)C1
CC(=O)c1ccccc1.Cc1cccc(O)c1C(=O)[O-]
C=CC(=O)OC.CO.[Br-]
COCC(CO)C(CCCCCCC#N)C(C)O
C=CS(=O)(=O)c1ccc(C(C)(C)C)cc1.C[SnH](C)C
C=CS(=O)(=O)c1ccc(C)cc1.C[SnH](C)C
C=CCCCCS(=O)(=O)c1ccc(C)cc1.C[SnH](C)C
C=CCCCCCCCCCS(=O)(=O)c1ccc(C)cc1.C[SnH](C)C
C[Sn](C)(C)CCCCBr.Cc1ccc(S(=O)[O-])cc1
CC(=O)C1=CCCCC1.Oc1cc(O)cc(O)c1
CC(C)=O.COS(=O)(=O)OC.O=C([O-])[O-].O=C1Cc2cc(O)cc(O)c2C2CCCCC12
CC(C(=O)Cl)(C(=O)Cl)C1CCCC1.COc1cccc(Cl)c1C
Cc1c(OCC#N)cc2c(c1Cl)C(=O)C1(CCCC1)C2=O.[N-]=[N+]=[N-]
COc1ccc(C(=O)C2(Br)CCCCC2)c(Cl)c1Cl
CC(=O)O.CCOC(C)=O.N#CC1=C(C#N)C(=O)C(Cl)=C(Cl)C1=O.c1ccccc1
COC(=O)C(N)CCSC
COC(=O)[C@@H](N)CCSC
CC(C)(C)N.Clc1c(C2CO2)ccc(OCc2ccccc2)c1OCc1ccccc1
COc1cc(C=O)cc(Cl)c1O.ClCc1ccccc1
Clc1cc(C2CO2)cc(OCc2ccccc2)c1OCc1ccccc1.NCC1CC1
COc1cc(Cl)c(C=O)cc1OC
COc1ccc(C=O)c(F)c1OC
COc1ccc(C=O)c(F)c1OC.ClCOCCl
BrBr.O=C(c1ccccc1)C(Cl)C(COCc1ccccc1)OCc1ccccc1
CC(=O)C=C(C)C.CC(C)=CCCl
CC(=O)C=C(C)C.CC(C)=CCCl
C1CC2CC3CCC2C(C1)C3.ClCCl
C1CC2CC3CCC2C(C1)C3
CCN(CC)[Si](C)(C)C.FS(F)(F)F
CCCCCCCCO.CCN(CC)S(F)(F)F
CCN(CC)S(F)(F)F.O=C(O)c1ccccc1
COC(=O)C[N+](=O)[O-].CSC1=NCCCO1
COC(=O)C(=C1NCCCO1)[N+](=O)[O-]
COC(=O)[C@H](CCCCNC(=O)OCc1ccccc1)NC(=O)CN
Cc1ccc(C(C)(C)C)c(O)c1C(=O)O.O=[N+]([O-])O
Nc1ccccc1.O=C(Cl)CCl
CCNCC.O=C(CCl)NCC(=O)Nc1ccccc1
CC(C)(NC(=O)CCl)c1ccccc1.N
CC(Br)C(=O)NC(C)(C)c1ccccc1.N
O=C1NCCN1.S=C=NCc1ccccc1
CCN(CC)C(=O)Cl.O=C1NCCN1
CCS(=O)(=O)Cl.O=C1NCCN1
O=C1NCCN1.O=S(=O)(Cl)c1ccc(F)cc1
CCN(CC)S(=O)(=O)Cl.O=C1NCCN1
O=C1NCCN1.O=S(=O)(Cl)N1CCCCC1
O=C1CCCC(=O)C1.O=C=Nc1ccc(Cl)cc1
CCCOc1ccc(C=O)cc1OCc1ccccc1.CCCOc1ccc(CO)cc1O
Cc1c(C(=O)O)cc([N+](=O)[O-])cc1[N+](=O)[O-].[N-]=[N+]=[N-]
CC(=O)OC(C)=O.CCCCNc1cc([N+](=O)[O-])cc([N+](=O)[O-])c1
CC(=O)Nc1cc([N+](=O)[O-])cc([N+](=O)[O-])c1.CCI
Nc1cc([N+](=O)[O-])cc([N+](=O)[O-])c1.O=C(OC(=O)C1CC1)C1CC1
CC(=O)OC(C)=O.CNc1cc([N+](=O)[O-])cc([N+](=O)[O-])c1
CC(=O)OC(C)=O.Nc1cc([N+](=O)[O-])cc([N+](=O)[O-])c1
CC(=O)OC(C)=O.Nc1cc([N+](=O)[O-])cc([N+](=O)[O-])c1
CCC(=O)O.Cc1cc(C(C)(C)C)c(O)c(C(C)(C)C)c1
C=CCC(C)C(=O)OCC
CC(=O)Nc1ccc(OCCNCc2ccccc2)cc1.O=C(CBr)c1ccc(OCc2ccccc2)c(OCc2ccccc2)c1
NC(=O)Cc1ccc(OCCNCc2ccccc2)cc1.O=C(CBr)c1ccc(OCc2ccccc2)c(OCc2ccccc2)c1
CC(=O)Nc1ccc(OCCCl)cc1.c1ccc(CNCCc2ccc(OCc3ccccc3)c(OCc3ccccc3)c2)cc1
CCOC(=O)C1(C(=O)OCC)CCCN(C(=O)OCc2ccccc2)C1Cc1ccc(OC)cc1
CCOC(=O)[C@H]1CCCN(C(=O)OCc2ccccc2)[C@H]1Cc1ccc(OC)cc1
CC(=O)[O-].COc1ccc2c(c1)C(C)(C)[C@H]1CCCN[C@H]1C2
COc1ccc(C[C@H]2[C@@H](C(=O)O)CCCN2Cc2ccccc2)cc1.[Li]C
Brc1ccccc1.CCOCC.COc1ccc(C[C@H]2[C@@H](C(C)=O)CCCN2Cc2ccccc2)cc1
COc1ccc(C[C@H]2[C@@H](C(C)(O)c3ccccc3)CCCN2Cc2ccccc2)cc1
CCN(CC)CC.COc1ccc(CC2NCCCC2=C(C)C)cc1
COc1ccc(CC2NCCCC2=C(C)C)cc1.O=[N+]([O-])c1ccc(F)cc1
CC(=O)OC(C)=O.CC(=O)[O-].Oc1ccc2c(c1)C[C@H]1CCCN[C@H]1C2
C=O.Oc1ccc2c(c1)C[C@H]1CCCN[C@H]1C2
C=C(C)CCl.CC1(C)c2cc(O)ccc2C[C@@H]2NCCC[C@@H]21
CC1(C)c2cc(OC(=O)C3CCCC3)ccc2C[C@H]2[C@@H]1CCCN2C(=O)C1CCCC1
CC(=O)CCC1=C(C)C=CCC1(C)C
CN(C)c1ccc(N)cc1.N.NC(=O)Nc1cccc(O)c1.O
NCC(=O)O.O=P(O)(O)CCl
NCCCN1CCN(CCCN)CC1.O=C=NC(=O)CCCl
CC(C)(C)OC(=O)N[C@H](C(=O)Oc1ccc([N+](=O)[O-])cc1)C(C(=O)O)C(C)(C)C.COC(=O)[C@@H](N)CC1=CCC=CC1
COC(=O)[C@H](CC1=CCC=CC1)NC(=O)[C@@H](NC(=O)OC(C)(C)C)C(C(=O)O)C(C)(C)C
C1COCCO1.O=C(OC(c1ccccc1)c1ccccc1)C(OC(=S)n1ccnc1)c1ccccc1
COC(=S)OC(C(=O)OC(c1ccccc1)c1ccccc1)c1ccccc1
c1cc(-c2n[nH]c(-c3ccncc3)n2)ccn1.c1cncc(-c2n[nH]c(-c3cccnc3)n2)c1
C1COCCN1.Cc1ccc(S(=O)(=O)O)cc1.O=C1CCCCC1
C1=C(N2CCOCC2)CCC(C2CCCCC2)C1.CN=C=S
CNC(=S)C1CC(C2CCCCC2)CCC1=O.NN
C1=C(N2CCOCC2)CCC(C2CCCCC2)C1.S=C(Nc1ccccc1)C1=C(N2CCOCC2)CCC(C2CCCCC2)C1
CC#Cn1nc2c(c1Nc1ccccc1)CC(C1CCCCC1)CC2
COC(=O)C1=C([O-])CCC(C#N)(c2ccccc2)C1
C1CCNC1.N#CC1(c2ccccc2)CCC(=O)CC1
CCNC(=S)C1=C(N2CCCC2)CCC(C#N)(c2ccccc2)C1
C=C1CC(=O)O1.NC1=Nc2ccc(Cl)cc2C(c2ccccc2)=NCC1
CCc1c(OC)cc(C(=O)Cl)cc1OC.COC(=O)c1cc(OC)c(C(=O)Cl)c(OC)c1
C=CCc1c(OC)cc(C(=O)Cl)cc1OC.COC(=O)c1cc(O)cc(OC)c1
CC=CCBr.COC(=O)c1cc(O)cc(OC)c1
C1CN1.CCOCC.COc1cc(C(=O)Cl)cc(OC)c1C(C)C
COc1cc(C(=O)O)cc(OC)c1C=C(C)C
COC(=O)c1cccc2[nH]ccc12.O=C1NCc2c[nH]c3cccc1c23
CC[O+](CC)CC.O=C1NCc2c[nH]c3cccc1c23
CCOC1=NCc2c[nH]c3cccc1c23.CN(C)CCCN
CCOC1=NCc2c[nH]c3cccc1c23.NN
CC(C)=O.NNC1=NCc2c[nH]c3cccc1c23
NNC1=NCc2c[nH]c3cccc1c23.O=C([O-])O
CC(=O)OC(C)=O.NNC1=NCc2c[nH]c3cccc1c23
CC(=O)NN.CCOC1=NCc2c[nH]c3cccc1c23
Cc1nnc(-c2ccccc2)c(=O)n1N.O=Cc1ccccc1
CCOC(=O)C(=NN=C(Cl)CC)c1ccccc1.NN
COC(=O)C(=NNC(=O)C1CCCCC1)c1ccccc1.NN
CC(C)(C)OC(=O)NCCCC[C@H](N)C(=O)O.NC(=O)C[C@H](NC(=O)OCc1ccccc1)C(=O)Oc1ccc([N+](=O)[O-])cc1
CC(C)(C)OC(=O)[C@@H](N)Cc1ccccc1.CC[C@H](C)[C@H](NC(=O)OCc1ccccc1)C(=O)O
CC(C(=O)c1ccccc1)C(=S)NCC(=O)O.O=S(Cl)Cl
CC(C)(C)OC(=O)N([C@@H](CCCNC(=N)N)C(=O)O)[N+](=O)[O-].CCCCNC
CCOC(=O)c1c(C)n(-c2ccccc2)c(C)c(C(=O)OCC)c1=O.OCc1ccccc1
Cn1nnnc1SCC1=NCCc2cc(OCc3ccccc3)c(OCc3ccccc3)cc21
COC(=O)C(Cl)(c1ccccc1)c1ccccc1.c1c[nH]cn1
N#CC(Cl)(c1ccccc1)c1ccccc1.c1c[nH]cn1
COC(=O)C(Cl)(c1ccccc1)c1ccc(C)cc1.c1c[nH]cn1
CCOC(=O)C(Cl)(c1ccccc1)C(C)C.c1c[nH]cn1
CN(C)C(=O)C(Cl)(c1ccccc1)c1ccccc1.c1c[nH]cn1
COC(=O)C(Cl)(c1ccccc1)c1ccccc1.Cc1ncc[nH]1
COC(=O)C(Cl)(c1ccccc1)C(C)(C)C.c1c[nH]cn1
Nc1ccc2nn(-c3ccccc3O)nc2c1
CC1(C)NC(=O)NC1=O.ClCCCl
CCC1(C)NC(=O)NC1=O.ClCCCl
CC1(C)NC(=O)NC1=O.ClCCCCCCCl
CC1(C)NC(=O)NC1=O.ClCCCCCl
CCOC(=O)Cc1ccc(C(=O)CCl)cc1.Nc1ccccn1
CCOC(=O)C(C)c1ccc(C(=O)CCl)cc1.Nc1ccccn1
CCOC(=O)Cc1ccc(C(=O)CCl)cc1.Nc1ncccn1
CCOC(=O)C(C)c1ccc(C(=O)CCl)cc1.Nc1ncccn1
CCOC(=O)Cc1ccc(C(=O)CCl)cc1.Nc1nccs1
N#CCc1ccc(C(=O)CCl)cc1.Nc1ccccn1
CC(C(N)=O)c1ccc(C(=O)CCl)cc1.Nc1ccccn1
CCOC(=O)Cc1ccc(C(C)=O)cc1.Nc1ccccn1
CCOC(=O)Cc1ccc(-c2cn3ccccc3n2)cc1
CCOC(=O)C(C)c1ccc(-c2cn3cccnc3n2)cc1
CC(=O)O.N#CCc1ccc(-c2cn3ccccc3n2)cc1
C[Mg]I.N#Cc1ccc(-c2cn3ccccc3n2)cc1.[OH-]
CC(C(=O)O)c1ccc(-c2cn3ccccc3n2)cc1.CN(C)CCN
CO.COC(=O)c1ccccc1O.O=C(CO)c1ccccc1
CCOC(=O)N1c2cc(OC)c(OC)cc2C(=O)C(=CO)C1C.[NH4+]
CCOC(=O)N1c2cc(OC)c(OC)cc2C(=O)C(=CO)C1C.CN
CC(C)N.CCOC(=O)N1c2cc(OC)c(OC)cc2C(=O)C(=CO)C1C
CCCNC=C1C(=O)c2cc(OC)c(OC)cc2N(C(=O)OCC)C1C
CCOC(=O)N1c2cc(OC)c(OC)cc2C(=O)C(=CO)C1C
CCOC(=O)N1c2cc(OC)c(OC)cc2C(=O)C(=CO)C1C.Nc1ccccc1
CCOC(=O)N1c2cc(OC)c(OC)cc2C(=O)C(=CNc2ccc3ccccc3c2)C1C
CCOC(=O)N1c2cc(OC)c(OC)cc2C(=O)C(=CO)C1C.NCCOc1ccccc1
CCOC(=O)N1c2cc(OC)c(OC)cc2C(=O)C(=CO)C1C.COCCN
COc1cc2c(cc1OC)N(C(=O)OCc1ccccc1)C(C)C(=CO)C2=O.[NH4+]
O=C(O)c1ccc(Cl)c2c1C(=O)c1ccccc1C2=O
O=C(O)c1ccc(Cl)c2c1C(=O)c1ccccc1C2=O
CC#CCC(C(C)=O)C(C)=O.COC(C)(C)OC.Cc1ccc(S(=O)(=O)O)cc1
C=C(OC)C(CC#CC)C(C)=O
C=C(OC)C(C/C=C\C)C(C)=O.ClCCl
C=C(OC)C(C/C=C\C)C1(C)OC1Cl
Nc1ccc2c(c1)OCO2.O=C(c1ccccc1)C(O)c1ccccc1
CC(=O)O.O.c1ccc(-c2[nH]c3cc4c(cc3c2-c2ccccc2)OCO4)cc1
O=C(Nc1cc2c(cc1C(=O)c1ccccc1)OCO2)c1ccccc1
CC(C)I.Nc1cc2c(cc1C(=O)c1ccccc1)OCO2
CC(C)Nc1cc2c(cc1C(=O)c1ccccc1)OCO2.O=C(OC(=O)C(F)(F)F)C(F)(F)F
CC(C)N(C(=O)C(F)(F)F)c1cc2c(cc1C(=O)c1ccccc1)OCO2.N
C=C(C)C=COCC=C(C)C
CC(=CC=O)CCC=C(C)CCCC(C)CCCC(C)CCCC(C)C.O=C(O)c1ccccc1.c1ccccc1
C#CC(O)CC.CCOC(C)([O-])[O-]
CCOC(C)([O-])[O-].OCC#CC1CCCCC1
C#CC(C)(O)CCC=C(C)C.CCOC(C)([O-])[O-]
C#CC(C)(O)CCC=C(C)C.CCOC([O-])([O-])CC
CCC=C=CCC(=O)OCC
CCOC(=O)CC=C=C(C)CCCC(C)CCCC(C)C
CC(CCOC(C)C)CCC(O)c1ccc2c(c1)OCO2
CC(C)CCOCCCCC(O)c1ccc2c(c1)OCO2
CC(C)=CCCC(C)CC=Cc1ccc2c(c1)OCO2.CO.[OH-]
COC(C)(C)CCCC(C)CCO.O=[N+]([O-])c1ccc(CBr)cc1
CC(C)=CCCC(C)CCC(O)c1ccc2c(c1)OCO2
BrP(Br)Br.CC(C)CCOCCCCO
BrCCCCCCBr.CC(C)CCO
CC(CCBr)CCBr.CCC(C)O
Br.CC(C)OCCC(C)(O)C1CC1
BrP(Br)Br.CC(CCO)CCOC(C)C
CC(C)OCCCCCCO
CC(C)CCBr.OCCCCO
CC(C)Br.OCCCCCCO
CC(=O)OCC=C(C)CCOC(C)C
CC(=O)OCCC(C)CCOC(C)C
CC(=CCCl)CCOC(C)C.CC(=O)[O-]
CNC(=O)Nc1ccccc1F.CSCCl
CNC(=O)Nc1ccccc1F.CSCCl
CNC(=O)Nc1ccccc1F.COCCOC
CN(C)CCC(=O)C1CC1.COc1ccc(Br)cc1
CN(C)CCC(=O)C1CC1.FC(F)(F)c1cccc(Br)c1
CC(=O)N(C)CCC(O)(c1cccc(C(F)(F)F)c1)C1CC1
CN(C)CCC(=O)C1CC1
CC(=O)OC(C)=O.CNCCC(=O)C1CC1
Cc1ccc(C(=O)C(C)(C)C)cc1.NC(=O)CCC(=O)NBr
CC(C)(C)C(=O)c1ccc(CBr)cc1.Oc1ccccc1
CC[Mg]Br.O=c1c2ccccc2ccc2ccccc12
CCC1(O)c2ccccc2C=Cc2ccccc21
CC=C1c2ccccc2C=Cc2ccccc21.O=C1CCC(=O)N1Br
CC(=O)OC(C)=O.NCCC=C1c2ccccc2C=Cc2ccccc21
CC(=O)NCCC=C1c2ccccc2C=Cc2ccccc21
CCOCCCC1(O)c2ccccc2C=Cc2ccccc21.I
ICCCC1c2ccccc2C=Cc2ccccc21.O=C1NC(=O)c2ccccc21
O=C1c2ccccc2C(=O)N1CCCC1c2ccccc2C=Cc2ccccc21
CCCC(=O)OC(=O)CCC.NCCCC1c2ccccc2C=Cc2ccccc21
CC(C)=O.NCCCC1c2ccccc2C=Cc2ccccc21
CN(C)CCCC1c2ccccc2CCc2ccc(Cl)cc21
CCOCCC[Mg]Br.Clc1ccc2c(c1)C(Cl)c1ccccc1C=C2
CCOCCCC1c2ccccc2C=Cc2ccc(Cl)cc21.I
CC(=O)OC(C)=O.NCCCC1c2ccccc2C=Cc2ccc(Cl)cc21
CC(=O)NCCCC1c2ccccc2C=Cc2ccc(Cl)cc21
CCN(CCCC1c2ccccc2C=Cc2ccccc21)Cc1ccccc1
CC(=O)OC(C)=O.NCCCC1c2ccccc2C=Cc2ccccc21
O=C1c2ccccc2CCc2ccc(Br)cc21.O=S(=O)(O)F
CNC.O=C1c2cc(Br)ccc2CCc2ccc(S(=O)(=O)F)cc21
CN(C)S(=O)(=O)c1ccc2ccc3ccccc3c(=O)c2c1
CN(C)S(=O)(=O)c1ccc2c(c1)C(O)c1ccccc1C=C2.Cl
CN(C)CCCC1c2ccccc2C=Cc2ccc(S(=O)(=O)N(C)C)cc21
CN(C)CCCC1(O)c2ccccc2C=C(Br)c2ccccc21
CSc1ccc2c(c1)C(O)(CCCN(C)C)c1ccccc1C=C2.O=S=O.[OH-]
CN(C)CCCC1(O)c2ccccc2C=Cc2ccc(S(C)(=O)=O)cc21
CSc1ccc2ccc3ccccc3c(=O)c2c1
CSc1ccc2c(c1)C(O)c1ccccc1C=C2.Cl
CN(C)CCCCl.CSc1ccc2c(c1)C(Cl)c1ccccc1C=C2
CN(C)CCCC1c2ccccc2C=Cc2ccc(S(C)(=O)=O)cc21
O=C(O)c1cccc(Oc2ccccc2)c1
O=C(O)c1cccc(Oc2ccccc2)c1
O=C(O)Cc1ccccc1[N+](=O)[O-]
O=C1OC(=O)c2ccccc21
Cc1ccccc1CCl
FC(F)(c1ccccc1)C(F)(F)c1ccccc1Br.c1ccc2ncccc2c1
CCOC=O.NCc1ccccc1C(F)(F)C(F)(F)c1ccccc1
NC(=O)c1ccc(F)cc1Br
Cl[Mg]Cc1ccccc1.N#Cc1ccc(F)cc1Br.O=C(O)CC(O)(CC(=O)O)C(=O)O
Fc1ccc(C(F)(F)C(F)(F)c2ccccc2)c(Br)c1.c1ccc2ncccc2c1
O=C(O)c1ccccc1C(F)(F)C(F)(F)c1ccccc1
FC(F)(c1ccccc1)C(F)(F)c1ccccc1CBr.[C-]#N
ClCc1ccccc1.NCc1ccccc1C(F)(F)C(F)(F)c1ccccc1
CC(N)c1ccccc1C(F)(F)C(F)(F)c1ccccc1.CCOC=O
Cc1cccc(C(F)(F)C(F)(F)c2ccccc2)c1C.O=C1CCC(=O)N1Br
Cc1c(CBr)cccc1C(F)(F)C(F)(F)c1ccccc1.O=C1NC(=O)c2ccccc21
C1CCOC1.C[Mg]Br.N#Cc1ccc(C(F)(F)C(F)(F)c2ccccc2)cc1
CC(=O)c1ccc(C(F)(F)C(F)(F)c2ccccc2)cc1.NO
O=CC(=O)c1ccc(Br)cc1
Cc1ccc(C(O)C(=O)c2ccc(Br)cc2)cc1
CCCCCCCCCCCCCCCCC(O)C(=O)O.CCCC[Sn](=O)CCCC.COC(=O)C(C)c1ccc(O)cc1
CCCCCCCCCCCCCCCC(=O)NC1CC(O)C(O)NC(=O)C2C(O)C(C)CN2C(=O)C(C(C)O)NC(=O)C(C(O)C(O)c2ccc(O)cc2)NC(=O)C2CC(O)CN2C(=O)C(C(C)O)NC1=O
CC(C)=CCCC(C)CC=O.NO
O=CNC1c2ccccc2Oc2ccccc21
CCN=C=O.CNC1c2ccccc2Oc2ccccc21
CCN(CC)CC.CN=C=O.OC1c2ccccc2Oc2ccccc21
CNC1c2ccccc2Oc2ccccc21.O=C=N[Si](N=C=O)(N=C=O)N=C=O
CNC(=O)NC.OC1c2ccccc2Oc2ccccc21
C=CCS(=O)(=O)OC.ClC(Cl)Cl.ClCl
C=CCS(=O)(=O)Oc1ccc(Cl)cc1.ClC(Cl)Cl.ClCl
C=CCS(=O)(=O)Oc1ccccc1[N+](=O)[O-].ClC(Cl)Cl.ClCl
C=C(CCCC)C(=O)OCC.COP(C)(=O)OC
CCCCCCCCCCCC(=O)OCC.COP(C)(=O)OC
C1=COCCC1.CCOC(=O)CCCCCO
C#Cc1ccccc1.[Li]CCCC
C=CCN.Clc1cc(Cl)c(Cl)nn1
CC(C)Nc1cc(Cl)nnc1Cl.CCNc1cc(Cl)nnc1Cl
NN.OCCNc1cc(Cl)nnc1Cl
NNc1nnc(Cl)cc1N
CNc1cc(Cl)nnc1NN
C=C(C)CNc1cc(Cl)nnc1NN
C=C(C)C(C)=NNc1nnc(Cl)cc1NCC.C=CCCC(C)=O
CC(=O)Cl.O=[N+]([O-])c1ccccc1
COc1ccccc1OC.O=C1CCC(=O)O1
CCOC(=O)C(C)c1cccc2cc(OC)ccc12
C=Cc1ccc2ccccc2c1.ICI
Br[Mg]c1cccc2ccccc12.O=C1CCC1
C=Cc1ccc2ccccc2c1
Fc1ccc([Mg]Br)cc1.O=C1CCc2ccccc2C1
CC(=O)O.CCOC(=O)OCC.COc1ccc2c(c1)CCCC2=O
C=[N+]=[N-].CCOCC.COc1ccc2c(c1)CCC(CC(=O)O)C2O
COC(=O)C=C1CCc2cc(OC)ccc2C1=O.C[Mg]Br
COC(=O)CC1CCc2cc(OC)ccc2C1=O.ClP(Cl)(Cl)(Cl)Cl
COC(=O)Cc1ccc2cc(OC)ccc2c1O.CS
COC(=O)CC1CC(=O)c2cc(F)ccc2C1
COC(=O)Cc1ccccc1.O=C1CCC(=O)O1
COC(=O)Cc1ccc2cc(C)ccc2c1.COCCOC
C=Cc1ccc2cc(C(C)C(=O)OC)ccc2c1
CCO.COC(=O)C(Cl)c1ccc2cc(C)ccc2c1
CCOC(=O)C(C(=O)OCC)c1ccc2cc(OC)ccc2c1.O=C(O)C(=O)O
COC(=O)C(C)c1ccc2cc(OC)ccc2c1
COC(=O)C(C)c1ccc2cc(O)ccc2c1.COCCl
C=[N+]=[N-].CC(=O)c1ccc2cc(C(C)C(=O)O)ccc2c1
COC(=O)c1ccc2cc(C(C)C(=O)O)ccc2c1
CC(C(=O)O)c1ccc2cc(CO)ccc2c1
CC(C(=O)O)c1ccc2cc(CO)ccc2c1.COC(=O)C(C)c1ccc2cc(CO)ccc2c1
COC(=O)C(C)c1ccc2cc(OC)ccc2c1
CC(C(=O)O)c1ccc2cc(F)ccc2c1.N
CC=[N+]=[N-].COCOc1ccc2cc(C(C)C(=O)O)ccc2c1
COC(=O)C(c1ccc2cc(OC(F)F)ccc2c1)C(F)F.NO
CC(=O)OC(C)=O.CC(C(=O)O)c1ccc2cc(O)ccc2c1
COC(=O)C=C1CCc2cc(OC)ccc2C1=O.C[Mg]Br
COC(=O)Cc1ccc2cc(OC)ccc2c1OC
C1=CCC=C1.C=CC#N.Oc1ccc(O)cc1
C=C(C)C(=O)Nc1cccc(O)c1.CC(C)(C)CC(C)(C)N=C=O
C=CC(=O)Nc1cccc(O)c1.CCCCCCCCCCCCCCCCCCN=C=O
C=C(C)C(=O)Nc1cccc(O)c1.O=C=Nc1ccccc1
C/C=C/C(=O)Nc1cccc(O)c1.O=C=Nc1ccc(Cl)c(Cl)c1
CC(C)(C)O.Oc1ccccc1C(F)(F)F
CC(C)(C)c1ccc(O)c(C(F)(F)F)c1.O=C(O)C(F)(F)F
CC(C)(C)c1cc(C=O)c(O)c(C(F)(F)F)c1.NO
Nc1ccc(Cc2ccc(N)cc2)cc1.O=C/C=C/c1ccccc1
CO.C[O-].N#Cc1c(Cl)c(Cl)c(Cl)c(Cl)c1C(=O)[O-]
Cc1cccc2nc(Cl)cnc12.[N-]=[N+]=[N-]
Cc1cccc2ncc(Cl)nc12.[N-]=[N+]=[N-]
c1ccc2c(c1)ncc1nnnn12
Cc1cccc2c1nc(C)c1nnnn12
CI.c1ccc2c(c1)NCc1nnnn1-2
CCCNN.O=C1C(=Cc2ccccc2)CSCC1=Cc1ccccc1
CCCNN.COc1ccc(C=C2CSCC(=Cc3ccc(OC)cc3)C2=O)cc1
CCCNN.O=C1C(=Cc2ccc(Cl)cc2)CSCC1=Cc1ccc(Cl)cc1
CCCNN.O=C1C(=Cc2ccccc2)CS(=O)(=O)CC1=Cc1ccccc1
O=C1C(=Cc2ccccc2)CSCC1=Cc1ccccc1.[O-][I+3]([O-])([O-])[O-]
CCCNN.O=C1C(=Cc2ccccc2)CS(=O)CC1=Cc1ccccc1
CCCNN.O=C1C(=Cc2ccc(Cl)c(Cl)c2)CSCC1=Cc1ccc(Cl)c(Cl)c1
CCCNN.O=C1C(=Cc2cccc(C(F)(F)F)c2)CS(=O)(=O)CC1=Cc1cccc(C(F)(F)F)c1
CCCNN.O=C1C(=Cc2cccc(C(F)(F)F)c2)CSCC1=Cc1cccc(C(F)(F)F)c1
CCCNN.Cc1ccccc1C=C1CSCC(=Cc2ccccc2C)C1=O
NN.O=C1C(=Cc2ccccc2)CS(=O)(=O)CC1=Cc1ccccc1
CC(=O)OC(C)=O.O=S1(=O)CC(=Cc2ccccc2)C2=NNC(c3ccccc3)C2C1
NNc1ccccc1.O=C1C(=Cc2ccc(Cl)cc2)CS(=O)(=O)CC1=Cc1ccc(Cl)cc1
CC(=O)OC(C)=O.O=S1(=O)CC(=Cc2cccc(C(F)(F)F)c2)C2=NNC(c3cccc(C(F)(F)F)c3)C2C1
CC(C)(C)c1cc(C(=O)Oc2c(C(C)(C)C)cc(C(=O)Cl)cc2C(C)(C)C)cc(C(C)(C)C)c1O.CCCCCCCCNCCCCCCCC
CN(C)C=O.OP(O)O
NC(=O)c1ccccc1.OP(O)O
O=CNC1CCCCC1.OP(O)O
CCCCCCCCCCN(C=O)CCCCCCCCCC.OP(O)O
O=CN1CCOCC1.OP(O)O
CCCCCCCCCCCCCCCCCCN(C=O)CCCCCCCCCCCCCCCCCC.OP(O)O
S.[N-]=[N+]=CC1=C(C(=O)OC(c2ccccc2)c2ccccc2)N2C(=O)[C@@H](NC(=O)Cc3cccs3)[C@H]2SC1
CCS.[N-]=[N+]=CC1=C(C(=O)OC(c2ccccc2)c2ccccc2)N2C(=O)[C@@H](NC(=O)Cc3cccs3)[C@H]2SC1
[NH-]c1cccc(C(=O)O)c1C(=O)O
Nc1cccc(C(=O)O)c1C(=O)O.O=C1OC(=O)C(Cl)=C1Cl
Nc1ccc(C(=O)O)c(C(=O)O)c1.Nc1cccc(C(=O)O)c1C(=O)O
O=C(O)c1ccc([N+](=O)[O-])cc1C(=O)O
COC(=O)CCCCC1SCC(C(=O)OC)=C1N
CC(=O)OC(C)=O.COC(=O)C1=C(N)C(CCCCC(=O)N2CCCCC2)SC1
COC(=O)C1=C(NC(C)=O)C(CCCCC(=O)N2CCCCC2)SC1
CC(=O)NC1=C(C(=O)O)CSC1CCCCC(=O)N1CCCCC1.CCOC(=O)Cl
CCOC(=O)N(C(C)=O)C1=C(C(=O)N=[N+]=[N-])CSC1CCCCC(=O)N1CCCCC1.CCOC(=O)N(C(C)=O)C1=C(N=C=O)CSC1CCCCC(=O)N1CCCCC1
CCOC(=O)N(C(C)=O)C1=C(NC(=O)OC)CSC1CCCCC(=O)N1CCCCC1
COc1cc2c(cc1OC)C(=CC#N)NCC2.N#C[S-]
COc1cc2c(cc1OC)-c1c(C#N)sc(=N)n1CC2.O=C(Cl)c1ccccc1
ClSCCSCl.S=C([S-])NCc1ccccc1
ClSC(Cl)(Cl)Cl.N=C(N)C(Cl)(Cl)Cl
CCOC=C(C(=O)OCC)C(=O)OCC.CCn1nccc1N
Nc1ncc[nH]1.O=C(Cl)c1ccccc1
Nc1ncc[nH]1.O=C(O)c1ccoc1.O=C(OC(=O)C(F)(F)F)C(F)(F)F
CC#N.CC(=O)Nc1ccccc1O.FN=C(F)C(F)(F)F
Fc1ccc(C2(CCCCl)OCCO2)c(F)c1.O=C1NCN(c2ccccc2)C12CCNCC2
NCc1ccccc1.O=C(c1ccccc1)C(F)CC(F)N1CCC(O)(c2ccc(Cl)cc2)CC1
NCc1ccccc1.O=C(c1ccccc1)C(F)CC(F)N1CCC(O)(c2ccc(Cl)cc2)CC1
CNC.O=C(c1ccccc1)C(F)CC(F)N1CCC(O)(c2ccc(Cl)cc2)CC1
CNC.O=C(c1ccccc1)C(F)CC(F)N1CCC(O)(c2ccc(Cl)cc2)CC1
O=C(O)c1ccc([N+](=O)[O-])cc1C(=O)O
O=C(O)c1cccc([N+](=O)[O-])c1C(=O)O
O=C1OC(=O)c2cc([N+](=O)[O-])ccc21
C#CC(O)c1cccc(Oc2ccccc2)c1.CC1(C)C(C(=O)Cl)C1(C)C
C=O.O=Nc1ccccc1.c1ccccc1
C=O.O=Nc1ccccc1.c1ccccc1
C=O.O=Nc1ccccc1.c1ccccc1
C=O.O=Nc1ccccc1.c1ccccc1
C=O.Cc1ccccc1.O=Nc1ccccc1
CC(C)(C#N)Oc1ccc(Cl)cc1.CC(C)(N)CO
CC(C)(Oc1ccc(Cl)cc1)C(=O)O.CC(O)C(N)(O)CO.O
C1CCNCC1.COCCC(=O)NC(C)(C)CC(C)=O
Nc1ccc2c(S(=O)(=O)O)cc(S(=O)(=O)O)cc2c1S(=O)(=O)O
C1COCCN1.O=C1CCCCC1
CC(=O)COC1CCC(C(=O)c2ccccc2)CC1.CC(N)Cc1ccccc1
CCO.O=C(O)Cc1ccccc1CC(=O)O
C1CCOC1.CC(=O)CCC[CH2+]1CC2CCC1(C)C2(C)C.CCOP([O-])OCC
C=CC(=O)OC.CC1C(=O)CCC1=O
COc1cccc(C=CC(=O)O)c1
CC(=O)O[C@H]1CC[C@H]2[C@@H]3CC=C4OC(=O)CC[C@]4(C)[C@H]3CC[C@]12C.CCCCOP(C)(=O)OCCCC
COc1ccc2c(c1)CCC1=C2CC[C@]2(C)C(=O)C=C[C@@H]12
BrC(Br)(Br)Br.COC(CCCO)OC
CCOP(C)(=O)OCC.O=C1OC(=Cc2ccccc2)c2ccccc21
Cc1cccc(C=Cc2ccccc2C(=O)O)c1.Cc1cccc(CCc2ccccc2C(=O)O)c1
CCc1ccc2c(c1)CCc1ccccc1C2=O
Cc1ccc2c(=O)c3ccccc3ccc2c1.O=c1c2ccccc2ccc2cc(CBr)ccc12
CC(C)(O)C#N.O=c1c2ccccc2ccc2cc(CBr)ccc12
CC(C#N)c1ccc2c(c1)C=Cc1ccccc1C21OCCO1.O
COC(=O)C(C)c1ccc2c(=O)c3ccccc3ccc2c1.OCCO
N#CCc1ccc2c(c1)C=Cc1ccccc1C21OCCO1.O=C(O)Cc1ccc2c(=O)c3ccccc3ccc2c1
CC(C(=O)O)c1ccc2c(=O)c3ccccc3ccc2c1
CC(C#N)c1ccc2c(=O)c3ccccc3ccc2c1.CO.Cc1ccc(S(=O)(=O)O)cc1.O.O
CC(=O)O.CC(C(N)=O)c1ccc2c(=O)c3ccccc3ccc2c1
CC(C)=O.NC(=O)Cc1ccc2c(=O)c3ccccc3ccc2c1
CC(=O)O.CC(C(N)=O)c1ccc2c(c1)C=Cc1ccccc1C21OCCO1
CC(C)=O.NC(=O)Cc1ccc2c(c1)C=Cc1ccccc1C21OCCO1
CC(C(=O)O)c1ccc2c(c1)C=Cc1ccccc1C21OCCO1
O=C(O)Cc1ccc2c(c1)C=Cc1ccccc1C21OCCO1
COC(=O)C(C)c1ccc2c(c1)C=Cc1ccccc1C21OCCO1
COC(=O)C(C)c1ccc2c(c1)C=Cc1ccccc1C21OCCO1
C=CC(=O)OC.N#CCc1ccc(Cl)cc1
C=CC(=O)OC.N#CCc1ccc(F)cc1
C=C(C)C(=O)OC.COc1ccc(CC#N)cc1
C=CC(=O)OC.COc1ccc(CC#N)cc1OC
C=CC(=O)OC.N#CCc1cccc2ccccc12
COC(=O)C1CC(C#N)(c2ccccc2)CCC1=O
COC(=O)C1CC(C#N)(c2ccc(Cl)cc2)CCC1=O
COC(=O)C1CC(C#N)(c2ccc(F)cc2)CCC1=O
COC(=O)C1CC(C#N)(c2ccc(OC)c(OC)c2)CCC1=O
COC(=O)C1CC(C#N)(c2cccc3ccccc23)CCC1=O
N#CC1(c2ccccc2)CCC(=O)CC1.OCCO.[OH-]
N#CC1(c2ccc(Cl)cc2)CCC(=O)CC1.OCCO.[OH-]
N#CC1(c2ccc(F)cc2)CCC(=O)CC1.OCCO.[OH-]
COc1ccc(C2(C#N)CCC3(CC2)OCCO3)cc1.OCCO.[OH-]
COc1ccc(C2(C#N)CCC(=O)CC2)cc1OC.OCCO.[OH-]
N#CC1(c2cccc3ccccc23)CCC(=O)CC1.OCCO.[OH-]
C1CCOC1.N#CC1(c2ccccc2)CCC(=O)CC1
O=CC1(c2ccccc2)CCC(=O)CC1
O=C1CCC(C(=O)O)(c2ccc(F)cc2)CC1
O=C1CCC(C(=O)O)(c2ccc(Cl)cc2)CC1
COc1ccc(C2(C(=O)O)CCC(=O)CC2)cc1OC
O=C1CCC(C(=O)O)(c2cccc3ccccc23)CC1
CC(=O)OC(C)=O.O=C1CCC(CO)(c2ccccc2)CC1
CC(=O)OC(C)=O.O=C1CCC(CO)(c2ccc(Cl)cc2)CC1
CC(=O)OC(C)=O.O=C1CCC(CO)(c2ccc(F)cc2)CC1
CC(=O)OC(C)=O.COc1ccc(C2(CO)CCC(=O)CC2)cc1
CC(=O)OC(C)=O.COc1ccc(C2(CO)CCC(=O)CC2)cc1OC
CC1(c2ccccc2)CCC(=O)CC1
CC(C)(CO)CO.COC(Cl)CCC(=O)c1ccccc1
CC(Br)C(=O)c1ccc(NS(C)(=O)=O)cc1.c1ccc(CNCc2ccccc2)cc1
COCN=C=O.CON=C(C#N)C(N)=O
COCCCN.N#C[O-]
CC(=O)OC(Oc1cccc(C)c1)C(Cl)(Cl)Cl
CC(=O)OC(Oc1cccc(C)c1)C(Cl)(Cl)Cl
Cc1ccc(S(=O)(=O)[O-])cc1.ClC(Cl)=COc1cccc(CBr)c1
CC(=O)O.ClC(Cl)=COc1cccc(CBr)c1
COc1ccc(C(=O)C(=O)c2ccc(OC)cc2)cc1.NNC(N)=O
CCO.COc1ccc(-c2nnc(S)nc2-c2ccc(OC)cc2)cc1
CI.Fc1ccc(-c2nnc(S)nc2-c2ccc(F)cc2)cc1
CN1CCNCC1.COc1ccc(-c2nnc(SC)nc2-c2ccc(OC)cc2)cc1
CCN(CC)C(=O)Cl.NC(=O)SC(C(=O)O)c1ccc(C2CCCCC2)c(Cl)c1
CC(C)(C)[O-].CCCOc1c(-c2ccccc2)n[nH]c1-c1ccccc1
COc1cccc(C(O)c2ccccc2)c1.O=C=O
COc1cccc2c1C(=O)OC2c1ccccc1
C=CCN.COc1cccc2c1Cc1ccccc1C2(CCOS(C)(=O)=O)CCOS(C)(=O)=O
COc1cccc2c1C(=O)c1ccccc1C2(CC(=O)O)CC(=O)O
CN1CCC2(CC1)c1ccccc1C(O)c1ccccc12
COc1cccc(C=O)c1.FC(F)(F)c1cccc(Br)c1
COc1cccc(Cc2cccc(C(F)(F)F)c2)c1C(=O)O.[OH-]
O=C1c2ccc(Cl)cc2C(=O)c2c(Cl)cccc21
COc1cccc2c1C(=O)c1c(OC)cccc1C2(CC(=O)O)CC(=O)O
CN1CCC2(CC1)c1ccccc1C(=O)c1c(O)cccc12.O=C([O-])[O-]
COc1cccc2c1Cc1ccccc1C21CCN(C)CC1.N#CBr
C=CCN1CCC2(CC1)c1ccccc1Cc1c(OC)cccc12.O=C(O)/C=C\C(=O)O
COc1cccc2c1C(=O)c1ccccc1C21CCN(C)CC1
COC1CCC(OC)O1.Nc1ccc(S)cc1
COC1CCC(OC)O1.CSCCCN
CCC(C)(Cl)C(=O)[O-].c1cc[nH]c1.c1ccccc1
COC1CCC(OC)O1.Nc1ccncc1
COC1CCC(OC)O1.Nc1cnccn1
CC1CCC(C)O1.Nc1nccs1
N.Nc1ccccc1.O=S(=O)(O)Cl.O=[N+]([O-])c1ccccc1Cl
C=O.CCCCCCCCCCCCN.CCO.Cc1cc(O)c(C)c(C)c1O
O=C(O)/C=C/C(=O)O.O=P([O-])([O-])[O-]
N#CN=[N+]([O-])c1ccc(C(=O)O)cc1.O[Si](O)(O)O
CCCCC(C=O)CC.CNC(=O)NC.ClCCOP(OCCCl)OCCCl
CCCC=S.CNC(=O)NC.Cc1ccccc1.c1ccc(OP(Oc2ccccc2)Oc2ccccc2)cc1
O=C1c2ccc([N+](=O)[O-])cc2C(=O)N1CCO
CCN1C(=O)c2ccc([N+](=O)[O-])cc2C1=O
NCCCN.O=C(c1ccccc1)c1cc(Cl)ccc1NC(=O)C(Cl)(Cl)Cl
NCCO.O=C(c1ccccc1)c1cc(Cl)ccc1NC(=O)C(Cl)(Cl)Cl
NCCO.O=C(c1ccccc1)c1cc(Cl)ccc1NC(=O)C(Cl)(Cl)Cl
CI.O=C1Nc2ccc(Cl)cc2C2(c3ccccc3)OCCN12
NCCO.O=C(c1ccccc1)c1cc([N+](=O)[O-])ccc1NC(=O)C(Cl)(Cl)Cl
BrCc1ccccc1.O=C1Nc2ccc([N+](=O)[O-])cc2C2(c3ccccc3)OCCN12
NCCCO.O=C(c1ccccc1)c1cc(Cl)ccc1NC(=O)C(Cl)(Cl)Cl
CCOC(=O)CC(=O)OCC.CN(C(N)=O)c1ccccc1.C[O-]
CCN(C#N)CC.N#Cc1ccccc1N
CN(C)C#N.N#Cc1ccccc1N
COc1cc(N)c(C#N)cc1OC.N#CN1CCN(C(=O)c2ccco2)CC1
C1CNCCN1.O=C(Cl)c1ccco1
COc1cc(N)c(C#N)cc1OC.N#Cc1ccccn1
ClCOCCl.Oc1ccc2c(c1)[C@@]13CCCC[C@@]1(O)[C@@H](C2)N(CC1CCC1)CC3
CC(=O)N1CCC(=O)CC1.c1ccc2[nH]ccc2c1
OC(c1ccc(C2CCCCC2)cc1)c1ccccn1
CN1CCN(CCC(C#N)c2ccccc2)CC1.O=Cc1ccc(Cl)cc1.O=P12OP3(=O)OP(=O)(O1)OP(=O)(O2)O3
O=C1NC(c2ccc(Cl)cc2)c2ccccc2C1CCN1CCOCC1.S=P12SP3(=S)SP(=S)(S1)SP(=S)(S2)S3
CC(C)CN.CC(C)Nc1ccc(Br)c2c1C(=O)c1cccc(O)c1C2=O
CC(=O)OC(C)=O.C[C@]12CC[C@H]3c4ccc(O)cc4CC[C@H]3[C@@H]1CCC2=O
C[C@]12CC[C@@H]3c4ccc(O)cc4CC[C@H]3[C@@H]1CCC2=O.Cc1ccc(S(=O)(=O)Cl)cc1
C[C@]12CC[C@@H]3c4ccc(O)cc4CC[C@H]3[C@@H]1CCC2=O.O=C(Cl)Cc1ccccc1
CC(=O)Oc1ccc2c(c1)CC[C@@H]1[C@@H]2CC[C@]2(C)[C@@H](O)CC[C@@H]12.O=C(Cl)c1ccccc1
CC(=O)Oc1ccc2c(c1)CC[C@@H]1[C@@H]2CC[C@]2(C)[C@@H](O)CC[C@@H]12.CS(=O)(=O)Cl
C[C@]12CC[C@@H]3c4ccc(O)cc4CC[C@H]3[C@@H]1CCC2=O
CC(=O)Oc1ccc2c(c1)CC[C@H]1[C@@H]3CCC(=O)[C@@]3(C)CC[C@]21O
Cl[SiH](Cl)Cl.Cl[Si](Cl)(c1ccccc1)c1ccccc1
Cl[SiH2]Cl.Cl[Si](Cl)(c1ccccc1)c1ccccc1
N#C[S-].O=C(O)CCNc1cc(Cl)ccc1Cl
Nc1cccc2cccc(N)c12.O=Cc1ccccc1O
O=S(c1ncc[nH]1)c1ncc[nH]1.OC(c1ccccc1)(c1ccccc1)c1ncccn1
O=S(=O)(Cl)c1ccccc1.O=[N+]([O-])c1cc(C(F)(F)F)cc2nc(C(F)(F)F)[nH]c12
Nc1c([N+](=O)[O-])cc(C(F)(F)F)cc1[N+](=O)[O-].O=C(Cl)C(F)(F)F
CCI.O=[N+]([O-])c1cc(C(F)(F)F)cc2c1nc(C(F)(F)F)n2O
C1=CCCC=C1.N#C/C=C/c1ccc(Cl)c(Cl)c1
N#CCC(=O)O.O=Cc1cccc(Cl)c1
CN.O=C1CCCN(Cc2ccccc2)C1
C=O.CNC1CCCN(Cc2ccccc2)C1
CN(C)C1CCCN(Cc2ccccc2)C1
CC(=O)OC1c2ccccc2Oc2ccccc21.CN(C)C1CCCNC1
CN.O=C1CCN(Cc2ccccc2)CC1
C=O.CNC1CCN(Cc2ccccc2)CC1
CN(C)C1CCN(Cc2ccccc2)CC1
CC(=O)OC1c2ccccc2Oc2ccccc21.CN(C)C1CCNCC1
CC(=O)OC1c2ccccc2Oc2ccccc21.CN(C)CC1CCCCN1
CCNC1CCCN(Cc2ccccc2)C1.O=C1CCCN(Cc2ccccc2)C1
CC(=O)OC1c2ccccc2Oc2ccccc21.CCN(CC)C1CCCNC1
CCOC(=O)N(C)C1CCCN(C2c3ccccc3Oc3ccccc32)C1
CCNCCc1ccncc1.CCOC(=O)Cl
CC(=O)OC1c2ccccc2Oc2ccccc21.CCOC(=O)N(CC)CCC1CCNCC1
CC(=O)OC(C)=O.CNC1CCCN(C2c3ccccc3Oc3ccccc32)C1
CC(=O)OC1c2ccccc2Oc2ccccc21.CN(C)CCCC1CCCNC1
CCCCCC(=O)C=CC1=C(CCCCCCC(=O)O)C(=O)CC1O
COC(=O)CCCCCCC1=C(C=Cc2ccccc2)C(O)CC1=O.O=C(Cl)CCl
COC(=O)CCCCCCC1=C(C=Cc2ccccc2)C(O)CC1=O
CCCCCC(=O)CC(=O)OCC.O=CC1=C(CCCCCCC(=O)O)C(=O)CC1O
O=C(O)CCCCCCC1=C(C=Cc2ccccc2)C(O)CC1=O
C=[N+]=[N-].O=C(O)CCCCCCC1=C(C=Cc2ccccc2)C(O)CC1=NO
NNC(N)=O.O=C(O)CCCCCCC1=C(C=Cc2ccccc2)C(O)CC1=O
CC1CCC(C(C)C)C(OCC(=O)O)C1.O=C(O)CCCCCCC1=C(C=Cc2ccccc2)C(O)CC1=O
CC(O)(CC(=O)O)c1ccc(-c2ccc(F)cc2)cc1
CC(O)(CC(=O)NN)c1ccc(-c2ccc(F)cc2)cc1
CCOC(=O)CC(C)(O)c1ccc(-c2ccc(F)cc2)cc1.NN
CCOC(=O)CC(C)(Cl)c1ccc(-c2ccc(F)cc2)cc1.NN
CCOC(=O)C=C(C)c1ccc(-c2ccc(F)cc2)cc1.NN
CC1(c2ccc(-c3ccc(F)cc3)cc2)CC(=N)NN1.CCO
CC1(c2ccc(-c3ccc(F)cc3)cc2)CC(=N)NN1.[OH-]
CC1(c2ccc(I)cc2)CC(=O)NN1.[O-]c1ccc(F)cc1
CI.O=c1cc(-c2ccc(-c3ccccc3)cc2)[nH][nH]1
CC1(c2ccc(-c3ccccc3)cc2)CC(=O)NN1.ClCl
BrBr.CC1(c2ccc(-c3ccccc3)cc2)CC(=O)NN1
Cc1cc(=O)[nH][nH]1.Fc1ccc(-c2ccc(Br)cc2)cc1
CCOC(=O)C1Cc2ccccc2N1CCCNC(C)=O
CC1(C)S[C@@H]2[C@H](NC(=O)[C@H](N)c3ccccc3)C(=O)N2[C@H]1C(=O)O
CN1C(=O)CC(=O)Nc2cc(C(F)(F)F)ccc21.O=[N+]([O-])c1ccccc1Cl
O=C(C(=O)N1CCC(O)C1)c1c[nH]c2ccccc12
COc1cc(C(=O)Cl)cc(OC)c1OC.Cc1[nH]c2ccccc2c1CCN1CCC(O)C1
COc1cc(C(=O)Cl)cc(OC)c1OC.OC1CCN(CCc2c[nH]c3ccccc23)C1
COc1ccc(N=C=O)cc1.OC1CCN(CCc2c[nH]c3ccccc23)C1
OC1(c2ccccc2)CCN(CCc2c[nH]c3ccc(OCc4ccccc4)cc23)CC1
O=C(C(=O)N1CCC(O)(c2ccccc2)CC1)c1c[nH]c2ccccc12
CCC(=O)Cl.OC1(c2ccccc2)CCN(CCc2c[nH]c3ccccc23)CC1
BrBr.CC(C)n1c(=O)cc(C(F)(F)F)[nH]c1=O
BrBr.O=c1cc(C(F)(F)F)[nH]c(=O)[nH]1
CCCCn1c(=O)cc(C(F)(F)F)[nH]c1=O.[O-]Cl
CCOC(OCC)OCC.COc1ccc(N)cc1.N#CCC#N
Nc1ccc(Cc2ccccc2)cc1
COC(OC)N(C)C.O=[N+]([O-])C=C1NCCCS1
CC(C)=O.CCCCC.O=C(CO)[C@@H](O)[C@H](O)[C@H](O)CO
CC(O)CN(CC(C)O)CC(C)O.CN1CCCC1=O.OCCS
O=C(O)CCCl.c1ccc(NC2CCc3ccccc3C2)cc1
CN1CCC=C(C#N)C1.Sc1ccccc1
CC(C)Nc1cc2c(cc1C(O)c1ccccc1)OCO2.N#C[S-]
CC(=O)OO.O=C1CC2CC1C1CCCC21
CC/C=C\CC1C(CC=O)CCC12OCCO2
CCOC(=O)CC1=C(OC(C)=O)CCC1
CCC(CCCCCC1=CCCC1=O)C(=O)O.CCO
CCCCCCC=CC1CCC(=O)C1CC(=O)OCC.OCCO
CCCCCC/C=C/C1C(CC(=O)OCC)OC2CCCC21
CCCCCC/C=C/C1C(CC=O)OC2CCCC21.O=C(O)CCCC[P+](c1ccccc1)(c1ccccc1)c1ccccc1
C=CC.CC(=O)O.CC(=O)OC(C)=O
C=CC.CC(=O)O
CC(=O)OC(C)=O
CCOC(=O)C(C)(C(=O)[O-])c1ccc(Oc2ccc(F)cc2)cc1
CC(=O)c1ccc(Br)cc1.Oc1ccc(F)cc1
CC(C(=O)O)c1ccc(I)cc1.Oc1ccc(F)cc1F
CC(=O)Nc1ccc(Cl)cc1.COC(=O)C(C)c1ccc(I)cc1
CCOC(=O)C(C)c1ccc(Oc2ccc(F)cc2)cc1
CC1(C2CCCC2)CCCC1=O
CCCCCCCCCCCCOS(=O)(=O)[O-]
C=O.Cc1ccc(C=O)cc1
Cc1ccc(C(=O)O)cc1
Cc1ccc(C(=O)O)cc1
Cc1ccc(C(=O)O)cc1
CCC(C)(C)CCCC(C)CC=CC(C)=CC(=O)O.CCOCC
C=C(C)C(=O)Cl.OC(C(F)(F)F)(C(F)(F)F)C(F)(F)F
O=C(OC(=O)C(F)(F)F)C(F)(F)F.OC(C(F)(F)F)(C(F)(F)F)C(F)(F)F
O=[N+]([O-])O.c1ccccc1
c1ccncc1
CC(C)=O.CC(CC=O)CCCC(C)(C)O
C#C.CC(C)=O
CC(CC=O)CCCC(C)(C)O
CCOC(=O)C(=O)c1ccc(C2CCCCC2)cc1.ClC(Cl)(Cl)Cl.ClCl
CCOC(=O)C(=O)c1ccc(C2CCCCC2)c(Br)c1.FC(F)(F)I
CCOC(=O)C(=O)c1ccc(C2CCCCC2)c(N)c1.CI
CCOC(=O)C(=O)c1ccc(C2CCCCC2)c(N)c1.F
CCOC(=O)C(=O)c1ccc(C2CCCCC2)c(N)c1.O=N[O-]
Br.CCOC(=O)C(=O)c1ccc(C2CCCCC2)c(N)c1
CCOC(=O)C(=O)c1ccc(C2CCCCC2)c(N)c1.[I-]
CCOC(=O)C(=O)c1ccc(C2CCCCC2)c(N)c1.CCOC(=S)[S-]
CCOC(=O)C(=O)c1ccc(C2CCCCC2)c(S)c1.COS(=O)(=O)OC
CCOC(=O)C(=O)c1cc(Cl)c(C2CCCCC2)c(Br)c1.FC(F)(F)I
CCOC(=O)C(=O)c1cc(Cl)c(C2CCCCC2)c([N+](=O)[O-])c1
CCOC(=O)C(=O)c1ccc(C2CCCCC2)c(Cl)c1
O=C([O-])C(=O)c1ccc(C2CCCCC2)c([N+](=O)[O-])c1
OCC(O)c1ccc(C2CCCCC2)c(Cl)c1
O=C(O)CC(=O)O.O=Cc1ccc(C2CCCCC2)c(Cl)c1
CCOC(=O)C(Br)C(Br)C1CCCCC1Cl
O=C([O-])C(Br)C(Br)C1CCCCC1Cl
O=C(O)C#Cc1ccc(C2CCCCC2)c(Cl)c1.c1ccc2ncccc2c1
O=C(O)C#CC1CCCCC1Cl.O=C(O)C#Cc1ccc(C2CCCCC2)c(Cl)c1
O=C(CC1CCCCC1Cl)c1ccccc1
CCC12CCCN3CCc4c(n(c5ccccc45)C(O)(C(=O)OC)C1)C32
CC1(C)CC(NC(=O)c2cc([N+](=O)[O-])cc([N+](=O)[O-])c2)CC(C)(C)N1
COC=Cc1ccccc1Cl.O=[N+]([O-])c1ccc(CO)o1
COC=Cc1ccc(Cl)cc1.O=Cc1ccc([N+](=O)[O-])s1
NNC(N)=S.O=CC(=Cc1ccc([N+](=O)[O-])o1)c1ccc(Br)cc1
COC=Cc1ccc(OCc2ccccc2)cc1.O=Cc1ccc([N+](=O)[O-])o1
Brc1ccc2c(c1)OCO2.Brc1cccc2c1OCO2.[Mg]
OC1(c2ccc3c(c2)OCO3)CCN(Cc2ccccc2)CC1
BrCCc1ccccc1.OC1(c2ccc3c(c2)OCO3)CCNCC1
CCC(=O)OC(=O)CC.OC1(c2ccc3c(c2)OCO3)CCN(CCc2ccccc2)CC1
BrCC=Cc1ccccc1.OC1(c2ccc3c(c2)OCO3)CCNCC1
CC(C)NCC(O)COc1cccc([N+](=O)[O-])c1N.Nc1c(OCC2CO2)cccc1[N+](=O)[O-]
N=C(N)NN.N=C(N)NN.O=Cc1c(Cl)cccc1Cl
CS(=O)(=O)Cl.OCC(O)COc1nccs1
N.c1csc(OCC2CO2)n1
CC(C)N.c1csc(OCC2CO2)n1
C1COCCN1.c1csc(OCC2CO2)n1
NCCO.c1csc(OCC2CO2)n1
Nc1ccccc1.O=C=NC(F)(F)F
CNc1ccccc1.Cc1ccccc1.O=C=NC(F)(F)F
Cc1cc(N)ccc1Cl.O=C=NC(F)(F)F
Oc1cccc2c1CCC(O)C2
CC(=O)Nc1ccc(S)cc1.NS(=O)(=O)c1cc(C(=O)O)cc([N+](=O)[O-])c1Cl
CC(=O)Nc1ccc(Sc2c(NCC(C)C)cc(C(=O)O)cc2S(N)(=O)=O)cc1
CC(=O)Nc1ccc(Sc2c(NCC3CC3)cc(C(=O)O)cc2S(N)(=O)=O)cc1
BrCC1CC1.CC(=O)Nc1ccc(Sc2c(N)cc(C(=O)O)cc2S(N)(=O)=O)cc1
CC(=O)Nc1ccc(Sc2c(NCC=Cc3ccccc3)cc(C(=O)O)cc2S(N)(=O)=O)cc1
CCCCNc1cc(C(=O)O)cc(S(N)(=O)=O)c1Oc1cccc(NC(C)=O)c1
CC(=O)Nc1ccc(Sc2c(N)cc(C(=O)O)cc2S(N)(=O)=O)cc1.CCCC=O
CCCCNc1cc(C(=O)O)cc(S(=O)(=O)NCCCC)c1Sc1ccc(NC(C)=O)cc1
CCCCN.O=C(O)c1cc([N+](=O)[O-])c(Cl)c(S(=O)(=O)Cl)c1
COC(=O)Cl.O=C1NC(=O)c2ccccc21
CCOC(=O)Cl.O=C1NC(=O)c2ccccc21
COC(=O)Cl.O=C1CCC(=O)N1
O=C(Cl)Oc1ccccc1.O=C1CCC(=O)N1
COc1cc(-c2ccc(N)c(OC)c2)ccc1N
C=C(C)c1ccccc1
O=C1CC(c2ccccc2)Sc2ccccc2N1.O=C1CCC(=O)N1Cl
Nc1nc(=O)c2nc(CCNc3ccc(C(=O)N[C@@H](CCC(=O)O)C(=O)O)cc3)cnc2[nH]1
Nc1nc(=O)c2c([nH]1)NCC(CCNc1ccc(C(=O)N[C@@H](CCC(=O)O)C(=O)O)cc1)N2.Nc1nc(=O)c2nc(CCNc3ccc(C(=O)N[C@@H](CCC(=O)O)C(=O)O)cc3)cnc2[nH]1
NS(=O)(=O)C=Cc1ccccc1.O=C(NCC1CC2C=CC1C2)N(c1ccccc1)c1ccccc1
CC(=Cc1ccccc1)S(=O)(=O)NC(=O)N(c1ccccc1)c1ccccc1
O=C(Nc1cccc(Cl)c1)NS(=O)(=O)C=Cc1ccccc1
CCOC(=O)C1CCNCC1.O=C(NS(=O)(=O)C=Cc1ccccc1)N(c1ccccc1)c1ccccc1
NS(=O)(=O)C=Cc1ccccc1.O=C(Cl)N1CCC(CCCc2ccccc2)CC1
CC(=Cc1ccccc1)S(=O)(=O)Cl.[NH4+]
C=C(C)c1ccccc1.O=S(=O)(Cl)Cl
C=C(c1ccccc1)c1ccccc1.N.O=S(=O)(Cl)Cl
CCOC(=O)CNCc1c(C)cccc1N.S=C(Cl)Cl
CI.CSc1nc(=O)n(C(C)C)c(=O)[nH]1
CNC.CSc1nc(=O)n(C(C)C)c(=O)n1C
CSc1nc(=O)n(C2CCCCC2)c(=O)[nH]1.Cc1ccccc1
COC(=O)Cl.CSC(=N)N.Cc1ccccc1.O=C=NC1CCCCC1
CNC.CSc1nc(=O)n(C2CCCCC2)c(=O)n1C
C=Cc1ccc2ccccc2n1.c1ccc(N2CCNCC2)cc1
C1=NCCc2ccccc21.CCC(=O)C1=CCCCC1
CC(=O)C1=CCCCC1.Cc1ccc2c(c1)CCN=C2
CC(=O)C1=CCCCC1.COc1cc2c(cc1OC)CCN=C2
CC(=O)C1=CCCCC1.Fc1ccc2c(c1)C=NCC2
C1COCCN1.C[C@]12CC(=O)[C@H]3[C@@H](CC[C@H]4C[C@H](O)CC[C@@]43C)[C@@H]1CC[C@@H]2C(=O)CBr
C[C@@H]1CNC[C@@H](C)O1.C[C@]12CC(=O)[C@H]3[C@@H](CC[C@H]4C[C@H](O)CC[C@@]43C)[C@@H]1CC[C@@H]2C(=O)CBr
C1COCCN1.C[C@]12CC(=O)[C@H]3[C@@H](CCC4=C[C@H](O)CC[C@@]43C)[C@@H]1CC[C@@H]2C(=O)CBr
C[C@]12CC(=O)[C@H]3[C@@H](CC[C@H]4CC(=O)CC[C@@]43C)[C@@H]1CC[C@@H]2C(=O)CN1CCOCC1
C1COCCN1.C[C@]12CC(=O)[C@H]3[C@@H](CC[C@H]4CC(=O)CC[C@@]43C)[C@@H]1CC[C@@H]2C(=O)CCl
BrBr.CC(=O)[C@H]1CC[C@H]2[C@@H]3CC[C@@H]4C[C@H](O)CC[C@]4(C)[C@H]3C(=O)C[C@]12C
BrBr.CCO[C@H]1C[C@@]2(C)[C@@H](CC[C@H]3[C@@H]4CC[C@H](C(C)=O)[C@@]4(C)CC(=O)[C@@H]32)C[C@@H]1O
C1COCCN1.C[C@]12CC(=O)[C@H]3[C@@H](CC[C@H]4CC(=O)CC[C@@]43C)[C@@H]1CC[C@@H]2C(=O)CBr
BrBr.CC(=O)[C@H]1CC[C@H]2[C@@H]3CC[C@H]4C[C@H](O)[C@@H](Br)C[C@]4(C)[C@H]3C(=O)C[C@]12C
NCCO.c1ccc(C2CO2)cc1
OCCNCC(O)c1ccccc1
BrBr.CC(=O)[C@H]1CC[C@H]2[C@@H]3CC[C@H]4[C@@H](Br)[C@H](O)CC[C@]4(C)[C@H]3C(=O)C[C@]12C
C[C@]12CC(=O)[C@H]3[C@@H](CC[C@H]4[C@@H](Br)[C@H](O)CC[C@]34C)[C@@H]1CC[C@@H]2C(=O)CBr
CC(=O)OCC(=O)[C@H]1CC[C@H]2[C@@H]3CC[C@H]4CC(=O)CC[C@]4(C)[C@H]3C(=O)C[C@]12C
C[C@]12CC(=O)[C@H]3[C@@H](CC[C@H]4CC(=O)CC[C@@]43C)[C@@H]1CC[C@@H]2C(=O)CO.Cc1ccc(S(=O)(=O)Cl)cc1
O=C(Cc1cccs1)N[C@@H]1C(=O)N2C(C(=O)OC(c3ccccc3)c3ccccc3)C(CO)=CS[C@H]12
C=C[Mg]Cl.O=CC1=CS[C@@H]2[C@H](NC(=O)Cc3cccs3)C(=O)N2C1C(=O)OC(c1ccccc1)c1ccccc1
Cc1snc(O)c1C#N.O=S(=O)(O)O
COc1nsc(-c2ccccc2)c1C#N
CCOC(=O)C(=CNc1ccnn1CC)C(=O)OCC
CCOC(=O)c1cnc2c(cnn2CC)c1O.O=P(Cl)(Cl)Cl
CCOC(=O)c1cnc2c(cnn2CC)c1Cl
CCOC(=O)C(=CNc1cc(C)nn1CC)C(=O)OCC
CCOC(=O)c1cnc2c(c(C)nn2CC)c1Cl
CCOC(=O)c1cnc2c(cnn2CC)c1OCC
CCCCN.CCn1ncc2c(Cl)c(CO)cnc21
CCOC(=O)c1cnc2c(c(C)nn2CC)c1OCC
CCOC=C(C(=O)OCC)C(=O)c1ccccc1.Nc1ccnn1Cc1ccco1
CCI.O=C(c1ccccc1)c1cnc2c(cnn2Cc2ccco2)c1O
CCOc1c(C(=O)c2ccccc2)cnc2c1cnn2Cc1ccco1
CCC(C)N(C(=O)c1cc(Cl)cc(Cl)c1)C(C)CC.CCC(C)N(C(=O)c1cccc(Br)c1)C(C)CC
CCC(C)NC(C)CC.O=C(Cl)c1cc(Cl)cc(Cl)c1Cl
CCC(C)NC(C)CC.Cc1ccc(C(=O)O)cc1Cl
CN1CC(=O)N=C1N.O=C=Nc1cccc(Cl)c1
CN1CC(=O)N=C1N.COc1ccc(N=C=O)cc1
CN1CC(=O)N(C)C1=N.O=C=Nc1cccc(Cl)c1
CN1CC(=O)N=C1N.Cc1ccc(Cl)c(C)c1N=C=O
Cc1cccc(C)c1N=C=O.NC1=NC(=O)C(c2ccccc2)(c2ccccc2)N1
CN1CC(=O)N(C)C1=N.Cc1cccc(C)c1N=C=O
CN1CC(=O)N=C1N.O=C=Nc1cccc([N+](=O)[O-])c1
NCC(O)c1ccccc1.O=[N+]([O-])NC1=NCCN1
NCCC(O)c1ccccc1.O=[N+]([O-])NC1=NCCN1
NCCC(O)c1ccccc1.O=[N+]([O-])NC1=NCCCN1
Nc1cc([N+](=O)[O-])ccc1O.O=Cc1ccco1
Nc1cc([N+](=O)[O-])ccc1O.O=Cc1cccs1
Cc1ccc(C=O)o1.Nc1cc([N+](=O)[O-])ccc1O
Cc1ccc(-c2nc3cc([N+](=O)[O-])ccc3o2)o1.S=C(Cl)Cl
Cn1cccc1-c1nc2cc([N+](=O)[O-])ccc2o1
Cn1cccc1-c1nc2cc(N)ccc2o1.S=C(Cl)Cl
Nc1cc(S(=O)(=O)O)c(O)c2c1C(=O)c1c(N)cc(S(=O)(=O)O)c(O)c1C2=O.O=S([O-])S(=O)[O-].[OH-]
C1CCC(OC2CCCCO2)OC1.CCOC(=O)C=[N+]=[N-].OC1CC=CC1
CCOC(=O)C1C2CC(OC3CCCCO3)CC21
COC(=O)C1C2CC(OC3CCCCO3)CC21
CCCCCC=CC1C2CC(OC3CCCCO3)CC12
CCCCCC=CC1C2CC(O)C(CCCCCCC(=O)OC)C12
CNCc1ccc(O)c(OC)c1.[C-]#N
C=CN1C(=O)CCC1=O.ClC(Cl)(Cl)Cl
C[C@](N)(Cc1ccc(O)c(O)c1)C(=O)O.C[C@](N)(Cc1ccc(O)c(O)c1)C(=O)O
ClCc1ccccc1.NC(=O)CCC(=O)O
CCOC(C)=O.NC(=O)CCC(=O)OCc1ccccc1
ClC(Cl)(Cl)Cl.O=C(CCC(=O)OCc1ccccc1)NCO
CO.O=C1c2ccccc2C(=O)C1[N+](=O)[O-]
CCO.O=C1c2ccccc2C(=O)C1[N+](=O)[O-]
C#N.COc1cc(CO)ccc1O
OCc1ccccc1O.[C-]#N
C1CCOC1.CC=CCCCC(=O)OC
CCOC(=O)c1ccc(O)cc1.ClCc1ccc(Cl)cc1
CCOC(=O)c1ccc(O)cc1.ClCc1ccccc1
Cc1ccc(O)cc1.O=C(CBr)c1ccccc1
ClCc1ccccc1.O=C(O)c1ccc(O)cc1
COc1cc(C=O)ccc1OCc1ccccc1.[OH-]
O=C(Cl)c1ccc(OCc2ccccc2)cc1.OC1CCCC1
CO.O=C(O)c1ccc(O)cc1
N#Cc1ccc(OCc2ccccc2)cc1.OO
NC1CCCCC1.O.O=C(Cl)c1ccc(OCc2ccccc2)cc1.c1ccncc1
Brc1ccc(C(OC(c2ccccc2)c2ccc(Br)cc2)c2ccccc2)cc1.CCOC(=O)Cl
O=C(O)c1ccc(OCc2ccccc2)cc1.O=S(Cl)Cl
CC(C)O.O=C(Cl)c1ccc(OCc2ccccc2)cc1
CCOC(=O)c1ccc(O)cc1.OCc1ccccc1
CCOC(=O)c1ccc(N)cc1.O=C(O)c1ccc(OCc2ccccc2)cc1
CCOC(=O)c1ccc(O)cc1.CN(C)C(OCc1ccccc1)OCc1ccccc1
OCc1ccc(OCc2ccccc2)cc1
CCO.NC(=O)c1ccc(OCc2ccccc2)cc1
Cc1ccc(OCc2ccccc2)cc1.O.O=S(=O)(O)O
Cc1cccc(C)c1NCC=O.O=C(Cl)CCl
COc1cccc(C)c1N.O=CCBr
COc1cccc(C)c1NCC=O.O=C(Cl)CCl.c1ccccc1
CC(Br)C=O.Cc1cc(Cl)ccc1N
Cc1cc(Cl)ccc1NCCC=O.O=C(Cl)CCl
CCCCCCCCCC.[OH-]
O=C(Cl)Oc1ccc(CCl)cc1
CC(=O)CC(C)=O.Oc1ccc(CCl)cc1
Oc1ccc(CCl)cc1.[C-]#N
CCCCOC(=O)Cl.N#Cc1nc(N)[nH]c1C#N
C=CCOC(=O)Cl.N#Cc1nc(N)[nH]c1C#N
CCOC(=O)OC(=O)OCC.N#Cc1nc(N)[nH]c1C#N
CC(C)O.CCOC(=S)CC.Nc1ccc(C(F)(F)F)cc1
CC(C)(C)C(=O)C(CO)Oc1ccccc1.O=S(Cl)Cl
C=O.CC(C)(C)C(=O)COc1ccccc1
CC1NCC(CO)CC1O.O=C(Cl)c1ccncc1
CC(=O)Oc1cc(CO)cnc1C.O=C(Cl)c1ccncc1
Cc1ccc(C)cc1
O=C(CCCN1CCCCC1)c1ccc2c(c1)Cc1cc(C(=O)CCCN3CCCCC3)ccc1-2
CCNCC.O=C(Cl)c1ccc2c(c1)C(=O)c1cc(C(=O)Cl)ccc1-2
C1CCNCC1.C=CCNCC=C.CCN(CC)C(=O)c1ccc2c(c1)C(=O)c1cc(C(=O)N(CC)CC)ccc1-2
O=C1c2cc(C(=O)N3CCCCC3)ccc2-c2ccc(C(=O)N3CCCCC3)cc21
OC1c2cc(CN3CCCCC3)ccc2-c2ccc(CN3CCCCC3)cc21
Cc1ccc(C=O)cc1.NO
CS(=O)(=O)Cl.Cc1ccc(C(Cl)=NO)cc1
NO.O=Cc1ccc(Cl)cc1
ClCl.ON=Cc1ccc(Cl)cc1
CS(=O)(=O)Cl.ON=C(Cl)c1ccc(Cl)cc1
ClCl.ON=Cc1ccccc1
CS(=O)(=O)Cl.ON=C(Cl)c1ccccc1
NO.O=Cc1ccc(Cl)c(Cl)c1.[OH-]
ClCl.ON=Cc1ccc(Cl)c(Cl)c1
CCOCC.COc1ccccc1C=NO.O=NCl
Cc1ccc(C=NO)cc1.O=NCl
Cc1ccc(C(Cl)=NO)cc1.O=S(=O)(Cl)CCCCl
CCOc1ccc(C=O)cc1.NO
ClCl.ON=Cc1ccc(F)cc1
CCCS(=O)(=O)Cl.Cc1ccc(C(Cl)=NO)cc1
CC(C)(C)OCl.CC(C)c1ccc(C=NO)cc1
CC(C)c1ccc(C(Cl)=NO)cc1.CS(=O)(=O)Cl
C#CCOC(C)(C)CCCC(C)CC=CC(C)=CC(=O)OCC.CC(CC=O)CCCC(C)(C)O.COC(O)O
C#CCOC(C)(C)CCCC(C)CC=CC(C)=CC(=O)O.CC(C)I
C#CCBr.OCCCCCCO
CC(=CC(=O)O)CCC=C(C)CCC(C)=C(C)C.CCOCC.c1ccncc1
CC(=O)OCC=C(C)CCC=C(C)CCC(C)=C(C)C
CCOC(=O)C=C(C)CCC=C(C)CCC(C)=C(C)C
CC(=CCO)CCC=C(C)CCC(C)=C(C)C.O=C(OO)c1cccc(Cl)c1
BrP(Br)Br.C=CC(C)(O)CCC=C(C)CCC(C)=C(C)C
CC(=CCBr)CCC=C(C)CCC(C)=C(C)C.CO
CC(=CCOc1ccc2c(c1)OCO2)CCC(C)=C(C)C.O=C(OO)c1cccc(Cl)c1
CC(=CCBr)CCC(C)=C(C)C.Oc1ccc2c(c1)OCO2
CC(=O)CCC=C(C)CCC1(C)OC1(C)C.CCC(C#N)(CC)P(=O)(O)O.CCO
CCc1ccc2c(c1)C1CNCCC1N2.O=C(CCCCl)c1ccc(F)cc1
Cc1ccc2c(c1)C1CN(CCO)CCC1N2C.O=S(Cl)Cl
Cc1ccc2c(c1)C1CN(CCCC(=O)c3ccc(F)cc3)CCC1N2.O=CO
Cc1ccc2[nH]c3c(c2c1)CNCC3
Cc1ccc2c(c1)C1CNCCC1N2.N#CCCCBr
Cc1ccc2c(c1)C1CNCCC1N2.OCCBr
CCOC(=O)Cl.CCc1ccc2c(c1)C1CNCCC1N2.O=C(O)CCCc1ccc(F)cc1
CC(C)(C)N1CC(Cl)C1.CCCCc1oc2ccccc2c1C(=O)c1ccc(O)cc1
CC(C)(C)N1CC(C(=O)O)C1
CC(C)(C)N1CC(CO)C1.ClC(Cl)(Cl)Cl
Br.CCN1CCC(CO)C1
Br.CCN1CCCC(CO)C1
COc1ccc(C(=O)c2oc3ccccc3c2C)cc1
Brc1ccc2occc2c1.O=C(OC(=O)c1ccccc1)c1ccccc1
CC(C)(C)N1CC(CCl)C1.COc1ccc(C(=O)c2c(Cc3ccccc3)oc3ccc(Br)cc23)cc1
Oc1ccccc1I.c1ccncc1
CCOC(=O)C(C)Br.COc1ccc(C=O)cc1
CCOC(=O)C(C)C(O)c1ccc(OC)cc1
CCOC(=O)C(C)Cc1ccc(OC)cc1
CCOC(OCC)OCC.COc1ccc2c(c1)C(=O)C(C)C2
Cc1ccc(O)c(C(C)(C)C)c1.O=C=O
C=C(C)c1ccccc1.Cc1ccc(O)cc1
CC1=CC(=O)CC(C)(C)C1=O.[OH-]
CC(C)(C)c1nnc(N=C=O)s1.CNCCO
CN(CCO)C(=O)Nc1nnc(C(C)(C)C)s1.O=S(Cl)Cl
CNCCO.O=C=Nc1nnc(C(F)(F)F)s1
[N-]=[N+]=C1C=Cc2c(cccc2S(=O)(=O)Cl)C1=O.[N-]=[N+]=Nc1ccc(O)cc1
[N-]=[N+]=C1C=C(S(=O)(=O)Cl)c2ccccc2C1=O.[N-]=[N+]=Nc1ccc(OS(=O)(=O)c2cccc3c2C=CC(=[N+]=[N-])C3=O)cc1
CC[n+]1ccc(C)c2ccccc21.O=[N+]([O-])c1cccc([N+](=O)[O-])c1Cl
CCOC(=O)c1ccc(Cl)c([N+](=O)[O-])c1.CC[n+]1ccc(C)c2ccccc21
CCCCc1[nH]cnc1C(=O)O
CN=C(NC#N)SC.Cc1nc[nH]c1CSCCN
CN.CSC(=NCCSCc1nc[nH]c1C)NC#N
CCCCCCCCCCCC(=O)[O-].Cc1ccc(N=C=O)cc1N=C=O
C=CC#N.CCCCS
C=CC#N.CCCCCCS
C=CC#N.CC(C)CS
C=CC#N.CC(C)(C)S
C=CC#N.C[N+](C)(C)Cc1ccccc1.SCCCCS
C=CC#N.SCc1ccccc1
C=CC#N.Sc1ccccc1
C=CC#N.Cc1cccc(S)c1
C[N+](C)(C)Cc1ccccc1.Sc1nc2ccccc2s1
CC1=CCCC2(C)C3(C)CCCC12CC3
O=[N+]([O-])O.c1cc2ccc3cccc4ccc(c1)c2c34
C1COCCN1.O=C1CCC(=O)N1.O=C1CCC(=O)N1Cl.Sc1ccc(S)cc1
COC(=O)c1ncn([C@@H]2O[C@H](COC(=O)c3ccccc3)[C@@H](OC(=O)c3ccccc3)[C@H]2OC(=O)c2ccccc2)n1.N
NCCCC[C@H](N)C(=O)O
CCOC(=O)CC(=O)[O-].CNc1ccccc1[N+](=O)[O-]
CCOC(=O)CC(=O)N(C)c1ccccc1[N+](=O)[O-]
CCOC(=O)CC(=O)N(C)c1ccc(OC)cc1[N+](=O)[O-]
CC[O-].O=C1CC(=O)N(c2ccccc2)c2ccccc2N1
CCCBr.O=C1CC(=O)N(c2ccccc2)c2cc(Cl)ccc2N1
CCCCBr.O=C1CC(=O)N(c2ccccc2)c2cc(Cl)ccc2N1
C=C(C)CCl.O=C1CC(=O)N(c2ccccc2)c2cc(Cl)ccc2N1
CC(=O)OC[C@H]1O[C@@H](OC(C)=O)[C@H](OC(C)=O)[C@@H]1OC(C)=O.[Br-]
CN1CCOCC1.COc1c(Cl)nc(Cl)nc1Cl
C=CCN(C#N)CC=C.CO
C1CCOC1.CCN(CC)CC.N=C(N)O.O=C(Cl)CCl.c1ccccc1
COC(=N)NN1CCOCC1.O=C(Cl)CCl
CN(C)C=O.CN(C)CCCl.O=C1CSc2ccccc2N1
CN(C)CCCCl.O=C1CSc2ccccc2N1
CN(C)CCCCl.O=C1CSc2ncccc2N1
CCCCNc1c(C(=O)OCC)c(C)nc(Cl)c1[N+](=O)[O-].N
CCCCNc1c(N)c(N)nc(C)c1C(=O)OCC.Cc1ccccc1
CCCCNc1c(N)c(N)nc(C)c1C(=O)OCC.O=CC=O
CCOC(=O)c1c(C)nc(N)c(N)c1NCCCN(C)C.O=CC=O
CC(C)(Oc1ccc(Cl)cc1)C(=O)O.Cn1c(=O)c2c(ncn2CCO)n(C)c1=O
Cn1c(=O)c2c(ncn2CC(O)CO)n(C)c1=O.O=C(O)COc1ccc(Cl)cc1
Cc1ccc(C=O)cc1.Cc1ccc(C=O)cc1S(=O)(=O)O
C=CCI.O=c1[nH]c(=O)n(-c2cccc([N+](=O)[O-])c2)c2ncccc12
COS(=O)(=O)F.O=c1[nH]c(=O)n(-c2cccc([N+](=O)[O-])c2)c2ncccc12
COP(=O)(OC)OC.O=c1[nH]c(=O)n(-c2cccc([N+](=O)[O-])c2)c2ncccc12
BrCc1ccccc1.O=c1[nH]c(=O)n(-c2cccc([N+](=O)[O-])c2)c2ncccc12
CCOS(=O)OCC.O=c1[nH]c(=O)n(-c2cccc([N+](=O)[O-])c2)c2ncccc12
Cc1ccc(S(=O)(=O)OCC(F)(F)F)cc1.O=c1[nH]c(=O)n(-c2cccc([N+](=O)[O-])c2)c2ncccc12
CCN=C=O.CCOC(=O)c1cccnc1Nc1cccc([N+](=O)[O-])c1
C1=CC2=Nc3ccccc3CCN2C=C1
CCOC=C(C(=O)OCC)C(=O)OCC.Cc1cc(N)on1
CCI.CCOC(=O)c1cnc2onc(C)c2c1O
CCCCN.CCOC(=O)c1cnc2onc(C)c2c1OCC
CCCCNc1c(C(=O)OCC)cnc(O)c1C(C)=O.NN
CCI.CCOC(=O)c1cnc(O)c2c(C)n[nH]c12
CCOC(=O)c1cnc(O)c2c(C)n[nH]c12.O=P(Cl)(Cl)Cl
CCNCC.CCOC(=O)c1cnc(Cl)c2c(C)n[nH]c12
C1COCCO1.COC(N)=O.N.NCC1CCCC1
CN(C(=O)NC1CCCC1)S(=O)(=O)c1ccc2c(c1)CC(N)C2.COc1ccc(Cl)cc1C(=O)Cl.ClCCl
CNC1CCCC1.NC(=S)Nc1ccccc1
CCC1CCCC1CN.COC(N)=O
O=C1c2ccccc2C(=O)c2c1cccc2[N+](=O)[O-]
C1=Cc2ccccc2C1.C1CO1
C1=Cc2ccccc2C1.C=Cc1ccccn1
C=O.c1ccc2c(c1)CCC2CCC1CCCCN1
C1CCNCC1.O=C1CCc2ccccc21
C1CCNCC1.O=C1CCCc2ccccc21
C1=C(N2CCCCC2)c2ccccc2CC1
C1=Cc2ccccc2C1.CN(C)CCCCl
CN(C)CCCC1=CCc2ccccc21
C1=Cc2ccccc2C1.C=CC(=O)OCCCC
CCN(CC)CCCC1(O)CCCc2ccccc21.CCO.CCOCC.N
CCN(CC)CCCC1(O)CCCC(C)c2ccccc21
NC1CCCc2ccccc2C1
NCCCCCC1CCc2ccccc2CC1
ClP(Cl)(Cl)(Cl)Cl.O=C(O)c1ccc2c(c1)C(=O)c1cc(F)ccc1C2=O
N#Cc1ccc2c(c1)C(=O)c1cc(N3CCCCC3)ccc1C2=O.[N-]=[N+]=[N-]
OCC1CCC2=C(Cc3ccccc32)C1CN1CCCCC1
C[O-].O=C(O)C1CCCCN1
c1ccc2c(c1)CC1=C2CCC(N2CCCC2)C1
O=C(O)c1cccc2c1Cc1ccccc1-2
CCBr.CCC(C)=O.NC1CCCC2Cc3ccccc3C12
O=C(O)CC12CCCCC1c1ccccc1C2O
O=C(O)C1CCC2c3ccccc3CCC2C1.[N-]=[N+]=[N-]
CN=C=S.COC(=O)[C@@H](N)CCCCNC(=O)OCc1ccccc1
CN=C=S.COC(=O)[C@@H](N)CCCCNC(=O)c1ccccc1
CN=C=S.COC(=O)[C@@H](N)CCCCNC(=O)OC(C)(C)C
CN=C=S.COC(=O)[C@@H](N)CCCCNC(=O)OCc1ccc(Cl)cc1
COC(=O)[C@@H](N)CCCCNC(=O)OCc1ccccc1.S=C=Nc1ccccc1
CN=C=S.COC(=O)[C@@H](N)CCCCNC(C)=O
CN=C=S.COC(=O)[C@@H](N)CCCNC(C)=O
CN=C=S.COC(=O)[C@@H](N)CCCCNC(=O)OCc1ccc(C)cc1
CN=C=S.CN[C@@H](CCCCNC(=O)OCc1ccccc1)C(=O)OC
C1CCOC1.C=C[Mg]Cl.CC1OC(C)(CCCC2CCCC(=O)O2)OC1C
CCOC(=O)/C=C(/C)N1CCCC1.CC[N+](=O)[O-]
CCOC1CCCC(C=Cc2c(C)noc2C)O1
CC(C)=O.Cc1noc(C)c1CCC1CCCC(O)O1
O=S(Cl)Cl.OCc1c(-c2ccccc2)c(-c2ccccc2)nn1Cc1ccccc1
CCOC(=O)c1c(-c2ccccc2)c(-c2ccccc2)nn1Cc1ccccc1
CC(=O)c1ccccc1O.CC(C)=O.O=C=O
CCOP(=O)(OCC)C(C)(C)N.O=C(Cl)c1cccc([N+](=O)[O-])c1
CCCCOP(=O)(O)CCCC.Cc1ccccc1.O=[N+]([O-])c1cccc([O-])c1
C#CCO.CCCCCC(Cl)C=O
COC1CCC(OC)O1.Nc1ccccc1O
ClCC1CO1.Oc1ccccc1-n1cccc1
CC1(CBr)S[C@@H]2C(NC(=O)Cc3ccccc3)C(=O)N2C1C(=O)OCC(Cl)(Cl)Cl
CC(OC(=O)NC1C(=O)N2[C@@H]1SC1(C)CC21C(=O)O)C1CC1
CC12CC1(C(=O)OCC(Cl)(Cl)Cl)N1C(=O)C(NC(=O)Cc3ccccc3)[C@H]1S2.O=C(Cl)Cc1cccs1
CC(OC(=O)NC(C(=O)NC1C(=O)N2[C@@H]1SC1(C)CC21C(=O)O)c1ccccc1)C1CC1
CC12CC1(C(=O)O)N1C(=O)C(NC(=O)C(OC=O)c3ccccc3)[C@H]1S2
CC12CC1(C(=O)OCC(Cl)(Cl)Cl)N1C(=O)C(NC(=O)Cc3ccccc3)[C@H]1S2
CC12CC1(C(=O)OCC(Cl)(Cl)Cl)N1C(=O)C(NC(=O)Cn3cnnn3)[C@H]1S2
CC12CC1(C(=O)OCC(Cl)(Cl)Cl)N1C(=O)C(NC(=O)Cc3cccs3)[C@H]1S2
CC12CC1(C(=O)OCC(Cl)(Cl)Cl)N1C(=O)C(NC(=O)Nc3ccccc3)[C@H]1S2
CC12CC1(C(=O)OCC(Cl)(Cl)Cl)N1C(=O)C(NC(=O)C(OC=O)c3ccccc3)[C@H]1S2
CC12CC1(C(=O)OCC(Cl)(Cl)Cl)N1C(=O)C(NC(=O)C(=NNC(N)=O)c3ccccc3)[C@H]1S2
CC12CC1(C(=O)OCC(Cl)(Cl)Cl)N1C(=O)C(NC(=O)Sc3ccccc3)[C@H]1S2
CC(=O)Nc1ccc(S(=O)(=O)NC2C(=O)N3[C@@H]2SC2(C)CC32C(=O)OCC(Cl)(Cl)Cl)cc1
O=C(O)CCC(=O)OCc1ccccc1.O=S(Cl)Cl
O=C(O)CCC(=O)OCc1ccccc1
CO.COC1(OOC2(OC)CCCCC2)CCCCC1.O=C1CCCCC1
CO.COC(=O)CCCCCCCCCCC(=O)OC.O=C1CCCCC1.OO
CO.Cc1c(CC(=O)O)cc(C(C)(C)C)c(O)c1C
CCCCCCCCCCCCCCCCCCO.Cc1c(CC(=O)O)cc(C(C)(C)C)c(O)c1C
CCCCCCCCCCCCCCCCCCNC.CCCCCCCCCCCCNC(=O)Cc1cc(C(C)(C)C)c(O)c(C)c1C
CCCCCCCCCCCCCCCCCCN.COC(=O)CCc1cc(C(C)(C)C)c(O)c(C)c1C
Cc1c(CCC(=O)NCC(C)NC(=O)CCc2cc(C(C)(C)C)c(O)c(C)c2C)cc(C(C)(C)C)c(O)c1C
CCOC(=O)C(CCC(C)CCBr)C(=O)OCC
CC(CCBr)CCCC(=O)O.CCOCC
CC(CCC(=O)O)CCC(=O)O.CCO
BrCCCCOc1ccccc1.CCOC(=O)C(C)C(=O)OCC
CCOC(=O)C(C)(CCCCOc1ccccc1)C(=O)OCC
CC(CCCCOc1ccccc1)C(=O)O
CC(CO)CCCCOc1ccccc1.O=S(Cl)Cl
C/C=C/C(=O)OCC.OCCCCl
CC(=O)[O-].ClCCCc1ccccc1CCl
CC(=O)OCc1ccccc1CCCCl.[C-]#N
O=C(O)CCc1ccc(CCl)cc1.O=C(O)c1ccccc1C(c1ccc(O)cc1)c1ccc(O)cc1
CCOC(=O)c1c(C)noc1C
Cc1noc(C)c1C[P+](c1ccccc1)(c1ccccc1)c1ccccc1.O=CC1CCC=CO1
Cc1noc(C)c1C=CC1CCC=CO1.Cc1noc(C)c1CCC1CCCC(O)O1
C[C@]12C[C@H](O)[C@@]3(F)[C@@H](CCC4=CC(=O)CC[C@@]43C)[C@@H]1CCC2=O.OO
C[C@@]12CCC[C@H]1[C@@H]1CCC3=CC(=O)CC[C@]3(C)[C@H]1CC2.OO
CCCCCCCCCCCC(=O)O
CCCCCCCCCCCCCCCCCCS.OCC1CO1
CCCCC(=N)N.COc1ccc(N=C=O)cc1
CCCCC(=N)N.O=C=Nc1ccccc1Cl
CCCCC(=N)N.O=C=Nc1ccc(Cl)c(Cl)c1
CCCCC(=N)N.O=C=Nc1ccc([N+](=O)[O-])cc1
CCCCC(=N)NC(=O)Nc1ccc([N+](=O)[O-])cc1
CCCCC(=N)N.O=C=Nc1cccc(Cl)c1
CCCCCCC(=N)N.O=C=Nc1ccc(Cl)cc1
CCCCC(=N)N.O=C=Nc1cccc([N+](=O)[O-])c1
CCCCC(=N)N.O=C=Nc1cccc(C(F)(F)F)c1
CCCCC(=N)N.O=C=Nc1ccccc1OCc1ccccc1
CCC(=N)N.O=C=Nc1ccc(Cl)cc1
CCCCC(=N)N.O=C=Nc1ccccc1
CCCCC(=N)N.Cc1ccc(N=C=O)cc1
CC(=N)N.O=C=Nc1ccccc1
CC(=N)N.Cc1ccc(N=C=O)cc1
CC(=N)N.N#Cc1ccc(N=C=O)cc1Cl
CN(C(=O)Cl)c1ccccc1.CNc1ccccc1.c1ccncc1
CCCCC(=N)N.S=C=Nc1ccc(Cl)cc1
CCCCC(=N)N.O=C=NC1CCCCC1
CCCCN=C=O.N=C(N)c1ccccc1
CCCCCC(=N)N.S=C=Nc1ccc(Cl)cc1
CCCCCCC(=N)N.Fc1ccc(N=C=S)cc1
CCCCCCC(=N)N.S=C=Nc1ccc(Cl)c(Cl)c1
CCCCCCC(=N)N.S=C=Nc1ccc(Br)cc1Br
CCCCCCC(=N)N.O=[N+]([O-])c1cc(N=C=S)ccc1Cl
CCCCCCCCC(=N)N.S=C=Nc1ccc(Cl)cc1
CCCCCCC(=N)N.S=C=Nc1ccccc1Cl
CCCCCCC(=N)N.CSc1ccc(N=C=S)cc1
CCCCCCC(=N)N.FC(F)(F)c1cccc(N=C=S)c1
CCCCCCC(=N)N.Cc1ccc(N=C=S)c(Cl)c1
CCCCCCC(=N)N.FC(F)(F)c1ccc(Cl)c(N=C=S)c1
CC(C)(C)CCC(=N)N.S=C=Nc1ccc(Cl)cc1
CCC(CC)CC(=N)N.S=C=Nc1ccc(Cl)cc1
CCCCCCC(=N)NC(=S)Nc1ccc([N+](=O)[O-])cc1
CCCCC(=N)N.S=C=Nc1cccc(Cl)c1
COc1ccc(C(C)=O)cc1.O=Cc1ccccc1
CCOC=C(C(=O)OCC)C(=O)OCC.Cc1ccc2c(c1)OCC(C)N2
CCOC=C(C(=O)OCC)C(=O)OCC.COc1ccc2c(c1)NC(C)CO2
C=O.CCC1Cc2cc(OCC(=O)O)c(Cl)c(Cl)c2C1=O.[OH-]
C=O.CC(C)C1Cc2cc(OCC(=O)O)c(Cl)c(Cl)c2C1=O.[OH-]
CCC1(C)Cc2cc(O)c(Cl)c(Cl)c2C1=O.CCOC(=O)CBr
CI.COc1cc2c(c(Cl)c1Cl)C(=O)C(C)C2
COc1cc2c(c(Cl)c1Cl)C(=O)C(C)(C)C2
CCC1Cc2cc(OC)c(Cl)c(Cl)c2C1=O.CCCI
CCCC1(CC)Cc2cc(OC)c(Cl)c(Cl)c2C1=O
C=CCBr.COCCOC.COc1cc2c(c(Cl)c1Cl)C(=O)C(C)C2
C=CCC1(C)Cc2cc(O)c(Cl)c(Cl)c2C1=O.CCOC(=O)CBr
CCC1(CC)Cc2cc(OC)c(Cl)c(Cl)c2C1=O
CCC1(CC)Cc2cc(O)c(Cl)c(Cl)c2C1=O.CCOC(=O)CBr
CC(C)C1(C)Cc2cc(O)c(Cl)c(Cl)c2C1=O.CCOC(=O)CBr
BrC1CCCC1.COc1cc2c(c(Cl)c1Cl)C(=O)C(C)C2
CC(C)(C)OC(=O)CBr.CC1(C2CCCC2)Cc2cc(O)c(Cl)c(Cl)c2C1=O
CC(C)(C)OC(=O)COc1cc2c(c(Cl)c1Cl)C(=O)C(C)(C1CCCC1)C2
BrCc1ccccc1.COc1cc2c(c(Cl)c1Cl)C(=O)C(C)C2
COc1cc2c(c(Cl)c1Cl)C(=O)C(C)(Cc1ccccc1)C2
C#CCBr.COc1cc2c(c(Cl)c1Cl)C(=O)C(C)C2
C#CCC1(C)Cc2cc(OC)c(Cl)c(Cl)c2C1=O.Cl
C=C(Cl)CC1(C)Cc2cc(O)c(Cl)c(Cl)c2C1=O.CCOC(=O)CBr
COc1cccc(Cl)c1Cl.O=C(Cl)CCCCCCBr
CCOC(=O)COc1cc2c(c(Cl)c1Cl)C(=O)C(C)(C(C)C)C2.O=C1CCC(=O)N1Br
CCC(C)C(=O)Cl.COc1cccc(Cl)c1Cl
CCC(C)(Br)C(=O)c1ccc(OC)c(Cl)c1Cl
CC=C(C)C(=O)c1ccc(OC)c(Cl)c1Cl
CI.COc1cc2c(c(Cl)c1Cl)C(=O)C(C)C2C
COc1cc2c(c(Cl)c1Cl)C(=O)C(C)(C)C2C
CC1(C2CCCC2)Cc2cc(O)c(Cl)c(Cl)c2C1=O.[OH-]
CC1(C2CCCC2)Cc2cc(O)c(Cl)c(Cl)c2C1=O.CCOC(=O)CCCBr
CC1(C2CCCC2)Cc2cc(O)c(Cl)c(Cl)c2C1=O.O=C1CCO1
CSc1cccc(Cl)c1Cl.O=C(Cl)CC1CCCC1
CI.CSc1cc2c(c(Cl)c1Cl)C(=O)C(C1CCCC1)C2
CSc1cc2c(c(Cl)c1Cl)C(=O)C(C)(C1CCCC1)C2
CC1(C2CCCC2)Cc2cc(S)c(Cl)c(Cl)c2C1=O.CCOC(=O)CBr
CI.COc1cc2c(c(Cl)c1Cl)C(=O)C(C)C2c1ccccc1
COc1cc2c(c(Cl)c1Cl)C(=O)C(C)(C)C2c1ccccc1
CC1(C)C(=O)c2c(cc(OCC(=O)O)c(Cl)c2Cl)C1(C)c1ccccc1
C=CC(C)=O.CC(C)C1Cc2cc(OCC(=O)O)c(Cl)c(Cl)c2C1=O
CC(=O)CCC1(C(C)C)Cc2cc(OCC(=O)O)c(Cl)c(Cl)c2C1=O
CCC(=Cc1ccccc1)C(=O)c1ccc(OC)c(Cl)c1Cl
CCC1C(=O)c2c(cc(OC)c(Cl)c2Cl)C1c1ccccc1.CI
CCC1(C)C(=O)c2c(cc(O)c(Cl)c2Cl)C1c1ccccc1.CCOC(=O)CBr
C=C(C)C.CC(C)C1(CO)Cc2cc(OCC(=O)O)c(Cl)c(Cl)c2C1=O
S=C=Nc1ccc(Cl)cn1
CC#N.S=C=Nc1ccccn1
Cc1cccnc1N.Cc1cccnc1N=C=S.S=C(Cl)Cl
Nc1ccc(Br)cn1.S=C(Cl)Cl.S=C=Nc1ccc(Br)cn1
Nc1ncccc1-c1ccccc1.S=C(Cl)Cl
O=C=Nc1ccc(Cl)cc1.S=c1nc2ccccn2c(=S)n1-c1ccccn1
CCCCCCCCCCN=C=S.S=C=Nc1cc(Cl)ccn1
Brc1ccccn1.N#CCc1ccccc1
Cn1c([N+](=O)[O-])cnc1COC(=O)c1ccccc1.Sc1ccccn1
CCC(Br)C(=O)Nc1ccccc1C(N)=O
CC=Cc1nc2ccc(C)cc2c(=O)[nH]1.O=C1CCC(=O)N1Br
COC(=O)C#CC(=O)OC.Cc1c(N)cccc1N
O=[N+]([O-])c1cccc([N+](=O)[O-])c1Oc1ccccc1
CC(=O)OC(C)=O.Cn1c(N)c(-c2ccc(Cl)cc2)c2ccccc21
CN1C(=N)C(C)(C)c2ccccc21.O=C(Cl)c1ccc(Cl)cc1
CCOC(=O)Cc1c(NC(C)=O)n(C)c2ccccc12
Nc1[nH]c2ccccc2c1-c1ccccc1.O=C=Nc1ccccc1
CCOC(=O)CN1C(=N)C(C)(C)c2ccccc21.[NH4+]
C=CCOc1cc2c(c(Cl)c1Cl)C(=O)C(C)(c1ccccc1)C2.CCN(CC)c1ccccc1
C=CCc1c(O)c(Cl)c(Cl)c2c1CC(C)(c1ccccc1)C2=O.CC(=O)[O-]
COc1cccc(Cl)c1Cl.O=C(Cl)Cc1ccccc1
CN(C)CN(C)C.COc1ccc(C(=O)Cc2ccccc2)c(Cl)c1Cl
C=C(C(=O)c1ccc(OC)c(Cl)c1Cl)c1ccccc1
CN(C)C=O.COc1cc2c(c(Cl)c1Cl)C(=O)C(c1ccccc1)C2
C=CCc1c(O)c(Cl)c(Cl)c2c1CC(C)(c1ccccc1)C2=O.O=C(OO)c1cccc(Cl)c1
CCO.O=C(O)c1ccccc1S
CC(C)O.O=C(O)c1ccccc1S
CCCO.O=C(O)c1ccccc1S
CCCCO.O=C(O)c1ccccc1S
CCOC(=O)C(=O)OCC.N#CCc1ccc(Cl)cc1
C1CN1.N[C@@H](CCC(=O)N[C@@H](CS)C(=O)NCC(=O)O)C(=O)O
O=C(Oc1ccc2c(c1)CN1CCCC1CN2C(=O)CCN1CCCC1)c1ccccc1
CC(C)(C)c1cc(C[n+]2ccccc2)cc(C(C)(C)C)c1O.CCO.O=Nc1ccccc1
C/C=C/C=O.C1CCNCC1.CCCCCCCCCCCCS.CCOCC
C=CC=O.CCCCS
C/C=C/C=O.CCCCCCCCCCCCS
CC(C)[C@H](N)C(=O)O.O=C(C(F)(F)F)C(Cl)(Cl)Cl
NCC(=O)NCC(=O)O.O=C(C(F)(F)F)C(Cl)(Cl)Cl
CBr.O=C1CC(NCCc2ccccc2)c2ccccc21
CCCCCCCCCCCC(=O)O.NC(CCC(=O)O)C(=O)O
CCCCCCCCCCCCCCCC(=O)O.N[C@@H](CCC(=O)O)C(=O)O
CC(C)C(=O)OC(=O)C(C)C.OO
C=CCl.CC(C)C(=O)OOC(=O)C(C)C.CCOC(=O)OC(=O)OCC.OO
Cn1c(=O)oc(=O)c2cc(F)ccc21.O=C(O)[C@@H]1CCCN1
CNc1ccccc1C(=O)N1CCC[C@H]1C(=O)O
C1CCOC1.CNc1ccccc1C(=O)N1C=CCC1
CNc1ccccc1C(=O)N1CCC[C@H]1C(=O)O
CCOC(=O)c1ccccc1NC.O=C(O)[C@@H]1CCCN1Cc1ccccc1
CCOC(=O)c1ccccc1N(C)C(=O)C1CCCN1
BrCc1ccccc1.CO[C@@H]1O[C@H](CO)[C@H](O)[C@H](NC(C)=O)[C@H]1O
CI.CO[C@@H]1O[C@H](COCc2ccccc2)[C@H](OCc2ccccc2)[C@H](NC(C)=O)[C@H]1OCc1ccccc1
ClP(Cl)(Cl)(Cl)Cl.O=Nc1ccc2ccccc2c1O
C1COCCO1.N#C/C=C\c1ccccc1C(=O)Cl
O=C(O)CCC(=O)c1ccc(Cl)cc1.OCCO.[OH-]
BrBr.O=C1CCCc2ccc(Cl)cc21
O=N[O-].Oc1cccc2ccc(Cl)cc12
ClP(Cl)(Cl)(Cl)Cl.O=Nc1ccc2ccc(Cl)cc2c1O
ClP(Cl)(Cl)(Cl)Cl.O=Nc1ccc2cc(Cl)ccc2c1O
CC(=O)OCC1=C(C(=O)O)N2C(=O)[C@@H](N)[C@H]2SC1.Cn1cnnc1S
CCS(=O)(=O)Cl.O=C(Cc1cccs1)NC1C(=O)N2C(C(=O)OCc3ccc([N+](=O)[O-])cc3)=C(O)CS[C@H]12
CC(=O)N1c2ccccc2C=C(Br)c2ccccc21
CCN1c2ccccc2C=C(C#N)c2ccccc21
CCN(CC)CCCl.CCN1c2ccccc2CC(C#N)c2ccccc21.CN(C)C=O
CCOC(=O)N1c2ccccc2C=C(Br)c2ccccc21
N#CCCC(=S)Cl.NC1C(=O)N2C(C(=O)OC(c3ccccc3)c3ccccc3)=C(O)CS[C@H]12
BrP(Br)Br.N#CCCC(=S)NC1C(=O)N2C(C(=O)OC(c3ccccc3)c3ccccc3)=C(O)CS[C@H]12
N#CCCC(=S)Cl.NC1C(=O)N2C(C(=O)OCc3ccc([N+](=O)[O-])cc3)=C(O)CS[C@H]12
COC1=C(C(=O)OCc2ccc([N+](=O)[O-])cc2)N2C(=O)C(NC(=S)CCC#N)[C@H]2SC1
CS(=O)(=O)Cl.N#CCCC(=S)NC1C(=O)N2C(C(=O)OCc3ccc([N+](=O)[O-])cc3)=C(O)CS[C@H]12
N#CCCC(=S)Cl.NC1C(=O)N2C(C(=O)OC(c3ccccc3)c3ccccc3)=CCS[C@H]12
CCCCCCCC(=O)O.COc1ccc2c(c1)C(N1CCN(CCCO)CC1)Cc1ccccc1S2
CCCCCCCCCCCC(=O)Cl.COc1ccc2c(c1)C(N1CCN(CCCO)CC1)Cc1ccccc1S2
CCCCCCCC(=O)Cl.CSc1ccc2c(c1)C(N1CCN(CCCO)CC1)Cc1ccccc1S2
CCCCCCCCCCCC(=O)Cl.CSc1ccc2c(c1)C(N1CCN(CCCO)CC1)Cc1ccccc1S2
CCCCCCCCCCCCCCCC(=O)Cl.CSc1ccc2c(c1)C(N1CCN(CCCO)CC1)Cc1ccccc1S2
CCCCCCCCCCCC(=O)Cl.CCc1ccc2c(c1)C(N1CCN(CCCO)CC1)Cc1ccccc1S2
CCCCCCCC(=O)Cl.CCCCc1ccc2c(c1)C(N1CCN(CCCO)CC1)Cc1ccccc1S2
CCCCCCCC(=O)Cl.COc1ccc2c(c1)C(N1CCN(CCCO)CC1)=Cc1ccccc1S2
CCOC(=O)C(=CNc1ccnn1Cc1ccco1)C(=O)c1cccnc1
CCOc1c(C(=O)c2cccs2)cnc2c1cnn2Cc1ccco1
NCC1c2ccccc2CCc2ccccc21.O=C1CCCO1
COCCl.O=C1c2ccccc2CCc2ccccc21
CCOC(=O)CCCCN.O=CC1c2ccccc2CCc2ccccc21
NCC1Cc2ccccc2Cc2ccccc21.O=C1CCCCO1
Clc1ccc2nnnn2n1.[SH-]
CSc1nc2ccccc2s1.O=S(=O)(O)O.O=[N+]([O-])O
CCOC(=O)CC(=O)c1ccccc1.Cc1cc(N)on1
Cc1noc2nc(-c3ccccc3)cc(O)c12.O=P(Cl)(Cl)Cl
CCCCN.Cc1noc2nc(-c3ccccc3)cc(Cl)c12
C[N+](=O)[O-].O=Cc1ccc(O)c(Br)c1
CC#N.Nc1ccccc1.c1ccc(CSc2ccccc2)cc1
CC#N.CC(C)(C)OCl.C[O-].Nc1ccc([N+](=O)[O-])cc1.c1ccc(CSc2ccccc2)cc1
C1CCOC1.O=C(c1ccccc1)c1ccccc1
CC#N.CCN(CC)CC.Clc1ccc(C(Cl)(Cl)c2ccccc2)cc1.c1c[nH]cn1
Cc1cc2oc(-c3ccccn3)nc2cc1[N+](=O)[O-]
Nc1ccccc1O.O=C(O)c1ccccn1
CC(C=O)c1cccc(Oc2ccc(F)cc2)c1.CCOC(=O)CCl
CCOC(=O)CCl.Cc1cc(Cl)ccc1Oc1cccc(C(C)C=O)c1
[truncated: 18,576,600 more chars]
