# Supplementary material for: Transfer Learning: Making Retrosynthetic Predictions Based on a Small Chemical Reaction Dataset Scale to a New Level
Source: Molecules. 2020 May 19;25(10):2357. doi: 10.3390/molecules25102357 (PMC7287934; doi:10.3390/molecules25102357)
Supplement: Supplementary file 1 [file molecules-25-02357-s001.zip › Reactants of USPTO-50K for test.txt]

C1=COCCC1.COC(=O)CCC(=O)c1ccc(O)cc1O
COC(=O)c1cccc(C(=O)O)c1.Nc1cccnc1N
CC(C)(C)OC(=O)NC1CCC(C(=O)O)CC1.CNOC
Nc1ccc(O)cc1.O=[N+]([O-])c1ccc(Cl)nc1Cl
[N-]=[N+]=NCC1=CC[C@@H](c2ccc(Cl)cc2Cl)[C@H]([N+](=O)[O-])C1
CCc1oc(-c2ccc(C(F)(F)F)cc2)nc1COC[C@@H]1CCC[C@H](COC(C)(C)C(=O)OC(C)(C)C)C1
Cc1noc(C)c1N=C=O.Nc1ccc2nc(N[C@@H]3CCc4ccccc43)ccc2c1
COC(=O)c1ccc(N2CCCS2(=O)=O)nc1C.Cc1cnc(N2CCNCC2)c(C)c1
COc1cc(OC)cc(C(C)(C)CCCCC#C[Si](C)(C)C)c1
CCOC(=O)c1c[nH]c2c(C)c(C=O)sc2c1=O.CI
CC(C)n1cnnc1-c1nc2c(s1)CCOc1cc(C=O)ccc1-2.NCCO
CC(=O)CC1CCCC1=O.CCOC(=O)CN
Cc1cc(Nc2cc(C(F)(F)F)ccn2)nc(-c2cnc(C(C)(O)C3CCN(C(=O)OC(C)(C)C)C3)s2)c1
CC(C)(C)OC(=O)N1CCN(C(=O)c2cc(CO)ccc2F)CC1.CS(=O)(=O)Cl
CCCC(=O)c1cnc2c(C)cccc2c1Cl.COc1ccccc1N
COc1ccc(CN2CCc3nc(Cl)cc4c3c2nn4C(c2ccccc2)(c2ccccc2)c2ccccc2)cc1.C[C@@H](NC(N)=O)c1ccccc1
Br.C=CCCC(=O)C(C)(C)N1COC(C)=C(c2ccccc2)C1=O
CSc1cc(-n2nc(C)cc2N)ncn1.Cc1ccc(NC(=O)c2cccc(C(F)(F)F)c2)cc1Br
Nc1nccc(Cl)c1I.Oc1cc(F)ccc1F
N#CCC(=O)c1ccccc1
CC(C)OC(=O)c1cccnc1N1CCNCC1.CCN(Cc1ccc(C=O)cn1)Cc1c(F)cccc1Cl
COCCOCOc1c(C/C=C(\C)CCC(=O)OC)c(OC)c(C)c2c1C(=O)OC2
COC(=O)c1c(Cn2c(C)nc(Cl)c2Cl)sc2c1c(=O)n(C)c(=O)n2CC(C)C
COc1ccc2cc(-c3cnc(-c4ccccc4)o3)ccc2c1
CC(C)(C)C(=O)Cl.Cc1ccccc1-c1ccc2nc(N)ccc2c1
CC(C)(C)OC(=O)OC(=O)OC(C)(C)C.NCCc1ccc(N)cc1F
COC(=O)CC1Nc2ccc(C(=O)NCc3ncc[nH]3)cc2CN(CCc2ccccc2)C1=O
CCc1cc(C(C)=O)c(O)cc1OCc1cccc(C(=O)OC)n1
CCOC(=O)CBr.Nc1ccc2c(c1)OCO2
CC(C)(C)OC(=O)COC1CCN(C(=O)OC(C)(C)C)CC1
CCCC[Sn](CCCC)(CCCC)c1cccc(CO)c1.O=C(OCc1ccccc1)N1CCC[C@@H]1Cc1c[nH]c2ccc(Br)cc12
Cc1cc(Cl)c(NC(=O)CBr)c(Cl)n1.OCCN1CCNCC1
COc1cc(C(=O)O)ccc1Nc1ncc2c(n1)N(C1CCCCC1)CC(F)(F)C(=O)N2C.CS(=O)(=O)N1CCC(N)CC1
Nc1ccccc1I.O=C(O)Cc1ccc(Cl)c(Cl)c1
CC(=O)Oc1cnn(-c2ccc(Br)cc2)n1
C=CCBr.OC1(c2cccc3[nH]ccc23)CCCNC1
O=[N+]([O-])c1ccc(F)c([N+](=O)[O-])c1
CCc1noc(CC)c1CBr.Cc1cc(O)nc(S)n1
CC(C)(C)OC(=O)Nc1cc(N2CCOCC2)c(C(F)(F)F)cc1N.CN(C)Cc1cnnn1-c1cccc(C(=O)CC(=O)OC(C)(C)C)c1
C1COCCN1.O=c1c(F)c(Cl)nc2n1CC[C@@H](C(F)(F)F)N2
CNC(=O)c1ccc2c(c1)CC(=O)N2C1CCNCC1.O=C(CCl)N1C[C@H]2CCC[C@H]2C1
CCOC(=O)c1ccc2c(c1)CC(C)(C)C(c1cccc(N)c1)N2.O=C(Cl)N1CCOCC1
C=O.O=S(=O)(Nc1nncs1)c1cc(Cl)c(Oc2ccc(-c3ccccc3C(F)(F)F)cc2-c2ccnn2C2CNC2)cc1F
Cc1nc([C@H](CC2CC2)NC(=O)OC(C)(C)C)no1
CCOC(=O)CCCc1sc(C(CC)c2ccc(CC(C)C)cc2)nc1O
CCC1(C)C(=O)C(C(=O)NCC(=O)OC(C)(C)C)=C(O)c2cc(Cl)ccc21
CC(C)(C)OC(=O)N1CCC(Oc2ccc3c(c2)NC(=O)CC3)CC1
COC(=O)COc1ccc(C(=O)CN2CCN(c3ccncc3)CC2)cc1.N
COc1ccccc1N1CCN(CCCCN)CC1.O=C(O)c1ccc2c(c1)Cc1ccccc1-2
Cn1ccc(COc2ccc([N+](=O)[O-])c(NCc3ccc(OC(F)(F)F)cc3F)c2)n1
CC(C)(C)OC(=O)CBr.Cc1ccc(F)cc1C1CC(=O)NC(c2cccc(Cl)c2)C12C(=O)Nc1cc(Cl)ccc12
COc1ccc2c(c1OC)CCC2=O.NO
OCc1ccccc1.Oc1ccc(Br)nc1
CSc1nc(CS(C)(=O)=O)cc(OS(=O)(=O)C(F)(F)F)n1.C[C@H]1COC[C@@H](C)N1
O=[N+]([O-])c1ccccc1CCBr.c1ccc(N2CCNCC2)cc1
C[C@@H]1CC2(CC[C@@H]1N1CCC(Cc3ccc(Cl)cc3Cl)C1=O)OCCO2
CC(C)(C)OC(=O)N1CCC(C)(C(=O)O)CC1.On1nnc2ccccc21
CC(C)(C)OC(=O)N1CCC[C@@H]1Cn1c(NC(=O)c2ccc(C(F)F)s2)nc2cc(CO)ccc21
CC1CN(C(=O)OC(C)(C)C)CCC1=O.[Li]CCCC
CC1(C)OCC[C@@H](C(C)(C)C=O)O1.C[Mg+]
CCOC(=O)C=CC(C)=CCOC(C)=O
CC(C)(C)OC(=O)N1CCN(Cc2c[nH]c(=O)c3ccc(Br)cc23)CC1.CC(C)(C)[Si](C)(C)OCC1(COS(C)(=O)=O)CCC1
Cn1ncnc1COc1nn2c(-c3ccccc3F)nncc2c1Br.OB(O)c1cccc(C(F)(F)F)c1
CCCN(C(=O)c1nc2ccccc2[nH]1)[C@H]1C[C@@H](C(=O)N2CCOCC2)CN(C(=O)OC(C)(C)C)C1.COCCCCOS(C)(=O)=O
CCOC(=O)c1cccc(-c2ccc(CBr)cc2)c1
CNN.Nc1cc(-n2cc(C(=O)O)c(=O)c3cc([N+](=O)[O-])c(F)cc32)c(F)cc1F
CC(C)(CCl)c1cc(Br)ccc1O
Cn1nccc1-c1ccc(C(=O)N[C@@H](Cc2ccccc2C(F)(F)F)CN2C(=O)c3ccccc3C2=O)cc1F
Cn1cncc1C(Cl)(c1ccoc1)c1ccc2c(c1)c(-c1cccc(Cl)c1)cc(=O)n2C.N
CCOC(=O)C(CS)c1ccc(NC(=N)N)cc1
COc1ccc(F)cc1B(O)O.O=S(=O)(Nc1cccc(-c2nnn[nH]2)c1)c1ccc(Br)s1
N#Cc1ccc(NC(=O)c2nc3ccccc3o2)c(C(=O)OCc2ccccc2)c1
COc1ccc(B(O)O)cn1.CS(=O)(=O)N1CCN(CCCOc2ccc3c(c2)C(=O)C(Br)=C3c2ccc(F)cc2F)CC1
CC1(C)OB(c2cccc(NS(C)(=O)=O)c2)OC1(C)C.Nc1nnc(Br)c(-c2ccccc2)n1
BrCCCOc1cccc2ccccc12.COc1ccc(N2CCNCC2)cc1
O=C1OC(=O)C2C3C=CC(C3)C12
Clc1cccc2c(CBr)csc12.OC(Cn1ccnc1)c1ccc(Cl)cc1Cl
CC1(C)OB(c2ccc3c(c2)CCCO3)OC1(C)C.COC(=O)C(OC(C)(C)C)c1cc([N+](=O)[O-])ccc1Cl
O=C(CCCCl)c1ccccc1.[N-]=[N+]=[N-]
CC(=O)OCCn1cc(-c2ccc(=O)n(Cc3cccc(-c4ncc(OCCN5CCOCC5)cn4)c3)n2)cn1
CO.O=C(O)c1cc(C(F)(F)F)ccc1Sc1ccccc1
CC[C@H](C)[C@H](NC(=O)OC)C(=O)N[C@@H](Cc1ccccc1)[C@@H](O)CN(N)Cc1ccc(-c2nccs2)cc1.COC(=O)N[C@H](C(=O)O)C(C)C
COC(=O)c1ccc(NC(=O)c2ccc3c(c2)NCCO3)nc1.COc1ccc(Cl)cc1S(=O)(=O)Cl
COC(=O)/C=C/c1ccc(CNC23CC4CC(CC(C4)C2)C3)cc1
Cc1c[nH]c2c1C(=O)CC(C)(C)C2.Nc1ncc(Br)c2cc(F)ccc12
CC(C)CC(NC(CCN1C(=O)c2cc3ccccc3cc2C1=O)C(=O)OC(C)(C)C)C(=O)NCCN1CCOCC1
Cc1ccoc1C(=O)Nc1cccc(C(=O)c2ccc3c(c2)NC(=O)C3=CO)c1.Nc1ccc(CCN2CCCC2)cc1
C=C(CNC(=O)OC(C)(C)C)C(=O)Nc1cccc(-c2ncnc3[nH]cc(C(=O)OCC)c23)c1
C=CCc1c(F)c(F)c(CO)c(F)c1F.CC(C#N)=C[C@@H]1[C@@H](C(=O)O)C1(C)C
CCCCNCCCC.O=C1c2ccccc2-n2cnc(-c3noc(CCl)n3)c2[C@@H]2CCN12
CS(=O)(=O)O[C@@H]1C[C@@H](C(=O)CBr)N(C(=O)OCc2ccc([N+](=O)[O-])cc2)C1.NC(N)=S
Cc1cc(Nc2ncnc3cccc(F)c23)ccc1O.NCCO
BrCc1ccccc1.Cc1cc(CC(NC(=O)N2CCC(N3Cc4ccccc4NC3=O)CC2)c2ncc[nH]2)cc2cn[nH]c12
CC(=O)O[C@@H]1O[C@H](CCl)[C@@H](OC(C)=O)[C@H]1OC(C)=O
Nc1ccccc1.O=C(N[C@@H](Cc1ccc(Cl)c(Cl)c1)C(=O)O)c1ccc(Cl)cc1NS(=O)(=O)c1cccc2nsnc12
CNCc1cccc(Br)c1.O=C(O)c1cccc(S(=O)(=O)Cl)c1
CCC1(CCCCCl)C(=O)Nc2c(Cl)cc(Cl)cc21.Clc1ccc(N2CCNCC2)cc1Cl
C1CNCCN1.Fc1cncc(Cl)c1I
C#CCO.CCOC(=O)CBr
CC(C)CNC[C@@H]1CCCN1C(=O)OC(C)(C)C.O=Cc1cc(Cl)cc(Cl)c1
N#CCc1cccc(NC(=O)c2cccc(Br)n2)c1.OB(O)c1cccc(F)c1
Cc1c(N(Cc2ccccc2)Cc2ccc(Oc3cccc(O)c3)cc2)cccc1[N+](=O)[O-].O=C1c2ccccc2C(=O)N1CCCO
CC(C)(C)OC(=O)n1c(CN(CCn2ccnc2)C2CCCc3cccnc32)nc2ccccc21
Cc1cc(CCl)ccc1[N+](=O)[O-].O=C1NC(=O)c2ccccc21
C=CC(O)CO.Cc1ccc(S(=O)(=O)Cl)cc1
C=O.N#CC(C#N)=C1NCCN1CCNCc1ccc(CN2CCCCC2)o1
Nc1nc(-c2ccc3c(N)n[nH]c3c2)cc(N2CCCC(N)C2)n1.O=C(Cl)c1ccccc1
CC(C)C(=O)Cl.CCCn1c(COCC)nc2c(N)nc3ccc(OCCCCCCN)cc3c21
CCI.CCOC(=O)N1c2ccc(O)nc2[C@@H](Nc2ncc(N3CCOCC3)c(Cc3cc(C(F)(F)F)cc(C(F)(F)F)c3)n2)C[C@H]1CC
NC(=O)c1cc(Br)cc2c(C3CCS(=O)(=O)CC3)c[nH]c12.OB(O)c1ccnc(Cl)c1
Fc1ccc(C(F)(F)F)cc1Br.c1ccc2c(c1)NCCO2
COc1cccc2oc(-c3nc(C)no3)cc12
Cc1c(OC2CCCCO2)cc2c(c1C)OC(C)(CCCO)CC2
CCc1cc(C)c(-c2cccc(C(=O)CC(=O)OC(C)(C)C)c2)cn1.Cc1cc(NC(=O)OC(C)(C)C)c(N)cc1C(F)(F)F
Brc1ccc(Oc2ccccc2)nc1.CC(C)(C#N)c1ccc(Cc2c([N+](=O)[O-])cnc3ccc(B4OC(C)(C)C(C)(C)O4)cc23)cc1
CN(Cc1ccc(C(=O)Cn2cnc3cc(-c4ccc(Cl)cc4)sc3c2=O)cc1)C(=O)C(F)(F)F
Cn1cc2c3c(c(Cl)cc2n1)CCC3=CC#N
COC(=O)c1cccc(O[C@@H]2CCN(c3ccc(C#N)cc3)C2=O)c1
CC(C)(C)c1csc(COc2cccc(C(=O)Nc3cc(CCCS(=O)(=O)c4ccc(Cl)cc4)ccc3O)c2)n1.N#CCBr
CC(C)(C)OC[C@H](N)C(=O)OC(C)(C)C.O=C(Nc1cccc(-c2ccc(C(=O)O)cc2)c1)OCC1c2ccccc2-c2ccccc21
CN1CCCn2c1cc(Cl)nc2=O.OCCc1ccc(Oc2ccc(Cl)c(C(F)(F)F)c2)cc1
CC(C)[Si](Oc1ccc2c(c1)O[C@@H](c1ccccc1)CC2)(C(C)C)C(C)C
CCOC(=O)c1cnc2cc(C3CCCCC3)ccc2c1O
O=C(Nc1ccc(Sc2ccc(C(=O)Nc3nnc(C(F)(F)F)s3)cc2[N+](=O)[O-])cc1)OCC1c2ccccc2-c2ccccc21
NC[C@H]1CCCO1.O=C(O)c1ccc2c(C3CCCCC3)c3n(c2c1)CC(C(=O)N1CCC(N2CCOCC2)CC1)=Cc1ccccc1-3
CS(=O)(=O)OCC1CCc2c(F)cnc3ccc(=O)n1c23.O=C(NC[C@H]1CNC[C@H]1O)OCc1ccccc1
CCS(=O)O.Cc1ncc([N+](=O)[O-])n1CCBr
C1NCC12COC2.N#CC1(NC(=O)C2CCC(S(=O)(=O)c3ccc(F)cc3Cl)C2)CC1
CCOC(=O)Cn1ncc2c1CCCC2NS(=O)(=O)c1cccc(N)c1.O=S(=O)(Cl)c1ccccc1
CCCCCCCC(C)=O.O=CC(=O)O
CC(C)(C)OC(=O)Nc1ccccc1NC(=O)c1ccc(-c2ccnc(Cl)n2)cc1.NCCCN1CCCCC1
CCOC(=O)c1cccc(N)c1.COC(=O)C(=O)c1ccc(CBr)cc1
CC(C)c1cc2cc(S(C)(=O)=O)cc(CO)c2o1.CS(=O)(=O)Cl
Brc1nccs1.C#Cc1ccc(NC(=O)OC(C)(C)C)c([N+](=O)[O-])c1
Cc1n[nH]c(C)c1C(C)N.Cn1nc(-c2ccccc2)c2c(C(F)(F)F)cc(OCC(=O)O)nc21
CCOP(=O)(CC#N)OCC.COc1ccc(C(=O)c2ccc3c(c2)OCO3)cc1OC
CCOC(=O)C1=C[C@@H](OC(CC)CC)[C@@H](NC(C)=O)[C@H](N=[N+]=[N-])[C@@H]1O.CS(=O)(=O)Cl
N[C@H]1CC[C@H](CCN2CCN(c3nccc4c3OCC4)CC2)CC1.O=C(O)c1ccc(C(F)(F)F)cc1
CC1(C)CN=C2N(C1)c1ccc(S(=O)(=O)N3CCC[C@H]3CO)cc1C21OCCCO1.Cc1ccc(S(=O)(=O)Cl)cc1
COC(=O)c1ccc(N)cc1O.O=Cc1ccc(C2CCCCC2)cc1
O=[N+]([O-])c1cccnc1Cl.c1cn[nH]c1
CC1(C)OB(c2cn[nH]c2)OC1(C)C.COc1cc(Br)cc(OC)c1-c1ccc(N(C)C2CC(C)(C)NC(C)(C)C2)nn1
NCCNCCN.O=Cc1ccccc1
CCC(O)(c1nnc(N)o1)C(F)(F)F.CCOC(=O)c1cn2cc(C=O)ccc2c1-c1ccc(F)cc1
CC(C)(C)OC(=O)N1CCC(c2ccccc2NS(C)(=O)=O)CC1
O=[N+]([O-])c1cccc(S(=O)(=O)Nc2ccc3nsnc3c2)c1
O=c1cc(OCc2ccc(F)cc2)cnn1C1CCCCO1
FCOC(C(F)(F)F)C(F)(F)F.OC(C(F)(F)F)C(F)(F)F
C#C[Si](C)(C)C.Cc1cncc(Br)c1
CI.O=[N+]([O-])c1ccc(N2CCC(O)C2)nc1
CC(=O)c1cc2c(cc1O)OC(C)(C)C=C2C(C)C.CCCI
CCS(=O)(=O)N1CC=C(c2cnc(N)c(C(=O)O)n2)CC1.Cc1ccc(N)c(N)c1
C=CC(=O)Cl.COCCOc1c(F)cc(Nc2nc(Oc3cccc(N)c3)c3cc[nH]c3n2)cc1F
CC(C)(C)c1ccc(O)cc1.COC(CBr)OC
COC(=O)C1CC(C#N)(c2ccc(Cl)nc2)CCC1=O
CSc1nc(NC2CCCC2)n2nc(-c3ccccc3)c(Br)c2n1.OB(O)c1ccnc(F)c1
CCCO[C@@H]1C[C@H]([C@@H](O[Si](C)(C)C(C)(C)C)[C@H](Cc2cc(F)cc(F)c2)NC(=O)c2cccc(C(=O)O)c2)N(C(=O)OC(C)(C)C)C1.COC[C@H]1CCCN1
CCOP(=O)(CC#N)OCC.COc1cc(OC)cc(C(=O)c2cc(OC)ccc2OC)c1
CN(C)c1ccccc1CC(=O)O.Cl[C@H]1CCC(c2ccccc2)(c2ccccc2)[C@@H]2CNC[C@H]12
CCCC[Sn](CCCC)(CCCC)c1cccs1.O=[N+]([O-])c1cc(I)cn1[C@H]1C[C@H](O)[C@@H](CO)O1
CCC(Cl)=Nc1c(C)cc(C(=O)C(C)C)nc1Cl.N[C@H]1CCc2cc(Br)ccc21
NCCc1cccnc1.O=C(O)CN1C(=O)CN(C(=O)c2ccc(Cl)cc2)Cc2ccccc21
CC(C)n1cc(Br)cn1.CCOC(=O)c1cccc(Sc2c(C)[nH]c3cc(Cl)ccc23)c1
COC(=O)c1cc([N+](=O)[O-])c(OC(=S)N(C)C)c(F)c1F.Cc1ccccc1N
CC(C)Oc1nc(NC(=O)C(C)(C)C)nc2ncc(Br)cc12.Cc1ccc(B(O)O)cc1C
CI.COc1cccc2c(C(=O)N3CCN[C@@H](C)C3)cn(CC3CCCCC3)c12
COC(=O)c1cc(C)oc1C
COC(=O)CCCC(C)=C(F)F
O=C(C1CC1)N1CCC(c2cc3ccccc3o2)CC1
CC(C)(C)OC(=O)N1CCN(c2ccc([N+](=O)[O-])cc2)CC1
CC(C)N(C(=O)CBr)c1ccccc1.Nc1ccccc1N
CCCC[Sn](Cl)(CCCC)CCCC.Ic1cn(C(c2ccccc2)(c2ccccc2)c2ccccc2)cn1
CCCN(CCC)C(=O)CN.Cc1nc(-c2ccccc2)nc(Cl)c1C
C[C@H]1CN(C(=O)COc2ccc(Cl)cc2O)[C@H](C)CN1Cc1ccc(F)cc1.N#CCBr
CC1OCCC1=O.Cc1cc(Br)cnc1C1=CCNCC1
NCCc1cccs1.O=C(O)c1cc(Cl)ccc1Cl
CCOC(=O)C(Cl)C=O.NC(=S)C(F)(F)F
COC(=O)c1cccc2c1ccn2Cc1nc(-c2ccccc2)oc1C
COc1ccc2cc(C(=O)C(C)Br)ccc2c1Cl.Clc1cccc(N2CCNCC2)c1
CC(=O)N[C@@H](Cc1ccc(N)cc1)[C@H]1CN(C2(c3cccc(C(C)C)c3)CC2)C(=O)O1.Clc1cc(-c2ccccc2)ccn1
C[C@@H](O)CN.Cc1c(F)cc(C(=O)O)cc1-c1ccc(C(=O)NCC(C)(C)C)cc1C(N)=O
CC(C)(C)OC(=O)n1cc(B2OC(C)(C)C(C)(C)O2)cn1.COc1nc(N)ccc1Br
BrC(Br)(Br)Br.Cn1cc(CCO)c2ccccc21
C[C@H]1COCCN1c1cc(CI)nc(Cl)n1.O=S([O-])c1ccc(F)c(F)c1
COC(=O)[C@@H]1C[C@H](OS(=O)(=O)c2ccc(Br)cc2)CN1C(=O)OC(C)(C)C
CNC(=O)c1cccc(F)c1Nc1nc(Cl)ncc1Cl.Nc1ccc2c(c1)CCN(C(=O)C1COCCO1)CC2
CC(=O)Nc1cc(Oc2cc3cc[nH]c3cc2OC(C)C)ccn1
CCCCc1nc(C(=O)OCC)c(Cl)n1C1CCc2cc(Br)ccc21
COc1cc(N)c(Cl)cc1Cl.N#CCC(=O)O
CC(C)(C)OC(=O)N1C[C@@H](NOCc2ccccc2)CC[C@@H]1C#N.[N-]=[N+]=[N-]
CS(=O)(=O)NCCCl.Nc1cnc(-c2ccc(C3CCC3)c(O)c2F)cn1
Clc1ccc2c(Cl)ccnc2c1.Nc1ccc(S(=O)(=O)N2CCN(c3cc(C(F)(F)F)cc(C(F)(F)F)c3)CC2)cc1
CCOC(=O)CP(=O)(OCC)OCC.COC(OC)C(C)=O
CCCCOC(=O)C(CCc1ccccc1)NC1CSC(c2cccs2)CN(CC(=O)OC(C)(C)C)C1=O
CCCCCCCCCCCBr.Oc1ccc(-c2c3ccc(n3)c(-c3ccc(O)cc3)c3ccc([nH]3)c(-c3ccc(O)cc3)c3ccc(n3)c(-c3ccc(O)cc3)c3ccc2[nH]3)cc1
BrCCBr.NC(=O)c1nn(-c2cccc(I)c2)c2ccc(O)cc12
O=C(Cl)c1ccc(-n2cccn2)cc1.O=C1C(=O)c2ccccc2C2=C1SCC1(CCNCC1)O2
CC(C)(C)OC(=O)N1CCCN(C(=O)CNC(=O)OCc2ccccc2)CC1
CCc1nc2cc(C(=O)OC)ccc2nc1-c1ccccc1
CC1(C)Cc2cccc(NC3=Nc4ccc(N)cc4CO3)c2O1.O=Cc1ncc[nH]1
O=C(C[C@@H]1CCNC1)Nc1ccc2cc1CCc1cncc(c1)Nc1ncc(Cl)c(n1)N2.O=C=Nc1ccccc1F
O=C=Nc1ncc(Br)s1.O=CCNCCl
COC[C@H]1CCCN1c1nc2cc(C(=O)OC)ccc2nc1-c1ccccc1
O=Cc1ccc(S(=O)(=O)N2CCc3ccoc3C2)cc1.[Mg+]c1ccccc1
COc1ccc(CS[C@@H]2C[C@@H](CCC(=O)c3ccc(F)cc3)N(C(=O)OC(C)(C)C)C2)cc1
COC(=O)c1ccc2nc(-c3ccc4[nH]ncc4c3)c(N(C)[C@@H](C)c3ccccc3)nc2c1
O=C(Cl)c1cccc2ccccc12.O=c1cnn(CO)c(=O)[nH]1
O=S(=O)(c1ccc(C=Cc2nc(CCl)co2)cc1)C(F)(F)F.O=S(CCn1ccnn1)Cc1ccc(O)cc1
Cc1c(C)c(N2CCNCC2)c(C)c2c1OC(C)(C)C2.Cc1cc(Br)ccc1Cl
C#CCCCCCl.O=C(NC(=O)OCc1ccccc1)OCc1ccccc1
COC(=O)c1cc(C#CC(N)C(C)=O)c2cccc([N+](=O)[O-])c2n1
COC(=O)CC1Cc2ccc(SCc3sc(-c4ccc(C(F)(F)F)cc4)nc3C)cc2C1
COC(=O)c1ccc(CCNC(=O)OC(C)(C)C)cc1
C[C@@H]1CNCCN1.Cc1ccc(S(=O)(=O)n2ccc3c(-c4c(-c5ccc(F)cc5)nc5ccc(Cl)nn45)ccnc32)cc1
CCOC(=O)C1CCN(c2ccc3c(N)c(Cl)ccc3n2)CC1.O=C(O)CCc1ccccc1Cl
C#CC#CCC/C=C/C=C/C(=O)O.CC(C)CN
O=C1C=CC(=O)c2ccccc21
CCCO[C@@H]1CNCC[C@@H]1NC(=O)c1cc(Cl)c(C)[nH]1.COC(=O)c1sc(Cl)nc1-c1ncnn1C
CCCCCCCCCCCCCCCCNc1ccc(CC(=O)OCC)cc1
C[Sn](C)(C)[Sn](C)(C)C.Clc1ccnc2cc(I)sc12
Cn1cccc1CC#N.O=C(Cl)c1ccccc1
CCOC(=O)c1ccc(NS(C)(=O)=O)cc1
COC(=O)C1=Cc2cccc3ccn(c23)C1
Cn1cc2ccc(NC(=O)c3c(F)cccc3NCc3ccnc(Br)c3)cc2n1.NC(=O)N1CCOCC1
N#Cc1ccc2[nH]ccc2c1
O=C(OCc1ccccc1)N1CCC(Cn2ccc3cc(-c4cnn(C5CCCCO5)c4)ccc32)C1
CC(C)(C)OC(=O)OC(=O)OC(C)(C)C.C[C@@H]([NH3+])c1ccc(Br)cc1F
CC(C)(C)OC(=O)N1CCC(C#N)(c2ccncc2)CC1
CC(C)N=C=O.c1cc2c(cc1OCCCN1CCCCC1)CNCC2
O=C1NCCn2c1cc1c(F)c(F)cc(Br)c12.OB(O)c1ccc(F)c(F)c1
BrCCc1ccccc1.O=C(c1ccccc1)C1CCNCC1
COc1ccc(N)cc1-c1c(F)cnn1C.O=C=Nc1ccc(Br)cc1
COc1ccc(Cn2ncc3c4c(cnc32)CN(C(=O)OC(C)(C)C)CC4)cc1
COC(=O)c1ccc(Nc2nc(NCCCOCCCCOCCCN)nc(OCC(F)(F)F)n2)cc1
CC(C)(O)C(=O)O.NCCn1ccc2ncnc(Nc3ccc(Oc4cccc5sncc45)c(Cl)c3)c21
COc1ccc(B(O)O)cc1.O=c1[nH]c2ccc(Br)cc2c(N[C@@H]2CN3CCC2CC3)c1-c1nc2ccccc2[nH]1
Cc1cccc(-c2[nH]c(C(C)C)nc2-c2cccc(Br)c2)n1.O=[N+]([O-])c1ccc(B(O)O)cc1
CC(=O)Nc1cc(OCC(F)(F)C(F)(F)F)nn1-c1cc(SCC(F)(F)Cl)c(C)cc1F.O=C(OO)c1cccc(Cl)c1
COc1ccc2ncc(F)c(CCN3CC[C@H](CN)C3)c2n1.O=C1CSc2ccc(S(=O)(=O)Cl)cc2N1
CC(C)c1ccc(NCc2ccc(N(C)C)cc2)cn1.COc1ccc2c(c1)C(C(=O)O)CCC2
CS(=O)(=O)Oc1ccc(F)cc1C=O
CC1(C)CN([C@H]2C[C@@]3(C)[C@@H](CC[C@H]4[C@@H]5CC[C@H](C(=O)CCl)[C@@]5(C)CC(=O)[C@@H]43)C[C@@H]2O)CCO1.N#C[S-]
COC(=O)Cc1ccccc1
CCCS(=O)(=O)Nc1ccc(F)c(C(=O)c2c[nH]c3ncc(Br)nc23)c1F.COc1ncc(B(O)O)cn1
CC(C)Oc1ccc(C#Cc2ccccc2)cc1C(=O)O.COC(=O)C(C)(N)Cc1c[nH]c2ccccc12
CCOC(=O)c1csc(NC(=O)OC(C)(C)C)n1
CC(Cl)OC(=O)OCc1ccccc1.O=C(O)[C@@H]1CCCN1
COc1ccc(CCl)cc1.O=C1NC(=O)c2ccccc21
COC(=O)c1ccc(OCF)cc1.NN
C=C(CC(=O)O)C[Si](C)(C)C.C=[N+]=[N-]
CC(C)C[C@@H]1NC[C@H](c2ccsc2)NC1=O.O=C(O)c1cc(-c2ccc(F)cc2)on1
COc1cccc(-c2c(-c3ccccc3)[nH]c3ncc(Br)cc23)c1
CCCCOCCOc1ccc(-c2cc3c4c(c2)OCCN4CCCC(C(=O)OCC)=C3)cc1
CCOC(=O)c1c(Cl)cc(C)nc1Cl.CC[O-]
CN1CCC(OC2c3ccccc3CCn3cc(I)nc32)CC1.Cc1ccc(B(O)O)cc1
CCNCc1ccccc1N.NC(=O)c1ccc(Cl)nn1
Brc1c[nH]c2ncccc12.Nc1ccccc1
Nc1cccc(OC(F)(F)F)c1.O=C(Cl)Oc1ccccc1
N=C(N)CCCCc1ccc(F)cc1.O=C(O)c1cc(Cl)cnc1Cl
O=[N+]([O-])c1ccc(Br)c2ccncc12
CC(=O)Nc1cccc(C(CNC(=O)OC(C)(C)C)NC(=O)c2c(C)nc3c(OCc4c(F)cccc4F)cc(C)cn23)c1
CC(C)(C)OC(=O)N[C@@H](CO)C(=O)O.CC(C)(C)c1ccc(N)c(N)c1
COc1cc(-n2ccc3oc(Br)cc3c2=O)ccc1OCC1(C#N)CC1.OB(O)c1ccc(C(F)(F)F)cc1
COC(=O)c1ccc2c(c1)[C@H](N(C)S(=O)(=O)c1ccccc1Cl)CC2
C1=C(c2c[nH]c3ccccc23)CCNC1.ClCCOC1CCCCO1
CC1(C)CC(=O)N(CCCCCCN2CC[C@@H]3c4cccc(O)c4CC[C@@H]32)C(=O)C1.CN(C)C(=O)Cl
CC(=O)Nc1ccc(S(=O)(=O)Cl)cc1Cl.Nc1ccc(Cl)cc1C(=O)c1ccccc1
CC(C)(C)OC(=O)NC(CC(N)=O)c1ccc(OC(F)(F)F)c(F)c1
CCC(=O)CC(=O)OC.Nc1ccc(F)cc1
COc1cc2c(Cl)ncnc2cc1OCCCN(C)S(C)(=O)=O.Cc1[nH]c2ccc(O)cc2c1C
COC(=O)CCNS(=O)(=O)c1ccccc1[N+](=O)[O-]
C1CCNCC1.CS(=O)(=O)C(=C1CN([C@@H](c2ccc(Cl)cc2)c2ccc(CCl)cc2)C1)c1cc(F)cc(F)c1
CC(C)(C)c1cc(C(=O)O)cc(C(C)(C)C)c1O.O=[N+]([O-])c1ccccc1O
CC(=O)N[C@H]1[C@@H](Cl)O[C@H](COC(C)=O)[C@H](OC(C)=O)[C@@H]1OC(C)=O.[N-]=[N+]=[N-]
COc1ccc([N+](=O)[O-])cc1OCCN1CCCCC1
O=[N+]([O-])c1ccc(C2CC2)cc1NC1CCN(C2CCOCC2)CC1
CC(NC1=NCCN1)C(O)c1ccccc1
C#Cc1cccc(Br)n1.CC(C)=O
CCc1cccc(CC(=O)OC)c1OCCCc1cn(-c2ccc(Br)cn2)nc1C(CC)CC
CS(N)(=O)=O.Cc1ccccc1C1CCN(C(=O)c2cnc3c(C(=O)O)cnn3c2NCc2ccccc2)CC1
CCOC(=O)c1nc(-c2ccccc2)cs1
Nc1ncncc1Br.OB(O)c1ccnc2c1cnn2-c1ccc(F)cc1
CCOC(=O)CCCCCCN(Cc1ccc(C=O)cc1)S(C)(=O)=O.[Mg+]CCc1ccccc1
CC(C)(C)OC(=O)NC1CCN(c2cc3[nH]c(Nc4ccccc4C(F)(F)F)nc3cc2C(=O)Nc2ccc3cn[nH]c3c2)CC1
Fc1nc(F)c(Cl)c(F)c1F.OCC(F)(F)F
CN1CCNCC1.O=C(O)c1cccc(Nc2cncc(-c3ccc(O)cc3)n2)c1
COc1ccc2c(C)c(C)[nH]c2c1
CCOC(=O)C(C)(C)CN.COC(=O)c1nc(C#N)c2cc(Oc3ccc(Cl)cc3)ccc2c1O
N[C@H]1CCCC[C@H]1N.O=C(O)c1ccc(C(F)(F)F)cc1C1CC1
CCOC(=O)Nc1nc2cc(C)ccc2nc1OC.Clc1ccccc1N1CCNCC1
CC(C)(C)OC(=O)N(CCF)[C@H]1CCN([C@H](c2ccc(NN)nc2)C(F)(F)F)C1.COc1cccc2ccc(C=O)nc12
CC(C)(C)OC(=O)NCC(=O)O.Nc1ccccc1C(=O)c1cnc2ccccc2c1
Cc1ncn(-c2ccc(N)cc2F)n1.O=C(Cl)OCc1ccccc1
Ic1ccccn1.O=C(O)c1cccc(S)c1
O=c1cccn[nH]1.OCCc1ccc2cc(Br)ccc2c1
CC(C)(C)OC(=O)N1CC[C@H](SC(=O)c2ccccc2)C1
COc1cc2c(c(Cl)c1Cl)C(=O)C(C)(c1ccc(F)cc1)C2
Cc1ccnc(Nc2ncc(Sc3ccnc(C(=O)O)c3F)s2)c1.NCC1(c2ccccc2)CCOCC1
CC(C)(C)OC(=O)N[C@@H]1c2cccnc2C(=O)CC[C@H]1c1cccc(F)c1F.CCOC(=O)C=P(c1ccccc1)(c1ccccc1)c1ccccc1
CC1(C)COC(c2ccc(Cl)nc2)=N1.C[O-]
NCc1nccnc1Cl.O=C(NC[C@H]1CC[C@H](C(=O)O)CC1)OCc1ccccc1
CNC.COCCCN1CCOc2ccc(CO[C@H]3CN(S(=O)(=O)c4ccc(C)cc4)[C@H](CC(C)(C)C(=O)O)C[C@@H]3c3ccc(OC)cc3)cc21
Cc1cc(C(=O)O)c(Br)s1.Nc1cc([N+](=O)[O-])ccc1O
CCn1cnc2c(Nc3cccc(C(=O)OC)c3)nc(N[C@H]3CC[C@H](O)CC3)nc21
CCC(=O)Cl.COc1c(C)cccc1C
Cc1ccc(N)cc1Oc1ccc2nc(NC(=O)C3CC3)nn2c1.N#CC1(c2cccc(C(=O)Cl)c2)CC1
COc1cc(Cl)cc(CO)c1.CS(=O)(=O)Cl
CCCc1c2c(c(O)c3c(=O)cc(C(=O)O)oc13)CCCC2.Nc1ccc(CC2SC(=O)NC2=O)cc1
NC1CC1.O=S(=O)(Cl)Cc1cccc(C(F)(F)F)c1
COC(=O)c1sccc1NS(=O)(=O)c1cccc(-c2c(C)cccc2C)c1
COC(=O)COc1ccc(SCc2ccc(OCc3ccc(F)cc3F)cc2)c2c1CCC2
CC(C)c1cccc(B(O)O)c1.CC(NC(=O)c1csc(Cl)n1)c1cc(F)c(NS(C)(=O)=O)c(F)c1
Cc1nccn1-c1ccc([N+](=O)[O-])cc1F
CC(C)COc1ccc(Cl)cc1Nc1nc(C(=O)O)cs1.COC(=O)c1ccc(N)c(N)c1
FC(F)(F)c1ccc(CBr)nn1.NC1CCN(CC2Cn3c(=O)ccc4ncc(=O)n2c43)CC1
COC(=O)c1ccc(CN(C)C(=O)OC(C)(C)C)cc1Br.OB(O)c1ccccc1
CCOC(=O)CN1CCNCC1.O=C(O)Cc1csc(NC(=O)c2ccc(Cl)cc2)n1
CC(=O)C(C)(C)N1CCCS1(=O)=O.C[S+](C)(C)=O
CC(=O)N(C1=CC(C)N(Cc2ccccc2)c2ccccc21)c1ccccc1
COC(=O)c1ccc(C#C[Se]c2cc(OCc3cccc4ccccc34)c3c(c2)C(C)(C)CCC3(C)C)cc1
COc1ccc(CN(Cc2ccc(OC)cc2)c2nc(C)c(C)c(NCc3cc(-c4ccc(F)cc4)no3)c2[N+](=O)[O-])cc1
O=[N+]([O-])c1c(F)cccc1CCNC1CCN(Cc2ccccc2)CC1
CCCCOCCOc1ccc(-c2cnc3c(c2)C=C(C(=O)O)CCN3CC(C)C)cc1.CN(Cc1ccc(N)cc1)C1CCOCC1
CCOC(=O)c1oc(C)nc1-c1ccc(F)cc1.N
Nc1ccccc1.O=C(O)c1cc2ccccc2cc1O
CC(O)(c1ccc(N2CCN(S(=O)(=O)c3cccs3)C[C@@H]2CN2C3COCC2C(OCc2ccccc2)C3)cc1)C(F)(F)F
CC(C)(C)OC(=O)c1c(NC(=O)C(F)(F)F)ccc2c1OCC1CC21
CCOC(=O)Cc1c[nH]nc1-c1ccccc1.ClCc1ccc(OCc2csc(-c3ccccc3)n2)nc1
CNC.COC(=O)Cc1ccc([N+](=O)[O-])c(Br)c1
NC1CC[C@H]2CN(Cc3ccccc3)C[C@@H]12.O=C(O)C(C1CCCCC1)C1CCCCC1
COC(=O)[C@@H]1C[C@@H](O)CN1c1nc2c(c(Nc3cc(C(C)C)[nH]n3)n1)CCC2.Nc1ccc(F)nc1
COC(=O)CCCCCCCCCCCCCC(=O)OC
CC(C)NC1CCCCC1.N#CCO
Cc1cc(C(=O)O)ncc1C(c1cc(F)ccc1F)S(=O)(=O)c1ccc(F)cc1.OC1CCNCC1
CCOC(=O)c1nc(Cl)ncc1NCC1(C)COC1.N
CC(C)(C)OC(=O)N1CCC(n2cc(B3OC(C)(C)C(C)(C)O3)cn2)CC1.Nc1ncc(Br)cc1-c1ccc(NC(=O)c2cn(CCF)cc(-c3ccc(F)cc3)c2=O)cc1
COC(=O)CN.O=C(Cl)c1ccccc1Cl
CI.Nc1cccc2c(=O)[nH]c3ccccc3c(=O)c12
CS(=O)(=O)c1cccc(C(=O)O)c1.O=C1CCNCC1
ClCBr.Cn1nnnc1S
Cc1cc(N(C)C(=O)N(C)[C@@H]2CNC[C@H]2c2ccc(F)cc2)cc(C(F)(F)F)c1.O=C(O)C1CCC(F)(F)CC1
CC(Cl)C(=O)N1CCN(c2nc(N)nc3ccc(-c4ccc(F)cc4)nc23)CC1.Oc1ccccc1
CC(C)(C)OC(=O)N1C[C@H](Oc2cccc(-c3ccccc3)c2)C[C@H]1C(=O)O.CC(C)(C)OC(=O)NCCN
Fc1ccc(CCBr)c(F)c1.O=S(=O)(c1ccc(Br)cc1)C1CCNCC1
CC(C)(C)c1csc(-c2cc3cc(C(=O)n4cc(CC(=O)OCc5ccccc5)c5cc([N+](=O)[O-])ccc54)ccc3o2)n1
CCCCCS(N)(=O)=O.O=C(O)/C=C/c1ccc(OCCOC2CC2)cc1Oc1ncc(C(F)(F)F)cc1Cl
CC(C)(C)c1cnc(CSc2cnc(NC(=O)Cc3ccc(CBr)cc3)s2)o1.NC[C@@H](O)CO
CCOc1ccsc1C1=N[C@@H](c2ccc(Cl)cc2)[C@@H](c2ccc(Cl)cc2)N1C(=O)Cl.NC(=O)CN1CCNCC1
N=C(c1ccccc1)c1ccccc1.O=C1N(Cc2cccc(Cl)n2)c2ccccc2C12COc1cc3c(cc12)OCCO3
CCOC(=O)c1sc(-c2ccc(Cl)cc2)c(CBr)c1-c1ccc(S(=O)(=O)N=CN(C)C)cc1.CNC
CCC1CN(C(Cc2ccc3ccccc3c2)C(=O)NC)CCN1C(=O)C(Cc1ccc(F)cc1)NC(=O)C1CN(C(=O)OC(C)(C)C)C1
Cc1c(NN)ncnc1N1CCC(c2ccccc2)CC1.O=C(O)CC1CC1
CCOC(=O)c1cnc(N)c2c(COc3cccc(CNc4ccccc4)c3)csc12.NCCO
CCN1c2nc(F)ccc2NC(=O)c2cc(Br)cnc21.CI
C1CCC2NCCCC2C1.Nc1nnc(Br)c(-c2ccccc2)n1
CCC[C@@H](O)[C@@H](Cl)C(=O)OC
CCOC(=O)c1sc(-n2cn[nH]c2=O)cc1C.CS(=O)(=O)c1ccc(CBr)cc1
Cc1ccc(C#N)c(Br)c1.O=C1CCC(=O)N1Br
O=S(=O)(Nc1nccnc1-c1ccc(CCl)cc1)c1ccccc1Cl.c1ccc2[nH]ccc2c1
COc1nnc(C(C)(F)F)cc1CO.CS(=O)(=O)Cl
COC(=O)c1cc(-c2ccc3cc(OC)ccc3c2Oc2ccc(OCCN3CCCCC3)cc2)ccc1OCc1ccccc1
CN(C)C=O.COCOc1ccc(C=O)cc1OCOC
CCOC(=O)C1Cc2ccc(Cl)cc2NC1=O
CCC(=O)O.Cc1cc(N2CCNCC2)nc2c1c(=O)cc(Nc1ccccc1)n2-c1ccccc1
CC(C)CC(O)c1ccc(Br)cc1.Oc1ccccc1
CC(C)(C)OC(=O)N1CCNC[C@@H]1C(=O)N1CCN(Cc2ccccc2)CC1.O=C1CCC1
CC(=O)Nn1c(=O)[nH]c2ccccc2c1=O.CC(=O)OC(C)=O
Cc1ccc(C(=O)Nc2ccc(N)cc2)c(-c2ccc(C(F)(F)F)cc2)c1.O=C(O)Cc1ccccn1
COCCCN1C(=O)C(C)(C)c2ccc(CBr)cc21.COc1ccccc1COCCCOc1ccc(C2CCN(C(=O)OC(C)(C)C)CC2O)cc1
COC(=O)CCc1ccc(OCCCCOc2cc3c(c(Cl)c2Cl)C(=O)C(C)(C2CCCC2)C3)cc1
CC(C)(C)[Si](C)(C)Oc1ccc(B2OB(c3ccc(O[Si](C)(C)C(C)(C)C)cc3)OB(c3ccc(O[Si](C)(C)C(C)(C)C)cc3)O2)cc1.COc1ccc(C=O)c(Br)c1O.Cc1cc(C(C)(C)C)c(O)c(C(C)(C)C)c1
CC(=O)c1ccc(Cl)nc1NC(=O)OC(C)(C)C.NCCNc1nc(-c2ccc(Cl)cc2Cl)cc2nccn12
CC(C)(C)[Si](C)(C)OC1CCc2c1cccc2C(O)C(F)F.CI
Cc1ccc(S(=O)(=O)Cl)cc1.OCCOCCSC(c1ccccc1)(c1ccccc1)c1ccccc1
Cn1cc(C(=O)NCc2ccc(Cl)cc2)c(=O)c2cc(CCl)oc21.O[C@@H]1CCNC1
N#Cc1c(C(=O)O)cnn1-c1ccc(Cl)cc1.NC1CC1
COC(=O)C(C)(C)C(C)Nc1c(C(N)=O)cnn2cc(Br)cc12.OB(O)c1ccccc1
NNc1cc(N2CCOCC2)n2nc(-c3ccccc3)cc2n1.O=Cc1cccc2[nH]ccc12
CCOC(=O)CP(=O)(OCC)OCC.O=CCC1Cc2ccccc2C1
COc1cc2c(Oc3cc4ccccc4nc3C)ccnc2cc1OCCCCl.N=C(N)N
Nc1ccc(Cl)c(-c2ccccn2)c1.O=C(O)c1ccc(S(=O)(=O)NCC(F)(F)F)cc1
CC(C)(C)OC(=O)CN1C(=O)C(N2C(=O)c3ccccc3C2=O)CCC(=O)N1Cc1ccccc1
COc1cc2cc(-c3cccc([N+](=O)[O-])c3)nc(C)c2cc1OC
COC(=O)c1ccc(C)c(N2CCC3(CC2)OCCO3)c1
CC(C)C[Mg+].OC1CCC=C1Br
COC(=O)C(C)(C)c1cc(F)ccc1Br
CCOC(=O)CCn1cnc2c(=O)[nH]cnc21.CN1CCCC1CCN
Cc1ccc(OC2CCN(C(=O)OCc3ccccc3)CC2=O)cc1C
CC(C)(N)c1ccccn1.O=C(O)c1ccc(C2CC2)c(OCC2CC2)n1
CC1(C)OC(=O)Nc2ccc(Br)cc21.NC(=O)CBr
Cc1onc(-c2ccccc2)c1-c1cn2cc(NC(=O)OC(C)(C)C)ccc2n1
CCC(Br)CC.COc1ccc(-c2nc(CNC(=O)c3ncccc3C)co2)cc1O
CC(=O)N1CCc2cc(-c3ccnc(N)n3)ccc21
COC(=O)c1cc(Cl)c2nc(Cl)nc(N3CCOCC3)c2n1.C[S-]
Cc1cc(Cl)n2nc(C)nc2n1.Cc1ccc(-n2nccn2)c(C(=O)N2CCC[C@@H](C)[C@H]2CN)c1
CC(C)N1CCn2c(CC3(c4ccc(Cl)c(Cl)c4)CCCC3)nc(=O)c(OCc3ccccc3)c2C1=O
Fc1ccc(-c2ccnc(N3CCNCC3)n2)c(F)c1.O=C(Nc1cccnn1)OCC(Cl)(Cl)Cl
Brc1ccc2c(c1)CCc1nncn1-2.C=CC1(c2cncc(B(O)O)c2)CC1
CC(=O)Cl.O=C1CSc2ccc(C(=O)NC3CCN(CCOc4cnc5ccc(O)cc5n4)CC3)cc2N1
COC(=O)c1cc2c(Br)csc2cn1
COc1c(C(C)C)cc(Oc2c(Cl)cc(C(=O)N(C)CC(=O)O)cc2Cl)cc1[N+](=O)[O-]
COC(=O)COc1cc(N)nc(C)c1C#N
Cc1ccc2c(Nc3cc(C(=O)Nc4cccc(Br)c4)ccc3Sc3ccc(NC(=O)OC(C)(C)C)cc3)ncnc2n1
C#CC1(CO)CC1.CS(=O)(=O)Cl
O=C(O)/C=C\C(=O)NCCCCCCCCCCCCCCCCCC(=O)O
CCOc1ccc(B(O)O)c(F)c1F.Oc1ccc(Br)c(F)c1F
CNCc1ccccc1.O=C(Cl)C(=O)c1c[nH]c2ccccc12
COC(=O)c1cncc(-c2ccoc2)c1
Nn1nc(-c2ccc(Cl)cc2)c2ccccc2c1=O.O=C(O)Cc1ccc(Cl)cc1
CNCC(O)c1ccccc1.Clc1ccc2ncc(-c3cc4cnccc4o3)n2n1
OCc1c(-c2ccncc2)c(-c2ccc(F)cc2)n2c1SCC2
CC(C)(C)OC(=O)NCCN1CCNCC1.O=c1cc(OCc2ccc(Cl)cn2)ccn1-c1ccc(F)nc1
CC(C)(C)OC(=O)N[C@H]1CCCN(c2ccncc2N)C1.CC(C)(C)OC(=O)Nc1sc2cc(F)cnc2c1C(=O)O
CS(=O)(=O)Nc1ccc(CN)cc1F.O=C(O)C=Cc1ccc(C(F)(F)F)nc1OCc1ccccc1
CN=C=O.Nc1nc(NCc2ccc3c(c2)OCO3)c2cc(Cl)ccc2n1
CCCCCCCCCCCCCCCCN=C=O.CNCCO
COc1cc2ccccc2cc1N.O=C=Nc1cccc2ccccc12
COC(=O)CC1CCC2(CC1)OCCO2
BrCc1ccccc1.O=C(O)[C@@H](O)CC1CCC1
COC(=O)C1=C(C)NC(C)=C(C(=O)OCCOc2ccc(OCCNC(=O)OC(C)(C)C)cc2)C1c1cccc([N+](=O)[O-])c1
CC(C)(C)c1cc(N)cc(C(C)(C)C)c1O.O=C(O)c1ccc(-c2ccc([N+](=O)[O-])cc2)o1
Fc1ccc(-n2ncc3c2CCCN3)cc1.O=C(O)Cc1ccc(Cl)c(OC(F)(F)F)c1
CC(C)(C)[O-].CCCCCC1CCC(c2cccc(F)c2F)(C2CCC(=O)CC2)CC1
CC(C)(C)OC(=O)CCCI.O=C(O)c1ccc(CBr)cc1
CC(C)C[C@@H](O)C(=O)O.O=[N+]([O-])c1ccc(CBr)cc1
CCOC(=O)c1cccnc1Cl.NOCc1ccccc1
CC(=O)OC(C)=O.CC(C)n1ncnc1-c1cc2n(n1)-c1cc(C3CNC3)ccc1OCC2
NCCCN1c2ccc(Cl)cc2CCc2cc(Cl)ccc21.O=S(=O)(Cl)c1ccc(Cl)cc1
BrCc1ccccc1.CCOC(=O)C(CC(C)C)c1cc(-c2ccc(C(F)(F)F)cc2)cc(C2CCCC(C(F)(F)F)N2)c1
CC(=O)OC(C)=O.O=C1CCNc2ccccc2CN1
C1COCCN1.O=C1CCN(Cc2ccccc2)CC1.[C-]#N
C=CCOC(=O)c1ccccc1I.COC(=O)[C@]1(NC(=O)OC(C)(C)C)CCc2cccc(O)c2C1
COC(=O)CN(c1csc(-c2cccc(NC3CCCCC3)c2)c1C)S(=O)(=O)NC(=O)OC(C)(C)C
CCCSc1nc(O)c(NC(C)=O)c(O)n1
O=S(=O)(Oc1ccc2ccc(-c3c4ccccc4c(-c4cccc5ccccc45)c4ccccc34)cc2c1)C(F)(F)F.OB(O)c1ccc2c3ccccc3c3ccccc3c2c1
CCOC(=O)Cn1c(=O)n(C2CCN([C@@H]3Cc4cccc5cccc3c45)CC2)c2ccccc21
COc1cccc(Br)n1.Cc1ccc(F)cc1-c1ccc2cc(N)ncc2c1
Cc1nc(-c2ccccc2)oc1-c1cc(CNC(=O)OC(C)(C)C)[nH]n1
O=C(O)c1cc([N+](=O)[O-])ccc1F
COC(=O)c1cc2cc(Oc3ccc(NC(=O)c4ccc(Cl)c(Cl)c4)cn3)ccc2[nH]1
COc1ccc(CC#N)c(C)c1
COc1ccc(C(=O)N2C(=O)Cc3cccc(CC(=O)OCc4ccccc4)c32)cc1
CCCC[Sn](Cl)(CCCC)CCCC.Cc1cccc(Br)n1
CC1CCCN(c2nc(C(F)(F)F)c(C(=O)Nc3ccc(N4CCCNCC4)nc3)o2)C1.O=S(=O)(Cl)Cc1ccccc1
Cc1nc(N[C@@H](CO)c2ccc(F)cc2)nc(Nc2cc(C3CC3)[nH]n2)c1[N+](=O)[O-]
CC(=O)OC(C)=O.COc1c(Cl)cc(C)c(C)c1N
NCc1ccccc1SC1CC1.O=C(OC(=O)C(F)(F)F)C(F)(F)F
CC(C)(C)OC(=O)N1CCC2(CC(C#N)C2)C1
COc1ccc2c(C(=O)OC(C)C)nc(Nc3cc(C)[nH]n3)cc2c1
Cc1cc(C(=O)Nc2cc(Oc3ccc4nc(N)cn4c3)ccc2F)n(C)n1.O=C(Cl)C1CC1
Clc1cnc2[nH]ccc2c1.Cn1nc(C2CC2)c(C=O)c1Cl
CCN.CCSC1=C(C#N)C(c2ccccc2)(c2ccccc2)C(=O)N1CCCBr
BrCCC(c1ccccc1)c1ccccc1.CC(C)(C)OC(=O)NC1CCNCC1
COC(=O)[C@](C)(CC1CN=C(c2ccccc2)c2ccccc2N1C)NC(=O)OC1C2CC3CC(C2)CC1C3
CC(C)(C)OC(=O)NC1CCNCC1.COc1ccc2nnc(=O)n(CC=O)c2c1
COc1ccc(NS(=O)(=O)C(F)(F)F)cc1CC1C(=O)c2cc(OCc3nc4cc(F)c(F)cc4s3)ccc2OC1(C)C
NCc1ccc(CCc2ccccc2)cc1.Nc1ncccc1C(=O)O
CCCCOC(=O)c1cc(Oc2ccc3c(C(=O)Nc4cccc(C(F)(F)F)c4)cccc3c2)ccn1.CN
NC1CCN(C2CCOCC2)CC1.O=[N+]([O-])c1ccc(Br)cc1F
CI.COc1ccc2cc(C(O)c3cn(C(c4ccccc4)(c4ccccc4)c4ccccc4)cn3)ccc2c1
CC(C)c1n[nH]c2ccccc12.O=c1cc(CBr)c2ccc(F)c(F)c2[nH]1
OCc1ccccc1.Oc1cc2cn[nH]c2cc1Br
CC(C)(O)[C@@H](N)CC1CC1.O=C(O)c1cnc(C2CC2)c(OCC2CC2)n1
COC(=O)[C@H](Cc1ccc(-c2ccc(C#N)cc2)cc1)NC(=O)[C@@H]1Cc2cc([N+](=O)[O-])c(O)cc2CN1C(=O)OC(C)(C)C
CC1(C)COc2cc3c(cc21)C1(CO3)C(=O)Nc2ccccc21.FC(F)(F)c1ccc(CBr)o1
Cc1cn(N)c2ccc(OCc3ccccc3)cc12.Clc1ccncc1
O=C(O)c1ccc(Br)cc1.OB(O)c1cc(OCc2ccccc2)cc(OCc2ccccc2)c1
BrCc1ccccc1.CO[C@H]1O[C@H](COCc2ccccc2)[C@@H](OCc2ccccc2)[C@@]1(C)O
CC(C)(C)OC(=O)OC(=O)OC(C)(C)C.c1cc2c(o1)CCNCC2
C[S+](C)(C)=O.O=C(COC1CCCCO1)c1ccc(Cl)cc1
COc1cccc(C(=O)O)c1
NC12CC3CC(CC(C3)C1)C2.O=C(O)[C@H]1CCCN(c2ccccc2)C1
CCOCCn1c(N2CCCNCC2)nc2ccccc21.COc1cc(CN2CCC(CCOS(C)(=O)=O)(Cc3ccc(F)cc3)C2=O)cc(OC)c1OC
CN1CCNCC1C(c1ccccc1)c1ccccc1.COc1ccccc1C=O
COc1ccc2c(c1Cl)C/C(=C\c1ccc(SC(F)(F)F)cc1)C2=O
COC(=O)[C@@H]1CCCC[C@H]1c1oc(-c2ccc(F)cc2)nc1-c1ccc(Br)cc1
Cc1oc(=O)oc1CCl.Sc1ccc(Cl)cc1
Brc1cnc2ccccc2c1.CC(C)(C)OC(=O)N1Cc2ncnc(N)c2C1
Cc1sc(C)c(C(=O)N[C@@H](C)c2ccc(C(=O)O)cc2)c1Cc1ccc(C(F)(F)F)cc1.NS(=O)(=O)c1ccccc1
Cc1onc(-c2ccccc2)c1COc1cnc(C(=O)O)cn1.NC1CCC(F)(F)CC1
CO[C@@H]1Cc2ccccc2[C@H]1N1C(=O)c2ccccc2C1=O
CC(N)C(=O)N1N=C(c2cc(F)ccc2F)SC1(CCCN=[N+]=[N-])c1ccccc1
C[C@H]1OCC(=O)N(Cc2ccccc2)[C@@H]1C(=O)OCc1ccccc1
CS(=O)(=O)Cl.O=c1[nH]c2cc(CCO)ccc2o1
COC(OC)c1ccc([N+](=O)[O-])c(Nc2nc(-c3ccc(C(F)(F)F)cc3)c(C(N)=O)s2)c1
CC1=C(c2ccc(Cl)cc2)CCN(C(=O)OC(C)(C)C)C1.O=S([O-])[O-]
NNc1ccc(F)cc1.O=C(O)CCCC(=O)c1ccccc1
COc1ccc(-c2cnc(Nc3ccc(OCCN4CCCC4)cc3)s2)cc1
COC(=O)c1ccc(CBr)cc1.Oc1cc(Cl)ccc1-c1nc2cc(F)c(F)cc2n1Cc1ccccc1
CC(=O)Cl.CCNC(=O)c1noc(-c2cc(Cl)c(OCc3ccccc3)cc2OCc2ccccc2)c1N
CCCCCc1c(-c2ccccc2)n(Cc2ccccc2)c2ccc(-c3ccc(OC)cc3)cc12
Clc1ccnc(Cl)n1.OB(O)c1cccc(C(F)(F)F)c1O
O=C(N1CCc2ccc(S(=O)(=O)Nc3nccs3)cc2C1)C(F)(F)F
COC(=O)c1sc(C#CC(C)C)cc1N(C(=O)[C@H]1CC[C@H](C)CC1)C1CCN(C(=O)CCCCCNC(=O)OC(C)(C)C)CC1
CC(C)Sc1nc(Cl)c(I)c(C(F)(F)F)n1.CCOC(=O)c1c[nH]nc1C(F)(F)F
CC(=O)N1CC[C@@H](N2CCc3ccccc32)[C@H](CO)C1
CS(=O)(=O)Cl.NC(=O)Cc1csc2cc(OCc3ccc(Cl)cc3Cl)ccc12
CC(C)n1nc(C(=O)NCCN2CCC(N)CC2)c2ccccc21.O=C(Cl)c1ccccc1
CC(C)C(NC(=O)OC(C)(C)C)C(=O)O.CNCCc1ccccc1
O=Cc1ccc(F)cc1.Oc1ccc(C(F)(F)F)cn1
O=S(=O)(Oc1cc(Cc2ccccc2)c(Br)cn1)C(F)(F)F.O[C@@H]1CNC[C@H]1O
C=Cc1c(N)c(C(=O)OCC)cc(C(F)(F)F)c1C=O.CN(C(=O)OC(C)(C)C)[C@H]1CCCNC1
CCOC(=O)Cc1csc(N)n1.CS(=O)(=O)Cl
CCC(=C(c1ccc(OC(C)=O)cc1)c1ccc(OC(C)=O)cc1)c1ccc(/C=C/C(=O)OC(C)(C)C)cc1
CC(C)(C)OC(=O)OC(=O)OC(C)(C)C.COc1cc(Cl)c(N)cc1OCc1c(OC)ccc(F)c1F
COc1ccccc1Oc1ccccc1
Cc1cc(OCCO)c(OCCO)cc1-c1cccc(CO)c1C
C1CNCCN1.CCOC(=O)c1c(CCl)nc2cc(OC)c(OC)cc2c1-c1ccc(OC)c(OC)c1
CNCc1sc2ccccc2c1C.O=C(O)/C=C/c1cnc2c(c1)CN(CCCN1CCOCC1)CC(=O)N2
CC(C)(C#N)c1nnc(N)s1.CN(CC1CCOCC1)C(C)(C)C(=O)O
CCCOC(=O)CBr.O=c1c(Cc2cccnc2)cn2c3ccc(Br)cc3c3cc(O)cc1c32
CC1(C)CN(Cc2ccccc2)CCC1(O)c1c(F)cc(F)c2ccoc12
CC(C)Oc1ccc(-c2nc(-c3cccc4c3CCN(C(=O)OC(C)(C)C)C4)no2)cc1C#N
CCCC(N)CCC.O=C(O)c1ccc(O)c(O)c1
COc1ccc(C=C(Br)Br)cc1O
C#CC(C)(O)CCC(C)CC
BrCCCCBr.O=C(Oc1ccc(Cl)cc1)N1CCCc2cc(O)ccc21
C#Cc1cc(Cl)ccc1OCC(=O)OC(C)(C)C.CC(C)S(=O)(=O)c1cc(Br)ccc1C(=O)N1CCOCC1
COc1cc(OC)c2c(=O)[nH]c(-c3ccc(OCCNC(C)C)c(-c4ccc(SC)cc4)n3)nc2c1.O=S([O-])OO
NCC1CCNCC1.O=C(Cl)Oc1ccc(Oc2ccc(C(F)(F)F)cn2)cc1
C=CCC(C#N)(CC=C)c1cccc(C)c1
O=[N+]([O-])c1ccc(F)cc1F.OCC(F)(F)F
CON(C)C(=O)C1(c2cnc(C)nc2)CCOCC1
NS(=O)(=O)c1cc(C(=O)O)cc(N2CCCC2)c1Oc1ccccc1.c1ccc(CNCc2ccccc2)cc1
CN(C)CCNC(=O)[C@@H](N)CSCc1ccccc1.Cc1ccc(S(=O)(=O)Cl)c2ccccc12
Clc1nccc(N2CCC[C@@H]2COc2cccc3ccccc23)n1.NN
CC(C)(C)OC(=O)NCC(=O)c1cccnc1
CC(C)(C)OC(=O)N1CC(C(=O)N2CCC(C#N)(Cc3ccc(F)cc3)CC2)Oc2cc(O)c(Cl)cc21.COC(=O)CBr
CCC1CCCC(I)C1.CSc1nsc(Cl)n1
CC1(C)CCC(=O)Nc2ccc(N)cc21.CNC(=O)c1cccc(Cl)c1Nc1nc(Cl)ncc1Cl
O=C(CCc1ccccc1)N1CCC[C@H]1C(=O)N1CCC[C@H]1C(O)COc1ccccc1
CN(C)CCN.Cc1ccc2[nH]cc(Cn3nc4c(c3-c3cc(C(=O)O)cn3C)c(=O)n(C)c(=O)n4CC(C)C)c2c1
O=C(O)CCC(=O)c1ccc(C2CCCCC2)cc1
CC1(C)OB(c2cnc(N)nc2)OC1(C)C.Nc1cccc(-c2cc3nc(Cl)nc(N4CCOCC4)c3s2)c1
N#Cc1ccc(Oc2ccc(C=O)cc2Cl)nc1.c1ccc(C2CCNC2)cc1
CCOC(=O)C1CCCNC1.N#Cc1ccc(-c2ccc(OCC(=O)O)cc2)cc1
CCOP(=O)(CCOC(C)=O)OCC
N#CCCl.O=Cc1ccc(O)cc1
Brc1cn(CCN2CCCCC2)nc1OCc1ccccc1.COc1ccc(B(O)O)cc1
CN(C)C=O.COCc1cc(Br)cc(COC)c1
NN.O=S(=O)(c1ccc(Cl)cc1)C(c1cc(F)ccc1F)c1cc(Cl)ncc1Cl
C1COCCN1.COc1cc2ncc(NC3CCCCC3)nc2cc1Br
NNC(N)=S.O=CC=Cc1cccc(O)c1
CCOC(=O)c1cc(-c2ccc(C)cn2)n(-c2cccnc2)n1
CN.CS(=O)(=O)c1cccc(S(=O)(=O)n2cc(C=O)cc2-c2ccccc2F)c1
FC(F)(F)c1nnc2ccc(N3CCNCC3)nn12.O=Cc1ccsc1
CSc1cc(O)ccc1Cl.O=C(N[C@H]1CC[C@H](O)CC1)c1cc(F)cnc1Cl
O=C1c2ccccc2C(=O)N1C1CCc2[nH]c3ccc([N+](=O)[O-])cc3c2C1
Nc1cccc(-c2c(Cc3ccccc3)cnc3c(C(F)(F)F)cccc23)c1.O=Cc1cc(Br)cs1
CCOC(=O)C(N)CNC(=O)C1CCN(c2ccncc2)CC1.O=S(=O)(Cl)c1ccc2ccccc2c1
COc1ccc(CNc2nc(Cl)nc3sc(Cl)cc23)cc1OC.c1cn[nH]c1
CCc1cc2c(Cl)nc(Cl)nc2s1.O=C(Cc1ccccc1)N1CCNCC1
CCOC(=O)C(=O)CCCC1CCN(C(=O)OCc2ccccc2)CC1.N[C@H]1COc2ccccc2N(CC(=O)OCc2ccccc2)C1=O
NC(=S)Nc1ccccn1.O=C(CBr)c1ccccn1
CCOC(=O)c1nc2ccc(CBr)cc2o1.Oc1ccc(OCc2ccc3ccccc3n2)cc1
CC(C)(C)OC(=O)c1c(NC(=O)Cn2nc(C(F)(F)F)c3c2CCCC3)sc2c1CCCC2
CC(C)Oc1cc(CCCO)n(Cc2ccc(Cl)cc2Cl)n1.CCOC(=O)c1sc(Cc2ccccc2)nc1O
CN=C=S.c1nc2c([nH]1)CCNC2
CCOC(=O)/C(F)=C(/CC)c1cc2c(cc1OC)OC(C)(C)C=C2C(C)C
COc1ccc(O)cc1.O=C([C@@H]1C[C@@H](O)CN1C(=O)OCc1ccccc1)N1CCCC1
Cc1cc([N+](=O)[O-])c(Sc2ccc(O)cc2)cc1NC(=O)Cc1ccccc1
NCc1ccc(C(=O)Nc2ccc(Cl)c(-c3ccccn3)c2)cc1.O=C(O)c1ccccn1
NCc1ccc(Oc2ccccc2)s1.Nc1nc(Cl)ccc1C(=O)O
COC(=O)c1cccc(CNC(=O)c2cccnc2SCCCc2ccc(F)cc2)c1
FC(F)(F)CCCBr.O=C(c1ccc(O)cc1)N1CCC[C@H]1CN1CCCC1
Nc1ccc(O)c(C(=O)O)c1.O=C(O)C1CCCCC1
CC(=O)c1ccccc1Br.Cc1ccc([Sn](C)(C)C)cc1
CON(C)C(=O)c1cn(-c2cccc(-c3ccccc3OC(F)(F)F)c2)cn1.COc1cccc(Br)c1
CO.Cc1ccc2c(c1)Cc1cc(C(=O)O)ccc1O2
CC(=O)Cl.O=C(N[C@H]1CCCNC1)c1c[nH]c2c(-c3c(OCC4CC4)ccc4c3OCO4)ncnc12
CN1CCC2C1CCN2c1ccc([N+](=O)[O-])cc1
CN1C(=O)C2(CC2)CN(C2CCCC2)c2nc(Cl)ncc21.Cc1cc(C(=O)O)ccc1N
C#Cc1cccc(C)c1.COCCn1ncc(-n2cc(I)nc2C)cc1=O
CN1CCN(c2ccc(C(=O)Nc3n[nH]c4ccc(S(=O)(=O)c5ccccc5)cc34)c([N+](=O)[O-])c2)CC1
CC(C)c1cccc(C(C)C)c1N=C=O.CCCCCCCCCCCCn1nnnc1N
Clc1ccc(-n2cnc(Br)c2)cc1.OB(O)c1ccco1
C1CCNCC1.C=O.CCOC(=O)C(NC(C)=O)C(=O)OCC
COc1cccc(N)c1.Cc1ccccc1C=O
CC1=C(C(=O)O)C(c2cccc([N+](=O)[O-])c2)C(c2ccccn2)=C(C)N1.CCCCCCO
Nc1ccccc1.O=C(O)c1c(F)cccc1[N+](=O)[O-]
CCO.COc1c(C(C)(C)CC(=O)C(=O)O)ccc(Cl)c1F
CCOC(=O)c1cc2c(C)c(N3CCN(C(=O)OC(C)(C)C)CC3)ccc2o1
CC(C)C1NS(=O)(=O)N(CCl)C1=O.O=C(O)c1c(Cl)cccc1Cl
CN1CCNCC1.COc1nnc(Cl)cc1-c1cc2ccc(C=O)cc2n1C(=O)OC(C)(C)C
Cc1csc2ccc(NN)cc12.O=C1CCNCC1
CCOC(=O)C(Cc1ccc(C(F)(F)F)cc1)C(=O)c1ccc(Cl)nc1
CCC(Oc1ccc(OC(F)(F)F)cc1)C(=O)Cl.O=C1CNc2ncccc2N1
CNC[C@H]1Cc2ccccc2O1.O=C(O)c1nc2c(s1)CCOc1cc(-c3cn[nH]c3)ccc1-2
COc1cc(N2CCN(C)CC2)ccc1Nc1nc(Cl)ncc1Cl.COc1cc2c(cc1N)CCN(CC(N)=O)CC2
CC(C)(C)OC(=O)N1CCC(C)(C(=O)O)CC1.CC(C)(C)c1cccc(N)c1
CCOC(=O)c1ncc(-c2cccc(NC(=O)OCc3ccccc3)c2C)c2c1[nH]c1cc(OCCOC)ccc12
CC(C)(C)OC(=O)n1cc(-c2cc3cnc(Br)cc3n2C(=O)OC(C)(C)C)cn1.Nc1ccc(OCCN2CCOCC2)cc1
CCI.O=c1cc(I)cc[nH]1
COc1cc2c(cn1)c(C(=O)N1CCN(C(=O)OC(C)(C)C)CC1)c(Cl)n2-c1ccccc1.Cc1c(F)cccc1CBr
COC(=O)c1cc(O)cc(OC2CCN(C)C2=O)c1.Cc1nnc(-c2ccc(I)cc2)o1
COc1cccc(F)c1Cn1cc(C(=O)O)c2ncccc21.NCC1CC1
COC(=O)C(CC1CCCC1)n1ncccc1=O
CC(C)(O)CC1(c2ccccc2)CNC(=O)C1
C1CCNC1.CS(=O)(=O)OC1CCN(c2ccc([N+](=O)[O-])cc2)C1
C1CCN(C2CCNCC2)C1.Cc1c(C(=O)O)c(C(F)(F)F)nn1-c1cccc(C(F)(F)F)c1
O=C(N1CC=C(c2cnc(-c3ccc4c(c3)CC3CCC(C4)C34CN(CC(F)(F)F)S(=O)(=O)N4)s2)CC1)C(F)(F)F
Brc1c[nH]c2ncnc(Nc3ccc4[nH]ncc4c3)c12.OB(O)c1ccncc1
C=C(C)C(=O)Cl.CCCC[P+](CCO)(CCCC)CCCC
C#Cc1ccc(NC2CCC2)nn1.Cc1cn(-c2ccc(NC(=O)c3ccc(Cl)c(I)c3)cc2C(F)(F)F)cn1
CCCc1nc(CC)n(-c2ccc(O)cc2)c(=O)c1Cc1ccc(-c2ccccc2C#N)cc1.OC1CCC(F)(F)CC1
CC1(C)CC=C(c2ccccc2)c2ccc(C#Cc3ccc(C(=O)O)cc3)cc21
C[C@@H]1CCCN[C@@H]1CNc1ccc(C(F)(F)F)cn1.Cc1ccc(-n2ccnc2)c(C(=O)O)c1
C=CCOC(=O)N1COC(=O)[C@@]12[C@@H](F)C[C@H]1[C@H](C(=O)O)[C@H]12.O=C1OC(Br)c2ccccc21
Cc1n[nH]c(C)c1[N+](=O)[O-].OCCBr
Brc1cncc2sc(-c3nnn[nH]3)cc12.OB(O)c1cccc2c1-c1ccccc1-2
CCNC(=O)C[C@@H]1N=C(c2ccc(Cl)cc2)c2cc(OCCOCCOCCOCCOCCOCCOCCN)ccc2-n2c(C)nnc21.COc1ccc2c(c1)C(c1ccc(Cl)cc1)=N[C@@H](CC(=O)O)c1nnc(C)n1-2
Cc1cnoc1C(=O)O.O=c1cc(CNc2cccc(Cl)c2)c2cccc(F)c2[nH]1
CC(=O)C(Br)c1ccccc1.Sc1ccc(Cl)cc1
NC(=O)c1c(Cl)ccc(Nc2c(Cl)c(=O)c2=O)c1O.Nc1ccccc1
COc1cc(N=C=O)cc(OC)c1.NC(=O)c1[nH]c2cnccc2c1-c1ccc(N)cc1
CN(C)C/C=C/C(=O)O.Nc1cccc(-c2cnccc2Oc2ccc(Oc3ccccc3)cc2)c1
C[C@H]1CNC[C@@H](C)O1.NS(=O)(=O)c1ccc(-n2nc(CCl)nc2Cc2ccccc2)c(F)c1
O=Cc1c(F)ccc(Br)c1F.OB(O)C1CC1
CCOC(=O)c1sc2c(N)ncn2c1C(F)(F)F.CN1CCN(c2ccc(C(=O)Cl)cc2)CC1
Cc1ccc(-c2ncccn2)c(C(=O)N2CCC[C@@H](C)[C@H]2CN)c1.N#Cc1ccc(Cl)nc1
C[SiH](C)OC(Nc1ccc(C#N)cc1)c1ccc(C(C)(C)C)cc1.O=C(Cl)c1cccs1
CCCC[Sn](CCCC)(CCCC)c1cccc(C(F)(F)F)c1.C[C@H](Oc1ccc(S(C)(=O)=O)cc1C(=O)N1Cc2ccc(Cl)nc2C1)C(F)(F)F
N[C@@H](CO)c1ccccc1.Nc1cc(F)ccc1[N+](=O)[O-]
CCNc1ccc(N2CCN(Cc3ccccc3)CC2)cc1
CNOC.Cc1cc2c(c(C(=O)O)n1)c(=O)cc(Nc1ccccc1)n2-c1ccccc1
CCn1ncc(C(=O)c2ccc(S(C)(=O)=O)c(F)c2Cl)c1O.Cc1cc(C)[nH]n1
Clc1ccc(COC2CCCCO2)cn1.Fc1ccc(Br)cc1
CC(C)(C)[Si](C)(C)Oc1cccc(C=O)c1.CCOC(=O)C1(N)CC1
CCNC(=O)N1CC2CC(CN(CC(COc3ccc(C#N)cc3)NC(=O)OC(C)(C)C)C2)C1
CC(C)(C)n1nc(CCC=O)cc1-c1ccc(F)cc1.Cc1ccc(N2CCNCC2)cc1C
COC(=O)Cc1c(C(=O)c2ccc(Cl)cc2)[nH]c2cc(Cl)ccc12
COc1ccc2ncc(=O)n(CCC=O)c2c1.N[C@@H]1CC(=O)N(c2ccc3c(c2)NC(=O)CO3)C1
C1CCN(C2CCNCC2)C1.CC(Oc1cc(-c2ccc(Br)nc2)cnc1N)c1c(Cl)ccc(F)c1Cl
C=CC(=O)OC.COc1nc(C)c(I)c(OC)n1
COC1=NC(C)(c2cccc(Br)c2)COC1.NCc1cccc(Cl)c1
CCCCn1c(=O)n(Cc2ccccc2F)c(=O)c2[nH]c(Cc3ccc(N)cc3)nc21.Cc1cc(C)c(S(=O)(=O)Cl)c(C)c1
CC(C)(C)C(=O)CBr.CCOC(=O)c1nn(C(C)(C)C)c(=O)[nH]1
Fc1cccc(CBr)c1F.Oc1cc(O)nc(S)n1
CC(=O)Nc1ccccc1B1OC(C)(C)C(C)(C)O1.CC(C)(C)OC(=O)N1CCC(N2c3ccccc3Oc3cc(Cl)ccc32)CC1
CCCCC(=O)Cl.Cc1cc(NCCO)c2nn(C)cc2n1
CCCC(=O)O[C@H](C)c1nccc(N2CCC3(CC2)CC(=O)c2cc(Cl)ccc2O3)n1
CNC.COC(=O)c1[nH]c(=O)c(O)c2c1CCN(Cc1ccc(F)cc1)C2=O
CC(C)(C)OC(=O)N(C(=O)OC(C)(C)C)N(C(=O)OC(C)(C)C)c1nc(Cl)nc(Cl)c1F.C[C@@H]1CN(C)CCN1
N#Cc1ccc([N+](=O)[O-])cc1N
NCC(=O)O.Nc1ccc(Br)cc1C(=NCCO)c1ccccc1F
CCCCC(=O)OC(=O)CCCC
CCOC(=O)c1cc2c(C(=O)CN(Cc3ccccc3)C(C)(C)C)ccc(OCc3ccccc3)c2[nH]1
BrCc1ccccc1.O=C(O)c1cnc(-c2ccc(Br)nc2)[nH]1
CC(C)(C)OC(=O)NCc1ccc(OCC(N)=O)c(C2CCNCC2)c1.COCCn1cc(C(=O)O)c2cccc(C)c21
COC(=O)c1ccc(C(C)n2ccccc2=O)cc1
COC(=O)c1cc(F)cc(CNS(=O)(=O)c2ccc(-c3ccc(F)cc3)cc2)c1
C#Cc1cc(Cl)ccc1OCC(=O)O.CC(C)(C)N1C(=O)c2ccc(Br)cc2S1(=O)=O
CN(C)S(=O)(=O)Cl.Nc1cccc(C=C2c3ccccc3CCc3ccccc32)c1
CC(C)C(=O)Cl.NC(N)=S
CCCBr.COc1ccc(CC2c3c(O)ccc(OC)c3CCN2CC(=O)NCc2ccccn2)cc1OC
CC(=O)c1ccc([N+](=O)[O-])cc1
C=O.Cc1noc(NS(=O)(=O)c2ccccc2-c2ccc(CC(C)C)cc2N)c1C
O=C1C(=O)N(Cc2ccc(Cl)cc2)c2ccccc21.[Mg+]c1ccc2c(c1)OCCO2
C[C@H](N)c1nc2ccccc2n1-c1ccccc1.Cc1nc2c(Cl)ncnc2[nH]1
Nc1ncc(C(F)(F)F)cc1[N+](=O)[O-]
Cc1cc(C=O)c(F)cc1F.Oc1ccc(Cl)c(C(F)(F)F)c1
CCS(=O)(=O)c1ccc(Oc2cc(OCOC)cc(C(=O)OC)c2)cn1
NCc1ncc(C(F)(F)F)cc1Cl.O=C(Cl)c1ccco1
CCS(=O)(=O)N[C@H](C(=O)O)C(C)C.COc1cc(CCN)ccc1O
Cn1nc(C2CCNCC2)nc1-c1cnc(N)c(-c2nnc(C(C)(C)C)o2)n1.O=C(O)CCOC1CCCCO1
Clc1nccc(-c2cccnc2Cl)n1.Nc1cccc(Cl)c1
COC(=O)[C@H]1[C@H](N)[C@H](c2ccccc2)N(C(=O)OCc2ccccc2)[C@@H]1C.COc1ccc(OC(F)(F)F)cc1C=O
COC(=O)c1cnc(Cl)c2ccn(C)c12
BrCC1CCC1.O=C(c1cccs1)c1cnn2c(-c3cccc(-c4cc[nH]n4)c3)ccnc12
CCOC(=O)CBr.Oc1ccc(F)c(NCc2cc(-c3cccc(F)c3)ccc2Cl)c1F
Cc1nc(Br)n2c1c(C)nc1scnc12.NC(=O)c1cccc(B(O)O)c1
CN(C)CCS.NS(=O)(=O)c1cc2cc(CBr)ccc2s1
CCOC(=O)C(=O)c1c(CC)cc(C)cc1CC.NN
CC(C)(C)c1ccc(C(=O)O)cc1.NN
C#CCO.OB(O)c1ccc(I)cc1
C[Si](C)(C)N=[N+]=[N-].N#Cc1ccc(C=O)cc1
CCOC(CC)OCN1CCNC1=N[N+](=O)[O-].ClCc1ccc(Cl)nc1
CC(C)(C)C(=O)Cl.O=C(c1ccc(O)cc1)c1ccc(Cl)cc1
C=C[Sn](CCCC)(CCCC)CCCC.COc1ccc2ccc(OS(=O)(=O)C(F)(F)F)cc2c1
Nc1ccc(O)c(Cl)c1.OCc1ccccn1
COC(=O)c1ccc2c(c1)-c1sc(C(=O)N(C)c3ccc(F)cc3F)cc1CO2
Cc1c2c(=O)n(CCCNC(=O)OC(C)(C)C)c3ccc(Br)cc3c2nn1C1CCCCO1.N#Cc1ccc(B(O)O)cc1
CN(c1nc2cc(C(=O)O)ccc2nc1-c1ccc(F)cc1)C1CCN(C(=O)OC(C)(C)C)CC1
CC(C)(C)OC(=O)OC(=O)OC(C)(C)C.NC(CCO)C(=O)O
CC(C)(C)OC(=O)N1CC(F)(F)C[C@H]1C(=O)O.NCC(=O)c1ccc(Br)cc1
CN1CCC(c2cccc3ccc(OS(=O)(=O)C(F)(F)F)cc23)CC1.C[Sn](C)(C)c1cncnc1
C[S-].Nc1ccc(I)cn1
CC(C)OC(=O)Cl.c1cc(-n2cnnn2)ncc1OCc1cnn(C2CCNCC2)n1
CCOc1ccc(N)c([N+](=O)[O-])c1.O=C(O)c1cncc(Br)c1
CC(C)c1ccc(N2CCN(Cc3ccccc3)CC2COc2ccc(Cl)cc2)cc1
CCS(=O)(=O)N1CCC(c2c[nH]c3c(C(N)=O)cc(-c4cccc(CN)c4)cc23)CC1.O=C(O)C1CCOC1
CC(C)(C)c1ccc(CN)cc1.O=S(=O)(Cl)c1ccccc1
C#C[C@H]1O[C@@H](n2cnc3c(Cl)ncnc32)[C@H](OC(C)=O)[C@@H]1OC(C)=O.CO[C@H]1CC[C@H](N)CC1
CC(=O)Nc1nc2ccc(B3OC(C)(C)C(C)(C)O3)cc2s1.Cc1ccc(S(=O)(=O)Nc2cncc(Br)c2)cc1
C[Mg+].O=C1CCN(Cc2ccccc2)C1
CC(C)(C)OC(=O)NC[C@H]1CN(c2ccc(C3CCN(C(=O)CO)CC3)c(F)c2)C(=O)O1
CC(C)C(=O)Nc1cccc(C2CCN(CC[C@H](N)c3ccccc3)CC2)c1.O=S(=O)(Cl)c1cc(Cl)ccc1Cl
N#Cc1ccc(F)cc1Cl.OCc1sc(-c2ccc(C(F)(F)F)nc2)nc1CCCOCc1ccccc1
COc1ccc(C2=NC(C)(c3ccc(Cl)cc3)C(C)(c3ccc(Cl)cc3)N2)c(OC(C)C)c1.O=C(Cl)Cl
CI.O=C1NC(=O)C(=Cc2ccc([N+](=O)[O-])cc2)S1
CC(C)(C)OC(=O)N1CC(c2ccc3ccccc3n2)C1
NCCO.O=C(O)c1cc([N+](=O)[O-])cc([N+](=O)[O-])c1Cl
COC(=O)N[C@H]1CCN(c2c(C(C)=O)cc(Cl)c3cccnc23)C1.[BH3-]C#N
CCCC(C)C(=O)N=C=S.COc1cc2ncnc(Oc3ccc(N)cc3)c2cc1OC
C[C@@H]1CN[C@@H](CN2CCCC2=O)CN1C(=O)OC(C)(C)C.O=C(CBr)OCc1ccccc1
CCc1cccc(N2CCNCC2)c1.O=[N+]([O-])c1ccc(CCl)cc1
C1COCCN1.CC(C)(C)OC(=O)N1CCCC(CNc2cc(Nc3cnc(C#N)cn3)ncc2-n2ccc(C=O)c2)C1
CS(=O)(=O)Cl.Nc1cccc(Br)n1
CC(=O)CBr.NC(=S)c1cc2cccc(NS(=O)(=O)c3cccs3)c2[nH]1
NCCc1ccc([N+](=O)[O-])cc1.O=C(OC(=O)C(F)(F)F)C(F)(F)F
CCNC(=O)c1ccc(-n2nnc(C(=O)O)c2Cc2ccccc2)cc1.NC1CC1
CC1(C)CC(CNc2ccc(Cl)c(-c3cc(F)ncc3Cl)n2)CCO1.[NH4+]
CCCC1CC(=O)C2=C(C1)NC(C)=C(C#N)C2c1cc(Br)c(OCC=CC(=O)O)c(OCC)c1.COCCN
CC(C)(C)c1ccc(CNCCc2cccc(C(F)(F)F)c2)cc1.O=C(O)c1ccc(F)c2cc[nH]c12
Fc1ccc(CC2CCNCC2)cc1.O=CC1CCN(C(=O)OCc2ccccc2)C1
COC(=O)COc1ccc(CC(=O)OCc2ccccc2)cc1
CC(C)CCCO.CS(=O)(=O)Cc1cccc(Nc2ncnc(-c3ccc(F)cc3F)n2)c1
C=CCN.ClCc1nnc2n1-c1ccc(Cl)cc1C(c1ccccc1Cl)=NC2
C#CCNC(=O)Cc1ccc2cc[nH]c2c1.FC(F)(F)Oc1ccc(I)cc1
CC(C)O.COc1ccc(CC(=O)O)cc1
C[Mg+].Fc1cccc(-c2ccnc3cc(Cl)ccc23)c1
NCc1cccc2ccccc12.O=C(O)c1cccc(-c2cnc3c(c2)N(Cc2cc(Cl)ccc2C(F)(F)F)CCN3)c1
NC(=O)C[C@H](N)C(=O)O.O=C(O)c1ccc2ccccc2n1
Brc1ccc(Cc2ccc3c(c2)CCN(C2CCC2)CC3)cn1.O=C1NCCO1
CO.Cc1sc(C(=O)O)cc1[N+](=O)[O-]
Cc1ccc(NC(=O)c2cccc(Cl)c2)cc1OC(=O)c1cccc(Cl)c1
Nc1cccc(Oc2ccc3nccnc3c2)c1.O=C(O)c1cccc(F)c1
CC(C)(C)OC(=O)N1CCN(CC(c2cccc(-c3ccccc3F)c2)C2(O)CCCCC2)CC1
CCCCCCCCCOc1cc(OCCCCCCCCC)cc(C(=O)OC)c1
COCC(C)N.Clc1cccc(Nc2ncnc(-c3ccnc(Cl)c3)n2)c1
Nc1nc(CC(=O)N2CCN(CC(=O)N3CCCC3)CC2)cs1.O=C(O)c1ccc2c(c1)OCO2
C[C@@H](O[Si](C)(C)C(C)(C)C)[C@H](CO[Si](C)(C)C(C)(C)C)Cn1cnc2c(Cl)ncnc21.N
CCNC1CCN(Cc2cccc(Oc3ccccc3OC)c2)CC1.O=C(Cl)Cc1ccccc1
CC1=C(C(=O)OC(c2ccccc2)c2ccccc2)N2C(=O)C(N)C2SC1.CON=C(C(=O)OC(=O)C(=NOC)c1csc(NC(c2ccccc2)(c2ccccc2)c2ccccc2)n1)c1csc(NC(c2ccccc2)(c2ccccc2)c2ccccc2)n1
COC(=O)c1cc2c(n(Cc3ccc(OC)cc3OC)c1=O)-c1cc3cc(CO)n(C)c3cc1CCC2
CC(C)COc1ccc(S(C)(=O)=O)cc1C(=O)O.CCS(=O)(=O)c1ccc2oc(N3CCNCC3)nc2c1
CCOC(=O)COc1ccc(SCC=C(c2sccc2C)c2sccc2C)cc1C(F)(F)F
CN(C)C(=O)C1CCCCN1C1CCNCC1.CN(C[C@@H](CC=O)c1ccc(Cl)c(Cl)c1)C(=O)c1ccccc1
BrC1=NOCC1.Oc1cncnc1
CC(N)=O.CCOC(=O)c1sc(-c2ccc(C)cc2)nc1OS(=O)(=O)C(F)(F)F
COC(=O)C1CC(CC#N)C1
N#Cc1ccc(CBr)c(F)c1.Oc1cc(Cl)ccc1-c1nc2cc(F)c(F)cc2n1CC1CCCC1
CN1C(=O)OC(C)(C)c2cc(N)ccc21.OB(O)c1ccccc1Cl
BrC(Br)(Br)Br.O=[N+]([O-])c1ccc(CO)cc1
C=C(C)c1cccc(C(=O)OCC)n1
CC#CC(C)O.Fc1cccc(-c2cc(Cl)ncn2)c1F
CN(C)C(=O)CCl.COC(=O)c1ccc(O)c(OC)c1
O=C(c1ccccc1)c1ccccc1[N+](=O)[O-]
CCCc1nn(-c2ccc(C(F)(F)F)cn2)cc1CO
COc1cc(Br)c(C)cc1O.OB(O)c1ccccc1
CC(C)(C)OC(=O)N1C[C@@H](F)[C@H](CNC(=O)OCc2ccccc2)C1
CC(C)(C)OC(=O)OC(=O)OC(C)(C)C.C[C@@H]1N[C@@H]([C@H](OCc2ccccc2)[C@H](Cc2cc(F)cc(F)c2)N(Cc2ccccc2)Cc2ccccc2)CO[C@H]1OCC(C)(C)C
CC(=O)SCC(Cc1ccccc1)C(=O)O.CCOC(=O)[C@@H](N)CSCCc1ccccc1
CCOC(=O)N1CC(C(=O)O)Oc2ccc(C#N)cc21.COC(=O)Oc1cc(N)c(Br)cc1C1CCCC1
COC(=O)c1ccc2nc(-c3c(C)cccc3C)[nH]c2c1
O=C1[C@H](CCC2(c3ccc(F)cc3)OCCO2)[C@@H](c2ccc(OCc3ccccc3)cc2)N1c1ccc(F)cc1
COC(=O)[C@H](C(C)C)N1Cc2cc(-c3ccc(NC(=O)c4ccc(C)cc4)cc3)ccc2C1=O
CCOC(=O)CCNC(=O)Nc1nc(C)c(-c2ccc(S(=O)(=O)N(C)C)cc2)s1
CC(C)[C@@H](C)N.O=C(O)COc1cccc(Cl)c1
CC(C)(C)OC(=O)N1CC[C@H](O)C1.CCCCc1nc2ccccn2c(=O)c1-c1ccc(O)cc1
N#CCc1ccccc1N.O=C(Cl)c1cccnc1
Cc1cccc(N=C=O)c1.NCC(=O)N(CC(=O)N1CCCC1)c1ccccc1
CCOC(=O)c1nnn(-c2nc(C)c(C(=O)NCc3ccccc3)s2)c1C
CCOC(=O)CCn1ncc2cc(-c3noc(-c4cnc(OC(C)C)c(Cl)c4)n3)ccc21
CSC[C@H](Nc1cc(F)ccc1[N+](=O)[O-])C(=O)O.C[O-]
Cc1ccnc(CO)c1.Clc1cc(-c2cccnc2)c2c(n1)CCCC2
O=C(Cl)C1CCCCC1.O=C1CCc2ccc(OCCCCN3CCN(c4cccc5sccc45)CC3)cc2N1
CN.COc1cnc(-c2nn(Cc3c(Cl)ccc(C(=O)O)c3Cl)c3ccccc23)nc1Nc1ccncc1
CC(=O)Cl.CCOC(=O)n1c(C(=O)c2cncnc2)c(N)c2ccc(Cl)cc21
COC(=O)c1cc(Oc2cccc(C(F)(F)F)c2)cc(Oc2cccc(C(F)(F)F)c2)c1.NN
CNC(=O)C(=O)CCCCCN.O=S(=O)(Cl)c1ccc(Cl)cc1
CC(C)(C)[Si](C)(C)OCC(F)(F)COCc1ccc(Br)cc1
O=C(CCS)NC/C=C\COc1cc(CN2CCCCC2)ccn1.OCCCl
CC(C)C(=O)Nc1cccc(C2CCN(CCCN)CC2)c1.Cc1onc(-c2ccccc2)c1C(=O)Cl
CS(=O)(=O)c1ccc(O)cn1.O=[N+]([O-])c1ccc(F)cc1
CCOC(=O)C1CCN(c2ccc(C(=O)O)cc2)CC1.Cc1ccc(N)cc1I
C1COCCN1.CC(=O)N(C)c1c(I)c(N)c(I)c(C(=O)O)c1I
Brc1cccnc1.CCOC(=O)c1nc(CCOC)sc1N
CCCN(CCC)C(C)CCC1Cc2cc(Br)ccc2C1OCOC.[C-]#N
CCOC(=O)c1ccc2nc(N)sc2c1
C#Cc1ccc(CC(C)NC(C)=O)cc1.CSc1nccc(I)n1
Nc1cc(Cl)c(Cl)cc1[N+](=O)[O-].OC[C@H]1CCCN1
FC(F)(F)c1ccc(CCl)cn1.O=c1[nH]nc2c(Br)c(-c3ccc(Cl)cc3)ccn12
CC(C)(C)[Si](C)(C)O[C@H]1CCN(C[C@@H](O)c2cc(F)cc(C#N)c2)C1.CN
CC(C)(C)CCN1C(=O)C(CC(=O)O)SC1c1cccc(F)c1NCCN1CCOCC1.O=C1Nc2ccccc2CCN1C1CCNCC1
COc1ccc(C=C(C#N)C(=O)Nc2ccccc2)c2c1CCCC2
COc1cc(C=O)ccc1OCc1csc(N2CCOCC2)n1
COCOc1cccc(C=O)c1.C[Mg+]
N[C@H]1CC[C@H](CCN2CCN(c3nccc4c3OCC4)CC2)CC1.O=C(O)c1ccc2ncccc2c1
CC(C)(C)OC(=O)C(C)(C)Sc1ccc(CNCc2ccco2)cc1.Fc1ccc(Cc2noc(CCl)n2)cc1
CC(=O)Nc1cccc(B(O)O)c1.CC(C)(C)OC(=O)N1CCC(c2n[nH]c3c(C(N)=O)cc(Br)cc23)CC1
O=C(OCc1ccccc1)c1ccc(-c2ccc(OCc3ccccc3)cc2)cc1
CCOC(=O)C(Br)c1ccccc1.COc1ccccc1O
CC1CN(c2ccc([N+](=O)[O-])cc2)CC(C)N1
COC(=O)C1=C(O)c2sc3ccccc3c2S(=O)(=O)N1C.Nc1ncc(Cl)s1
COc1ccc(-c2nc(C3(COC(C)=O)CCN(C(=O)N(C)O)CC3)oc2-c2ccc(OC)cc2)cc1
CCCc1cc(C)[nH]c(=O)c1CNC(=O)c1cc(Br)cc2c1c(C)nn2C(C)C.CN(C)Cc1ccc(B2OC(C)(C)C(C)(C)O2)cc1
CCn1c(=O)nc(-c2cccc(Cl)c2)c2ccc(C=O)nc21.NO
CCn1cc(C(=O)O)c(=O)c2cc3cc(F)c(Cl)cc3nc21.Fc1ccc(N2CCNCC2)cc1
CC(C)(O)Cn1cc(-c2ccc3cnc(Cl)cc3c2)cn1.CI
CC(=O)O[C@@H](C)C(=O)O.O=C(NCc1ccc(-c2cnco2)cc1)[C@@H]1C[C@@H](O)CN1
CC(C=O)=Cc1ccccc1.CN(N)c1ccccc1
CCOC(=O)[C@@H](N)Cc1ccccc1.O=Cc1ccccc1
C1=COCCC1.O=C(O)CCCCCCCCCCCO
COc1ccc(-c2cc3c4c(c2)[C@@H]2CN(C(=O)OC(C)(C)C)CC[C@@H]2N4CCSC3)c(C)c1
CN(CC(=O)c1ccc(F)cc1)Cc1ccccc1
N#C[S-].Nc1cccc(F)c1
O=C(Cl)c1cccnc1.c1ccc(CN2CCN(C3=Nc4ncccc4NN3)CC2)cc1
COc1cc2ccncc2cc1Br
C[C@]12CC[C@H]3[C@@H](CC[C@H]4C[C@@H]5O[C@@H]5C[C@@]43C)[C@@H]1C[C@H](N1CCC(O)CC1)C2=O
CCOc1ccc2c(Cc3cc(OC)c(OC)c(OC)c3)cncc2c1OS(=O)(=O)C(F)(F)F.CN
CCOC(=O)c1ccc(-n2cnc3cccnc32)cc1.Cc1ccc(C(=O)C2CCNCC2)c(C)c1
CC(C)(C)OC(N)=O.Fc1ccnc(Cl)c1
CC(C)(C)OC(=O)COc1ccc(B2OC(C)(C)C(C)(C)O2)cc1.COC(=O)Cn1c(=O)[nH]c2ccc(C(=O)c3c(C)c(Br)c4ccccn34)cc2c1=O
CC(=O)C1CCCCC1=O.CC(C)Oc1cc(NN)c(F)cc1Cl
CC(C)(CO)NS(=O)(=O)c1cccc(N)c1.O=C(O)c1cnn2c(C(F)(F)F)cc(-c3ccc(Cl)cc3)nc12
C#CCCCOS(C)(=O)=O.c1cnc(N2CCNCC2)nc1
CN(C)[C@@H]1CCNC1.COc1cc(F)c([N+](=O)[O-])cc1Nc1nccc(-c2cnn3c2CCCC3)n1
CC(=O)NN.O=C(Cl)c1ccc(I)cc1O
CC(C)(C)OC(=O)OC(=O)OC(C)(C)C.OCCCc1nc2ccccc2[nH]1
O=C(OC[C@H]1CCC[C@H](OC(Cn2ccnc2)c2ccc(Cl)cc2Cl)O1)c1ccccc1
CI.O=C(NCCc1ccc(S(=O)(=O)c2ccc(O)c(O)c2)cc1)C(F)(F)F
CC(=O)N1CCC(N)CC1.O=C(Cl)c1ccc(F)cc1
N#Cc1ccc2c(ccc(=O)n2CC(=O)O)c1.Nc1scc(Cl)c1-c1nc[nH]n1
COC(=O)c1ccc(CO)c(N)c1
CCOC(=O)C(CC(=O)OC(C)(C)C)c1cccc2cnccc12
CCCn1c(=O)c2nc(C(CC)c3ccc(NCC(=O)O)cc3)[nH]c2n(CCC)c1=O.CO
CC(C)C1=C(C(=O)N2CCC[C@H]2C(=O)O)SC2=N[C@@](C)(c3ccc(Cl)cc3)[C@@H](c3ccc(Cl)cc3)N21.NN
BrCc1ccccc1.CSc1ccc(O)cc1C
Clc1ccc(Cl)nn1.OCCF
CCOC(=O)C(C(=O)OCC)c1ccc(Br)cc1.CNc1ccccc1
CCCCC[C@H](O[Si](C)(C)C(C)(C)C)[C@@H](C)n1cnc2c(Cl)ncnc21.N
CC(C)(CO)S(=O)(=O)CCN.O=CC1=Cc2c(ncnc2Nc2ccc(Oc3cccc(C(F)(F)F)c3)c(Cl)c2)NCC1
CO[C@@H](C)C(=O)O.N[C@H]1CC[C@H](CCN2CCC(c3cccc4c3OCO4)CC2)CC1
N#CCCl.O=C(C1CC1)N1CC[C@@H](Cc2n[nH]c(=O)n2-c2ccc(-c3ccc4occc4c3)cc2)C1
COc1c(C=O)cc(Br)cc1[N+](=O)[O-]
CCOC(=O)C(Cc1cccc(S(C)(=O)=O)c1)C(=O)CC.COC(=O)COc1ccc(F)c(N)c1
COc1cncc2nc(-c3ccnc(Cl)c3)nc(O)c12.O[C@@H]1CCCNC1
COC(=O)CCc1cn(CC[C@H]2O[C@H](c3cccc(OC)c3OC)c3cc(Cl)ccc3-n3cccc32)nn1
CCNCC1CCNC1.CNn1cc(C(=O)O)c(=O)c2cc(F)c(F)c(F)c21
CS(=O)(=O)Cl.O=C(OCCCO)c1[nH]c(-c2ccccc2)c2cc(Cl)ccc12
Brc1cccnc1.CC(C)[N-]C(C)C.CN(C)C=O
O=C(Nc1cnn(-c2cccnc2)c1)C(Br)CCCBr
CCC(CC)C(N=[N+]=[N-])c1ncnn1Cc1ccc(F)cc1
Nc1nc2ccc(O)cc2s1.O=C(Cl)C1CC1
CCOC(=O)Cc1ccc(OCCCCl)c(OC)c1.OC(c1ccc(F)cc1)(c1ccc(F)cc1)C1CCNCC1
COc1ccc(-c2nc(CO)cn2-c2ccc(OC)cc2)cc1
COC(=O)Cc1ccc(-c2cccc([N+](=O)[O-])c2)s1
COc1ccc2cccc(C(CN)CO)c2c1.O=C(Cl)CF
CC(=NC(=O)OCc1ccc([N+](=O)[O-])cc1)N1CC[C@H](SC(=O)C[C@@H]2[C@@H]([C@@H](C)O)C(=O)N2C(C(=O)OCc2ccc([N+](=O)[O-])cc2)=C(C)C)C1.O=C(Cl)OCc1ccc([N+](=O)[O-])cc1
CCN(CC)CCN.O=[N+]([O-])c1ccc(Cl)c([N+](=O)[O-])c1
CNCCO.COc1cc2[nH]ncc2cc1Nc1ncnc2sc3c(c12)CCC(C(=O)O)C3
CC(=O)OC(C)=O.Nc1ccc2c(c1)OC(F)(F)O2
COCCn1cc(C(=O)O)c2cc(F)ccc21.COc1ccc(C(=O)Nc2ccc(C(C)(C)CN)cc2)cc1OC
Cc1ccc(C2(O)CCC(=O)CC2)cn1.O=C(CNC(=O)c1cc(F)cc(C(F)(F)F)c1)NC1CNC1
CC(C)N.Fc1ccc(Br)cc1COCC#CCBr
CC(C)CN(C(=O)c1nc2ccccc2[nH]1)[C@H]1C[C@@H](C(=O)N2CCOCC2)CN(C(=O)OC(C)(C)C)C1.CS(=O)(=O)OCCc1cccs1
CN1CCC(C2CCN(C(=O)[C@H](N)Cc3cn(C)cn3)CC2)CC1.O=C(O)c1ccc2cc[nH]c2c1
CC(C)(C)OC(=O)N1CC(c2cc(-c3ccc(F)cc3)nn2-c2ncccn2)CCC1CCc1ccccc1
C1COCCN1.Cc1ccc(C(=O)O)c(CN2CCN(C(=O)OC(C)(C)C)CC2)c1
COc1cc(B2OC(C)(C)C(C)(C)O2)ccc1O.O=C(CCC(=O)c1ccc2c(c1)CCO2)Nc1cc(Cl)cc(-c2ccccc2)n1
COC(=O)[C@H](Cc1ccc(CCCC(C)=O)cn1)NC(=O)OC(C)(C)C.Nc1ncccc1C=O
COc1ccc2cc(-c3ccnc(N(C)C)n3)cc(NC3CCN(C(=O)OC(C)(C)C)CC3)c2c1
C[C@H](c1ccccc1)N1C[C@@](CCO[Si](C)(C)C(C)(C)C)(C(=O)OC(C)(C)C)C(F)C1=O
Cc1cc(-c2ccccc2C(F)(F)F)cc([N+](=O)[O-])c1N
CCOC(=O)N1CCNCC1.CCOC(=O)c1ccc(F)cc1
C[O-].Clc1ccnc(Cl)n1
CC(C)(C)C(=O)OCI.C[C@@H](O)[C@H]1C(=O)N2C(C(=O)[O-])=C(c3ccc(N4CCOC4=O)cc3)C[C@H]12
CCc1c(C(=O)OC(C)(C)C)[nH]c(C=O)c1I.OB(O)c1cc2ccccc2o1
CCI.COc1ccc(Br)c2c1C1C(=O)NC(=O)C1CC2
CC(=O)N1CCN(C(=O)c2cc(-c3ncnc4ccc(Br)cc34)ccn2)CC1.COc1ncc(B(O)O)cn1
COC(=O)C[C@@H]1CC[C@@H](N)[C@H](c2ccc(C(F)(F)F)cc2)C1.O=CC1CCCC1
CCCCCCCCCCCCN.COC(=O)c1ccc(C(=O)OC)cc1
Cc1cccc(C)c1NCC(C)O.O=C(Cl)c1ccccc1
CC(=O)OC(C)=O.Cc1cc(-c2sc(N)nc2C)nc(N(C)CCN(C)C)n1
CC(C)(C)OC(=O)N1CCC(c2ccccc2NS(C)(=O)=O)CC1
CC1(C)[C@@H](Nc2c(C(N)=O)cnn3cccc23)CC[C@H]1O.CS(=O)(=O)Cl
COc1ccccc1C(c1ccnc2ccccc12)C(C)(C#N)C(=O)O.FC(F)(F)c1cccc(C2CC[NH2+]CC2)c1
CC(=O)Nc1ncc([N+](=O)[O-])cn1
N#Cc1ccc(CCN)cc1.O=C(O)c1ccc(O)cc1
CC(=O)Nc1ccc(Oc2ccnc(Nc3ccc(F)cc3)n2)c(F)c1
CCCCCCCC/C=C\CCCCCCCCOc1ccc(-c2ccc(C(=O)OC)cc2)cc1
CCOC(=O)c1c(C)[nH]c2ncc(Br)nc12.COc1cc(B(O)O)cc(OC)c1OC
Cc1c(Br)cccc1C(=O)O
CC(C)(C)OC(=O)c1ccc(B2OC(C)(C)C(C)(C)O2)cc1F.Nc1nccnc1Cl
COCCN.N#Cc1ccc(CBr)cc1
CC(=O)Nc1ccc(S(=O)O)c2cccnc12.CC(=O)Oc1cccc(CBr)c1
COC(=O)CCNC(=O)c1cc(I)ccc1N.O=C(Br)CBr
CSc1nc(Cl)c(C#N)c(-c2ccc(Cl)c(Cl)c2)n1.NC(=O)CS
C=O.CCCCCCC(=O)c1cccnc1
O=C1N(C(c2ccccc2)c2ccccc2)c2ccc(F)cc2C1(O)c1cc2c(cc1O)OCC2
CN([C@@H]1CCCC[C@H]1Nc1nc(Cl)ncc1Cl)S(C)(=O)=O.CN1C(=O)CCC(C)(C)c2cc(N)ccc21
CCCC(=O)O.N[C@H]1CC[C@H](CCN2CCCCC2c2coc3cccc-3c2)CC1
CCCCc1cn(C(C)(C)C)s/c-1=N\C(=O)C1(C)CCC(C(=O)O)C1(C)C.CN
COC(C(=O)O)c1ccc(C(F)(F)F)cc1C(F)(F)F.N#Cc1ccc(CN)cc1
Cc1ccc(S(=O)(=O)Cl)cc1.Nc1ccc(F)c([N+](=O)[O-])c1
CN(C)[C@H]1CC[C@H](Nc2c(C(=O)C3CC3)cnc3ccc(Br)cc23)CC1.COc1cc(B2OC(C)(C)C(C)(C)O2)ccc1O
BrCc1ccccc1Br.CC(C)(C)OC(=O)N1CCNCC1
Nc1ccccc1.O=[N+]([O-])c1cnc2ccc(Cl)cc2c1Cl
CC(c1ccccc1C(F)(F)F)S(=O)(=O)Cl.CCOC(=O)CCc1ccc(S(=O)(=O)CCc2c(CCN)n(C(c3ccccc3)c3ccccc3)c3ccc(Cl)cc23)cc1
CCCCCCCCO.NCC(=O)CCC(=O)O
CN1CCN(S(=O)(=O)c2ccc(C(CC3CCCC3)C(=O)O)cc2)CC1.COc1ccc2nc(N)sc2n1
CCOC(=O)[C@H]1CCCN(C(=O)c2ccccc2C)[C@H]1c1ccc(N)cc1.O=C1CCCC1
NN1CCNC(=O)C1=O.O=Cc1ccc(Br)o1
O=Cc1cc(Br)ccc1O.c1ccc(CN2CCNCC2)cc1
CC1(C)OC(=O)Nc2ccc(-c3coc(C=O)c3)cc21.NO
COc1ccc(-n2c(-c3sccc3Br)nc3ccccc32)cc1
Cc1nc2c([N+](=O)[O-])ccc(C#N)c2o1
CC1(C)CCCn2c1nc(C(=O)NCc1ccc(F)cc1-n1cncn1)c(OCc1ccccc1)c2=O
CC(C)(C)CNCC(=O)N1CCOCC1.O=C(Br)CBr
CCO.Cc1ccc(C(=O)O)cc1O
C1CCNC1.O=C(CCl)Nc1ccc(Oc2ccc3c(c2)CCC(c2ccccc2)O3)nc1
CC(C)(C)OC(=O)N1CCN(Cc2cccc(-c3ccnc(Cl)n3)c2)C(C(=O)O)C1
Nc1ccc(O)cc1[N+](=O)[O-].O=Cc1ccc(F)cc1
CC(C)(C)OC(=O)N1CCCCC1CNc1cccc(NC(=O)Nc2csc(-c3ccncc3)n2)n1
Cc1cc(C2CCN(C(=O)OC(C)(C)C)CC2)cnc1CO.c1ncn(-c2ccc3[nH]ccc3c2)n1
CN1CCN(c2cccc(N)c2)CC1.Fc1ccc(CNc2cccn3nc(Cl)nc23)cc1
COc1ccccc1C(CC(=O)N(C(C)C)C(C)C)c1cccs1
N.O=[N+]([O-])c1c(F)cc(F)cc1F
CCOC(=O)/C=C/c1c(C)nn(C)c1-n1ccc2ccc(OCc3ccccc3)cc21
O=C(O)c1cnc(-n2ccnc2)nc1.c1ccc(-c2noc(N3CCC(NC4CC4)CC3)n2)cc1
CC(=O)SCCC(=O)Cl.CCOC(=O)C1NN=C(c2ccccc2)S1
CC(C)COC(=O)Cl.CS(=O)(=O)Nn1c(=O)[nH]c2cc(C(F)(F)F)c([C@H]3CCCO3)cc2c1=O
Cn1c(C#N)ccc1-c1ccc(N)cc1.O=C(Cl)c1ccco1
CN1CCN(c2ccc(Nc3ccn4ncc(C=O)c4n3)cc2)CC1.O=C1CNC(=O)N1
CC[C@@H](CN1CC(O)C1)NC.O=C(O)c1ccc(Br)cc1
CCOC(=O)/C=C/c1cn(-c2ccc(Cl)cn2)nc1C(C)C
COC(=O)[C@@H](N)C(C)(C)C.O=C(F)OC12CC3CC(CC(C3)C1)C2
COC(=O)c1cnn(-c2ccc(F)cc2)c1-c1ccncc1.N
N[C@@H]1CC[C@H]2CC[C@]1(c1ccccc1)N2.O=Cc1cc(-n2nnnc2C(F)(F)F)ccc1OC1CC1
C=CCCCCCCCCCO
CCOC(=O)CCCSc1nc2ccccc2[nH]1.ClCc1cccc2ccccc12
O=C(OCc1ccccc1)[C@@H]1CCCN1C(=O)[C@@H]1CCCN1S(=O)(=O)c1ccccc1
CCOC(=O)c1cc2cc(CO)ccn2c1C(C)C.CS(=O)(=O)Cl
COC(=O)c1cc(Cl)cc(OC(C)C)c1C
Cc1[nH]cnc1CSCCN.N=C(N)Nc1nc(CSCCN=C=S)cs1
COC(=O)CCN(C(=O)c1ccc2c(c1)nc(CNc1ccc(C#N)cc1)n2C)c1ccccc1
Cn1ncc2c(=O)[nH]c(Cl)nc21.Cn1nccc1CN1CCNCC1
COC(=O)c1ccc(-c2nn(C(c3ccccc3)(c3ccccc3)c3ccccc3)cc2-c2ccc3ncc(-c4nccs4)n3c2)s1
CS(=O)(=O)Cl.Cc1ccc(-c2ccccc2)cc1CO
O=C1c2ccccc2C(=O)N1c1ncc(C(Cl)Cl)nc1CO
CCOC(=O)c1c(O)c2cc(C)ccc2n(C)c1=O.NC1CCCCC1
BrCCCOc1ccccc1.C[O-]
CC(C)(C)OC(=O)OC(=O)OC(C)(C)C.COc1cc(C=O)c(F)cc1OCc1nc2cc(S(=O)(=O)N(C)C)ccc2[nH]1
CI.[N-]=[N+]=NCC(O)Cn1cc([N+](=O)[O-])nc1Cl
CCc1ccccc1Nc1ccnc(Cl)n1.CN(C)CC(O)COc1ccc(N)cc1
COc1ccc2c(c1)CCNC2Cc1ccc(OCc2ccccc2)cc1.O=C(Cl)c1ccc(F)cc1
COC(=O)c1ccc(C2CC2)c(-c2cccc(Cl)c2)n1
C1=Cc2ccccc2C(C2CCNCC2)c2ccccc21.CN(C)c1ccc(C=O)cc1
COc1ccc(Cl)cc1C(C)=O
CC(=O)CCl.CCOC(=O)C(C)(C)C(N)=S
COc1cccc(-c2nc(COc3ccc(F)c(C(N)=O)c3F)sc2Br)c1
C1CSCCN1.O=C(O)c1cc2cc(C(=O)N3CCN(C4CCCC4)CC3)ccc2[nH]1
CC(C)(O)c1ccc(-c2cc(C(N)=O)c(Nc3cccc(CO)n3)s2)c(F)c1.Cc1nnc(CCl)o1
CC(C)(C)OC(=O)CCN1CCC(c2ccc(OCc3ccc(C4CCCCC4)c(C(F)(F)F)c3)cc2)CC1
Cc1csc(N)n1.Clc1cc(Sc2ccccc2)ccn1
CC1(C)CC(c2ccccc2N2CCNCC2)CC1(C)C.CCC=O
C1CN[C@H](c2nnn[nH]2)C1.CCCCOC(=O)N1CCN(C(=O)CNC(=O)c2cc(OCC(=O)O)n(-c3ccccc3)n2)CC1
Cc1cccc(C)c1N(CCl)C(=O)CCl.c1cn[nH]c1
CC(C)CNNC(=O)[C@H](CC(C)C)[C@H](C/C=C/c1ccccc1)C(=O)OC(C)(C)C.O=C(OC(=O)C(F)(F)F)C(F)(F)F
C(CN1CCNCC1)CN1CCOCC1.O=C(O)c1ccc(S(=O)(=O)Nc2ccccc2Oc2ccc(Cl)c(Cl)c2)cc1
CNC(=O)c1cn[nH]c1.Nc1nc(F)nc2c1ncn2[C@@H]1O[C@H](CO)[C@@H](O)[C@H]1O
CCOC(=O)c1ccc(CCl)o1.CCc1nc2c(N)nc3cc(O)ccc3c2s1
CN.COCCCN1CCOc2ccc(CO[C@H]3CN(C(=O)OCc4ccccc4)[C@H](CC(=O)O)C[C@@H]3c3ccc(OC)cc3)cc21
CS(=O)(=O)Cl.OCC1Cc2nccnc2C1
O=C1CCCN1.O=S(=O)(Cl)c1ccccc1C1CCCCC1
O=C1CCCN1CC#CCN1CCCC1
CC(=O)Nc1[nH]cc(-c2ccc(N)cc2)c1C(N)=O.O=C=Nc1cc(F)cc(C(F)(F)F)c1
CCOC(=O)CC[Zn]Br.Cc1ccc(S(=O)(=O)n2ccc3c(C#N)ccc(Br)c32)cc1
C#C[Si](C)(C)C.CNc1ncc(Br)cn1
CC(c1ccccc1)N1c2ccccc2Oc2c(C=O)cccc21
CCOc1cc(C(F)(F)F)ccc1C1=NC(C)(c2ccc(Cl)cc2)C(C)(c2ccc(Cl)cc2)N1C(=O)Cl.O=C(CN1CCNCC1)N1CCOCC1
CC(=O)OCCN([C@@H]1CCc2c(-c3noc(-c4ccc(OC(C)C)c(C#N)c4)n3)cccc21)S(C)(=O)=O
COc1ccc2c(=O)n(CCN)c(CN(C)C)c(-c3ccccc3)c2c1.CS(=O)(=O)Cl
NNc1ccccc1.O=C(O)CCC(=O)c1ccc(Cl)c(S(=O)(=O)NC2CCCCC2)c1
C=C[C@@H](C#CC#C[C@H](N)CCCCCCCCC)OC(C)=O.O=C(OC(=O)c1ccccc1)c1ccccc1
CCCCCC(=CCCCCCCCN(C)C)CCCCC
O=C1CCN(c2cccc(-c3ccnc(Cl)n3)c2)CC1
O=C1c2ncccc2-c2cccnc21
CCO.Cc1c(Cl)nnc(Cl)c1C
Cc1ccc(-n2nc(C)c3c(C(=O)O)cc(C)nc32)cn1.Cc1ccnc(C)c1N
Nc1ccc(-c2ccc(C(=O)O)cc2)cn1.O=C([O-])O
Brc1cc(Br)cc([Si](c2ccccc2)(c2ccccc2)c2ccccc2)c1.CC1(C)OB(c2cccc(-c3cccc4c3sc3ccccc34)c2)OC1(C)C
COC(=O)c1cccc2c(=O)c3ccccc3oc12
CCOc1cc(C(=O)N2CCCC2)ccc1N
CCCn1nc2c(N)nc3ccccc3c2c1CC(C)(C)N.O=C(Cl)c1cccnc1
COC(=O)C(CN1C(=O)c2ccccc2C1=O)(C(=O)OC)N1CCN(C(=O)OC(C)(C)C)CC1
CCOC(=O)c1ccc(OC2CCC(N)CC2)cc1.O=C(Cl)C1CC1
COC(=O)c1ccc(OC(=O)Cl)cc1.NN1CCc2ccccc2C1
C[C@@H]1O[C@@H](OCCNC(=O)CN(CC(=O)NCCO[C@@H]2O[C@@H](C)[C@@H](O)[C@@H](O)[C@@H]2O)C(=O)CCCCC(=O)OCc2ccccc2)[C@@H](O)[C@H](O)[C@@H]1O
CN1CCC(C2CCNCC2)CC1.N#Cc1ccc(-c2cnc3ccc(-c4ccc(C(=O)O)cc4)cn23)cc1
CC(C)(C)OC(=O)N1CC=C(c2ccccc2[N+](=O)[O-])CC1
Nc1ccc(C(=O)NCc2cc3ccc(OCc4ccccc4)cc3o2)c(N)n1
NCCCCO.O=C(O)c1ccc2ncccc2c1
CC(C)(O)c1ccc2c(c1)/C(=C/CCBr)c1cccnc1CO2.CCNC(=O)CN(Cc1ccc(Cl)cc1)C1CCNC1
CCC(CC)n1c(Cc2ccc(Cl)s2)nc2cc(C(=O)OC)ccc21
CCC(CC)c1ccc(Cl)c2nc(Oc3c(C)cc(SC)cc3Cl)n(C)c12.O=C([O-])O
CCS(=O)(=O)Nc1nc2c(I)cc(-c3c(C)noc3C)cc2[nH]1.Cc1ccc2ncccc2c1B(O)O
CC(C)Br.O=Cc1ccc(O)c(Br)c1
CCCCCCCCCBr.CCOc1ccc(-c2nc(-c3ccc(OCOC)c(C(=O)O)c3)cs2)cc1OCC
CC(C)(C)NS(=O)(=O)c1cccc(B(O)O)c1.FC(F)c1cc(-c2ccc(C(F)(F)F)cc2)nc(-c2ccnc(Cl)c2)n1
COC(=O)CCC(C(N)=O)N1Cc2c(OCc3ccc(S(=O)(=O)N4CCOCC4)cc3)cccc2C1=O
CCCC[Sn](CCCC)(CCCC)c1cccc(-c2cccc(S(=O)(=O)NC(C)(C)C)c2)n1.Cc1cc(-c2ccc(C(F)(F)F)nc2)cc(OS(=O)(=O)C(F)(F)F)n1
CCOC(=O)c1ccc2[nH]c(C(=O)OCC)cc2c1.CI
Cc1nn(C)cc1C=O.Clc1nccnc1N1CCNCC1
COc1cc(C)c(S(=O)(=O)N(C)CCOCC(=O)O)c(C)c1.OC1(c2cccs2)CCNCC1
O=C(OO)c1cccc(Cl)c1.O=C([C@@H]1CSCN1C(=O)CC1Cc2ccccc2C1)N1CCCC1
COc1cc(OC)c(F)c(N2Cc3cnc(Cl)cc3C3(CC3)C2=O)c1F.NCCN1CCOCC1
ClCc1nc(-c2ccccc2)no1.NC12CC3CC(CC(C3)C1)C2
O=C(c1cc(-c2ccccc2)c(=O)n2c1-c1sccc1CC2)N1CCC(O)CC1
CC(C)(C)OC(=O)N1CCC2(CC1)CC(=O)C=CO2
CS(=O)(=O)Cl.CS(=O)(=O)c1ccc(-c2cc(F)c(OC3CCC(O)CC3)c(F)c2)cc1
C[SiH](C)Oc1c(C(C)(C)C)ccc(N)c1NC(=O)c1ccc(C(C)(C)C)cc1.O=C(O)c1ccc2cc[nH]c2c1
CCCCCCCCN=C=O.CCOC(=O)CCc1ccc(-c2cccc(NC)c2)cc1
C[C@@H](Oc1cc(-n2cnc3cnc(CO[Si](C)(C)C(C)(C)C)cc32)sc1C(N)=O)c1ccccc1C(F)(F)F
BrCCCCCCCCCCCCBr.OCc1ccccc1
COCCOc1cc(C(=O)OC)ccc1-c1ccc(F)cc1
CCOC(=O)c1cnc(Cl)c(Cl)c1.NCCOc1ccccc1
C=CCCC1C(=O)CCc2ccccc21.NO
CC[C@H](C)[C@@H]([C@@H](CC(=O)N1CCC[C@H]1[C@H](OC)[C@@H](C)C(=O)N[C@H](Cc1ccccc1)c1nnc(-c2ccccc2)o1)OC)N(C)C(=O)[C@@H](NC(=O)[C@@H](NC)C(C)C)C(C)C.O=CCCC(=O)O
CCCCCC(CCCN1C(=O)c2ccccc2C1=O)OC1CCCCO1
COCC1CCCN1N.O=C1CCN(c2ccccc2)C1=O
COC(=O)c1cc(C(=O)OC)cc(-c2cc(Cl)sc2Cl)c1
Cc1ccc(C(=O)Nc2ccc(F)cc2)cc1-c1nc(NCCN(C)C(=O)OC(C)(C)C)nc2c1CNC(=O)N2c1c(F)cccc1F
CC(C)(C)OC(=O)N1CCC(Nc2nc(-c3ccccc3)c3nccnc3n2)CC1
CC(C)(C)OC(=O)OC(=O)OC(C)(C)C.COC(=O)C[C@@H](C)N
CN(C)C(=O)Cl.Fc1ccc(OC2CCN(c3nc4c(nc3NCC(F)F)CCNC4)CC2)c(F)c1
COc1cc2ncnc(Cl)c2cc1OC.Nc1nc2ccc(NC(=O)Nc3ccc(Cl)c(C(F)(F)F)c3)cc2s1
CC1(C)CCC(C)(C)c2cc(OCc3ccc(C#N)cc3)ccc21
CC1(C)OB(c2ccnc3c2ccn3S(=O)(=O)c2ccccc2)OC1(C)C.CN(C)CCn1cc(Br)c(-c2ccc([N+](=O)[O-])cc2)n1
N#Cc1ccc(C(=O)Cl)cc1.Nc1ccc2c(c1)CCN(C1CCC1)CC2
Cn1cc(NC(=O)c2ccccc2-c2ccc(C(F)(F)F)cc2)cc1C(=O)O.NCc1ccc(C2CCC3(CC2)OCCO3)cc1
Cc1nc2ccccc2[nH]1.Cn1c(CCN2CCN(C(C)(C)C(N)=O)CC2)nc2c(N3CCOCC3)nc(Cl)nc21
CCOc1ccccc1O[C@@H]1CCCN(c2ncc(C(=O)O)cn2)C1.COC(=O)c1cccc(CN)c1
CC(=O)OC(C)=O.CC(C)(C)OC(=O)NCCc1ccc(N/C(=C2\C(=O)Nc3ccc([N+](=O)[O-])cc32)c2ccc(CN)cc2)cc1
CC(C)(C)OC(=O)N[C@H]1CCCC[C@H]1Nc1ncc2cncc(I)c2n1.Cn1cc(B(O)O)cn1
CCOC(=O)COc1cccc2ccc(OC)nc12.NC[C@@H](O)CN1CCc2ccccc2C1
CC(C)(C)OC(=O)CN(c1ccccc1)S(=O)(=O)c1ccc2c(Cl)cnc(Cl)c2c1.N=C(N)N
Cc1ccc(OC2CCNCC2)cc1.O=C1COc2cc(NC(=O)C(=O)O)ccc2N1
CC(C)(C)OC(=O)N1CCN2C(=O)c3cc(Br)ccc3OCC2C1.CCNCC
Cc1ccc(F)cc1S(=O)(=O)Cl.Nc1cccc(COCc2ccc(F)cc2)n1
CSCC(=O)O.Nc1ccc(Br)cn1
CC(=O)Cc1ccc(OCc2cc(=O)c(O)co2)cc1.NCC(O)c1ccc(O)cc1
COC(=O)c1ccc(S)cc1.Cc1cc(C)c(C(Cl)Cn2ccnc2)c(C)c1
CC(C)(C)[S@@](N)=O.O=Cc1nccnc1-c1ccc(Cl)cc1
Cc1cc(F)cc2c1OC(C)(C)C2=O.O=C1CCC(=O)N1Br
CC1(C)Cc2cccc(Nc3c(C(=O)N4CCC(c5ccccc5)CC4)cnc4c(C(=O)O)cnn34)c2O1.CCS(N)(=O)=O
CCSc1ncc2cc(-c3ccccc3)c(-c3ccc(C=O)cc3)nc2n1.O=C(OO)c1cccc(Cl)c1
CI.Cc1ccc2cccc(O)c2n1
COc1ccc(S(=O)(=O)Cl)cc1.Nc1ccc(N2CCC3(CC2)OCCO3)cc1
CC(=O)c1cccc(O)c1.O[C@H](CCCl)c1ccccc1
O=C1CSC(=O)N1.O=Cc1cccs1
COc1ccc2cc(-c3ccnc(Cl)n3)sc2c1.OCCCF
CI.COC(=O)C1(NC=O)CCN(C(=O)OC(C)(C)C)C1
O=C(Cc1cc(Nc2ccnc3[nH]c(=O)c4ccccc4c23)n[nH]1)Nc1ccc(F)c(F)c1
O=C(O)C1(c2ccc(Cl)cc2)CC1.OC1CCNC1
CC(=O)c1ccc(N)cc1.NO
COC(=O)C1CN(CCC2(F)C=CC=CC2)CCC1=O
Cc1cn(S(=O)(=O)c2ccccc2)c2ncnc(N3CCN(C(=O)C(CNC(=O)OC(C)(C)C)c4ccc(Cl)cc4)CC3)c12
CC(=O)C(C)Br.Cc1cc(C)c(NC(N)=S)c(C)c1
COC(=O)c1ccc(C2(NC(=O)[C@H]3C[C@H]4C[C@H]4N3C(=O)OC(C)(C)C)CC2)cc1
COC(=O)c1ccc(C)c(-c2nnc3ccc(CCc4ccc(F)cc4F)cn23)c1
COC(=O)COc1ccc(CBr)cc1.Oc1cc(Cl)ccc1-c1nc2cc(F)c(F)cc2n1Cc1cccc(Cl)c1
C=CC[C@H](NC)C(=O)OC.O=C(O)CCCC(F)(F)F
C#Cc1ccc(CO)cc1.NCc1ccc(I)cc1
CC(C)C(=O)Nc1cccc(C2CCN(CC[C@H](N)c3ccccc3)CC2)c1.Cc1onc(-c2c(F)cccc2Cl)c1C(=O)Cl
CCOC(=O)C(C)(C)CCCCOc1ccc(NC(=O)CCCn2ccnc2)cc1
COC(=O)Cc1cncc(Br)c1.OB(O)c1ccc(C(F)(F)F)cc1
CC(C)c1ccc(S(=O)(=O)c2ccc(F)cc2)cc1S(=O)(=O)NC1CCOCC1.CN1CCNCC1
CC(C)(C)OC(=O)N1CCCC(=O)C1.COP(=O)(CC(=O)OC(C)(C)C)OC
COc1cc(O)c2c(c1C(N)=O)OC1=CC(O)=C(C(C)=O)C(=O)[C@]12C.Cc1ccc2c(F)cccc2c1C=O
COC(=O)c1cccc(-c2nn(C3CCCCO3)c3ccc(-c4ncn(C(c5ccccc5)(c5ccccc5)c5ccccc5)n4)cc23)c1.NCc1ccc(F)cc1
COC(=O)C1(C)COCCN1Cc1ccccc1
Cc1cc(Br)cnc1O.OC1CCOCC1
Fc1ccc(SC2CCNCC2)cc1.O=S([O-])O
CC(C)(C)OC(=O)NCCCBr.Cc1nn(C2CCCCO2)cc1C(=O)Nc1cc2c(cc1I)CCC(=O)C2
CCCCN.CCOc1cc(C(C)(C)C)ncc1C1=N[C@@](C)(c2ccc(Cl)cc2)[C@@](C)(c2ccc(Cl)cc2)N1C(=O)N1CCC(CC(=O)O)CC1
COC(=O)c1nc(C)ccc1I.c1nc[nH]n1
CCc1cn([C@H]2C[C@H](I)[C@@H](CO)O2)c(=O)[nH]c1=O
N#Cc1nc(N2CCCCC2)c2c(n1)N(CCO)CCN2.O=C1NC(=O)c2ccccc21
BrCc1cccc(Br)c1.CC(C)c1[nH]nc(O[C@@H]2O[C@H](CO)[C@@H](O)[C@H](O)[C@H]2O)c1Cc1ccccc1O
O=c1[nH]c2ccccc2c(=O)n1C1CCN(Cc2ccccc2)CC1
NNc1ccc(Br)cc1.O=CCCCCCl
CCOc1ccc(NC2CCN(C(=O)OC(C)(C)C)CC2)cc1.COc1cc(-c2cncc(CCl)c2)cc(OC)c1OC
CC(C)(C)OC(=O)OC(=O)OC(C)(C)C.COc1nc(Br)ccc1N
C[C@@H]1CNC(=O)c2cc3ccc(C(F)(F)F)cc3n21
CC(C)(O)c1ccccc1.O=[N+]([O-])c1cc(O)ccc1Cl
CCOC(=O)CP(=O)(OCC)OCC.COc1ccc(-c2ccncc2C=O)cc1
CC1(COc2ccc(Cl)cn2)CN(Cc2ccccc2)CC1c1ccc(Cl)cc1
CC(C)(C)OC(=O)N1[C@H](Cc2ccccc2F)[C@H](Cc2ncccc2C(=O)O)OC1(C)C.NC1CC1
BrCc1ccccc1.Oc1ccc(F)c(F)c1F
O=C(O)CCn1cc(CCNS(=O)(=O)c2ccc(F)cc2)c2ccccc21
CC[Si](CC)(CC)OCCNc1cnc([N+](=O)[O-])cn1
Cn1cnc(-c2cc(C#N)ccn2)c1Br.OB(O)c1ccc(-n2cccn2)cc1
C=C(OCC)[Sn](CCCC)(CCCC)CCCC.O=C1C=C2c3cccc(I)c3CCN2C(=O)CN1
CC(C)(C)OC(=O)N1CCN(c2ncc(C(F)(F)F)cc2F)CC1
COc1cc2c(Cl)ccnc2cc1OCc1ccccc1.Cc1ccc(O)c(I)n1
CSc1ccc(Sc2ccc3c(c2)CCN3)cc1.C[C@@](O)(C(=O)O)C(F)(F)F
CCOC(=O)C1=C(Nc2ccc(OCc3ncccn3)cc2C)OCC1=O.O=Cc1c[nH]c2ncccc12
O=C(OC(=O)C(F)(F)F)C(F)(F)F.OCCC1CCNCC1
CCOC(=O)COc1cc(C(=C2CC(C)(C)CC(C)(C)C2)c2ccccc2)ccc1C
N#Cc1cc(Cl)ccn1.Nc1ccc(O)c(F)c1
CC(C)(C(=O)Cl)c1cc(C(F)(F)F)cc(C(F)(F)F)c1.CCn1ncc2c(Cl)c(NC)cnc21
CCOC(=O)CSc1nc(C)cc2c1c(=O)cc(Nc1ccccc1)n2-c1ccccc1
CCCCCCc1c(C(=O)OCC)sc2ccsc12
C#C[Si](C)(C)C.CC(C)(C)C(=O)Nc1nc(O)c2c(I)c[nH]c2n1
CCNC[C@H](CC(=O)OC(C)(C)C)Nc1ccc(C#N)c(Cl)c1
CCOC(=O)C1CCNC2(CCCCC2)C1=O
C1CNC1.Cn1ncc(C(=O)O)c1C(=O)Nc1ccn2nc(-c3cccc(F)c3)nc2c1
Cc1ccc(N2CCOCC2)cc1C1CC(C)(C)c2cc(C(=O)O)ccc2N1.NS(=O)(=O)C1CC1
CCc1ccc(CCc2ccccc2OCCC2CCCCN2C(=O)OC(C)(C)C)cc1
COC(=O)c1nn(C)cc1NC(=O)c1nc(C2CC2)ccc1Nc1cncnc1.NC1CCCCC1
COc1ccnc(-c2cnn3ccccc23)n1
CC(C)(C)OC(=O)N1[C@H](c2cc(-c3ccc(C(F)(F)F)cc3)ccn2)CC[C@@]12CCNC2=O
COc1cc(-c2nc3ccc(N4CCCNCC4)cc3c(=O)n2CC(=O)NC(C)C)ccc1F.OCCBr
CNCCCC(C(N)=O)(c1ccccc1)c1ccccc1.Cc1ccc(CCBr)cc1
COC(=O)CCO[C@H]1CC[C@H](N(C)C(=O)OC(C)(C)C)CC1
N=C(N)NCC1Cc2ccccc2N1Cc1ccccc1
CN1CC(CCCl)N(C)c2nc3ccccc3n2C1=O.Fc1ccc(C(c2ccc(F)cc2)C2CCNCC2)cc1
CNc1ccc(C(=O)N2CC3(C)CC2CC(C)(C)C3)cc1.O=C(Cl)CCl
CC(C)(C)OC(=O)CBr.NC1CCC1
C=CC(=O)OC.COC(=O)c1nc(N(Cc2ccccc2)Cc2ccccc2)ccc1Br
CN(Cc1ccccc1)[C@@H](CCCNC(=O)OC(C)(C)C)C(=O)O.Cc1ccc(CCN)cc1
CC(=O)Cl.COc1ncc(N2CCOc3ccc(O[C@H]4CCN(C(=O)[C@H]5CCNC5)C4)cc32)cc1C#N
Cn1ccc2c(=O)[nH]c(Cl)nc21.c1cc(N2CCNCC2)ccn1
CCOC(=O)CCCCCCCCc1ccccc1
CCN.CCOC(=O)c1ccc(OCc2c(-c3cccc(F)c3)noc2C)nn1
CC(C)(C)c1ccc(Cn2ccc3cc([N+](=O)[O-])ccc32)cc1
COC(=O)Cn1c(C(=O)Nc2nc(-c3cc(OC)c(Cl)cc3OC)c(CCC3CCCCC3)s2)cc2cc(C)cc(C)c21
COc1ccc(N(C)c2ccc(CN)cc2)c(C)c1.O=C(NC1(C(=O)O)CC1)c1cncnc1
CN1[C@@H]2CC=C[C@@]1(O)CC2.O=C=NC(c1ccccc1)c1ccccc1
COC(=O)c1cccc(C)c1-c1ccc(OC(F)(F)F)cc1
C#Cc1cccc(NC(=O)Nc2cc(C(C)(C)C)on2)c1.Ic1cn[nH]c1
CO.Nc1ccc(C(=O)c2ccccc2C(=O)O)cc1[N+](=O)[O-]
CC(C)CBr.CCC(C)[C@H]1CSC(=Nc2ccc3c(c2)CCC3=O)N1
CC(C)N1CCC(O)C1.CCOC(=O)c1cc2cc(O)ccc2[nH]1
COC(=O)c1c(C(C)C)nc2ccc(Cl)cc2c1-c1cccc(OC(F)(F)F)c1
Nc1nonc1-c1nc2cncc(Br)c2n1-c1ccccc1.OB(O)c1cccs1
CC(=O)Cl.N[C@@H]1CCCN2c3cc(Br)c(F)cc3Oc3cccc(F)c3[C@@H]12
CCCC[Sn](CCCC)(CCCC)c1ccc(C(N)=O)cc1.O=C(OCc1ccccc1)N1CCC[C@@H]1Cc1c[nH]c2ccc(Br)cc12
COC(=O)c1ccc(C(=O)NCc2cn(-c3ccccc3)c3cc(Cl)ccc3c2=O)cc1
Cc1cc(C)c(C(CO)c2ccc(C(C)C)cc2)c(O)c1C
COc1cc(C(N)=O)c([N+](=O)[O-])cc1OCCCN1CCCC1
CCCCBr.O=Cc1cccc(O)c1
C=CCBr.CC(=O)c1cc(C(C)=O)c(O)cc1N
O=c1c2nc(Br)n(-c3ccccc3)c2nc(-c2ccc(C(F)(F)F)cc2)n1-c1ccc(Cl)cc1.[C-]#N
COc1ccc2c(c1)C(c1ccc(Cl)cc1)=N[C@@H](CC(=O)O)c1nnc(C)n1-2.C[Si](C)(O)c1cccc(OCCN)c1
CC(O)C(N)c1ccccc1.Cc1c(-c2ccccc2)nc2ccccc2c1C(=O)Cl
COC(=O)CNc1nc2ncc(-c3cn(Cc4cc(Cl)c(Cl)c(Cl)c4)nn3)nc2s1
CCOC(=O)CC(=NOC)c1ccc(OC)cc1
CC(=NN)c1ccc(C(F)(F)F)cc1.COC(C1=CN(C)CS1)c1ccccc1C=O
CCC(=O)Cl.CN(Cc1ccc(-c2nnc(-c3nc(C4=CCC(N)CC4)cnc3NC(=O)OC(C)(C)C)o2)cc1)C(=O)OC(C)(C)C
CCCN(CCC)C1CCc2c(cccc2NC(C)=O)C1.ClCc1ccccc1
Fc1ccc2[nH]cc(C3=CCNCC3)c2c1.O=S1(=O)c2cccc3cccc(c23)N1CCCCl
C[Si](C)(C)OC(C#N)[C@@H]1Cc2ccccc2N1C(=O)OCc1ccccc1
CC1(C)OCCn2c1nc(C(=O)NCc1ccc(F)cc1I)c(OCc1ccccc1)c2=O.OB(O)c1ccn[nH]1
CCNC(=O)CN(CC)C(=O)c1ccc2[nH]c3c(c2c1)CC(C1CCOCC1)CC3.CCOC(=O)CI
Cc1c(C#C[Si](C)(C)C)cc(C(C)(C)C)c(OC(C)C)c1C=O
CC(C)(C)OC(=O)N[C@H]1CCc2ccccc2NC1=O.CI
O=C(N1C2CCC1CC(C1c3ccccc3Oc3cc(-c4nnn[nH]4)ccc31)C2)C(F)(F)F
COC(=O)c1cccc2[nH]c(NCC3CCN(C(=O)OC(C)(C)C)CC3)nc12
CCOC(=O)C(C)(c1ccc2c(C(F)(F)F)c(O[C@H]3CC[C@H](C(C)(C)C)CC3)ccc2n1)[N+](=O)[O-]
CC(C)(C)OC(=O)N[C@H]1CC[C@H](NC(=O)OCc2ccccc2)C1
Cn1ccc2cc(C#N)cnc21
Nc1sc2c(c1C(=O)c1ccc(Cl)cc1)CCN(C(=O)OCc1ccccc1)C2
C=O.CC(=O)c1cccs1.CNC
C[Si](C)(C)N=[N+]=[N-].N#Cc1ccc2[nH]c3c(c2c1)CCNC31CCN(CCOc2ccccc2)C1
O=[N+]([O-])c1ccc(O)cc1.OCCN1CCCC1
CC(C)(C)c1cc(C(=O)O)cc(I)c1O.CO
Brc1cccnc1.CCOC(=O)c1cc2ccccc2[nH]1
COC(=O)[C@@H](N)Cc1ccc(C=O)cc1.O=C(O)c1c(Cl)cccc1Cl
N#Cc1ccc(S(=O)(=O)Cl)cc1.NCCO
CC(C)(C)[Si](C)(C)OC1CCN(C(c2ccccc2)(c2ccccc2)c2ccccc2)C/C1=C\CO
N.N#Cc1cnc(Cl)nc1Cl
C[Sn](C)(C)c1ccc2c3c([nH]c2c1)C(=O)NCC3.NS(=O)(=O)c1cc(C(=O)Cl)ccc1Cl
COC(=O)/C=C/c1c[nH]c2ncnc(OCC(C)C)c12
CC(C)(C)OC(=O)NNC(=O)c1cnc(Cl)cn1
O=C(NCCc1c[nH]c2ccc(Cl)cc12)c1cccc(I)c1.OB(O)c1ccc(Cl)cc1
CN(Cc1c[nH]c(-c2cccnc2F)c1F)C(=O)OC(C)(C)C.Cc1occc1S(=O)(=O)Cl
CCC(=O)OC(=O)CC.N[C@@H]1CCc2ccccc2C1
O=C(OCc1ccccc1)N1CCN(c2ccc(OC3CCNCC3)cc2)C(=O)C1.O=C1CCCC1
CCOC(=O)Cn1nnc(-c2nnc(N3CC4CN(c5cc(F)ccc5Cl)CC4C3)s2)n1
CC(C)(C)OC(=O)NC1CCNC1.COc1ccc(-n2c(=O)n(OCc3ccccc3)c(=O)c3cc(F)c(F)cc32)cc1
COc1ccc(CC(N)C(=O)NCCCCc2ccccc2)c2ccn(S(=O)(=O)c3ccccc3)c12.O=S(=O)(Cl)c1ccccc1
CCCCCC[C@@H](F)CO.Oc1ncccn1
CCOC(=O)[C@@H]1[C@H]2CC[C@H](C2)[C@@H]1NCc1ccc(C)c(F)c1.CS(=O)(=O)Nc1ccc2c(c1)S(=O)(=O)N=C(CC(=O)O)N2
CC(C)(C)OC(=O)N[C@H](Cc1cccnc1)C(=O)O.CCOC(=O)CNCc1ccccc1
CC(C)(C)OC(=O)OC(=O)OC(C)(C)C.NC1(c2ccc(Br)cc2)CC1
CN(C[C@H](CC1CCC(O[Si](C)(C)C(C)(C)C)CC1)NC(=O)OC(C)(C)C)C(=O)OCC[Si](C)(C)C
COc1c(N)cc(C(C)(C)C)cc1C#N.Cc1ccc(C(=O)O)cc1N=[N+]=[N-]
CC1(C)OB(c2ccc(F)c(-c3ccccc3C#N)c2)OC1(C)C.FC(F)(F)c1ccn2c(Br)cnc2n1
CCOC(=O)c1cnc(Cl)nc1C(F)(F)C(F)(F)F.NN
C=CCO.CC(C(=O)O)c1ccc2c(c1)SCC1CCCCC1C2=O
CCCCC[C@H]1CC[C@H](C=O)CC1.c1ccc([P+](CCCc2ccc(OC3CCCCO3)cc2)(c2ccccc2)c2ccccc2)cc1
COc1ccccc1B(O)O.Clc1cc(Cl)ncn1
CN.Nc1ncnn1-c1cc(Cl)ncn1
CC(C)(C)NS(=O)(=O)c1cccc(Br)c1.CC1(C)OB(B2OC(C)(C)C(C)(C)O2)OC1(C)C
CC(F)(F)CCCCn1cc(N)cn1.O=C(O)c1ncoc1-c1ccccc1
Nc1ncc(-c2nc(N3CCOCC3)c3sc(C(=O)O)cc3n2)cn1.OCCN1CCNCC1
Brc1c2ccccc2c(-c2cnc(-c3ccccn3)nc2)c2ccccc12.OB(O)c1ccc2ccc3ccccc3c2c1
CCCCc1ccc(CNCc2cccc(CC(=O)OC)c2)cc1.Cn1cnc(S(=O)(=O)Cl)c1
CCN.CCOC(=O)c1c(OCc2ccccc2)c(OCc2ccccc2)c(C(=O)N(C)C)n1-c1ccc(OC)cc1
CC(C)(C)OC(=O)OC(=O)OC(C)(C)C.N[C@@H]1CCc2ccc(O)cc21
CC(C)(C)OC(=O)c1cccc(CN2CN(c3ccc(F)cc3)C3(CCNCC3)C2=O)c1.CC1(C)C(=O)N(CCCCl)c2ccccc21
CCc1ccc(C2CC(C(=O)OC)CN(C(=O)N3CCSCC3)C2)cc1F
O=C(O)c1ccc(-c2ccc(OCC3CCN(CC4(C(F)(F)F)CCC4)CC3)cc2)c(F)c1.OC[C@H]1CCCN1
CC(C)c1ccc(-c2csc(NS(=O)(=O)CC(=O)OC(C)(C)C)n2)cc1
O=C(NCc1cccc(OCc2ccccc2)c1)c1ccc2ncccc2c1
C=CCc1c(OCCCOc2ccc(C(C)=O)c(O)c2CCC)ccc2oc(C(=O)OC)cc12
Cc1nc(Cl)nc(N2CCOCC2)c1[N+](=O)[O-].O=[N+]([O-])c1cccc(B(O)O)c1
Nc1ccc(N2CCN(Cc3ccccc3)CC2)cc1.Oc1cccc(Nc2ncc(F)c(Nc3ccc4c(c3)OCCO4)n2)c1
CCOC(=O)c1c(Cl)[nH]c(C=O)c1C
BrCCCCCCBr.COC(=O)CCS
CCOC(=O)C(=CN[C@@H](C(C)C)C(C)(C)O[SiH2]C(C)(C)C)C(=O)c1cc(Cc2cccc(Cl)c2F)nc(Cl)c1Cl
CSCCCNc1c([N+](=O)[O-])cnc2cc(-c3ccccc3)ccc12
CNC1CCCC1.ClCc1ccc(Cl)nc1
CC(C)C(=O)Cl.O=C(O)c1cnc2n(c1=O)CCc1ccc(O)cc1-2
CC(C)(C)OC(=O)OC(=O)OC(C)(C)C.Nc1cccc(Br)c1
Cc1cc2cc(N)ccc2[nH]1.Cn1c(-c2cc3nccc(Cl)c3s2)cnc1C(=O)NCCN1CCCCC1
CN.O=C(O)c1ccc(I)c([N+](=O)[O-])c1
CC(C)CCCBr.COc1ccc(Cc2c[nH]c3c(Cl)nc(N)nc23)cc1OC
CCCCOc1nc(C(F)(F)F)ccc1CNC(=O)Nc1ccc(CNS(=O)(=O)NC(=O)OC(C)(C)C)cc1
COC(=O)[C@@H](N)C(C)C.Cc1cc(-c2ccc([N+](=O)[O-])cc2)ccc1C(=O)O
CCOC(=O)c1sc(NC(C)=O)nc1-c1ccccc1
C1COCCN1.CC(C)=CCC/C(C)=C/CC/C(=C\CC/C(C)=C/C(=O)O)CO
CC(C)n1nc(C(=O)NCCN2CCC(N)CC2)c2ccccc21.O=C(Cl)c1ccccc1
COc1ccc2c(c1)CC(N(Cc1ccccc1)C[C@H](O)c1cccc(Cl)c1)CCC2
CN(c1ccccc1)c1nc(Cl)nc2c(F)cccc12.Cc1cc(F)ccc1N
COC(=O)C[C@@H]1COc2cc(O)ccc21.O=c1ccccn1-c1cccc2c1CC[C@@H]2O
CC(C)(C)OC(=O)OC(=O)OC(C)(C)C.COC(=O)[C@H]1CC[C@@H](C)N1
CCOC(=O)c1ccc(F)cc1OCC
CCOc1cc(C=O)ccc1O.O=C1CSC(=O)N1c1ccc(F)cc1
Nc1ccc2c(c1)COC2=C1C(=O)Nc2ccc(Cl)cc21.O=C(CBr)OC(=O)CBr
BrCc1ccccc1.CC(C)(S)[C@@H](N)C(=O)O
CC(=O)OC(C)=O.Nc1ccccc1F
Cc1ccncc1C(=O)CBr.NC(=S)c1cccnc1
COc1ccc(S(=O)(=O)N2CCNCC2)cc1.N#CCBr
CCOC(=O)/C=C/c1cc(C(C)C)nn1Cc1ccc(C(F)(F)F)cc1Cl
CCO.O=C(O)Cc1oc2cccc-2cc1-c1ccccc1
BrCc1ccccc1.CC1(C)OC(=O)c2c(O)cccc2O1
NNC(=O)c1ccccc1N.O=Cc1c(O)ccc2ccccc12
CC(C)(C)OC(=O)N1CCC(I)CC1.Clc1ccc(Br)nc1
CN(N)c1ccc(C(F)(F)F)cc1[N+](=O)[O-].O=Cc1c(O)cc(O)cc1O
N#Cc1cccc(B(O)O)c1.O=C(c1ccc2[nH]c(C(=O)N3CCS(=O)(=O)CC3)cc2c1)N1CCN(C2CCC2)CC1
CCS(=O)(=O)Cl.COc1ccc(F)cc1C(=O)c1cnc(NC2CCNCC2)nc1N
CCCC1NCCN(Cc2ccc3c(N)ncnc3c2)C1=O.O=C(O)COc1ccc(Cl)s1
CCN(CC)CCCNC(=O)Nc1cc(Oc2ccc([N+](=O)[O-])cc2C)ccn1
Brc1cccc(-c2nccn2-c2ccccc2)c1.c1ccc(Nc2cccc(-c3nccn3-c3ccccc3)c2)cc1
CC(C)(C)OC(=O)OC(=O)OC(C)(C)C.Nc1cc(C2CC2)c2[nH]ccc2c1
COC(=O)c1ccc(C(C)Oc2ccccc2)cc1
Cn1nnn(-c2cccc(C3CC3)c2CBr)c1=O.Oc1ccn(-c2ccc(F)cc2)n1
CCOCCn1c(NC2CCN(CCC3(c4ccccc4)CCNC3)CC2)nc2ccccc21.COc1ccc(NS(C)(=O)=O)cc1C(=O)O
BrCc1ccccc1.Cc1nc(-c2cccc(O)c2F)n(CCc2ccccc2)c(=O)c1Br
Nc1ccc(CCO)cc1.O=C1c2ccccc2C(=O)c2c(Cl)cccc21
CC(C)(C)[Si](C)(C)O[C@H]1CCN(C[C@@H](O)c2cccc(OC(F)(F)F)c2)C1.CCN
CC(C)S(=O)(=O)Cl.CCCCn1c(=O)n(Cc2ccccc2F)c(=O)c2[nH]c(Cc3ccc(N)cc3)nc21
OC(c1ccccc1)(c1ccccc1)c1ccncc1
Cc1cc(C)c(Nc2ccc(F)cc2[N+](=O)[O-])c(C)c1
C1CCNCC1.Cc1cc(-c2ccc(NC(=O)C(C)c3ccc(Cl)nc3)cc2)ccn1
NS(=O)(=O)c1ccc(CCBr)cc1.c1ccc2c(c1)CCN2C1CCNCC1
Clc1ncnc2c1cnn2CCN1CCCCC1.O=C1CCCN1
COCCCN1CCOc2ccc(COC3CN(C(=O)OCc4ccccc4)CCC3c3ccc(CC(=O)O)cc3)cc21.c1ccc2c(c1)CCCN2
COc1ccc(CCl)cc1.COc1cccc(OC)c1C1CCCC(=O)N1
O=C(C1CC1)N1CC[C@@H](Cn2c(-c3ccc(Br)cc3Cl)n[nH]c2=O)C1.OB(O)c1ccc2cc[nH]c2c1
Nc1ccc(Cl)c(-c2ccccn2)c1.O=C(O)c1ccc(-n2cncn2)nc1
C[Si](C)(C)CCOCn1cc(Cl)c2nc(N)cnc21.O=C=NC1CCCCC1
Cc1c(-c2ccccc2S(C)=O)nc2cc(F)cc(F)c2c1Cl.Nc1cc(N2CCOCC2)cnc1N1CCOCC1
CC1=C2OC(C)(C(=O)Nc3ccc(-n4ccnc4)cc3)CC2C(C)C([N+](=O)[O-])=C1C
CN(C)c1ncc(B2OC(C)(C)C(C)(C)O2)cn1.Cc1ccc2c(c1)c1c(n2-c2cccc(Br)c2)CCN(C)C1
O=C=NCc1ccccc1.O=S(=O)(Nc1ccc2[nH]ccc2c1)c1cc(Cl)cc(Cl)c1
COC(=O)CCC(C)=O.Nc1ccccc1N
COc1ccc(C(C#N)(CCCCCN2C(=O)c3ccccc3C2=O)SC2CCCCC2)cc1OC
C#CCO.O=S(=O)(Nc1ncc(Cl)nc1Cl)c1cccc(Cl)c1Cl
COc1ccc(CO)cn1.O=S(=O)(Nc1nccnc1Cl)c1cccc(Cl)c1Cl
CCOc1cc2c(c3c1OC(C)(C)C3)C(c1ccccc1)=NC(C)(CNC(=O)CCl)C2.CNC
O=[N+]([O-])c1ccccc1Cl.c1ccc2[nH]ccc2c1
COC(=O)c1ccc2[nH]ccc2c1.Cc1ccc(S(=O)(=O)Cl)cc1
CC(=O)c1ccc(C2(F)CN(C(=O)OC(C)(C)C)C2)cc1.O=C(c1cc(Cl)cc(Cl)c1)C(F)(F)F
N#Cc1ccc(F)c2ccsc12.OCCC1CCNC1
C[C@@H](c1ccc(B2OC(C)(C)C(C)(C)O2)cc1)N1CC[C@](CC(C)(C)O)(c2ccccc2)OC1=O.O=c1cc(I)cc[nH]1
C1CNCCN1.CCOC(OCC)c1cc2cncc(I)c2o1
CCCCNCC(=O)O.O=[N+]([O-])c1ccc(Br)cc1F
C=CC1CC1(NC(=O)C1CC(Oc2cc(-c3ccccc3)nc3cc(OC)ccc23)CN1C(=O)NC(C(=O)NC1c2ccccc2CC1O)C(C)(C)C)C(=O)OCC
N[C@H]1CCCc2ccccc21.O=Cc1ccc(Br)cc1
CC(=O)OC(C)=O.Cc1cc(C)cc(N(CCN2CCC(C(=O)c3ccc(F)cc3)CC2)C(=O)c2ccc(N)cc2)c1
COc1ccc(-c2nn3cnnc3c3ccccc23)cn1
CCOC(=O)c1ccc(COCc2csc3nc(C(=O)NCc4cccc(S(C)(=O)=O)c4)[nH]c(=O)c23)cc1
O=C(OCc1ccccc1)N1CCN(C2COC2)CC12CC2
CC(=O)C(C)n1ncn(-c2ccc(N3CCN(c4ccc(O)cc4)CC3)cc2)c1=O.C[C@H](N)c1cccc2ccccc12
COC(=O)c1ccc(CCO)s1.CS(=O)(=O)Cl
CCCC(C)c1ccc(C(=O)O)cc1.NCCc1ccc(CN2CCCC2)cc1
CC(C)(C)OC(=O)N1CCc2ccc(-c3noc(-c4ccc(F)c(C#N)c4)n3)cc2CC1.CCCN
CCN1CCN(c2ccc(C(=O)[O-])cn2)CC1.CS(=O)(=O)OCCCCCCCCCCCCN
CC(C)N1CCC(Oc2ccc3cc(C(=O)O)sc3c2)CC1.FC1(F)CCNCC1
CC(C)NC(=O)c1ccc2n1CCNC2.O=C(O)c1cc2ncc(Br)cn2n1
CC(C)(O)[C@@H]1CCCNC1.COc1ccc(-c2nocc2C(=O)O)cc1
CC(O)CN.C[C@@H](NC(=O)OC(C)(C)C)C(=O)O
CCOC(=O)Cn1c(=NC(=O)c2ccc(C)cc2)sc2c(F)c(F)ccc21
Cc1cc(CCC(=O)O)c(C=O)[nH]1.O=C1Cc2c(cccc2C2CCNCC2)N1
Nc1nc(-c2cccc(C(F)(F)F)c2F)cs1.O=C(Cl)c1ccc(Nc2cncnc2)cc1
CC[C@@H](N)CO.COc1ccc(F)cc1C(=O)c1cnc(NC2CCN(S(=O)(=O)CCCCl)CC2)nc1N
CS(=O)(=O)Cl.OCC1CN(C(c2ccccc2)c2ccccc2)C1
Fc1ccc(-c2nsc(Cl)n2)cc1.O=C(Nc1noc2ccccc12)N1CCNCC1
Cc1cc2cn[nH]c2cc1[N+](=O)[O-]
C#CCCCCCc1cn(C(=O)OC(C)(C)C)c(N)n1.CCCCCCCCc1ccc(C(=O)NCCN=[N+]=[N-])cc1
O=C(C=Cc1ccccc1)c1cc(Cl)ccc1O
ClCC1CO1.Oc1ccc(Cl)cc1Cl
CCOC(=O)CC#N.CCc1ccc(C(C)=O)cc1
Fc1ccc(Oc2ccc(Cl)nc2)cc1F.Nc1cccc(N2CCOCC2)c1
COc1cc2cc(C(C)C)sc2c(Cl)c1Cl
CC(C)OC(=O)Cl.COC(=O)C[C@@H]1COc2cc(O[C@@H]3CCc4c3ccc(C(F)(F)F)c4CN3CCNCC3)ccc21
CC(C)(C)OC(=O)OC(=O)OC(C)(C)C.Nc1ccc(Br)nc1
NN.O=C(O)c1ccc(Br)cc1F
CCCC(=O)c1cccnc1.NNc1ccccc1
CC(C)(C)OC(=O)C(C)(C)Oc1ccc(C(=O)O)cc1.OCc1cn(Cc2ccc(SC(F)(F)F)cc2)nn1
COc1cc(C(C)=O)ccc1OCCCCl.c1ccc2c(C3CCNCC3)n[nH]c2c1
COCCOCCl.OCCc1ccsc1Br
CC(=O)c1c(Cl)ccc(F)c1Cl
CC[C@]12CCC3=C(CCc4cc(O)ccc43)C1=CC[C@@H]2O
CC(C)(C)OC(=O)NC1(COc2ccc(N3C(=S)N(c4ccc(C#N)c(C(F)(F)F)c4)C(=O)C3(C)C)cn2)CC1
COC(=O)c1ccc(CBr)cc1.Oc1ccc(Oc2cccc(-c3c(Cc4ccccc4)cnc4c(C(F)(F)F)cccc34)c2)cc1
CON(C)C(=O)CCc1ccc(Cl)c(Cl)c1
CC(C)(C)[C@H](N)C(=O)O.N[C@@H](C(=O)O)c1ccccc1
O=C(c1ccc(Cl)cc1)c1cccnc1-n1ccnc1
O=[N+]([O-])c1cnc2ccc(Sc3ccccc3)cn12
CC(C)(C)OC(=O)N1CCC(CC=O)CC1.N[C@@H]1C[C@H]1c1ccccc1
C[C@H]1CN(C(=O)OC(C)(C)C)C[C@H]1Nc1c(C(N)=O)cnn2cc(Br)nc12.Cn1cc(B2OC(C)(C)C(C)(C)O2)cn1
CS(=N)(=O)c1ccc([N+](=O)[O-])cc1.O=C(Cl)N1CCOCC1
O=C1CC(c2cccc(Cl)c2)C2(C(=O)Nc3cc(Cl)ccc32)C(c2cc(I)ccc2[N+](=O)[O-])N1
CC(C)C(NC(=O)Cn1cccc(N)c1=O)C(=O)C(F)(F)F.O=C(Cl)CCc1ccccc1
NCC(=O)O.O=C(O)CCc1cc(Cl)c(Oc2ncccc2C(=O)N2CCN(C3CC3)c3ccccc32)cc1Cl
Cc1noc(C)c1B1OC(C)(C)C(C)(C)O1.O=S(=O)(NC1CCCC1)c1cc(Cl)cc2nccnc12
CCn1c(C(C)=O)cnc1Oc1ccc(C)cc1
CC(C)(C)OC(=O)Nc1nc2c(-c3cccc([N+](=O)[O-])c3)cc(CBr)cc2s1.c1c[nH]cn1
NC1CCOCC1.O=[N+]([O-])c1ccc(Cl)nc1Cl
C=Cc1cc(OC)c2cc[nH]c2c1.COc1ccc(B(O)O)cc1F
CN(CCN1CCC(O)CC1)C(=O)OC(C)(C)C
Fc1cccc(-c2nccc(N3CCNCC3)n2)c1F.O=C(Nc1ccc(F)nc1)OCC(Cl)(Cl)Cl
BrCC1CCCCC1.CC(=O)CCn1cnc2[nH]c(=O)n(CC3CC3)c(=O)c21
CC(C)(C)OC(=O)OC(=O)OC(C)(C)C.COc1ccc(CN(c2cc(N[C@H]3CC[C@H](N)CC3)nn3c(C(=O)Nc4ccncc4F)cnc23)C2CC2)cc1
CC(C)(C)OC(=O)N1CCN(c2ccc(N3CCN(CCS(C)(=O)=O)CC3)cn2)c2ccccc21
COC(=O)c1cc(F)c(F)c(Br)c1F.N#C[Cu]
CCN.O=[N+]([O-])c1ccc(Cl)c(S(=O)(=O)Cl)c1Cl
O=[N+]([O-])c1cccc2oc(-c3c(F)cccc3F)nc12
CSCCC(NC(=O)OCc1ccccc1)C(=O)O.Cc1c(N)cccc1Br
CC(CNS(=O)(=O)C(C)C)Oc1ccc(Br)cc1.OB(O)c1ccccc1F
CON(C)C(=O)c1cc2cnc(SC)nc2n1-c1ccc(F)cc1.Clc1ccccc1CBr
CCOC(=O)C(Br)c1ccccc1.COc1ccc(Cn2ncc3c4c(cnc32)CNCC4)cc1
COC(=O)C12CC3CC(CC(C(=O)O)(C3)C1)C2.NCC(=O)c1ccc([N+](=O)[O-])cc1
CS(=O)(=O)c1ccc(C=O)cc1.N#Cc1cc(N)cc(F)c1
COC(=O)c1ccc(NC2CCCCC2C)c([N+](=O)[O-])c1
CCCNC(=O)c1ccc(NC(=O)N2Cc3ccc(C(=O)OC)cc3C2)cc1
CCOC(=O)c1cccc(-c2ccc(CSCCOc3ccccc3)cc2)c1
CS(=O)(=O)Cl.Cc1nccn1CCO
CNc1ccncc1N.O=C(O)C(F)(F)F
CCCCCc1sc(C(=O)OCC)nc1-c1ccccc1
COc1ccc(CCOS(C)(=O)=O)c(F)c1.C[C@@H]1CCCN1
N[C@@H](Cc1ccccc1C(F)(F)F)CN1C(=O)c2ccccc2C1=O.O=C(O)c1ccc(Br)cn1
C[C@H](NC(=O)Cc1cc(F)cc(F)c1)C(=O)O.NC1C(=O)NC(c2ccccc2)c2ccccc21
Fc1ccc2c(c1)CCC2Nc1ccc2cc(Br)ccc2n1.Nc1cccc(C(F)(F)F)n1
COC(=O)c1cc(N)ccc1Cl.Clc1ccc(Cl)nn1
CC(C)c1nnc2ccc(C(Br)C(=O)c3ccc(F)cc3F)nn12.NC(=S)N1CCCCC1
CCOC(=O)C(N)C(=O)OCC.Cc1ccc(C(=O)O)nc1
CC(=O)c1cccc(O)c1.CC(C)C(=O)Nc1cccc(C2CCN(CCCCCC(O)c3ccccc3)CC2)c1
CNOC.O=C(O)c1cc(Cl)nc(Cl)c1
CC(C)(C)OC(=O)N1CC[C@@H](NC(=O)OCc2ccccc2)[C@@H](C(=O)N2CCC[C@@H](Cc3ccc(F)cc3)C2)C1
CCCCCC(=O)/C=C/c1scnc1CCCCCCC(=O)OC
NC(=O)Nc1cccc(O)c1.O=C(CCCCN(CCCl)Cc1ccccc1)NC1CCCCCC1
CC(C)(C)[Si](C)(C)OCC=O.NCc1cc(-c2ccc(C(F)(F)F)cc2)ccc1[N+](=O)[O-]
COC(=O)COc1ccc(Br)cc1C=C1SC(=Nc2ccc(Cl)cc2)NC1=O
Nc1ccc(I)cc1.O=C1COCCN1
CC(C)(C)OC(=O)N1CCN(Cc2ccc(C(=O)O)cc2)C(=O)C1.Nc1ccc(Cl)c(-c2ccccn2)c1
CCN1C(=O)C(F)(F)CN(C2CCCC2)c2nc(Cl)ncc21.COc1cc(C(=O)O)ccc1N
NCC(=O)O.O=C(Cl)CCC(F)(C(F)(F)F)C(F)(F)F
COC(=O)CCN.O=C(O)c1ccc(C2C(C(=O)c3ccc(OC(F)(F)F)cc3)C2c2ccc(C3CCCCC3)cc2)cc1
CNC.O=C(O)c1c(-c2ccccc2)c(-c2ccccc2)n[nH]c1=O
CC(C)c1ccc(CBr)cc1.COC(=O)c1cc([N+](=O)[O-])ccc1O
CC(C)Oc1ccc2c(c1)Nc1cccc(S(=O)(=O)N(C)C)c1S2.ClCCCBr
CS(=O)(=O)OC[C@H]1O[C@@H](n2cc(/C=C/Br)c(=O)[nH]c2=O)C[C@@H]1Cl.[N-]=[N+]=[N-]
Nc1cccc(Oc2ccc3nc(NC(=O)C4CC4)cn3n2)c1.O=C(O)c1cccc(C(F)(F)F)c1
Cc1cc(C)c(NC(=O)CCl)c(C)c1.Clc1ccc(C(c2ccccc2)N2CCNCC2)cc1
COc1cc(C)c(C(=O)c2c(Cl)cncc2OC)c(OC)c1OC.[OH-]
COc1ccc(-c2nc(Cl)nc3ccc(Br)cc23)cc1OC.N
CC1(C)C(=O)N(C2CC2)c2cc(N)ncc21.Cc1ncc(C(=O)O)cn1
CC(c1ccc2c(c1)C(C)(C)CCN2C)[P+](c1ccccc1)(c1ccccc1)c1ccccc1
CC(C)n1c(C=O)c(-c2ccc(F)cc2)c(-c2ccccc2)c1C(=O)O.NCc1ccc(F)cc1
O=C(c1cc(Cl)ccc1[N+](=O)[O-])C1CCCCC1
CC(C)(C)OC(=O)N1CCC(c2ccccc2Sc2c[nH]c3ccccc23)CC1
CCCN(CCO)C(=O)OC(C)(C)C.Cc1nc(Cl)ccc1[N+](=O)[O-]
CN(C(=O)OC(C)(C)C)[C@H](Cc1ccc(O)cc1)C(=O)O.Nc1cc2[nH]c(-c3ccccc3)c3cn[nH]c(=O)c(c1)c23
CC1CCCNC1.O=C(c1ccc(Cl)cc1)c1cc([N+](=O)[O-])ccc1Cl
N#CCOc1cccc(COc2ccc(OCc3ccc4ccccc4n3)cc2)c1.[N-]=[N+]=[N-]
COC(=O)c1ccccc1Sc1ccc2c(c1)NC(=O)/C2=C1\C=C(N2CCOCC2)C(C)(C)O1
Cc1cc(CC2CCNCC2)cc2c1C(=O)N(CC1CC1)C2.O=Cc1cccc(F)c1
CCCCCCCCCCCCCC(=O)O.CO[C@@H](C(=O)N[C@H]1CC[C@@H](O)CN(Cc2cccnc2)C1=O)[C@@H]1OC(C)(C)O[C@H](/C=C/C(C)(C)C)[C@H]1O
COCCCOc1cc(C(O)CC(C)C)ccc1OC
C[C@@H](N)c1ccccc1.Cc1ccc(C(=O)Cl)cc1Br
Cc1ccc(C(=O)O)c(Br)c1.O=C(NC[C@H]1NC[C@H]2C[C@H]21)C(F)(F)F
CC(C)(C)OC(=O)N1CCN(CC(=O)O)CC1.COc1c(NC(=O)c2cc3cccc(CN4CCNCC4)c3n2C)cc(C(C)(C)C)cc1NS(C)(=O)=O
COc1cc2c(Oc3cc(C)c(C)nc3-c3cccc(C)n3)ccnc2cc1O.ClCCBr
COc1cc2c(=O)[nH]c3nccc(Cl)c3c2cc1OC.COc1cccc(N)c1
OC(CCC(F)(F)F)CCC(F)(F)F
COC(=O)c1nc(-c2ccc(Cl)cc2)n(-c2ccc(Cl)cc2Cl)n1
FC(F)(F)c1ccc(Cl)nc1.OO
CCc1oc2ccccc2c1C(=O)c1cc(Br)c(O)c(Br)c1.CI
CCOC(=O)c1cnc(Cl)c2c(COc3cccc(NS(=O)(=O)c4ccc(Cl)cc4)c3)csc12.N
CC(C)(C)OC(=O)N1CCC[C@H](NC(=O)C23CC4CC(C2)C(=O)C(C4)C3)C1
CC(C)(C)C1CCC(c2ccccc2N2CCNCC2)CC1.CCOC(=O)Cl
CC(C)(C)OC(=O)CCl.NCc1ccccc1
CC(C)(C)[Si](C)(C)Oc1cc(Br)cc(Br)c1.CN(C)C=O
CCC[C@@H](NC(=O)N1CC(=NOCC)NC[C@@H](Cc2cc(Cl)ccc2OC)C1=O)c1ccc(C(=O)O)c([N+](=O)[O-])c1
C1COCCN1.COc1c(F)c(F)cc2c(=O)c(C(=O)O)cn(C3CC3)c12
NCCCCn1cnc2c(N)nc3ccccc3c21.O=C(Cl)c1cccc2cccnc12
COc1cc2c(cc1Cl)CN(C(=O)OC(C)(C)C)C2
CC(NC(=O)OCc1ccccc1)c1nc2cnccn2c1-c1ccccn1
CC(C)[O-].Cc1ncc2n1-c1ccc(N)cc1C(c1ccccc1F)=NC2
C1CCNCC1.O=C(O)c1ccc2[nH]c3ccccc3c2c1
COC(=O)c1cccc2[nH]cc(C=O)c12.NO
CC(C)(C)OC(=O)N1CCN(Cc2ccccc2)C[C@H]1C=O.[Li]CCCC
C[C@@H](CO[Si](C)(C)C(C)(C)C)Oc1cc(Oc2ncc(C(=O)N3CCC3)cc2Cl)cc(C(=O)O)c1.Cc1cnc(N)cn1
COc1ccc(-c2oc3c(C=O)cc(OC)cc3c2-c2ccccc2)cc1
NO.O=C(O)CNC(=O)C(=O)c1cccs1
COc1cc(-c2oc(C(C)(C)C#N)cc2-c2ccncc2)ccc1Cl
Fc1ccc(Nc2cc(Cl)nc(Cl)n2)cc1C(F)(F)F.NN
Nc1cc(O)c2c(c1)C(=O)c1cccc(O)c1C2=O.O=C(Cl)CCl
CCc1ccc2c(c1)N(CC1CN(Cc3ccccc3)CCO1)c1ccccc1CC2
ClCCN1CCCC1.O=Cc1cccc(O)c1
COC(=O)c1cccc(-c2nn3c(c2-c2ccnc4ccccc24)CCC3)n1
CC(C)(CO)c1ccc(C(=O)Nc2nc3ccc(Br)nc3s2)cc1.Cc1cnccc1B(O)O
CC(C)(C)OC(=O)N(Cc1cc2c(cn1)OCCO2)C1CCNCC1.COc1ncc2ccc(=O)n(CC=O)c2n1
CCOC(=O)c1c(C)n(C2CC2)c2c(OC)c(F)c(F)c([N+](=O)[O-])c2c1=O
N#Cc1cc(F)cnc1Cl.OB(O)c1ccc(F)cc1
CCCCC(F)(F)C(=O)CC[C@H]1[C@H](OC2CCCCO2)C[C@@H]2OC(=O)C[C@@H]21
CC(C)(C)OC(=O)N[C@H]1CCNC1.CC1Cc2c(OS(=O)(=O)C(F)(F)F)ccc(F)c2O1
C[C@@H](C(F)F)[C@H]1COC(=O)N1.Fc1ccnc(F)n1
CC(C)(C)[Si](C)(C)Oc1ccc(N2C(=O)c3ccccc3C2=O)c(NC(=O)OCC2CCN(c3ccncc3)CC2)c1
CC(C)(C)OC(=O)N1C[C@H](O)[C@@H](N=[N+]=[N-])C1.Cc1ccc(S(=O)(=O)Cl)cc1
CCN(C(=O)CNC)c1cn(-c2cccnc2)nc1Cl.CS(=O)(=O)Cl
CCOC(=O)c1cccc(N)c1.O=[N+]([O-])c1cnc2cc(Br)ccc2c1O
COc1cc(NC(C)=O)ccc1-c1cn2ncccc2n1
NC[C@@H]1C[C@@H]2C[C@@H]2N1C(=O)c1nc(N)sc1-c1cccc(F)c1.O=C(O)c1cccc2ncccc12
CCOC(=O)c1c(S(=O)(=O)NC)nn2c(-c3ccc(Cl)cc3)c(-c3ccccc3Cl)cnc12
COc1ncc(C2(c3cccc(Br)c3)N=C(N)c3c(F)cccc32)cc1C(F)(F)F.OB(O)c1cncnc1
CCOc1cc2c(cc1Cl)N(C(=O)OC(C)(C)C)CC(C(=O)N1CCC(C#N)(Cc3ccc(F)cc3)CC1)O2
N.Oc1nc2c(Cl)nc3ccccc3c2n1Cc1cccnc1
CCOC(=O)Cc1c2c(nn1-c1ccccc1)c(=O)[nH]c1ccccc12
Nc1ccc(Oc2ccc3c(c2)CCN3CC(=O)N2CCN(Cc3ccc4c(c3)OCO4)CC2)nc1.O=C(Cl)c1ccc(Cl)c(Cl)c1
Nc1cccnn1.O=C(O)C1CCN(c2cccs2)CC1
CC(C)(C)[Si](C)(C)OC[C@H](Oc1ccc(Cl)cn1)[C@H]1CN(Cc2ccccc2)C[C@@H]1c1ccc(Cl)c(Cl)c1
Clc1cncc(Cl)n1.Fc1ccc(OCC2CC3CNCCN3C2)cc1
CC(N)c1ccccc1.COc1ccc(-n2c(-c3ccc(C(=O)O)cc3)nc3ccccc32)cc1
CN(C(=O)c1ccc(N2CCOCC2)cc1)[C@@H]1CCN(C(=O)C2CCNCC2)C[C@H]1c1ccc(Cl)c(Cl)c1.CS(=O)(=O)Cl
CC(C)C[C@H]1CN[C@@H](CC(C)C)C(=O)N1.O=C(O)[C@@H]1C[C@H]1c1ccc(F)cc1F
CNC.O=C(Cl)c1cccnc1C(=O)c1cccc(C(F)(F)F)c1
Cc1cc([N+](=O)[O-])cc(C#N)c1Oc1ccc(O)c(C(C)C)c1
CC(C)(C)c1ccc(C=CC(=O)O)cn1.CS(=O)(=O)Nc1ccc(CN)cc1F
C1=COCCC1.Oc1ccccc1I
COc1ccc(Cn2cnc(C(F)(F)F)c(Br)c2=O)cc1.N#Cc1cc(O)cc(O)c1
COc1ccc(C(O)c2ccc(Br)cn2)cc1
BrCc1ccccc1.COC(=O)[C@H](O)[C@H](CC1CCCCC1)NC(=O)OC(C)(C)C
CN(C)C(CN)c1cccnc1.CN(c1ccnc(F)n1)c1ccnc(-c2ccccc2)n1
CCOC(=O)c1nn(-c2ccccc2)c2c1CSc1ccc(C(=O)OC(C)(C)C)cc1-2
COC(=O)Cc1cccc(O)c1.ClCCCBr
NCCCCO.O=Cc1ccccc1
CO[C@@H](Cc1ccccc1)Cc1cccc(-c2cncc(OC[C@H]3CCN3C(=O)OC(C)(C)C)c2)c1
COc1ccc(C(=O)CC2CC=C(CCC=C(C)C)CC2)cc1
O=[N+]([O-])C=Cc1ccc2c(c1)c1cc(Cl)cnc1n2S(=O)(=O)c1ccccc1
CN.O=C(O)C(c1ccccc1)N1CCCC(Nc2ccc3[nH]ncc3c2)C1
Nc1cccc(C(F)(F)F)n1.O=C(O)c1ccc2ncc(-c3cccc(Cl)c3)n2n1
CCOC(=O)Cc1ccc(OC)c(Oc2ccc(C(F)(F)F)cc2C=O)c1.NCc1ccccc1
COC(=O)c1ccc(OC2CCN(S(C)(=O)=O)CC2)cc1O
CC1(C)O[C@H]2[C@H](n3cnc4c(N)ncc(F)c43)C(F)=C[C@H]2O1
O=C(O)c1c(Cl)ccc([N+](=O)[O-])c1Cl
CCOC(=O)c1c(C)nc(OCC)c2nnn(CC)c12
CCc1cc(Br)ccc1N.Cc1ccc(F)c(N=C=O)c1
Cc1cc(C)cc(C(=O)CBr)c1
COC(=O)c1n[nH]c2c1nc(-c1ccccc1)c1ccccc12
CCOC(=O)c1cc2ccc(CC(=O)O)cc2s1.COc1ccc(C(=O)NN)cc1
COc1ccc(CNc2ccc(OC)cc2)cc1.COc1ccc2c(c1)C(C(=O)O)CCC2
CC1(C)OB(C2=CCCOC2)OC1(C)C.NC1=N[C@@]2(CCO1)c1cc(N)ccc1Oc1c2cc(Cl)nc1F
COc1cnc2c(N)nccc2c1.C[C@@]1(c2cc(Br)ccc2F)CS(=O)(=O)C2(CC2)C(N)=N1
COC(=O)C1C=CCN2C(=O)C(C)(CCO)C(=O)N12.CS(=O)(=O)Cl
C[C@H]1CN(Cc2ccc(F)cc2)[C@@H](CO)CN1.O=C(Cl)COc1ccc(Cl)cc1
CCN(CC)CCn1nc2c3ccc(OC)cc3sc3c(N)ccc1c32
C=CO.O=C(Cl)c1cc([N+](=O)[O-])cc([N+](=O)[O-])c1
NC[C@H]1O[C@@H](n2cc(CCCl)c(=O)[nH]c2=O)C[C@@H]1O.O=C(Cl)Cc1c(Cl)cccc1Cl
Nc1cccc(-c2c(Cc3ccccc3)cnc3c(C(F)(F)F)cccc23)c1.O=Cc1cc(F)ccc1C(F)(F)F
CC(=O)OC(C)=O.COc1ccc(S(=O)(=O)Nc2cccc3c2Nc2ccccc2CN3)cc1
CC(C)(C)[C@H]1N(c2ccc(C#N)c3ccccc23)C(=O)[C@@H]2C[C@@H](OCc3ccccc3)CN21
O=[N+]([O-])c1ccc(-c2csc(C3CCCCC3)n2)cc1
CCN(CCO)c1ccccc1.O=C(c1ccccc1)c1ccc(CBr)cc1
NCc1ccccc1.O=C(O)CCCc1ccccc1
CN(c1ccc(C(F)(F)F)cc1)S(=O)(=O)c1ccc(C(=O)O)cc1.Nc1nc(-c2ccccn2)cs1
CCCC[Sn](CCCC)(CCCC)c1cc(C(=O)OCC)[nH]n1.O=C(C(=O)N1CCN(c2nnnn2-c2ccccc2)CC1)c1c[nH]c2c(Br)ncc(F)c12
Clc1ccc(Nc2nc(Cl)nc(Cl)n2)cc1.Nc1ccccc1
COc1cc(Oc2nc(-c3cccnc3)nn3c(C(C)C)nc(C)c23)cc(OC)c1OC.O=C(OO)c1cccc(Cl)c1
CN.COCCCOc1cc(C(=O)N(C[C@@H]2CN(C(=O)OC(C)(C)C)C[C@H]2C=O)C(C)C)ccc1OC
CCC(N)(CO)CS(=O)(=O)c1ccccc1C(=O)c1ccccc1
BrCCCCCCCCC1CC1.CCCCCCCCOc1ccc(-c2ncc(O)cn2)cn1
CN1CCN(S(=O)(=O)CCCCl)CC1.O=C(NC1=Nc2cc(O)ccc2C2=NCCN12)c1cccnc1
CCOc1cc([Mg+])ccc1OC.COc1ccc(C=O)cc1[N+](=O)[O-]
ClCc1nc(-c2ccccc2)no1.O=S([O-])c1ccccc1
Cc1cnc(C(=O)CCl)s1
O=Cc1cc2ccccc2s1
COc1ccc2c(c1)CCN2CCCn1cc([N+](=O)[O-])cn1
C=CCc1cccc2c1CCC2=O
C/C=C/C1=CN2C(=O)c3cc(OC)c(OCCCOc4cc5c(cc4OC)C(=O)N4C=C(/C=C/CNC(=O)[C@H](C)NC(=O)[C@@H](N)C(C)C)C[C@H]4C=N5)cc3N=C[C@@H]2C1.O=C(O)CCOCCOCCOCCOCCNC(=O)CI
COc1cc(S(=O)(=O)Cl)ccc1Br.O=C1COC2(CCNCC2)CN1C1CC1
N#Cc1ccc(CBr)cc1F.Oc1cc(Cl)ccc1-c1nc2cc(F)c(F)cc2n1CC1CCCCC1
COC(=O)C1CCCC(CO)C1
CC(C)COC(=O)Cl.CN[C@H]1CC[C@H](OCCCCBr)CC1
CC(C)(C)SSC[C@@H](NC(=O)[C@H](Cc1c[nH]c2ccccc12)NC(=O)OCC1c2ccccc2-c2ccccc21)C(=O)O
CCOC(=O)C[C@H](Cc1cc(Br)c2[nH]ncc2c1COC(C)=O)C(=O)OCC.C[Sn](C)(C)C
CC(=O)Oc1ccc(C[SH]=S(=O)([O-])[O-])cc1
C=O.Cc1ccc(C23CNCC2C3)cc1
NCCCO.O=Cc1ccc(-c2ccc(C(=O)O)cc2)s1
CC(C)c1c(C(=O)NCc2ccc(F)c(F)c2)c2ccc(O)cc2n1Cc1ncco1.CCCI
CCOC(=O)c1cc2ccccc2[nH]1.O=[N+]([O-])c1ccc(CBr)cc1
CCOC(C)=O.O=C(O)CC(c1ccc(O)cc1)C1CC1
CC(C)(C)/C=C/B(O)O.CN(C)c1nc(NCc2ccc(NC(=O)c3ccc(F)cc3)cc2)c2ccc(I)cc2n1
CC(CNS(=O)(=O)C(C)C)c1ccc(I)cc1.CCOC(=O)c1c(B2OC(C)(C)C(C)(C)O2)c(C#N)c(CC)n1C
O=C(OO)c1cccc(Cl)c1.OC/C=C/c1cccc(Br)c1
Cc1ccc(Oc2cccc(C=O)c2)cc1.N[C@H]1CCCc2ccccc21
CCCN(CCC)c1ccc([N+](=O)[O-])cn1
CC(C)(C)OC(=O)N1CCC(Oc2ccc([N+](=O)[O-])cc2F)CC1
C(=C1c2ccccc2Sc2ccccc21)c1ccccc1
O=[N+]([O-])c1ccn[nH]1
CC(C)(C)OC(=O)N1CCC(O)(C#C[Si](C)(C)C)CC1
COc1ccc2[nH]nc(CO)c2c1
CCOC(=O)CBr.C[C@H]1[C@H](Nc2cn[nH]c(=O)c2Br)C[C@@H]2C[C@H]1C2(C)C
CC(C)Oc1ncc(-c2nc(-c3ccc4[nH]ncc4c3)no2)cc1Cl.CCOC(=O)C(C)(C)CBr
CCOC(=O)c1nc(C(=O)N2CCC(C)CC2)c(-c2ccc(S(=O)(=O)NC(C)(C)CC)c(C)c2Cl)s1
CC(C)(C)OC(=O)[C@H](N)CN1C(=O)c2ccccc2C1=O.COc1cc(C)c(S(=O)(=O)Cl)c(C)c1
CN(C)CCOc1ccc(C(=O)O)cc1.COc1cc2c(cc1Cl)CCNCC2c1cccc2c1OCC2
COC(=O)C(C)(Cc1c[nH]c2ccccc12)NC(=O)c1cc(C#Cc2ccccc2)ccc1OC(C)C
CNC1CCCCC1.COC(=O)c1cc2nc(C)cc(-c3ccccc3)n2n1
CN1CCNCC1.ClC(c1ccccc1)c1ccccc1
C#Cc1ccc(CCC)cc1.Fc1c(OC(F)(F)F)ccc2cc(Br)ccc12
COc1cc2nccc(C(O)c3ccc4cc(Br)ccc4c3)c2cc1OC
Fc1c(F)c(F)c(OC2CCNCC2)c(F)c1F.O=C(Cl)CCl
OCCCc1cccc(CO)c1
BrC(Br)(Br)Br.COCOc1ccc(Cc2c(C)cc(CO)cc2C)cc1Cc1ccc(F)cc1
O=C(O)[C@@H]1CC(O)(Cc2ccncc2)CN1C(=O)OCc1ccccc1
CNC(=O)c1cc(Cl)ccn1.Oc1cccc(I)c1
CC(O)CC(C)O.O=C(Cl)c1ccccc1
CN(C)c1ccc(C(=O)N2C3CCC2CC(=O)C3)cc1
CC1(N2CCC(N3C(=O)N[C@H]4CCCC[C@@H]43)CC2)CCNC1.O=C(Cl)OCCF
COc1cccc(C(=O)Cl)c1.Nc1cc(Cl)ccc1-c1nnn[nH]1
CI.COc1ccc(CN2CCc3n[nH]c4nc(SC)nc2c34)cc1
CCOC(=O)c1c[nH]c(-c2ccc(Cl)cc2F)n1
CC(C)(C)OC(=O)C1CC(S(C)(=O)=O)C(c2ccccc2F)N1C(=O)CNC(=O)Nc1cccc(C(=O)OCc2ccccc2)c1
CC(C)(C)OC(=O)N1CCc2ccc(N)cc21.O=C1CCN(Cc2ccccc2)CC1
O=C([O-])Cc1ccccc1Nc1c(Cl)cccc1Cl
Brc1ccc(Br)nc1.COC(=O)[C@H](CI)NC(=O)OC(C)(C)C
COc1cc(CCc2cc(NC(=O)c3cnc(N4CCC(N(C)C(=O)OC(C)(C)C)C4)cn3)[nH]n2)cc(OC)c1
CCCCCCCCCBr.O=C1Nc2c(cccc2-c2ccccc2)C1=O
CC(C)(C)NS(=O)(=O)c1cccc(B(O)O)c1.FC(F)(F)c1ccc(-c2cc(C(F)(F)F)nc(-c3ccnc(Cl)c3)n2)cn1
COC(=O)CC1OC(c2cccc(OC)c2OC)c2cc(Cl)ccc2-n2c(CC(C)C)ccc21
Cn1c(=O)c2[nH]cnc2n(C)c1=O.O=C(c1ccc(CBr)cc1)c1ccccc1Cl
COC(=O)C(SC1CCCC1)c1ccc(Cl)c(Cl)c1
COC(=O)c1ccc(C(=O)N2CCN(C(=O)OC(C)(C)C)CC2)cc1
COC(=O)c1cc(C2=CCN(C(=O)OC(C)(C)C)CC2)ccc1F
CCCCCCCCS(=O)(=O)Cl.COC[C@H](NC(=O)c1cnc(C)s1)C(=O)N[C@@H](COC)C(=O)N[C@@H](Cc1ccccc1)C(=O)[C@](C)(O)CO
CC1CC(OS(=O)(=O)C(F)(F)F)=CCN1C(=O)Oc1ccccc1.OB(O)c1ccc2ccccc2c1
CCOC(=O)C(c1cccc(Br)c1)N(C)C
O=C(O)CC1=CCc2ccccc21
CC(=O)NCC1OC(=O)N2c3ccc(Br)cc3CC12.OB(O)c1ccccc1
FCCI.O=C1C(O)CC(c2c(O)cccc2F)N1Cc1ccc(OC(F)(F)F)cc1
BrCc1ccccc1.CC(C)(C)OC(=O)N1CCC(CO)CC1
CCI.CCOC(=O)c1cnc2c(cnn2CC)c1O
CC(C)(C)OC(=O)N1CCC(COc2ccc(Cl)nn2)CC1.CS(=O)(=O)c1ccc(B(O)O)cc1
C=CCNCCOc1cccc2ncnc(Nc3ccc(OCc4ccccn4)c(Cl)c3)c12.CC(=O)Cl
CCCc1c(O)ccc(C(C)=O)c1O.CCCc1c(OCCCC(=O)OCC)ccc(C(C)=O)c1OCCOCCOCCOS(C)(=O)=O
CC1(C)C(=O)N(c2ccc(SC(F)(F)F)cc2)C(=O)N1Cc1ccnc(N)n1.O=C(Cl)Oc1ccccc1
Nc1ccc(Cl)cc1.O=C(O)CCCN1CCN2CCCCC2C1
CC(C)(C)CN.CC(C)(C)Nc1nc(Cl)cc(Cl)n1
[N-]=[N+]=Nc1cc(Oc2ccc(NC(=O)Nc3cc(CN4CCC4)cc(C(F)(F)F)c3)cc2)ncn1
CNC.O=S(=O)(c1ccccc1)c1cc(Br)nc(Br)c1
CCOC(=O)C[C@H](NC(=O)c1ccc(-c2cccc(F)c2)cc1NC(=O)Nc1c(C)cc(C)cc1C)C(=O)OCc1ccccc1
CC(C)(C)c1ccc(CBr)cc1.CCOC(=O)CCCCC(/C=C/c1ccccc1O)Cc1ccc(C#N)cc1
N#Cc1cccc(CN2CCC3(CC2)C(NC2CCCCC2)=NC(=O)N3c2cccc(F)c2)c1
CCCCOCCOc1ccc(-c2ccc3c(c2)C=C(C(=O)Nc2ccc(SCc4nccn4CCC)cc2)CCN3CCC)cc1.O=S([O-])([O-])=S
COc1cc(O)c2c(c1C(N)=O)OC1=CC(O)=C(C(C)=O)C(=O)[C@]12C.N#Cc1ccc(C=O)c2ccccc12
CCOC(=O)CC1CO[C@@H]2[C@H](O[Si](C)(C)C(C)(C)C)CO[C@H]12
Cc1c(N)cn2ncc(C#N)c(Nc3ccc(Oc4ccccc4)cc3)c12.OB(O)c1ccccc1
CC1(C)OB(B2OC(C)(C)C(C)(C)O2)OC1(C)C.COc1ccc(OC(F)(F)F)c(Cl)c1
CCOC(=N)CC(C)C.CCOC(=O)Cl
O=C(O)c1cc(-c2cc(Br)cc(OC(F)(F)F)c2)n(-c2ccnc(C(F)(F)F)c2)n1.O=C1CNCCN1
C=CCN(CCC(=O)OCC)C(=O)OC(C)(C)C
CC1(C)COC(c2ccc(OCCCC3CCN(Cc4ccccc4)CC3)cc2)=N1
C[C@H](Cc1ccc(S(=O)(=O)c2ccc(F)cc2C=O)cc1)NC(=O)C(F)(F)F.Oc1ccccc1
CC(C)(O)c1cc(F)c(-c2cc(C(N)=O)c(N)s2)c(F)c1.Ic1ccccc1
C#Cc1ccc(N)nc1.Clc1ccc(-c2cc(C3CC3)c3ncc(I)n3c2)cc1
C=CC(=O)NCCN(C)c1cccc(Nc2cc(Br)cn(C)c2=O)n1.CC(=O)OCc1c(B2OC(C)(C)C(C)(C)O2)cc(F)cc1-n1ncc2c3c(sc2c1=O)CCCC3
O=C(Nc1cnc(-c2ccccn2)nc1O)OCc1ccccc1
COC(=O)c1cc(OC)c2c(c1)OCO2
CC(=O)OC(C)=O.N[C@H]1C=C[C@@H](CO)C1
COc1cccc2c1C(N)=NS2(=O)=O
Cc1cc(-c2ccc3c(c2)CC[C@H]3N2CC3(CCN(C(=O)OC(C)(C)C)CC3)C2)ncn1
O=[N+]([O-])c1ccc(F)c(Cl)c1.OCc1cccc(F)c1
COC(=O)CCCCCN.O=C(O)C=C1c2ccccc2Oc2ccccc21
BrCCOc1cccc(-c2noc3ccsc23)c1.NCc1ccccc1
CCCCCCC/C=C/C(=O)O.CCOC(=O)COc1ccc(N2CCNCC2)cc1
CC(=O)Cc1ccc(F)cc1.[C-]#N.[NH4+]
CCOC(=O)Cc1ccc(-c2nc(COc3ccc(COc4nn(-c5ccccc5)cc4/C=C/c4cn(CC)cn4)cc3OC)c(C)o2)cc1
Brc1ccc2[nH]c3ccccc3c2c1.CC(C)(C)OC(=O)OC(=O)OC(C)(C)C
CCOC(=O)C1(c2cccc(Br)c2)CCCC1
COc1cc(CCC(C)=O)ccc1O.NCc1ccc(C(F)(F)F)cc1
CC(C)C(=O)Cl.Cc1c(C)c2c(c(C)c1O)C(=O)C(C)(C)O2
Cc1ccc(C(=O)Nc2cc(F)c([N+](=O)[O-])cc2NC(=O)c2ccc(C)cc2)cc1.Sc1ccc(Cl)cc1
C[C@H]1CNCCN1C1CC1.Cc1cc(C#N)ccc1-c1cnn(-c2ccc(C(=O)O)cn2)c1O
CC(=O)c1cc(Cl)ncn1
O=[N+]([O-])c1cc(Br)ccc1O
CC(C)(C)OC(=O)c1cc(C2CC2)c(OCC2CCN(C(c3ccc(F)c(Cl)c3)C(F)(F)F)CC2)cc1F
Clc1cccc(Cl)c1CBr.OCCO
CI.COc1nc(OC)nc(C(=O)c2cccc(Br)c2NS(=O)(=O)C(F)F)n1
CC1(C)CN(C2COC2)CCN1C(=O)c1nc2c(N3CCOCC3)nc(Cl)nc2s1.CCc1nc2ccccc2[nH]1
CCOC(=O)C(F)(F)F.COc1ccc(CCN)cc1OC
CC(C)Oc1ccc(-c2nnc(-n3cc4c(n3)CCNC4)s2)cc1C#N.CCOC(=O)CCCBr
CC1(C)OB(c2cn[nH]c2)OC1(C)C.Nc1ncc(Br)cc1OC1CCCCc2ccc(F)cc21
Brc1ccc2[nH]ccc2c1.[C-]#N
Cc1c(-c2ccnn2-c2ccc(C#N)cc2)c(=O)n(CC(=O)OCc2ccccc2)c(=O)n1-c1cccc(C(F)(F)F)c1
CCOC(=O)C(=O)CC(=O)CCC1C(C)CCCC1(C)C.NN
CCc1c(F)c([N+](=O)[O-])cc(F)c1N1CCN(C)CC1.NC1CC1
CCCCc1ncc(CC(=O)O)n1Cc1ccccc1Cl.COC(=O)CN
CCCCOCCOc1ccc(-c2ccc3c(c2)C=C(C(=O)Nc2ccc(SCc4cccnn4)cc2)CCN3CC(C)C)cc1.O=S([O-])([O-])=S
Nc1ccc(OCCCN2CCCCC2)cc1.O=C1Nc2ccc(F)cc2C1=CO
BrCCBr.Nc1cccc(Cl)c1
C#CCBr.COc1cc(C(=O)NC(C)(C)C(C)C)ccc1O
Cc1c2n(c3c(Br)cc(F)cc13)CCNC2=O.OB(O)c1ccc(Cl)c(Cl)c1
CCN(CC)CC1CC1C(=O)c1ccc(-n2ccnc2)cc1
CC(C)(C)OC(=O)N1CCC(c2cc(=O)[nH]c3c4c(-c5ccc(C(F)(F)F)cc5)cccc4nn23)CC1
CCCc1c(C(=O)NCc2ccc3cc(OCC(=O)OC)ccc3c2)cnn1-c1ccccc1
CCOC(=O)CC(c1cccc(COc2ccc(-c3cc(OC)ccc3F)c(C3CCOCC3)c2)c1)C1CC1
CCC(=O)NCCN1C(=O)C2(CCC2)Sc2cc(C)c(C(=O)N(C(C)C)[C@@H]3CCCN(C(=O)OC(C)(C)C)C3)cc21
Nc1ccccc1Br.O=C(Cl)CBr
CNCCN.CNc1cc(Oc2ccc3c(C(=O)NCCN4CCOCC4)cccc3c2)ncn1
COC(=O)c1ccccc1COc1cccc(CCO)c1.Oc1ccc(OCc2ccccc2)cc1
COc1ccc(C(O)(c2ccc(Cl)cc2)c2ccc3nc(OC(C)(C)C)cc(Br)c3c2)cc1.OB(O)/C=C/c1ccccc1
CC(C)(C)OC(=O)N1CCOC(Cc2ccccc2)C1
CCCS(=O)(=O)Nc1ccc(F)c(C(=O)O)c1F.Nc1cnc2[nH]ncc2c1
CC1(C)OB(c2ccc(N)nc2)OC1(C)C.Fc1ccc(-c2cc(C(F)(F)F)nc(-n3cnc(I)c3)n2)cc1
CC(=O)Oc1ccc2c(c1)CC[C@H]1[C@@H]3CCC(=O)[C@@]3(C)C[C@H](O)[C@]21O
CC(C(=O)NC(C(=O)N1CCC2NCC(OCc3ccc(F)cc3)C21)C(C)(C)C)N(C)C(=O)OCc1ccccc1.O=C=NCc1ccccc1
Cc1ccc2c(Nc3cc(C(=O)Nc4cccc(Br)c4)ccc3Sc3ccc(NC(=O)OC(C)(C)C)cc3)ncnc2n1
CC(=O)Nc1nc2c(Oc3cc(-c4ccc(C(F)(F)F)cc4)nc(Cl)n3)cccc2s1.OB(O)c1ccncc1
C=C(C)CCl.Cc1ccccc1O
CC(=O)Cl.Cc1noc(C)c1-c1cc(CN)c2[nH]c(=O)n3c2c1OC[C@@H]3c1ccccn1
COC(=O)c1cc(F)c(O)c(F)c1.OCC(C1CCCCC1)n1c(-c2ccc(Cl)cc2)nc2cc(F)c(F)cc21
CCOP(=O)(CC(=O)NC1CCCCC1O)OCC.O=Cc1ccccc1SC1CCCCC1
Cc1cccc(C(=O)Nc2ccc(N3CCN(Cc4ccccc4)CC3)nc2)c1-c1ccc(C(C)C)cc1
CC(C)(C)OC(=O)NC[C@H]1CC[C@H](Nc2nc(-c3ccccn3)cs2)CC1
C[Si](C)(C)CCOCn1cc(C#N)c(=O)c2cc([N+](=O)[O-])c(NCCN3CCOCC3)cc21
CC(=O)N1CCC(NC(=O)c2cc(F)cnc2Cl)CC1.CSc1c(C)cc(O)cc1C
CCCCCCCCCCCCCCCCCCCCCC(=O)O.OCCOc1ccccc1
COc1ccc(OC)c(C=O)c1.Nc1ccc2nc[nH]c(=O)c2c1
CCOC(=O)Cc1ccc(-c2nc(COc3ccc(CCl)cc3OC)c(C)o2)cc1.O=C(OCc1nc(/C=C/c2cn(-c3ccccc3)nc2O)cs1)c1ccccc1
COc1ccc2ncc(=O)n(CC(NS(=O)(=O)c3ccccc3[N+](=O)[O-])[C@H]3CC[C@H](N)CC3)c2c1.O=Cc1ccc2c(n1)NC(=O)CO2
CCOC(=O)C1CCC(Nc2nccc(-c3cnc4c(C(C)(C)O)cccn34)n2)CC1
O=C(CCCC1CCNCC1)c1ncc(-c2ccco2)o1.O=Cc1ccccc1
O=C(Cl)OCc1ccccc1.O=C1CCCNc2cc(Cl)ccc21
CCCCc1nc2ncc(Br)c(C)c2[nH]1
N#CCC(=O)N1CCC[C@@H]1Cn1nc(-c2ccc(Oc3cccc(F)c3F)cc2)c2c(N)ncnc21.O=CC1CC1
CC1(C)OB(B2OC(C)(C)C(C)(C)O2)OC1(C)C.FC(F)(F)c1ccc(-c2nc3cc(Br)ccc3o2)cc1
C#Cc1ccccc1.N#Cc1ccc2c(c1)c(Br)nn2C1CCCCO1
Cc1nc(C(N)=O)sc1-c1ccncc1
CC(C)(C)OC(=O)N1CCC(=Cc2cccc(Oc3ccc(Br)cn3)c2)CC1
C[C@H](NC(=O)OC(C)(C)C)[C@@H](O)CN.O=S(=O)(Cl)c1ccccn1
CC(C)CCBr.CCOC(=O)c1cc(I)ccc1O
Cc1cncc(NCCN)n1.O=C(O)/C=C/C(F)(F)F
C=CCO.Clc1cc(Cl)nc(OCc2ccccc2)n1
CCOC(=O)Nc1nc2ccc(Cl)cc2nc1OC.O=[N+]([O-])c1ccc(N2CCNCC2)cc1
COc1nc(NCCc2ccc(Cl)cc2Cl)cc(-c2cccc(C(=O)O)c2)n1.OCCN1CCOCC1
Cc1cc(Cl)nc2ccccc12.O=C(c1ccccc1-c1ccccc1)N1CC2CNCC2C1
CCn1nc(C)cc1C(=O)Nc1ccc(C(=O)c2ccc3c(c2)C(=CO)C(=O)N3)cc1.Nc1ccc(N2CCOCC2)cc1
CC(C)(C)N.O=C[C@@H]1C[C@H]1C(=O)N1CCN(C(c2ccccc2)c2ccccc2)CC1
CCCCc1nc(Cl)c(CO)n1Cc1ccc(-c2ccccc2C#N)cc1.[N-]=[N+]=[N-]
COC(=O)c1cccc(-c2nccs2)c1
NCC(=O)N1CCN(C(=O)c2ccccc2C(F)(F)F)CC1.O=Cc1ccc(C(=O)O)cc1
CC(C)(C)OC(=O)NN.Cc1cnc(C(=O)O)s1
CC(C)(C)S(=O)NC1(c2ccc(N)cc2)COC1.Cc1cnc(Cl)nc1CCc1ccccc1CC(N)=O
CCNCC.Cc1oc(-c2ccc(Br)cc2)nc1CCOS(C)(=O)=O
Nc1cccc(-c2c(Cc3ccccc3)cnc3c(C(F)(F)F)cccc23)c1.O=Cc1ccc2c(c1)OCCO2
COc1ccc2c(c1)C(=O)C1(CCN(Cc3ccccc3)CC1)C2
COc1cc2nccc(Oc3ccc(C)cc3Br)c2cc1OC.O=C(Cl)C1CCCCC1
COc1ccnc(CCc2nc3cc(I)cnc3[nH]2)c1.N#Cc1ccc(Br)cc1
COc1ccc(S(=O)(=O)N(CC#N)c2ccc(Cl)cc2Cc2c(F)cccc2F)cc1OC.C[Si](C)(C)N=[N+]=[N-]
CCCCCI.COc1ccc(Cn2cnc3[nH]c(=O)n(-c4ccccc4)c(=O)c32)cc1
CC(C)(C)OC(=O)c1cc(Br)sc1N.O=C=Nc1c(Cl)cc(OC(F)(F)F)cc1Cl
CCOC(=O)CCCOc1cccc(CCCCCCBr)c1CCC(=O)OCC.OCc1cc(O)cc(Br)c1
COc1c(F)cc(Br)cc1C(C)C
CC(C)(C)OC(=O)C=Cc1cccc(Br)c1
Nc1ccccc1.O=[N+]([O-])c1c(Cl)ccc2cccnc12
CC(=O)Nc1ccc(S(=O)(=O)Cl)c(C)c1.N#Cc1ccc(N(Cc2ccccc2Cl)[C@H]2CCNC2)cc1Cl
CC(C)S(=O)(=O)NCc1cccc(-c2cccc(S(C)(=O)=O)c2)c1.Fc1ccc(CBr)cc1
Cc1c(OCCOCc2ccccn2)ccnc1CSc1nc2ccccc2[nH]1.O=C([O-])O
COC(=O)c1cc(C)c(B2OC(C)(C)C(C)(C)O2)c(C)c1.COc1ccc(Br)cn1
ClC(Cl)(Cl)Cl.OC[C@]1(c2ccccc2)C[C@H]1COCc1ccccc1
BrCc1ccccc1.Cc1c(C(=O)c2cnn(C)c2O)ccc(S(C)(=O)=O)c1C1=NOCC1
CN(C)S(=O)(=O)Cl.NCC1CCC(CN)CC1
CC(C)(C)OC(=O)OC(=O)OC(C)(C)C.CNC(C#N)CCCC(C)O
COC(=O)c1ccc(Br)c(OCC(C)C)c1.COCCOCN(c1noc(C)c1C)S(=O)(=O)c1sc(C)cc1B(O)O
CCCC(=O)NC(C)(C)COc1cccc(N)c1C#N.NS(=O)(=O)Cl
Cc1cc(B(O)O)ccn1.NCc1ccc(Cl)nc1
C1COCCN1.CC(C)(C)c1ccc(C(=O)NCc2ccc(-c3ncnc4[nH]c(C(=O)O)cc34)cc2F)cc1
CCC(C(=O)O)c1cccc2cnccc12.NCc1ccc(Br)cc1
C1COCCN1.O=[N+]([O-])c1ccc(F)c(F)c1
Nc1nc(-c2ccccc2)cs1.O=S(=O)(Cl)c1c(Cl)cc(Cl)cc1Cl
C1COCCN1.CCOC(=O)c1cn(-c2c(F)cccc2C=O)nc1C
C[NH3+].O=Cc1cc(-c2ccc(F)cc2)n(S(=O)(=O)c2ccc(C(F)(F)F)cc2)c1
CCCCCCCCCN(C)CCCCC[C@@H]1Cc2cc(O)ccc2[C@H]2[C@@H](F)C[C@]3(C)C(=O)CC[C@H]3[C@@H]21
C[O-].Cc1ccc2c(Cl)nccc2c1[N+](=O)[O-]
NC1CC1.O=C(O)c1ccc(Br)cc1
CCOc1cnc(-c2cccc(C(C)c3nn(-c4cnn(CCOCc5ccccc5)c4)ccc3=O)c2)nc1.CCOc1cnc(-c2cccc(Cc3nn(-c4cnn(CCO)c4)ccc3=O)c2)nc1
C#C[Si](CC)(CC)CC.COc1cnc2c(NCc3nnc4ccc(Cl)nn34)ccnc2c1
O=C(/C=C/c1ccn(S(=O)(=O)Cc2ccccc2)c1)NOC1CCCCO1
COc1ccc2c(c1)CCN=C2
Fc1ccc2[nH]cc(CCCBr)c2c1.NC(=O)c1ccc(F)c2c1CC(N)CO2
O=Cc1ccc(N(c2ccccc2)c2ccccc2)cc1
CC(C)(C)OC(=O)N1CCN2C(=O)N(c3cccnc3)CC2C1
CCOc1ccc(/C=C2\SC(=O)N(Cc3ccc([N+](=O)[O-])cc3)C2=O)cc1
COC(=O)[C@@H](NS(=O)(=O)c1ccc(-c2ccc(N)cc2)cc1)C(C)C.Cc1c(C(=O)O)oc2cccc(-c3ccoc3)c12
CCC1(c2cc(O)cc(F)c2)CCOC(C)C1.Cn1c(=O)ccc2cc(CBr)ccc21
Nc1ccc2[nH]ncc2c1.O=C(O)c1c(F)ccc([N+](=O)[O-])c1F
Cc1cncc(-c2cc3[nH]ncc3cn2)n1.Cn1cc(Br)cc(N2CCC[C@H](NC(=O)OC(C)(C)C)C2)c1=O
COC(=O)C(C)(C)c1ccc(CN=[N+]=[N-])cc1
NS(=O)(=O)c1ccccc1.O=C(O)c1cc2nc(CCc3cccc(F)c3F)cc(O)n2n1
Cc1ccc2c(OCCN3CCC(Cc4cccc(N)c4)CC3)cccc2n1.O=C(Cl)CCl
CC[C@@H](/C=C/C(=O)OC)NC(=O)OC(C)(C)C
CC=O.COc1cccc2c(CCCNC3COc4c(F)ccc(C(N)=O)c4C3)coc12
BrCc1ccccc1.COc1c(C)c(Cc2ccc(O)c(C=O)c2)c(OC)c(OC)c1OC
C1CNC1.O=C(O)c1ccc(C(CC2CCOCC2)c2ccc(-c3ncc(CO)s3)[nH]2)cc1
N#Cc1cc(C(F)(F)F)ccc1N1CCNCC1.O=C(Cl)c1cc([N+](=O)[O-])ccc1N1CCOCC1
CNC.C[C@@H](Nc1ncnc2[nH]c(-c3cccc(CNC(=O)CCl)c3)cc12)c1ccccc1
CCN1CCNCC1.CCOC(=O)c1cc(=O)c2cc(OC)cc(Br)c2o1
CCOC(=O)CSCC1(c2ccc(C)cc2)OCC(C)(C)CO1
CCOC(=O)C[C@@H](O)C(F)(F)F
CC(C)(C)c1ccc(CNCCc2ccc(Cl)c(C(F)(F)F)c2)cc1.O=C(O)c1cc(Cl)cc2cc[nH]c12
CCOC(=O)C(Br)c1ccc(C)cc1.Oc1ccccc1-n1cccc1
Cc1c(C2CCCCC2)csc1C=O.[Li]CCCC
Cc1ccc2c(Cl)ccnc2n1.Nc1cc(Br)ccc1Sc1ccccc1
BrCCCBr.Oc1ccc(Cl)c(Cl)c1
CCCCCCNC(=O)n1cc(CO[Si](C)(C)C(C)(C)C)c(=O)n(C)c1=O
CC(C)(C)CI.CCCc1nc(CC)c(-c2ccc(O)cc2)c(=O)n1Cc1ccc(-c2ccccc2C#N)cc1
Cc1cc2c(-c3ccc(C(F)(F)F)n(C)c3=O)c(F)cc(Cl)c2o1.O=C1CCC(=O)N1Br
O=[N+]([O-])c1ccccc1F.c1cn(C2CCNCC2)cn1
C[C@]1(c2cc(N)ccc2F)N=C(N)OCC1(F)F.Cc1cn[nH]c1C(=O)O
Cn1cc(C(=O)NCc2ccc(Cl)cc2)c(=O)c2sc(C=O)c(CN=[N+]=[N-])c21
CI.COc1ccc2c(c1)CC(=O)N2
CC(C)(C)OC(=O)Nc1cc(Cl)c(Cl)cc1[N+](=O)[O-].CC(C)CN
CC(C)(C)OC(=O)NCc1ccc(Nc2ccccc2[N+](=O)[O-])cc1
NC1CCN(Cc2ccccc2)CC1.O=C(OC(=O)C(F)(F)F)C(F)(F)F
CCC[C@H]1CC[C@H](C[P+](c2ccccc2)(c2ccccc2)c2ccccc2)CC1.N#Cc1ccc(C=O)cc1
CCOC(=O)C1CCN(Cc2ccccc2)CC1
CC(C)(C)OC(=O)N1CCC(N2C(=O)Cc3cc(Cl)ccc32)CC1
COC(=O)CC(=O)O.COC(=O)N1CC[C@H]2[C@@H]1CCC[C@]2(O)C#Cc1cccc(C)c1
C#CCCCC(=O)O.O=C1N[C@@H](Cc2ccccc2)CO1
Cc1cc(Br)ccc1C1(O)CCC(C(=O)O)CC1.N[C@H]1CC[C@@H](O)CC1
CCOC(=O)c1ccc(C(Cc2ccc(F)cc2)C(=O)Nc2nc3ccccc3o2)cc1
CC(=O)Nc1cc[nH]n1.Fc1cccc(Cl)c1CBr
O=[N+]([O-])c1cc(Cl)ccc1Sc1ccccc1
COC(=O)c1ccc(C=CC(=O)OC(C)(C)C)cc1OC
CC(C)n1ncc(C#N)c1N.O=C(Cl)c1ccc([N+](=O)[O-])cc1
CC1(C)OB(B2OC(C)(C)C(C)(C)O2)OC1(C)C.Cn1cc(Br)cc(Nc2ccncn2)c1=O
COc1ccc(C=O)cc1Br.OB(O)c1cccs1
CC[C@H](C[C@@](O)(C=O)C(F)(F)F)c1ccc(F)c(Cl)c1OC.Nc1cccc2[nH]c(=O)ccc12
CC(=O)OC(C)=O.NC1CCc2cc(/C=C/C(=O)NC(c3cccc(C(F)(F)F)c3)C(F)(F)F)ccc21
CN(CCCN(C)C(=O)Cc1ccc([N+](=O)[O-])cc1)C(=O)CO[C@H]1Cc2ccccc2C12CCN(CC[C@@]1(c3ccc(F)cc3)CN(C(=O)c3cc(C(F)(F)F)cc(C(F)(F)F)c3)CO1)CC2
COc1cc(C(=O)N(C)c2ccc(O)cc2)ccc1NC(=O)c1ccccc1OCCCNC(=O)OC(C)(C)C
COC(=O)c1ccc2c(C3CCCCC3)c(Br)n(CC(=O)N3CCOCC3)c2c1.OB(O)c1ccc2ncc(-c3ccccc3)cc2c1
C=O.CC(C)(C)OC(=O)Nc1ncnc2c1c(I)nn2-c1ccc(N)cc1
CC(C)(C)OC(=O)NCC1CCN(c2noc(C(Cl)(Cl)Cl)n2)CC1
CS(=O)(=O)O[C@H]1CCN(CCc2ccc(Cl)cc2)C1.c1ccc2c(c1)COc1ccccc1N2
Fc1nc(F)c(OC(F)F)c(Cl)n1.N
C1CCNC1.CCOC(=O)c1noc([C@H](CCCC2CCCCC2)CC(=O)OC(C)(C)C)n1
CC(C)Oc1ccccc1-c1ccccc1.CN(C)C=O
CCOC(=O)C1CCNCC1.CN(C)C(=O)c1cc(Cl)ccc1[N+](=O)[O-]
CC1(C)CCNC(=O)[C@H](NS(=O)(=O)c2ccc(Cl)cc2)C1.COC(=O)c1ccc(CBr)c(F)c1
CCn1c(=O)c2c(nc(/C=C/c3ccc(C(=O)OC)cc3OC)n2C)n(CC)c1=O
C#C.O=C1CCc2c(O)c3c(c(O)c2C1)C(=O)c1ccccc1C3=O
COC(=O)[C@@H](C)OS(C)(=O)=O.Nc1ccc(F)c(F)c1F
CC(C)(C)OC(=O)N1C(=O)CCc2ccccc21
CC(C)(C)CS(=O)(=O)c1ccc(CNc2c(Cl)ccc3c2CCN(C(=O)C(F)(F)F)CC3)cn1
CCCCCCCCC(C)C(=O)Cl.[NH4+]
CCN(CC)CCn1ccc2cc(N)ccc21.O=S(=O)(Cl)c1ccc(-c2ccccc2)cc1
CC(C)(C)OC(=O)NC1CCN(CCN2CCC[C@@H](O)C2)CC1
COC(=O)c1ccc(C(C)(F)F)cc1
Cc1c(C(=O)O)nc(-c2ccc(Cl)cc2Cl)n1-c1ccc(OCc2ccccc2)cc1.Nc1ccc(C(F)(F)F)nc1
CC(C)(C)c1cc(N=C=O)no1.Nc1ccc(OCc2ccccc2F)cc1
CC(C)(C)n1ncc([C@H](N)C2CC2)c1-c1cc(F)ccc1Br.O=S(=O)(Cl)c1ccc(C(F)(F)F)nc1
C1COCCN1.COc1cc2nc(Cl)nc(N)c2cc1OC
O=[N+]([O-])c1ccc(N2CCC2)cn1
COC(=O)C1C2CC3C(OC(=O)C31)C2O.O=C(O)CCl
CC(C)(C)OC(=O)N1CCC[C@H]1C(=O)N1CCC[C@H]1C(O)COc1ccc(F)cc1.NCc1ccc(F)cc1
CC(=O)OC(C)=O.CCOc1ccccc1OCCN(C(=O)OC(C)(C)C)C(C)Cc1cc2c(c(C(N)=O)c1)NCC2
CI.Cc1ccc(-c2ccc3c(c2)C=C(C(=O)Nc2ccc(CN4CCCCC4)cc2)CCS3)cc1
CCOC(=O)c1sc(N2C[C@@H](C)N(Cc3ccc(F)cc3)C2=O)nc1C
CS(=O)(=O)OC1CCOCC1.O=Cc1cc(Cl)ccc1O
N#Cc1c[nH]c2ccccc12
CN1C(=O)OCc2c(F)c([N+](=O)[O-])cc(F)c21
CC(C)(C)OC(=O)NC1CCCC(CNC(=O)OCc2ccccc2)C1
Cn1cccc1C(=O)NN.O=C(O)c1ccccc1Nc1ccc2c(C=Cc3ccccn3)n[nH]c2c1
CC(C)(C)OC(=O)Nc1cccc(O)c1.O=[N+]([O-])c1cnc(Cl)cc1Nc1ccc(OCc2ccccc2)cc1
CC(C)(C)OC(=O)NC[C@@H](NC(=O)OCc1ccccc1)C(C)(C)C
CC(C)n1ncnc1-c1nc2c(s1)CCOc1cc(C3CCN(CCOC4CCCCO4)CC3)ccc1-2
C1COCCN1.CS(=O)(=O)OCc1cc(COc2cccc3c2CN(C2CCC(=O)NC2=O)C3=O)on1
CCC(=CCO[C@@H]1CCC[C@H](OCc2nc(-c3ccc(F)cc3)oc2C)C1)C(=O)O
CCOC(=O)Cc1ccc(O)cc1.Cc1ncccc1Br
Fc1cc(Br)ccc1[Zn]I.O=C(Cl)c1ccccn1
C1COCCN1.O=CCCc1nc2cc3c(cc2[n+]([O-])n1)CCO3
CNC.COc1cc(NC(=O)C(=O)c2c(C)n(Cc3ccc(Cl)cc3)c3ccc(C=O)cc23)ccn1
CC(C)(C)OC(=O)NN.O=C(O)c1ccc(OCc2ccc3ccccc3n2)cc1C1(c2ccccc2)CC2CCC1C2
CC(=O)c1c(O)cccc1O.COC(=O)CBr
CC(=O)NC[C@H]1CN(c2ccc(OCC3(OC(=O)CCC(=O)OCc4ccccc4)CCN(c4nc5c(cc4F)c(=O)c(C(=O)O)cn5C4CC4)CC3)c(F)c2)C(=O)O1
COc1cccc(OC)c1C1CCC(=O)N1Cc1ccc(OCc2ccccc2)cc1
CC1(C)OB(c2ccc3c(c2)CNC3=O)OC1(C)C.Cc1nc(N2N=C(Cl)C[C@@H]2C2CCCC2)ccc1C#N
CC(O)C1CCCCC1.O=Cc1ccc(O)cc1
OO.[O-][n+]1nc(CCCN2CCCC2)nc2cc3c(cc21)CCC3
Cc1ccc(B(O)O)o1.O=C(Nc1cccnc1)c1cc(Cl)nc2ccc(-c3ccccc3)cc12
COC(=O)[C@H](C(C)C)N1Cc2ccc(-c3ccc(N)cc3)cc2C1=O.O=C=Nc1ccc(F)cc1F
CC(=O)c1cnc(Cl)c([N+](=O)[O-])c1.CC(O)Cc1ccc(N)cc1
CC(=O)[O-].CCCCOc1nccc2nc(OS(=O)(=O)C(F)(F)F)c3ccc(F)cc3c12
CC(C)NS(=O)(=O)Cc1ccc([N+](=O)[O-])cc1
COC1CC2CC(OS(C)(=O)=O)CC2C1.[N-]=[N+]=[N-]
CN(C)CCCl.Clc1nc(N2CCOCC2)c2ccc3[nH]ccc3c2n1
Nn1nc(N2CCOCC2)c2ccccc2c1=O.O=C(O)Cc1cccc2ccccc12
CNCCN(C)C(=O)c1ccc2c(c1)c1c(n2C)CCC(C2CCOCC2)C1.O=C(Cl)C1CC1
CCOC(=O)CCNc1cccc(C(F)(F)F)c1.O=C(Cl)CCl
OCC1(c2cc(F)cc(OCc3ccccc3)c2)CCOCC1
C1COCCN1.O=[N+]([O-])c1ccc(Cl)cc1CO
Cc1ccccc1N.O=C(OC(=O)C(F)(F)F)C(F)(F)F
Cc1cc2c(Cl)nc(-c3cnccn3)nc2s1.NCc1ccccc1
Brc1nccs1.C[C@H]1CN(c2ncc(B3OC(C)(C)C(C)(C)O3)cc2C=O)C[C@@H](C)O1
C#Cc1cc(CN)cc(F)c1NS(C)(=O)=O.Cc1nc(C(F)(F)F)ccc1C=CC(=O)O
Fc1cccc(CBr)c1.N#Cc1ccc(Nc2cncnc2)cc1
CCCC[Sn](/C=C\OCC)(CCCC)CCCC.COC(=O)c1cccc2nc(-c3ccc(C#N)cc3)c(Br)n12
COC(=O)CC(C)C(=O)N1C(c2ccccc2O)SC[C@H]1C(=O)O
CC(C)(C)OC(=O)N[C@](C)(Cc1ccccc1)c1nnc(-c2cc(C(=O)O)cc(C3(C#N)CCCC3)c2)o1.C[C@@H](N)c1ccc(F)cc1
NC(=O)CI.c1ccc2c(c1)NCCC2C1COC1
CC(C)(C)OC(=O)NCCc1cc2c(O)ncnc2s1.ClC(Cl)(Cl)Cl
Cc1cc2cc(N)ccc2[nH]1.Clc1ccnc2cc(-c3nccs3)sc12
COC(CCCN1CCN(C(=O)OC(C)(C)C)CCC1=O)OC
Cc1c(Cl)cccc1NS(=O)(=O)c1ccc(C(=O)O)cc1
CCOc1cc(Cl)c(S(C)(=O)=O)cc1C1=N[C@@](C)(c2ccc(Cl)cc2)[C@@](C)(c2ccc(Cl)cc2)N1C(=O)Cl.CN(C)CCCN(C)C1CCNC1
O=[N+]([O-])c1ncccc1Nc1ccccc1
Clc1ccccn1.OC1CCNCC1
CCOC(=O)Cn1nc([N+](=O)[O-])cc1CNC(C)C
CCN.COC(=O)CN(CCc1ccc(OCc2cccc(F)c2)c(OC)c1)CC1CC1
C#CC(C)(C)C.N#Cc1ccc(Br)cc1
CCOC(=O)[C@H](CC(C)(C)F)NC(=O)OCc1ccccc1
CC(C)(C)OC(=O)N[C@H](CO)CC1CCCCC1.O=C1NC(=O)c2ccccc21
CCOC(=O)c1noc([C@H](CCCC2CCCCC2)CC(=O)OC(C)(C)C)n1.CN
O=c1ncn(-c2ccc(-c3ccccc3)cc2[N+](=O)[O-])[nH]1
CCOC(=O)Cc1cccc(N)c1.O=CO
COCc1ccc(C(=O)NCc2cc3ccc(OS(=O)(=O)C(F)(F)F)cc3o2)c(N)n1.O=C(/C=C/c1ccccc1)/C=C/c1ccccc1
CO.Cc1ccc(I)c(C(=O)O)c1
C[Si](C)(C)N=C=O.NC(=O)c1sc(-c2cccc(Cl)c2)cc1N
COc1ccc(-n2cnnn2)cc1C(=O)N1CCC(CCO)(c2ccccc2)C1
COC(=O)COc1cc(C)ccc1CCC(=O)N1C[C@H](C)N(Cc2ccc(F)cc2)C[C@H]1C
CN1CCC(C(=O)OC(c2cccc(F)c2)c2cccc(F)c2)CC1.O=C(CCl)c1cccs1
CC(C)(C)OC(=O)OC(=O)OC(C)(C)C.O=C(O)CNc1ccccc1C(F)(F)F
CCOc1ccc(C(=O)Nc2ccc3c(c2Cl)CN(C(=O)C(F)(F)F)CC3)cc1Br
CC(C)(C)OC(=O)N1CCC[C@@H]1C(=O)O.Cc1ccc2c(c1NC(=O)Cc1ccc(C(F)(F)F)c(F)c1)CCNC2
CC(=O)NC[C@H]1CN(c2ccc(C=O)cc2)C(=O)O1.O=C1CSC(=O)N1
Fc1cccc(-c2nc3cnn(Cc4ccc(Br)cc4)cc-3n2)c1F.OB(O)c1ccc(C(F)(F)F)cc1C(F)(F)F
CON(C)C(=O)c1cncc(Br)c1.N=C(c1ccccc1)c1ccccc1
CSSC(CN=[N+]=[N-])C[C@H](NC(=O)OC(C)(C)C)C(=O)O.N#CCBr
COC(=O)c1ccc(O)cc1.O=C1OC(CCl)CN1c1ccc(Cl)cc1
CCOC(=O)c1csc(Nc2cnc(CNC(=O)OC(C)(C)C)c3cc(OC)c(OC)cc23)n1
CN(C)c1cc2c(cc1Cl)N(C(=O)OC(C)(C)C)CC(C(=O)N1CCC(C#N)(Cc3ccc(F)nc3)CC1)O2
NC(=O)c1cc(-c2cccnc2[C@@H](N)Cc2cc(F)cc(F)c2)ccc1F.O=C(O)Cn1nc(C(F)(F)F)c2cc(F)ccc21
C1CNC1.CS(=O)(=O)OCCn1cc(CC(F)(F)F)nc1C1CCN(c2ncnc3c2[C@H](C(F)(F)F)CC(=O)N3)CC1
CC(C)(C)OC(=O)NC1CCN(CC(F)Cc2coc3ccccc23)CC1
CNOC.O=C(Cl)c1ccc(S(F)(F)(F)(F)F)cc1
Cc1ccc(C(=O)NC2CC2)cc1-c1ccc2c(C3=CCN(C)CC3)nncc2c1
Nc1nnn[nH]1.O=C(O)CCSC1c2ccccc2COc2ccc(OCc3ccc4ccccc4n3)cc21
CCOC(=O)CBr.O=C1CO[C@H]2Cc3ccccc3[C@H]2N1
CCOC(=O)c1cc(-c2ccc3c(c2)c2cc(-c4ccc(Cl)cc4Cl)c(=O)n(C)c2n3C)n[nH]1.CI
CCOC(=O)C(=O)Nc1cc(C)c(Cc2ccc(OC)c(Cc3ccc(F)cc3)c2)c(C)c1
O=[N+]([O-])c1ccc(F)c(CN2CCCC2)c1
C#CCc1ccccc1.CCCOC(=O)Cc1c2n(c3ccccc13)CC(N=[N+]=[N-])CC2
COC(=O)[C@H](C(C)C)N1Cc2cc(-c3ccc(NC(=S)Nc4ccccc4F)cc3)ccc2C1=O.FC(F)(F)c1ccccc1N=C=S
CCOC(=O)c1cc(-c2cccc(Cl)c2)c(OCCO)c(-c2cccc(Cl)c2)c1.NCCCCCCCCc1ccccc1
O=C(NCCN(CC(=O)c1cc2cc(OCCOC3CCCC3)ccc2o1)Cc1ccccc1)Nc1ccc(OCc2ccccc2)cc1
CC(C)c1cc(O)cc2c1C(=O)N(COc1cc(C(F)(F)F)nn1-c1ccc(Cl)cc1)S2(=O)=O.O=C(CCCO)OCc1ccccc1
C[Si](C)(C)C#Cc1cc(F)cnc1N
CCNC(=O)Nc1nc2cc(-c3cnc(N4CCC(C)(C(=O)OCC)CC4)nc3)cc(Br)c2s1.[C-]#N
CC(C)(C)OC(=O)N1CCC(O)(CCc2ccc(F)c(C#N)c2)CC1.Cl
CC(=O)[O-].COc1ccc(F)c(C(=O)c2cc(Cl)ccc2-n2cccc2)c1OC
C=CCOc1cccc(Oc2ccc(CNc3cccc([N+](=O)[O-])c3C)cc2)c1.N#Cc1ccc(CBr)cc1
CC(C)N=C=O.O=C1N(CC2CCNC2)c2ccccc2C12COc1cc3c(cc12)CCO3
CN.Cc1ccc(Br)cc1C(=O)O
Cc1nc2ccc(-c3cnn(C)c3)cn2c1C(O)c1cc(Cl)ccc1Cl
NC(=O)c1c(N)sc2c1CCCC2.O=C(Cl)c1ccccc1Cl
CC[C@H](C)[C@@H](CN(C(=O)C1CC1c1ccccn1)c1ccc(-c2ccc(COC)cc2)cc1)NC(=O)OC(C)(C)C
CI.CO[C@@]12CCC(=O)[C@@H]3Oc4c(O)ccc5c4[C@@]31CCN(CCc1ccccc1)[C@@H]2C5
CC1(C)OB(c2ccc(NC(N)=O)cc2)OC1(C)C.C[C@H]1COCCN1c1nc(Cl)nc2c1CN(C)C2
COC(=O)[C@H](CC1CCCCC1)N1CC(Oc2ccccc2SC)=CC1=O
COc1ccc(-n2cc(C#N)cn2)cc1F
CCOC(=O)c1cc2cc(B3OC(C)(C)C(C)(C)O3)ccc2[nH]1.N#Cc1ccc(I)cc1
CC(=O)Oc1ccc2ncnc(Nc3ccc(F)c(Cl)c3)c2c1
COC(=O)c1ccc2c(C3CCCCC3)c3n(c2c1)CCN(C(=O)CN(C)C)Cc1cc(F)ccc1-3
CN.Cn1cc(C(=O)NCc2ccc(Cl)cc2)c(=O)c2cc(CCl)oc21
COC(=O)c1cc(Br)ccc1CS(=O)(=O)c1ccccc1.Cn1nccc1B1OC(C)(C)C(C)(C)O1
CC(C)(C)C(=O)CBr.CCC(CC)(c1ccc(O)c(C)c1)c1cc2ccc(C(=O)OC)cc2s1
NC1CCN(CCn2c(=O)cnc3ccc(F)cc32)CC1.O=Cc1ccc2c(n1)NC(=O)CS2
COc1ccc(B(O)O)cc1.O=S(=O)(OC1=CCC2(CC1)OCCO2)C(F)(F)F
CCOC(=O)[C@@H]1CC(c2ccc(C)cn2)=C(C)[C@H]1OC(C)=O
O=C(Cl)c1cc(C(F)(F)F)cc(C(F)(F)F)c1.OCCC1(c2ccc(Cl)c(Cl)c2)CCNC1
CCOC(=O)CC1CCN(c2ccccc2N)CC1.O=C(Cl)c1cccc(Cl)c1
COC(=O)c1ccc(OCc2ccccc2)cn1
BrCc1ccccc1.Cc1c(-c2ccccc2)[nH]c2cccc(Br)c12
CC(C)(C)OC(=O)N1CCC[C@H]1C=O.CCOc1cc2ncc(C#N)c(Nc3ccc(OCc4ccccn4)c(Cl)c3)c2cc1NC(=O)CP(=O)(OCC)OCC
CN(C)C(=O)c1ccc(Br)cc1.COC(=O)c1cc(O)c2c(c1)OC(C)(C)C2
CC(c1cccc(-c2ccccc2CN)c1)N(C(=O)Cc1ccc(Cl)cc1)C1CCN(Cc2ccccc2)CC1.NC(=O)CCl
COCCOCc1cc(C(=O)O)ccn1.COc1ccc(C2COCCO2)c2sc(N)nc12
CCOC(=O)c1cc2cc(Cl)cc(C)c2nc1Cl.NC(Cc1c[nH]c2ccccc12)C(=O)O
CCc1nc2ccccc2n1-c1nc(N2CCOCC2)c2nc(C=O)n(C)c2n1.OC1CCN(C2CNC2)CC1
O=C(O)C(O)(c1ccccc1)C1CCCCC1.OCCNc1ncccn1
CC1(C)OB(c2ccc(C(=O)O)cc2)OC1(C)C.CCN(CC)CCCNc1nc(Cl)c2ccc(=O)n(-c3c(F)cccc3F)c2n1
O=C1[C@H](CC[C@H](O)c2ccc(F)cc2)[C@@H](c2cccc(Br)c2)N1c1ccc(F)cc1.OB(O)c1ccc(O)cc1
COc1ccc([N+](=O)[O-])c(CCO)c1.O=C(Cl)Cl
C=CCCC[C@H]1CC[C@H](c2ccc(C(C)=O)cc2)CC1
Cc1onc(-c2cccc(Br)c2)c1-c1csc(C2CCNCC2)n1.O=S(=O)(Cl)Cc1ccccc1
CCCCc1nc2cnc3ccccc3c2n1CCCNC(=O)OC(C)(C)C
CCCCCC12CCC(c3nnc(-c4ccc(OC)cc4C)n3C)(CC1)CC2
CSCc1cc(F)cc2c(C(CCC#N)c3ccc(Cl)cc3Cl)c[nH]c12.O=C(OO)c1cccc(Cl)c1
ClCc1ccccc1.OC1CCCCCCCCCCC1
COc1ccc(Cn2ncc3c(N4CCC[C@H](NC(=O)OC(C)(C)C)C4)c(NC(=O)OC(C)(C)C)cnc32)cc1
COC(=O)COC1CCN(C(=O)[C@H](C)NC(=O)OC(C)(C)C)CC1
CC(C)(C)OC(=O)[C@@H]1CS[C@H](c2ccccc2)N1C(=O)CN.O=C=Nc1ccc(Cl)c(C(F)(F)F)c1
CCOC(=O)[C@H](CCc1ccccc1)N[C@H]1CSc2ccccc2N(CC(=O)OC(C)(C)C)C1=O.[OH-]
O=C1Cc2cc(Br)ccc2N1.O=Cc1[nH]c(C(=O)NCCCN2CCCC2)c2c1CCCC2
Cc1cnc(SCCS(=O)(=O)c2ccccc2)c(C(=O)O)c1.NCc1cccs1
CC(=O)OCCC(C)CC=O.CCCC[P+](c1ccccc1)(c1ccccc1)c1ccccc1
CCCC[Sn](CCCC)(CCCC)c1ccsc1.CCOC(=O)c1csc(Br)c1
Cn1cnc(C(=O)O)c1.FC(F)(F)Oc1ccc(-c2nc(CNC3CCC3)cs2)cc1
CC(C)[Mg+].O=Cc1ccc(I)cc1
C1CCNC1.O=Cc1ccc(/C(=C\C=C\C(=O)Nc2cccc3cnccc23)c2ccc(C(F)(F)F)cc2)cc1
C=C[C@@H]1C[C@]1(N)C(=O)NS(=O)(=O)c1cccc(OCc2ccccc2)c1.CC(C)(C)OC(=O)N1CC[C@H](C(=O)O)C1
C[C@@H]1CN(CC(=O)N2CC(C)(C)c3cnc(Cc4ccc(F)cc4F)cc32)[C@@H](CCl)CN1C(=O)OC(C)(C)C.O=c1nccc[nH]1
O=Cc1sccc1Br.OB(O)c1ccccc1
CC(C)(C)C(O)C(C=C1CCCCC1)n1cncn1.ClCc1ccccc1Cl
CC(C)CC(=O)Cl.COC(=O)Cc1cc(Cl)c(Oc2ccc(N)c(Br)c2)c(Cl)c1
Cc1cc(N)ccc1O.Clc1ccnc(Cl)c1
C[C@H]1CN(c2ncc(B3OC(C)(C)C(C)(C)O3)cc2C=O)C[C@@H](C)O1.Cc1ccc(Br)s1
CN1CCC(c2n[nH]c3ccccc23)CC1.Fc1ccc(Cl)cc1
NC1CCC(C(=O)O)CC1.O=C(Cl)OCc1ccccc1
C[C@H](N)C(C)(C)C.O=C(O)c1c(CN2CCC(N3CCCCC3)CC2)c(-c2ccccc2)nc2ccccc12
COC(=O)CCNc1ccccc1.N#Cc1ccc(CCc2ncc3ccc(C(=O)O)cc3n2)cc1
COc1ccc(Sc2ccc(C)cc2N)cc1.Cc1ccc2c(Cl)ccnc2n1
Cc1noc(C)c1B1OC(C)(C)C(C)(C)O1.O=C(O)Nc1cccc(I)c1
CC/C=C/[C@@H](CC(=O)OC)c1cccc(O)c1
COC(=O)c1ccc(C)c(-n2cnc3c(C(N)=O)cc(I)cc3c2=O)c1
CCN(CC)CCN(CC(OC)OC)C(=O)CCOCCc1ccc2ccccc2c1
CC(C)(C)OC(=O)N1CCc2oc3cc(-n4ccc(OCc5ccc(C(F)(F)F)nn5)cc4=O)ccc3c2C1
CC(C)(O)c1csc(-c2cc3nccc(Cl)c3s2)n1.Cc1c(C(=O)NCC2CC2)c2ccc(O)cc2n1C
COC(=O)/C=C/C=C/[C@@H](C)C(OC)c1ccc(N(C)C)cc1
BrCCCCc1ccccc1.CC(=O)NC(CCc1ccc(C=O)cc1)(CO[Si](C)(C)C(C)(C)C)CO[Si](C)(C)C(C)(C)C
CC(=O)NCc1cccc(-c2csc(N)n2)n1.CN=C=S
Cc1nc(Cl)c(N)c(Cl)n1.[NH4+]
CCO[C@@H](Cc1ccc(O)cc1C)C(=O)OC.Cc1oc(-c2ccccc2F)nc1CCl
CC(C)(C)OC(=O)NC1CCNCC1.CC(C)=O
COC(=O)c1c(Oc2cccc(NC(=O)c3cccc(C(C)(C)C#N)c3)c2)ccc2nc(NC(=O)C3CC3)sc12
COC(=O)c1cc2ccccc2[nH]1.O=C1c2ccccc2C(=O)N1CCCBr
CCOC(=O)c1cn(C2CC2)c2c(C#CC[C@@H]3CCCN3C(=O)OC(C)(C)C)c(F)c(F)cc2c1=O
O=Cc1cccc(OCCCN2C(=O)c3ccccc3C2=O)c1.OCCO
COC(=O)c1c(-c2ccc(S(=O)(=O)N[C@@H](C)C(F)(F)F)cn2)n(C2CCCC2)c2cc(C)c(F)cc12
CC(c1cccc([N+](=O)[O-])c1)n1c(=O)oc2cc(F)c(F)cc21
O=C(O)c1ccc2cncc(-c3ccc(Cl)cc3)c2n1.O=S1(=O)CCNCC1
CCc1cc2c(N3CCN(C(=O)c4ccc(-c5ccccc5)cc4)CC3)nc(Cl)nc2s1.OCC(O)CS
CC#CCOc1ccc(S(=O)(=O)Oc2c(C)cccc2C(=O)OC)cc1
CC(Oc1ccc(Sc2ccc(O)cc2)c([N+](=O)[O-])c1)c1cccc(Br)c1
CCc1ccnc(Br)c1.C[Si](C)(C)CCN1C(=O)CN(c2ccc(CI)cc2OCc2ccccc2)S1(=O)=O
BrCc1ccccc1.COc1cc(C(O)C(=O)O)ccc1O
NCC(=O)c1ccsc1.O=C(Cl)c1ccc(F)cc1
Brc1ccc(I)cc1.CC1(C)OB(/C(=C\C2CCCC2)CO)OC1(C)C
CC(C)(C)OC(=O)N[C@@H]1CC[C@H](C(=O)N2CCN(c3cccc(C(F)(F)F)c3)CC2)C1
CCN(CC)C1CCC(N)CC1.O=C(c1cnc2ccc(Br)cc2c1Cl)C1CC1
CC[C@@H]([C@H](C)O)N1C(=O)[C@@](C)(CC(=O)OC)C[C@H](c2cccc(Cl)c2)[C@H]1c1ccc(Cl)cc1.CI
CNC(=O)c1ccc(-c2cc3nccc(Oc4ccc(N)cc4F)c3s2)cc1.Cn1cccc(C(=O)O)c1=O
CCCC[Sn](CCCC)(CCCC)c1ncco1.O=[N+]([O-])c1ccsc1Cl
CC(C)(C)OC(=O)N1CC[C@H](O)[C@H]1CO.CS(=O)(=O)Cl
Cc1cc(Nc2nccc(OCCO[Si](C)(C)C(C)(C)C)n2)cc(-c2cnn(CCC(N)=O)c2)c1
Cc1cc(C#N)ccc1-c1cnn(-c2ccc(C(=O)O)cn2)c1O.NCCC1CCCCO1
Cn1c(=O)c([N+](=O)[O-])c(N)c2cccnc21
BrCCCCCOc1cc2ccccc2cn1.Clc1cccc(N2CCN(CCCCCOc3cc4ccccc4cn3)CC2)c1
CC(C)(C)OC(=O)NC1=N[C@](C)(c2cc(N=[N+]=[N-])ccc2F)[C@@H](F)S(=O)(=O)C1(C)C
CC(=O)Cl.O=C1CCC(c2ccc(O)cc2)CC1
C[C@@H](N)C(=O)O.O=C(N[C@H](C(=O)O)C(Cc1ccccc1)C(=O)O)OCc1ccccc1
CC(C)(C)OC(=O)n1ncc2ccc([N+](=O)[O-])cc21
COc1cc2c(cc1OCc1ccccc1)CCN=C2C
CCOCOc1ccc2oc(B(O)O)cc2c1.CN(C(=O)OC(C)(C)C)c1ccc(Br)c([N+](=O)[O-])n1
CC(C)(C)OC(=O)OC(=O)OC(C)(C)C.Nc1ccc2c(c1F)CCNC2
CC(C)(C)OC(=O)N[C@H](COC(N)=O)Cc1ccccc1F
CC(C)(C)OC(=O)C[Zn+].Fc1cc(-c2ccc(Br)cc2F)ccn1
CCCCCCC/C=C/C=C/CN=[N+]=[N-]
O=C(Cl)OCc1ccc([N+](=O)[O-])cc1.O=C(OCc1ccc([N+](=O)[O-])cc1)N1C[C@@H](SC(c2ccccc2)(c2ccccc2)c2ccccc2)C[C@H]1CN1CCNCC1
CC(C)(C)n1nc(CCC=O)cc1-c1ccccc1.Cc1ccc(N2CCNCC2)c(C)c1
COC(=O)c1ccc(C(=O)[C@H]2CCCC3=Cc4c(-c5ccc(F)cc5)ncn4C[C@@]32C)s1
COC(=O)c1ccc([C@H](C)NC(=O)c2cc(Cl)cnc2Cl)cc1.Cc1ccc(O)c(C)c1
CI.COc1cccc2c1CCC2NCc1nc(-c2ccccc2)c(-c2ccccc2)o1
CCCCCCBr.Nc1ncnc2pc[nH]c12
O=C(Cl)OCCCCl.c1ccc2c(c1)CC(Nc1ncc3c(n1)CNC3)C2
COc1nc(N2CCC(O)CC2)nc2oc(-c3ccc(C4(NC(=O)OC(C)(C)C)CCC4)cc3)c(-c3ccccc3)c12
CN(C)C(=O)Cl.COC(=O)C1CCNCC1
CC(C)(C)OC(=O)OC(=O)OC(C)(C)C.Nc1cc(OCC(F)(F)F)c(I)cc1[N+](=O)[O-]
C1CNC1.Cn1ncc(C(=O)O)c1C(=O)Nc1ccn2nc(Br)nc2c1
CC(C)(C)OC(=O)OC(=O)OC(C)(C)C.CC1=N[C@@H](c2ccccc2)[C@@H](c2ccccc2)N1
CC(=O)Nc1cc(Cl)ccc1C(=O)O
CCOC(=O)C1(NC(=O)Cc2ccc(OCc3ccsc3)cc2)Cc2ccc(-c3ccc(Cl)cc3)cc2C1
CC(C)(C)OC(=O)CBr.Clc1ccc2[nH]nc(I)c2n1
CN(C)Cc1c(-c2ccccc2)ccc2c(CCC3CCNCC3)noc12.O=Cc1cccs1
ClCc1ccccc1.Oc1ccc(Br)cc1
COC1=C(OC)C(=O)C(Cc2cccc(C(=O)Nc3cccnc3)c2OC(C)=O)=C(C)C1=O
CNc1ccc(-c2nc3c(c(C4CCCCC4)nn3C)c(=O)[nH]2)c(OC)c1.CS(=O)(=O)Cl
CC(C)(C)OC(=O)COc1nc(-c2ccc(F)cc2)cs1
COc1cc(CN)on1.Cc1cc(-c2cc(C(=O)O)ncc2OCC(F)(F)F)ccc1Cl
CCOC(=O)[C@H](O)[C@@H](N)c1ccccc1
C#Cc1ccc(-c2ccc(Cl)cc2)cn1.Ic1ccc(C#CCN2CCCC2)cc1
CS(=O)(=O)Cl.OCc1c(Cl)cccc1C(F)(F)F
CC(=O)OCC=C(C)CCl.O=S([O-])c1ccc(C(F)(F)F)cc1
CN.O=C(Nc1cccc(Oc2ccc3nc(Nc4ccnc(Cl)n4)cn3n2)c1)c1cccc(C(F)(F)F)c1
CCOC(=O)c1oc2cccc(OCCCNCc3ccccc3)c2c1C
CC(C)(C)OC(=O)Nc1cc(OCC(F)(F)F)c(C(F)(F)F)cc1N.CCc1ncccc1-c1cccc(C(=O)CC(=O)OC(C)(C)C)c1
O=c1[nH]c2cc(Cl)ccc2n1C1CCNCC1.O=c1oc2ccccc2n1CCCCl
Br[Pb]Br.ClC(Cl)(Cl)Cl.O=Cc1ccc(O)c(Cl)c1
CCCCCCc1cccc(-c2nc(C#CCO)c(C(=O)N3CCC(N4CCCC4)CC3)n2C)c1
COC[C@H]1O[C@@H](n2cnc3c(NCC(c4ccccc4)c4ccccc4)nc(CCN)nc32)[C@H](O)[C@@H]1O.O=S(=O)(Cl)c1ccccc1
Cc1ccc(N)cc1C#Cc1cncc2c1cnn2C.O=C=Nc1ccccc1
[N-]=[N+]=NCC1Cc2cccc(-c3ccccc3)c2O1
CC#CCOc1ccc(CCC(=O)OCC)cc1OC
BrC(Br)(Br)Br.OCC#CCO
COC(=O)c1cc(C(=O)CBr)ccc1O.Cc1ccccc1N1CCNCC1
NC1(C(=O)N[C@@H]2CCc3ccccc3-n3ccnc32)CC1.O=C(O)c1ccc(Cl)cc1
COc1ccccc1CNc1cccn2nc(Cl)nc12.Cc1ccc(N)cn1
CCCc1nc(C)n(-c2ccc(OC(C)(C)C(C)O)cc2)c(=O)c1Cc1ccc(-c2ccccc2-c2noc(=O)[nH]2)cc1
Nc1nc(Cl)ccc1C(=O)O.OCCO
COCCOc1ccc(I)cc1C.CON(C)C(=O)c1cn(Cc2cccc(Br)n2)c2ccccc2c1=O
CO.O=C(O)c1cccc2c1OCC2
CI.Cc1cccc(CNC(=O)c2ccc(-c3cc(-c4nnc(C)o4)ccc3C)cc2)c1
CCCc1cc(CO)cc(Cl)c1O.COC(=O)C(Br)c1ccc2c(c1)OCO2
CCCI.Nc1nc(-c2ccco2)c(-c2ccc(=O)[nH]c2)c(-c2ccco2)n1
CC(C)(C)OC(=O)OC(=O)OC(C)(C)C.CCC(O)CN
BrCCBr.CCNC(=O)Nc1cc(C)c(Oc2ccnc3cc(O)c(OC)cc23)cc1C
CCNC1CNC1.Nc1nc(-n2cc(C(=O)O)c(=O)c3cc(F)c(F)c(Cl)c32)c(F)cc1F
COC(=O)c1cccc2c1Cc1c-2[nH]c(=O)c2ccccc12
O=[N+]([O-])c1cccc(C2=NOC(c3c(Cl)cccc3Cl)C2)c1
F[C@H]1CCNC1.O=C(CC(F)(F)F)Nc1ccc(Sc2nc(Cl)cc(Nc3ccccn3)n2)cc1
COC1=C(OC)C(=O)C(Cc2ccc(OCc3cccnc3)c(C(=O)O)c2)=C(C)C1=O.COc1ccc(N)cc1
C=O.O=C(NCCn1ccc2ncnc(Nc3ccc(Oc4ccc5ccsc5c4)c(Cl)c3)c21)C1CCNCC1
COc1cc2ncnc(Oc3ccc(N)cc3)c2cc1OC.O=C=Nc1ccc(F)cc1
COc1ccc(N2CCOCC2)c2sc(-c3nc4c([nH]3)CCNCC4)nc12.O=C(Cl)c1ccc(F)cc1
CN(C)c1ccc2cc(C=O)c([Si](C)(C)C(C)(C)C)cc2c1.N#CCC#N
Brc1ccc2[nH]ccc2c1.CCOC(=O)CBr
CC(=O)Oc1ccc2ncc3c(c2c1)CCCC3
CC(=O)c1ccc(B(O)O)s1.O=C(O)c1cc(Cl)nc2ccccc12
C[C@H](Nc1c(F)cc([N+](=O)[O-])c(Nc2cc(C3CC3)[nH]n2)c1F)c1ccc(F)cc1
CC(C)(C)OC(=O)[C@@H]1CCCN1C(=O)CCSC(=O)[C@@H](N)Cc1ccccc1C(=O)c1ccccc1
CC1CCN(c2c(-c3c(F)cc(F)cc3F)c(OCc3ccccc3)nc3ncncc23)CC1
COc1cc2[nH]nc(CN3CCN(c4ccccc4OC)CC3)c2cc1OC.COc1ccc(CCl)cc1OC
CCOc1cc(C(C)(C)C#N)c(Cl)cc1C1=N[C@@H](c2ccc(Cl)cc2)[C@@H](c2ccc(Cl)cc2)N1C(=O)Cl.CS(=O)(=O)CCN1CCNCC1
O=C(Nc1ccc([N+](=O)[O-])cc1O)Nc1ccccc1I
C#CCC(C)(C)C(=O)OCC.CC(C)(C)C(=O)Cl
CNC(=O)[C@H]1C[C@H](Oc2cc3c(Nc4cccc(Cl)c4F)ncnc3cc2OC)CCN1C(=O)OC(C)(C)C
CCOC(=O)CCN1CCc2nc3ccccc3c(C)c2CC1
CNCc1cccc(OCS(C)=O)c1.COc1cc2[nH]c(Cl)nc(=O)c2c(C)c1OC
N#Cc1ccc(F)cc1Cl.O=C1CNCCN1
CCCS.O=[N+]([O-])c1cc(F)ccc1F
CN(C)CCOc1cccc(Nc2nccc(-c3c(-c4ccc(F)c(N)c4)nn4ccccc34)n2)c1.O=C(Cl)Cc1cccs1
FC(F)(F)COc1cnc2c(c1)CCCC2.O=C([O-])O
CCCN.O=Cc1cc(Oc2cccc(NC(=O)OCc3ccccc3)c2)ccc1[N+](=O)[O-]
CCOC(=O)CN(Cc1cccc(OCCc2nc(-c3cccs3)oc2C)c1)S(=O)(=O)N1CCCc2ccccc21
CC#CC(=O)O.CN(C)C=Nc1ccc(N)cc1C#N
COC(=O)Cc1c(C)nn(Cc2ccc(NC(=O)c3cc4ccccc4[nH]3)cc2F)c1C
ClCc1ccccn1.O=[N+]([O-])c1ccc(C=Cc2ncc[nH]2)o1
CCOCn1nccc1B1OC(C)(C)C(C)(C)O1.COc1ccc(CN(c2ncns2)S(=O)(=O)c2ccc(Oc3ccc(OC(F)(F)F)cc3I)c(C#N)c2)c(OC)c1
CCc1nc(CC(C)(C)C)c(CNC(=O)OC(C)(C)C)c(-c2ccc(C)cc2)c1CC(=O)N1CCC[C@H]1C(N)=O
COC(=O)c1cc(N)ccc1Br.CS(=O)(=O)Cl
CCC1CC(N)CC(Cc2ccccc2)N1C(=O)OC(C)(C)C.Clc1ncc(Br)cn1
Cc1c(Br)cccc1N1CCc2cc(N(C)C)ccc2C1=O.Cn1cc(B2OC(C)(C)C(C)(C)O2)cc(Nc2ccc(C(=O)N3CCOCC3)cn2)c1=O
CC(C)(C)OC(=O)Nc1cc([N+](=O)[O-])ccc1O.COCCBr
ClCC1CO1.c1ccc(CNCc2ccccc2)cc1
CS(=O)(=O)Cl.O=C1C[C@H](O)CN1Cc1ccc(Oc2ccc(F)cc2)nc1
CCOC(=O)c1nccn1C1Cc2c(C#N)cccc2C1=O.N
ClCCOc1ccc(OCc2ccccc2)cc1.O[C@H]1CNCC[C@@]1(O)Cc1ccccc1
CCOC(=O)C(N)(CC)CC.O=C(O)c1ccc(Br)c(OCC2CC2)n1
CCN(CC)CCCCc1ccc([N+](=O)[O-])cc1
C1CN(C2CCOCC2)CCN1.CCc1nccc(-c2ccc(C(=O)O)c(F)c2)c1C#Cc1ccc(NC)nc1
CC(C)(C)C(=O)c1ccc(C(=O)Cl)cc1.CC(C)(C)C(=O)c1ccc(C(N)=O)cc1
C[C@H](NC(=O)OC(C)(C)C)C(=O)N[C@@H](CC1CC1)C(=O)N[C@@H](Cc1ccccc1)C(=O)[C@@]1(C)CO1
CN1C(=O)C(F)(F)CN(C2CCCC2)c2nc(Cl)ncc21.Nc1cc(F)ccc1F
COC1NC=C(C(N)=O)c2c1c(Br)cn2C1CCCC1
CNC(=O)CCl.COc1cc(F)c(C(OC)C(=O)NCc2ccc(C#N)cc2O)c(F)c1
COCCBr.OC[C@H]1O[C@@H](c2cc(Cc3ncc(-c4ccco4)s3)c(Cl)cc2O)[C@H](O)[C@@H](O)[C@@H]1O
CN1CCNCC1.O=C(Nc1cccc(NC(=O)c2cc(Cl)ccc2[N+](=O)[O-])c1)c1ccnc(N2CCOCC2)c1
CNOC.N#Cc1ccc(C(=O)O)cc1
CC[C@](C)(O)[C@H]1CC[C@H]2[C@@H]3[C@@H](C)C[C@H]4NC(=O)C=C[C@]4(C)[C@H]3CC[C@@]21C.CI
Cc1cc(Br)c(CN)cc1C(F)(F)F.O=Cc1cc(C(F)(F)F)cc(C(F)(F)F)c1
C=CC(F)(F)[C@]1(O)CC[C@H]2[C@@H]3CCC4=CC(=O)CCC4=C3[C@@H](c3ccc(C(C)=O)cc3)C[C@@]21C
O=C(CCc1ccccc1)CCc1ccccc1.OCCO
CN.COC(=O)C1(C)NCCc2c1[nH]c1ccccc21
NC(Cc1ccc(CC(F)(F)C(F)(F)F)cc1)C(O)c1cccc(Cl)c1.O=C(O)c1cccc2c(Cl)cccc12
CCOP(=O)(Cc1ccccc1)OCC.O=Cc1cccc([N+](=O)[O-])c1
C=C(C)CCl.Cc1ccc(C)c(O)c1
CC(=O)Nc1nc2ccc(-c3cnc(Cl)c(NS(=O)(=O)c4cccc(OC(F)F)c4)c3)nn2c1I.OB(O)c1ccncc1
CC(C)O.O=C(O)Cc1cc(C(F)(F)F)ccc1I
COc1cccc(CC2CCCC=C2c2nc(-c3ccccc3)c(-c3ccccc3)o2)c1C
CNc1ccc(F)cc1.O=C(O)c1c(O)c2cccc3c2n(c1=O)CCO3
CCOC(=O)c1cnn(-c2ccc(N)cc2)c1C(F)(F)F.CS(=O)(=O)Cl
CC(=O)c1ccc(F)c([N+](=O)[O-])c1.CCOC(=O)CCc1ncc[nH]1
CN.Cc1ccc(-c2c(CNC(=O)OC(C)(C)C)c(CC(C)C)nc3ccc(OCC(=O)O)cc23)cc1
COc1cc(F)c2nc(C)c3c(C)nc(Br)n3c2c1.Cc1ccccc1B(O)O
C#CC(O)c1ccc(O)cc1.COc1cc[nH]c1/C=C1\C(=O)Nc2cccc(Br)c21
C1CCNCC1.COC(=O)c1cc(Cl)nc(Cl)n1
COC(=O)[C@@H](C)O.Cc1cc(O)cc(Cl)c1
CCCC1CCC(CO)S1.CCCCCCCCCCCc1cnc(-c2ccc(O)cc2)nc1
CC(=O)N(c1ccccc1)C1(c2nc(C)cs2)CCNCC1.O=Cc1ccc(OC(F)(F)F)cc1
CC(C)CC(=O)Cl.Cc1nc(-c2sc(N)nc2-c2ccccc2)no1
CCn1cc(-c2ccc(Cl)cc2Cl)nc1/C=C/c1ccc(-c2ccc(O)cc2)cc1.COC(=O)c1ccc(F)cc1Br
CC(C)=O.Cc1cc(COc2ccc(C(=O)NCC3(N4CCNCC4)C(=O)NC(=O)NC3=O)cc2)c2ccccc2n1
CCOC(=O)CP(=O)(OCC)OCC.O=Cc1cn(Cc2ccc(OCc3csc(-c4ccccc4)n3)cc2)nc1-c1cccs1
O=S(=O)(c1ccc(C(O)c2ccccc2)cc1)N1CCc2occc2C1
CCc1ccc(CCOc2ccc([N+](=O)[O-])cc2)nc1
CC(C)(C)[Si](C)(C)OCCN(Cc1ccccc1)c1ccc2c(-c3[nH]ncc3-c3cccc(Cl)c3)c[nH]c2n1
CN1CCC(CN)c2ccccc21.O=C(O)c1ccncc1F
Cc1noc2nc(C(N=[N+]=[N-])C(C)C)n(Cc3cccc(F)c3)c(=O)c12
Clc1nccc(-c2ccc3ccccc3c2)n1.Nc1ccccc1C(=O)O
Clc1ccc2nc(Cl)nc(NCc3ccc4c(c3)OCO4)c2c1.N
CC(C)(C)OC(=O)N1CCC(C)(C(N)=O)CC1
CC(C)(C)OC(=O)N1[C@@H](C[C@H](CO)CCC(=O)OC2CCCCC2)COC1(C)C.Cc1ccc(S(=O)(=O)Cl)cc1
O=c1n(Cc2ccc(-c3ccno3)cc2)nc2c(Cl)c(-c3ccc(Cl)cc3)cnn12.c1c[nH]cn1
COc1cc2c(Cl)ncnc2cc1OCCCN1CCN(C(C)=O)CC1.Oc1ccc2[nH]ncc2c1
BrCc1cccnc1.Cc1cccc(-n2c(-c3ccc4ncnn4c3)c(C)[nH]c2=O)c1
CN(C)C=O.C[C@]12CCC(=O)C=C1CC[C@@H]1C2=CC[C@]2(C)C(=C(Cl)C(Cl)S(=O)c3ccccc3)CC[C@@H]12
CC(C)(C)OC(=O)N1CCNCC1.Cn1c(-c2cc(Br)ccc2F)nc2ccccc21
CC(=O)OC1C(OC2CCCCCCCCCCCCC2)OC(C)CC1N(C)C
CO[C@H](CNC(=O)OCc1ccccc1)c1ccc(OC(C)=O)cc1
CNCCOC.Clc1cc(Cl)ncn1
O=[N+]([O-])c1ccc(-c2ncn[nH]2)cc1
CCOC(=O)C[N+](=O)[O-].COC(=O)c1ccc2c(c1)c(C=O)cn2C(=O)OCc1ccccc1
CC(C)(C)C(=O)OCCl.Cc1cc(-c2nc(-c3ccc(OCC(C)C)c([N+](=O)[O-])c3)n[nH]2)ccn1
COc1cc(C)nc(Cl)n1.c1nc[nH]n1
CCCCC(CC)C(O)C=CC1CCC(O)C1CCCCCCC(=O)O
COC(=O)C1=C[C@@H](O)[C@@H](NC(C)=O)[C@H](C(=O)NCCCCCc2ccccc2)O1
CCC1(CC)CCC(c2cc(N3CCC[C@H](OC)C3)ccc2N2CCN(C(=O)OC(C)(C)C)CC2)CC1
O=C(Cl)c1ccccc1Cl.c1ccc2c(c1)CCNC2
COC(=O)C1=C(O)c2ccccc2S(=O)(=O)N1.ClCc1ccc2c(c1)OCO2
CCOC(=O)c1cn2cc(Br)cc(C(F)(F)F)c2n1
Cc1nc(Cl)c([N+](=O)[O-])c(Cl)c1C.NCCC1CCN(Cc2ccccc2)CC1
O=C(c1ccc(Cl)cc1)C1CCN(C(=O)c2ccc(Br)nc2)CC1.O=C1CCCN1
CC(=O)NC[C@H]1CN(c2ccc(N3CCC(=O)CC3)c(F)c2)C(=O)O1.Nc1cccc([N+](=O)[O-])c1.[C-]#N
CCCO[C@H]1CC[C@H](N2CCC(N)CC2)CC1.Cc1cc(F)c([N+](=O)[O-])cc1Cl
CC(C)(C)OC(=O)OC(=O)OC(C)(C)C.Nc1ccc(N2CCNCC2=O)cc1
CI.Cc1ccc(C#N)cc1O
COc1cc(-c2cn(C3CCCC3)c3ncnc(Cl)c23)ccc1NC(=O)OC(C)(C)C
C[C@H](CO[Si](C)(C)C(C)(C)C)CN1C(=O)COc2ccc(F)cc21
C=CCOc1c(NC(=O)c2nn(-c3ccc(Cl)cc3Cl)c(-c3ccc(O)cc3)c2C)ccc(F)c1F.O=S(=O)(Cl)CCC(F)(F)F
CCOC(=O)C(Cc1cccc(C(F)(F)F)c1)C(=O)c1ccc(F)cc1
CCc1ccc(OCc2ccccc2)c(CC)c1C(O)c1ncc[nH]1
CC(C)(C)OC(=O)c1c[nH]c2ccc(Cl)cc12.O=C(CBr)OCc1ccccc1
CC(C#N)=CCCl.O=C1NS(=O)(=O)c2ccccc21
CC(C)(C)OC(=O)N1CCCC1CCOc1cccc(Nc2ncc(Cl)c(Nc3ccccc3NS(C)(=O)=O)n2)c1
CC(=O)CCl.Cc1cc(C)cc(Oc2[nH]c(=O)[nH]c(=O)c2C(C)C)c1
CCC(C)Oc1cccc(CC(=O)OC)c1
CCOC(=O)Cl.O=[N+]([O-])c1ccc(O)cc1
CC(C)[C@H](NC(=O)OC(C)(C)C)C(=O)N[C@H](C(=O)N[C@@H](Cc1c[nH]c2ccccc12)C(=O)O)C(C)C
CCCCC[C@H]1CC[C@H](c2cnc(-c3ccc(C(N)=O)cc3)nc2)CC1
CC(C)(C)OC(=O)N1CC(O)C1.O=Cc1ccccc1F
NC(Cc1c[nH]c2ccccc12)C(=O)O.O=C(O)c1cc2cc(Cl)cc(Cl)c2nc1Cl
CCOC(=O)C1(c2ccc(B3OC(C)(C)C(C)(C)O3)cc2)CC1.CCc1noc(-c2ccc(Br)cc2)c1Nc1nnc(-c2ccccc2)o1
C#CCOCCCCCCCCCCO.O=C(O)C1CC1
Cc1cc(C(=O)O)ccc1Br.N#CCCO
CC1(C)O[C@H]2[C@H](c3cnc4c(Cl)nccn34)CC[C@H]2O1.N
CCOC(=O)C1(c2csc(NC)n2)C=CON1
CCC(=O)OC(=O)CC.Nc1ncc(CN2CCN(c3ccccc3)CC2)c2nc(-c3ccco3)nn12
CCNS(=O)(=O)c1ccc(Br)cc1.Cn1c(C#N)ccc1B(O)O
COc1cccc(CC(=O)O)c1.Cc1nc(N)cc(-c2c(Nc3ccn(C)n3)nc3ccccn23)n1
CCN.CCS(=O)(=O)c1cccc(-c2cc(CO)cc3[nH]c4ncc(C)cc4c23)c1
CC(C)(C)[Si](C)(C)OCC=O.CNCCOc1ccccc1C(=O)N1Cc2nn3c(C)c(Cl)c(C)nc3c2C1
COc1ccc(Cl)cc1.OB(O)c1ccccc1
BrCc1ccccc1.CC(=O)O[C@H](C)CCCCn1c(=O)c2c(=O)cc(C)[nH]c2n(C)c1=O
CCOC1CCC(=O)CC1.Cc1cc2[nH]c(=O)n(C3CCNCC3)c2cc1C
CCOC(=O)NN.Cc1nc(C=O)c[nH]1
CCOC(=O)C(CC(C)C)c1cc(-c2ccc(C(F)(F)F)cc2)cc(C2CCN(CCC(C)C)CC2)c1
CC(C)(C)OC(=O)NNC(=O)OC(C)(C)C.O=C(CCCl)c1ccccc1
CCOC(=O)[C@H]1C[C@@H]1c1ccccc1
CCCc1nc(C(C)O)c(C(=O)OCC)n1Cc1ccc(-c2ccccc2-c2nnn[nH]2)cc1
CC(C)(C)OC(=O)C(C)(C)Sc1ccc(CN(Cc2ccco2)Cc2nnc(-c3ccccc3)o2)cc1
CCOC(=O)c1ncc2onc(-c3ccccc3)c2c1O.C[C@H](N)C(=O)O
BrCCCBr.COc1cc(C)ccc1O
CC(C)(C)Sc1nc(Br)c2c(N)nccn12.CC1(C)OB(c2ccc3ccc(-c4ccccc4)nc3c2F)OC1(C)C
O=C(Cl)c1cccc(Cl)c1.O=C1C(=O)c2ccc(-c3ccncc3)cc2C2=C1SCC1(CCNCC1)O2
CCOC(=O)CN1C(=O)[C@@H](NC(=O)OC(C)(C)C)C[C@H]1C
CC(=O)Nc1ccc(-c2nc(SCc3cccc(CNC(=O)OC(C)(C)C)n3)nc(N)c2C#N)cc1
CC1(NC(=O)OCc2ccccc2)CCNCC1.N#Cc1ccc(Cl)nc1
CCN1CCC(C2CCN(C(=O)OCc3ccccc3)CC2)CC1
CCOC(=O)Cl.c1ccc2[nH]nnc2c1
CC1COc2c(F)c(F)cc3c(=O)c(C(=O)O)cn1c23.Clc1cccc2c1CNC2
CN(C)CCN.Clc1ccc2nc(NCCOc3ccccc3)ccc2c1
COc1ccc(S(=O)(=O)N2c3cc(F)ccc3-c3ccccc3C2C)cc1
COc1cc(C(=O)O)ccn1.Nc1ccccc1
Clc1nnc(Cl)c2c1CCC2.Fc1ccc(C[Zn+])cc1
CC(C)[Si](OCCCCN1C(=O)COc2ccc(CCl)cc21)(C(C)C)C(C)C.COc1ccccc1COCCCOc1ccc(C2CCN(C(=O)OCc3ccccc3)CC2O)cc1
CS(=O)(=O)C1CCN(Cc2cc3c(N4CCOCC4)nc(Cl)nc3s2)CC1.Nc1ncc(B(O)O)cn1
COc1cc2c(cc1OC)C1CC(=O)C3CCCCC3N1CC2.[Mg+]c1ccccc1
CC(C)(C)OC(=O)N[C@@H]1CC[C@@H](c2cccc(F)c2F)Cn2c(CCO)cnc21.CI
CC(C)N(C(=O)c1cc2c(cc1C(F)(F)F)OC(C)(C)C(=O)N2CCNC(=O)C(F)F)[C@@H]1CC[C@H](CCNC2CC2)N(C(=O)OC(C)(C)C)C1.O=C(O)Cc1ccc(Cl)cc1
C/C(=C\CO)c1ccc(-c2ccc(C(C)C)cc2)cc1.CCOC(=O)[C@H](Cc1ccc(O)cc1)OCC
CCOC(=O)c1cnc(SC)nc1NC1(c2ccccc2)CC1
CC(C)(C)OC(=O)NCCCCCC=O.O=C(O)[C@H]1CCCCN1
CCCCN(CCCC)c1ccc(C=CC2=C(OC)C(=O)CC(C)(C)C2)c(OC)c1.CCOP(=O)(CC#N)OCC
CC(C)(C)OC(=O)NC(C(=O)O)c1cccc(Br)c1.CI
CCC(=O)Cl.O=S(=O)(c1ccccc1)n1cc(-c2cnn(C3CCNCC3)c2)c2ccc(F)cc21
CC(C)(C)C(=O)CBr.CCc1cc2c(=O)[nH]c(=O)n(Cc3ccc(-c4ccccc4C#N)cc3)c2s1
CN.Fc1cncc(Br)c1
CCCN(Cc1ccc(OCc2nc(-c3ccccc3)oc2C)cc1)c1nc(-c2ccccc2)c(CCC(=O)OC)s1
NCc1ccccc1.O=C(Cl)N1c2ccccc2CCc2ccccc21
Cc1cc(=O)oc2cc(OCC(=O)NCCCCONC(=O)OC(C)(C)C)ccc12
Cc1csc(C(=O)c2cn(C(c3ccccc3)(c3ccccc3)c3ccccc3)cn2)c1C
NNc1ccccc1.O=C(Cl)C1CCC1
CCOC(=O)c1cnc(Cl)c2c(COc3cccc(-c4nnn(Cc5ccc(OC)cc5)n4)c3)csc12.N
CC(O)/C=C\[Si](C)(C)C
N=C(N)COCCc1ccc(Cl)cc1.O=C(O)c1cc(Cl)cnc1Cl
CC=C[C@H]1CN[C@@H](CC(C)C)C(=O)N1.O=C(O)c1cc(-c2ccc(F)cc2)on1
Cc1nn(COCC[Si](C)(C)C)c2cc([N+](=O)[O-])ccc12
CCOC(=O)C1CCN(CCn2cccc(-c3ccc(C(=O)OCc4ccccc4)cc3)c2=O)CC1
C[Zn+].O=C(Cl)c1cc([N+](=O)[O-])c(F)cc1Cl
CCOC(=O)c1cc([C@H]2CCCNC2)ccc1C.Cc1nc(-c2ccc(C(F)(F)F)cc2)sc1C(=O)O
COc1cc2nc(NC3CCN(C(=O)OC(C)(C)C)CC3)nc(OC)c2cc1OC
C#Cc1cccc(-c2nc(CCC)nn2C)c1.Ic1ccc(I)cc1
N[C@H]1CCC[C@@H]1Nc1cnc(C(F)(F)F)cn1.O=C(O)c1cc(Cl)ccc1-n1cccn1
CCOC(=O)/C=C/c1cc(OC)ncc1C(=O)OC
COC(=O)Cc1csc2cc(OCc3ccc(C(F)(F)F)nc3C)cc(C)c12
C=CCO[C@@](C)(C=C)CO.O=C(Cl)c1ccccc1
O=C(CBr)Nc1ccc(-c2nc3cc(Cl)ccc3o2)cc1.Oc1cccc(F)c1
C=CCBr.CCOC(=O)c1c(C(F)(F)F)nc(C(F)(F)F)c(C)c1O
CCOC(=O)c1cc(C#N)c(N2CCC(C(=O)O)CC2)nc1CN1CCCC1=O.NS(=O)(=O)Cc1ccc(SC(F)(F)F)cc1
Nc1cnc(Br)cn1.OB(O)c1ccc(Cl)c(OCc2ccccc2)c1F
O=C(O)c1ccc(Br)nc1.[NH3+]CC(=O)N1CCN(c2ccc(OCc3ccccc3)cc2)CC1
C#Cc1csc2cccc(OC)c12.O=C(O)c1ccc(I)cc1
CCOC(CN)OCC.O=C(O)c1ccncc1Nc1ccc(I)cc1F
COC(=O)/C=C(\C)NC(C)=O
COC(=O)CCNC(=O)c1ccc2c(c1)nc(-c1ccc(C#N)cc1)n2CCCN
CC(C)(C)OCCO.Oc1ccc2[nH]ccc2c1
Nc1nc(Cl)cc(Oc2ccc3c(C(=O)Nc4ccc(Cl)c(C(F)(F)F)c4)cccc3c2)n1
COc1cc2c(cc1OC)C(=O)NCC2
CCNCCO.O=S1(=O)C(CCCBr)Oc2ccccc2N1c1ccccc1
COc1ccc(C=O)nc1Br.CS(=O)c1ccc(B(O)O)cc1
CS(=O)(=O)Nc1cc(C(O)CN)ccc1O.O=C1CCN(c2ccc(NS(=O)(=O)c3ccc(CC4SC(=O)NC4=O)cc3)cc2)CC1
CC1=C2C=c3c(cnn3CC(C)N=[N+]=[N-])=C2CC=C1
CCC(CC)(c1ccc(OCC(=O)C(C)(C)C)c(C)c1)c1cc(C)cs1
CCOC(=O)[C@@H]1CCCC[C@@H]1NC(=O)CC(C)CCl
CC(C)(C)OC(=O)N1C[C@H](O)C[C@H]1C(=O)O.CNC
Nc1n[nH]c(-c2ccc(F)cc2)c1-c1ccncc1.O=C(O)CC1CCCCC1
CC[Sn](Br)(CC)CC.c1cocn1
CNCc1cccc2c1C(=O)N(C1CCC(=O)NC1=O)C2=O.O=C=Nc1ccc(Cl)cc1
COc1cc(Cl)cc2c1CCC2
COC(=O)Cc1cccc(OCCN2CCOC3(CCNCC3)C2)c1.COCCOc1nc(N)c2[nH]c(=O)n(Cc3ccc(CCl)cc3)c2n1
CC(C)CC(N)c1ccccc1.CCOC(=O)[C@@H]1O[C@H]1C(=O)[O-]
COc1cccc(-c2ccc3c(c2)NC(=O)C3)c1.Cc1[nH]c(C=O)c(C)c1CCC(=O)O
CCOC(=O)c1c(CC)nc2c(C)cc(C)nn12
BrCCSc1ccccc1.C[C@@]1(C(F)(F)F)Cn2c(nc(N3CCOCC3)cc2=O)N1
NC1CC1.O=C1CCCCC1c1ccccc1
COc1ccncc1[N+](=O)[O-]
N#Cc1ccc(Cn2cncc2CCNC(=O)[C@@H]2CCCCN2)cc1.O=CC(c1ccccc1)c1ccccc1
COc1cc(Br)c(F)cc1-n1c(=O)cnc2cc(S(=O)(=O)Cl)ccc21.Nc1ccon1
Cn1cccc1C(=O)O.Nc1cccc(Oc2ccc3nc(NC(=O)C4CC4)nn3c2)c1
C=CCC(CC=C)OC(=O)c1ccccc1
CC(=O)NC12CC(OC(C)=O)(C1)C2
CCOC(=O)c1cnc(NC(C)C)c(C#N)c1
C=CC(N)=O.CN(C)CCO
CCS(=O)(=O)c1ccc(-c2cc(B3OC(C)(C)C(C)(C)O3)ccc2Cl)c(OC)c1.CCn1cnc2c(Cl)cnnc21
CNc1ccccc1CCl.Sc1nc2c([nH]1)CCCC2
CC(=O)Oc1ccc2c(c1)OCCO2
CN1CCNC1=O.Cc1cnc(N2CCN(C(=O)c3cnc(Br)cn3)CC2)c(C)c1
CCCCCCN=C=O.Cc1c[nH]c(=O)n(CC2CC2)c1=O
CC(C)(C)C(=O)OCCl.CCc1nc2c(C)cc(C)nc2n1Cc1ccc(-c2ccccc2-c2c(O)c(=O)c2=O)cc1
NCc1ccoc1.S=C(Cl)Cl
S=C=Nc1cccnc1.c1ccc(-c2nsc(N3CCNCC3)n2)cc1
CCC1CN(C(Cc2ccc3ccccc3c2)C(=O)OC)CCN1C(=O)C(Cc1ccc(F)cc1)NC(=O)OC(C)(C)C
CC(C)(C)OC(=O)N1CCN(CCOc2ccccc2F)CC1
Cn1cnc(S(=O)(=O)NCCOc2ccc3c(c2)C(Cc2ccccc2)NC3=O)c1
COc1cc(C#N)ccc1[N+](=O)[O-]
CN(C)CCCO.Nc1cc(F)c(F)cc1[N+](=O)[O-]
CC1(C)OB(c2ccc3[nH]ncc3c2)OC1(C)C.Cn1ncc2c(Cl)cc(Cl)nc21
CC(C)(C)OC(=O)N1CCC2(CCCNC2=O)CC1
CCCC[Sn](CCCC)(CCCC)c1cccs1.CN1C(=O)CC[C@]2(C)c3ccc(Br)cc3CC[C@@H]12
COCCS(=O)(=O)NCc1nc2ccc(-c3c[nH]c4cc(F)ccc34)cc2o1
COC(=O)c1cc(OC)ccc1-n1nc(C)cc1C
BrCC1CC1.COc1ccc(Oc2c(Cl)cc([N+](=O)[O-])cc2Cl)cc1S(=O)O
CC(C)(C)OC(=O)NCCc1ccc(CO)cc1.CS(=O)(=O)Cl
CC1(C)OC(=O)Nc2ccc(B(O)O)cc21.N#Cc1cc(Br)co1
Cn1cncc1C(=O)O.Nc1cccc(N(Cc2ccccc2)S(=O)(=O)c2ccccc2)c1
Cc1ccnc(Cl)n1.O=C(c1ccccc1-c1ccccc1)N1CC2CNC2C1
CC(=O)Cl.NCc1cc(C2=NOC(c3cc(Cl)c(F)c(Cl)c3)(C(F)(F)F)C2)ccc1F
COc1cc2c(cc1OC)NC(=O)C2.O=Cc1ccc2cn[nH]c2c1
Nc1cc(C(F)(F)F)ccc1Cl.O=C(O)c1cc(Br)ccc1O
C1CCNC1.CCS(=O)(=O)N1CCC(c2c[nH]c3c(C(N)=O)cc(-c4csc(C(C)=O)c4)cc23)CC1
CC(C)(C)OC(=O)OC(=O)OC(C)(C)C.O=C1CC2(CCC2)N1
CC(C)Br.COc1ccc(C2(C)CNC(=O)O2)cc1OCC1CC1
Cc1cc(NC(=O)c2c(C)n(CC(C)(C)O)n(-c3ccccc3)c2=O)ccc1Br.OB(O)c1cccc2cnccc12
O=C(Nc1nnc(-c2ccco2)o1)c1cc(Br)cs1.OB(O)c1ccc(-c2ccccc2)cc1
COC[C@H](C)Oc1cc(Oc2cnc(S(C)(=O)=O)cn2)cc(-c2ccc(C(=O)OCc3ccccc3)[nH]2)c1
COc1nc2cc(Cl)c(Cl)c(CBr)c2nc1OC.c1n[nH]cc1CCCN1CCOCC1
CNCCOc1cc2ncnc(Nc3ccc(Cl)cc3F)c2cc1OC.O=C(Cl)c1ccncc1
CC(C)(C)[O-].Nc1c(OCC(=O)c2ccccn2)cccc1[N+](=O)[O-]
CC(=O)C=CC(C)(C)OC(C)C1CCCC(C)(C)C1
CCCCOC(=O)N1CCN(C(=O)[C@H](CCC(=O)OC(C)(C)C)NC(=O)c2cc(OCC(=O)N3CCC[C@H]3C(=O)OCc3ccccc3)n(-c3ccccc3)n2)CC1
CC(=O)C=P(c1ccccc1)(c1ccccc1)c1ccccc1.O=CC=Cc1ccc(OCc2ccccc2)cc1
CC(C)(C)OC(=O)N1CC[C@H](OC(=O)c2ccc([N+](=O)[O-])cc2)C1
Cc1c(N2C(=O)N3CCC(=O)[C@H]3[C@H]2C(F)(F)F)ccc(C#N)c1Cl.NO
COCCBr.O=[N+]([O-])c1cccc(O)c1
N#CCCN(CCO)C(=O)CCl
Cc1cccc(C)c1N(CCCc1cccnc1)C(=O)CCl.Cc1ncc[nH]1
Fc1cnc(Cl)nc1Cl.Nc1ccc(Cl)nc1
CCC(C)I.OC1(c2cccc(C(F)(F)F)c2F)CCNCC1
CC/C=C\CC/C=C/C=O.c1ccc(CC[P+](c2ccccc2)(c2ccccc2)c2ccccc2)cc1
CCO.O=C(O)C1CCC(N2CCCC2=O)CC1
C#CCc1ccccc1.O=c1c2cc(Br)ccc2ccn1Cc1ccc(F)cc1
COc1cccc([C@@H](C)N)c1.Clc1ncc(Cl)c(Cl)n1
CC1(C)OB(c2ccc(-c3cnc4[nH]ccc4c3)c(F)c2)OC1(C)C.C[C@@H](CO)NS(=O)(=O)c1ccccc1Br
CI.Cc1csc2ncnc(NC3Cc4ccccc4C3)c12
CCOC(=O)OC(C)Cl.COc1cc(Cl)c(-n2c(=O)[nH]c3c(C)cc(C(=O)O)nc32)cc1S(=O)(=O)C(C)(C)c1ccccc1
CCCC1CC(=O)N(Cn2cnc3c(Cl)ncnc32)C1.[NH4+]
CCOC(=O)C(=O)Nc1cc(C(=O)OC)ccc1Cl.COC(CN)OC
CN(C)c1cc(-c2ccc3nc(N)sc3c2)cnc1Cl.O=C(Cl)Oc1ccccc1
COc1ccc(C(C)(C)C)cc1Oc1nc(C(=O)Nc2c(OC)nc(NCCN(C(=O)OC(C)(C)C)C(C)C)nc2OC)cs1
CCC(O)(C#Cc1ccc(C(CC)(CC)c2ccc(-c3cncc(CC(=O)OC)c3)c(C)c2)cc1C)CC
O=C(O)[C@@H](c1ccc(Cl)cc1)C1CC1
C=CCn1c(=O)sc2cc(F)c(NC(=O)N3CCCCN3C(=O)OCC)cc21
CC(=O)Oc1ccc(C(C)ON2C(C)(C)CC3(CC2(C)C)OCC(C)(C)CO3)cc1
CC(=O)c1cccc(N2C[C@H](C)N[C@H](C)C2)c1.CCCI
CCC[C@H](NC(=O)OC(C)(C)C)C(OCC)(OCC)C(=O)OCC
Nc1ccc(O)cc1.O=S(=O)(Cl)c1cccc2ccccc12
CCO[C@H](C(=O)N1C(=O)OC[C@@H]1Cc1ccccc1)[C@H](O)c1ccc(OCc2ccccc2)cc1C
C=CC(=O)O.COc1cc(Br)cc(Br)c1
CC(=O)N(C1=NN(c2c(Cl)cc(Cl)cc2Cl)C(=O)C1)c1cc([N+](=O)[O-])ccc1Cl
COCCCN1CCOc2ccc(C(O[C@H]3CNC[C@@H](O[Si](C(C)C)(C(C)C)C(C)C)[C@@H]3c3ccc(CCl)cc3)S(=O)(=O)c3ccc(C)cc3)cc21.COCCCO
CC(C)(C)OC(=O)OC(=O)OC(C)(C)C.NCC(O)CO
O=C(CN1CC=C(c2c[nH]c3cc(Cl)ccc23)CC1)Nc1ccccn1
COc1ccc(S(=O)(=O)N(C)C)cc1
CC(C)(N)Cc1ccc(O)cc1.NC(=O)c1ccc(Cl)nc1
CC1CCC(C(C)C)C(Br)C1.Nc1ccc(C(=O)O)c(O)c1
CC(O)CCl.O=c1[nH]cc(-c2ccccc2)c2ccccc12
COC(=O)c1cc(F)cc(OC2CCN(CC(CC#N)n3cc(-c4ncnc5c4ccn5COCC[Si](C)(C)C)cn3)CC2F)c1
CN1C(=O)C(c2ccc(OS(C)(=O)=O)cc2)(c2ccc(F)c(C3=CCCCC3)c2)N=C1N
COc1nn2cc(-c3nc4c(O)cccc4o3)nc2s1.OCc1cccc(-c2ccoc2)c1
CCCC1CC(=O)C2=C(C1)NC(C)=C(C#N)C2c1cc(Br)c(N)c([N+](=O)[O-])c1
CC(C(=O)NC1CCc2ccn3c2C1C(=O)CC(C(=O)NC1CCCc2ccccc21)C3)N(C)C(=O)OC(C)(C)C
CS(N)(=O)=O.Cc1cc(N2CCCC2)c2ccc(I)cc2n1
C=C(c1ccc(C(C)C)cc1)C(C)O
COC1=C(OC)C(=O)C(Cc2ccc(OCc3cccnc3)c(C(=O)O)c2)=C(C)C1=O.COc1cc(N)cc(OC)c1OC
CC(C#N)c1ccccc1
Cc1nc(C(=O)O)c(-c2cccc(F)c2)s1.Cc1nc2sccn2c1C(=O)N[C@@H]1CCCNC1
CCc1ccc([C@H]2C[C@@H](C(F)(F)F)n3ncc(C(=O)O)c3N2)cc1.Cc1ccc(CN)nc1
O=C(c1ccccc1)C(F)CC(F)N1CCC(O)(c2ccc(Cl)cc2)CC1.OC1(c2ccc(Cl)cc2)CCNCC1
CCOc1cc(CN2CCC(N)CC2)ccc1Cl.COc1cccc(C(=O)O)c1OC
C1COCCN1.O=C(Nc1nc(-c2ccco2)c(C(=O)c2ccccc2)s1)c1ccc(Cl)nc1
CC(C)(C(=O)C(=O)O)c1cccc(Br)c1.CN
Nc1cccc2c(Cl)c[nH]c12.O=C(O)c1ccc(S(=O)(=O)Cl)cc1
CCOC(=O)c1cc2cc(C(=O)O)ccc2[nH]1.CN(C)C1CCNCC1
c1ccc(COc2ccccc2C[P+](c2ccccc2)(c2ccccc2)c2ccccc2)cc1
CCc1cccc2cccc(OCOC)c12.CN(C)C=O
COC(=O)/C=C/c1ccc(C2CCCN2CCc2c(C(C)(C)C)[nH]c3cc([N+](=O)[O-])ccc23)cc1
CN.O=C([O-])c1ccc2c(c1)OC(c1ccccc1)(c1ccccc1)O2
COC(=O)c1ccc(O)c(OC)c1.OCc1ccncc1
O=C(Nc1cccnc1)N[C@@H]1CCN(c2nc(NCC(c3ccccc3)c3ccccc3)c3ncn([C@@H]4C[C@H](NC(=O)OCc5ccccc5)[C@@H](O)[C@H]4O)c3n2)C1
Brc1ccc2c(NC3CCCCC3)nncc2c1.Cc1ccc(C(=O)NC2CC2)cc1B1OC(C)(C)C(C)(C)O1
CCOC(=O)c1[nH]c2c(NS(=O)(=O)c3cccs3)cccc2c1C
OCCCCCCc1ccccc1.c1cc2c(o1)CNCC2
CNCC(OC)OC.O=C(O)CNC(=O)OCc1ccccc1
NC12CC3CC(CC(C3)C1)C2.O=Cc1ccc(-c2ccn[nH]2)o1
CCOC(=O)Cn1c(C)c(Cc2ccccc2S(=O)(=O)N2CCCC2)c2ccsc21
COc1ccc(CNC(=O)c2cc(Cl)cnc2-c2cccnc2)cc1OC.OB(O)c1cc(Cl)cc(Cl)c1
COC(=O)c1ccc(Cc2ccccc2OCc2ccccc2)cc1
C#Cc1ccc(Br)cc1.C[C@H]1C[C@@H](c2ncc(I)[nH]2)N(C(=O)OC(C)(C)C)C1
CCOC(=O)/C(C)=C/[C@@H](Cc1ccc(-c2cccc(Cl)c2)cc1)NC(=O)OC(C)(C)C
CC(C)(C)[Si](C)(C)Oc1ccc(-c2ccc(C=O)cn2)cc1C1CCCCC1
COC(=O)CCN.O=C(O)c1cc(Cl)c([N+](=O)[O-])cc1[N+](=O)[O-]
CC(C)(C)OC(=O)NCc1ccc(C(=O)NCc2ccc(OCCC(=O)O)cc2)cc1.CC1(C)O[C@@H]2CNC[C@H]2O1
CC(C(=O)[O-])c1cccc(C(=O)c2cc3ccsc3s2)c1.CCN(CC)CCCl
NC1CCOc2ccc(F)cc21.O=C(O)CN1CCCC(c2ccccc2)(c2ccccc2)C1=O
COc1cccc(N=C=O)c1.c1ccc(-c2nsc(N3CCNCC3)n2)cc1
CC(C)C[C@H]1CN(C(=O)c2cc(-c3ccc(F)c(F)c3)on2)[C@@H](CC(C)C)C(=O)N1.O=C(O)c1cc(-c2ccc(Cl)cc2F)on1
CCOC(=O)CN.O=C(O)c1ccc(S(=O)(=O)Nc2ccccc2Oc2ccc(Br)cc2Cl)cc1
CC(C)CNc1ccccc1CCl.Sc1nc2ncccc2[nH]1
CCOC(=O)C(Cc1ccc(O)c(C(C)(C)C)c1)OCC.CS(=O)(=O)OCCc1ccc(OS(C)(=O)=O)cc1
CCOC(=O)CC1CCN2C(=O)CCC2C1
Fc1ccc(-c2n[nH]cc2-c2ccnc(Cl)n2)cc1.Nc1ccccc1F
C[C@H](O)C(=O)N1CCN(Cc2ccccc2)CC1
CCOC(=O)c1nc(-c2ccc(Cl)cc2)c(-c2ccc(Cl)cc2)nc1Cn1nnc(C)n1.NN1CCCCC1
COc1cc(O)cc(OC)c1.O=C(O)Cc1c(F)cccc1Cl
C=CCC1(C(=O)OCC)CCNCC1.Clc1ncc(Br)cn1
CC(C)(C)OC(=O)N[C@H](Cc1ccccc1)C(=O)O.COc1ccc(C2=NN(C3CCNCC3)C(=O)C(C)(C)C2)c2c1OC(C)(C)C2
CC(C)(C)OC(=O)[C@H](c1ccccc1)N1CN(c2ccccc2)C2(CCNCC2)C1=O.O=C(CCCCl)c1ccccc1
O=C(O)Cc1cc(OCc2ccccc2)ccc1C(=O)O
CCCI.O=C1NCC(Cc2ccccc2)O1
CCCCOC(OCCCC)[C@H](CCCNC(=N)N)NC(=O)[C@H](CC(C)C)NC(=O)OCc1ccccc1
COC(=O)c1ccc(N2CCC(c3cc(Cl)cc(Cl)c3)(C(F)(F)F)C2)cc1[N+](=O)[O-]
CC(C)(F)c1ccn2c(Br)cnc2n1.CC1(C)OB(c2ccc(F)c(-c3ccccc3C#N)c2)OC1(C)C
CC(C)(C)NS(=O)(=O)Cc1cc(Br)c(N)c(Br)c1.O=C(OC(=O)C(F)(F)F)C(F)(F)F
N#Cc1cc(Br)ccc1F.c1cn[nH]c1
O=C(CCl)Nc1c(CCl)cccc1C(F)(F)F
Cc1cccnc1C#N.O=C1CCC(=O)N1Br
COC(=O)c1nc(Br)cnc1N
Fc1c(Cl)cccc1CBr.O=C1c2ccccc2C(=O)N1c1cc[nH]n1
Cc1nc2cc(OCc3ccccc3)c(OCc3ccccc3)cc2nc1C(=O)OCc1ccccc1
Cc1ccc(N)c(C(=O)O)c1.O=C(OC(=O)C(F)(F)F)C(F)(F)F
O=Cc1ccc(Br)cc1F
CC(C)(N)c1nccs1.O=C(O)c1ccc(N2CC(F)(F)C2)c(OCC2CC2)n1
COC(=O)CCCCCCNC(=O)C(COS(C)(=O)=O)NS(=O)(=O)c1ccc(Cl)cc1.c1c[nH]cn1
CC[C@H](C)Nc1cc(C(=O)OC)cc(CC(C)(F)F)n1
COc1cc2nc(C)nc(Oc3ccc([N+](=O)[O-])cc3)c2cc1OC
CCOC(=O)C1(c2ccc(-c3ccc(-c4onc(C)c4N)cc3)cc2)CC1.O=C(NC1CC1)c1cccc(Br)n1
COCc1cc(Nc2cc(-c3ccnc(N4CCc5c(cc6n5CCCC6)C4=O)c3C=O)cn(C)c2=O)nn1C
CC(C)(C)OC(=O)NCCCBr.COC(=O)c1cc(-c2cc(Sc3cccc(O)c3)nc(N)n2)c(C)cc1OC
C=CC(=O)O.Nc1cccc(Oc2ncnc(N)c2-c2ccc(Oc3ccccc3)cc2)c1
CC1Oc2c(Cc3ccccc3)cc(C=O)cc2NC1=O.CNC(=O)c1ccc(N2CCNCC2)cc1
CN(C)CCOC1CCN(C(=O)OC(C)(C)C)CC1
Cc1ccccc1C(=O)Cl.Nc1ccc(C(=O)N2Cc3ccccc3Sc3ncccc32)cc1
CCCCC(Cc1ccc(OCCNC(=O)c2c[nH]c3ccccc23)cc1)C(=O)OCC
Fc1cc(I)c(Cl)cn1.N[C@H]1CC[C@H](N)CC1
CCOC(=O)CCCCCCBr.CCOC(=O)COc1cc2c(Nc3ccc(F)c(Cl)c3)ncnc2cc1OC
Cc1cc(C(=O)O)cc(C)c1O.N[C@H]1CC(=O)c2ccccc2N(CC(=O)OCc2ccccc2)C1=O
O=C(OCc1ccccc1)[C@@H]1CCCN1C(=O)OCC12CC3CC(CC(C3)C1)C2
CC(=O)O[BH-](OC(C)=O)OC(C)=O.CC1(C)O[C@@H]2[C@H](O1)[C@@H](CN)C[C@H]2n1ccc2c(NC3CC3)ncnc21
CCOC(=O)c1cc(OCC)cc(S(F)(F)(F)(F)F)c1.CNOC
Cn1ncc(I)c1C=O
CC(C)(C)OC(=O)OC(=O)OC(C)(C)C.COc1cc(N2CCN[C@H](CO)C2)ccc1Cl
CCNc1nccc2c1c(C(=O)OC)nn2-c1cccc(C#C[C@]2(O)CCN(C)C2=O)c1.N
CN1CCNCC1.Fc1ccc2c(c1)C(Cl)Cc1ccc(C(F)(F)F)cc1S2
COC(=O)c1ccc(OC)c2c1ccn2S(=O)(=O)c1ccccc1
COC(=O)c1cc(S(C)(=O)=O)c(N)cc1C.Cc1c(S(=O)(=O)Cl)sc2ccc(Cl)cc12
NC(c1ccccc1)c1cccs1.O=C(O)CNC(=O)c1ccc(F)cc1
O=C1c2ccccc2C(=O)N1CCCBr.c1ccc(C2=Nc3cccnc3Nc3ccccc32)cc1
CNC(=O)c1ccc(Cl)nc1.Oc1ccc2nc(N3CC[C@@H](N4CCCCC4)C3)sc2c1
Cc1cc2c(ncn2C)c(N)c1C.FC(F)(F)c1cc(Cl)nc(-c2cccnc2)n1
CC(C)(C)OC(=O)N1CCC[C@@H](n2nc(-c3ccc(Oc4ccccc4)cc3)c3c(N)ncnc32)C1
O=S(=O)(NCCCCO)c1ccc(Br)cc1C(F)(F)F.OB(O)c1ccccc1
OCCCc1cnc(-c2ccccc2)c(-c2ccccc2)n1.Oc1ccc(Cn2ccnc2)cc1
CC(C)(C)OC(=O)N[C@@H](CSSC(C)(C)C)C(=O)O[C@@H]1[C@@H](COP(=O)(O)O[C@H]2C[C@H](n3ccc(N)nc3=O)O[C@@H]2COP(=O)(O)O)O[C@@H](n2cnc3c(N)ncnc32)[C@@H]1O
COc1ccc(Cl)c(C(=O)Nc2cnc(Nc3cccnc3)nc2)c1
CC(C)(C)OC(=O)n1c(-c2cccc(C3(C)COCC(N)=N3)c2)cc2ccc(Cl)cc21
CN1C(=O)C(F)(F)CN(C2CCCC2)c2nc(Cl)ncc21.Nc1cccc2c1OC(F)(F)O2
Cc1cccc(CNC2CC2)c1C.N#CCC(=O)O
CCN1C(=O)CCC(C)(C)c2ccc(N)cc21.CS(=O)(=O)c1cccc(F)c1Nc1nc(Cl)ncc1Cl
Nc1cccc2c1CN(C1CCC(=O)NC1=O)C2=O.O=C(Cl)CCl
COC(=O)[C@@H](NC(=O)c1ccc(C#C/C=C/C(O)CO)cc1)C(C)(C)N.NO
Nc1cc(Cl)c(S(N)(=O)=O)cc1N.O=C(O)C(Cl)Cl
C[Si](C)(C)C#Cc1ccc(OC(F)F)cc1
BrC1CCCC1.Cc1ccc([N+](=O)[O-])c(N=C2NC3(CCCC3)CS2)c1C
CCN.O=C1Cc2c(cccc2C(=O)O)N1
CC#CCOc1cc(Cl)ncn1.CC1CCCNC1
CCCc1c(OCc2cccc(C(=O)Nc3cccc(C(=O)OC)c3)c2)ccc(C(C)=O)c1O
CCCN(CCC)CCCCN(Cc1ccc(CN(Cc2ccc(C)cn2)Cc2ncc[nH]2)cc1)C(=O)OC(C)(C)C
CC(C)c1nc2c(c(I)c1C=O)[C@@H](O[Si](C)(C)C(C)(C)C)CC(C)(C)C2.[Mg+]c1ccc(OCc2ccccc2)cc1
CC(=O)OC(C)=O.COc1cccc(N(CCN2CCC(C(=O)c3ccc(F)cc3)CC2)C(=O)c2ccc(N)c(OC)c2)c1
CS(=O)(=O)c1ccc(Br)cn1.Cc1ncc(-c2nc(N)ncc2F)n1C1CCOCC1
CCOc1ccccc1C1=NC(C)(c2ccc(Cl)cc2)C(C)(c2ccc(Cl)cc2)N1C(=O)Cl.CS(=O)(=O)CCCN1CCNCC1
CCOC(OCC)c1cc2cncc(-c3ccc(C(=O)OC)cc3)c2o1
CN(C)c1ccc(C=O)cc1.Cc1ccc(N)cc1O
CC(=O)OCC(C)(C)C(OC(C)=O)C(=O)NCCC(=O)O.Nc1ccc(O)cc1
C=Cc1cc(OCC)ccc1Cn1c(C)nc2c(C)cc(OCCCC(=O)OCC)cc21
NP(N)(=O)N1CCC[C@H](N(Cc2ccccc2)C(=O)OCc2ccccc2)C1=O
O=C(N[C@@H](Cc1c[nH]c2ccccc12)C(=O)O)OCC1c2ccccc2-c2ccccc21.c1ccc(CNC2CCCCC2)cc1
CCCNC(=O)c1nnc2c(Br)cccc2c1N.OB(O)c1ccc2[nH]ccc2c1
CC(C)(C)OC(=O)NCCC(=O)O.COC(=O)CC1Cc2ccc(N)cc2CN(C)C1=O
CC(=O)Cl.CCC1(CC)CC(C)(C)c2cc(Br)ccc2O1
CC(C)(C)OC(=O)N[C@H](c1ccc(C(F)(F)F)cc1)[C@@H](O)CO[Si](C)(C)C(C)(C)C.CS(=O)(=O)Cl
O=C1c2ccccc2C(=O)N1Cc1ccc(OCc2ccccc2)cc1
CCOC(=O)CC1(c2ccc(O)cc2)COC1.Cc1ccc(CBr)cc1C(F)(F)F
N#Cc1cc(Br)c2c(c1)cc1n2CCCNC1=O.OB(O)c1ccc(Cl)cc1F
CN(C(=O)OC(C)(C)C)c1cc(Cl)ccc1[N+](=O)[O-].Oc1ccc(-c2ccc(OCc3ccccc3)cc2)cc1
COC(=O)CCCCCCCCCCCO[C@@H]1O[C@H](C(=O)OC)[C@@H](OC(C)=O)[C@H](OCc2ccccc2)[C@H]1OC(C)=O
Cc1cc(C)c(C(=O)CBr)c(C)c1.Cn1ccnc1S
Cc1cc(/C=C/C(F)(F)F)ccc1C(=O)O.Nc1nccc2cccnc12
C=CC(c1ccccc1)c1cc(C)c2c(c1O)C(=O)CC2.NO
FC(F)=C(F)CCBr.Sc1ncco1
CON(C)C(=O)c1ccc(Br)cn1.OB(O)c1ccc(Cl)cc1
CC(C)(C)OC(=O)N1CCN(c2ncc(S(=O)(=O)c3ccncc3)s2)CC1
CCCCCCCCCCCCCCOC(=O)CNC(=O)[C@@H]1CCCN1C(=O)[C@H](Cc1cscn1)NC(=O)OC(C)(C)C
N#CCC1(CC#N)CC1
COCCOCn1nccc1[C@H]1CCC(F)(F)C[C@@H]1OC(=O)c1ccccc1
CNC1CNC1.Nc1nc(-n2cc(C(=O)O)c(=O)c3cc(F)c(F)c(Cl)c32)c(Cl)cc1F
CC(C)=O.Nc1ccc(F)c(F)c1F
CC#Cc1cc(Cl)cnc1N
C[O-].Cc1ccc(-c2nc3c(nc2-c2ccc(C)cc2)N(CCCCC2CC(Br)=NO2)CCC3)cc1
CC(O)c1cc(Br)ccc1Cl
CC(C)C(C)Oc1ccc2c(n1)OCCN(C(=O)OC(C)(C)C)C2
BrCc1ccccc1.Cc1c(Br)ccc(NC(=O)OC(C)(C)C)c1C(=O)O
CCOC(=O)[C@H]1[C@@H](O)C[C@H]2CC3(C[C@H]21)OCCO3
CNC.[SiH3]CCCCCCCCCCCCCCCCCCC=CCCl
O=C(O)c1ccc(F)cc1.OC1CCCNC1
COc1ccc(S(=O)(=O)Cl)cc1.O=C(O)[C@@H]1CCCN1
Cc1c(C(=O)NC2CCN(C(=O)OC(C)(C)C)CC2)nn(-c2ccc(Cl)cc2Cl)c1-c1ccc(Cl)cc1
CC(C)(C)OC(=O)Nc1cc(C(F)F)ccn1
COC(=O)c1ccc(C=O)cc1.Nc1ccc(C(=Cc2ccc(F)cc2)C(=O)NC2CC2)cc1
O=C(O)C(CN1CCC(c2noc3cc(F)ccc23)CC1)c1ccccc1
CC1(C)C(C(=O)Cl)C1(C)C.COC(=O)c1cccc2cc[nH]c12
CCC(=O)c1ccc(B(O)O)cc1.COC(=O)CNc1ccc(-n2cc(-c3ccc(Cl)cc3Cl)nc2Cc2ccc(Br)cc2)cc1
COC(=O)[C@@H]1C[C@@H](S(=O)(=O)c2ccc(F)cc2C(F)(F)F)CN1C(=O)OC(C)(C)C
CC(C)C[C@H](N)C(=O)NCC1CCCCN1C(=O)OC(C)(C)C.O=C(O)c1cc2ccccc2s1
CCOC(=O)c1ccc2c(c1)CC(C)(C)C(c1cccc(Br)c1)N2.O=C(O)c1ccc(B(O)O)cc1
CC(=O)O[BH-](OC(C)=O)OC(C)=O.Oc1cccc(N2CCNCC2)c1
C=CCNc1nc(Cl)nc2ccc([N+](=O)[O-])cc12.CC(C)(C)CN
CCOCC(=O)Nc1c(C)cc(O)cc1C.CN=C=O
O=C(O)CCC(=O)c1cc2ccc3ccc4ccc5ccc6ccc1c1c6c5c4c3c21
Cc1cc(COc2ccc(C(=O)NCC3(N4CCNCC4)C(=O)NC(=O)NC3=O)cc2)c2ccccc2n1.O=Cc1cccnc1
CC1(C)OCC(CO)O1.COCCOCCl
CCO.CNC(=O)N(c1cccc(-c2sc(C(=O)O)c(OCC(=O)O)c2Br)c1)C1CCCCC1
Cc1cc(O)c(C)cc1N.O=C(O)c1cc(NC2CCCCC2)ncn1
CC(C)(C)OC(=O)NCCCCN(Cc1ccc(C(=O)N(Cc2nccn2COCC[Si](C)(C)C)Cc2nccn2COCC[Si](C)(C)C)cc1)C(=O)OCc1ccccc1
COC(=O)c1cccc2cc(-c3ccc(OCc4c(-c5c(Cl)cccc5Cl)noc4C4CCC4)cc3)ccc12
CC(C)(Oc1ccccc1Oc1ccc(N)cc1)C(=O)NCCO.CCOC(=O)c1cn2ncc(C#N)c(Cl)c2c1C
COC(=O)c1ccc(C(CC(C)C)Oc2ccccc2)cc1
CCS(=O)(=O)Cl.Nc1ccc(-c2ncnc3cc(-c4ccc(F)cc4)sc23)cc1
Cc1c(Br)c(=O)n(-c2ccc(F)cc2)n1C.OB(O)C1CC1
CCCCc1nocc1COc1ccc(C(=O)OC)cn1
CCOc1cc(C=O)cc(OCC)c1-n1cccc1.COc1cccc2nc(NC3CCNCC3)oc12
C#CC(O)c1ccc2c(c1)C(C)(C)CCC2(C)C.COC(=O)c1cc(I)cn1C(=O)OC(C)(C)C
COCCN1CCc2ccc(Nc3ncc4ccc(Br)n4n3)cc2CC1.OB(O)c1ccccc1
CN(C)Cc1c(OCC2CC2)ccc2c(CCC3CCNCC3)noc12.O=Cc1ccsc1
COC(=O)c1ccc(Cl)c(C(=O)C(C(C)=O)C(=O)OC(C)(C)C)c1Cl
NNc1c(Cl)cc(C(F)(F)F)cc1Cl.O=Cc1c(O)cc(O)cc1O
COC(=O)c1cc(N)cc(C(=O)c2ccc(N(C)c3ccc(Cl)cc3)cc2)c1.O=C(Cl)c1ccc(Cl)cc1Cl
C#CC1CCCCC1.N#Cc1ccc(Cl)nc1
Nc1cccc([N+](=O)[O-])c1O.O=C(O)CCl
Clc1ccccc1OC1CNC1.O=C(O)CNC(=O)c1cn(-c2cccnc2)nn1
CCOc1cccc(O)c1.O=[N+]([O-])c1ccc(F)cc1
CCOc1ccc(C(F)(F)F)cc1B(O)O.Clc1nc2c(Br)cccn2n1
Cc1ncc[nH]1.OCCCCl
COc1cc(OC)cc(-c2c(C)nnc(Cl)c2-c2c(F)cc(F)cc2F)c1.O=C([O-])[O-]
O=C(O)c1cccnc1.O=c1cc(CNc2cccc(Cl)c2)c2cccc(F)c2[nH]1
NCCN.O=C1OCCN1c1ccc(F)c([N+](=O)[O-])c1
CCOC(=O)CN(Cc1ccc(OCc2nc(-c3cccs3)oc2C)cc1)S(=O)(=O)N(C)C
C[C@H]1CN(Cc2ccccc2)C(=O)[C@H](C)N1c1nc2c(C(=O)O)cccc2o1.N[C@@H]1CN2CCC1CC2
COc1cc(-c2nn(CCOS(C)(=O)=O)c3ncnc(N)c23)ccc1NC(=O)c1cc2ccccc2n1C.NCCO
CC(C)n1ncc2c1C(=O)NC1(CCNCC1)C2.Cc1n[nH]c2c(C)cc(C(=O)O)cc12
Cc1noc(C)c1C(=O)N(C)Cc1nc(NC(=O)NCc2cccc(F)c2)sc1Br.N#C[Cu]
Cc1cc(C(=O)O)ccc1C(=O)N1CCCC1.NC(CCC(=O)OCc1ccccc1)c1nc2cc(Cl)ccc2[nH]1
Cc1ccc(C(=O)O)cc1B1OC(C)(C)C(C)(C)O1.Nc1ncc2cc(Br)ccc2n1
CN1CCC(Oc2cccc3ncnc(Cl)c23)CC1.Cc1cc(COc2ccc(N)cc2Cl)nn1C
C=CCBr.COc1cc2ncnc(N3CCC(n4c(=O)[nH]c5ccc([N+](=O)[O-])cc5c4=O)CC3)c2cc1OC
COc1c(N)cc(C(C)(C)C)cc1NS(C)(=O)=O.O=C(Cl)OCC(Cl)(Cl)Cl
BrCc1ccccc1Br.OC1CCCCC1
CCC(=O)Cl.CCCc1cc(=O)oc2cc(O)cc(O)c12
COC(=O)[C@H](Cc1ccc(NC(=O)c2c(Cl)cc(OCCCN)cc2Cl)cc1)NC(=O)c1ccc(C(=O)NCc2cccc(O)c2)cc1Cl
C[C@H](O[Si](C)(C)C(C)(C)C)C(=O)c1cccc(C(F)(F)F)c1F
CC(O)CN.O=Cc1ccccc1Cl
C#CCCOC.CC(C)(C)OC(=O)NCCCc1cccc(Br)c1
CCI.Cc1nnc(-c2ccc(C)c(-c3ccc(C(=O)NCc4ccccc4Cl)cc3)c2)o1
COc1ccc(B(O)O)cc1.O=C(NCCN1CCOCC1)c1ccc(-c2nc3c(Cl)ccnc3[nH]2)cc1
CCSc1nc(=O)n(C(C)(C)C)c(=O)[nH]1.Clc1ccc(CBr)cc1
Cn1c(N2CC[C@H](O)C2)nc2oc(-c3ccc(C4(NC(=O)OC(C)(C)C)CCC4)cc3)c(-c3ccccc3)c2c1=O
CCN(CC)CCOc1cccc(N)c1.O=C(Cc1cccs1)Nc1cccc(-c2ncsc2-c2ccnc(Cl)n2)c1
CC(C)(C)OC(=O)N1CC[C@@H]1CN.Cn1cc(-c2nc(NCCc3cccc(F)c3)c(C(=O)O)cc2F)cn1
CCC(=O)Cl.O=C(NC1CCNCC1)c1c[nH]c2c(-c3c(OCC4CC4)ccc4c3OCO4)ncnc12
CCCCC(Cc1ccc(OCCNC(=O)c2ccc(O)nc2)cc1)C(=O)OCC
CC(C)(C)OC(=O)N1CCN(c2ccc3cc(Cl)ccc3n2)CC1
C/C=C(\CC)C(C)(C)C(=O)OCC
CCCCOc1ccc(C)nc1.O=C(OO)c1cccc(Cl)c1
CS(=O)(=O)c1ccc(C(=O)O)c(F)c1.Nc1ccc(Br)cc1N
COC(=O)c1sc(-n2cnc3ccc(Br)cc32)cc1O.FC(F)(F)c1ccccc1CBr
COC(=O)c1c(Cl)nc2ccc(C#N)cc2c1Cl.COc1ccc(CN)cc1Cl
ClCCCCBr.Sc1ccccc1
CN1CC(CCCl)N(C)c2nc3ccccc3n2C1=O.CN1CCNCC1
C(=C1CCC2(CC1)OCCO2)c1cccc(Oc2ccc(C3CC3)cn2)c1
CC(C)(C)OC(=O)NC1=N[C@](C)(c2cc(N)ccc2F)Cn2c1nc(Cl)c2C#N.N#Cc1ccc(C(=O)O)nc1
CNCCN1CCN(C(=O)OC(C)(C)C)CC1.O=C(NCc1cccc(C(F)(F)F)c1)c1ccnc(-c2cc(N3CCCCC3)ccc2NC(=O)c2cccc(CCl)c2)c1
COC(=O)[C@@H](C)N.O=C1CCCCC1
O=C=Nc1ccc(Oc2ccccc2)cc1.Oc1ccc2c(c1)CCN2Cc1ccccc1
CCc1ccc(OC)c(Br)c1.Oc1ccccc1
CNCC#N.Cc1ccc(-c2cccc(/C=C/C(=O)Nc3ccc(CCl)cc3)c2)cc1
Cc1cnc(C(=O)NCCN(C)CCNC(=O)OC(C)(C)C)c[n+]1[O-]
CC(C)(C)OC(=O)N1CCC(=O)CC1.CN1C=CC(CS(C)(=O)=O)=c2ccc3c4c([nH]c(=O)c-4c21)=CCN3
COC(=O)C(F)=CC1(c2ccc(OC(F)F)cc2)CC1
Brc1ncc(-c2ccccc2)s1.Nc1ccncn1
CC1CC(N2CCOC2=O)CCN1.O=C(O)c1nc2c(C(F)(F)F)cc(-c3ccoc3)cn2c1Cl
COC(=O)c1cccc(C(=O)O)c1.Cc1nc2ccccc2n1C1CC2CCC(C1)N2CCC1(c2ccccc2)CCNCC1
CC(C)(C)OC(=O)N1C[C@H](O)C[C@H]1C(=O)N1CCN(C(=O)c2cc(C(F)(F)F)cc(C(F)(F)F)c2)[C@H](Cc2ccccc2)C1
C#Cc1ccc(C=O)cc1.CC(C)N
OCC1(O)CC2COCC(C1)N2Cc1ccccc1
CCCCN.Fc1ccc2[nH]c3c(Br)cnc(Cl)c3c2c1
Cc1nc2ccc(I)cc2c(Cl)c1S(C)(=O)=O.O[C@H]1CCCNC1
CNCc1cccc2c1CN(C1CCC(=O)NC1=O)C2=O.Cc1ccc(N=C=O)cc1Cl
CC1NCCC2=C1C(C)(C)C=C2.O=C(O)c1cc2ncc(Br)cn2n1
CC(=O)COS(C)(=O)=O.Oc1cc(-c2ccc(F)cc2)n[nH]1
CS(=O)(=O)Nc1cccc(B(O)O)c1.Clc1nc(N2CCOCC2)c2nc(I)sc2n1
CCC(=O)O.N[C@H]1CC[C@H](Nc2nc(N3CCOCC3)nc(-n3c(C(F)F)nc4ccccc43)n2)CC1
CC(C)(C)OC(=O)OC(=O)OC(C)(C)C.CCOC(=O)[C@H]1C[C@H](O)CN1
COC(=O)c1cc(C2CCCN2C(=O)OC(C)(C)C)c2oc(N3CCO[C@H](C)C3)cc(=O)c2c1
O=S(=O)(Cl)c1ccc(Br)c(Cl)c1
CCc1cc2c(=O)[nH]c(=O)n(Cc3ccc(-c4ccccc4C#N)cc3F)c2s1.COc1ccc(C(=O)CBr)cc1
CN(C)CCC(O)c1ccccc1.Cc1ccccc1F
CC[C@H](COC)n1cc(Br)nc(Br)c1=O.Clc1cc(Cl)c2c(c1)CCN2
COC(=O)c1ccc(Cc2cn(C(F)F)c3ccc(NC(=O)OC4CCCC4)cc23)c(OC)c1
CI.CN1CC2CN(C(=O)OC(C)(C)C)CCc3c(Br)cc(Br)c1c32
Cc1cc(N2CCN(CCCCN)CC2)nc(C(C)(C)C)n1.O=C(O)c1cn2ccccc2n1
CC(=O)Nc1cccc2c1C(=O)c1sccc1CS2
CC(C)(C)OC(=O)N1CC=C(C#CC2CC2)CC1
COC(=O)c1ncoc1-c1cccc(C(C)(C)O[SiH2]C(C)(C)C)c1
CCOC(=O)c1c(-c2cc(C)on2)n[nH]c1C.COc1cc(N2CCN(C(=O)CCl)[C@@H](C)C2)ccc1Cl
Cc1cc(NC(=O)[C@H](N)Cc2c[nH]cn2)ccc1C(=O)N1CCCC1.O=C(O)c1ccc(Br)s1
C[SiH](C)OC(CCc1cc2c(cc1Br)C(C)(C)CCC2(C)C)C(C)(C)C.O=CN1CCCCC1
CC(C)(C)OC(=O)N1CC[C@H](O)C1.O=[N+]([O-])c1ccc(F)cc1
COc1ccc2c(c1)C(=O)CO2.O=Cc1ccccc1
CC(C)(C)NC(=O)c1ccc(S(=O)(=O)Nc2cc(F)c(C(=O)OCc3ccccc3)c(F)c2)cn1
COC(=O)C1=CC[C@H](NC(=O)OC(C)(C)C)C1
O=c1[nH]n(Cc2ccc(Cl)cc2)c2ccc([N+](=O)[O-])cc12
NCCCc1ccc(Cl)cc1F.O=C1CCC(c2ccc3[nH]c(=O)oc3c2)CC1
COCCCN1CCOc2ccc(CO[C@@H]3CC[C@@H](CC(C)(C)C(=O)O)N(S(=O)(=O)c4ccc(C)cc4)C3)cc21.NC1CCOCC1
CCN(CC)C(=O)CCC(=O)O.COC(=O)N1CC[C@H]2[C@@H]1CCC[C@]2(O)C#Cc1cccc(C)c1
CCOC(=O)CC1CCCCN1Cc1cccnc1OC
BrCCCBr.COC(=O)Cc1cccc(N)c1
CS(=O)(=O)Cc1ncc(OCC2CC2)c(Cl)n1.Cn1cc(-c2ccc3c(=O)n(C)cc(B4OC(C)(C)C(C)(C)O4)c3c2)cn1
CC(C)(C)S(N)=O.N#Cc1ncccc1C(=O)c1cccc(OCCC(F)F)c1
CCOC(=O)CNC(=O)c1c(O)n(C2CCCN(C(=O)OCc3ccccc3)C2)c(=O)n(C2CCCCC2)c1=O
CC(=O)Oc1cc(NS(=O)(=O)c2cccc3ccccc23)ccc1C(=O)OCc1ccccc1
C[C@H]1CCCN1C1CC[C@H](c2ccc(N)cc2)C1.Cc1ccccc1C(=O)Cl
CB(O)O.CCc1cc(Br)ccc1N
O=C(Cl)CCl.O=C1COc2c(F)cccc2N1
CC(=O)OC(C)=O.NCCc1ccccc1Cl
CC(=O)NC[C@H]1CN(c2ccc3c(c2)CCCCC3=O)C(=O)O1.O=Cc1ccc(F)cc1
CC(=O)OCC(=O)Cl.N#Cc1c(N)cccc1N1CCCCC1
[N-]=[N+]=N[C@@H]1CO[C@H]2c3cc(F)ccc3Cc3ccccc3[C@H]2C1
Cc1cc(-c2ccc(C(F)(F)F)cc2)nc(-c2ccnc(Cl)c2)c1.O=[N+]([O-])c1cccc(B(O)O)c1
C#Cc1cc(N)ccc1F.COc1cc2ncnc(Cl)c2cc1OC(C)=O
Cc1noc(C)c1CN1C(=O)c2ccccc2C1c1c(C)n(CC(=O)OC(C)(C)C)c2ccccc12
CC(C)(C)OC(=O)N1C2CCC1CN(c1ccc(N)nc1)C(=O)C2.CN(C)C(=O)c1cc2cnc(Cl)nc2n1C1CCC1
COC(=O)c1ccc(S(=O)(=O)Nc2ccc([N+](=O)[O-])c(C(F)(F)F)c2)cc1
CC(Nc1ccc(F)c(Cl)c1)c1cc(C(=O)O)cc2c(=O)cc(N3CCOCC3)oc12.CNCCO
CC(=O)COCCCC(N(C)C)C1(c2ccc(Cl)cc2)CCC1
COC(=O)[C@H]1CNCC[C@@H]1C.O=C(O)C1(c2ccc(Cl)cc2)CCC1
O=[N+]([O-])c1ccc(N2CC3CC3C2)nc1
CC(C)(C)c1ccc(I)c(O)c1.CCI
CC(C)(C)OC(=O)CN(CBr)C(=O)c1ccccc1
CC(C)(C)OC(=O)NCCC=O.CC(N)c1nnn(-c2cccc(Cl)c2)n1
O=C(Nc1cccnc1)N1c2nc(Cl)ccc2N2CC[C@H]1C2.OC[C@H]1COCCN1
COC(=O)c1ccc(C=O)nc1.C[Mg+]
C=CCBr.C=CCc1ccccc1NC
CC1(C)OB(c2ccc(CN)cc2)OC1(C)C.Cc1cc(Br)cnc1N
COC(=O)CC(=O)OC.O=Cc1ccc(OCCOc2ccc3ncccc3c2)cc1
N#Cc1cccnc1-c1cccc([N+](=O)[O-])c1
C[C@H](N)c1ccccc1.OCCBr
C(#Cc1ccc2ccccc2n1)c1ccc(-c2n[nH]cc2-c2ccncc2)cc1.CCBr
CC(C)(C)OC(=O)Cn1c(SCCCN(CCc2ccccc2)C(=O)OC(C)(C)C)nc2ccccc21.Cl
CCOC(=O)c1cn(Cc2nccs2)c2c(F)c(F)c(F)cc2c1=O
OCC#Cc1cccc(C2=NOC(c3ccc(F)cc3)C2)c1
C#CCCc1nc2ncccc2o1.Ic1ccccn1
CCCC(NC(=O)Cc1cc(F)cc(F)c1)C(=O)Nc1cn(C(C)(C)C=O)cn1.CNC
Brc1ccncc1.C#Cc1ccc(CCC(=O)OC)cc1
FC(F)(F)c1cccc(COc2ccc(Br)cn2)c1.N#C[Cu]
CI.CO
CCN1C(=O)OC2(CCCN(C3CCN(C(=O)c4c(NC(=O)OC(C)(C)C)sc5ccccc45)CC3)C2)C1=O
CC(=O)OC(C)=O.CN1C(=O)[C@@H](NC(=O)OC(C)(C)C)CNc2ccccc21
Brc1ccncc1.CC(C)(C)OC(=O)N1CCC2(CCNCC2)C1
C#CC(O)c1ccc(OC)cc1.COc1cc[nH]c1/C=C1\C(=O)Nc2cccc(Br)c21
NC(=O)C(Nc1cncc(Br)c1)c1ccccc1.O=C1CCc2cc(Br)c(F)cc2N1
COC(=O)[C@@H]1CC(F)(F)CN1C(=O)OC(C)(C)C
CCOC(=O)C1=C(c2ccc(F)cc2)CN(Cc2ccccc2)CC1
COC(=O)c1c(-c2ccccc2)n(C)c(-c2ccccc2)cc1=O
CC1(CNCc2ccccc2)c2ccccc2Oc2ccccc21
COC(=O)[C@@H]1CC=CCN1C(=O)OC(C)(C)C
CCOC(=O)C[C@@H](NC(=O)CN)c1cc(C)cc(C)c1O.O=C(O)c1cc(NC2=NCC(F)CN2)cc([N+](=O)[O-])c1
CN(Cc1ccccc1)C(=O)c1ccc(Cl)c(S(N)(=O)=O)c1.CN1CCNCC1
CCOC(=O)c1cc(C#N)c(N2CCC(C(=O)O)CC2)nc1C(F)F.Cc1ccc(F)c(CS(N)(=O)=O)c1
CS(=O)(=O)c1cc(Cl)cc(Cl)c1.Oc1ccc(Cl)c(-c2ncnc3c(C(F)(F)F)cccc23)c1
CCN1CCc2ccc(N)cc2CC1.NC(=O)[C@@H]1CCC[C@@H]1Nc1nc(Cl)ncc1Cl
CCOC(=O)CCc1cccc2[nH]c(=O)n(-c3cccc(S(=O)(=O)N4CCCc5ccccc54)c3)c(=O)c12
C[C@@H](CO)c1ccc([N+](=O)[O-])cc1.O=C1NC(=O)c2ccccc21
CC(C)(C)OC(=O)N1CCN(CCCOc2ccc(Br)cc2)CC1
N#Cc1ccc(F)cc1.Sc1c[nH]nn1
NCCCN1CCOCC1.O=C(O)c1ccc2[nH]c(-c3nc4ccccc4[nH]c3=O)cc2c1
CCI.O=C1S/C(=C\c2ccc3c(cnn3Cc3ccc(Cl)cc3C(F)(F)F)c2)C(=O)N1C1CCNCC1
CC1(C)OB(c2ccc(NC(=O)NC3CC3)cc2)OC1(C)C.CC1c2c(nc(Cl)nc2N2CCOC[C@@H]2C)CS1(=O)=O
Cc1c2c(n(-c3ccccc3Cl)c1Br)CCN(N1CCCCC1)C2=O.OB(O)c1ccc(O)cc1
O=C(c1ccccc1)c1ccc(O)cc1.OC(CCl)CCc1cccnc1
CCOC(=O)c1ccc(-c2ccc(OCCCN)c(-c3ccc4c(c3)C(C)(C)CCC4(C)C)c2)cc1
CC(C)(C)OC(=O)NCC(=O)O.Nc1ccc(-c2cn(S(=O)(=O)c3ccccc3)c3cc(F)ccc23)cc1N
CC1(C)OC[C@H](CON)O1.CCOC(=O)c1oc2ccncc2c1Nc1ccc(I)cc1F
O=[N+]([O-])CC1(O)CCC2(CC1)OCCO2
Nc1ccc(-c2cc(F)cc(F)c2)cn1.O=C1CCCN1[C@H]1CC[C@@H](C(=O)O)CC1
CC(C)(CO)CS(N)(=O)=O.Cc1ccc(S(=O)(=O)Cl)cc1
CC1(c2ccc(O)cc2)CSc2cc(O)ccc2C1CCCOc1ccc(OCCSCCCC(F)(F)C(F)(F)F)cc1.O=S([O-])OO
CC(C)(C)OC(=O)OC(=O)OC(C)(C)C.NC1=N[C@@]2(c3ccccc3F)CO[C@@H](CO)C[C@H]2CS1
COc1ccc(B(O)O)cn1.Nc1ncc(Cl)nc1Br
C#CCC(NC(C)=O)C(=O)OCC.Cc1nc[nH]c1/C=C1\C(=O)Nc2ccc(F)c(I)c21
N#Cc1ccc(O)c([N+](=O)[O-])c1
CN.O=Cc1cccc(-c2[nH]c3cc(F)cc4c3c2CCNC4=O)c1
COC(=O)c1ccc(-c2nc(Cl)c3c4c(sc3n2)CCCC4)cc1.NCc1cccc([N+](=O)[O-])c1
COc1cccc(S(=O)(=O)NCCC(=O)O)c1.Cn1cnc2c1C(c1ccc(C#N)c(F)c1)NCC2
COc1ccc(CNc2nc(SC)nc(Cl)c2C(=O)Cl)cc1Cl.OCCOCc1ccccc1
COCCCOc1cc(C[C@@H](C[C@H](N=[N+]=[N-])[C@@H](O)C[C@H](C(=O)N[C@@H]2CCN(C)C2)C(C)C)C(C)C)ccc1OC
C#CCCl.CC1CCCCN1
CC(C)(C)CC(=O)NN.CCCCCN1C(=O)C(=O)c2ccc(OC)cc21
CC(C)CNCc1cnc(Br)s1.O=S(=O)(Cl)Cc1ccccc1
N#C[Cu].N#Cc1c(NC(=O)C2CCCCC2)sc(-c2ccccc2)c1Br
CS(=O)(=O)Cl.Oc1cccc2c1CC2
C#CC(C)(C)Cl.Nc1ccc(Br)cc1
Brc1cccc(-c2ncc3c(n2)CCOC3)n1.Cc1ccccc1C[Zn+]
COc1ccc2c(Cc3ccc(OCCN4CCCCC4)cc3)c(OS(=O)(=O)C(F)(F)F)ccc2c1.OB(O)c1ccc(F)cc1
CC1Cc2ccc(Cl)cc2C(c2ccc([N+](=O)[O-])cc2)=NN1.CCC(=O)OC(=O)CC
CC1(C)CC(C)(C)c2cc(C#Cc3ccc(CO)cn3)ccc2O1
COc1cc(F)c(C(C)C)cc1B(O)O.O=C1OC(c2cc(C(F)(F)F)cc(C(F)(F)F)c2)CN1Cc1cc(C(F)(F)F)ccc1I
N.O=C(Cl)c1ccc(-c2nn(Cc3ccccc3)c3ccccc23)o1
CCCOC(=O)[C@H](Cc1ccc(-c2c(C)n(C)c(=O)n(C)c2=O)cc1)NC(=O)c1c(Cl)cc(O[Si](C(C)C)(C(C)C)C(C)C)cc1Cl
Clc1nc(NCc2ccccn2)c2c(-c3ccccc3)csc2n1.NCC1CC1
Clc1ncnc2[nH]c3c(c12)CCCC3.Nc1cc2sc(=O)[nH]c2cc1Cl
CC(C)(C)OC(=O)N1CCN(C(=O)c2ncn(C3CCCCC3(O)COC3CCS(=O)(=O)CC3)c2-c2ccccc2)[C@H](Cc2ccccc2)C1
CCOC(=O)C(OCC)[P+](c1ccccc1)(c1ccccc1)c1ccccc1.Cc1cc2cc(C=O)ccc2[nH]1
C=CCO.COC(CBr)OC
C=CCBr.O=C(O)CCNC(=O)OCc1ccccc1
CC(C)(C)OC(=O)NCc1cc(C(F)(F)F)nn1-c1cc(F)cc(F)c1
COC(=O)c1ccc(-c2cccc(NCCc3ccccc3)n2)s1.NO
CN(C(=O)OC(C)(C)C)[C@H](Cc1ccc2ccccc2c1)C(=O)N1CCc2ccccc2C1
COc1ccc2c(=O)[nH]c(-c3cc(C)c(OCCO[Si](C)(C)C(C)(C)C)c(C)c3)nc2c1
CN(C)C(=O)Oc1cccc(NC(=O)C2(OCc3ccccc3)CCNCC2)c1.Cc1c[nH]c2ncnc(Cl)c12
COC(=O)CCCCCCCc1ccco1.O=C([O-])[O-]
NO.O=C1CCOc2c(Br)cc(F)c(F)c21
CCOC(=O)Cc1cccc(N/C(=C2\C(=O)Nc3ccccc32)c2ccccc2)c1
CCN1CCNCC1.Cc1ccc(NC(=O)c2cccc(C(F)(F)F)c2)cc1-n1c(C)nc2ccc(Br)cc2c1=O
CC(C)(C)OC(=O)CN1CC(c2cccs2)SCC(N2C(=O)c3ccccc3C2=O)C1=O
Nc1cccc(-c2ccccn2)c1.O=[N+]([O-])c1cc(I)ccc1F
CCOC(=O)Cn1ccc2ccc(OCc3cc(-c4ccc(OC(F)(F)F)cc4)n(C)n3)cc21
Brc1ccc2[nH]c3ccccc3c2c1.OB(O)c1ccc2c(c1)c1ccccc1n2-c1ccccc1
Nc1cc(Oc2ncccn2)c(Cl)cc1F.S=C(Cl)Cl
CO[C@H](C)C(=O)O.N[C@H]1CC[C@H](CCN2CCN(c3nccc4c3CCO4)CC2)CC1
CC(C)(C)OC(=O)N1CCC(S)C1.O=c1oc2cc(Br)ccc2n1C(c1ccccc1)(c1ccccc1)c1ccccc1
CCOC(=O)c1ccc(C#Cc2ccc3c(c2)C(c2ncc(C)s2)=CCC3(C)C)cc1
Cc1cc(C(=O)N2CCCCc3ccccc32)ccc1CNC(=O)N1CC(=O)N(CC(=O)OC(C)(C)C)c2cccc(F)c21
CC(C)(C)OC(=O)Nc1cccc(CC2CCOCC2)n1
CCOC(=O)CC1COc2ccc(Cl)cc2N1
CCOC(=O)C(C)Br.Cc1ccc(O)cc1
COC(=O)c1cccc2c1ccn2C(=O)OC(C)(C)C
NCCCl.O=S(=O)(Cl)c1ccc(Nc2cnnc3cc(Cl)ccc23)cc1
CC(=O)Oc1c(C)c(CI)nc2ccc(F)cc12.CCCCCC/C=C/I
CC(C)(C)OC(=O)N1CCO[C@H](COS(C)(=O)=O)C1.O=[N+]([O-])c1cn[nH]c1
CCOC(=O)c1cccc(Sc2c(C)[nH]c3cc(Cl)ccc23)c1.FC(F)(F)Cn1cc(Br)cn1
C=Cc1ccccc1.OO
CN(C)C=O.Clc1ccc2ccccc2n1
CC(C)(C)N=C=S.C[C@H](O)CN
COC(=O)[C@@H](Cc1c[nH]c2ccccc12)NC(=O)[C@H](CC(C)C)NC(=O)N1CCCCCC1
N#Cc1cc(-c2ccc(Oc3cc(F)ccc3Br)cc2)no1.[N-]=[N+]=[N-]
Cc1cccc(Cl)c1C=O
CC(C)(C)OC(=O)OC(=O)OC(C)(C)C.Cc1cc(C2(c3cccc(O)c3)N=C(N)c3ncccc32)cc(C)n1
O=C(O)Cc1ccccc1C(F)(F)F.O=C1NC2(CCNCC2)c2c(Br)cccc21
COc1ccc(S(=O)(=O)C(c2cnc(C(=O)O)cc2C)c2cc(F)ccc2F)cc1.NCCO
O=C(O)Cc1ccco1.OCCBr
CC(C)N1Cc2c(NCc3cnc4ccccc4c3)nc(Cl)nc2C1=O
CCCCc1cn(C(C)(C)C)s/c1=N\C(=O)C1CCNC1.CCOC(=O)Cl
Cc1nc(Oc2ccccc2)c([N+](=O)[O-])c(NCC(C)(C)O)c1C
CCOC(=O)c1oc2cccc(OCCCNC3CCN(Cc4ccccc4)CC3)c2c1C
ClCc1ccc2ccccc2n1.O=[N+]([O-])c1cccc(-c2ccncc2)c1-c1ccc(O)cc1
CN1CC(=O)OB(c2ccc(OCCc3ccc(F)cc3)cc2)OC(=O)C1.Cc1nc(C)c([C@H](OC(C)(C)C)C(=O)OC(C)C)c(N2CCC(C(F)(F)F)CC2)c1Br
O=[N+]([O-])c1cccnc1N1CCNCC1
Cc1ccc(C)n1NC(=O)CCl.Cc1nc(CCl)cs1
COc1nc(Cl)nc(OC)c1[N+](=O)[O-].Fc1ccc(C[Zn+])cc1
CC(=Cc1ccc(C(=O)O)s1)C(=O)OC(C)(C)C.N=C(N)c1ccc(O)cc1
COC(=O)c1cc(N)cnc1SCc1ccccc1.O=C(OC(=O)C(F)(F)F)C(F)(F)F
COc1ccc2[nH]c(N[C@@H](Cc3ccc(OCCCC(=O)NC4=NCCCN4)cc3)C(=O)OC(C)(C)C)nc2c1
C[Si](C)(C)N=C=O.NC[C@H]1CN(c2ccc(C3=NNC(=O)CS3)c(F)c2)C(=O)O1
COC(=O)C(=CSC)c1sccc1COc1ccccc1.O=Cc1ccoc1
CC(C)(C)OC(=O)NCC(=O)c1ccc(OCC(=O)O)cc1.CCOC(C)=O
CNC(=O)c1cnc(NC(=O)OC(C)(C)C)s1
CCCCCCCCCCCCCCCC(=O)OCC(CN(C)C)OC(=O)CCCCCCCCCCCCCCC.OCCCCCCCCCCCCCCCCCCCCBr
CC(C)(C)OC(=O)NCc1ccc(-c2nc3ccnc(C=O)c3cc2-c2ccccc2)cc1
O=C(CCCCCCNC(=O)c1cc2cccc3c2n1CCC3)NOC1CCCCO1
CNCCCN(C)C.O=[N+]([O-])c1cc(Br)ccc1F
COC(=S)c1cc(N)c(C)s1.OB(O)c1ccc(-c2ccccc2)c(F)c1
CCC(=O)Oc1ccc(C[C@H](NC(=O)OC(C)(C)C)C(N)=O)cc1OC(=O)CC.Cl
OCCCBr.Oc1cc(F)ccc1Br
CNCc1ccccc1.O=C(O)Cc1ccc(-n2nc(C(F)(F)F)c3c2CCCC3)cc1
COCC(=O)Cl.Nc1cc(COc2ccc([N+](=O)[O-])c3ccccc23)ccn1
CC(C)(C)OC(=O)N1CCC[C@H](CO)C1.Clc1cc2nccnc2c(Cl)n1
Cc1cc(C)c(CN)c(O)n1.O=C(O)c1ccc(CNc2ccccc2)cc1
Cc1cc(Br)cnc1N1CCN[C@H](C)C1.Fc1ccc(-c2cc(Cl)nc(Cl)n2)cc1
CC(C)(C)OC(=O)N[C@@H](Cc1ccccc1)C(=O)CCl
CC(=O)c1ccc(C(=O)OC(C)(C)C)cc1.CCOC(=O)CP(=O)(OCC)OCC
CCOC(=O)c1cc(C#N)c(N2CCC(S(N)(=O)=O)CC2)nc1C.COC(C(=O)O)c1ccccc1
CC(=O)N(C)c1ccc2c(c1)nc(C(C)(C)C)n2CC1CCC1
C#CC(CC)(OC(=O)c1ccc([N+](=O)[O-])cc1)C(F)(F)F.CCOC(=O)c1cc2cc(CN=[N+]=[N-])ccn2c1C(C)C
N[C@H](CO)C(=O)O.O=C(Cl)OCc1ccccc1
COC(=O)[C@H](CC(C)C)N1CC(Oc2cccc3c2CCCC3)=CC1=O
CC(C)(C)OC(=O)N1Cc2ncnc(Oc3ccc4c(ccn4C(=O)Nc4cc(C5(CO)CC5)on4)c3)c2C1
CCOC(=O)CN1CCNCC1.O=C(Cl)c1ccccc1
N#CCNC(=O)C1CCCCC1N.O=C(O)c1cc2ccc(Cl)cc2[nH]1
COC(=O)c1cc2[nH]c(-c3ccc(OCc4ccccc4)cc3N)c(C3CCCCC3)c2s1.O=C(Cl)CCl
COc1ccc(S(=O)(=O)C(c2cnc(C(=O)O)cc2C)c2cc(F)ccc2F)cc1F.NCCO
CN(C)C=O.COc1c2c(cc(Br)c1C(C)=O)OCCO2
Cn1cc(B2OC(C)(C)C(C)(C)O2)cn1.O=C(C1CC1)N1CC[C@@H](CN2C(=O)C3(CC3)N=C2c2ccc(-c3ccc(OS(=O)(=O)C(F)(F)F)cc3)cc2)C1
CC(C)(N)CC(=O)N1CCCC1.N#C[C@@H]1C[C@H](F)CN1C(=O)CBr
CC(C)(C)OC(=O)N1CCC[C@@H]1CN1CCOC[C@H]1C(=O)Nc1cc(Cl)cc2c1[nH]c1cnccc12
COc1cc(C=CC(=O)c2ccccc2)ccc1C=CC(=O)OC(C)(C)C
CC(C)(C)OC(=O)Nc1sc(Br)cc1C(=O)N1CCC(N2CCCC3(C2)CC(C)(C)OC3=O)CC1.N#Cc1ccc(B(O)O)cc1
COC(=O)c1cc(B2OC(C)(C)C(C)(C)O2)cc(-c2ccc(C)cn2)c1.Cc1ncc(Br)cn1
C1=COCCC1.OCCCCBr
C=CC(=O)OCC.FC(F)(F)c1ccc(Br)cc1Cl
BrC(Br)(Br)Br.OCCCCCCC1=C(c2ccc(F)c(O)c2)CCCc2cc(O)c(F)cc21
C=C(Cl)Cl.O=C(Cl)c1cc(F)c(F)cc1F
C=CC(=O)Cl.COc1cc(OC)c(Cl)c(-c2ccc3nc(N[C@@H]4CCCC[C@@H]4N)ncc3c2)c1Cl
CNC.COc1cccc(C2(CCCl)C=CCCC2)c1
C1CCNC1.O=C1O[C@]2(CCN(C(=O)C3(c4ccc(-c5ccc(F)nc5)cc4)CC3)C2)c2ccccc21
Cn1ncc(Cl)c1-c1cc(NC(=O)[C@H](CNC(=O)OCc2ccccc2)Cc2ccc(F)c(F)c2)sc1Cl
CC(C)(C)C(=O)CN1C(=O)N(CC(=O)O)C(=O)N(C2CCCCC2)c2ccccc21.CN(c1cccc(N)c1)c1nn[nH]n1
CC(=O)Cl.Cc1nnc2ccc3c(cc(-c4ccn(C5(CC#N)CNC5)n4)n3Cc3cccc(Cl)c3)n12
COC(=O)C(F)(F)Cc1c[nH]c([N+](=O)[O-])n1.NCC(F)(F)C(N)=O
[N-]=[N+]=NCCOc1ccc([N+](=O)[O-])cc1
O=C1CCCc2ccc([N+](=O)[O-])cc21
CCN(C(=O)OC(C)(C)C)c1cccc(OCc2ccccc2)c1[N+](=O)[O-]
C=CCC(C)(C)CCO.O=C(Cl)c1ccc([N+](=O)[O-])cc1
CCCOc1ccc(C)cc1-c1nc(N)c(N=O)c(=O)[nH]1
COC(=O)[C@H](CNCC=CC(=O)C(F)(F)F)NC(=O)C(Cc1ccccc1)N1C(=O)c2ccccc2C1=O.NC[C@H](NC(=O)OCc1ccccc1)C(=O)O
C[C@@H](OCc1cc(F)cc(B2OC(C)(C)C(C)(C)O2)c1)C(F)(F)F.Nc1cc(I)n(-c2ccccc2)n1
COC(=O)c1cncn1C1Cc2ccccc2C1
Nc1n[nH]c2ncnc(Nc3cccc(Cl)c3)c12.O=Cc1cccc(Cl)c1
COc1ccc(-c2nnc(-c3ccc(N)c([N+](=O)[O-])c3)o2)cc1
Brc1cnc2ccc(NCc3ccncc3)nn12.CCCC/C=C/B(O)O
C=CCc1cccc2c1OCc1c(C(=O)OCC)ncn1-2
CC(=O)Nc1ccccc1-c1ccc2c(c1)Oc1ccccc1C2C1CCN(C(=O)C(F)(F)F)CC1
CC(C)(C)[Si](C)(C)OCC1CCC(C=O)C1.CN.[C-]#N
O=c1[nH]c(C2CCNCC2)nc2c1oc1ccc(Br)cc12
CNc1nc(N2CC[C@H](c3cc(F)c(F)cc3F)[C@@H](NC(=O)OC(C)(C)C)C2)ccc1[N+](=O)[O-]
Cc1cc(F)ccc1-c1cc(Cl)ncc1N(C)C(=O)C(C)(C)c1cc(C(F)(F)F)cc(C(F)(F)F)c1.OC[C@H]1NCC[C@@H]1O
CCS(=O)(=O)c1cccc(Br)c1.Oc1cccc(-c2c(Cc3ccccc3)nn3c(C(F)(F)F)ccnc23)c1
Cc1cccc(C#Cc2ccc(-c3ccn(C)n3)cc2)n1
CC(C)(C#N)c1ccccc1
CI.Cc1ccccc1[C@H](CC(=O)c1ccc(=O)[nH]c1)c1ccc(Br)cc1
Nc1ccc(F)cc1.O=C(N1Cc2ccc(S(=O)(=O)Cl)cc2C1)C(F)(F)F
COCc1nc(Cl)c2ccc(-c3ncccc3Cl)nc2n1.Nc1ccc(C(F)(F)F)cc1
BrCc1cccnc1.Sc1ccc(Br)cc1
CCOC(=O)C1CCC(Oc2ccc(B3OC(C)(C)C(C)(C)O3)cn2)CC1.Nc1ccc(Br)nc1
C[S-].Cn1cc(CCl)c(=O)c2ccc(C(F)(F)F)cc21
CC(C)(CN)c1coc(-c2ccc(Cl)cc2)n1.O=Cc1cccc(-c2noc(C(F)(F)F)n2)c1
CC(C)[Si](Oc1cccc2c1CNCC2)(C(C)C)C(C)C.O=C([O-])CCCCO
CCc1c(C(=O)OC)cnn1-c1ccccc1
CC(C)(C)OC(=O)N1CCC(O)(C2Cc3cccc(F)c3O2)CC1
O=C(NC1CCCCC1)C1CCCC(O)C1.Oc1ccccc1Cl
CCC#CCO.Fc1c(Cl)ncnc1Cl
CCC(N)(CC)C(=O)OC.CCN(CC)c1ncc(C(=O)O)nc1OC(C)C
Cc1ccc(N)cc1[N+](=O)[O-].O=C(Cl)CCl
COC1CN(C(=O)OC(C)(C)C)CCC1NC1CC1.O=C(O)c1ccc(-c2cnco2)cc1
CC(C)(CN)CO.O=C(NCc1ccc(S(=O)(=O)Cl)s1)c1ccc(Cl)cc1
C#CCC(N)c1ccccc1.O=C=NCCCl
CC1(C)OB(B2OC(C)(C)C(C)(C)O2)OC1(C)C.CCOC(=O)C(C1CCN(C(=O)OC(C)(C)C)CC1)N1CC=C(OS(=O)(=O)C(F)(F)F)CC1
COc1ccccc1C=O.O=C1CNC(=O)N1
Fc1ccc2c(c1F)CCN2.O=C([O-])Cc1nc(N2CCOCC2)cc(=O)[nH]1
CS(=O)(=O)Cl.C[Si](C)(C)CCOCn1ccc2nc(NC(=O)NC3CCCNC3)cnc21
CC(C)(C)OC(=O)N1CCN(CCc2ccncc2F)CC1
CC(C)(CN)c1cnc(-c2ccc(F)cc2)o1.O=C(O)c1cccc(-c2noc(C(F)(F)F)n2)c1
O=C1OC(=Cc2cc(Cl)ccc2[N+](=O)[O-])c2ccccc21
ClCC=Cc1ccoc1.Nc1nc2c(s1)CCNCC2
CCCCCCCCOc1c(O)c2ccc(O)cc2oc1=O.CCOC(=O)CCBr
FC(F)(F)c1n[nH]c2c1COCC2.O=S(=O)(NCC1CCCO1)c1ccc(I)cc1
CC(C)(C)NCCCN.CCOC(=O)Cn1cnc(-c2ccccc2)c1-c1ccccc1
CN1CCC(Oc2cccc(C#N)n2)CC1
FC(F)CCl.O=C1CCC(=O)N1
N#Cc1cc(Br)ccc1C(=O)N1CCN(c2ncc(C3CC3)cc2C2CC2)CC1.O=C1CCCN1
CC(C)(C)OC(=O)OC(=O)OC(C)(C)C.Cn1ncc2cc(Oc3ccc(F)cc3CN)ccc21
Cc1cccc(N=C=O)c1.NC1N=C(c2ccccc2)c2ccccc2N(CC(=O)c2cccnc2)C1=O
C[C@H]1C=CC2=C[C@@H](C(C)(C)C)C[C@H](O)[C@@H]2[C@@]1(CC[C@@H]1C[C@H](C(C)(C)C)C(O[SiH](C)C)C(=O)O1)O[SiH](C)C.Cc1cccc(C)c1OC(C)C(=O)O
Cc1ccccc1Sc1ccc2c(c1)OCC21CCN(CCC(=O)OC(C)(C)C)CC1
COC(=O)C(NS(=O)(=O)c1ccc(Cl)cc1)C(CC(F)(F)F)CC(F)(F)F
CC1CN(Cc2ccccc2)CCC1=O.CI
CNOC.COc1ccc(CCC(=O)O)cc1OC
CC#CCOc1cc(Cl)ncn1.Oc1c(F)cccc1F
CCCCN(CCCC)C(=O)c1cn(CCc2ccccc2)c(-c2ccc(C(=O)O)cc2C(=O)N2Cc3ccccc3C[C@H]2CO)n1
CC(C)(C)C(=O)Cl.CC1(C(=O)O)CC(Cc2ccc(-c3ccccc3)cc2)NC1=O
NC12CC3CC(CC(C3)C1)C2.O=S1(=O)N=C(Cl)Nc2cc(Cl)sc21
COCC(=O)CC(=O)OC.Nc1ccccc1N
CCOC(=O)/C=C/c1ccc(OCCCS(C)(=O)=O)cc1Oc1ncc(C(F)(F)F)cc1Cl
CN(C)CCCl.Cc1ccc(-c2cc(C(F)(F)F)nn2-c2ccc(S(=O)(=O)NC(=O)OC(C)(C)C)cc2)cc1
CCOC(=O)C1(c2ccc(B3OC(C)(C)C(C)(C)O3)cc2)CC1.Cc1noc(-c2ccc(Br)cc2)c1NC(=O)OC(C)C1CC1
COC(=O)c1ccc2[nH]ccc2c1
CC(C)(C)OC(=O)N1CCNCC1.CCOC(=O)C1CCCCC1=O
Brc1sc2cc(OCc3ccccc3)ccc2c1Oc1ccc(OCCN2CCCCC2)cc1.CCS(=O)(=O)c1ccc(B(O)O)cc1
O=[N+]([O-])c1ccnc(N2CCCC2)c1
C1COCCN1.Cc1cc(Br)c2nc(O)cc(=O)n2c1
CCOC(=O)CNC(=O)c1ccc(NCCCCCCCCCCCCCCCCBr)cc1
C1=C(c2ccc(OCc3ccccc3)cc2)CCNC1.O=C(O)C1CCOCC1
CC[C@H](NC(=O)c1c(N2CCC[C@H]2C(=O)OC)c(-c2ccccc2)nc2ccccc12)c1ccccc1
Cn1c(=O)c2c(ncn2CCCl)n(C)c1=O.c1ccc2c(C3CCNCC3)c[nH]c2c1
CN=C=S.Clc1cccc(-n2nnc(C3COCCN3)n2)c1
CN1CCC(Oc2ccc(B3OC(C)(C)C(C)(C)O3)cc2Cl)CC1.O=C(N[C@H](CCO)c1ccccc1)c1ccc2[nH]nc(I)c2c1
Cc1nccnc1-c1ccc(NC(=O)OC(C)(C)C)c(Cl)c1
CN1CCCN(c2ccc([N+](=O)[O-])c(C(=O)O)c2)CC1.Cc1ccc([N+](=O)[O-])cc1N
CI.OCc1cnn(-c2c(Cl)cc(C(F)(F)F)cc2Cl)n1
CN(C)CCOc1ccc(N)cc1.COc1ccc(OC)c(CN(C(=O)Oc2c(C)cccc2C)c2ccnc(Cl)n2)c1
Brc1cnc2[nH]c3cnc(-c4cccnc4)cc3c2c1.CC(C)(C)OC(=O)N1CCN(c2ccc(B3OC(C)(C)C(C)(C)O3)cc2)CC1
CCc1cc(C(=O)O)c(C)nc1OC.Oc1cccc2[nH]nnc12
CCOC(=O)c1[nH]c(C)c(Br)c1C.OB(O)c1ccccc1C(F)(F)F
CC(C)(C)OC(=O)N[C@H]1CC[C@@H](CO)C1.CS(=O)(=O)Cl
Nc1cc(-c2ccco2)on1.O=C(O)C=Cc1ccccn1
CC(C)(C)OC(=O)NCCCBr.Oc1cc(F)ccc1Br
Cc1cccc(-c2noc([C@H]3CCCN(C(=O)OC(C)(C)C)C3)n2)n1
CCOC(=O)c1ccccc1.NN
BrCC1OCCO1.Nc1nc(CCc2ccc3cc[nH]c3c2)cc(=O)[nH]1
CC(C)(C)OC(=O)OC(=O)OC(C)(C)C.Cc1ccnc(N)c1[N+](=O)[O-]
Cc1ccc(S(=O)(=O)OCC2Cc3cccc(Br)c3O2)cc1.OB(O)c1ccc(F)cc1
C[C@H](NC(=O)OC(C)(C)C)c1cccc(Oc2cc(Cl)ccc2[N+](=O)[O-])c1
CCCNc1nc(Nc2cccc(F)c2)ncc1C#C[C@@H]1CCC[C@H](NC(=O)OC(C)(C)C)C1
C1COCCN1.O=Cc1cc(Br)c(Cl)s1
Cc1cc(N2CCNCC2)cc(C)c1O.Cc1nc(-c2ccccc2)nc(Cl)c1C
CCOC(=O)Cn1ncc2c1CCCC2NS(=O)(=O)c1cccc(N)c1.O=C(Cl)c1ccccc1
Nc1cc(C(F)(F)F)c(Br)cc1[N+](=O)[O-]
CC(C)(C)OC(=O)N1CCc2cc(C(=O)Nc3cnn(Cc4ccc(Cl)c(Cl)c4)c3)ccc2C1
Brc1ccc(Oc2ccccc2)cc1Oc1ccccc1.OB(O)c1cccc2ccccc12
C1COCCN1.COC(=O)c1ccc2c(c1)S(=O)(=O)c1ccccc1N=C2Cl
CC[Si](C#CC(C)(O)CF)(CC)CC.COCC(C)(O)C#Cc1ccc2c(c1)-c1nc(C(N)=O)c(CN3CCOCC3)n1CCO2
COc1cc(OC)c2c(c1)OCCCCC=CCCCCOC2=O
CCO.Cc1cc(C(=O)O)ccc1F
CI.O=C(CCc1ccc([N+](=O)[O-])cc1O)N1CCCC1
CNc1cn(-c2cccnc2)nc1Cl.CSCCC(=O)O
Cc1ccncc1I.O=C1NCCc2ccc(Cl)c(F)c21
CCOC(=O)c1cccc(NC(=O)C(CSC(C)=O)Cc2ccccc2)c1
CCI.CNC(=O)[C@@H]1C[C@H](SCc2ccc(OC)cc2)CN1
CC(C)(C(=O)O)C(=O)NCC(F)(F)C(F)(F)F.C[C@H]1Oc2ccc(F)cc2N(CCN2CCOCC2)C(=O)[C@H]1N
CC[Mg+].Cn1c(=O)oc2ccc(-c3cnccc3C=O)cc21
CC(C)(C)[Si](C)(C)Oc1ccc(N)cc1.N#Cc1ccc([N+](=O)[O-])c(Br)c1
CC(C)(C)OC(=O)Nc1cc2c(Oc3ccc(I)cc3)cncc2s1
Cc1cc2c(cc1C)C1(N)C(=O)c3ccccc3C1(O)O2.O=C(O)c1cccnc1
O=C(CC(=O)Nc1cccc(C(F)(F)F)c1)Nc1cccc(C(F)(F)F)c1.O=Cc1c(Cl)cccc1Cl
CCn1c(N)c(C(N)=O)c(=O)c2cnc(Nc3ccc(C4CCN(C(=O)OC(C)(C)C)CC4)cc3OC)nc21
CNC(=O)c1cccc([N+](=O)[O-])c1Br.Nc1cncc(F)c1
Clc1nc2ncnn2c(Cl)c1-c1ccsc1.NC1CCCC1
CC(=O)c1ccc(S(=O)(=O)Cl)cc1.CN
CC(C)(C)OC(=O)N1CCN(c2ncc(OCc3cnc(Cl)nc3)cn2)CC1.N
Cc1cc(N=Cc2oc3cccc(OCCCN(C)Cc4cccnc4)c3c2C)no1
CC(=O)Nc1ccc(B(O)O)cc1.CC1(C)CC(=C(c2ccc(O)cc2)c2ccc(Br)cc2)CC(C)(C)C1
COc1cccc2c(CSC(c3ccccc3)c3ccccc3)coc12
O=C(Nc1ccccc1)C(F)(F)S(=O)(=O)F.OC(CC1(c2ccccc2)OCCO1)C(F)(F)F
COc1ccc(Cn2c3c(c(O)c(C(=O)O)c2=O)CCCc2cc4c(cc2-3)cc(CO)n4C)c(OC)c1
N[C@@H](CCC(=O)O)C(=O)O.N[C@@H](Cc1ccccc1)C(=O)OCc1ccccc1
O=c1[nH]cc(-c2ccccc2)c2ccccc12.OCCCCl
CC(C)(C)OC(=O)N[C@@H](C[C@@H](O)CNC(=O)OCc1ccccc1)C(=O)OC(C)(C)C.CS(=O)(=O)Cl
NC(=O)c1cncc(-c2ccc(C(F)(F)F)cc2)c1
CCCCC/C=C/C(=O)O.COC(=O)[C@H](N)CC(C)C
Fc1cccc(-c2nc3cn[nH]cc-3n2)c1F.O=[N+]([O-])c1cc(Br)ccc1CBr
COC(=O)Cc1c(C)nc2sc(-c3ccc(OC)cc3)nn12.COC=O
NCCC1CC1.O=C(O)c1ccc(N2CCN(C(=O)c3ccccc3C(F)(F)F)CC2)nc1
Cc1cc([N+](=O)[O-])ccn1.O=C1CCC(=O)N1Br
COc1cc(I)c(N)cn1.OB(O)c1cc(Br)cnc1F
C1CCNCC1.CC(C)(C)OC(=O)N1CCN(C2CCN(C(=O)OCC3c4ccccc4-c4ccccc43)CC2)CC1
CCOC(=O)N=S(=O)(CC)c1ccc(N)cc1.C[C@@H](O)[C@@H](C)Oc1nc(Cl)ncc1Br
CC(C)(C)OC(=O)N1CCNCC1.COc1cc(F)ccc1[N+](=O)[O-]
COCC(=O)COc1ccc(F)cc1.N
Cc1ccc(C(N)c2ccccc2)c(C)c1.Cc1noc(C)c1-c1nc2cc(CC(=O)O)ccc2o1
Brc1nccs1.CCOC(=O)C1CCNCC1
CC(C)C(=O)c1cc(Br)cs1.CCS(=O)(=O)N1CCC(c2c[nH]c3c(C(N)=O)cc(B4OC(C)(C)C(C)(C)O4)cc23)CC1
OCc1ncn2c1CN=C(c1ccccc1Cl)c1cc(Cl)ccc1-2
CCS(=O)(=O)N1CCC(c2c[nH]c3c(C(N)=O)cc(Br)cc23)CC1.COCCCNCc1ccc(B(O)O)s1
O=[N+]([O-])c1cccnc1F.OCC1CC1(F)F
CCC(N)c1ccc2c(c1)CC(C)O2.O=Cc1ccccn1
CCN1CCNCC1.O=C(O)Cc1ccc(I)cc1
NCc1ccc(COc2ccccc2)cc1.Nc1ncccc1C(=O)O
NCCO.O=C=Nc1cc([N+](=O)[O-])cc([N+](=O)[O-])c1
CC1COC2(CCNCC2)O1.N#Cc1cc(F)ccc1F
CC(=O)[C@H]1CCN(Cc2ccccc2)C[C@@H]1c1ccc(F)c(F)c1
Cc1ccc(O)c(N)c1.O=Cc1ccc(-c2ccccc2C(F)(F)F)o1
CC1(C)COC(=O)N1C1CCN(C(=O)OCc2ccccc2)CC1
Cc1c(Cl)nc2cc(F)ccc2c1Cl.OB(O)c1cc(F)ccc1F
CCOc1cc(Cl)nc2ccccc12.Cc1nc[nH]c1CSCCN
CC(C)(C)OC(=O)NCCCC[C@H](NC(=O)OCc1ccccc1)C(=O)O.Cn1ncc(N)c1N
Fc1ccccc1C(=NNc1ccccc1)N1CCN(c2ccccc2)CC1
CN(CC1CCCN1C(=O)OC(C)(C)C)S(C)(=O)=O
CCOC(=O)c1cc2cc(OCCCS(C)(=O)=O)cc(N)c2[nH]1.O=S(=O)(Cl)c1ccccn1
CC(=O)c1c(-c2ccc(F)cc2)ncn1C1CCN(Cc2ccccc2)CC1.CNC(=N)N
CN(CCCl)CCCl.NC1=CC2=c3ccccc3=C1C2
CC(C)N.COC1=C(OC)C(=O)C(Cc2ccc(C(=O)O)cc2)=C(C)C1=O
COC(=O)[C@@H]1C[C@@H](S(=O)(=O)c2ccccc2C(F)(F)F)CN1c1cc(C2CC2)n[nH]1
C[C@@H]1COCCN1.O=C(O)c1ccc(Cl)cc1NS(=O)(=O)c1cccc2nccnc12
C1COCCN1.O=C1OCC(Br)=C1Br
CC(C)(C)OC(=O)N1[C@H](C(=O)O)C[C@@H]2CCCC[C@@H]21.NCc1cccc(Cl)c1F
CN1CC(CC#N)C[C@@H]2c3cccc4[nH]cc(c34)C[C@H]21
C#CCCO.COc1cc(Cl)ccc1Br
CC(C)(C)OC(=O)N1CCC(C2(C)Cc3cc(Cl)ncc3O2)CC1.CC1(C)OB(C2=CCN(S(C)(=O)=O)CC2)OC1(C)C
OCCOCCc1ccccc1
COC(=O)c1ccc(-c2ccc(C[C@@H]3CCN(C4CCCCC4)C3=O)c3ccccc23)cc1
COc1ccc(CNC(=O)c2cc(OCc3ccccc3)ccc2N)cc1OC.O=C1CCSCC1
COc1ccccc1CC(=O)Nc1ccccc1-c1cc2ccccc2[nH]1
CC(C)(C)OC(=O)NC1CCNCC1.O=S(=O)(Nc1ncns1)c1ccc(Br)cc1
CN(C)S(=O)(=O)Cl.NS(=O)(=O)c1ccccc1O
NCCCCO.O=C(NC1(C(=O)O)CCCC1)OCc1ccccc1
COC(=O)c1ccc(Br)cc1.OB(O)c1ccc(C(F)(F)F)cc1
CCS(=O)(=O)N1CCNC1=O.O=C(Cl)Cl
CC(C)(C)OC(=O)N1C[C@H](n2ccnn2)[C@H](N)C1
O=C(NC/C=C/c1cccc([N+](=O)[O-])c1)C(F)(F)F
Cc1nc(NC2CCN(Cc3ccccc3)C2)ncc1C(=O)OCc1ccccc1
C[C@H]1CN(C2COC2)CCN1c1ccc(Nc2cc(-c3cccc(-n4ncc5c6c(sc5c4=O)CCCC6)c3C=O)cn(C)c2=O)nc1
Cc1cc(=O)n(CC2OCCO2)c2cc(C3=CCCCC3)ccc12
COC(=O)CC(C)(C)C=O.OCCO
CCOC(=O)Cc1cnc(N=C2SC[C@@H]3Cc4ccccc4CN23)s1
CC1(C)OC2CNCC2O1.N#Cc1ccc(C(=O)NCc2ccc(OCC(=O)O)cc2)cc1
CCOC(=O)c1sc(Cl)nc1-c1ccc(Cl)cc1
COC(=O)C(C)(C)COc1ccc(Br)cc1[C@H]1NC(=O)C[C@@H](c2cc(Cl)ccc2C)[C@]12C(=O)Nc1cc(Cl)ccc12
CC(=O)N(C)C.COc1cc(N)c(C#N)cc1OC.O=P(Cl)(Cl)Cl
CC(C)(C)OC(=O)CN1C(=O)[C@@H](N)COc2ccccc21.CCOC(=O)C(=O)CCCCCCC1CCN(C(=O)OCc2ccccc2)CC1
CC(CCC(=O)O)(c1ccc2c(C(F)(F)F)c(O[C@H]3CC[C@H](C(F)(F)F)CC3)ccc2c1)[N+](=O)[O-]
Brc1ccc2cncnc2c1.CCCC[Sn](CCCC)(CCCC)c1cnc(NC(=O)OC(C)(C)C)s1
CC1(C)OC(=O)C(=CC(=O)Cl)O1.CONCc1ccc(OC)cc1
NO.O=CCP(=O)(c1ccccc1)c1ccccc1
CC(C)(C)OC(=O)N1CCC(C#N)(c2ccc(I)cc2)CC1
CCOC(=O)CC1CCC(=O)CC1.O=C(CNc1ncnc2ccc(C(F)(F)F)cc12)NC1CNC1
CCC(=O)c1cc2n(c(=O)c1C)Cc1c-2nc2ccccc2c1COC(=O)CNC(=O)OC(C)(C)C
CI.O=C(CN[C@@H]1C[C@H]1c1ccccc1)NC1CC1
Cc1ccc(-c2c(Cl)ncnc2NS(=O)(=O)CCc2ccccc2)cc1.OCCO
COC(=O)C[C@@H]1COc2cc(O[C@@H]3CCc4c(Br)ccc(F)c43)ccc21.Cc1cc(C2=CCOC2)cc(C)c1Br
C#Cc1ccccc1.CC(C)(C)OC(=O)N1CCC(=O)CC1
CCOC(=O)CC1OB(O)c2cc(Oc3ncns3)cc(C)c21
COCCOc1cccc(N)c1.Fc1ccc(Oc2ccc(Cl)nc2)cc1
Cc1cnc(Cl)nc1N(C)C.NC1CCC(C(=O)O)CC1
COC(=O)c1ccc2c(c1)CCC2NS(=O)(=O)C(C)C
C1=COCCC1.COc1ccc(COc2coc(CO)cc2=O)cc1
O=C(OCc1ccccc1)N1CC=CCCC1.O=C([O-])O
CC(C)[C@H](O)C(=O)O.CCCC(N)C(=O)Nc1cnccn1
CC(C)N1CCC(Oc2ccc3c(c2)cc2n3[C@H](C)CNC2=O)CC1.Cc1onc(-c2ccccc2)c1CBr
CCOC(=O)NC(=O)C(C#N)=NNc1cc(Cl)c(Cc2cc(C(C)C)c(=O)[nH]n2)c(Cl)c1
COc1ccc(CN(c2nc(Cl)nn3c(C#N)cnc23)C2CC2)cc1.N#Cc1cc(N)c(Cl)c(C2CCCC(=O)C2)c1
NN1CCOCC1.O=C(O)c1cnc(OCC(F)(F)F)c(C2CCCCC2)c1
C[C@H]1CN(C(=O)OC(C)(C)C)CCN1S(=O)(=O)c1cccc(B2OC(C)(C)C(C)(C)O2)c1.Clc1ccnc(Cl)n1
CC(=O)O[C@H]1C[C@H](n2cnc3c(N[C@H]4CCc5ccccc54)ncnc32)O[C@@H]1CO[Si](C)(C)C(C)(C)C
C[O-].Clc1cc(Cl)nc(Cl)n1
CC(C)(C)OC(=O)N1CCC(COC(C(N)=O)c2cc(Cl)cc3cn(COCC[Si](C)(C)C)nc23)(c2ccc(F)cc2)CC1
N#Cc1cc(-c2ncnc(Nc3cccc(Cl)c3)n2)ccn1
O=C(c1ccc[nH]1)C1CCCCC1
CC(C)(C)OC(=O)OC(=O)OC(C)(C)C.OCCCC1CCNC1
Cc1ccc(S(=O)(=O)n2cc(I)c(OCc3ccccc3)n2)cc1.OB(O)c1ccsc1
C#CC(C)(O)C(F)(F)F.NC(=O)c1cn2c(n1)-c1cc(Br)c(F)cc1OCC2
CCOC(=O)c1cc2cccc(OCc3ccccc3)c2[nH]1
CC1(C)OB(B2OC(C)(C)C(C)(C)O2)OC1(C)C.O=C1c2ccc(Br)cc2CN1CC(F)(F)F
CC(C)(C)OC(=O)N1CCC(Oc2cccc(Cn3ncc4cc(-c5ccc(Cl)cc5)sc4c3=O)n2)CC1
CC(C)N1CCN(Cc2ccc(F)c(C3OCCO3)c2)CC1
C#CCCC(=O)OC.COc1cc[nH]c1/C=C1\C(=O)Nc2ccc([N+](=O)[O-])c(Br)c21
COc1ccc(C(=O)Cl)cc1.Nc1ccc(O)cc1Cl
Cc1cc(OC2CCCCO2)ccc1-c1cccc(C=O)c1
CC1(C)OCc2cc(C(=O)CN=[N+]=[N-])ccc2O1
CC1(C)OB(B2OC(C)(C)C(C)(C)O2)OC1(C)C.CCOC(=O)CCn1ccc2c(Br)ccnc21
COC(=O)Cc1cccc(OCC(C)=O)c1.NCC(O)c1cccc(Cl)c1
CN1C2CCC1CC(OC(=O)Nc1ccccc1Br)C2.OB(O)c1ccccc1
COC(=O)CCc1ccccc1.O=C(Cl)CCl
CC(C)(C)OC(=O)N1CCc2cc(OCc3ccc(C4CCCCC4)c(C#N)c3)ccc21
CN1CCN(C=C2SC(=O)NC2=O)CC1.ClCCCCSc1cccc2nccn12
C1CCNC1.COc1cc(O)ccc1C=O
CC(C)(C)OC(=O)CNc1cccc(SC(F)(F)F)c1.Cc1cccc(NC(=O)NCC(=O)O)c1
C1COCCN1.O=C(O)c1ccc2occc(=O)c2c1
CC(=O)OC/C=C/c1cnc(-c2ccccc2)nc1Nc1cc(C2CC2)n(C(C)=O)n1
CCOC(=O)c1cc(-c2ccc(C)nc2)cc(-c2cccc(C#C[C@]3(O)CCN(C)C3=O)c2)n1.N
CC(C)(C)OC(=O)Nc1cccc(Oc2ccc3nc(N)sc3n2)c1.O=C(Cl)C1CC1
Cc1n[nH]c2cc(F)c(Br)cc12.[C-]#N
C[C@H]1CC[C@@H](Oc2cc(F)c(C(=O)O)cc2C2CC2)CN1Cc1ccc(F)cc1Cl.NS(=O)(=O)C1CC1
CCOC(=O)c1cn2c3c(cc(I)cc3c1=O)N(C)C(=O)C2.NCc1ccc(Cl)cc1
COC(=O)C(Br)CC(C)C.OCc1ccc(Br)cc1
C=CCOC(=O)Cl.NCc1ccc(C(=O)O)cc1
COC(=O)COc1ccc(SCc2cccc(OCc3ccc(C(F)(F)F)cc3)c2)c2c1CCC2
CC(C)(C)OC(=O)N(Cc1ccc2c(c1)OCCO2)C1CCN(CCn2c(=O)cc(Cl)c3ccccc32)CC1
Nc1c(N=O)cnn1CCO
CN1C(=O)N(c2cc(Cl)cc(Cl)c2)C(=O)[C@]12CN(CC(=O)O)C[C@H]2c1ccc(C#N)cc1.CN1CCOCC1
CCOC(=O)c1cnn(-c2ccccc2OC)c1C
C1=CCC=C1.CC(C=O)=CCCl
CCc1cc2c(c(Cl)c1OC)OC(C(F)(F)F)C(C(=O)OC)=C2
COC(=O)Oc1cc(Nc2ncnc3cc(OCc4ccccc4)c(OC)cc23)c(F)cc1C
CN(c1ncccc1CNc1nc(Nc2ccc(CCl)cc2)ncc1C(F)(F)F)S(C)(=O)=O.NC(CO)CO
CN(C)C.COC(=O)C1=C(C)N(c2cccc(C(F)(F)F)c2)c2nn(Cc3ccc(CBr)cc3)c(=O)n2C1c1ccc(C#N)cc1
CN(N)c1ccccc1.O=Cc1c2ccccc2cc2ccccc12
Cc1cc(I)cc2c(=O)oc(=O)[nH]c12.N#C[Cu]
Clc1cncc(Cl)n1.c1nc[nH]n1
CCOC(=O)c1csc(C)n1.O=C1CCC(=O)N1Br
COC(=O)C(C)(Oc1cccc(Oc2c(Cl)cc(C(F)(F)F)cc2Cl)c1)[N+](=O)[O-]
NC(=O)CCC(=O)c1ccccc1.NNC(N)=S
ClCCCBr.Cn1c(=O)[nH]c2ccccc21
CC(C)OC(=O)c1cc(C#N)c(N2CCC(C(=O)O)CC2)nc1CN1CCCC1=O.NS(=O)(=O)Cc1ccc(F)cc1F
C[C@@H](CO)N1C(=O)c2ccccc2C1=O.Cc1ccc(S(=O)(=O)Cl)cc1
CCOC(=O)/C=C/c1cc(Br)c(F)cc1N.SCc1ccccc1
O=C(C1CCCO1)N1CCNCC1.O=C(O)c1nc2c(s1)CCOc1cc(-c3cn[nH]c3)ccc1-2
CC(C)CCn1c(CCl)nc2cc(CNC(=O)OC(C)(C)C)ccc21.O=C1Nc2ccccc2S(=O)(=O)N1C1CC1
Cn1c(C2CC2)nc2ccc(-n3ccc(O)cc3=O)cc21.OCc1csc(Br)c1
CCCCCCCCBr.CCCCCCCCCCCCOc1ccc(-c2ncc(-c3ccc(O)c(F)c3F)cn2)cn1
O=C(O)CCCc1nc2ccccc2c(=O)[nH]1.c1cncc(-c2nnc(C3CCNCC3)o2)c1
CC(C)(C)OC(=O)N1CCN(Cc2c(O)ccc3c2OCC3=O)CC1.OCc1ccccc1
NS(=O)(=O)c1ccc(OCCCCl)cc1.OC(c1ccccn1)(C1CCCC1)C1CCN(Cc2ccccc2)CC1
NC(=NCC(F)(F)F)Nc1cncc(Cl)n1.NCCS
CI.O=[N+]([O-])c1ccc(O)cc1F
NS(=O)(=O)c1cccc(Br)c1.OCCCNc1nc2cc(C(F)(F)F)ccc2n2c(I)cnc12
C=C(C)c1ccc(Br)cc1
CC=O.OCC(CO)(CO)CO
C[C@@H](c1ccc(B2OC(C)(C)C(C)(C)O2)cc1)N1CC[C@](CC(C)(C)O)(c2ccccc2)OC1=O.Cc1ncc(Br)cn1
COc1ccc(Br)cc1.Cc1ccc(B(O)O)cc1
COC(=O)[C@@H]1CCCCN1.O=Cc1ccccc1
CCOC(=O)CC(=O)c1ccc([N+](=O)[O-])c(C)c1
CC(C)(C)OC(=O)NC12CCC1CNC2.O=C(O)c1cn(C2CC2)c2c(Cl)c(F)c(F)cc2c1=O
COc1cccc(-c2cc(C)c3nc(C)n(Cc4ccc(Cl)cc4Cl)c3c2)c1
COc1ccc(CCl)cc1C#N.O=C(CCc1ccccc1)Nc1cc(-c2nnc(S)o2)ccn1
COc1cc2c(C(=O)O)cnc(CNC(=O)OC(C)(C)C)c2cc1OC.COc1ccc(CN)cc1
Cc1nnnn1-c1ccc(Br)cc1[N+](=O)[O-]
CN(C)CCN.O=C(O)c1ccccc1-c1ccc(CSCCOc2ccccc2)cc1
Clc1nc2ccccc2[nH]1.NCC(c1ccc(Cl)cc1)c1ccc(Cl)cc1
N#CC1(c2cccc(CNC(=O)OCc3ccccc3)c2)CCNCC1.O=C(O)c1cncc(CCc2ccccc2)c1
CCOC(COCCCCOc1c(Cl)cc(OCC=C(Cl)Cl)cc1Cl)OCC
CCCCCC1CCC(C(=O)O)CC1.N[C@H]1CO[C@@H]2[C@@H](NC(=O)C3CC3)CO[C@H]12
COc1ccc(CCN)cc1OC1CCCC1.NC(=O)C(=O)O
COc1cccc(-c2c(C(=O)O)[nH]c3ccc(NS(=O)(=O)c4ccc(C(C)(C)C)cc4)cc23)c1.NCCO
COCC1CC2CCC(C1)N2c1nc(OC2CC3CC2CN3C(=O)OC(C)(C)C)nc2sc(C(=O)N(C)C)c(-c3ccccc3)c12
Brc1ccc(Br)nc1.COc1ccc(CO)cc1
CN1CCN(c2ccc(Nc3ncc(C(F)(F)F)c(CCc4cccc(C(=O)OC(C)(C)C)c4)n3)cc2)CC1.[NH4+]
O=C(NCc1ccc(F)cc1)c1ccc(S(=O)(=O)n2cc(I)c3ccccc32)cc1.OB(O)c1ccccc1Cl
CC(C)I.Nc1c(O)c(Cl)cc(F)c1-n1nnn(CCCF)c1=O
CC(C)C1C2CCC1c1c(N)cccc12.CCOC(=O)c1cn(C)nc1C(F)F
CC(C)(C)NC(=O)c1cc(Cl)ccn1.COc1ccc(CN(Cc2ccc(OC)cc2)c2ncc(-c3nc(N4CCOCC4)nc4c3CCN4)cn2)cc1
Cn1cnc2ccc(Oc3ccc([N+](=O)[O-])cc3)cc2c1=O
CC1Cc2c(cccc2-c2cc(C(C)(C)C)cc(C(C)(C)C)c2)C1=O
CCOP(=O)(CC(=O)OC(C)(C)C)OCC.COC(=O)c1ccc(C)c(C=O)c1
COC(=O)c1cc(N)cc(-n2c(C)ccc2-c2cc(Cl)ccc2OCc2cccc(F)c2F)c1
Cc1cc(C)nc(CO)c1
CCCCn1nc(C(=O)OCC)cc1CC.[NH4+]
CCOC(=O)Cl.Nc1ccccc1SCc1ncon1
COC(=O)COc1c(C(=O)CCc2ccc(OC)cc2)ccc(OC)c1CCC(C)C
CC(=O)N1CCNCC1.Cc1ccc(N(C)S(=O)(=O)c2cccs2)c2[nH]c(-c3ncc(CCl)s3)cc12
CCc1oc2ccccc2c1C(=O)c1ccc(OC)c(F)c1
COC(=O)c1ncc2c(cc(C#Cc3ccccc3)c(=O)n2Cc2ccccc2)c1O
CC(=O)Nc1cccc(-n2c(=O)c(C)nc3cccnc32)c1
COC[P+](c1ccccc1)(c1ccccc1)c1ccccc1.COc1cccc(C=O)c1OC
NNC(=O)c1ccc(Cl)cc1.O=C=NCc1ccccc1
CN(C)c1ccc(C(=O)CBr)cc1.CNCc1cc2c(=O)c(C(=O)NCc3ccc(Cl)cc3)cn(C)c2s1
CC(C)(C)OC(=O)NC1CCCCCC=CC2CC2(C(=O)NS(=O)(=O)C2CC2)NC(=O)C2CC(O)CN2C1=O.O=C(Cl)c1ccc2c(c1)OCO2
C#C[Si](C)(C)C.COC(=O)c1cc2ccc(Br)cc2s1
CI.O=C1COc2ccc(Br)c(Oc3ccccc3)c2N1
COC(=O)c1ccc2c(c1)OCC1C2=NN(c2ccc(C#N)c(C)c2)C1C1=CCCC1
CN1CCC(COc2cccc(NC(=O)OC(C)(C)C)c2)CC1
CC(C)(C)c1cc(CCC(=O)O)cc(C(C)(C)C)c1O.CCCCCCCCCCCCCCCCCC(=O)NCCCO
CC(C)(C)OC(=O)N1CCN(C(=O)c2cccc(Br)n2)CC1.OB(O)c1ccnc(F)c1
CC1(C)CC(c2cc(-c3ccccn3)ccc2N2CCN(C(=O)OC(C)(C)C)CC2)CC(C)(C)C1
O=C(O)c1ccc(F)c(C#Cc2ccccn2)c1.c1cnc(N2CCNCC2)nc1
COC(=O)C(C)(C)c1ccc(CNC(=O)c2cccnc2Oc2ccc3c(c2)OCO3)cc1
CCOC(=O)c1cccc(N2CCN(CCC3CCN(C(=O)OC(C)(C)C)CC3)CC2)c1
CS(=O)(=O)Nc1cccc(Nc2nc(Cl)c3cc[nH]c3n2)c1.NC1CCCC1
CC(=O)CC(=O)CC(=O)OC(C)C.CNN
CCNC(=O)Nc1ncnc2c1ncn2C1OC(C=CC(=O)OC)C2OC(C=Cc3ccccc3)OC21
Cc1nc(C(=O)O)c(-c2ccc(Cl)cc2)s1.Cc1nc2sccn2c1C(=O)NC[C@H]1NC[C@@H]2CCC[C@H]12
O=[N+]([O-])c1cc(Br)cnc1Br
CC(C)(C)OC(=O)N[C@@H](COCc1ccccc1)COC(CI)(c1ccccc1)c1ccccc1
CC(=O)N1c2ccc(N)cc2C(C)(c2ccccc2)CC1(C)C.Cc1cccc(C(=O)O)c1Br
CN.Clc1ccnc(Cl)n1
CC(C)CNc1nc(Br)cn2ccnc12.OB(O)c1ccccc1
COC(=O)c1ccc(OC2CCCCO2)c(C2=CCCC2(C)C)c1
CCOC(=O)c1cnc(N2CCc3ccccc32)nc1O.COc1ccc(CCl)cc1
CS(=O)(=O)c1cccc(B(O)O)c1.FC(F)(F)c1cc(-c2ccccc2C(F)(F)F)n(-c2ccc(Br)cc2)n1
COC(=O)C(CCC(=O)O)NC(=O)OC(C)(C)C
COc1cccc2cc(-c3ccncc3)oc12
CCOC(=O)Cc1ccc(NC(=O)c2cccc(C#N)c2)c(NC(=O)c2ccc(C(C)C)cc2)c1
CC(C)(O)C1CCCNC1.Cc1nc2ccccc2n1-c1nc(N2CCOCC2)c2nc(C=O)sc2n1
CC(CC(F)(F)C(F)(F)C(F)(F)F)(OC(=O)C(F)(F)C(F)(F)C(F)(F)F)c1ccccc1
BrCCOC1CCCCO1.Ic1cn[nH]c1
CC1(C)OCc2cc([C@@H](O)CN(CCCCCCOCCOCc3cccc([N+](C)(C)C)c3)C(=O)OCc3ccccc3)ccc2O1
CC(C)(C)OC(=O)N1CCNCC1.Clc1cccc(Cc2cnc3c(Cl)cccc3c2)c1
CCNCC(O)(CNc1cccc2c1cnn2-c1ccccc1)C(F)(F)F.Cc1ccccc1C(=O)O
CC1(C)OB(c2cncc(C#N)c2)OC1(C)C.O=C(Nc1ccc(OC(F)(F)F)c(F)c1)c1cnc(N2CC[C@H](CO)C2)c(Br)c1
Cc1[nH]ccc1C=O.O=S(=O)(Cl)c1cccnc1
CCOC(=O)c1cc(O)cc(Oc2c(F)cc(CNC(=O)OC(C)(C)C)cc2F)c1.N#Cc1ccc(F)cc1
CCOC(=O)c1cccc(Nc2c(C(N)=O)cnc3cc(-c4cnc(OC)nc4OC)ccc23)c1
N[C@H]1CC[C@H](CCN2CCN(c3nccc4c3OCC4)CC2)CC1.O=C(O)C(O)C(F)(F)F
CC(C)CC(N)c1cccnc1.O=C(O)c1ccc(N2CC(F)(F)C2)c(OCC2CC2)n1
CN1CCNCC1.N#Cc1ccc(-c2cnc3ccc(-c4ccc(C(=O)O)c(Cl)c4)nn23)cc1
CC(C)(C)OC(=O)NCCCI.COc1cc2c(Nc3cc(NC(=O)c4cccc(C(F)(F)F)c4)ccc3C)ncnc2cc1O
Cc1cc(C(=O)Nc2cccc(C(=O)c3ccc4c(c3)NC(=O)C4=CO)c2)n(C)n1.Nc1ccc(CO)cc1
CC(C)(C)C(=O)SC/C(=C/c1ccccc1)C(=O)O.NCCC(=O)OCc1ccccc1
CCCCOC(=O)CCc1c(F)ccc2ccc(OC)nc12
O=C1NCC(OC2CCCCO2)c2cc3cccnc3n21
CC(C)(C)OC(=O)OC(=O)OC(C)(C)C.Cc1c(N)cncc1Br
COC(=O)C(C)(C)COC(=O)N1C[C@H](c2ccccc2)[C@@H](CN(C(=O)OC(C)(C)C)[C@H](C)c2cccc3ccccc23)C1
CC1CNCC(C)C1.Nc1cccc(F)n1
OB(O)c1cccc(Cl)c1.c1ccc(-c2cnc(Nc3ccc4c(c3)OCCO4)nc2Nc2ccc3c(c2)OCCO3)cc1
C#Cc1ccccc1.O=Cc1cccc(Oc2ccccc2)c1
CC(C)(C)OC(=O)NCC(=O)O.Nn1cccc1C(=O)c1ccccc1F
CCNCC1CCCC1.Cc1nn(C)c2nc(Cl)c(C=O)cc12
COc1ccc(Cc2cc(I)ccc2Cl)cc1
CC(C)(C)OC(=O)N1CCC(n2c(=O)[nH]c3ccccc32)CC1.CCOC(=O)Cl
CC(C)(C)OC(=O)N[C@@H]1Cc2c(n(Cc3ccsn3)c3ccc(C#N)cc23)C1
CC(=O)N1CCN(c2ccc(Nc3ncc(F)c(N4CCC(NC(=O)OCc5ccccc5)CC4)n3)cc2)CC1
CC(C)C[C@H](NC(=O)OC(C)(C)C)C(=O)O.CC[C@H]1C[C@H]2[C@@H]3CCC4=CC(=O)CC[C@@H]4[C@H]3CC[C@]2(C)[C@H]1OC(=O)CBr
Cc1cccc(C)c1N.O=C(O)CBr
CCC(CC)c1cc(C)nc2c(I)c(C)nn12.Cc1ccsc1[Zn+]
COc1nn(C)c(=O)n1Cc1cc(Br)ccc1C.C[Sn](C)(C)c1ccccn1
COC(=O)c1sc(-c2ccc(OC)cc2)cc1N
CC(Cc1c[nH]c2ccccc12)(NC(=O)OC1C2CC3CC(C2)CC1C3)C(=O)O.NCCC1=CCCc2ccccc21
BrCCc1ccccc1.CCC(=O)N(c1ccccc1)C1(c2nnc(CC)o2)CCNCC1
N#Cc1cc([N+](=O)[O-])ccc1N1CCC(O)CC1.O=C(Cl)c1ccccc1
CCOC(=O)Cc1cc(OC)cc2c1CCCC2
CCCCCCCCCCC[C@H](CC(=O)O)OC(=O)CCCCCCCCC.N[C@H](CO)C(=O)OCc1ccccc1
Nc1ncc(Br)nc1Br.OB(O)c1ccc(Cl)cc1
CN1CCN(CCO)CC1.Cn1cccc(Cn2nc(C3CC3)c3c(NC(=O)c4cnc5cc(F)ccn45)cccc32)c1=O
C[C@]12CC[C@H]3[C@@H](CC=C4C[C@@H](O)CC[C@@]43CO)[C@@H]1CCC2=O
CC(C)(C)OC(=O)NCC(=O)Nc1cccc(-c2cc3nc(-c4cnc(N)nc4)nc(N4CCOCC4)c3s2)c1
CCCC1CCC(C2CCC(CCC(=O)OCC)CC2)CC1
N#Cc1ccc2oc3c(Br)c(O)c(F)cc3c2c1.OB(O)c1ccccc1F
CC(C)(C)OC(=O)CC(=O)c1cccc(-c2cncnc2)c1.CC(C)CNc1cc(NC(=O)OC(C)(C)C)c(N)cc1Cl
CCOC(=O)CC(c1cc(Cl)ncn1)C1CC1.COc1ccc(F)c(-c2ncc(CO)cc2OC2CCCCO2)c1
C1CN1.O=C(NCCCCCCO)c1cc([N+](=O)[O-])cc([N+](=O)[O-])c1Cl
C1CCNC1.CCCCOc1c(CN2C(=O)c3ccccc3C2=O)n(CCC(=O)O)c(=O)c2cc(Cl)c(Cl)cc12
COC(C)(C)C.O=C1CCC(c2ccc(F)c(F)c2)CC1
Brc1ccc[se]1.CCCOc1ccc(-c2ccc(B(O)O)cc2)c(F)c1F
Cc1ccc(-c2nc3c(nc2-c2ccc(C)cc2)N(C(=O)OC(C)(C)C)CCC3)cc1.O=C1CCC(=O)N1Br
c1ccc(Cn2c3ccccc3c3cc(COCCCCCCOCc4ccc(N(c5ccccc5)c5ccccc5)cc4)ccc32)cc1
COC(=O)c1cc(-c2ccc(F)cc2)n[nH]1.ClCCBr
O=C(Nc1c(Cl)cc(O)cc1[N+](=O)[O-])C1CCOCC1
CC(=O)OC(C)=O.CC(C)(C)OC(=O)N1[C@@H]([C@@H](O)[C@@H](N)Cc2cc(F)cc(F)c2)COC1(C)C
NCCCN1CCN(Cc2ccc(Cl)cc2)CC1.O=C=NC1CCCCC1
COC(=O)c1ncc2c(cc(-c3ccccc3)c(=O)n2C)c1O.NCCC(=O)O
CCCCCOc1ccc(O)cc1.CCOC(=O)Oc1ccc(/C=C/C(=O)O)cc1
CC1=C(CO)C(C)(C)CC2(C1)OCCO2
CC1(C)CC(=O)CC(C)(C)C1.CCOC(=O)COc1c(C(=O)OC)sc(-c2ccc(N)cc2)c1Br
CC(C)(C)[Si](C)(C)OCCOc1ccc(C=O)nc1Br.CS(=O)c1cccc(B(O)O)c1
COC(=O)[C@@H]1CCN[C@@H](C(=O)OC(C)(C)C)C1.COc1ccc(S(=O)(=O)Cl)cc1
CCOC(=O)c1cn2cc([N+](=O)[O-])ccc2n1
CC(=O)OC[C@@H](C)n1ccc2c(C(=O)NCc3ccc(C(F)(F)F)c(F)c3)c(C)ccc2c1=O
Cc1ccc(C=O)s1.Oc1cncc(-c2nc(N3CCOCC3)c3ncn(C4CCNCC4)c3n2)c1
O=[N+]([O-])c1c(Nc2ccc(I)cc2F)c(F)c(F)c2ccoc12
COCCCN1C(=O)CCc2ccc(CCl)cc21.COc1ccccc1CCOCCOc1ccc(C2CCN(C(=O)OC(C)(C)C)CC2O)cc1
ClCCN1CCOCC1.O=c1c2c(oc3cc(O)ccc13)C(=Cc1ccccc1)CC2
CCCCCNCc1ccc(-c2ccccc2-c2nnnn2C(c2ccccc2)(c2ccccc2)c2ccccc2)cc1.O=C(Cl)N1CCCc2ccccc21
CC/C=C\C/C=C\C/C=C\C/C=C\C/C=C\CCCCSC(CC)(CC)C(=O)N[C@@H](CC(C)C)C(=O)Nc1ccc(O)c(C(=O)OC)c1
Brc1cccs1.C#Cc1cc(C=O)c(N2C[C@H](C)O[C@H](C)C2)c(F)c1F
C=CCCCNS(=O)(=O)CCC(=O)OC.CI
Cc1ccc(Oc2ccc3nc(NC(=O)C4CC4)cn3n2)cc1N.Cc1cn(C)nc1C(=O)O
C[C@H](O)COC(C)(C)C.N#Cc1cc(F)cc(Br)c1
O=C1CCc2cc(Br)ccc21.OCCO
CC(C)(C)OC(=O)N[C@@H](Cc1ccccc1)[C@H](O)CN.CC(C)(O)c1cccc(C=O)c1
C#Cc1nc(C)c(C(=O)NCc2ccccc2)s1.[N-]=[N+]=NCc1ccc(C(F)(F)F)cc1
COc1ccc2c(=O)c(-c3cccc(F)c3)coc2c1
O=C1CN(S(=O)(=O)c2ccccc2Cl)CCC12CCN(c1ccc(OC(F)(F)F)cc1)C2=O
CC(C)(C)OC(=O)N[C@H]1CC[C@H](N)CC1.Cc1c(C(=O)O)c2nccc(-c3cc(F)ccc3OCC3CC3)c2n1COCC[Si](C)(C)C
N#CC1CCC(=O)CC1.NNc1ccccc1
CI.O=S1(=O)c2cccc3cccc(c23)N1CCCN1CC=C(c2c[nH]c3ccccc23)CC1
CC(=O)[O-].NC1CCCc2c(ccc(O)c2O)C1
CNC1c2ccccc2CC1N1CCCC1.O=C(O)Cc1ccc(Cl)c(Cl)c1
CC(C)N(C(=O)CN1C(=O)C(N)n2cnnc2-c2ccccc21)c1ccccc1.O=C=Nc1ccccc1
COc1ccccc1C1(Cl)C(=O)Nc2ccc(Cl)cc21.C[C@H](NCc1ccccc1)C(=O)N(C)C
CC(C)(C)OC(=O)N1CCC(O)C1
COc1ccc[nH]c1=O.Cc1cc([N+](=O)[O-])ccc1F
CN(C)CCN.O=[N+]([O-])c1cc(-c2nc3ccccc3o2)ccc1F
CC1(C)[C@@H]2CC[C@@]1(C)c1[nH]n(-c3ccc(F)cc3F)c(=O)c12.Clc1ccc(CBr)cc1
COc1ccc(C(OC(C)=O)C(C)N2CCC(n3c(=O)n(C(C)=O)c4ccccc43)CC2)cc1OC
COc1ccccc1-c1nn(COCC[Si](C)(C)C)c2ncc(B3OC(C)(C)C(C)(C)O3)cc12.Cc1cccnc1C(O)c1cccc(Br)c1
CI.O=[N+]([O-])c1ccc2cc[nH]c2c1
CCOC(=O)c1cnc2ccc(OC)nc2c1
CCCCCc1ccc(-c2cc3cn([C@H]4C[C@H](OC(=O)OCc5ccccc5)[C@@H](CO[Si](C)(C)C(C)(C)C)O4)c(=O)nc3o2)cc1
Nc1ccc(-c2c(F)cccc2C(F)(F)F)cc1[N+](=O)[O-]
NCC1(c2ccc(OCCCN3CCCC3)cc2)CCOCC1.O=S(=O)(Cl)Cc1ccccc1
CC(C)(C)CCBr.CCOC(=O)c1c(O)c(-c2cccs2)n[nH]c1=O
Cc1ccc(NC(=O)c2cccc(N(C)C)c2)cc1N.O=C(O)c1ccc2ncccc2c1
CC(O)(c1ccsc1)c1cc(Br)ccc1N.O=C(Cl)CCl
CC(C)C(N)=S.CCOC(=O)C(=O)CBr
Nc1cccc(O)c1N.O=C(O)COCc1ccccc1
CC(=O)c1ccc(N2CCNCC2)cc1.CCOC(=O)Nc1nc2ccc(F)cc2nc1OC
CCOC(=O)CN(CCCn1c(-c2ccc(F)cc2)csc1=Nc1ccc(Cl)cc1OC)C(=O)OC(C)(C)C
N[C@H]1CC[C@H](N)CC1.O=[N+]([O-])c1ccc(Cl)nc1
N#CCC(=O)O.Nc1ncnc2c1c(-c1ccc(Oc3ccccc3)cc1)nn2C1CCCNC1
CC1Cc2c(F)cccc2N1.Cn1c(CC(=O)[O-])nc(N2CCOCC2)cc1=O
O=C(Nc1ccc(C(=O)N(CCCN2CCOCC2)Cc2ccccc2)cc1)N1Cc2ccccc2C1
Cc1nc(CCc2c(-c3ccccc3)noc2C)sc1C(=O)O.N[C@H]1CCOC1
COc1ccc(SCCCOc2ccc3c(c2)C(C(C)C)OC(=O)N3)cc1OC.OO
CC(C)(C)OC(=O)N1Cc2ccc(OCC(F)(F)F)cc2C1
COc1cc(C=O)ccc1F.CS(=O)c1ccc(N)cc1
CN1CCNCC1.Clc1cc2c(Nc3ccc4c(cnn4Cc4ccccc4)c3)ncnc2cn1
COC(=O)c1cccc([N+](=O)[O-])c1C
CN1C(=O)CCC1CN.Clc1ncc(Cl)c(Cl)n1
NC(=S)NN=C1CCN(Cc2ccccc2)CC1.O=C(CBr)c1cccc([N+](=O)[O-])c1
COc1cc(C#N)ccc1B(O)O.O=S(=O)(Oc1c(F)c(F)c(F)c(F)c1F)c1ccc2c(Cl)nccc2c1
CC(=O)OC[C@@H]1[C@@H](OC(C)=O)[C@@H](OC(C)=O)[C@H](c2c[nH]c3c(N=[N+]=[N-])ncnc23)N1C(=O)OC(C)(C)C
BrCc1ccccc1.Oc1ccc(O)c(Br)c1
CC(C)(C)OC(=O)N(Cc1ccccc1)Cc1cccc2cc[nH]c12
O=C(Nc1cccc(-n2c(=O)c(Cc3ccccc3)nc3cccnc32)c1)Nc1ccccc1[N+](=O)[O-]
C=COCCN.CC(=O)Cc1cccc(C(F)(F)F)c1
CNCCCN(C)C.O=C(O)c1cnc(Cl)c(Cl)c1
Brc1ccccc1.Cc1ccc(N)cc1C
CCOC(=O)CSc1nc(C(C)(C)C)nn1C(=O)N(C)C
NCCOc1ccc(OCC(F)(F)F)cc1.O=C(Cl)c1c(F)cccc1F
COC(=O)CNC(=O)C(C#N)C(=O)c1nn(-c2ccccc2)c2c1Cc1ccccc1-2
O=C(NCc1ccccc1Cl)c1cccnc1Oc1cccc([N+](=O)[O-])c1
Brc1cncs1.Cc1cc(Nc2nccc(C(F)(F)F)n2)cc(B2OC(C)(C)C(C)(C)O2)c1
COC(=O)[C@@]1(F)CCN(C(=O)OC(C)(C)C)C1
CCCCCCCC(=O)Cl.O=C1CCCCCN1
CC(C)(C)CC1NC(C(=O)OC(C)(C)C)C(c2cccc(Cl)c2F)C1(C#N)c1ncc(Cl)cc1F
CCOC(=O)CO.Cc1c(N(Cc2ccc(Oc3ccc(F)c(O)c3)cc2)Cc2ccc(F)cc2F)cccc1[N+](=O)[O-]
CC(C)COc1c(Br)cnn(-c2cccc(Cl)c2)c1=O.CSc1ccc(B(O)O)cc1F
COC(=O)c1cccc(/C=C/C(=O)OC(C)(C)C)c1.C[S+](C)(C)=O
CCOC(=O)NCCO.CS(=O)(=O)Cl
CN(C)c1nc2nc3c(c(Cl)n2n1)SCCC3.NCCN1CCOCC1
CCCCCCCCCCNC(=O)NOCc1ccccc1.CI
CC(C)(C)OC(=O)N1CCc2c(sc3ncc(C#N)c(Cl)c23)C1.Nc1ccc(Cl)c(Cl)c1
COc1ccc(CN2C(=O)N(c3ccc(C(=O)N4CCN(c5ncc(C)cc5C)CC4)c(F)c3)C(C)(C)C2=O)cc1
C=COCCCC.CC(=O)Cl.CC(=O)O
Clc1cnc2ccc(Br)cc2n1.O=C([O-])[O-]
CCOc1nc(C)cc(=O)[nH]1.N#Cc1ccccc1-c1ccc(CBr)cc1
C[C@@H](c1ccc(Br)cc1)N1CC[C@](CCO)(c2ccccc2)OC1=O.Cc1cc(B(O)O)ccn1
CC(C)(C)OC(=O)N=NC(=O)OC(C)(C)C.CC(C)(C)OC(=O)N[C@H]1CC[C@H](Nc2cc(-c3cn(S(=O)(=O)c4ccccc4)c4ncc(O)cc34)cc(Cl)n2)CC1
CCc1c(F)ccc(C#N)c1Cl.C[C@H](O)[C@@H](N)C(=O)O
FCC1CNC1.OCCBr
Clc1nc2ccccc2s1.OCC1CCNCC1
CC(=O)c1cc2c(I)cccc2s1.CC(C)c1cc(B(O)O)c(OCC(F)(F)F)c(C(C)C)c1
CNC.Cc1nnc2n1-c1ccc(-c3cncc(C(C)(C)C(=O)O)c3)cc1CC2
COc1cc(C)nc(Nc2cc(N[C@@H]3CS(=O)(=O)CC[C@@H]3NC(=O)OC(C)(C)C)cnc2C#N)c1
COc1ccccc1N1CCCN(C(=O)OC(C)(C)C)CC1
Cc1ccc(B(O)O)cc1.N#Cc1cccnc1Br
NC1CCN(CC2(O)Cn3c(=O)ccc4ccc(F)c2c43)CC1.O=Cc1cc2c(nn1)OCCC2
CCN.COc1ccc(C(=O)O)cc1/C=C/c1ccc(Cl)cc1
CC(C)(C)OC(=O)N1CCC(N)CC1.O=C1C2CC3CC(C2)CC1C3
O=Cc1cccc([N+](=O)[O-])c1
Nc1cnc(-c2cc(F)cc(F)c2)cn1.O=C1COCCN1[C@H]1CC[C@@H](C(=O)O)CC1
COC(=O)c1cc(-c2c(C)cnn2C)c(C)o1
CCOC(=O)c1cnn(CC)c1C(=O)O.Nc1ccn2cc(-c3ccccc3)nc2n1
COC(=O)C1CCN(C(=O)OC)C(c2ccc(C(F)(F)F)c(F)c2)C1
CC(C)Br.COc1ccc(C=O)cc1OC
CCOC(=O)C1=C(C)NC(C=O)=C(C(=O)OCC)C1c1ccccc1/C=C/C(=O)OC(C)(C)C
C1CCNC1.CC(=O)c1c(-c2ccc(F)cc2)nn2c(Cl)cccc12
CCI.OCc1ccc(O)c(Br)c1
CCOC(=O)Cc1ccc(OC)c(O)c1.O=Cc1cc(Br)ccc1F
Cn1c(-c2ccccc2Cl)nnc1C1(C(=O)O)CCC1.NC12CC3CC(CC(C3)C1)C2
CC(C)(C)C(=O)CBr.Cc1nn(C)c(O)c1C(=O)c1ccc(Cl)cc1Cl
Cc1ccc(S(=O)(=O)Cl)cc1.OC1CCN(Cc2ccccc2)C1
CC(C)(C)OC(=O)NC[C@@H]1CNC[C@H]1C(F)(F)F
COc1ccccc1CCN.O=C(O)/C=C/c1cccnc1
CC(C)(C)OC(=O)N1CCN(c2nc(N)c([N+](=O)[O-])cc2Cl)CC1
Cc1ccc(-c2ccc(S(C)(=O)=O)cc2)n1-c1ccc(Br)cc1.OB(O)c1ccoc1
Nc1cnc2ccccc2n1.O=C(O)C1CCN(c2cnc3ccccc3c2)CC1
CCCCOc1nc(N)c2nc(OC)n(Cc3ccc(OCCCCCl)cc3)c2n1.CCOC(=O)C1CCNCC1
CCC[C@@H](C)[C@@H](C)/C(=C/C(=O)OCC)NC(C)=O
CC(C)(C)OC(=O)N1CCC(CN)CC1.CC(C)(NC(=O)c1ccc(S(=O)(=O)Nc2ccccc2Oc2ccccc2)cc1)C(=O)O
CC(=O)Oc1cccc2c1CCCN2.CC(C)(C)OC(=O)OC(=O)OC(C)(C)C
CCCOc1cc(C)c(N=C=O)c(C)c1.COC(=O)[C@@H](NC(=O)c1cc2ccccc2cc1N)C1CCCCC1
CN(C)CCN.Cc1n[nH]c(N)c1-c1nc2ccc(S(=O)(=O)Cl)cc2s1
O=C(c1ccc(O)cc1)N1CCC[C@H]1CN1CCCC1.OCc1cnccn1
CC(C)(C)OC(=O)NC[C@H]1CC[C@@H](CNC(=O)OC(C)(C)C)CC1
C=C(OCC)c1c(C)nc(C)nc1Cl.NCc1ccc(Br)cc1
CC(C)(C)OC(=O)NC1CCN(S(=O)(=O)c2ccc([N+](=O)[O-])c(Cl)c2)CC1
NCC(F)(F)F.O=S(=O)(Cl)c1ccc(Br)cc1
CCOC(=O)/C=C(\C)CC/C=C(/C)CCC=C(C)C
Nc1ccc(Br)c2c1C(=O)NC2
CI.CN(C)CCCCc1ccccc1
CC(C)(C)OC(=O)Nc1ccc(B2OC(C)(C)C(C)(C)O2)cc1.FC1(F)CCN(CCNc2ccc(Br)cn2)CC1
CCCCCN.N#Cc1ccc(Cn2cncc2C=O)cc1
Cn1cnc(-c2cc3nccc(Oc4ccc(N)cc4F)c3s2)c1.O=C(Cc1ccccc1F)N=C=S
NC(=O)c1ccccc1N.O=C(Cl)C1CCCCC1
CC(C)(C)OC(=O)N1CCC(Oc2c(Br)ccc3cnc(Cl)nc23)CC1.Nc1ccc(S(N)(=O)=O)cc1
COc1ccc(Cn2cnc3c(-c4ccco4)nc(Cl)nc32)cc1.[Zn+]C1CC1
CC(C)[Mg+].O=Cc1ccc(Br)cc1
COC(=O)c1cc2cc(S(=O)(=O)N(C)C)c(Cl)c(Cl)c2o1
C1CC2(CCN1)OCCO2.CS(=O)(=O)c1ccc(F)cc1
CS(=O)(=O)Cl.NCC1(c2ccc(OCCCN3CCCC3)cc2)CCOCC1
O=Cc1c[nH]c(-c2cccnc2F)c1.O=S(=O)(Cl)c1ccco1
C[SiH](C)c1cc(C(C)(C)C)cnc1Br.[Zn+]c1ccccn1
Cc1cc(C)cc(COC(=O)N2CCC(NC(=O)OC(C)(C)C)CC2)c1
C#CCCN1C(=O)c2ccccc2C1=O.CSc1ncc(C=NO)c(OCc2ccccc2)n1
NCc1ccc(Oc2cccc(F)c2)cc1.Nc1ncccc1C(=O)O
CN[C@H](C)c1oc2ccccc2c1C.O=C(O)C=Cc1cnc2c(c1)CCC(=O)N2
CC(C)(C)OC(=O)N1CCC(n2cc(Nc3ncc(C(F)(F)F)c(C#Cc4ccccc4C4(C(N)=O)CC4)n3)cn2)CC1
C=Cn1c(-c2cc(NC(C)=O)ncc2Br)nc(-c2ccc(Cl)cc2Cl)c1C(=O)OC
CC(C)ON=C(C#N)C(=NOC(C)C)n1cncn1.C[Si](C)(C)N=[N+]=[N-]
Cc1ccc(-c2ccon2)cc1.O=C1CCC(=O)N1Br
CC[C@H](O)CC(=O)OC.N[C@H]1CC[C@H](CCN2CCCCC2c2coc3cccc-3c2)CC1
FC(F)(F)c1cc2c(Cl)nc(-c3ccccn3)nc2s1.NCc1ccc(F)cc1
CNC.O=[N+]([O-])c1ccc(Cl)nc1
CCOC(=O)C(C)(Cc1ccc(OCCC2CN(Cc3ccc(Cl)c(Cl)c3)C(=O)N2C)cc1)Oc1ccccc1
CC(=O)c1ccc(C(C)(C)C#N)c(C)c1.N
C=CC(=O)Nc1cccc(-c2c(COC(C)=O)ccc3cnc(Nc4ccc(N5CCN(C)CC5)cc4)nc23)c1
COC(=O)c1cc[nH]n1.FC(F)(F)C1(c2cc(Cl)cc(Cl)c2)CC(Cl)=NO1
CI.O=C(NCc1ccccc1SC1CC1)C(F)(F)F
CC(C)[C@]1(C(=O)N2CCN(c3cccc(C(F)(F)F)n3)CC2)CC[C@@H](NC(=O)OC(C)(C)C)C1
Cc1ccsc1-c1nn(N)c(=O)c2ccccc12.O=C(O)Cc1cc(F)cc(F)c1
CCn1cc(C(=O)O)c(=O)c2cc(F)c(Cl)cc21.Clc1ccc(C2CNCCN2)s1
C=CCOC(=O)[C@H](C)O.COc1ccc(C(=O)c2ccc(OCc3nc(-c4ccccc4)oc3C)cc2)c(O)c1
CC(C)CN.O=S(=O)(Nc1cccc(-c2nc(C3CCOCC3)sc2-c2ccnc(Cl)n2)c1F)c1ccoc1
O=C(Cl)CCCCl.O=C1NCCCc2ccsc21
CC(C)(C)OC(=O)N1CCN(c2nccnc2-c2ccccc2C(F)(F)F)CC1
CC[C@@H]1CN(C(=O)OC(C)(C)C)CCN1C(=O)OCc1c(F)cccc1F
CCOC(=O)COc1ccc(Sc2cc(C#CCN3CCOCC3)cc(OCCc3ccc(Cl)cc3)c2)cc1C
CCCCCCN=C=O.O=c1[nH]cc(-c2ccccc2)c(=O)[nH]1
Cc1cn(CCc2ccccc2NC(=O)OC(C)(C)C)cn1
N#Cc1cc(S(N)(=O)=O)ccc1F.OCC1(F)CCN(C2COC2)CC1
CN(C)C=O.C[C@H]1CN(c2c(C3OCCO3)cc(Br)c(F)c2F)C[C@@H](C)O1
COc1cc(C)ccc1Oc1ccc([N+](=O)[O-])cc1
BrC(Br)(Br)Br.N#C[C@H]1CC[C@H](C=O)CC1
C[C@@H](O)C(=O)O.C[C@H]1CN(c2nc3c(N4CCOCC4)nc(-c4cnc(N)nc4)nc3n2CC2CC2)CCN1
CCOC(=O)c1cc2cccnc2n1C
COc1cc(CC=O)ccc1[N+](=O)[O-].O=C1CNCCN1CCc1ccc([N+](=O)[O-])cc1
Clc1cc(Cl)ncn1.OC1CCCCCC1
CC(C)(C)CC1NC(C(=O)O)C(c2cccc(Cl)c2F)C1(C#N)c1ccc(Cl)cc1F.COC(=O)c1ccc(CN)cc1
N#Cc1ccccc1S(=O)(=O)N1CCCC1
CCOC(=O)C=P(c1ccccc1)(c1ccccc1)c1ccccc1.CCOc1cc(C=O)ccc1C#CC1(O)CN2CCC1CC2
C#Cc1ccccc1.Nc1nc(-c2ccco2)c(-c2ccncn2)cc1Br
COCC(=O)Cl.Nc1nc2ccc(F)cc2s1
Cc1cc(C(=O)NCCN2CCCC2)c(C=O)[nH]1.O=C1Cc2c(cccc2-c2ccc(F)c(Cl)c2)N1
Cn1c(C2CC2)nc2ccc(-n3ccc(O)cc3=O)cc21.OCc1cc(Br)c(Cl)s1
CNC(=O)c1ccccc1Nc1cc(Cl)ncc1Br.COc1cc(N2CCOCC2)ccc1N
CC(=O)NCC=C1CCc2c(F)cc3nn(C)cc3c21
CS(=O)(=O)Cl.O=C(C1CCOCC1)N1CCC(c2ccc(OCCCO)cc2)CC1
CC(=O)c1ccc(Cl)cc1.NC=O
BrCC1CC1.Clc1nc(N2CCOCC2)c2nc[nH]c2n1
N#CCN.O=C(O)[C@@H]1CC(S(=O)(=O)c2ccc(F)cc2Cl)C[C@H]1COc1ccc(F)cc1
CC1(C)C[C@@H](c2ccncc2N)C[C@@H](N2C(=O)c3ccccc3C2=O)C1.O=C(O)c1ccc(F)c(Br)n1
CC(O)Cn1c(COCc2ccccc2)nc(C(C)C)c1Sc1cc(Cl)cc(Cl)c1
CC(C)(C)OC(=O)CBr.O=C1Nc2ccccc2CCC1NC(CCc1ccccc1)C(=O)OCc1ccccc1
O=C(NC1(C(=O)O)CCCCC1)OCc1ccccc1
CC(C)(C)OC(=O)N1CCC2(CC1)CC(OS(C)(=O)=O)C2.Oc1ccccc1F
CC(C)c1c(C(=O)OCc2ccccc2)nc(-c2ccc(F)cc2)n1CC[C@@H]1C[C@H](CC(=O)OC(C)(C)C)OC(C)(C)O1
CS(=O)(=O)OCCCc1ccccc1OCc1coc(/C=C/c2ccccc2)n1.c1c[nH]cn1
Ic1ccc(OC2CNC2)cc1.O=C1COC1
CC1(C)[C@@H](C(=O)O)[C@@H]1c1ccccc1.Nc1cc(C(F)(F)F)n[nH]1
CC(C)N.Cc1noc(C)c1-c1cc(C=O)c2[nH]c(=O)n3c2c1OC[C@@H]3c1ccccn1
CCCCN(CC(=O)OC(C)(C)C)[C@H]1CC[C@H](N)CC1.N=C(NC(=O)OCc1ccccc1)c1ccc2oc(C(=O)O)cc2c1
CC1(c2ccc(C=O)cc2Cl)CC1.NCCc1ccc(Cl)c(Cl)c1
O=Cc1cc2ncnc(Cl)c2s1
CC(=O)Cl.Nc1ncnc2c1ncn2[C@@H]1O[C@H](CO)[C@@H](O)[C@@H]1O
COC(=O)[C@H]1CC[C@H](N(C)C(=O)Oc2ccc(Cl)cc2)CC1
CS(=O)(=O)N1Cc2ccccc2C12CCNCC2.Cc1ccc(-c2oncc2C(=O)Cl)cc1
COC(=O)CC(=O)Nc1cc(C)c(Oc2ccc(O)c(S(=O)(=O)c3ccc(F)cc3)c2)c(C)c1
COc1ccc(Nc2cc(-c3ccccc3)nc(N)n2)cc1Cl.O=C(OC(=O)C(F)(F)F)C(F)(F)F
Nc1ccc(I)cc1.O=C1CN2CCC1CC2
COc1ccc(C(O)(c2ccc3nccc(/C=C/c4ccccc4)c3c2)c2nccs2)cc1
COC(=O)[C@@H](N)C1CCCCC1.Cc1cc(C(=O)O)c(NC(=O)Nc2c(Cl)cccc2Cl)s1
O=C(OCc1nc2cc(CN3CCN(C(c4ccccc4)c4ccccc4)CC3)ccc2[nH]1)c1ccccc1
Cc1cc(C)c(-c2cccc3c2c(=O)c(Br)cn3Cc2ccccc2)c(C)c1.O=C([O-])[O-]
CC(C)(C)OC(=O)N1CCC(O)(c2ccccc2Sc2ccc(Cl)cc2)CC1
COCCBr.Cc1c(Cl)cc(O)c2nc(CCc3nc(N4CCCC4)nn3C)nn12
COc1ccc(Cn2cnc3c(-c4cccnc4Oc4c(C)ccc5c(Nc6ccc(Cl)cc6)nccc45)ncnc32)cc1
Brc1ccccn1.C[Sn](C)(C)Cl
NC1CN(C2CCOC2)C1.NS(=O)(=O)c1ccc(F)c([N+](=O)[O-])c1
CC(C)I.OCc1cccc(O)c1
Cn1cnc(Nc2nc(Cl)nc(Cl)n2)c1.NC(c1ccc(F)cc1)C1CCCC1
CCOC(=O)CCCCC1CCCC1=O
CCCI.CCS(=O)(=O)Nc1ccc(-c2ccc(C#N)[nH]2)cc1
NC1CC1.O=C(Nc1ccncc1F)c1cnc2c(Br)cc(Cl)nn12
CN1CCOCC1C(=O)O.COc1cccc2c1c(NS(=O)(=O)c1ccc(Cl)s1)nn2Cc1cccc(CN)c1
Cc1cnc(Cl)nc1Cl.Nc1ccc2oc(=O)[nH]c2c1
CC(C)(C)c1ccc(N)c(N)c1.CC(C)N(C[C@H]1O[C@@H](n2cnc3c(N)ncnc32)[C@@H]2OC(C)(C)O[C@H]12)C(=O)CCCC(=O)O
Cc1ncc(Cl)cc1CN1C(=O)c2ccccc2C1=O
CCOC(=O)Cn1nc(C(F)(F)F)c2c1CCC2(F)F
CC(=O)N1CCN(CCCl)CC1.O=C1CCN(C(=O)/C=C/c2cccc(Cl)c2)CCN1
O=C1CNC(=O)N1.O=Cc1ccccc1
CC(C)CCNc1nc(Cl)ncc1[N+](=O)[O-]
Brc1cccnc1OC1CCNCC1.CC1(C)OB(c2ccc(-c3cnc(N)nc3)c(F)c2)OC1(C)C
FC(F)(F)c1ccccc1C[P+](c1ccccc1)(c1ccccc1)c1ccccc1.O=Cc1cccc(CCCN2C(=O)c3ccccc3C2=O)c1
COc1cccc2c(=O)c3ccccc3oc12
CC(O)CN(C)C.O=C(NC(Cc1cc(=O)[nH]c2ccccc12)C(=O)O)c1ccc(Cl)cc1
FC(F)(F)I.O=c1cc[nH]c(=O)[nH]1
CCCCCCSC(C(=O)OC)c1ccc(Cl)c(Cl)c1
CC(C)C(=O)Cl.CCC(CC)(Oc1ccc(Cl)cc1C1CC(=O)NC(c2cc(F)ccc2C)C12C(=O)Nc1cc(Cl)ccc12)C(=O)NS(C)(=O)=O
CC1CCC(C(=O)N(c2cc(C#CC(C)(C)C)sc2C(=O)O)[C@H]2C[C@@H](O)C2)CC1.Fc1cccnc1
COC(=O)[C@H](c1ccccc1Cl)N1Cc2ccsc2C(O)C1
CC(C)(C)OC(=O)OC(=O)OC(C)(C)C.O=S(=O)(NCCCNCc1cccc2nccn12)C(F)(F)F
CC(C)(C)OC(=O)OC(=O)OC(C)(C)C.COC(=O)C1CNCC(C)C1
C[C@H](CO)Nc1nc(S)nc2nc(N)sc12.Cc1noc(C)c1CCl
CC(C)(C)OC(=O)N1C2CCC1CNC2.C[Si](C)(C)CCOCN(COCC[Si](C)(C)C)c1cc(Cl)nc2c(-c3ccc(-c4ccccc4)nc3)cnn12
CC(=O)OC(C)=O.OCc1ccc2c(c1)CCCN2
CNC.O=C(Cl)c1cccc(Nc2nccc(Nc3c(Cl)ccc4c3OCO4)n2)c1
Nc1nc(C(Cl)(Cl)Cl)ns1.O=C(Cl)c1ccccc1F
Brc1ccc(OCc2ccccc2)cc1.O=C1CN(c2ccncc2)CCN1
C[C@@H](CO[Si](C)(C)C(C)(C)C)Oc1cc(Oc2ccc3c(ccn3C)c2)cc(C(=O)Nc2ccn(C)n2)c1
COC(=O)c1ccc(COCC(=O)NCCCCCC(=O)Nc2cccc(-c3ccccc3)c2)cc1
C#CC(C)(C)Cl.N#CC(C#N)=C1N(CCCN2CCCCC2)CCN1C1CCNCC1
CCc1ccc(C(=O)N2CCC3(CC2)Oc2ccccc2-n2c(C=O)ccc23)cc1OC.NO
COc1cc(CN)cc(OC)c1OC.Cc1onc2c1c(=O)n(C1CCCC(C(=O)O)C1)c1cnccc21
CC(C)(C)OC(=O)N1C[C@@H]2CN(c3cncc(C(=O)O)c3)C[C@@H]2C1.COc1cc(N)cc(OC)c1
COCCN.Cn1nc(N2CCC(CN3C(=O)CN(S(=O)(=O)c4ccc5c(Cl)c[nH]c5c4)CC3C(=O)O)CC2)ccc1=O
NC(c1ccccc1)(c1ccccc1)c1ccccc1.O=C(Br)CBr
CS(=O)(=O)Cl.Oc1ccc(-c2cccs2)cc1
CCOC(=O)c1cn(C2CC2)c2nc3c(F)c(N4CCN(Cc5ccco5)CC4)c(F)cc3cc2c1=O
COc1ccc(S(=O)(=O)N(C)c2cc(OC)c(OC)c(OC)c2)cc1[N+](=O)[O-]
CCOC(=O)CC1CCC2(CC1)OCCO2
CCOC(=O)c1cc2c(n1CC#N)CCCC2
CC(C)(C)CN.Clc1cc(Cl)nc(Cl)n1
CCOC(=O)C(C)(C)c1ccc(C(=O)CCCN2CCC(C(O)(c3ccccc3)c3ccccc3)CC2)cc1
CC1CCNCC1.O=C(c1ccccc1Cl)c1cc([N+](=O)[O-])ccc1Cl
NC(Cc1cc(=O)[nH]c2ccccc12)C(=O)O
COC(=O)[C@@H]1CN(C(=O)OC(C)(C)C)CCN1
N#Cc1ccc(Cl)nc1.OCCC1CCCCC1
Brc1cc(OC2CCCC2)ccn1.CCCC[Sn](Cl)(CCCC)CCCC
COC(=O)Cc1cccc(Cc2nc3c(F)c(F)cc(F)c3s2)c1
CC(C)(C)OC(=O)N1CCNCC1.O=Cc1cccnc1Br
O=C(O)CCCl.c1ccc(-c2nc[nH]n2)cc1
CN1CCN(C(=O)c2[nH]c3ccccc3c2C=O)CC1
NNC(N)=S.O=C1c2cc(Br)ccc2OCCC1Br
NNC(=O)c1ccc(O)cc1.O=C(O)CCOCCOc1ccccc1
COc1cc(-c2nc3ccccc3[nH]2)cc([N+](=O)[O-])c1O
COCCN(C)c1ccc(N)cn1.O=C(O)c1nc(C2CCCCC2)oc1C(F)(F)F
CC(=O)OC(COCCO)c1cccc(Cl)c1.CS(=O)(=O)Cl
CCCCC/C(=C\C=C\C(=O)O)c1ccc(OC)cc1.O=[N+]([O-])c1ccc(O)cc1
CCOC(=O)Cc1ccc(Br)cc1.Cc1noc(-c2cccc(B3OC(C)(C)C(C)(C)O3)c2)c1NC(=O)OC(C)c1ccccc1Cl
C=O.Nc1ccc(Cc2nc3c([nH]2)c(=O)n(Cc2ccccc2F)c(=O)n3CC2CC2)cc1
CC(C)(C)c1nc(-c2ccc3c(c2)oc2ccc(S(=O)(=O)Cl)cc23)no1.COC(=O)CN
O=C(N[C@H]1CN(C(=O)NS(=O)(=O)Nc2cc(O)c(O)cc2C(=O)O)C1=O)OCc1ccccc1
N#CC1(NC(=O)[C@@H]2C[C@@H](S(=O)(=O)c3ccccc3Cl)CN2)CC1.O=C(Cl)OC1CCCC1
CCOC(=O)C(CC(=O)c1ccccc1)C(C)=O.Nc1cccc([N+](=O)[O-])c1
O=C(CCl)c1ccc(O)c(O)c1.[N-]=[N+]=[N-]
CCCCOC(=O)c1ncc2sc(-c3ccc(OC)cc3)cc2c1O.NCC(=O)O
CC1CC1CBr.Cc1cc(C(=O)CCc2ccc(F)cc2F)[nH]c1C
C=CCCCOC(=O)C(=C)C.O=C(OO)c1cccc(Cl)c1
O=Cc1ccccc1OC(F)(F)F.c1ccc2ncc(Nc3ncnc4c3CNC4)cc2c1
Cc1c(COC(C)(C)C(=O)O)nn(-c2ccc(Cl)cc2Cl)c1-c1ccc(C(F)(F)F)cc1.NCc1ccc(C(=O)O)cc1
Nc1c(C(O)(C(F)(F)F)C(F)(F)F)ccc2ccccc12.O=C(Cl)C1CCC1
COc1cc(C#N)ccc1N.O=CO
COC(=O)C(C)c1ccc(C#Cc2cc(CN(C)C3CC3)c3c(c2)C(C)(C)CC(C)(C)O3)cc1
CN(C)C1CCNCC1.Cc1ccccc1-c1cc(Cl)nc2c1C(=O)N(Cc1cc(C(F)(F)F)cc(C(F)(F)F)c1)CCCO2
BrCC1CC1.O=C(c1ccc2[nH]c(C(=O)N3CCS(=O)(=O)CC3)cc2c1)N1CCN(C2CCCC2)CC1
Brc1cncc(Br)c1.C#CCC
CC(C)OC(=O)C[C@@H](c1cc(F)cc(F)c1)C1CCN(S(C)(=O)=O)CC1
O=S(CCCNCCO)CCCC(F)(F)C(F)(F)F.Oc1cccc(C2=C(CCCCCCBr)c3ccc(O)cc3CCC2)c1
Cc1cccnc1Nc1nc2cc(C(=O)Nc3ccc4cn[nH]c4c3)c(N3CCC(NC(=O)OC(C)(C)C)CC3)cc2[nH]1
COCCCOc1cc(C(=O)N(C(C)C)[C@@H]2CC[C@@H](CCNC3CC3)N(C(=O)OC(C)(C)C)C2)ccc1OC.O=C(O)CC1CCCCC1
COc1ccnc(CO)c1.Cc1ccc(S(=O)(=O)Cl)cc1
O=[N+]([O-])c1cc(-c2nc3ccccc3o2)ccc1NCc1ccccc1
CI.O=C(Nc1cc(F)cc(F)c1)c1ccccn1
C[C@H]1COc2c(F)c(F)c(N)c3c(=O)c(C(N)=O)cn1c23
Nc1cncnc1NCc1ccc(F)cc1.O=C(O)CC1CCN(Cc2ccccc2)CC1
COC(=O)c1cnc(OC)c(CCC#N)c1
C#CCOc1cnc(C(=O)OC)c(C)n1
C/C(C#N)=C1/c2ccc(CBr)cc2COc2cc(F)ccc21.COCc1nc2c(C(C)(C)O)cccc2[nH]1
CC(=O)c1ccc(F)cc1Br.[NH4+]
O=C(Nc1ccc(F)cc1O)c1c(Br)sc2c1CCCC2
CC1(C)OB(c2ccc(N)nc2)OC1(C)C.N#Cc1cc(Br)c2c(c1)cc1n2CCCNC1=O
C[C@@H](O)c1cccc([N+](=O)[O-])c1.Clc1cncc(Cl)n1
CC1(C)CCc2cc(O)c(N3CC(=O)NS3(=O)=O)cc2C1.O=C(Cl)c1ccccc1
CCCCCCC(C)=O
CCOC(=O)C(C)c1ccc(B2OC(C)(C)C(C)(C)O2)cc1.Cc1noc(-c2ccc(Br)cc2)c1CC(F)(F)CCc1ccccc1
CC(=O)c1cccnc1N.CC(C)(C)C(=O)Cl
CC(C)(C)OC(=O)c1cc(F)c(-c2cccc(C(F)(F)F)c2)nc1Oc1ccccc1Cl
BrC(Br)(Br)Br.CC(=O)OCc1ccc(Cl)cc1N([C@H](C)CCCO)S(=O)(=O)c1ccc(Cl)cc1
Cc1ccc(N)cc1Cl.ClCCCBr
COc1cc2nccc(Cl)c2cc1OC.Nc1ccc(O)cc1[N+](=O)[O-]
Nn1nc(N2CCOCC2)c2ccccc2c1=O.O=C(O)Cc1ccc(Oc2ccccc2)cc1
CCOC(C)O[C@@H]1OC=C(C(=O)OC)[C@H]2CC[C@H](C)[C@@H]12
CCNC(=O)[C@H](CC1CCCCC1)NC(=O)OC(C)(C)C
CC(=O)OC(C)=O.COc1ccc(Cl)cc1N
CC1(C)OB(c2ccc(N)nc2)OC1(C)C.Clc1cccnn1
CNCCO.Clc1ccc(-c2nc3ccccn3c2Cc2cncc(Cl)n2)cc1
C[C@@H](N)c1cccc2ccccc12.O=C1CCCC(c2ccccn2)C1
CCOC(=O)CCCCc1cccc(OC)c1
BrC(Br)(Br)Br.O=[N+]([O-])c1cccc(Cl)c1CCO
COC(=O)c1ccc(N)c(O)c1.COCCBr
CCOc1cccc([C@@H](C)N)c1.O=C1CC[C@@H](c2ccc(F)nc2)C1
CCCCCCCCCCCCCCCC(=O)O.COC(=O)N[C@H](C(=O)N[C@@H](Cc1ccccc1)[C@@H](O)CN(CC1CCCCC1)NC(=O)[C@@H](NC(=O)OC)C(C)C)C(C)C
CC(C)(C)OC(=O)N1CCC(C(=O)O)CC1.N#Cc1ccc(Oc2cc(N)cc(Oc3ccc(C#N)cc3)c2)cc1
CC(C)(C)OC(=O)n1ccc2cc(Br)ccc21.OB(O)c1ccncc1
CCOC(=O)C1=C(CBr)NC(c2nccs2)=NC1c1ccc(Cl)cc1Cl.O=C(O)CC1CNCCO1
N[C@H]1CC[C@H](CCN2CCN(c3nccc4c3CCO4)CC2)CC1.O=C(O)c1ccc(N2CCOCC2)cc1
CCCc1c(C=O)ccc2ccccc12.CN
CCOC(=O)CC#N.O=C(c1ccc(F)cc1)c1ccc(F)cc1
ClCCCOCCc1ccc(OCc2ccccc2)cc1
CCOC(=O)C(Cc1ccc(Oc2ccccc2)cc1)C(O)c1ccc(F)cc1
COc1ccc(CNc2nc(Cl)nc3sc(C)c(Cl)c23)cc1Cl.Cc1ncc[nH]1
CCCc1c(C(=O)O)nnn1-c1ccc(C(=O)NCCCc2ccccc2)cc1.NC1CC1
CS(=O)(=O)Cl.OC1CCN(Cc2ccccc2)C1
CN1CCN(CC#Cc2cc3nccc(Oc4ccc(N)cc4F)c3s2)CC1.O=C(O)c1cccn(-c2ccc(F)cc2)c1=O
Cc1cc(F)ccc1-c1cc(N2CCC[C@H]2CO)ncc1N(C)C(=O)C(C)(C)c1cc(C(F)(F)F)cc(C(F)(F)F)c1.O=C1NC(=O)c2ccccc21
FC(F)(F)c1ccccn1.[OH-]
CN1CCC(=O)CC1.NN
CCOC(=O)CCC(C)=O.NNc1ccc(F)cc1
CC(C)(C)CC(=O)Nc1ccc(O)nc1.CN(C(=O)Cl)c1ccccc1
COC(=O)c1ccc(CN(CC2CC2)C(=O)c2ccc(Br)cn2)cc1.COc1ccccc1O
CC(CSC(=O)c1ccccc1)C(=O)Cl.O=C(O)C1Cc2ccccc2CN1
CCCCCCCCCBr.O=C(O)c1c[nH]c2ccccc12
CCC(=O)c1[nH]c(-c2ccc(Cl)cc2)c(C)c1Br.NS(=O)(=O)c1ccc(B(O)O)cc1
Nc1nc(Cl)cc(Cl)n1.O=Cc1c[nH]cn1
CC1(NC(=O)OCc2ccccc2)CCNCC1.COCCOc1ccn2c(-c3ccc4cccc(OS(=O)(=O)C(F)(F)F)c4n3)cnc2c1
COC(=O)c1c(N(C)S(=O)(=O)c2ccccc2NCC2CCNCC2)ccc2c1CCCC2
COC(=O)C[C@@H]1COc2cc(O)ccc21.O[C@H]1CCc2c(OC(F)(F)F)cccc21
COc1cccc(C(=O)c2ccc3ccccc3c2N)c1.O=C(Br)CBr
COC(=O)[C@H](C(C)C)N1Cc2ccc(-c3ccc(N)cc3)cc2C1=O.O=C=Nc1c(F)cccc1F
CC1(C)O[C@@H]2[C@@H](CNCCCNC(=O)Nc3ccc(C(C)(C)C)cc3)O[C@@H](n3cnc4c(N)ncnc43)[C@@H]2O1.CC=O
CC(C)(CO)C(=O)O.CC(N)C(Cc1ccc(Cl)cc1)c1ccc(Cl)cc1
CCOC(=O)C1CCC(c2cc3cccnc3c(-c3cccc(F)c3)n2)CC1
O=C(/C=C/c1cnc(N[C@@H]2CCN(Cc3ccccc3F)C2)cn1)NOC1CCCCO1
Ic1ccc(-c2ccccc2)cc1.Nc1ccccc1-c1ccccc1
Fc1ccc(-c2nc3ccccn3c2-c2ccnc(Br)c2)cc1Cl.O=Cc1ccc(B(O)O)cc1
Clc1ccncn1.O=C1C(n2cc(C3CCNCC3)nn2)CCc2c(F)cccc2N1CC(F)(F)F
CCCOc1ccc(F)cc1[N+](=O)[O-]
COc1ccc2c(c1[N+](=O)[O-])CN(Cc1ccccc1)CC(=O)N2
Cc1nc(Cl)cc2[nH][nH]c(=O)c12.ClC(c1ccccc1)(c1ccccc1)c1ccccc1
COc1cc2c(cc1N1CCOCC1)CCC2=O.O=Cc1cc(Cl)ccc1C(F)(F)F
CI.COc1ccc(C(=O)Nc2ccccc2CCC2CCCCN2C)cc1
CN(C)Cc1ccc(CN)cc1.N#Cc1cccc(C(=O)Cl)c1
CCOc1cc(C(C)(C)C)ncc1C1=N[C@@](C)(c2ccc(Cl)cc2)[C@@](C)(c2ccc(Cl)cc2)N1C(=O)N1CCC(N)CC1.O=C=NC1CCCC1
CCS(=O)(=O)N1CCC(c2c[nH]c3c(C(N)=O)cc(Br)cc23)CC1.Nc1cccc(B(O)O)c1
C=CCCCCCC(CCCCC(F)(F)C(F)(F)C(F)(F)C(F)(F)F)(C(=O)OCC)C(=O)OCC
C#Cc1ccccc1C1(C(N)=O)CC1.CC(C)(C)OC(=O)N1CCC(c2ccc(Nc3ncc(C(F)(F)F)c(Cl)n3)cn2)CC1
CCC1(C)CC(=O)NN=C1c1ccc(C)c([N+](=O)[O-])c1
C#CC(C)O.COc1ncc(-c2ccc3ncc(I)n3c2)cc1NS(=O)(=O)c1ccc(F)cc1F
COc1cc2ncnc(Nc3nc4ccc(N)cc4s3)c2cc1OC.O=C=Nc1cccc(C(F)(F)F)c1
COc1cccc2c1CCCC2NC(C)c1nc(-c2ccccc2)c(-c2ccccc2)o1
CCCOc1ccc(F)c2c(=O)c(-c3ccc(OC)cc3)c[nH]c12
N[C@H]1CC[C@H](O)CC1.O=[N+]([O-])c1cnc(Cl)nc1NC1CCCC1
CC(=O)c1ccc(-c2ccc(C(=O)O)cc2)c(C)c1.CN1CCC2(CC1)COc1cc3c(cc12)NCC3
CN(C)C=O.O=c1[nH]cc(-c2ccncn2)cc1Br
CC(C)(C)OC(=O)c1ccc(-c2ccc3[nH]nc(NC(=O)c4ccc(Cl)s4)c3c2)o1
NC(=S)COC(=O)c1ccccc1.O=C(O)c1ccc(C(=O)CBr)cc1
CC(C)(C)c1cc(-c2cccc3c2C=C(Br)C3)cc(C(C)(C)C)c1.[Mg+]C1CC1
COC(=O)C12CC3CC(C1)CC(N1CCCC1=O)(C3)C2
CCC(=O)Cl.COc1cc(OCC2CC2)c(-c2ncnc3c(C(=O)NC4CCNCC4)c(C)[nH]c23)cc1F
O=C(c1cc(C(F)(F)F)cc(C(F)(F)F)c1)N1CCN(Cc2ccccc2)C[C@H]1Cc1c[nH]c2ccccc12
CC(C)c1cc(CO)on1.O=C1Nc2ccccc2C12COc1cc3c(cc12)OCO3
COCCOc1cc2ncnc(Cl)c2cc1OC.COc1cc(O)ccc1CC(=O)Nc1ccc(N(C)C)cn1
CCCn1c(COC)nc2c(N)nc3ccc(O)cc3c21.CN1CCCC(CCl)C1
CCOC(=O)c1cnc(Cl)cc1NC(=O)C(F)(F)F.COc1ccc(CNc2ccc(N3CCOCC3)nc2)cc1
O=[N+]([O-])c1cc(COc2cccc(Br)c2)ccc1Sc1ccc(O)cc1
N#Cc1cc(-c2ccccc2)c(=O)n2c1-c1sccc1CC2
Nc1ccc(CO)cc1.O=C(O)c1csc(Cc2cc(Cl)ccc2OCc2ccccc2)n1
O=C1O[C@@H](Cn2ccnn2)CN1c1ccc(C2=CCNCC2)c(F)c1.O=S(=O)(Cl)CCCCl
C[C@@H]1NCCN(CCC(C)(C)C(=O)N2CCC3(CC3)[C@H](O)C2)C1=O.O=C=Nc1ccc(C(F)(F)F)c(Cl)c1
BrCc1ccccc1.CCC(CC)(c1ccc(Br)cc1)c1ccc(O)c(C)c1
COC(=O)COc1ccc([N+](=O)[O-])c(F)c1
CCOP(=O)(CNCc1ccccc1)OCC.COc1nc2cc([N+](=O)[O-])cc(CBr)c2nc1OC
C1CCNCC1.CC(C)N1CCN(C(=O)c2cccc(C=O)c2)CC1
O=C(NCC(F)(F)F)c1ccc(Br)cc1CO
Nc1ccc(NNC=O)cc1.O=C(O)c1cccc(-n2nnnc2S)c1
O=C(OO)c1cccc(Cl)c1.O=C1C(c2cccnc2)=C(c2ccccc2)c2ccc(OCCN3CCOCC3)cc21
O=C(O)c1csc(Br)c1.OB(O)c1ccc(F)nc1
CC(C)(C)C(=O)OC(=O)C(C)(C)C.CCOC(=O)CC[C@H](NC(=O)c1ccc(CCC2CNc3nc(N)[nH]c(=O)c3C2)s1)C(=O)OCC
COC(=O)c1ccc(S(=O)(=O)Nc2ncc(Cl)cc2Cl)cc1.FC(F)(F)c1cc(Cl)ccc1CBr
COC(=O)CCc1ccc(OCCC(C)Oc2ccc(OC(F)(F)F)cc2C(=O)c2cccs2)cc1C
COC(=O)c1ccc(Br)cc1OC.O=C[O-]
CC(NC(=O)C1(O)CCC(NC(=O)OC(C)(C)C)CC1)c1ccccc1
CC(C)[Si](OCC[C@H](C)OS(C)(=O)=O)(C(C)C)C(C)C.Oc1cc(F)ccc1F
COc1ccc(-c2cnc3c(n2)c(I)cn3S(=O)(=O)c2ccc(C)cc2)cc1OC.N#C[Cu]
COC(=O)C=P(c1ccccc1)(c1ccccc1)c1ccccc1.O=Cc1ccc(I)cc1
CCOC(=O)CCc1c[nH]c2c(-c3noc(-c4ccc(OC(C)C)c(C#N)c4)n3)cc(F)cc12
COc1cccc(OC)c1C1CCCC(=O)N1.FC(F)Oc1ccc(CBr)cn1
O=C1CN(c2cccc(-n3cc(-c4ccc(Cl)cc4Cl)nc3Cc3ccc(I)cc3)c2)S(=O)(=O)N1.OB(O)c1ccc(Br)cc1
Cc1ccc2nnc(Sc3ccc4ncc(-c5cnn(C6CN(C(=O)OC(C)(C)C)C6)c5)cc4c3)n2n1
NCC(F)(F)F.O=C(O)c1ccc(C2=NOC(c3cc(Cl)cc(Cl)c3)(C(F)(F)F)C2)c2ccccc12
CC1(C)OCC(CN2C(=O)C(N)Cc3ccccc32)CO1.O=C(O)c1cc2cc(Cl)ccc2[nH]1
CCOC(=O)c1cc(NCc2c(C)cccc2C)c2nc(C)n(C)c2c1
CCNC(=O)Nc1ccc(-c2nc3c(c(N4CCOCC4)n2)CCN(c2cc(C)nc(Cl)n2)C3)cc1
CC(C)CCO.O=[N+]([O-])c1ccc(F)cc1
CC(C)(C)OC(=O)N[C@H]1C[C@H](OC(=O)c2ccc([N+](=O)[O-])cc2)C1
O=C(O)c1cnccn1.[NH3+]CCNC(=O)c1cnn2cc(Cc3ccc(Cl)c(Cl)c3)cnc12
CCOC(=O)C1CC(Br)=NN1c1ncccc1Cl
CC1(C)OC(=O)CC(=O)O1.CCCCCCCC(=O)O
BrCc1ccccc1.Oc1c(F)cc(Br)cc1F
O=C(O)C1(c2ccc(Cl)cc2)CCNCC1
COC(=O)c1ccc(C(C)Oc2ccccc2)nc1
COC(=O)c1nc(C#N)c2cc(Oc3ccccc3)ccc2c1O.NC[C@H](Cc1ccccc1)C(=O)O
COC(=O)c1ccc(CC(C(=O)N(c2ccccc2)c2ccc3cccc-3o2)c2ccc(C3=CCCCC3)cc2)cc1
CC1=C(C=O)C(C)(C)CCC1.Nc1cccc(C(F)(F)F)c1
OC(c1ccc(OC2CCCCO2)cc1)c1ncco1
C[C@H](c1ccccc1)N(CC(O)COc1ccccc1[N+](=O)[O-])C(=O)OCc1ccccc1
CCOC(=O)Cl.COc1ccc(S(=O)(=O)Nc2ccccc2)c2c1C[C@@H](N)CC2
NCC(CNc1cc(=O)c2ccccc2[nH]1)c1ccccc1.O=Cc1cn(Cc2ccccc2)c2ccccc12
COc1ccc(S(N)(=O)=O)c2c1C[C@@H](NC(=O)C(F)(F)F)CC2.Clc1ncccn1
COc1ccc(Cn2nnnc2C(=O)Cl)cc1.N#Cc1c(N)cccc1N1CCCCC1
CN1C(=O)c2c(nn(Cc3ccc(-c4cccc(F)n4)cc3)c2Sc2ccccc2)N2C1=N[C@@H]1CCC[C@@H]12.O=S([O-])OO
CC(C)(C)OC(=O)N1CCn2c(C(=O)c3ccccc3)nc(C(=O)O)c2C1.CNC(=O)[C@@H](N)C(C)(C)C
Cc1nn(-c2ccccn2)c2nc3ccccc3c(Cl)c12.NC1CC1
CC1(C)C(C(=O)Cl)C1(C)C.Fc1c(F)c(F)c2[nH]ccc2c1F
COc1cc(C(=O)C(C)C)cc([N+](=O)[O-])c1O
O=C1c2ccccc2C(=O)N1[C@@H]1CC[C@](COCc2cc(C(F)(F)F)cc(C(F)(F)F)c2)(c2ccccc2)C1
OCCBr.c1ccc2c(c1)CNC2
NC(=O)NC1CCCC(=O)c2sccc21
CC(C)(C)OC(=O)OC(=O)OC(C)(C)C.CC(N)c1ccc(O)cc1
COc1cc(F)ccc1-c1cc[nH]c(=O)c1.Cn1c2c(c3ccc(Br)cc31)CN(C(=O)OC(C)(C)C)CC2
NO.O=Cc1ccc(-c2ccc(N3C[C@H](Cn4ccnn4)OC3=O)cc2F)cn1
CC(=O)Nc1nc(C(=O)Oc2ccc(CCOC(=O)NNC(=O)OC(C)(C)C)cc2)cs1
CC(C)(C)OC(=O)N1CCC(C(=O)NN)CC1.O=C(Cl)CCl
COC(=O)c1cc(OCC2COC(C)(C)O2)cc(-c2ccc(C)cc2C#N)c1
COc1ccc2cc(C3(C(C)Br)OCC(C)(C)CO3)ccc2c1Br
COC(=O)c1ccc(-c2nc(Cl)c3c(C)c(C)sc3n2)cc1.NCCc1ccccc1
O=[N+]([O-])c1ccc(CN2CCCC2)nc1
CN(C(=O)OC(C)(C)C)C1CCC(N)CC1.COc1ccc(-c2cccnc2F)cc1C=O
CCOC(=O)C(=O)CBr.Sc1nc2ccccc2[nH]1
O=C(c1ccccc1)c1cccc(Cl)c1
C=C[C@@H](CO[Si](C)(C)C(C)(C)C)N1C(=O)c2ccccc2C1=O
COc1ncc(Br)cc1N.CS(=O)(=O)Cl
Cn1cc(C=O)c2c(Br)ccnc21.Oc1ccccc1
N#Cc1c(N)sc2c1CCOC2.O=C=NC(=O)c1ccccc1
COc1ccccc1O.Clc1ccc(-c2coc(CCCI)n2)cc1
CC(C(=O)O)c1ccc(CC2CCCCC2=O)cc1
COc1ccc2c(c1)CCNC2.O=C(O)c1nc(-c2ccc(F)cc2)nc2ccc(F)cc12
CCC(NC(C)=O)c1ccc(Cl)c2nc3n(c12)CCCN3c1ccc(Cl)cc1Cl.CI
COc1ccc(CNc2nccc(Cl)c2[N+](=O)[O-])c(OC)c1
CCOP(OCC)OCC.O=[N+]([O-])c1cccc(CBr)c1
CNc1c(N)cnc2ccc(Cl)cc12.O=CO
CC1(NC(=O)C(F)(F)F)CN(c2c(F)cc3c(=O)c(C(=O)O)cn(-c4ccc(F)cc4F)c3c2F)C1
NCc1ccccc1.NS(=O)(=O)c1cccc(CCCCOCCCCCCBr)c1
C=CC(=O)Cl.N#Cc1cnc2ccc(N)cc2c1Nc1ccc(Br)cc1
CC(=O)N[C@@H]1C[C@H](NC(=O)OC(C)(C)C)CC[C@@H]1N1CC[C@H](NC(=O)OCc2ccccc2)C1=O
C#Cc1cc(Cl)ccc1OCC(=O)OC(C)(C)C.COCc1ccc(F)c(Br)c1
COC(=O)CCc1cccc(CNC(=O)OC(C)(C)C)c1
N#C[Cu].O=Cc1ccc(-c2ccc(Br)cc2)cc1
BrCc1ccccc1.N[C@H](CO)Cc1ccccc1
CCOC(=O)c1cc(C(C)(C)C)[nH]n1
CCOC(=O)C(F)(F)C1(O)CCCCO1
CCCCOCCOc1ccc(-c2cc3c4c(c2)CCCN4CCC(C(=O)OCC)=C3)cc1
Fc1cccc(C=C2CCNCC2)c1.Oc1nc(-c2ccc(F)cc2)c(CCCl)s1
CCOc1ccc(Br)cc1C=O.N#Cc1ccc(B(O)O)cc1
COc1ccc(-n2nc3c4ccc([N+](=O)[O-])cc4[nH]cc-3c2=O)cc1
C1CCN(CCC2CCNCC2)CC1.O=C(NC1CC1)c1ccc(Cl)c([N+](=O)[O-])c1
CCOC(=O)CCCOc1ccc(C[C@H](NC(=O)OCC23CC4CC(CC(C4)C2)C3)C(=O)OC(C)(C)C)cc1.NC1=NCCN1
Nc1ccc(Cl)cn1.O=C(Cl)c1ccc(Cl)c([N+](=O)[O-])c1
CC[C@H](C)c1onc(-c2c(Cl)cccc2Cl)c1COc1ccc(-c2ccc3nc(C(=O)OC)ccc3c2)cc1
CSC[C@]12CCC(=O)C=C1CC[C@H]1[C@@H]3CCC(=O)[C@@]3(C)CC[C@@H]12.FC[P+](c1ccccc1)(c1ccccc1)c1ccccc1
Cc1c(-c2ccc(N(C)C)nc2)nc2cc(F)cc(F)c2c1Cl.Nc1cc(N2CCOCC2)cnc1N1CCOCC1
Cc1ccc(C(=O)NC2CC2)cc1-n1cnc2ccc(N3CCN(CC(=O)OC(C)(C)C)CC3)cc2c1=O
COc1ccc2c(c1)OC[C@@H](c1ccc(C)cc1)[C@H]2c1ccc(OCCN2CCCCC2)cc1
CC(C)(C)OC(=O)COc1cccc2c1CCCCC2N.O=S(=O)(Cl)c1cccc(-c2ccccc2)c1
Nc1ccc(C2(O)CC2)c(F)c1.O=C(Cl)Oc1ccccc1
O=C(c1ccc([N+](=O)[O-])cc1)N1Cc2cccn2Cc2ccccc21
CCCC[Sn](CCCC)(CCCC)C1=CCCCO1.Nc1cnc(Br)cn1
O=C(NCC(=O)N1CCNCC1)c1ccc(-c2ccccc2)cc1.O=C(O)c1cc(C(F)(F)F)ccc1C(F)(F)F
O=c1cc(O)cc[nH]1
COc1c(Br)cc(C(=O)Cl)cc1Br.FC(F)(F)c1cccc(-c2cnc3c(c2)NCCO3)c1
CCOC(=O)c1cc(C)oc1C(F)(F)F
Cc1ncc(CN)c2c1OC(C)(C)OC2.N#Cc1ccc(C(=O)O)cc1
CN1CCCn2c1cc(Cl)nc2=O.OCCc1ccc(Oc2ccc(F)c(F)c2)nc1
C1=COCCC1.O=c1ccc2c([C@@H](O)CBr)ccc(OCc3ccccc3)c2[nH]1
CCOC(=O)C[C@@H]1O[C@@H](c2cccc(OC)c2OC)c2cc(C(F)(F)F)ccc2-n2c1nnc2C(F)(F)Cl
C(=C1CCC2(CC1)OCCO2)c1ccccc1
CCOC(=O)Cc1cccc(C)c1.O=C1CCC(=O)N1Br
OCC[C@H]1CNc2ccc(Br)cc2N1
COC(=O)CCc1cccc(Nc2ncc(Cl)c(Nc3ccc(OC)cc3NS(C)(=O)=O)n2)c1C
CCOC(=O)c1cnn2ccc(C(F)(F)F)cc12
CCOC(=O)CSc1nc(Cl)cc(Cl)n1.Cc1cc(C)c(N)c(C)c1
CCOC(=O)c1ccc(Oc2ccc(-c3cc(C)cc(Nc4nccc(C(F)(F)F)n4)c3)cn2)cc1
CC(O)c1cc(Br)cs1
CN=C=O.Cc1cccc(N)c1CO
CCOc1cc(C(=O)O)ccc1Nc1ncc2c(n1)N(C1CCCC1)CC(F)(F)C(=O)N2C.CN1CCC(N)CC1
COc1cc(OC)nc(-c2ccc(Cl)nc2)n1.Oc1ccc2c(c1)CCN(C1CCC1)CC2
OCc1cncc(Br)c1
C1CSCCN1.Fc1ccc(C2=NOC(COc3ccon3)C2)cc1F
O=C(CNC(=O)c1cccc(C(F)(F)F)c1)NC1CNC1.O=C1CCC(O)(c2ccc(Br)cn2)CC1
OCc1csc(NC(c2ccccc2)(c2ccccc2)c2ccccc2)n1
C[N+](C)(C)CC(O)CCl.O=c1c2ccccc2sc2ccc(O)cc12
O=C1Cc2cc(Br)cnc2N1.O=Cc1ccc2c(/C=C/c3ccncc3)n[nH]c2c1
COc1cc(N)c(C(N)=O)c(OC)c1.O=Cc1ccccc1Cl
Cc1c(-c2cccnc2)nc2cc(F)ccc2c1Cl.c1cc2c(cc1N1CCOCC1)NCC21CCOCC1
CC1(C)OC[C@H](CCOS(C)(=O)=O)O1.[N-]=[N+]=[N-]
CC(C)(C)[Si](C)(C)OCCCCCCBr.OC1CCN(Cc2ccccc2)CC1
C#Cc1cc(C)cc(Nc2cc(C(F)F)ccn2)n1.COc1ccc(CN2CC(CN=[N+]=[N-])CC2=O)c(OC)c1
Clc1nc(N2CCC2)c2nc(Cl)c(Cl)nc2n1.O[C@@H]1CCOC1
CCN(CC)CCCCBr.Cc1ccc2c(=O)n3c(nc2c1)[nH]c1cc(C)c(C)cc13
CCCN.Clc1nc(Cl)c2ncn(C3CCOC3)c2n1
O=Cc1ccc(Sc2ccc(Cl)c(Cl)c2)cc1Br
Cc1ccc(-c2noc(CCC(C)(C)O)n2)cc1N.Cc1ccn2c(C(=O)O)cnc2c1
O=C(Cl)c1cccc(Cl)c1.O=C1C(=O)c2ccc(-c3cccnc3)cc2C2=C1SCC1(CCNCC1)O2
CN(C)C1CCNCC1.COc1cc(Cl)cc(C(C)Nc2cc(F)ccc2S(C)(=O)=O)c1OC
CC1(C(=O)c2c[nH]c3ncc(Br)nc23)CCCC1.COc1cc(B(O)O)cc(OC)c1OC
CC1(C)OB(c2cnc(N)nc2)OC1(C)C.C[C@H](O)C(=O)N1CCN(Cc2cc3nc(Cl)nc(N4CCOCC4)c3s2)CC1
CCOP(OCC)OCC.COc1ccc(CBr)c([N+](=O)[O-])c1
CCOc1cc(C(CCO)N2C(=O)c3ccccc3C2=O)ccc1OC.CI
CC1(C)Cc2c(Oc3cc(F)cc(F)c3)cc(C(=O)O)cc2O1.Cn1ccc(N)n1
Cn1cc(-c2cncc(-n3ncc4c5c(sc4c3=O)CCCC5)c2C=O)cc(Nc2ccc(N3CCN(C4COC4)CC3)cn2)c1=O
COC(=O)c1cccc2[nH]c(N3CC[C@H](NC(=O)OCc4ccccc4)[C@H](OC)C3)nc12
c1ccc(COCC2CCC3(CC2)OCCO3)cc1
CCOC(=O)CCCCn1c(C(=O)OCC)cc2c(Cl)cc(OCc3ccccc3)cc21
CN.O=C(O)c1c(F)cccc1F
Cc1csc2nc(-c3ccncc3)nc(Cl)c12.NCCc1ccc2c(c1)OCCO2
CC(C)(C)OC(=O)N1CCN(c2c(COc3ccccc3C(F)(F)F)cc(Br)cc2NC(=O)c2nccc3ccccc23)CC1
Cc1ccc(S(=O)(=O)N2CCC3(C=Cc4ccccc43)CC2)cc1
Cn1ccc2ccccc21.O=C(Cl)Cc1ccccc1
CC(C)I.O=[N+]([O-])c1cnccc1O
Cn1cc(C2c3ccc(Cl)cc3C=Cc3sc(Cl)nc32)c(=O)[nH]c1=O.NCc1ccccc1
Cc1cccc(-c2c(F)cccc2[C@H](OCCN=[N+]=[N-])[C@H]2CN(C(=O)OC(C)(C)C)CCO2)c1
ClCCN1CCCCC1.c1ccc2c(c1)SCCc1c-2[nH]c2ccccc12
OCCn1ncc2ncnc(Nc3ccc(OCc4cccc(F)c4)c(Cl)c3)c21
CN1C(=O)CC[C@]2(C)c3ccc(Br)cc3CC[C@@H]12.OB(O)c1ccc(Cl)cc1
CCOC(=N)CCOC.CCOC(=O)Cl
CC(C)(C)c1cccc(CC(N)C(O)c2cccc(Cl)c2)c1.O=C(O)c1ccc(F)c2ccccc12
CCCCCCOc1ccc(C2(O)CCN(C(=O)OCc3ccccc3)CC2)cc1
COC(=O)c1ccccc1CN(C(=O)OC(C)(C)C)S(=O)(=O)c1cc(C(=O)NN2c3ccccc3CC2C)ccc1Cl
CN(C)C(On1nnc2ccccc21)=[N+](C)C.N#Cc1c(-c2cnc3c(c2)CCCN3C(N)=O)cncc1C1CCNCC1
Nc1cncc(CCN2CCCC2)c1.O=C(c1cnc2ccc(Br)cc2c1Cl)C1CC1
O=C(NCC(F)(F)F)C1(CCCCBr)c2ccccc2-c2ccccc21.c1ccc(N2CCNCC2)nc1
CC(C)(C)c1nc(-c2cccc(N)c2F)c(-c2ccnc(N)n2)s1.O=S(=O)(Cl)c1cccs1
CC(C)(C)OC(=O)Nc1noc2cc(CNC(=O)Cc3c(C#N)ccc(Cl)[n+]3[O-])ccc12.NCC(F)(F)c1ccccn1
CC1(C)CC(O)C(=O)c2ccccc21.NO
CCOC(=O)c1cn2cc(-c3cccc(OC)c3)nc2s1
CCOC(=O)CC(=O)CCl.NC(=S)c1ccc(Cl)cc1
CN(C(=O)c1ccc(Br)cc1)[C@@H]1CCNC[C@H]1c1ccc(Cl)c(Cl)c1.O=C(O)C1CCN(C(=O)CO)CC1
CC(C)(C)OC(=O)OC(=O)OC(C)(C)C.CCNCCN1CCCc2cc(Br)ccc21
Nc1ncc(C2CCC3(CC2)OCCO3)nc1Br.O=C(NCc1ccccc1)c1ccc(B(O)O)cc1F
CON(C)C(=O)CC(c1ccc(Br)cc1)c1ccc(F)cc1C.Cc1cc(Br)ccn1
CN(C)CCCCl.O=C1CC2CCc3ccc(F)cc3C2=NN1c1ccc(O)cc1
CN.COCCCN1CCOc2ccc(CO[C@H]3CN(S(=O)(=O)c4ccc(C)cc4)[C@@H](CC(C)(C)C(=O)O)C[C@@H]3c3ccc(COC[C@@H](C)COC)cc3)cc21
CC(C)(O)c1ccc(CC(=O)O)cc1.C[C@@H](N)c1ccc(OCC(F)(F)F)cn1
CNC.O=C(O)c1ccc2cnc(Br)cc2n1
CC(C)(C)OC(=O)N1CC(N)C1.COc1cc(F)ccc1[N+](=O)[O-]
Cc1nc2ccc(C(=O)O)cc2[nH]1.NCC(=O)c1ccccc1
CC[C@@H](CS(=O)(=O)C(C)(C)C)N1C(=O)[C@H](CC(=O)OC)O[C@H](c2cccc(Cl)c2)[C@H]1c1ccc(Cl)cc1
CC(C)(C)[Si](C)(C)OC1CCC(=O)CC1.CCOP(=O)(CC#N)OCC
CC(C)C1=C(C(=O)N(CCO[Si](C)(C)C(C)(C)C)C(C)C)SC2=NC(C)(c3ccc(Cl)cc3)C(c3ccc(Cl)cc3)N21
CCCCCCCCOc1ccc(C(=O)O)cc1.Oc1cc(Cl)c(Cl)cc1Cl
CC(=O)Nc1ccc(O)cc1[N+](=O)[O-].ClCC1CO1
CC(C)N(C(=O)c1ccc2c(c1)N(CCNC(=O)OCc1ccccc1)C(=O)C2(C)C)[C@@H]1CCCN(C(=O)OC(C)(C)C)C1
N#Cc1cccc(S(=O)(=O)N[C@H]2CC[C@@H](c3ccc(O)cc3O)CC2)c1.[N-]=[N+]=[N-]
CC(=O)SC1CC(C)OC(C)C1
COC(=O)c1nc(-c2ccc(OCc3ccccc3)cn2)n(-c2ccc(OC)nc2)n1
O=C1CCC(Oc2ccc(Br)cc2)CC1
Nc1ccn(-c2cccc(F)c2F)n1.O=C(Cl)c1ccccc1Br
OCCc1ccc(Nc2nc(-c3cccc(Cl)c3)nc3c2CCC3)cc1
Cc1ccc(Br)c(C(=O)Nc2ccn(C)n2)n1.Cn1ccc(N)n1
C1CNC1.O=[N+]([O-])c1ccc(Cl)nc1
COc1cc(Br)c(F)cc1-n1c(=O)ccc2cc(SCc3ccccc3)ccc21.OB(O)c1cccc(F)c1
Cc1cc(C)c(-c2nc3c4c(nn3c(N)c2C#N)CSC4)c(C)c1
NC(=O)c1nn(-c2ccc3c(c2)OCO3)c2c1CCc1ccc(N)cc1-2.O=C(O)c1cc(Cl)ncc1Cl
CC(C)(C)OC(=O)N1CCN(Cc2ccc(C(=O)O)cc2C(F)(F)F)CC1.Cc1ccc(N)cc1Nc1nccc(-c2cncc(Br)c2)n1
CCOC(=O)C(C(=O)N(C)C)=C(O)c1ccc(Cl)cc1Cl.ICc1ccccc1
CCOP(=O)(CC#N)OCC.O=Cc1ccc(Cl)c(C(F)(F)F)c1
COC(=O)C1CCC(O)CC1(C)C.CS(=O)(=O)Cl
CC(C)(C)S(N)=O.Cc1cnc(C=O)n1C
Cc1ccc2onc(OC3CCCCO3)c2c1.O=C1CCC(=O)N1Br
CCCC1(CC(=O)OCC)OCCc2c1[nH]c1c(C)c(C(=O)O)cc(C#N)c21
CCOC(=O)CCNC(=O)C1CCCNC1.Cc1nc(NC(=N)N)sc1C(=O)O
Cc1nc(C(C)(N)C2CC2)no1.O=C(O)c1ccc(N2CC(F)(F)C2)c(OCC2CC2)n1
CC(=O)Oc1cccc(C(=O)Nc2ccc(C(=O)N3CCCc4ccccc43)cc2)c1
CCOC(=O)c1sc2cnccc2c1N
O=C1NC(=O)c2ccccc21.O=c1c2ccc(Cl)cc2[nH]c2c(O)nn(CCBr)c(=O)c12
CC(C)(C)OC(=O)NC1(c2ccc(-c3c(-c4ccccc4)oc4c(-c5c[nH]nn5)cccc4c3=O)cc2)CCC1
C[C@H]1OC[C@]2(c3cc([N+](=O)[O-])ccc3F)N=C(NC(=O)OC(C)(C)C)N(C)C(=O)[C@H]12
O=[N+]([O-])c1cc(F)cc(Br)c1
Cc1cc(C(F)(F)F)c2c(N)c(C(=O)O)sc2n1.Cc1ccc(CCN)cc1
CC(=O)Nc1cccc(CO)c1.COC(=O)[C@H]1c2ccc(O)cc2CCN1C(=O)OC(C)(C)C
Brc1nccs1.N#Cc1ccc(OCC(O)CN2CC3CNCC(C3)C2)cc1
C#Cc1cccc(N)c1.COC(=O)c1ccc2ncnc(Cl)c2c1
O=c1[nH]c2cc([N+](=O)[O-])ccc2o1
N#Cc1ccc(CO)cc1.O=C=Nc1cccc2cnccc12
COc1ccc(Cn2nc(C)c3c(N)cccc32)cc1.CSc1nccc(Cl)n1
C#CCOc1nc(Nc2cc(N)cc(C(=O)OC)c2)ncc1Br.CC(C)(C)OC(=O)N[C@H](Cc1ccccc1)C(=O)O
CC1=Cc2c(Cl)cccc2C1.Cc1cc(C)cc([Mg+])c1
Cc1cncc(N)n1.O=C(Br)CBr
COC(=O)c1ccc2c(C)c3c(nc2c1)CCCC3
CC(C)(C)OC(=O)COc1ccc(Cl)cc1.O=C1CCC(=O)N1Br
COc1ccc(CC2NCCc3cc(OC)c(O)cc32)cc1O.ClCC1CC1
CS(=O)(=O)Cl.Nc1cccc(CN2CCN(C(c3ccccc3)c3ccccc3)CC2)n1
CN1C(=O)C[C@H](c2ccccc2)[C@@H]1[C@H](O)c1ccc(Br)s1.OB(O)c1ccc(F)c(Cl)c1
C#CC1CCCC1.NS(=O)(=O)c1ccccc1S(=O)(=O)NC(=O)c1ccc(Br)c(CO)c1
CCI.O=Cc1cccc2[nH]ccc12
COCCOCCO.Cc1nc2c3c(ccn2c1C)[C@@H](O)[C@H](O)[C@@H](c1ccccc1)N3
COCCOCCOCCOCCOCCOCCOCCOc1cc(Nc2nccc(Oc3ccc(NC(=O)OC(C)(C)C)c4ccccc34)n2)cc(OC)c1
Cn1c(Cl)nc(-c2ccncc2)cc1=O.NCC(=O)c1ccccc1
CCO.O=C(O)C1CCC(O)CC1
CCc1cccc(O)c1Br.COC(=O)c1ccc(F)c(C)c1
COc1cc2cc(-c3ccccc3C)sc2c(Cl)c1Cl
CC(=O)C(CCCc1ccccc1)n1cnc2c(=O)[nH]c(Cc3ccc(OC(F)F)c([N+](=O)[O-])c3)nc21
Cc1ccc(C(=O)O)c(-c2ccc(C(F)(F)F)cc2)c1.Cc1ccc(C)n1-c1cccc(CCCOc2ccc(N)cc2)n1
CCCBr.Oc1ccc2c(-c3cccnc3)csc2c1
COc1ccc2c(c1)SC(CCCCl)C(O)CO2.c1ccc(N2CCNCC2)cc1
CNC.Cc1nnc2n1-c1ccc(N=C=O)cc1C(c1ccccc1Cl)=NC2
COc1cc(COC(C)=O)nnc1OC
O=[N+]([O-])c1ncn(-c2cccc(C(F)(F)F)c2)n1
CCc1cc2c(s1)N(C(=O)Cl)CCN=C2c1ccccc1Cl.CN(C)CCCN
CNC(c1cnccc1C(F)(F)F)C(C)C.O=C(Cl)Cc1ccccc1
CC(C)C(=O)Nc1cccc(C2CCN(CCCCN)CC2)c1.O=C(Cl)C(c1ccccc1)c1ccccc1
N[C@H]1CC[C@H](CCN2CCCC2)CC1.O=C(O)c1ccc(S(=O)(=O)Nc2ccccc2C(=O)c2ccc(Cl)cc2Cl)cc1
C[O-].Cc1cc(-c2cccc(C(F)(F)F)c2)c(Cl)nc1C(=O)N1CCC(N2CCCC2)CC1
Cc1ccc(N(CC(C)C)S(=O)(=O)c2cccc(O)c2)c(C)c1.OCCN1CCOCC1
CCOC(=O)c1sc(N2CCN(CCc3ccccc3)C2=O)nc1C
O=[N+]([O-])c1ccc(-c2ccnc(-c3ccc(C(F)(F)F)cc3)n2)cc1
[N-]=[N+]=NC(CCO)c1ccc(C(F)(F)F)nc1
CC(C)(C)OC(=O)N1CCC(C(=O)O)CC1.NCC(=O)c1ccc([N+](=O)[O-])cc1
C#CC1CCCCC1.COc1cc2cc(OS(=O)(=O)C(F)(F)F)cnc2cc1OC
CI.O=C(c1ccc(-c2ccccc2C(F)(F)F)cc1)N1CCNC(c2ccccc2)C1
O=[N+]([O-])c1ccc(Cl)c([N+](=O)[O-])c1.OCCO
COc1cccc(C(=O)C2CCNCC2)c1.O=C(Cl)c1ccco1
CC(Cc1n[nH]c2ccc(OC(=O)C(C)C)cc12)NC(=O)OCC1c2ccccc2-c2ccccc21
C=C(c1cc(F)ccc1O)n1ccnc1.ClCc1ccc(Cl)cc1Cl
CCOC(=O)C1=C(C)NC(c2ncns2)=NC1c1ccc(F)cc1Br.O=C1CCC(=O)N1Br
Clc1ncc(-c2ccccc2)cn1.NC1CCN(CC23CC(c4ccccc42)c2ccccc23)CC1
CCOC(=O)Cc1c(C)[nH]c2ccc(OC)cc12.ClCc1ccc(Cl)cc1
Cc1ncc([N+](=O)[O-])n1CCO.O=C1NC(=O)C2c3cccc4cccc(c34)C12
CCc1cc(O)ccc1CCC(=O)OC.N#Cc1cccc(Br)c1
CC1(C)CC(=C(c2ccc(O)cc2)c2ccc(Br)cc2)CC(C)(C)C1.OB(O)c1ccoc1
Brc1ccc2nonc2c1.CCOC(C)=O
CC(C)(C)[Si](C)(C)OCc1ccc(O[Si](C)(C)C(C)(C)C)cc1
FC(F)(F)c1cc(CO[C@@H]2CC[C@H]3CC[C@]2(c2ccccc2)N3Cc2ccccc2)cc(C(F)(F)F)c1
CC(C)(C)OC(=O)N[C@H]1CCC(C)(C)OC1=O
CC(C(=O)OC(C)(C)C)N1CCC(c2ncc(-c3ccc(NC(=O)Nc4cc(F)c(F)cc4F)cc3)s2)CC1
BrCCCOC1CCCCO1.O=[N+]([O-])c1ccc(F)cc1O
CN.COC(=O)[C@@H](CC(=O)O)C(C)C
COC(=O)CCc1cccc(OC(F)(F)F)c1
O=C1C(=O)N(C(CC2CCCC2)C(=O)O)c2cc(Cl)ccc21
COC(=O)c1cnc(N2CCN(C3CC3)CC2)nc1.COc1cc(CCc2cc(N)[nH]n2)cc(OC)c1
CCOC(=O)C1CCN(C(=O)c2ccccc2)CC1
CC1c2nc(-c3ccccc3)c(-c3ccccc3)nc2CCN1C(=O)OC(C)(C)C
COC(=O)C1COC(c2ccncc2)N1C(=O)OCc1ccccc1
CC(C)C(=O)Cl.O=C(N1CCC(Cc2ccccc2)CC1)C(F)(F)F
CNCc1ccccc1.COc1ccc(-c2cc(=Nc3c(C)cc(C)cc3C)n(C)c(Cl)n2)cc1OC
CC(C)(C)OC(=O)N1CC2CN(Cc3ccccc3)CC2C1
Cc1ccc(B(O)O)cc1.O=[N+]([O-])c1ccc(Cl)nc1
CNC.N#Cc1cn(Cc2ccc(C(F)(F)F)cc2)c2cc(F)c(F)cc2c1=O
C1COCCN1.Cc1csc(C(=O)O)c1Cl
C#Cc1ccccc1CC(=O)OC.CC(C)(C)OC(=O)NCc1ccc(Nc2ncc(C(F)(F)F)c(Cl)n2)cc1
CCOC(=O)c1nc2ccccc2n(-c2ccc3c(c2)OCCO3)c1=O
CC1CCC(N)C1.COC(=O)NS(=O)(=O)c1ccc(CC(=O)N2CNc3ccccc3C2=O)cc1
C=C(C)C(=O)Cl.CCCCCCCc1ccc(O)c(CCCCCCCCCCO)c1
O=C=Nc1ccc(Oc2ccccc2)cc1.c1ccc(CN2CC3CNCC3C2)cc1
Cc1cnc(Cl)nc1.OC1CCNCC1
CS(=O)(=O)OCCc1ccc(Br)cc1.C[C@@H]1CCCN1
CN1CCC(S)C1.O=C(O)c1cccnc1Cl
CC(=O)c1ccccc1
CCOC(=O)CC1CCNCC1.COc1cccc([C@H]2O[C@H](CCC(=O)O)c3ccc(-c4nn[nH]n4)n3-c3ccc(Cl)cc32)c1OC
O=C1CSC(N2CCO[C@H](CO)C2)=N1.O=Cc1ccc2c(cnn2Cc2ncccc2C(F)(F)F)c1
N#Cc1ccc(Nn2cnnc2)cc1.O=C(Oc1cc(CBr)ccc1F)c1ccccc1
CCc1oc(-c2ccc(C(F)(F)F)cc2)cc1C(O)CCO[Si](C)(C)C(C)(C)C.CI
O=[N+]([O-])c1ccc2nc(-c3ccccc3)oc2n1
CC(C)(C)OC(=O)N1CCC(C)(C(=O)NCc2cc(C(F)(F)F)cc(C(F)(F)F)c2)CC1
ClCCCCOc1ccccc1/C=C/c1nc2ccccc2o1.c1c[nH]cn1
NC1CN2CCC1CC2.O=C(O)c1cccc(NS(=O)(=O)c2ccccc2)c1
CCNS(=O)(=O)c1ccc(I)cc1.COc1ccc(CS)cc1
COC(=O)Cl.COC(=O)c1sc(-c2cccc(N)c2)c(Br)c1OCC(=O)OC(C)(C)C
CCOC(=O)c1ccc(Br)[nH]1.OB(O)c1ccccc1
CCCS(=O)(=O)N1CC(CN)(c2ccccn2)C1.O=C(Cl)c1ccc(Cl)cc1Cl
N#CCc1ccccc1-c1ccccc1
COCC#Cc1nc(N2CCOCC2)cc(C)c1C(=O)OC
CC(C)(C)OC(=O)N1CCC(n2ncc3c(Cl)ncnc32)CC1.N#Cc1ccccc1O
CC(C)(C)c1ccccc1N1CCNCC1.O=C(O)C12CC3CC(C1)CC(C(=O)O)(C3)C2
CC(C)(C)OC(=O)NN.Cc1ccc(C(CCCCl)C(=O)O)cc1
NC(=O)c1nc2cccc([N+](=O)[O-])c2o1
OCCN1CCOCC1.Oc1ccc(Br)c(F)c1
CCC(=O)Cl.CCOc1ccc2c(c1-c1ncnc3c(C(=O)NC4CCNCC4)c[nH]c13)OCO2
CC(C)(C)OC(=O)N1CC[C@H](O)C1.O=[N+]([O-])c1ccc(S(=O)(=O)Cl)cc1
CS(=O)(=O)c1cccc(N)c1.Clc1nc2c(Br)cccn2n1
CN(C)c1ccccc1S.NC(CCl)=NO
CC(C)(Oc1ccc([N+](=O)[O-])cc1Cl)c1ccccn1
CCOC(=O)c1ccccc1F.CCOCCN
C[C@]12CC[C@@H]3c4ccc(O)cc4CC[C@H]3[C@@H]1CCC2=O.O=Cc1cccnc1
CC(C)(C)OC(=O)OC(=O)OC(C)(C)C.C[C@H](NCCc1ccccc1)c1cccc(C(C)(C)O[SiH2]C(C)(C)C)n1
COC(=O)c1ccc(S(=O)(=O)n2cc(C3CC3)c3ccccc32)cc1
COC(=O)[C@H](N)CC(C)C.COc1cc(C(=O)O)cc(OC)n1
CC1(C)NC(=O)NC1=O.O=S(=O)(Cl)c1ccc2ccccc2c1
BrCc1ccccc1.C=CCc1c(O)ccc2ncccc12
Cc1cccc(CBr)c1C.Cc1nc2c(Br)cc(N3CCOCC3)cc2[nH]1
C#C[Si](C)(C)C.Ic1ccc2oc(CN3CCCC3)nc2c1
CCOC(=O)CBr
CC(C)(C)[O-].O=Cc1ccc(OCCC2OCCCO2)cc1
CC1CCN(c2nc(NC#N)nc(Cl)c2-c2ccccc2)CC1.CI
Brc1ncccn1.O=C(O)c1ccc(B(O)O)s1
CCC(Br)CC.COC(=O)c1ccc(O)cc1O
Fc1cnc(Cl)nc1Cl.c1ccc2[nH]ccc2c1
C=Cc1cc2cc([C@]3(O)C[C@@H](C(=O)OC)N(C(=O)OC(C)(C)C)C3)ccc2cc1N(C)C.CI
COc1cc(C)c(B2OC(C)(C)C(C)(C)O2)cn1.Nc1c2c(nc3c(Br)c(F)ccc13)CN(C1CCC1)C2=O
C1COCCN1.Cc1cc(Br)cc(C)c1NC(=O)CC(C)(C)C
O=S(=O)(NCCCCO)c1ccc(Br)c(F)c1.OB(O)c1ccc(C(F)(F)F)cc1
COc1ncc(Br)cc1Cl.Cc1cc(C(=O)OC(C)(C)C)ccc1B1OC(C)(C)C(C)(C)O1
CNc1ncc2cc(Br)cnc2n1.Cc1ccc(C(=O)Nc2cccc(C(F)(F)F)c2)cc1B1OC(C)(C)C(C)(C)O1
CCOC(=O)/C(C)=C/[C@H](C(C)C)N(C)C(=O)[C@@H](NC(=O)[C@@H](NC)C(C)(C)c1cccc(Br)c1)C(C)(C)C.OB(O)c1ccccc1
O=C(c1cccc(C(F)(F)F)c1)c1cccc(C(F)(F)F)c1.[Li]CCCC
CC(C)(C)OC(=O)N[C@H]1CCCN(c2ccncc2NC(=O)c2csc(Br)n2)C1.OB(O)c1ccccc1F
COc1c(Br)cc(C(=O)Cl)cc1Br.N#Cc1ccc(-c2cnc3c(c2)NCCO3)cc1
CCCCCS(=O)(=O)NC(=O)/C=C/c1ccc(OCCOC)cc1OCC1CCCO1
CC1CCN(c2cc3nc(C(C)(C)C)sc3cc2[N+](=O)[O-])CC1
CS(=O)(=O)c1ccc(C(CC2CCC(=O)CC2)C(=O)O)cc1Cl.Nc1cnccn1
CC(C)(C)OC(=O)CCc1ccc(O[Si](c2ccccc2)(c2ccccc2)C(C)(C)C)cc1CO.O=C=NC1CCCCC1
CCOC(=O)C(Cc1ccc(OC)c(CN)c1)OC(C)C.O=C([O-])c1ccc(C(F)(F)F)cc1F
CC(C)(C)OC(=O)N[C@@H]1CCN(c2cccc3ccc(O[Si](C)(C)C(C)(C)C)cc23)C1
CC(C)(C)OC(=O)Nc1cccc(B(O)O)c1.Nc1ncc(Br)cc1C(=O)Nc1ccncc1
CC1(C)OB(/C=C/c2ccccc2)OC1(C)C.COc1cc(Br)cnc1OC
CC(C)(C)c1ccc(S(=O)(=O)Nc2ccc3sc(C(=O)O)c(-c4ccccc4)c3c2)cc1.NCCN1CCOCC1
CC1(C)CC(=O)c2ccccc21.[BH3-]C#N
O=C(O)c1ccc2c(c1)N(c1ccccc1)C(=O)CC2
COCCBr.O=C1NC(=O)/C(=C/c2ccc3c(ccn3Cc3ccc(F)cc3C(F)(F)F)c2)S1
Cc1ccc2c(c1)S(=O)(=O)N(C)C2=O.O=C1CCC(=O)N1Br
COc1cc(COC(C)=O)c(OC)c(C)c1C
COC(=O)Cc1ccc(-c2cccc(C=O)c2)cc1.c1ccc2c(c1)CNC2
C=CCOC1CN(C(=O)OC(C)(C)C)CCC1=O.NCc1ccccc1
O=Cc1ccccc1O.O=c1cc(N2CCNCC2)nc[nH]1
COC(=O)C1CC(=O)N(c2ccc(O)cc2)C1.ClCCCBr
COC(=O)[C@H]1CC[C@H](NCc2ccc(OC)cc2)[C@@H]1c1ccc(F)cc1.O=C(Cl)OCc1ccccc1
CC(C)(C)OC(=O)c1ccc(-c2ccccc2)cc1NC(=O)c1cc(Br)ccc1OCc1ccccc1.CNCCN1CCOCC1
CC(C)(C)OC(=O)NCCCOc1ccc(Cl)cc1NC(=O)Nc1cnc(C#N)cn1
COC(=O)c1ccc(B(O)O)cc1.Clc1nc(N2CCOCC2)nc2c1CCN2c1cccnc1
NS(=O)(=O)N1CCC1.O=C(O)c1cc(C2CC2)c(OCC23CC4CC(C2)CC(OC(=O)C(F)(F)F)(C4)C3)cc1F
CC1(C)CCNc2nc(Cl)ccc21.OB(O)c1cccc(C(F)(F)F)c1
COC(=O)c1ccc2c(c1)CC(C)(C)C(c1cccc(C(=O)N3CCCCC3)c1)N2
COC(=O)C1CN=Cc2ccc(OC)cc21
COC(=O)Cc1ccc2oc(Br)cc2c1.O=C1CCC(=O)N1Br
O=C1CC(C(NC(=O)OCc2ccccc2)C(=O)O)C(=O)N1.OCC(Cl)(Cl)Cl
Cc1nc2sccn2c1C(=O)NC[C@H]1NC[C@@H]2C[C@H]12.O=C(O)c1ccccc1C1CCCCC1
CCc1ccc(-c2c(-c3ccccc3)oc3ncnc(Cl)c23)cc1.COC(=O)CCCCC(C)O
CCCc1c(OCCCSCC2COC(CCC(=O)O)(CCC(=O)O)S2)ccc(C(C)=O)c1O.O=C(OO)c1ccccc1Cl
CCOC(=O)/C=C/c1ccc(C(C)(C)O)c(O)c1
COC(=O)[C@H](CCC(=O)N1CCC2(CC2)[C@H](O)C1)N1CCN(C(=O)Nc2ccc(C(F)(F)F)c(C(F)(F)F)c2)[C@@H](C)C1=O
CCC[S-].COc1cc(Br)cc(Br)c1
CC(C)OC(=O)N1CCC(CCCO)CC1.CS(=O)(=O)Cl
Cc1ncc(CNC(=O)c2ccc(-c3ccccc3S(=O)(=O)NC(C)(C)C)cc2)c(CO)c1O.N#Cc1cccc(CBr)c1
C#Cc1ccc(NC(=O)OC(C)(C)C)c(NC(=O)/C=C/c2ccc(NC(C)=O)cc2)c1
COC(=O)c1c(N)c(-c2ccc(I)cc2)nc2ccc(F)cc12.OB(O)c1cccnc1
ClCCOCCCl.Nc1ccc(OC23CC4CC(CC(C4)C2)C3)cc1
O=C(Cl)Cl.O=[N+]([O-])c1ccc(CO)o1
CC(C)(F)C[C@H](N[C@@H](c1ccc(B2OC(C)(C)C(C)(C)O2)cc1)C(F)(F)F)C(=O)NC1(C#N)CC1.OC(c1ccc(Br)cc1)C(F)(F)F
N=C(N)N1CCCC(CN)C1.O=C(O)[C@@H](Cc1c[nH]c2ccccc12)NS(=O)(=O)c1ccc2ccccc2c1
CC(C)(N)CO.Cc1nc(Cl)ccc1[N+](=O)[O-]
NC(=O)c1cccc(C=CC(=O)c2ccccc2)n1
CC(C)(C)OC(=O)CC(=O)c1ccnc(C#N)c1.CC(C)(C)OC(=O)Nc1cc(N2CCC2)c(C(F)(F)F)cc1N
CN(CCNC(=O)c1nc(Cl)c(N)nc1N)C(=O)OC(C)(C)C
Nc1cccc(-c2nnn[nH]2)c1.O=S(=O)(Cl)c1ccc(Cl)c(Cl)c1Cl
N#Cc1ccccc1B1OC=CC(C(=O)[O-])O1.O=c1c(Br)cc(-c2ccccn2)cn1-c1ccccn1
CC(=O)Nc1ccc(C(=O)N2CCN(CCc3ccc(Cl)cc3)CC2)cc1.CCCI
CC(C)(C)OC(=O)Cn1c(SCc2ccccc2)nc2cc([N+](=O)[O-])ccc21
Cn1cc(CCNC(=O)OCc2ccccc2)cn1
CC(C)CSc1ccc(S(C)(=O)=O)cc1C(=O)O.Fc1cc(C(F)(F)F)cnc1N1CCNCC1
CC1CC(=O)NN=C1c1ccc(Cl)c([N+](=O)[O-])c1.N
CCOC(=O)CN1CCN(c2ccc(NC(=O)c3ccccc3-c3ccc(C(F)(F)F)cc3)cc2)CC1
O=C1c2ccccc2C(=O)N1CC1CC2(CCN1)OCCO2
CCc1nc(C(N)=O)c(Cl)nc1Oc1cccc([N+](=O)[O-])c1.CN1CCN(C2CCN(c3ccc(N)cc3)CC2)CC1
Cc1ccc2nc(-c3ccc(N)cc3)cn2c1.O=C(Cl)c1ccc([N+](=O)[O-])cc1
CNC.COC(=O)c1ccnc(C(=O)O)c1
CC1(C[C@H](O)[C@@H](N)CC2CCCCC2)S(=O)(=O)CCCS1(=O)=O.O=C=Nc1ccccc1
CN1C(=O)CN(N)C(c2ccccc2)c2cc(Cl)ccc21.O=C(O)CNC(=O)OCc1ccccc1
COc1ccc(Oc2ccccc2NS(=O)(=O)c2ccc(C(=O)O)cc2)c(Cl)c1.NCCN1CCN(c2cnccn2)CC1
CN1CCC(n2nc(I)c3c(N)ncnc32)CC1.Cc1cc(C)c2oc(Nc3ccc(B4OC(C)(C)C(C)(C)O4)cc3)nc2c1
CC(C)(C)OC(=O)N1CCC(Oc2ccc(O)cc2)CC1.CCN(CC)CCCl
CS(=O)(=O)Cl.O=C(O)c1ccc(O)cc1Cl
Cc1c(C=O)ncn1C(c1ccccc1)(c1ccccc1)c1ccccc1.Cc1c2n(c3ccccc13)C(=O)CCC2
CNC1CC(C(=O)N2CCN(c3ccccc3C#N)CC2)N(Cc2ccccc2)C1.O=Cc1ccc(Cl)c(Cl)c1
Nc1cccc2c1C(=O)N(C1CCC(=O)NC1=O)C2=O.O=C(Cl)c1ccc([N+](=O)[O-])cc1
CC(C)I.C[C@H]1CN(C(=O)OCc2ccccc2)CCN1
ClCCCBr.NC(=O)c1ccc(O)cc1
CC(C)(C)c1nc(CN)cs1.O=C(O)c1cc(-c2ccc(Cl)cc2)c(OCC2CC2)cn1
CC(C)(C)Nc1nc(Cl)cc2ncn(CCO)c(=O)c12.[NH4+]
C[C@](O)(CO)Cn1cc([N+](=O)[O-])nc1Cl.O=C(Cl)N1CCN(c2ccc(OC(F)(F)F)cc2)CC1
COc1ccc(CN2C(=O)CN(Cc3cccc(C[C@H](NC(=O)OC(C)(C)C)C(=O)OCc4ccccc4)c3)S2(=O)=O)cc1
COc1cc(C(=O)O)ccc1Nc1ncc(Cl)c(-c2cnc3ccccn23)n1.OCCN1CCNCC1
NCCN1CCOCC1.OCc1cccc(C#Cc2cncnc2Nc2ccc(OCc3cccc(F)c3)c(Cl)c2)n1
COC(=O)c1cccc(-n2c(COC(C)=O)cc(O)c(Br)c2=O)c1.Fc1ccc(CBr)c(F)c1
O=C(NCCCl)NCCNC(=O)c1nnn(-c2ccc(C(=O)NCC(F)(F)F)cc2)c1CCCCCF
CCC(O)C(C)C1OC1CC(C)/C=C/C=C(\C)C1OC(=O)C(O[SiH](C)C)C(C(C)(C)C)CCC(C)(O)C(OC(C)=O)C=CC1C.CCOCC(=O)O
Cn1nc(-c2ccc([N+](=O)[O-])cc2)c2ccccc2c1=O
COC(=O)c1cc(O)n(C)n1.FC(F)Cl
CC(C)(C)OC(=O)N1Cc2c(C(N)=O)c(-c3ccc(F)c(Cl)c3)nn2[C@H]2COC[C@H]21
Cc1ccccc1Cn1c(Br)nc2c1c(=O)[nH]c(=O)n2C.NC1CCCCNC1
NCc1ccc2c(c1)Nc1nccnc1S2.O=C=Nc1ccccc1
CS(=O)(=O)OC[C@H]1CCCO1.N[C@H]1CC[C@H](Nc2cc(-c3cc(NCC4CCOCC4)cnc3Cl)c(Cl)cn2)CC1
CCOC(=O)CCCCCCCn1c(-n2ccnc2)c(C)c2ccccc21.CN
COC1=C(OC)C(=O)C(Cc2ccc(C(=O)O)c(-c3cccnc3)c2)=C(C)C1=O.COc1ccc(N)cc1
CC(C(=O)O)c1ccc(CC2CSCC2=O)cc1
CC(C)(C)OC(=O)OC(=O)OC(C)(C)C.CC(C)(C)[Si](C)(C)N1C(=O)[C@H](Cc2cnc(N)s2)[C@H]1C(=O)OCc1ccccc1
BrCC1CCCCC1.O=C(c1ccccc1)c1cnc2c(C(F)(F)F)cccc2c1-c1cccc(O)c1
CCOC(C)=O.COc1cc(Cl)nnc1Oc1ccccc1C
C=CCBr.N#Cc1nn(-c2c(Cl)cc(C(F)(F)F)cc2Cl)c(N)c1C(=O)C(F)(F)F
NNC(=O)c1cccc([N+](=O)[O-])c1.O=Cc1ccc2ccccc2n1
Brc1ccc(-c2nnn[nH]2)cc1.Clc1ccccc1C(Cl)(c1ccccc1)c1ccccc1
COC(=O)C(OC1C=CCCC1)c1ccc(S(C)(=O)=O)c(Cl)c1
CC(=O)OC(C)=O.COC(=O)c1ccc(C(F)(F)F)cc1N
CC(C)N.CCOC(=O)/C=C/CBr
NC(=S)c1sc(-c2ccccc2)nc1N
COc1ccc(-c2cc(CN3CCN(C(=O)OC(C)(C)C)CC3)c(=O)n(CC3CC3)n2)cc1F
N#CCN1CCOCC1
BrCCCBr.Cc1ccc(NC(=O)c2cccc(C(C)(C)C#N)c2)cc1Nc1ncnc2cc(O)ccc12
CC(=O)Nc1ncc(Cl)s1.Cc1nnc(S)s1
OC1CCC(COCc2cc(C(F)(F)F)cc(C(F)(F)F)c2)(c2ccccc2)C1
CC(C)(C)OC(=O)NCCCn1cnc2c(Cl)nc3ccccc3c21.NCc1ccccc1
C[C@@H]1CNCCN1.Clc1cnc(Cl)c(Cl)c1
COc1ccc2nccc(CCN3CCOC(CN)C3)c2n1.O=C1CSc2ccc(C(=O)O)nc2N1
COc1ccc(S(=O)(=O)c2c(-c3ccccc3)oc3ccc(Cl)cc23)cc1
CC(C)I.O=[N+]([O-])c1ccc(Cl)nc1O
COC(=O)c1cc(F)cc(F)c1C(=O)Cc1ncnn1C.O=Cc1ccc(F)cc1
CC(C)(C)OC(=O)[C@H](CCO)NC(=O)OCc1ccccc1.COC(=O)CCc1cccc(O)c1
NC1=NN(c2ccc(Br)c(C(F)(F)F)c2)CC1.O=Cc1ccccc1O
Cc1cccc([N+](=O)[O-])c1F.Nc1ccc(Cc2ccccc2)cc1
CC1(C)CNc2nc(-c3ccncn3)cc(=O)n2C1.CS(=O)(=O)OCC1Cc2nccnc2C1
CN(C)CCN.Cc1ccc(Cl)c([N+](=O)[O-])c1
C[C@H]1CNC[C@@H](C)O1.O=C(c1ccncc1)c1cc(Cl)ccc1NS(=O)(=O)c1ccc(Br)cc1
CC(C)(C)OC(=O)OC(=O)OC(C)(C)C.OCc1c[nH]cn1
Cc1cc(C)cc(C(O)C(=O)c2cc(F)cc(F)c2)c1
O=Cc1ncsc1Cl.O=S(O)c1ccccn1
O=S1(=O)c2ccc(Cl)nc2N[C@H]2CCN1C2.OB(O)c1cccc(C(F)(F)F)c1
COc1cc(CN2CCNCC2)cc(OC)c1OC.O=C(O)C1=Cc2ccc(OCc3ccccc3)cc2CC1
CC#CCOc1ccc(C(=O)NC[C@@H](C(=O)OC)N2CCCCC2)cc1
C=CC(=O)c1sc(NC(=O)OC(C)(C)C)nc1-c1ccco1.CO
COc1cccc(N)c1.Cc1ccc2nc(C=O)cn2c1
C1CCN(C2CCNCC2)CC1.COc1ccc(C(=O)N2CC[C@](CCOS(C)(=O)=O)(c3ccc(Cl)c(Cl)c3)C2)c(OC)c1
Cc1c(Br)cc(Cl)c(N)c1F.OB(O)C1CC1
CC(=O)c1ccccn1
Cc1sc(C(=O)OC(C)C)cc1C(=O)CBr.NC(N)=S
CN(C)C=O.Cc1ccc2cc[nH]c2c1
C[C@H](F)[C@H]1COC(=O)N1c1nc(F)ncc1F.Cc1cc([C@H](C)N)ncc1-c1ccnc(C(F)(F)F)c1
CCI.COc1cc2ncc3[nH]nc(-c4ccc(C#N)cc4)c3c2cc1OC
CC(C)OC(=O)N1CCC(Oc2ccnc(Cl)c2)CC1.CS(=O)(=O)c1ccc(N)c(F)c1
NC1CCN(CC23CC(c4ccccc42)c2ccc(Cl)cc23)CC1.O=C(Cl)CC1CCCC1
CN1CCCNCC1.N#Cc1ccccc1F
CC(C)C1(CCc2ccc(OCc3ccccc3)cc2)CC(O)=CC(=O)O1
CC(=O)OC[C@H]1O[C@H](Br)[C@H](OC(C)=O)[C@@H](OC(C)=O)[C@@H]1OC(C)=O.O=C(c1ccc(OC(F)(F)F)cc1)c1sccc1O
COC(=O)c1cc(I)cc(C(=O)OC)c1
Cc1cc(C)n2nc(C=Cc3nc(N(C)C4CC4)nn3C)nc2n1
CCOC(=O)C1CCC(Oc2ccc([N+](=O)[O-])cn2)CC1
BrCc1ccccc1.COC(=O)c1cccc(O)c1
N#Cc1ncc(Br)c(N(N)C2CCCC2)n1.O=C(Cl)c1ccc(-c2ccc(CCl)cc2)nc1
CC(=O)N1CCC(C(=O)c2ccc(F)cc2F)CC1.CNN
Cn1c(C(F)F)nn(-c2cc(O)c(Cl)cc2Cl)c1=O.NC(=O)CI
CC(=O)OCC(C)(C)CC1NC(C(=O)OC(C)(C)C)C(c2cccc(Cl)c2F)C12C(=O)Nc1cc(Cl)ccc12
COc1cc2nccc(Oc3ccc(N)cc3Cl)c2cc1OC.Cc1cc(C)cc(C(=O)N=C=S)c1
COc1ccc(C(=O)c2ccc([N+](=O)[O-])cc2)cc1-c1cccc(Cl)c1
O=C(CBr)c1cncs1
BrCc1ccccc1.Oc1ccc(Br)cc1F
CC(=O)SCCOCCOCCOCCOCCC(=O)NCCCCCNC(=O)OC(C)(C)C
Cn1cncc1C(O)c1ccc(C#N)c(F)c1
COc1cc(F)c(F)cc1-c1ccc(OCC2CCN(C(=O)N(C)CC(=O)O)C2)cc1.CS(N)(=O)=O
COC(=O)c1cc(F)c(-c2n[nH]c3cccc(F)c23)cc1OC.FC(F)(F)c1cccc(Br)c1CBr
CSc1ccc(C(=O)O)c(OC2CCN(C(=O)OC(C)(C)C)CC2)c1.Nc1cccnc1C(=O)Nc1ccc(Cl)cn1
CC(C)(O)c1ncc(Br)s1.C[C@@H](Oc1cc(B2OC(C)(C)C(C)(C)O2)cc2ncn(C3CC3)c12)[C@H]1CNC(=O)C1
COC(=O)c1cc(C=O)cc(OCc2ccccc2)c1.[Li]CCCC
CC(C)(C)OC(=O)N1C[C@@H]2C[C@H]1CN2C(=O)N1CCC(c2[nH]nc3c2C(=O)c2c(NC(=O)NN4CCOCC4)cccc2-3)CC1
CC(C)(C)OC(=O)N[C@H]1CC[C@@H](N=[N+]=[N-])CC1
CCOC[C@H](NC(=O)c1cc2ccccc2cc1NC(=O)Nc1c(C)cc(C)cc1C)C(=O)OC
CCOC(=O)[C@@H]1CCCNC1.O=C(Cl)C1(c2ccc(Cl)cc2)CCC1
O=c1[nH]c(=O)n([C@@H]2O[C@H](CI)[C@@H](O)[C@H]2O)cc1F
CCOC(CN(Cc1cccc2ccccc12)C(=O)[C@@H](N)Cc1ccc(OC(C)(C)C)cc1)OCC.O=C(O)CONC(=O)NCc1ccccc1
CN(C)C(=O)[C@H](Cc1ccccn1)NC(=O)OCC1c2ccccc2-c2ccccc21
C#C[Si](C)(C)C.COC(=O)C1CCC(=O)CC1(C)C
COC(=O)[C@H](C(C)C)N1Cc2ccc(-c3ccc(NC(=O)c4cccnc4Cl)cc3)cc2C1=O
CC(C)CCCCCCc1ccc(NC(=O)OC(C)(C)C)cc1
C#CCOc1nc(F)c(C(F)(F)F)cc1Cl.N
N#Cc1c(N)sc2c1CCCC2.O=C(N=C=S)c1ccccc1
Cc1ccn2c(=O)c(CCCl)c(C)nc2c1.c1ccc2c(C3CCNCC3)c[nH]c2c1
Fc1ccccc1Cc1c(Cl)nc(-c2ccccn2)nc1Cl.[NH4+]
FC(F)(F)c1cnc(Cl)c(Cl)c1.Nc1cccc2[nH]ccc12
C[C@H](Oc1ccc(Cl)cn1)[C@H]1CN(Cc2ccccc2)C[C@@H]1c1ccc(Cl)c(F)c1
CC(=O)Nc1nc(CCl)cs1.c1ccc(C(c2ccccc2)N2CCNCC2)cc1
CNCC(O)c1ccccc1.Cn1nc(-c2ccc(C=O)s2)cc1C(F)(F)F
COc1ccc2c(CCN)c[nH]c2c1.O=C(O)c1cc(Cc2cccc(F)c2)on1
CC(C)(C)OC(=O)NCCC[C@@H](CC(=O)NCCNC(=O)OC(C)(C)C)NC(=O)[C@H](CCCNC(=O)OC(C)(C)C)NC(=O)OCc1ccccc1
COC(=O)CC1(C2CCc3cc(OC)c(OC)cc3C2Cc2ccc(OC)c(OC)c2)C=CC=CC1
NC(=O)N1CCCN(N)C1=O.O=C(O)c1cc(OCc2ccccc2)c(OCc2ccccc2)cn1
C1CCNC1.O=C([O-])CC(=O)Nc1cccc(C(F)(F)F)c1
CN1C(=O)CSC1=S.O=Cc1cc(O)c(O)c([N+](=O)[O-])c1
COc1ccc(Br)cc1-c1cc(Cl)nc(N)n1.Nc1ccc(CCO)cc1
CC(C)(C)c1cc2occc2c(C(C)(C)C)c1O
BrCCCBr.CCCc1c(O)ccc2c1ccn2-c1ccc(Cl)cc1
COC(=O)C1(N(Cc2ccccc2)S(=O)(=O)c2ccc(OC)cc2)CCN(Cc2ccccc2)CC1
CC(Br)c1ccccc1.O=c1c(Br)c(O)ccn1Cc1cccc(F)c1
CC(C)(C)OC(=O)NCc1cncc(Br)c1.OB(O)C1CC1
CCN(CC)C(=O)C(c1ccccc1)N1CCN(c2ccc(N)cc2F)CC1.O=C(O)c1ccccc1-c1cccnc1
C#CC(=O)OC.CC(C)C=NO
CCOc1nc(C(=O)NCc2ccc(C(=O)O)cc2)cc(N)c1C#N.CN
CCCCCCNCc1ccc(F)c(C(=O)OC)c1.O=S(=O)(Cl)c1ccc(Br)cc1
COCCN.COc1ccc2ccc(N3C(=O)c4ccccc4C3OCC(=O)O)nc2n1
Nc1cc(Nc2ccc(N3CCOCC3)cc2)ncn1.O=C=Nc1c(F)cccc1F
C(=C/c1nc2ccccc2n1-c1ccccn1)\c1ccccc1.N#Cc1cccnc1Cl
CCOC(=O)C1CC2CCCCC2N1.C[C@H](NC(=O)OCc1ccccc1)C(=O)O
Cc1ccc(-c2cccc(F)c2)cc1C(=O)Nc1c(F)ccc(O)c1F
CO/N=C1\CC(C)(C)[C@H](n2cncc2C(=O)OC)c2ccccc21
COC(=O)C(C)Cc1cccc(CN(Cc2ccc(-n3cccn3)cc2)S(=O)(=O)c2ccccc2)c1
CS(=O)(=O)OCCCC#Cc1ccc(C#N)cc1.[N-]=[N+]=[N-]
CC(C)(C)OC(=O)N1C[C@@H]2C[C@H]1CN2.ClCc1ccc(Cc2nc3ccccc3s2)cc1
CCc1ccc(N2Cc3cnc(Nc4ccc(F)cc4)nc3N([C@H]3CC[C@H](O[Si](C)(C)C(C)(C)C)C3)C2=O)cc1
COC(=O)c1ccccc1NCc1ccc(=O)[nH]c1
CC(C)Oc1ccc(-c2noc(-c3ccc(F)cc3)n2)cc1Cl.N[C@H]1CC[C@@H](C(=O)O)C1
BrCCc1ccccc1.O=C(NC1CCNCC1)c1c[nH]c2ccc(F)cc12
CC(=O)OCCNC(=O)Nc1ccc2c(c1)C(c1ccccc1F)=NCC(=O)N2C
O=C(O)C(O)=Cc1cccc([N+](=O)[O-])c1
CN(C)C=O.Clc1ncc(I)c(Cl)n1
COC(=O)c1c(F)ccc2nc([C@H](C)Nc3ncnc4c3ncn4C3CCCCO3)n(-c3ccccc3)c12
CCc1cnc(-c2cc(Cl)c(N3CCC(C(=O)OC)CC3)nc2NC)o1
CCCCCCCN(CC)C(=O)Cc1ccc([N+](=O)[O-])cc1
CCI.O=[N+]([O-])C=C1NCCC1Cc1ccc(Cl)nc1
COC(=O)C(=O)c1c(C)nc2cc(-c3cccc(Cl)c3)nn2c1-c1ccc(F)cc1
NS(=O)(=O)c1ccc(Br)s1.[C-]#N
CC1(C)OB(c2cc(F)c3nccnc3c2)OC1(C)C.COC(=O)c1ccccc1Nc1c(Br)c(C)nn1-c1cc(F)ccc1F
COC(=O)C(COC(F)F)N(Cc1ccccc1)Cc1ccccc1
CC(=O)CC(C)=O.O=Cc1cc(Cl)cc(Cl)c1
CN1CCCC1CCCl.Oc1ccc(-c2nnc(CSCCOc3ccccc3)o2)cc1
C[C@@H](N)c1cccc2ccccc12.O=Cc1ccc(C#CCCO)cc1
CI.COC(=O)c1cccc(C(=O)Nc2nc(C)cs2)c1
CCCC(C(=O)OC)c1c(C)nc(N2CC(C)CC(C)C2)nc1-c1ccc(C)cc1
CCOC(=O)CS.OC(CCCCl)c1ccco1
CN(C)C=O.FC(F)(F)c1cc(Cl)c(-n2cc(I)c(-c3ccccc3)n2)c(Cl)c1
CCSC(F)(F)C(O)(Cn1cncn1)c1ccc(F)cc1F.CI
FC(F)(F)c1cccc(OC2CN(C(c3ccccc3)c3ccccc3)C2)c1.O=C(Cl)N1CC(Oc2cccc(C(F)(F)F)c2)C1
CCOc1ccc2ccccc2c1C(=O)Cl.COc1ccc(-c2c[nH]c3ncccc23)cc1OC
Brc1ccc(OCc2ccccc2)c2nccn12.CCCC[Sn](CCCC)(CCCC)c1nc(N2CCOCC2)c2sc(CN3CCC(N(C)C)CC3)cc2n1
COc1c(Br)cc(C(=O)Cl)cc1Br.O=C1COc2ccncc2N1
CC(C)C(=O)Nc1cccc(C2CCN(CCCCC(=O)c3cccc(Cl)c3)CC2)c1.COc1ccc(NN)cc1
COc1cccc2c1CCC2N(Cc1nc(-c2ccccc2)c(-c2ccccc2)o1)C(=O)C(F)(F)F
COc1cc2c(Cl)ncnc2cc1OCC1CCN(C)CC1.Cc1cc2c(F)c(O)ccc2[nH]1
CC1(C)OB(c2c[nH]c(C(=O)OCc3ccccc3)c2)OC1(C)C.CI
CS(=O)(=O)OCCCNC(=O)C(F)(F)F.Clc1ccc(C2=CCNCC2)cc1
COC(=O)Cc1cccc(Oc2ccc(Br)cc2CBr)c1.C[C@H]1NC(=O)O[C@@H]1Oc1ccc(Cl)cc1
CC(C)(C)OC(=O)OC(=O)OC(C)(C)C.Nc1cc(N)cc(C(F)(F)F)c1
CC(=O)c1ccc(N2CCN(C(=O)c3cc(C(=O)O)ccc3N3CCOCC3)CC2)c(F)c1.N
O=[N+]([O-])c1ccc(-c2nc3cc(Br)cnc3[nH]2)cc1
CCCCn1c(=O)c(NC(=O)Nc2c(C(C)C)cccc2C(C)C)c(-c2cccc(OCCN(CC)Cc3ccccc3)c2)c2cccnc21
COC(=O)c1ccc(Cc2c[nH]c3ccc(N)cc23)c(OC)c1.O=C(Cl)OC1CCCC1
CC(=O)CCl.O=[N+]([O-])c1ccccc1O
C1CCNCC1.CC(C)(C)OC(=O)c1nc(-c2ccc(C(F)(F)F)cc2)oc1-c1cccnc1Cl
CC1(C)OB(c2ccc(-c3cnc(N)cn3)c(F)c2)OC1(C)C.CS(=O)(=O)N1CCN(S(=O)(=O)c2ccccc2Br)CC1
CC(C)(C)OC(=O)N1CCC(C(=O)C(F)(F)F)C(=O)C1.NN
Cc1cccc2[nH]c(C(C)C)nc12.O=c1cc(CBr)c2ccc(F)c(F)c2[nH]1
Clc1cc(Cl)nc(-c2ccco2)n1.[NH4+]
O=C1Cc2cc(F)ccc2N1.O=C1OCc2cc(CCCN3CCS(=O)(=O)CC3)ccc21
CC(C)(C)OC(=O)N1CCN(c2cccc(CN3C(=O)CCCc4ccccc43)c2)CC1
CC(c1oc2ccc(Br)cc2c(=O)c1-c1ccccc1)n1cnc2c(N)ncnc21
COc1ccc(N)cc1.O=[N+]([O-])c1c(Cl)cccc1Cl
CCOP(C)(=O)C(C(N)=O)c1csc2ccc(Cl)cc12.Fc1ccc(C=CBr)cc1F
CC(C)(C)OC(=O)N(CC1c2[nH]c3ccccc3c2CCN1C(=O)OCc1ccccc1)[C@H](C(=O)OC1CCCC1)c1ccccc1
O=C(Nc1cnccn1)C(Br)CC1CCCC1.O=c1cc(Oc2ccccc2C(F)(F)F)cn[nH]1
CC(C)(C)OC(=O)NCCO.Oc1noc(-c2cccnc2)c1Cl
CCOC(=O)c1cc(=O)c2cc(OC)cc(N3CCN(CC(F)(F)F)CC3)c2o1
CC(=O)OC[C@H]1O[C@@H](OC(C)=O)[C@H](N)[C@@H](OC(C)=O)[C@@H]1OC(C)=O.O=C(O)CC1CC1
COC(=O)[C@@H](C)O.COC(=O)c1ccc(O)c(OC)c1
CN1[C@@H](Cc2ccc(OCc3ccccc3)cc2)C(=O)N(Cc2cccc3ccccc23)CC2N(C(=O)NCc3ccccc3)CCC(=O)N21
CC(=O)OC(C)=O.COC(=O)[C@@H]1CNC[C@H]1c1ccc(OC)c(OC2CCCC2)c1
COC(=O)c1cccc(CBr)c1.O=C1NC(=O)c2ccccc21
CC(=O)C1=C(C)NC(C)=C(C(=O)CCCCCBr)C1c1cccc([N+](=O)[O-])c1.c1ccc(C2(c3ccccc3)CCNCC2)cc1
COC(=O)[C@@H](NC(=O)c1cc2ccccc2cc1NC(=O)Cc1c(C)cc(C)cc1C)C1CCCCC1
CCCCOC(=O)N1CCN(C(=O)CNC(=O)c2cc(OCC(=O)OCc3ccccc3)c3cc(C)c(C)cc3n2)CC1
Cc1c(CCC(=O)OC(C)(C)C)ccc(OCc2cc(F)cc3cc(C#N)oc23)c1C
C1=COCCC1.O=C1c2ccccc2C(=O)N1CC(O)c1cc2cccnc2[nH]1
CC(C)(N)Cc1ccccc1.O=C(OC(=O)C(F)(F)F)C(F)(F)F
Cc1cccc(-c2nc3cccnn3c2-c2ccnc(N)c2)c1.O=C(Cl)C1CC1
COC(=O)C1=C(C)NC(C)=C(C(=O)OC)C1c1cc([N+](=O)[O-])ccc1OCCCCN.CS(=O)(=O)Cl
CC(C)=O.O=C(O)[C@@H]1CCCN1
CN[C@H]1CC[C@H](CNc2nc(N3CCOCC3)cc(-n3c(C(F)F)nc4ccccc43)n2)CC1.FCCBr
CI.COCc1ccc(OC)c(Br)c1O
Cc1ccc2[nH]cc(-c3ccc(F)cc3)c2c1
CCOCCC(=O)O.O=C1c2c(c(O)c3nccnc3c2O)C(=O)N1Cc1ccc(Cl)c(Cl)c1
CCOC(=O)C(C)Oc1cccc(Oc2c(Cl)cc(C(F)(F)F)cc2Cl)c1
CC(C)(C)OC(=O)N1[C@H](C(=O)O)CC[C@@H]1c1ccccc1
CN(C)CCn1cc(-c2ccc(F)c(C(F)(F)F)c2)nc1C1CCNCC1.COc1ccc(CN2C(=O)Cc3c(Cl)ncnc32)c(OC)c1
CCOC(=O)C(=O)CBr.Cc1ccc(NC(N)=S)nc1
Cc1cc(-c2cc(F)c(F)cn2)on1.NN
COc1cc(C(=O)/C=C/c2c[nH]c3ccccc23)cc(OC)c1OC.O=S(=O)(Cl)c1ccccc1
CS(=O)(=O)Cl.OC1CCCNC1
FC(F)(F)c1nnc2n1N=C(N1CC=C(c3c[nH]c4ccccc34)CC1)CC2
COc1cc(N2CCC(C(=O)OC(C)(C)C)CC2)ccc1Cl
CCOC(C(=O)NCc1ccc(C#N)cc1)c1c(F)cc(Br)cc1F.OB(O)c1ccccc1
CC1(C)O[C@H](c2ccc(I)cc2)[C@@H](CF)N1C(=O)C(Cl)Cl.OCc1ccc(B(O)O)cc1
CC(C)(C)OC(=O)NC1CCN(C2CCC2)CC1
CC(C)(O)CN.CC(C)c1c(C(=O)NCc2ccc(F)c(F)c2)c2ccc(C(=O)O)cc2n1Cc1ccccc1
O=C(NC12CC3CC(CC(C3)C1)C2)c1nc(Br)n2ccccc12.OB(O)c1cccnc1
CS(=O)(=O)Cl.C[C@H]1CC[C@@H](Nc2ncc(-c3ccc(N4CCOCC4)cc3)c(OCC3CCNCC3)n2)CC1
COc1cc2c(Oc3cc(C)c(C)nc3-c3ccccn3)ccnc2cc1O.OCCBr
CC(C)(C)OC(=O)OC(=O)OC(C)(C)C.N#Cc1c(F)cc(CN)cc1F
CC(=O)OCc1c(B2OC(C)(C)C(C)(C)O2)cc(F)cc1N1CCc2c(sc3c2CCCC3)C1=O.CN1CCN(c2ccc(Nc3cc(Br)cn(C)c3=O)nc2)CC1
BrCc1ccccc1.Brc1ccc2cc[nH]c2c1
CCOC(=O)C(Cc1ccc(OC(F)(F)F)cc1)C(=O)c1ccc(F)cc1
O=C1Cc2c(cccc2C2CCNCC2)N1.O=Cc1cc2ccccc2[nH]1
[N-]=[N+]=NC[C@H]1COc2cccnc2O1
COC/C=C/c1nn(C(c2ccccc2)(c2ccccc2)c2ccccc2)c2cc(Cl)ncc12.C[C@@H](NC(N)=O)c1ccccc1
CCCC(NC(=O)Cc1cc(F)cc(F)c1)C(=O)Nc1cn(C(C)(C)C=O)cn1.CN
CCOC(=O)c1ccc(CC(=O)NC(CC(C)C)c2ccccc2N2CCCCC2)cc1OCC
CC(C)(C)[Si](C)(C)OC1CCN(c2cccc(-n3ccnn3)c2)CC1
CN(c1ccccc1-c1cc(OCOCC[Si](C)(C)C)c2cnc(O)nn12)S(C)(=O)=O.COc1cc(C2CCN(CC(N)=O)CC2)ccc1N
COC1C(=O)N(C)CCc2ccccc21
Cc1cc(Cl)sc1Cl.O=C1CCC(=O)N1Br
COC(=O)c1cc(F)cc(I)c1-c1c(I)cc(F)cc1C(=O)OC
COc1ncccc1[N+](=O)[O-]
C#Cc1ccc(C=O)cc1.Ic1ccc(C#Cc2ccsc2)nn1
CC(C)(C)OC(=O)N(Cc1cc2c(cn1)OCCO2)C1CCN(CCn2c(=O)ccc3ncc(F)cc32)CC1
CC(C)(C)NS(=O)(=O)c1cccc(B(O)O)c1.Cc1cc(-c2cc(C(F)(F)F)nc(-c3ccnc(Cl)c3)n2)ccc1Cl
FC(F)(F)[Zn+].Nc1nc(I)nc2c1ncn2[C@@H]1O[C@H](CO)[C@@H](O)[C@H]1O
Clc1cccc(Cl)n1.NN
COC(=O)c1ccc(Br)c(C(=O)OC)c1.Fc1ccc(C[Zn+])cc1
CCCC(CC(=O)OC)c1ccc(O)cc1.CO/N=C(\COc1ccc(CO)cc1)c1ccccc1
CN(C)CCCCl.NS(=O)(=O)c1cc(C(=O)O)cc(N2CCCC2)c1Oc1ccccc1
C1COCCN1.Cc1c(-c2ccccc2S(C)(=O)=O)nc2cc(F)ccc2c1N1CC(C)(C)c2ccc(I)cc21
CC(=O)Cl.C[C@H](c1ccccc1)N1CCO[C@@H](c2ccc(N)cc2)C1
CCN.CCOC(=O)Cn1c2c(c3cc(C)ccc31)CN(C)CC2
CC(N)=S.Cc1c(C(=O)CBr)c(F)c2oc(C3CC3)nc2c1C#N
CC(C)N1CCNCC1.O=Cc1cccc(C(=O)O)c1
COc1ccc(C(=O)c2sc(C(C)C)cc2OCc2ccccc2)cc1
CN(C)CC(O)COc1ccc(N)cc1.Cc1ccc(C)c(Nc2ccnc(Cl)n2)c1
CNC.O=C(Cl)c1ccc(Br)cc1
Cc1nc2nccc(Oc3ccc(N)c(F)c3)c2[nH]c1=O.O=C=Nc1cc(C(F)(F)F)ccc1F
CC1CN(S(=O)(=O)c2ccc3ccccc3c2)C(C)CN1.O=C(Cl)C1CCN(c2ccncc2)CC1
COC(=O)CC1Nc2ccc(C(=O)NCc3cccnc3)cc2CN(C)C1=O
CC(C)(C)c1cccc(N)c1.Cc1cc(Br)ccc1C(=O)O
CC(O)CN.N#Cc1nn(-c2c(Cl)cc(C(F)(F)F)cc2Cl)c(Br)c1S(=O)(=O)C(F)(F)F
CC(C)(C)OC(=O)N1C[C@H]2C[C@@]2(CO)[C@@H]1c1ccccc1.O=C1NC(=O)c2ccccc21
O=[N+]([O-])c1cnc2c(c1)CC1(CC2)OCCO1
CCOC(=O)c1nn(-c2ccccc2F)cc1CN1CCC2(CC1)OCC(F)(F)c1cc(Cl)sc12
CCOC(=O)c1ncc(Cc2ccc(F)cc2)cc1N.O=CCN1CCCS1(=O)=O
COc1c2c(c(OC(c3ccccc3)c3ccccc3)c3nccnc13)C(=O)N(Cc1ccc(F)cc1)C2=O
COC(=O)Cc1c(F)cc2ncccc2c1F.NN
O=C1c2ccccc2C(=O)N1CCCCBr.c1cncc(-c2cc[nH]n2)c1
COC(=O)c1cc(N2CCSCC2)c(C(F)(F)F)cc1[N+](=O)[O-]
C1CCNC1.O=[N+]([O-])c1ccnc(Cl)c1
CCOC(=O)c1cc(-c2ccccc2)on1
COC(=O)c1cc2cc(Br)c(OC)cc2[nH]1
COC(=O)Cc1cccc(OCCBr)c1.NC1CCN(c2nc3ccc(Cl)cc3s2)C1
COc1ccc(-c2cc3ccccn3c2C)c(C)c1
CCSCC(O)(C(Nc1cccc2nc(C)ccc12)c1ccc(F)c(OC)c1F)C(F)(F)F
Cc1nccc2c1c(=O)n(C)c1cc(OC[C@H](CC(C)C)NC(=O)OC(C)(C)C)c(C(F)F)cc21
C1CCNC1.Cc1ccc(NC(=O)c2ccnc(Cl)c2)cc1-n1cnc2ccc(N3CCN(C)CC3)cc2c1=O
CC(=O)c1cc(Cn2ncc([N+](=O)[O-])n2)on1.OCCO
CC(C)(C)OC(=O)NC1CCC(N)CC1.CC(C)(C)OC(=O)NCc1cc(F)c(Oc2cc(Oc3ccc(C#N)cc3)cc(C(=O)O)c2)c(F)c1
C=CC[C@H](C)[C@H](CCCC(=O)O[C@H](CC=C)[C@@H](C)COS(=O)(=O)c1ccc(C)cc1)O[Si](C)(C)C(C)(C)C
NC(=O)N(Cc1ccc([N+](=O)[O-])cc1)OCc1ccccc1
O=C(OCc1ccccc1)N1CCN(C2CCN(c3nc(NCC(c4ccccc4)c4ccccc4)c4ncn([C@@H]5O[C@H](CO)[C@@H](O)[C@H]5O)c4n3)C2)CC1
Cc1ccc(N)cc1B1OC(C)(C)C(C)(C)O1.Fc1cnc(Cl)c(F)c1
CCCCCCCCN.CCOC(=O)c1ccc(Cl)c([N+](=O)[O-])c1
COc1ccccc1COc1cc(COC2CN(C(=O)OC(C)(C)C)CCC2c2ccc(OCCO)cc2)cc2ccccc12.O=C(Cl)c1ccccc1
BrC(Br)(Br)Br.OCc1cccc(OCCF)c1
CC(=O)Cl.CCCCCCCCOc1ccc(-c2ccccc2)cc1F
CS(N)(=O)=O.C[C@@H](c1cc(Cl)cc(Cl)c1)N1CCC(COc2cc(F)c(C(=O)O)cc2Cl)CC1
COc1cc(Nc2c(C#N)cnc3cc(OS(=O)(=O)C(F)(F)F)c(OC)cc23)c(Cl)cc1Cl.O=Cc1cc(B(O)O)co1
CC(C)(C)OC(=O)N[C@H]1CC[C@H](Nc2nc(OCCOCc3ccccc3)c(C(N)=O)cc2F)CC1
CCOC(=O)CC1CCCc2c1[nH]c1c(Br)cc(F)cc21.Clc1ccc(CBr)cc1
C[C@H]1CC[C@@H](Oc2ccc3cc(C=O)ccc3c2C(F)(F)F)CC1
COc1cc2c(Oc3ccc4[nH]c(C)cc4c3F)ncnc2cc1O.OCCCBr
CCOP(OCC)OCC.Fc1ccc(F)c(CBr)c1
CC1(C)c2cc(C#N)ccc2OC1O.O=C(Cl)CCl
NCC/C=C\c1cccc(Cl)c1
CCOC(=O)CC(O)(c1ccccc1)c1ccc(OCOC)cc1
CC(C)Br.CC(C)CN1C(=O)c2ccc(O)cc2C1=O
O=[N+]([O-])c1ccc(OCCOc2ccccn2)cc1
CC(C)=CCBr.CNC(C)(C)CNC(=O)c1ccccc1
CC(C)(C)OC(=O)N1CCCN(c2nc3ccccc3[nH]2)CC1.ClCc1ccco1
CC(C)(C)OC(=O)N1CCNCC1.Clc1ncnc2cc(-c3cnn(CCN4CCOCC4)c3)sc12
CC1=CC(=O)CC(C)(C(F)(F)F)C1O
CCNC(=O)N(N)Cc1ccc(C(C)(C)C)cc1.O=C(O)COCc1ccc(Br)cc1
CC(C)(C)OC(=O)N1C[C@@H]2C[C@H](O)CN2[C@H](C(c2ccccc2)c2ccccc2)C1
CCOC(=O)c1ccc2c(c1)N(CC(=O)NO)C(=O)C(CCCc1ccc(OC)cc1)S2
NCc1ncn[nH]1.O=C(O)C(O)c1ccc(-c2noc(-c3onc(-c4ccccc4)c3C(F)(F)F)n2)cc1
Clc1cc(Cl)ncn1.OB(O)c1cccc2ncccc12
Brc1ccc(Br)cc1.Brc1ccccn1
Fc1cnc(Cl)nc1Cl.NC(c1cc(C(F)(F)F)cc(C(F)(F)F)c1)c1cc(C(F)(F)F)cc(C(F)(F)F)c1
C[C@H]1[C@H](NC(=O)OC(C)(C)C)CN(Cc2ccccc2)CC1(C)C
COC(=O)c1cc(Cl)cc(Cl)n1.Oc1ccc(C(F)(F)F)cc1Cl
N#Cc1ccc(CC(=O)NC2CCN(CCCl)CC2)cc1.Nc1ccccc1
Cc1oc(-c2ccccc2)nc1COc1cc(CO)on1.N#Cc1cccnc1Cl
CN(C)C(=O)c1csc(CO)c1
CCOCCNC(=O)c1ccc(Cl)nn1.O=C(c1ccccc1C(F)(F)F)N1CCNCC1
C=CCNc1cc(Cl)ncn1.COc1cccc(CNC(=O)c2ccc(B3OC(C)(C)C(C)(C)O3)cc2)c1
CCOC(=O)C(Br)C(=O)c1cccc(C#N)c1.NC(N)=S
CN=C=O.FC(F)(F)c1cc(CO[C@H]2CCNC[C@H]2C(c2ccccc2)c2ccccc2)cc(C(F)(F)F)c1
Cc1c(N2CCNCC2)nc2cc(F)cc(F)c2c1Nc1cncc(N2CCOCC2)c1.O=S(=O)(Cl)c1cccnc1
CCc1nnc2c(OC)nc3cc(OC)ccc3n12
CNCCc1ccccn1.Cc1nc(-c2cncc(I)n2)sc1C(=O)NCc1ccc(F)cc1
CC(C)(C)OC(=O)N1CCC(OS(C)(=O)=O)CC1.Oc1ncccc1F
CCN1CCCC1CNC(=O)c1cccc(C2Nc3ccc(C(=O)OC)cc3CC2(C)C)c1
Nc1cc(Cl)nc(Cl)n1.OCc1cccc2ccccc12
Cc1c(N=C=S)ccc2c1OCC2.NCCN
CCOC(=O)c1cccc(OCc2ccccc2)c1CCCO.CS(=O)(=O)Cl
CC(C)(C)OC(=O)N[C@@H]1CC[C@@H](C(=O)O)C1.Cc1ccc(S(=O)(=O)n2ccc3nc(NN)cnc32)cc1
COc1ccc(C(O)C(Cl)(Cl)Cl)cc1.COc1ccc(O)cc1
COC(=O)C(CC1CC1)[C@@H]1c2ccccc2C[C@H]1NC(=O)c1cc2sc(Cl)c(Cl)c2[nH]1
CC(C)(C)c1nc(Cl)c2nnn(Cc3ccccc3Cl)c2n1.CC1CCNC1
COc1cccc(C(C)(O)C(C)CN(C)C)c1
C/C(=C\c1ccc(Br)cc1Cl)[N+](=O)[O-]
CC(C)OC(=O)N1CCC(c2nc3cc(Br)ccc3o2)CC1.O=Cc1ccc(B(O)O)cc1
CC(=O)Nc1cc[nH]c(=O)n1.FC(F)(F)I
C1CNCCN1.O=C(O)c1ccc2cncc(-c3ccc(Cl)cc3)c2n1
COc1ccc(N=Nc2ccc(O)c(C(=O)Cl)c2)cc1.NCc1nnn[nH]1
Cc1c[nH]cn1.O=Cc1ccc(F)c(F)c1
CCCC[Sn](CCCC)(CCCC)[Sn](CCCC)(CCCC)CCCC.O=C1CCc2cc(Br)cc3c2N1CC3
COC(=O)C1Cc2ccc(-c3noc(-c4cnc(OC(C)C)c(Cl)c4)n3)c(C)c2C1
BrCc1ccc2nonc2c1.N#Cc1ccc(Nc2cncnc2)cc1
CCC(CC)C(=O)Cl.Nc1ccc(N2CCC(C(c3ccccc3)c3ccccc3)CC2)c(F)c1
C=CCOc1ccc(C[C@H](NC(=O)OC(C)(C)C)C(N)=O)cc1
CC(Cl)c1cc(Cl)c(C#N)c2c1OCCN(C(=O)OC(C)(C)C)C2.Cc1n[nH]c2ncnc(N)c12
CC(=O)NCCN.Cc1cnc(Cl)nc1Cl
NCc1ccccc1OC(F)(F)F.O=C(O)c1ccc(OCC(F)(F)F)nc1
CC(C)c1ccccc1C(=O)Cl.Nc1ccc(N2C(=O)CC(=O)Nc3c2ccc2ccccc32)cc1
CC(C)(C)c1ccc(Br)cc1.Nc1ccn(-c2ccccc2)n1
CN1C(=O)C(CCCl)Sc2ccccc21.Fc1ccc(N2CCNCC2)cc1
CC(C)[C@@H](NC(=O)OC(C)(C)C)C(=O)O.CN(C)C(=O)c1cc2cnc(Nc3ccc(C(=O)N4CC5CCC(C4)N5)cn3)nc2n1C1CCCC1
C[SiH](C)O[C@]1(CCBr)C[C@H](C(C)(C)C)CN1C(=O)OC(C)(C)C.Oc1ccc(F)cc1CCc1ccc(F)c(F)c1
CCCC(C)Nc1ccccc1.CCCCCCCBr
CCCC[Sn](CCCC)(CCCC)c1nc(C(C)C)cs1.COc1ccc(COc2cc(Cl)nc(-c3nc(C(F)(F)F)cs3)n2)cc1
O=[N+]([O-])/C=C/c1ccc(Br)cc1
CC(C)(C)OC(=O)N1CCN(c2nc(CO)nc3c(F)c(Br)c(Cl)cc23)CC1
CNOC.O=C(O)c1ccnc(C(F)(F)F)c1
CC1(C)Cc2cc(C(=O)O)ccc2NC1c1cccc(N2C(=O)OC[C@H]2Cc2ccccc2)c1.NS(=O)(=O)C1CC1
CC(=O)Cl.Cc1cnc(N)cn1
COC(=O)c1sc(C(F)(F)F)cc1OCc1ccccc1
CC(C)(C)OC(=O)Nc1ccc(Oc2ccnc(Cl)n2)c2ccccc12.COCCOCCOCCOc1cc(N)cc(OC)c1
CCOc1nc(C(C)(C)C)ncc1C1=NC(C)(c2ccc(Cl)cc2)C(C)(c2ccc(Cl)cc2)N1C(=O)Cl.OCCN1CCNCC1
CC(C)C[C@H](NC(=O)OC(C)(C)C)C(=O)O.OC1CNCC1SCc1ccccc1
COc1cc(C(C)N)cnc1OCC(F)(F)F.Nc1nccc(C(=O)O)n1
CN.COc1c(C=O)ccc2c1OCO2
CC(C)(C)OC(=O)n1cc(C(=O)N[C@H]2CCCC[C@@H]2O)c2ncccc21
Nc1ccc(-c2nnc(CSCCOc3ccccc3)o2)cc1.O=S(=O)(Cl)CCCl
O=C(NCCc1c[nH]c2ccc(Cl)cc12)c1ccc(I)cc1.OB(O)c1ccccc1Cl
Cc1ncc2n1-c1ccc(Cl)cc1C(c1ccccc1F)=NC2
CCCCCS(N)(=O)=O.COCCOc1ccc(/C=C/C(=O)O)c(OCC2CCCCC2)c1
Nc1ccc(C(=O)c2ccc(F)cc2)cn1
CCOC(=O)C(=O)c1ccccc1COC1CCCCO1
O=[N+]([O-])/C=C/c1ccc(CCC2CCCO2)cc1
CC1(C)Cc2cc(C#N)ccc2NC1c1cccc(N)c1.COC(=O)C(C)(C)Br
CCCCCCCCCCCCCCCCCCCCCCOc1ccc(C=O)c(OCCCCCCCCCCCCCCCCCCCCCC)c1
CCOC(=O)CCc1cccc(NC(=O)c2cccc(Br)n2)c1.OB(O)c1ccccc1
C=CO.O=C(Cl)c1cc([N+](=O)[O-])cc([N+](=O)[O-])c1
CCOC(=O)c1[nH]c(C(N)=O)c(S(=O)(=O)N2CCCC2)c1C
CCOC1=C2C=c3c(cnn3CC(C)N=[N+]=[N-])=C2CC=C1
COc1c(C)c(Br)c(OC)c2ccccc12.O=C(Cl)c1ccc(C(F)(F)F)cc1F
CCOC(=O)c1cnc(-c2noc(-c3ccc(CC(C)C)cc3)n2)cn1
CCS[C@@H]1NC(=O)[C@H]1NC(=O)COc1ccccc1.OO
ClCCCBr.OCc1ccccc1S
CC(=O)c1cnc2ccc(Br)cc2c1Nc1ccc(N2CCN(C)CC2)nc1.CC1(C)OB(c2cc(F)c(O)c(Cl)c2)OC1(C)C
Brc1ccc(Br)nc1.CC(C)(C)OC(=O)NCCC1CCNCC1
CC(C)(C)OC(=O)CBr.O=[N+]([O-])c1cc(Cl)c(O)c(Cl)c1
CC(C)(C)OC(=O)N1CCc2nc3ccnn3c(N3CC[C@H]3CO)c2CC1.CI
Cc1cc(C=O)cc(C)c1OCCO.NC(=O)c1cc(CN2CCOCC2)ccc1N
CCOC(=O)C=CC(Cc1ccc2ccccc2c1)N(C)C(=O)c1cc(C(F)(F)F)cc(C(F)(F)F)c1
CCCCc1nc2ccc(O)cc2n1Cc1ccc(-c2ccccc2C(=O)OC(C)(C)C)cc1
Cc1onc(-c2ccccc2)c1COc1ccc(C(=O)O)cn1.NCCF
CCNCCNCC.ClC(c1ccccc1)(c1ccccc1)c1ccccc1
CC(C)c1ccc(C(C)C#N)cc1
CC(=O)c1ccc2[nH]c(=O)sc2c1.CCCI
CCOC(=O)c1nc(Br)c2c(c1O)c(Br)c(Br)n2Cc1ccc(OC)cc1.N#C[Cu]
CCOC(=O)c1nc(SC)ncc1-c1ccccc1Cl
C=CCBr.Cn1c(C(F)(F)F)cc(=O)n(-c2cc3[nH]c(=O)ccc3cc2F)c1=O
COC(=O)[C@@H](O)c1ccccc1.Cc1ccc(N2C(=O)C(O)=C(C(=O)c3ccc(C(C)C)cc3)C2c2ccc(OC(F)(F)F)cc2)nn1
CN(C(=O)N(C)[C@@H]1CNC[C@H]1c1ccc(F)cc1)c1cc(C(F)(F)F)cc(C(F)(F)F)c1.Cc1ccn(-c2ccc(C(=O)O)cc2)n1
CCCOc1c(OCCBr)cc([C@H]2CC[C@H](c3cc(OC)c(OC)c(OC)c3)O2)cc1S(=O)(=O)CC(C)O.Sc1ncc[nH]1
CC(O)CN.COc1ccc(F)c(F)c1C(=O)c1cnc(NC2CCN(S(=O)(=O)CCCCl)CC2)nc1N
CCCc1c(Cc2ccc(-c3ccccc3-c3noc(=O)[nH]3)cc2)c(=O)n(C2CCC(=O)CC2)c2ncnn12
CC(C)(C)OC(=O)C(C#N)c1ccccc1
C[C@@H](C(=O)N1CCOCC1)N1CC[C@H](N)C1=O.O=S(=O)(Cl)c1cc2cc(Cl)ccc2o1
COCOc1ccccc1CC(=O)Nc1onc(-c2ccc(F)cc2)c1-c1ccncn1
CC(C)(C)OC(=O)n1cccc1-c1cc(C(F)(F)F)c2nc(C(=O)NCc3cccs3)c(Cl)n2c1
CC(C)(C)c1ccc(CBr)cc1.[C-]#N
CN(C)C=O.N#Cc1cccc(Br)c1
CC1(C)OC(=O)Nc2ccc(-c3cccc(Br)c3)cc21.CI
CC(C)(C)OC(=O)OC(=O)OC(C)(C)C.CNCCN1CCSc2cc([N+](=O)[O-])ccc21
CSc1cc(=O)c2ccc(C(=O)O)cc2s1
C=CC(=O)N(C)Cc1cccc(OC)c1OCC(C)C.O=C1CNCc2cc(Br)cnc2N1
COC(=O)c1cccn(-c2ccc(F)cc2)c1=O
COC(=O)c1ccc(CCF)nc1N
Cc1ccc(N)cc1I.O=C(O)c1ccoc1
Cc1ccc(-c2nc3n(c2-c2ccc(C4(NC(=O)OC(C)(C)C)CCC4)cc2)-c2cccnc2Nc2ccccc2-3)cc1N
COC(=O)c1cc2ccc(Br)cc2s1.OB(O)c1ccc(C(F)(F)F)nc1
COC(=O)c1coc(CN2CCNCC2)n1.O=C(Nc1ccc(C(=O)O)cc1)NC1CCC1
O=[N+]([O-])c1ccc(CNC[C@H]2CCCO2)cc1
CC[C@H](C)[C@@H]([C@@H](CC(=O)N1CCC[C@H]1[C@H](OC)[C@@H](C)C(=O)N[C@@H](Cc1ccccc1)C(=O)N1CCCCO1)OC)N(C)C(=O)[C@@H](NC(=O)[C@@H](NC)C(C)C)C(C)C.O=CCO
C#Cc1ccc(O)c(C(=O)OCC)c1.Cc1cccnc1NS(=O)(=O)c1cccc(I)c1
CCOC(=O)C(=O)CC(=O)c1cc(C)ccn1.NNc1ccc(Cl)nn1
O=CN1CCNCC1.O=S1CCN(c2nc(Cl)nc3c(SCc4ccc(F)cc4)ncnc23)CC1
COC[C@H]1C[C@H](O)CN1C(=O)OC(C)(C)C.CS(=O)(=O)Cl
CC(C)(C)OC(=O)NC1(C(=O)N[C@@H](Cc2ccc(-c3cccc(C#N)c3)cc2)C(N)=O)CCOCC1
C#C[Si](C)(C)C.CC(C)(C)[SiH2]OC(C)(C)C1CC(=O)CCO1
CC(C)(C)OC(=O)N[C@@H](CC(=O)O)Cc1cc(F)c(F)cc1F.FC(F)(F)c1nnc2n1CCNC2
CCOC(=O)N=S(C)(=O)c1cccc(N)c1.COc1nc(Cl)ncc1Br
Cc1sc(C2CCCN2)cc1C(=O)Nc1ncc(F)s1.O=C(Cl)CCl
Cc1cc(Nc2nccc(C(F)(F)F)n2)cc(-c2cnc(C3=CCSCC3)s2)c1
C1COCCN1.O=C(O)c1ccc(Cn2c3ccc(F)cc3c3c2cnn3C2CCCCO2)cc1
CCCCCCCCCCCCCCCCCCCCO.O=C(O)c1ccccc1
O=[N+]([O-])c1cc([N+](=O)[O-])c(Cl)c(C(F)(F)F)c1.OCCO
CC(O)c1cc(Br)ccc1N.O=C(Cl)CCl
CCOC(=O)c1ncn2c1c(Cl)nc1cc(C(F)(F)F)ccc12.N
COc1ccc2c(c1)CCn1c-2cc(Cl)nc1=O.NCCO
CCI.O=C1Nc2ccccc2C1=O
CC(C)(C)c1ccc(-c2scc(C=O)c2O)cc1.NNC(=S)Nc1ccc(C(=O)O)cc1
COCCOc1cc2nccc(Cl)c2cc1C#N.Nc1ccc(Cl)cc1F
CC(=O)OC(C)=O.NC1CCc2c([N+](=O)[O-])cc3[nH]c(=O)c(=O)[nH]c3c2C1
Cc1cc(C(=O)N2CCN(C(=O)OC(C)(C)C)C[C@H]2CO)c(-c2ccccc2)n1-c1ccccc1
ClCc1nsc(Cl)n1.NCCS
CC(C)Br.COc1ccc(N2CCN(c3ccc(-n4cn[nH]c4=O)cc3)CC2)cc1
CCCCc1nc2cccc(CO)c2n1Cc1ccc(-c2ccccc2C#N)cc1.[N-]=[N+]=[N-]
C=CCOC(Cl)CCCC.c1nc[nH]n1
CCOC(=O)c1cc2cc(OC(C)=O)ccc2[nH]1.Clc1ccc(CBr)cc1I
CI.Cn1cncc1C(O)(c1ccc(Cl)nc1)c1ccc2[nH]c(=O)cc(-c3cccc(Cl)c3)c2c1
CCOC(=O)c1cccc(C2=CCCC2)c1
C[C@@H]1CN(Cc2c(Cl)cccc2C(F)(F)F)C[C@]1(CC(=O)O)C(=O)NC1CCNCC1.O=CC1=CCCCC1
CCCCBr.O=C(O)COc1ccccc1O
Nc1ccc2c(cnn2CCN2CCCC2)c1.O=C(O)Cc1ccc(Oc2ccccc2)cc1
CC(C)(C)OC(=O)CBr.Cc1ccc(F)cc1C1CC(=O)NC(c2cccc(Cl)c2)C12C(=O)Nc1cc(Cl)ccc12
CSCC[C@H](CO)NC(=O)OC(C)(C)C
C[C@@H](NC(=O)C1(NC(=O)OC(C)(C)C)CCC(NCc2ccccc2)CC1)c1ccc(F)cc1
BrCc1ccccc1.COc1cc(F)ccc1-c1cc2[nH]c(=O)n(C3CCN(C(=O)OC(C)(C)C)CC3)c(=O)c2s1
CC(C)(C)OC(=O)N1CCNCC1.Oc1nc(-c2ccnc(Cl)c2)nc2cncc(Cl)c12
COCC[C@H](NC(=O)OC(C)(C)C)C(=O)N1CCOCC1
CCCCN1CCN(c2cc(C(=O)OC)ccc2C2CCC(C(C)(C)C)CC2)CC1
C1CCNCC1.O=C(O)C(Br)c1ccc(Cl)cc1
CCc1cc([N+](=O)[O-])c(N)cc1Cl
CN1CCN(Cc2ccc(-c3cc4nccc(Oc5ccc(N)cc5F)c4s3)o2)CC1.O=C(Cc1ccccc1)N=C=S
CC1CCN(Cc2cccc(OCCCN)c2)CC1.O=C(O)c1ccc[n+]([O-])c1
CCNCC.O=C(O)CC(NC(=O)C1CCCCN1C(=O)N1c2ccccc2Sc2ccccc21)C(=O)CF
CCOc1ccc([N+](=O)[O-])cc1-c1nc2cccnc2c(=O)[nH]1
CSc1ncc2cc(-c3ccc(-c4cncc(C)n4)cc3Cl)c(=O)n(CCN3CCNCC3)c2n1.O=C1COC1
C=CC(=O)Cl.CCC(O)(CC)C12CC3CC(CC(O)(C3)C1)C2
C1COCCN1.O=C(O)c1cccc(S(=O)(=O)Cl)c1
COc1cc2cc(Nc3cc(C)[nH]n3)nc(Cl)c2cc1OC.OC1CCCC1
Fc1ccc(N2CCN(CCCCl)CC2)cc1.O=S1(=O)Nc2cccc3c2N1CCC3
C1CCNCC1.O=C1c2ccc(F)cc2C(=O)c2cc3ccccc3cc21
CCOC(=O)C1(Cc2ccccc2)CCCC1
Nc1ccc(C2=CCOCC2)cn1
CC1(C)OCc2cc([C@@H](O)CN)ccc2O1.O=S1(=O)CCCc2ccc(CCCCOCCCCCCBr)cc21
O=C(OCc1ccccc1)N1CCCN(C(=O)c2cc(Cc3n[nH]c(=O)c4c3CCCC4)ccc2F)CC1
CC(C)(C)OC(=O)NCC=O.CC1(C)CCC(C)(C)c2cc(-c3csc(C4CCNCC4)n3)ccc21
Cc1cc(C(=O)O)[nH]n1.Nc1cnc2[nH]c(I)cc2c1
CCCC[C@]1(CC)CS(=O)(=O)c2cc(C(=O)OC)c(OC)cc2[C@@H](c2ccccc2)N1
CCc1cc2c(N3CCN(C(=O)c4ccc(-c5ccccc5)cc4)CC3)nc(N)nc2s1.O=C(O)c1cccnc1
CC(C)(C)OC(=O)CN.O=[N+]([O-])c1ccc(F)cc1
CC(C)(C)OC(=O)N1CCC2(CC1)CN(Cc1ccccc1)CC(C)(C)O2
CC(C)(C)OC(=O)N[C@@H](Cc1cc(F)cc(F)c1)c1ncccc1-c1ccc(Cl)cc1
CCOC(=O)Cc1ccc(-c2nc(COc3ccc(COc4nn(-c5ccccc5)cc4/C=C\c4csc(C(C)C)n4)cc3OC)c(C)o2)cc1
CC(C)(C)OC(=O)N1C[C@H](C=O)[C@@H](O[Si](C)(C)C(C)(C)C)C1.[Li]CCCC
C=Cn1c(C)c(C)c2cnnc(Cl)c21.OCc1ccccc1
CC[C@@H](N)C1CC1.COc1cc(C)c(-c2ccnc(OS(=O)(=O)C(F)(F)F)c2[N+](=O)[O-])cc1F
CC(C)c1ccc(NC(=O)CC2C(=O)OC(C)(C)CN2Cc2ccccc2)cc1
C1CNCCN1.Clc1ccc2ccccc2n1
COC(=O)C1=C(CBr)NC(c2nccs2)=N[C@H]1c1ccc(F)cc1Cl
C=CC(=O)OOC(C)(N)CC.CS(=O)(=O)Cl
CC(=O)Nc1ccc(O)cc1.COc1ccc2c(Cl)nc(Nc3cc[nH]n3)cc2c1
CCCc1ccc(-c2ccc([C@@]3(CC(=O)OC(C)(C)C)CCN(C(=O)OC(C)(C)C)CCS3(=O)=O)s2)cc1
Clc1ccc(-c2nc(Cl)c3ccccc3n2)cc1Cl.NCC(O)CO
Cc1c[nH]c2c(Br)cc(F)cc12.Oc1ccc(Cl)cc1Cl
CNC.COc1cc2ncnc(Nc3cccc(Cl)c3F)c2cc1OC1CCN(S(=O)(=O)CCCCl)CC1
CS(=O)(=O)Nc1cc([C@@H](O)CN)ccc1O.O=C1CCN(c2ccc(NS(=O)(=O)c3cccnc3)cc2)CC1
CCOC[C@H](O)C(=O)OC.Clc1cccnc1-n1ncc2c(Cl)ncnc21
CNC.O=C(Cl)CCCCCl
NC(=O)c1cc2[nH]c(-c3ccc(OCc4ccccc4)cc3)c(C3CCCCC3)c(=O)n2n1
C#Cc1cnn2ccc(-c3ccc(Cl)cc3)nc12.NS(=O)(=O)c1ccc(Br)s1
COCc1ccccc1B(O)O.COc1cc(N2CCC(N3CCN(C)CC3)CC2)ccc1Nc1ncc2ccc(Br)n2n1
CC(C)(C)S(N)=O.COc1cc(C)c2c(ccn2C(=O)OC(C)(C)C)c1C(=O)C(F)(F)F
CS[C@H]([C@@H](C)C(=O)O)[C@@H]1CCCN1C(=O)OC(C)(C)C.NCCc1cccc(O)c1
CC(C)(C)OC(=O)NC1CCN(CCO)CC1.COc1ccc2ncc(Cl)nc2c1
CN=C=O.FC(F)(F)c1cc(CO[C@H]2CCNC[C@H]2Cc2ccccc2)cc(C(F)(F)F)c1
COc1cc(NC(=O)C(=O)c2c(C)n(Cc3ccc(Cl)cc3)c3ccc(OC(C)=O)cc23)ccn1
CCOC(=O)C(C)(Cc1ccc(OCCN2CCCCC2)cc1)S(=O)(=O)c1ccc(Br)cc1
CCC(CC)(NC(=O)c1ccc(N2CC(F)(F)C2)c(OCC2CC2)n1)C(=O)O.FC1(F)CNC1
CCCCCCCN.COc1cccc(C=O)c1OCc1ccccc1
CC(=O)Oc1c(C)c(C)c2c(c1C)C(C)(C)CN2C(=O)C(C)(C)C
C1COCCN1.Cc1nnc(-c2ccc3occ(-c4ccc(C(=O)O)c(F)c4)c3c2)o1
COc1cc(OCCCl)c2c(Nc3cc(CC(=O)O)[nH]n3)ncnc2c1.Nc1ccccc1
Nc1cccc(COCC(F)(F)F)n1.O=S(=O)(Cl)c1cc(C(F)(F)F)ccc1Cl
COc1cc([N+](=O)[O-])ccc1Cl.OCCC1CCCO1
COc1ccc(C#N)cc1S(=O)(=O)N(CCc1ccc(C(C)C)cc1)Cc1nccs1
CO.O=C(O)c1ccc(O)c(C(F)(F)F)c1
CC(C)(C)OC(=O)N1CCCc2c(ccc(N3CC[C@H](N)C3=O)c2F)C1.O=S(=O)(Cl)c1ccc2cc(Cl)ccc2c1
CS(=O)(=O)Cl.Cc1cc(B2OC(C)(C)C(C)(C)O2)cc(C)c1OCCO
CC(=O)NC[C@H]1CN(c2ccc(N3CCC(=O)CC3)c(F)c2)C(=O)O1.Nc1ccccc1S.[C-]#N
CC(C)(C)c1ccc(O)c(Br)c1.O=Cc1ccc(B(O)O)o1
COc1ccc(Cl)c(B(O)O)c1.Nc1ccc(I)c(N)n1
O=C(O)CO.c1cc2[nH]ncc2cc1NC1CC2CCC(C1)N2
CCOC(=O)c1cnn(Cc2nc(-c3cc(C#C[Si](C)(C)C)cc(C(F)(F)F)c3)cs2)c1
COc1ccc(C(=O)Cl)cc1.COc1ccc(N2CCN(C)CC2)c2c1CCN(C(=O)CCCN)C2
CC(C)N1C(=O)NC(C)(c2ccccc2)C1=O.COC(=O)CBr
CC(C)(C)NS(=O)(=O)c1ccccc1Br.CC1(C)OB(c2ccc(-c3nnc(N)s3)c(F)c2)OC1(C)C
CC(N)=O.Cc1nc2cc(Cl)ncc2cc1-c1cc(NC(=O)OC(C)(C)C)c(F)cc1F
FC(F)(F)c1nc2cc(Cl)c(I)cc2[nH]1.OB(O)c1ccc(Cl)cc1Cl
CC(C)(CO)c1ccc(Cl)cc1
C[C@H](N)CNc1ccc(OC(F)(F)F)cc1.O=C(O)[C@H](CS(=O)(=O)Cc1ccccc1)NC(=O)N1CCOCC1
CC(C)(C)OC(=O)N[C@@H](Cc1ccc(OS(=O)(=O)C(F)(F)F)cc1F)C(=O)N1CCC(F)(F)C1.CC(C)OC(=O)N1CCC(Oc2ccc(B3OC(C)(C)C(C)(C)O3)cn2)CC1
Cc1oc(-c2ccc(Br)cc2)nc1CCOS(C)(=O)=O.FC[C@@H]1CCNC1
CC(=O)OC(C)=O.NCc1ccc2oc([N+](=O)[O-])c(-c3ccccc3)c2c1
COC(=O)c1c(Cl)cc(=O)n2c1CCC2
CCC(=O)C(CCCCCCc1ccccc1OC)C(=O)CC
CN1CCC(N)CC1.COCCN1CCC(=O)N(C)c2cnc(Nc3ccc(C(=O)O)cc3OC)nc21
CC(=O)[O-].O=c1[nH]c(CCl)nc2cc3c(cc12)CCC3
C1COCCN1.C=O.COc1cccc2c(=O)[nH]c3scnc3c12
COC(=O)c1cc(OC)cc(N)n1.N
CCOc1ccc([N+](=O)[O-])c(Br)c1
COc1ccc(C(=O)Nc2c(Cl)cncc2Cl)c2cc(CO)nn12
COc1nc2c(cc1I)c(=O)c(C(=O)O)cn2C.NCc1ccc(Cl)cc1
Cn1c(C=O)cc2ccccc21.FC(F)(F)c1nnc2ccc(N3CCNCC3)nn12
BrCc1ccc(Br)cc1.c1ccc2[nH]cnc2c1
CI.Cc1ncccc1C(=O)Nc1cccnc1Cl
CCC1C(=O)N(CC)CCc2cc([N+](=O)[O-])c(OC)cc21
CC(C)(C)CCN.COc1ccc2oc(C(=O)C(C)(C)C)c(CC(=O)O)c2c1
CC(=O)N1C(=O)Cc2ccc(F)cc21.CCOC(=O)CCc1cccc(C(=O)O)c1
CC(C)(C#N)c1cccc(Nc2cc(Cl)nnc2C(N)=O)n1.NCCN
COCCO.O=C(Cl)C1Oc2ccccc2Cc2ccccc2O1
CC(C)CCC(C)(C)c1ccc(C#C[Si](C)(C)C)cc1
COC(=O)c1ccc(OCc2c(-c3ccccc3F)noc2C)nc1.NCC(F)(F)C(F)(F)F
CC(=O)CCn1cnc(C(=O)N[C@@H](C)Cn2ccc(-c3ccc(C#N)c(Cl)c3)n2)c1
CC(C)=CCN1CCC(NC(=O)C2CN(c3c4c(nc5ccnn35)CCN(C(=O)OC(C)(C)C)CC4)C2)CC1
CC(C)(C)C1CCN(CCCN)CC1.COC(=O)C1=C(C)NC(C)=C(C(=O)OC)N1c1cccc(N=C=S)c1
C=O.CC(C)(C)OC(=O)N1CCC(Oc2ccc(NC/C=C/c3cccc(C#N)c3)cc2)CC1
CC(C)(C)OC(=O)Nc1cc(OCC(F)(F)F)c(C(F)(F)F)cc1N.CC(C)Cc1cc(-c2cccc(C(=O)CC(=O)OC(C)(C)C)c2)ccn1
ClCC1CO1.Clc1ccc(-c2cc[nH]n2)cc1Cl
O=C(Cl)OCCl.OCCCOCc1ccccc1
COc1ccc(-c2ccc(-c3nc(C(F)(F)F)cn3Cc3ccccc3)o2)cc1
CCOC(=O)CN(Cc1ccc(OCCc2nc(-c3ccc(C(F)(F)F)cc3)oc2C)cc1)S(=O)(=O)N1CCCc2ccccc21
CC(C)Oc1ccc(-c2nn(C)cc2CN(C)CCN(C)Cc2ccccc2)cc1
CS(=O)(=O)Cl.N#CCc1ccccc1N
C#C[Si](C)(C)C.CCOC(=O)[C@H](Cc1ccc(OS(=O)(=O)C(F)(F)F)cc1)OC
CC1OCCC1S(=O)(=O)c1ccncc1C(=O)O.COCCCBr
CC(O)c1cnc(Br)s1
CSc1ncc2ccc(C=O)n2n1.Nc1ccccc1
C=O.Cc1cc(C)cc(CNC2CCCn3c2c(-c2ccccc2)c2cc(C)c(C)cc2c3=O)c1
CC(c1c[nH]c2cc(F)ccc12)C1(C(=O)OCc2ccccc2)OC(N(C)C)=NC1=O
NCCN1CCOCC1.O=C(O)c1ccc(Cl)cc1
Cc1nc2cc(C(=O)O)ccc2[nH]1.c1ccc2c(c1)C[C@@H]1NCCC[C@H]21
FC(F)(F)Oc1ccc(CBr)cc1.N#CCc1ccc(O)cc1
COC(=O)[C@@H]1C[C@@H]2CN1C(=O)[C@H](C1Cc3ccccc3C1)NC(=O)O[C@@H]1C[C@H]1CCCCCc1c(nc3ccccc3c1OCCCN(C)C)O2
CN(C)CCc1cccc(Br)c1.Cc1nn(C)c(C)c1B1OC(C)(C)C(C)(C)O1
CC(C)(C)OC(=O)N(CCOc1cc(Cl)cc(C(=O)O)c1)c1ccncc1.Fc1ccccc1NCCCn1ncnn1
CS(=O)(=O)c1ccc(CN)c(Cl)c1.O=C(O)c1ccc(F)nc1
BrC1CCCC1.CCOC(=O)c1cccc(O)c1
CC(C)(C)OC(=O)NCC(=O)CCC(=O)[O-].O=C(CCCBr)OCc1ccccc1
CNCc1oc2ccccc2c1C.O=C(O)/C=C/c1cnc2c(c1)CCC(=O)N2
CNN.O=C(CCl)N1CCC(c2nc(C3=NOC(c4c(F)cccc4F)C3)cs2)CC1
COc1cc(C(=O)NCc2ccc(-c3noc(C)n3)cc2N(C)C(=O)C(F)(F)F)cc(OC)c1C
CCC[Mg+].C[C@H]1C(=O)CCN1C(=O)OCc1ccccc1
CCCCCCCCCCCCCCCC(=O)OC(CCCCCCCCCCCCCCC)CC(=O)NCC(=O)O.N[C@@H](Cc1ccccc1)C(=O)O
C1CCN(C2CCNCC2)CC1.COC(=O)C(Cc1cnc(OC)nc1)NC(=O)N1CCC(N2Cc3ccccc3NC2=O)CC1
O=[N+]([O-])c1ccc(-n2ccnc2)cc1
CC(C)(C)OC(=O)N1CCC(CCO)CC1.Fc1ccc(Br)cc1
C=C(c1ccc(CO)cc1)c1cc2c(cc1C)C(C)(C)CCC2(C)C.O=C1CSC(=O)N1
CCOc1cc(CN2CCC(N)CC2)ccc1OC.Fc1ccc2nc(Cl)ccc2c1
Cc1cnc2[nH]cc(CNC(=O)OC(C)(C)C)c2c1
CC(C)(Sc1ccccc1)C(=O)c1ccccc1.OO
CCCC(Br)CC.O=C(NOCc1ccccc1)Nc1ccccc1
C[C@@H](NC(=O)OC(C)(C)C)C(=O)O.N#CC1CNC1
CCOC(=O)c1cc(Cl)c(N)c(OC)c1.ICI
CNC1CN(C(=O)OC(C)(C)C)C1.C[C@H](N)c1nc2ccn(C)c2cc1Br
CC(C)(C)OC(=O)N[C@H](C(=O)N1CCC[C@H]1C(N)=O)C1CCC(NC(=O)OCc2ccccc2)CC1
O=C(NC[C@H]1CN(C[C@@H]2COc3c(F)ccc4ccc(=O)n2c34)C[C@H]1O)OCc1ccccc1
Brc1nccs1.CON(C)C(=O)c1ccc(Br)cc1
COC(=O)c1sc(C#CC(C)(C)C)cc1Br.COCC(N)COC
CCOC(=O)CBr.COc1ccc2c(c1)CCNC2=O
COC(=O)c1cc(-c2ccc(C)cn2)c2ncn(CC(C)C)c2c1
CC(C)(C)OC(=O)N1CCC(COS(C)(=O)=O)(C2CCCCC2)CC1.[N-]=[N+]=[N-]
COC(=O)c1cc2[nH]c(-c3ccccc3)c(C3CCCCC3)c2s1
Cc1c(-c2ccccc2)sc(NC(=O)OC(C)(C)C)c1C(=O)N1CCC(N2CCCC3(C2)CC(C)(C)OC3=O)CC1
CC(C)(C)OC(=O)n1c(-c2ccc(Cl)c3c2C(=O)NC3)cc2cc(C=O)ccc21.Nc1ccc(CCO)cc1
CC(=O)OC1CN(C(=O)OC(C)(C)C)C1
COc1ccc(-n2nc(COC3CCCCO3)cc2-c2ccc(Cl)c(Cl)c2)cc1
CC(=O)N(C)c1cccc(-c2ccc3nnc(C)n3n2)c1
CN(C)CCCl.COc1ccc(C(=O)NCc2ccc(O)cc2)cc1OC
CCOC(=O)[C@H](Cc1ccc(OS(=O)(=O)C(F)(F)F)cc1)OCC.CN(C)C=O
CC(C)(C)OC(=O)CCO.COc1cc(C(=O)O)ccc1NC(=O)[C@@H]1N[C@@H](CC(C)(C)C)[C@](C#N)(c2ccc(Cl)cc2F)[C@H]1c1cccc(Cl)c1F
CC(C)CCN.O=C(Cl)CCCc1ccc([N+](=O)[O-])cc1
C[C@H](O)[C@H](CO)NS(=O)(=O)c1ccc(Cl)cc1.Fc1cc(OC(F)F)ccc1CBr
Cc1ccccc1S(=O)(=O)Cl.Nc1cccc2c3c([nH]c12)C(=O)CCC3
CC(C)(NC(=O)OCc1ccccc1)C(=O)O.N[C@@H]1CCc2cc([N+](=O)[O-])ccc2NC1=O
COC(=O)c1cc(N)ccc1Cl.O=C(Cl)c1cc(F)cc(C(F)(F)F)c1
CN(C[C@H](C[C@H]1CC[C@H](F)CC1)NC(=O)OC(C)(C)C)C(=O)OCc1ccccc1
CCOC(=O)c1[nH]c(=O)n(C2CCCN(C(=O)OCc3ccccc3)C2)c1-c1ccccc1
CN1CCC(=O)CC1.Cc1csc2ccc(NN)cc12
CCOC(=O)c1cnc(N)c2c(COc3cccc(-c4nnc(C)o4)c3)csc12.NCCO
CN(CCN1CCC(N)CC1)C1CCOCC1.Cc1ccc(-c2ccc3c(c2)C=C(C(=O)O)CCO3)cc1
CCI.Cc1n[nH]c2ccc([N+](=O)[O-])cc12
C#CC(=O)OC.Cc1ccc(C(=O)O)cc1N=[N+]=[N-]
BrC(Br)(Br)Br.O=C1CC(CO)CN1c1ccc(F)cc1
NCC1CCOCC1.O=[N+]([O-])c1cnc2ccc(OCc3ccccc3)cc2c1Cl
C=CCC(=O)N1[C@H](c2ccc(F)cc2)CCC[C@@H]1CO
CC(C)(C#N)c1ccc(-n2c(=O)[nH]c3cnc4ccc(Br)cc4c32)cc1.O=S(=O)(Cl)c1cc(F)cc(F)c1
O=[N+]([O-])c1cccc(OCc2ccccc2)c1O
BrCCCBr.C=C(C)C(=O)O
Cc1ccc(C2=NOC(c3cc(Cl)c(Cl)c(Cl)c3)(C(F)(F)F)C2)cc1Cl.O=C1CCC(=O)N1Br
CN(c1cc(OC(F)(F)F)cc2cc(C(=O)O)[nH]c12)S(=O)(=O)c1cccs1.COC(OC)C(CN)SCc1ccccc1
COc1ccc(-c2ccc(C(F)(F)F)cc2)cc1C(=O)N[C@H](Cc1ccc(-c2ccc(F)c(Cl)c2)cc1)C(=O)N(C)OC
CCCCCBr.Cc1cc(C=O)ccc1O
CNCCO.COC(=O)[C@@H](C)Oc1cccc2ncnc(Nc3ccc4c(cnn4Cc4cscn4)c3)c12
Nc1cc(N)nc(S)n1.O=C(CCCCl)NC/C=C\COc1cc(CN2CCCCC2)ccn1
CCOC(OCC)c1cc2cnc(Br)cc2[nH]1
COC(=O)c1cc(N2CCN3CCC2CC3)ncc1[N+](=O)[O-]
C=CCOc1ccc(C)c(Nc2ccnc(Cl)n2)c1.Nc1cccc(C(=O)O)c1
CCOC(=O)c1csc(NC(=O)c2ccccc2-c2ccccc2)n1
CCCCCCCC/C=C\CCCCCCCC(=O)O.CN(C)CCO
COC(=O)C1(c2cccc(OCCCN(Cc3cccc(C(F)(F)F)c3Cl)CC(c3ccccc3)c3ccccc3)c2)CCC1
CCCN1Cc2cc(Oc3cccc(CN)c3)ccc2N=C1NC(=O)OC(C)(C)C.Cc1cc(C)c(C=O)c(C)c1
O=Cc1cc(Cl)ccc1OCc1ccccc1
CNCc1ccccc1Cl.O=C(O)c1nnn(Cc2cc(C(F)(F)F)cc(C(F)(F)F)c2)c1Cl
O=C(Nc1cc(Oc2ccc([N+](=O)[O-])cc2F)ncn1)N1CCN(CCN2CCCC2)CC1
COc1nc(Cl)nc(Cl)n1.Cc1cc(B(O)O)ccc1Cl
C=CCC1(S(=O)(=O)Nc2c(Nc3ccc(I)cc3F)cc(F)cc2Oc2cccc(N)c2)CC1.CCS(=O)(=O)Cl
Brc1cc2c(c(C34CC5CC(CC(C5)C3)C4)c1)OCO2.O=Cc1ccc(B(O)O)cc1
CC(C)(C)OC(=O)N1CCC[C@H]1COc1cncc(Br)c1.c1ccc(OCCC2CCNCC2)cc1
BrCc1ccccc1.CCCNC1=C(O)C(=O)O[C@@H]1[C@@H]1COC(C)(C)O1
CCCCCCCc1ccc(CNc2ccc(O)c(C(=O)OC)c2)cc1.O=C(Cl)c1ccncc1
C=CC(=O)O.CCN(CC)CC(C)(C)CN
Cc1nc(N)sc1C(=O)NCc1ccccc1.O=C(Cl)C1CC1c1ccccc1
OCc1cccc2cc[nH]c12
Clc1ccc(CN2CCC(CNCC(c3ccccc3)c3ccccc3)CC2)cc1.O=C(O)CNC(=O)c1ccccc1
CC(C)(C)OC(=O)CNS(=O)(=O)c1ccc2c(Cl)cnc(Cl)c2c1.N=C(N)N
CC(=O)OC(C)=O.O=[N+]([O-])c1ccc2c(c1)NCCCO2
O=C(O)c1nc2c(C(F)(F)F)cc(-c3cn[nH]c3)cn2c1Cl.O=C1CN(C2CCNCC2)C(=O)N1
CC(C)C(Nc1ccc(C(F)(F)F)cc1Cl)C(=O)O.O=C(c1ccccc1)c1cccc(CO)n1
CC(C)(C)[Si](C)(C)OC[C@H]1CO[C@H](c2ccncc2NC(=O)c2ccc(F)c(-c3c(F)cccc3F)n2)OC1
CC(=O)Cl.Cc1ccccc1-n1nc2c3c(O)cccc3n(Cc3ccc(-n4cccn4)cc3)cc-2c1=O
CC(C)(C)OC(=O)CN(c1cccc(C(F)(F)F)c1)S(=O)(=O)c1ccccc1
Cc1cccc(B(O)O)c1.O=c1oc(CO)c(Br)c2ccccc12
CC(C)(C)C(=O)CSC(F)F.NO
C=CCN1C[C@@H](N(Cc2ccccc2C)c2ccc(C#N)c(Cl)c2)CC1=O.OO
Cc1ccc(Nc2cc(Cl)nnc2C(N)=O)nc1C(C)C.NCCN
CO.O=C(O)Cc1ccc(F)cc1I
Fc1ccc(CBr)cn1.O=C1Nc2ccc(S(=O)(=O)N3CC[C@H]3COc3ccccc3)cc2C1=O
N#Cc1ccc(B(O)O)cc1.O=C1CCc2cc(Br)ccc2C1
CN(Cc1ccc(N)cc1)C1CCOCC1.CN1CCN(c2ccc(-c3ccc4c(c3)C=C(C(=O)O)CCO4)cc2)CC1
CCOC(=O)c1coc(-c2ccnc(N(CC(F)(F)F)C(=O)OC(C)(C)C)c2)n1
CC(C)(C)OC(=O)N[C@H]1CC[C@H](C=O)CC1.COc1ccc2ncc(Cl)c(CC[P+](c3ccccc3)(c3ccccc3)c3ccccc3)c2c1
CCN(CC)C(=O)c1ccc(OC)cc1B(O)O.Cc1cccnc1Br
CC(C)(C#N)c1ccc([N+](=O)[O-])cn1
COC(=O)c1noc(CC(C)C)c1C(F)(F)F
CC#CCOc1cc(Cl)ncn1.N#Cc1ccc(O)cc1
CC1OB(c2cnn(C)c2)OC1C.Nc1cccc(Br)c1
Cn1ncc(NC(=O)c2nc(-c3c(F)cccc3F)sc2NC(=O)OC(C)(C)C)c1C1CCC(N)CC1
Cc1cccc(NC(=O)c2cccc([N+](=O)[O-])c2)c1C
C[C@H]1C(=O)Nc2c(cc(Cl)cc2[N+](=O)[O-])N1C(=O)OCc1ccccc1
CCCN1CCC(c2cc(OC)c(N)cc2C)CC1.O=C(Nc1c(F)cccc1F)c1cccc(-c2nc3ccccn3c2-c2ccnc(Cl)n2)c1
COCc1ncnc(Cl)c1OC.NC1CSC(c2ccccc2)C1
[N-]=[N+]=NCC1CCCN1Cc1ccccc1
COC(=O)COc1cccc(N(C(C)=O)C2CCc3ccc(-c4cccc(F)c4)cc32)c1
COc1ccc(C(O)c2ccccn2)c(Cl)c1Cl
O=C(CCl)N1CCCc2ccccc21.O=[N+]([O-])c1ccc2nc(S)sc2c1
CN1CCNCC1.Cc1ccc(Oc2ccc3nc(NC(=O)CCl)sc3c2)cc1NC(=O)c1cccc(C2(C#N)CC2)c1
COC(=O)COc1ccc(OCCNCC(O)COc2ccccc2)cc1.COCCN
C#C[Si](C)(C)C.Nc1cnc(Br)cc1-c1cc(-c2ccc(CN3CCCCC3)cc2)cnc1F
CC(C)c1ccccc1N.Cc1cc([N+](=O)[O-])c(F)cc1-c1ccccc1
CCO.Nc1ccc(C(=O)O)cn1
O=C(NCCc1c[nH]c2ccc(Cl)cc12)c1cccc(I)c1.OB(O)c1ccccc1Cl
CCN=C=O.Nc1nc2cc(Br)nc(Br)c2s1
CC(C)(C)c1cc(C(=O)OCc2ccccc2)ccc1O.CC(C)I
CC(C)(C)OC(=O)OC(=O)OC(C)(C)C.O=C(O)[C@@H]1C[C@@H](O)CN1
C=CCN1CC[C@]23c4c5ccc(O)c4O[C@H]2C(=O)CC[C@@]3(O)[C@H]1C5.CN
NC1CC1.O=[N+]([O-])c1cccc(F)c1CBr
CNC[C@H](O)[C@@H](O)[C@H](O)[C@H](O)CO.N#Cc1c[nH]c2ccc(CCNC(=O)c3ccc(-c4ccnc(Cl)n4)cc3)cc12
CCOC(=O)CC(OC)c1ccc(NC(=O)C(C)Oc2ccc(C(C)C)cc2Br)cc1
CC(C)C(=O)Nc1cccc(C2CCN(CCCCC(=O)c3ccc(I)cc3)CC2)c1.NNc1ccccc1
NC(=O)C1CCC2CSc3ccccc3C(=O)N2C1
Cc1nc(-c2nc(-c3ccc(OC(F)(F)F)cc3)no2)nn1Cc1cccc([N+](=O)[O-])c1
CC1CCN(C(=O)Cl)CC1.Oc1noc2nc(Cl)ccc12
CC(C)CCN(CCl)C(=O)C(Cl)Cl.CCOCCO
COc1nc(Cl)cc(NCCc2ccc(C(=O)NNC(C)=O)cc2)n1
CNS(=O)(=O)c1ccccc1N.O=[N+]([O-])c1cnc(Cl)nc1Cl
NCCCCn1cncn1.O=C(Cl)c1ccc(Cl)c(Cl)c1
Cc1ccc2c(OCCBr)cccc2n1.O=[N+]([O-])c1cccc(C=C2CCNCC2)c1
CC(=O)Cl.CC(C)(C)C(=O)C(C(O)C(Cl)(Cl)Cl)n1cncn1
C[C@@]1(Cc2ccc(C#N)cc2)C(=O)N(c2cc(Cl)c(F)c(Cl)c2)c2ncc(C(=O)Cl)n21.NC1(C(=O)NC2(c3ncc(I)cn3)CC2)CC1
COC[C@H](C)Oc1cc(OCc2ccccc2)cc(C(=O)O)c1.Nc1cccnc1N
COC(=O)c1ccc(C2(N)CC2)nc1.O=C(O)c1cc(Cl)cnc1N1CC(Oc2cccc(F)c2)C1
CC(C)(C)OC(=O)N1CCC2(CC1)CC(=O)c1cc(Br)ccc1O2.[C-]#N
COc1cc2nccc(Oc3ccc(N)cc3)c2cc1OC.O=C=Nc1ccc(Cl)c(Cl)c1
CCN(CC)CC.O=C(O)C1(c2ccc(Br)cc2)CC1
CC(C)Oc1ccc(-c2nc(Br)ns2)cc1Cl.CCc1c(/C=C/OC)cccc1B1OC(C)(C)C(C)(C)O1
CC(C)(C)c1ccc2c(N3CCCC3)nc(Cl)nc2c1.Nc1cccc(Cl)c1
CN(C)c1ncccc1[N+](=O)[O-]
CC(C)C1CCc2ncnc(N3CC4(CCN(Cc5ccccc5)CC4)c4c(CNC(=O)OC(C)(C)C)cccc43)c21
C=C(C)c1snc(-c2ccc(CC)cc2)c1CCl.CCOC(=O)CCc1ccc(O)c(C)c1C
CC(C)(C)OC(=O)NCC(=O)O.c1ccc(CN2CCNCC2)cc1
Nc1ccc(F)cc1C(=O)O.O=Cc1ccncc1
CS(=O)(=O)OC(CNS(=O)(=O)c1ccc(OC(F)(F)F)cc1)CN1c2ccccc2CCc2ccccc21.[C-]#N
COCCN.C[Si](C)(C)CCl
Cc1cc(-c2ccc(F)c(F)c2)cc(C(=O)Nc2c(F)ccc(O)c2F)c1C
COc1cccc2cc(-n3nc(O)cc3C)ccc12.ClCCN1CCOCC1
O=C1CCC(CO)N1.O=S(=O)(Cl)c1ccccc1
CC(C)(C)OC(=O)N[C@H]1CC[C@H](CO)CC1.CS(=O)(=O)Cl
CC(C)(C)OC(=O)CCc1ccc(OCc2cccc(-c3ccccc3C(=O)O)c2)cc1
O=[N+]([O-])c1cccc2[nH]ncc12
C=CCCOCC=O.NO
CC(=O)NC(COc1ccc2sc(C)nc2c1)CN1CCN(C(=O)OC(C)(C)C)CC1
CN.O=C1CCCc2cccnc21
CCOC(=O)CCCCOc1cnc(N2CCC(c3nc4c(c(C5CCC(F)(F)CC5)c3C(F)c3ccc(C(F)(F)F)cc3)C(O)CC(C)(C)C4)CC2)nc1
CC1CNc2cc(C3=NNC(=O)CC3C)ccc2O1
CN=C=S.NNC(=S)NCCCOc1cccc(CN2CCCCC2)c1
CCOC(=O)CP(=O)(OCC)OCC.O=Cc1cccc2nscc12
COCOc1cc(C(C)N)ccc1C(=O)Nc1ccccc1C(=O)Nc1ccc(Cl)cn1
O=C(Cl)N1CCOCC1.O=C(Nc1cc(C(F)(F)F)cc(C(F)(F)F)c1)c1cc(C=Cc2ccccc2)ccc1O
CC(C)C1=C2[C@H]3CC[C@@H]4[C@@]5(C)CC[C@H](OC(=O)CC(C)(C)C(=O)OC(C)(C)C)C(C)(C)[C@@H]5CC[C@@]4(C)[C@]3(C)CC[C@@]2(/C=C/C(=O)N[C@@H](C)c2cccc(Cl)c2)CC1=O
CSc1ccccc1F.O=C(Cl)Cc1ccccc1
Clc1ccccc1/C=C/COCc1ccccc1.O=C(OO)c1cccc(Cl)c1
CC(C)c1cc(C(=O)O)n(C)n1.Nc1cc(Oc2ccc3nc(NC(=O)C4CC4)cn3n2)ccc1F
COC(=O)[C@@H](OC(C)(C)C)c1c(C)cc2nc3cn2c1N1CCC(C)(CC1)OCC=CC[C@H](C)Oc1cc(C)cc(F)c1-c1cccc-3c1
Clc1nc(SCc2ccccc2)ns1.OCc1cncnc1
CI.CN1C(=O)C(CO)C[C@H]1COc1cccnc1
COc1ccc(-c2ccnn2-c2ccc(Br)cc2)cc1O[C@@H]1CCOC1.COc1ccc(B(O)O)cn1
CSc1ccc(B(O)O)cc1.O=C1OC2(CCC2)C(OS(=O)(=O)C(F)(F)F)=C1c1ccccc1
CC(C)(C)[C@@H](O)Cc1nnc(-c2ccccc2)o1.CCCC[C@H](N=C=O)C(=O)OC
COC(=O)c1cnc(Cl)c(N)c1.COCC(=O)Cl
COC(=O)c1cccc(CBr)c1.[N-]=[N+]=[N-]
CC(C)(C#N)c1ccc(N)cc1.COc1ccc(C(=O)O)c(Cl)c1OC
CC(C)C[C@H](N)C(N)=O.O=C(O)c1ccc(NC2CC2)c(OCC2CC2)n1
C=C(C)C1(CC(C)C)CCN(CC(=O)OCC)C1=O.CN
NC1CC1.O=C(O)c1ccc2cc(Br)ccc2c1
C=CCCCc1ccc(OC)cc1.O=C(OO)c1cccc(Cl)c1
CCOc1cc(C=O)cc(OCC)c1F.O=C(Nc1cccnc1)c1cccc2oc(NC3CCNCC3)nc12
CCOC(=O)CBr.Cc1ccc(N)cc1
CCCOc1cc(NC2CCN(Cc3ccccc3)CC2)ccc1C(N)=O
COc1cc([C@@H](C)N[C@H]2CC[C@@H](c3ccc(CC(=O)O)cc3)C2)ccc1F.OC1CNC1
CC(C)(C)C(=O)OCC(N)=S.Cn1c(=O)c(-c2ccc(F)cc2)cc2c3cc(C(=O)CBr)ccc3n(C)c21
CC(C(=O)O)c1ccc(Br)cc1.CCOC(=O)[C@H](C)O
CC(C)(C(=O)O)N1CCC(c2ncc(-c3ccc(NC(=O)Nc4cc(F)c(F)cc4F)cc3)s2)CC1
C#Cc1ccc(CCCC)cc1.CCCc1c(F)cccc1Br
CN(C)C=CC#N.CN(C)C=O.O=P(Cl)(Cl)Cl
COc1cc(OC)c(C=O)cc1C
COC(=O)c1sc(-n2cnc3cc(OC)c(OCCCN(C)C)cc32)cc1OCc1ccccc1C(F)(F)F.OCCCl
CCOC(=O)C[S@@](=O)(=NC(=O)c1cncc(C#Cc2cccc(O)c2)c1)c1ccccc1.NCCO
Cc1cc(Cl)cc(C)c1C=O
CC(=O)Cl.Nc1ccc(F)c(F)c1
Cc1c(Cl)cc[n+]([O-])c1C.SCc1ccco1
CI.Nc1cc2c(cc1Br)CCC(=O)N2
Cc1c(N)cccc1C(=O)O.OCC(O)CO
Brc1cccc(Nc2ccncn2)n1.ClCCN1CCOCC1
C=CCI.CC1(C)[C@@H]2CC[C@@]1(C)c1[nH]n(-c3ccc(F)cc3F)c(=O)c12
O=C(N[C@@H]1C(=O)N[C@@H]1Oc1ccccc1)OCc1ccccc1
C=CC(=O)OCCCC.FC(F)(F)c1ccc(Cl)cc1
CC(=O)Cl.CC(=O)c1cc(Br)c(C)cc1N
CCOc1cc(C(C)(C)C)ncc1C1=N[C@@](C)(c2ccc(Cl)cc2)[C@@](C)(c2ccc(Cl)cc2)N1C(=O)Cl.O=C(CNc1nccs1)N1CCNCC1
COc1ccccc1C1(O)C(O)CC(c2ccccc2)(c2ccccc2)C2CNCC21.O=C(O)Cc1c[nH]c2ccccc12
CC(C)(C)[Si](C)(C)Oc1ccccc1CBr.CCCCn1c(=O)[nH]c(=O)c2c1nc(Cc1ccc(NC(C)=O)cc1)n2COC(=O)C(C)(C)C
CON(C)C(=O)c1cc(-c2cccc(F)c2)ccc1F
Cc1cc(N)n[nH]1.Clc1nc(Cl)c2cnn(-c3ccccc3)c2n1
NC(=S)NN=C1CCN(Cc2ccccc2)CC1.O=C(CBr)c1ccc(F)cc1
COc1ccccc1OCCBr.O=C(NC1CCNCC1)c1ccccc1
Nc1ncnc2c1c(-c1cccc(NC(=O)c3ccccc3)c1)c1n2CCCC1
COC(OC)c1cc(Oc2cccc(N)c2)ccc1[N+](=O)[O-].O=C(Cl)OCc1ccccc1
CC(C)Br.OCc1ccc(O)cc1
CCc1cc2c(cc1C(C)=O)CC(NC(=O)C(F)(F)F)C2
CC(=O)Cl.CN(C)C1CCN(C(=O)c2ccc(Br)cc2N)CC1
CCCCOc1nc(N)c2nc(OC)n(CCCC3CCCCN3)c2n1.CCCCOc1nc(N)c2nc(OC)n(CCCCC3CCCN(C(=O)OCc4ccccc4)C3)c2n1
COCc1cc2c(cc1O)CC[C@@H]1[C@@H]2CC[C@]2(C)[C@@H](O)CC[C@@H]12
Nc1c(C(O)(C(F)(F)F)C(F)(F)F)ccc2ccccc12.O=C(Cl)c1cc(Cl)cc(Cl)c1
CCO.O=C(O)C=Cc1ccc(C2CCCCC2)c(Cl)c1
Cc1ccc(CN)o1.O=C(Nc1nc2cccc(Br)n2n1)c1cccnc1
CCOC(=O)C1CCNCC1.Oc1ccc(OCCBr)cc1
COCCCN.O=[N+]([O-])c1cccc(CS(=O)(=O)Cl)c1
CCOC(C)=O.COC(=O)c1ccc(CCn2c(C=O)c(Cl)cc(Cl)c2=O)cc1
CC(C)C(=O)Nc1cccc(C2CCN(CCCCC(O)c3ccc(F)cc3)CC2)c1.Oc1ccc(Cl)cc1
C=CC(=O)OC(C)(C)C.Nc1cccnc1Br
CC(C)(C)OC(=O)NCCBr.CCc1nc(I)c(I)[nH]1
O=[N+]([O-])c1ccccc1CCBr.[N-]=[N+]=[N-]
O=C(Nc1ccnc(N2CCN(Cc3ccccc3)CC2)c1)c1cccc2c1Cc1ccccc1-2
CS(=O)(=O)N1CCc2c(c(-c3ccc(C(F)(F)F)cc3)nn2CCC=O)C1.O=[N+]([O-])c1cccc(Cl)c1N1CCNCC1
CC(C)(C)OC(=O)OC(=O)OC(C)(C)C.c1ccc2c(c1)cc1n2CCNC1
CCCCCBr.O=C1CCCCCN1
CC(=O)C(C)n1ncn(-c2ccc(N3CCN(c4ccc(O)cc4)CC3)cc2)c1=O
CCC(O)(c1cn(Cc2ccc3c(-c4ccc(F)cc4)cc(Cl)nc3c2)nn1)C(F)(F)F.NCc1ccccc1
O=C(O)c1ccc(C(F)(F)F)cc1C(=O)O
COC(=O)c1c(CN2CCC(N3CCC(F)(F)C3)CC2)c(-c2cccc(C(F)(F)F)c2)nc2ccc(S(C)(=O)=O)cc12
NCc1ccccc1.O=S(=O)(c1ccccc1)N1CC(CI)OC(CI)C1
C=CCn1c(Cl)nc2[nH]c(=O)[nH]c(=O)c21.FC(F)(F)CI
CCI.COc1cc2c(cc1O)C(Cc1ccc(OC)c(OC)c1)N(CC(=O)NC1CCc3ccccc31)CC2
Cc1nc2cc(F)c([N+](=O)[O-])cc2s1.Sc1cccc2cnccc12
Fc1cccc(CSc2nc(Cl)cc(Cl)n2)c1F.OC1COC(c2ccccc2)OC1
CCS(=O)(=O)N1CCC(c2c[nH]c3c(C(N)=O)cc(-c4cccc(C=O)c4)cc23)CC1.NCc1ccsc1
CC(C)(C)OC(=O)N1CCCC1C(=O)Nc1ccc(N2CCOCC2=O)cc1
ClCC=C(Cl)Cl.Oc1ccc(Sc2ccc(Cl)cc2)cc1Br
CCOC(=O)C(CO)c1ccc(Nc2ncc(-c3ccc(OC(F)F)cc3)cn2)cc1
CC[Mg+].O=C1CCc2cc(F)ccc21
CC(=O)N(C)c1ccc(C(=O)O)cc1
COC(=O)c1cc([N+](=O)[O-])ccc1Br
CCOC(=O)c1cc2c(nc(C)n2C)c2c1CCC(OC)(c1ccccc1C)O2
COc1cc(B(O)O)ccn1.O=C(NCc1cccnc1)c1ccc(Nc2ccc(Cl)n3ncnc23)cc1
CC(=O)NC(CCc1ccc(-c2ccc(Br)cc2F)cc1Cl)(COC(C)=O)COC(C)=O.Cc1ccc(S)cc1
O=C(O)c1cccnc1Cl.Oc1cccc(C(F)(F)F)c1
COc1ccc(CO[C@@H](CNC(=O)OC(C)(C)C)CO[Si](C(C)C)(C(C)C)C(C)C)cc1OC
CCCCCC(C)C(C)c1cc(O)c2c(c1)OC(C)(C)C1=C2CNCC1.O=C(CCl)Nc1ccccc1
CCC(O)(CC)Cn1nc(-c2c(C)n(CC(=O)OC(C)(C)C)c3ccc(F)cc23)c2ccccc2c1=O
CC(=O)C(=O)O.O=c1ccn([C@@H]2O[C@H](CO)[C@@H](O)[C@H]2O)c(=O)[nH]1
CS(=O)(=O)c1ccc(-c2ccccc2)c(C(=O)O)c1.c1ccc(N2CCNCC2)cc1
Nc1cc(F)c(F)cc1F.O=C(O)c1cc(F)c(F)cc1F
O=C(Cl)c1ccc(NC(=O)c2ccccc2-c2ccccc2)nc1.c1ccc2c(c1)CNc1cccnc1O2
CCOC(=O)C1(N(C)c2c(F)c(Oc3cccc(C4=NCCN4C)c3)nc(Oc3cc(C(=N)N)ccc3O)c2F)CCCC1
COC(=O)c1ccc(NC(=O)c2ccccc2F)cc1F.NN
COc1ccc(C(=O)O)cc1C.O=C([O-])O
CC(C)(C)OC(=O)NC(CS(=O)(=O)CCNC(=O)OCc1ccccc1)C(=O)OC(C)(C)C
COc1cc(C)c(N)c(Br)n1.O=C(Cl)c1cccnc1Cl
CC#CCOc1cc(C#CCN2CCOCC2)cc(Sc2ccc(OCC(=O)OCC)c(C)c2)c1
CCOC(=O)c1cc(Cl)c(I)c(OC)c1
O=Cc1cccc2nc(Br)nn12
Nc1ccccc1C(=O)c1cccc(F)c1.O=[N+]([O-])c1cccnc1Cl
COc1cc(CC(=O)O)cc2c1OCO2
C=Cn1cnc2c(Nc3ccc(P(C)(C)=O)cc3)ncnc21.Cc1ccnc(Cl)c1I
CCI.COC(=O)c1ccccc1S(=O)(=O)NC(=O)Nc1n[nH]c(SC)n1
COc1cc(N)ccc1-n1cnc(C)n1.Cc1cc(Cc2ccccc2)nc(Cl)n1
Cc1cc(CC(=O)N2C[C@H](O)C[C@H]2C(=O)OCc2ccccc2)on1
CC(=O)NCc1cccc(CNC(=O)OC(C)(C)C)c1
CC(NC(=O)OC(C)(C)C)C(=O)Nc1cc(-c2ccccc2)n[nH]1
CC(C)(C)OC(=O)N1CCC(=O)CC1.Clc1ccccc1C[P+](c1ccccc1)(c1ccccc1)c1ccccc1
CC(=O)OCc1c(Br)cccc1Br.CN(C)c1ccc2c(=O)[nH]ccc2c1
CN[C@H]1CC[C@@H](O)CC1.O=C(Cl)OCc1ccccc1
O=Cc1cc(NS(=O)(=O)c2ccc(Cl)cc2Cl)ncc1Sc1ccc(S(=O)(=O)N2CCCCC2)cc1.[Mg+]C1CC1
Nc1cc(F)c(F)c(F)c1.O=C([O-])[O-]
NC(N)=O.O=C(Cl)C(Br)CCBr
Cc1c(B2OC(C)(C)C(C)(C)O2)c(C(=O)N(C)CC(C)(C)C)n(Cc2ccccc2)c1C(F)(F)F.FC(F)(F)COc1ccc(Br)cc1
CCOC(=O)c1ccc2c(c1)CCC2NCCc1c[nH]c2ccccc12.CS(=O)(=O)Cl
Cc1n[nH]cc1C=O.N#Cc1cccc(F)c1F
CCOC(=O)c1cnc2ncnn2c1O
Fc1ccc(C2CCNCC2)cc1.O=C[C@@H]1CN(Cc2ccccc2)C[C@H]1c1ccsc1
CC[C@@H](c1ccccc1)N1Cc2cc3c(cc2C[C@H]1C(=O)O)N(C)C(=O)[C@H](c1ccc(O)cc1)O3.COC(=O)[C@@H](N)Cc1ccc(-c2ccc(Cl)cc2)cc1
CCC(CC)C(Nc1ccc(C(=O)O)cc1)c1oc2ccc(OC)cc2c1C.CCOC(=O)CCNC
Cc1ccccc1N1CCN(C(=O)OC(C)(C)C)CC1c1cccc(-c2cccc(S(C)(=O)=O)c2)c1
CCOC(=O)Cl.Oc1ccc(F)cc1F
COc1cc2ncnc(Nc3ccc(F)c(Cl)c3)c2cc1OCCCN1CC2CCN(C(=O)OC(C)(C)C)CC2C1
COc1cc(C2CCN(CC(N)=O)CC2)ccc1N.Cc1cc(-c2ccccc2N(C)S(C)(=O)=O)n2nc(O)ncc12
CCOc1nc(C(C)(C)C)ncc1C1=NC(c2ccc(Cl)cc2)C(c2ccc(Cl)cc2)N1C(=O)Cl.CS(=O)(=O)CCCN1CCNCC1
O=C(CNC(=O)c1cccc(C(F)(F)F)c1)NC1CNC1.O=C1CCC(n2cc(I)ccc2=O)CC1
Nc1ccc(C2CCC(=O)CC2)cn1.O=C(CNC(=O)c1cccc(C(F)(F)F)c1)NC1CNC1
CN(C)C=O.NC(=O)c1ncn2c(=O)n(CCC(=O)O)nnc12
CC(=O)OC1CCN(c2ccc(B3OC(C)(C)C(C)(C)O3)cc2)CC1.COc1ccc2c(c1)[C@]1(C[C@H]1c1ccc3c(I)n[nH]c3c1)C(=O)N2
CC(=O)OC[C@@H](C)n1ccc2c(C(=O)NCC3(O)CCCCCC3)c(Cl)ccc2c1=O
CCOc1ccc(B(O)O)cc1.Cc1c(C(=O)c2cnn(C(C)(C)C)c2O)ccc(S(C)(=O)=O)c1I
Ic1ccccc1.OB(O)c1ccc(Cl)cc1
COC(=O)[C@@H](C)OC1CN(C(=O)OC(C)C)C1
CC(C)Cc1ccc(-c2cc(-c3csc(CO)c3)on2)cc1.CCOC(=O)C1CNC1
COCc1nc(-c2cn3c(n2)-c2ccc(C4=CCN(C(=O)OC(C)(C)C)CC4)cc2OCC3)n(C(C)C)n1
Cc1nc(-c2ccc(Cl)cc2)sc1C(=O)O.O=C1CCC(=O)N1Br
O=[N+]([O-])c1cn(C2COC2)cn1
BrCc1ccc2ccccc2c1.CC(C)(C)OC(=O)N1CCC(O)(c2ccc(Cl)cc2)C(O)C1
CC(C)(C)c1ccccc1N1CCNCC1.O=C(O)C1CCCO1
CCC(C)c1ccccc1O.O=C(Cl)Cl
CC(=O)NCC1CN(c2ccc(-c3ccc(CO)cc3)c(F)c2)C(=O)O1.CS(=O)(=O)Cl
COC(=O)[C@H](Cc1ccc(C#CCC(C)O)s1)NC(=O)OC(C)(C)C
CC(=O)Nc1ccc(C(C(C)C)n2cncn2)cc1
CCOC(=O)c1ccc(COCc2csc3nc(C(=O)NCc4cccc(COC)c4)[nH]c(=O)c23)cc1
COC(=O)[C@@H](N)Cc1ccc(-c2c(C(F)(F)F)cc(C)n(C)c2=O)cc1.O=C(Cl)c1c(Cl)cccc1Cl
CCC1(CC)c2c(ccc(OC)c2OC)C(C)=C2c3cc4c(cc3CCN21)OCO4
C/C(=C\[C@H](C(C)C)N(C)C(=O)[C@@H](NC(=O)[C@H](Cc1cccc2ccccc12)NC(=O)OC(C)(C)C)C(C)(C)C)C(=O)O
Cn1c(=O)c2ccccc2n(CCCBr)c1=O.c1ccc(C(c2ccccc2)N2CCNCC2)cc1
CC(O)(CN)C1CC1.O=C(O)c1cnc(Br)c(-c2ccc(Cl)cc2)n1
CCOC(=O)C[C@H]1CCN2C(=O)OC(C)(C)[C@H]2C1
CC(C)O.O=C(Cl)C(Cl)=C(Cl)Cl
CC(=O)c1ccc(F)cc1Cl.CN
CC(=O)Cl.CCOC(=O)COc1c(C(=O)OC)sc2c1sc1c(NCC3CCCCC3)cccc12
CCCCCCCCCCCCCCCCI.C[C@H](CS)C(=O)N1CCC[C@H]1C(=O)O
COC(=O)c1nc(Cl)c(N)nc1N
Nc1cc(Cl)cc2c1C(O)(C(F)(F)F)CC(=O)N2
Cn1cc(C2=C(c3c4n(c5ccccc35)CCC(CN)C4)C(=O)NC2=O)c2ccccc21.O=C(Cl)c1ccccc1
CCI.CCOC(=O)C(O)Cc1ccc(OCc2ccccc2)cc1
CC(=O)c1ccc[nH]1.O=C(Cl)c1ccc2ccccc2c1
C[Si](C)(C)C#Cc1c(N)cc(C(F)(F)F)cc1Br
CCC(C)(C)c1ccc(Oc2ccc(C(F)(F)F)cc2N)c(C(=O)[O-])c1.O=C=Nc1cc(C(F)(F)F)cc(C(F)(F)F)c1
CC(C)(C)OC(=O)N1CC[C@H](OCc2ccccc2-c2ccc(F)cc2F)C1
COc1ccc(-c2nc3cc(F)c(F)cc3n2C(COc2c(C)cc(C#N)cc2C)C2CCCCC2)c(OC)n1.[N-]=[N+]=[N-]
Fc1c(F)c(F)c(OC2(c3ccccc3)CCNCC2)c(F)c1F.O=CO
CCOC(=O)C1CCC(=O)N1.Fc1ccc(CBr)cc1
CNc1ccccc1Cl.O=C(O)c1cc2c(s1)-c1ccc(Br)cc1OCC2
C=CCNc1nc(N)c2cc([N+](=O)[O-])ccc2n1.CC(C)(C)N=C=O
CCOC(=O)c1cnn(-c2ncc(Br)cc2Cl)c1C
CCOC(=O)c1nn(C(=O)c2c(Cl)cccc2C(F)(F)F)c2cccc(F)c12
CC1(C)CC(N2CCC2C(=O)[O-])CCO1.N#CC1(NC(=O)[C@@H]2C[C@@H](S(=O)(=O)c3ccccc3Cl)CN2)CC1
CCOC(=O)Cn1ncc2c1CCC[C@H]2NC(=O)OCc1ccccc1
CC1(C)COC(C)(C)N1.CCOC(=O)Cl
CC(C)(C)OC(=O)NCCC[C@@H](Cc1ncn2c1CCc1ccccc1-2)C(=O)O.CCCCCCCO
COc1ccccc1CNC(=O)c1cc(C(F)(F)F)nn1-c1cccc(CNC(=O)OC(C)(C)C)c1
CCCN.COC(=O)[C@@H]1CSCc2c(O)cc(OC)c(C)c2C(=O)OCCCCC(=S)N1
COC(=O)C(OC(C)(C)C)c1c(C)nc2sc3c(c2c1I)CCCC3.Sc1ccccc1
C#Cc1cnn2c(C(F)F)cc(-c3ccc(C(F)(F)F)cc3)nc12.O=S(=O)(c1ccc(Br)cc1)N1CCOCC1
CC1(C)OB(c2ccc(OCC3CC3)nc2)OC1(C)C.COc1cc2nncc(Br)c2cc1OC
CC1(C)OB(c2cn[nH]c2)OC1(C)C.ClCc1ccncc1
COc1ccc(N)cc1.Cc1cc(Cl)nc(SCC#N)n1
CCOC(=O)CC1CCC(Oc2ccc3nnc(C(C)C)n3c2)CC1
CC(O)c1ccncc1Br.Cn1c(=O)oc2ccc(B3OC(C)(C)C(C)(C)O3)cc21
COc1ccc(C=O)c(C)c1C.N=C(N)NN
CCCC[C@H](NC(=O)c1nc2ccccc2cc1NC(=O)Nc1c(Cl)cccc1Cl)C(=O)OC
CC(C)(Cc1nc(-c2ccccc2)no1)NC(=O)OC(C)(C)C
CCCCn1cnc2c1c(=O)[nH]c(=O)n2CCCC.CCOP(=O)(CCCBr)OCC
C/C=C\P(=O)(OC)OC.O=C1CCC(=O)N1Br
Brc1c2ccccc2c(-c2ccc(C=Cc3ccccc3)cc2)c2ccccc12.OB(O)c1ccc(C=C(c2ccccc2)c2ccccc2)cc1
CC(C)(C)c1cc(OC(=S)Cl)ccc1Cl.CNc1ccccc1
COc1ccc(Br)cc1CN1C[C@@H]2CCCN2[C@H](C(c2ccccc2)c2ccccc2)C1.OB(O)c1ccccc1
CCOC(=O)C(C)(C)Oc1ccc(O)cc1C.OCc1cnc(-c2ccc(OC(F)(F)F)cc2)cc1C(F)(F)F
COc1ccccc1C(c1ccc(NC(=O)C2(c3ccc4c(c3)OCO4)CC2)nc1)N(C)C.OCCN1CCNCC1
CCOC(=O)CC(NC(=O)CNC(=O)c1cccc(N)c1)c1ccccc1
BrCc1ccccc1.O=c1ccoc(CO)c1O
CN1CCN(CCO)CC1.O=[N+]([O-])c1ccc(Cl)nc1
CC(Oc1cc(-n2cnc3cc(CO[Si](C)(C)C(C)(C)C)ncc32)sc1C(N)=O)c1ccccc1C(F)(F)F
O=C(O)CCc1ccc(Oc2ccc(O)cc2)cc1.OCCc1ccc(O)cc1
CCC(N)CC.CSc1nc(Cl)c(C=O)c(Cl)n1
O=C1C=CC(C2CCC3(CC2)OCCO3)N1
CC(N=[N+]=[N-])c1ncc(F)cn1
CCc1ccc(Cl)cc1-c1[nH]ccc1C#N.O=S(=O)(Cl)c1ccccc1
COC(=O)c1cc(I)ccc1O.Fc1ccc(CBr)cc1
CCOC(=O)[C@H]1CCCN(S(=O)(=O)c2ccc3c(c2)nc(C(C)(C)C)n3CC2CCOCC2)C1
CC1(C)OB(c2ccc(NC(=O)NC3CC3)cc2)OC1(C)C.CN(C)Cc1cc(N2C3CCC2COC3)nc(Cl)n1
CCOC(=O)c1cc(C#N)c(Cl)nc1C.NC1CCC(C(=O)O)C1
CC1CC(=O)c2cc(C(F)(F)F)ccc2N1C(=O)OCc1ccccc1.NCc1cc(C(F)(F)F)cc(C(F)(F)F)c1
Cc1nnn(-c2ccc([N+](=O)[O-])cc2)n1
CCOC(=O)c1nc2ccccn2c1-c1ccc(N2CCN(C)CC2)nc1
BrCC1CC1.CC(C)c1cn(C2C3CC4CC(C3)CC2C4)c(=O)[nH]1
O=C(O)Cc1cccc2c(=O)cc(C3=CCCCC3)oc12.[N-]=[N+]=NP(=O)(c1ccccc1)c1ccccc1
CC(C)(C)CC1NC(C(=O)O)C(c2cccc(Cl)c2F)C1(C#N)c1ccc(Cl)cc1F.NC(=O)c1sccc1N
CC(C)N.Cc1onc(-c2ccc(F)cc2)c1CNc1cc(C(=O)O)n(C)n1
COC(=O)c1nc(-c2ccc(Cl)c(SC)c2F)nc(N)c1Cl.O=S([O-])[O-]
CCOP(C)(=O)C(C)OS(C)(=O)=O.O=[N+]([O-])c1cc(O)c(Cl)cc1Cl
Cc1onc(-c2cccc(F)c2)c1-c1cn(-c2cccc(C(=O)O)c2)cn1.NC1CCCC1
Cc1nc(C(=O)N2CCCC(C)C2CN)c(-c2ccc(F)cc2)s1.FC(F)(F)c1ccc(Cl)nc1
COC(=O)[C@@H]1Cc2cc([N+](=O)[O-])c(O)cc2CN1C(=O)OC(C)C
Cc1[nH]c2ccccc2c1C=O.O=C(Cl)c1cccc2ccccc12
CCOC(=O)C(Cc1ccc(OCCNC(=O)c2ccc(-c3ccc(C(F)(F)F)cc3)cc2)cc1)Oc1ccccc1
O=C1C(=Cc2cccnc2)CCc2ccc(Br)cc21
CCOC(=O)CCc1cn(Cc2ccc(OCc3csc(C)n3)cc2)cc1-c1ccccc1
C1CCNCC1.O=CC1CCC2(CC1)OCCO2.[C-]#N
C(=CC1OCCO1)c1cccc2cnccc12
CC(C)(C)c1ccc(S(=O)(=O)NCc2ccc(C(=O)O)cc2)cc1.Nc1ccc(F)nc1
CCOC(=O)c1cn(C2CC2)c2c(OC(C)C)c(F)c(F)c(N)c2c1=O
O=C(CCCl)c1ccc2c(c1)OCO2.c1ccc(N2CCNCC2)cc1
CCOC(=O)Nc1ccc(NCc2ccc(Cl)s2)cc1I.OB(O)c1cnc2ccccc2c1
CCOC(=O)C(C)=O.CCc1ccc(NN)cc1
COc1cc(C=O)c([N+](=O)[O-])cc1OC.O=C1CCc2cc(Cl)ccc2C1
COc1ccc(C(=O)O)cc1S(=O)(=O)N1CCOCC1.C[C@@H](N)c1cccc(Cl)c1
CC(C)(C)OC(=O)N1Cc2cc(N)ccc2C(C)(C)C1.Nc1ccccc1C(=O)O
BrCc1ccccc1.C=CC1(O)COC1
CC(C)(C)OC(=O)N1CC[C@@](O)(c2ccccc2)[C@H](O)C1
COC(=O)Cc1ccc(OCOc2ccc(Cl)cc2)cc1.O=C1CCC(=O)N1Br
CCCN.O=C(Cl)C1CCN(c2cc(-c3ccccc3)nc3ccc(F)cc23)CC1
COC(=O)c1cc(OC)c(OCCCCl)cc1[N+](=O)[O-]
C[C@H](C(=O)NCCCc1ccc(F)cc1)N(C)C(=O)OC(C)(C)C
Nc1nc(C(=NOC2CCCC2)C(=O)O)cs1.O=CO
Nc1ccc2[nH]ccc2c1.O=[N+]([O-])c1cccnc1Cl
COC(=O)c1ccc2c(c1)OCCC2=O.O=Cc1ccc(F)cc1
CC(C)(C)OC(=O)N1CCNCC1.COC(=O)/C=C/c1ccc(C=O)cc1
COC(=O)[C@H]1C[C@H](S(=O)(=O)c2ccc(Br)cc2C(F)(F)F)C[C@@H]1OC.[N-]=[N+]=[N-]
CC(=O)c1ccc2ccccc2c1.COc1ccc(CC[P+](c2ccccc2)(c2ccccc2)c2ccccc2)cc1
C1CNC1.O=C(O)CNc1nc(-c2ccc(F)cc2)cs1
COc1ccc(COC(=O)[C@@H](C2CCCCC2)N2C[C@H](CN3CCC(c4ncc(Cc5ccccc5)s4)CC3)[C@@H](c3ccccc3)C2)cc1
CN1CCNCC1.COc1ccc([N+](=O)[O-])cc1N1CCC(=O)CC1
CC1(C)NC(=O)NC1=O.COc1ccc(/C=N/[C@@H](CO)COc2ccc(-c3ccc(OC(F)(F)F)cc3)cc2)cc1
COc1ccc(-c2[nH]c3ccccc3c2CCNC(=O)CCc2ccc3[nH]ccc3c2)cc1OC
CC(=O)OCC(C)(C)C(=O)N(C1CCC(=O)CC1)[C@H]1CCN(C(=O)OCc2ccccc2)C1
COc1cccc(B(O)O)c1.O=C(Nc1nc2ccc(Br)cn2n1)c1cccnc1
CCOC(=O)C(C)(C)C(O)c1ccc(OCc2cc(C)nc3ccccc23)cc1.NO
CCOC(=O)c1cccc(OCCF)c1
Cc1onc(-c2ncc(Cl)cc2Cl)c1C(=O)O.NC1CCCC(CNC(=O)OCc2ccccc2)C1
Cc1ccc(NC(=O)CCNC(=O)OC(C)(C)C)c(O)c1
CN(Cc1ccc(CO)c(F)c1)C(=O)OC(C)(C)C
CN(C)c1cccc(N2CCN(CCCCN)CC2)c1.O=S(=O)(Cl)CC1CCCCC1
C1CCNC1.O=C1CC[C@@H]2CN(C(=O)c3cc(C(F)(F)F)cc(C(F)(F)F)c3)[C@H](Cc3c[nH]c4ccccc34)CN2C1
Cc1cc([N+](=O)[O-])ccc1O.Nc1cc(Cl)ccn1
COC(=O)c1[nH]c2cc(Cl)cc3c2c1C(CC(=O)OC(C)(C)C)CC3
COc1cc(C(F)(F)F)cc(SC)c1C(=O)NC1(c2ccccc2)CC(=O)CN(C)C1
C=C(C)Cn1nc(C)c(Br)c1-c1ccc(F)cc1.OO
COC(=O)c1cc(Br)c(F)c(F)c1Nc1ccccc1F.COc1ccc(CS)cc1
