# Supplementary material for: Transfer Learning: Making Retrosynthetic Predictions Based on a Small Chemical Reaction Dataset Scale to a New Level
Source: Molecules. 2020 May 19;25(10):2357. doi: 10.3390/molecules25102357 (PMC7287934; doi:10.3390/molecules25102357)
Supplement: Supplementary file 1 [file molecules-25-02357-s001.zip › Reactants of USPTO-50K for training.txt]

CS(=O)(=O)OC[C@H]1CCC(=O)O1.Fc1ccc(Nc2ncnc3cc(OCCN4CCNCC4)c(OC4CCCC4)cc23)cc1Cl
COC(=O)c1cc(CCCc2cc3c(=O)[nH]c(N)nc3[nH]2)cs1
CC1(C)OB(B2OC(C)(C)C(C)(C)O2)OC1(C)C.FC(F)(F)c1ccnc(Nc2cccc(Br)c2)n1
CC(C)(C)OC(=O)NCC(=O)CCC(=O)OCCCC(=O)OCc1ccccc1
Fc1cc2c(Cl)ncnc2cn1.NC1CCCCCC1
COc1ccc(S(=O)(=O)Cl)c([N+](=O)[O-])c1.Nc1ccc2c(c1)B(O)OC2
NS(=O)(=O)C1CC1.O=C(O)c1cc(C2CC2)c(OCC2CCN(S(=O)(=O)c3cc(Cl)c(Br)cc3F)CC2)cc1F
C[C@H](NC(=O)c1cc(Cl)cnc1Cl)c1ccc(C(=O)OC(C)(C)C)cc1.Oc1cccc(F)c1
ClCc1ccccc1.c1ccc2[nH]ccc2c1
BrC(Br)(Br)Br.COc1ccc(CN(C(=O)OCc2ccccc2)[C@@H]2C(=O)N(Cc3ccc(OC)cc3OC)[C@@H]2CC=O)cc1
CCCCCBr.O=Cc1ccc(Oc2ccc3ccccc3n2)cn1
Nc1cc(-c2cccc(COC(C(F)(F)F)C(F)(F)F)c2)n(-c2ccccc2)n1.O=C1C[C@H](C(=O)O)CN1
CCS(=O)(=O)c1ccc(Cl)cc1CNC(=O)c1cc(Cl)c(CBr)c(C(F)(F)F)c1.c1ccc(C(c2ccccc2)N2CC3(CNCCO3)C2)cc1
CCC(=O)Cl.COc1ccc(-c2ncnc3c(C(=O)N[C@@H]4CCNC4)c(C)[nH]c23)c(OCC2CC2)c1
COC(=O)c1cc(Br)cc(C(=O)O)c1.C[C@@H](N)c1ccccc1
NCc1ccc(Oc2ccc(F)cc2)cc1.Nc1ccc(C(=O)O)c(N)n1
CC(=O)SCCC(=O)N1[C@H](C(=O)O)CS[C@@H]1c1ccccc1O.O=C(O)[C@@H]1CCCN1
Clc1ccnc2c1CC1(CN3CCC1CC3)O2.NCCN
COC(=O)CCN1CCCC[C@H]1COc1ccc(Oc2ccc(Cl)cc2)cc1
COc1ccc(Oc2ncc(-c3cc(C(C)N4C(=O)c5ccccc5C4=O)on3)s2)c(Cl)c1
CCOC(=O)/C=C/c1c(Nc2c(F)cccc2F)nc(SC)nc1-c1ccc(F)cc1C
COC(=O)c1ccc(CN2CCOCC2)c(O)c1.CS(=O)(=O)Cl
COC(=O)c1cc(Br)cc(C(=O)OC)c1.OB(O)c1cccc(Cl)c1
COC(=O)c1ccc(Br)cc1.Nc1ccccc1
C1CCOC1.CCCCN(CCCC)c1ccc(C=O)cc1.[Li]c1ccccc1
CCOC(=O)c1cc2cc(C(CC)(CC)c3ccc(OCC(=O)C(C)(C)C)c(C)c3)cc(C)c2o1.OCCO
COC(=O)c1ccc(-c2c(NC(=O)Cc3cccs3)ccc3c2/C(=C/c2[nH]ccc2OC)C(=O)N3)cc1
COC(=O)c1sc(-n2cnc3cnccc32)cc1OC(C)c1ccccc1Cl.N
O=C(Nc1cnc(Br)c(-c2cccnc2)n1)C1CC1.O=C(OO)c1cccc(Cl)c1
CCOC(=O)c1c(C)[nH]c(C=O)c1CCC(=O)O.O=C1Cc2c(cccc2C2CCNCC2)N1
CCOc1ccc2ccccc2c1-c1c[nH]c(NC(C)=O)n1
CC(=O)N1CCNCC1.Cc1cc(F)ccc1[N+](=O)[O-]
CCOC(=O)C1CCN(C(=O)OC(C)(C)C)CCCC1=O
C=[N+]=[N-].O=C(O)c1cc(F)c(F)cc1Br
CCOC(=O)COc1ccc(F)c(NCc2c(F)ccc(-c3cccc(F)c3)c2F)c1F
COC(=O)C(Cl)SCCc1ccccc1Br
CC(C)(C)SCc1cc(NC(=O)C(C)(C)C)ccc1CBr.N#CCc1cn[nH]c1
C1CCN(C2CCNCC2)C1.Cc1nn(-c2cccc(Cl)c2)c(C)c1C(=O)O
CC(=O)OC(C)=O.COc1cccc2c1NC(CN)CO2
C1=CCNC1.CC(C)(C)OC(=O)OC(=O)OC(C)(C)C
CC(C)N1CCC(Oc2ccc(C3CCNCC3)cc2)CC1.O=C(O)c1ccc(F)cc1
CN(c1cc(N2CCc3cc(S(C)(=O)=O)ccc32)ncn1)C1CCN(Cc2ccccc2)CC1
CC1(C)OB(c2ccc(S(=O)(=O)N3CCC4(CC3)CN(C3CC3)C(=O)CO4)cc2)OC1(C)C.CN(C(N)=O)c1n[nH]c2cc(Br)ccc12
CC(C)(C)OC(=O)Nc1ccc(F)c([C@@]2(C)NC(=S)[C@@](C)(F)CC2(F)F)c1
CC(C)(C)OC(=O)CC(=O)c1cccc(-n2nncc2COC2CCCCO2)c1.CN(c1cc(NC(=O)OC(C)(C)C)c(N)cc1Cl)C1CC1
CC(=O)N1[C@H](C(=O)[O-])CC(=O)c2ccccc2N(Cc2ccccc2)C(=O)[C@H]1CC12CC3CC(CC(C3)C1)C2.NCC(=O)OCc1ccccc1
COc1ccccc1-n1c(=O)c2cnc(SC)nc2n1C.O=C([O-])O
Cc1cc(OC2CCCCO2)cc2c1C(CC(=O)OC(C)(C)C)OB2O
O=C1[C@H](CC[C@H](O)c2ccc(F)cc2)[C@@H](c2ccc(OCc3ccccc3)cc2)N1c1ccc(F)cc1
N#CCCC1CCCc2cc(S(=O)(=O)c3ccccc3)ccc21
C/C=C/c1cc(C(=O)OC(C)(C)C)c(F)cc1OCC12CC3CC(CC(C3)C1)C2
C[C@@H]1CN(C(=O)OC(C)(C)C)CCN1.Cc1ccc(Br)c(C)c1
C[Si](C)(C)C#Cc1cc(Cl)ccc1F
NCC(O)(CNC(=O)c1cnn(-c2ccc(F)cc2)c1N)C(F)(F)F.O=C(Cl)c1c(Cl)cccc1Cl
CCN(CC)c1c([N+](=O)[O-])cc(C)c(Cl)c1[N+](=O)[O-].N
CN(Cc1cc(C=O)ccc1Oc1ccc(Cl)c(Cl)c1)C(=O)OC(C)(C)C
CC(=O)NC(C)CCc1ccc(Oc2ccc(O)cn2)cc1.CC(C)I
CC1CCCN1CCc1nc2ccc(Br)cc2s1.OB(O)c1cccnc1
COC(=O)Cl.Nc1ccc(-c2ccccc2C(F)(F)F)cc1
COc1cc(N)cc(OCCN2CCCC2=O)c1.O=C(O)Cn1cnc2cccc([N+](=O)[O-])c21
CN(C)C=O.COC(=O)[C@@H]1C[C@@H](OC(=O)N2CCc3cccc(OS(=O)(=O)C(F)(F)F)c3C2)CN1C(=O)OC(C)(C)C
CC(C)(C)OC(=O)N1CCNCC1.O=[N+]([O-])c1cnccc1Cl
CNC.Cc1cc(Nc2nccc(C(F)(F)F)n2)cc(-c2ccc(CC(=O)O)nc2)c1
CC(C)(C)OC(=O)N1CCC(=O)CC1.O=C1CNCCN1
CCOc1ccc(OCC(=O)OC(C)(C)C)c2c1C(=O)N(CSc1nnnn1-c1ccccc1)S2(=O)=O
CN(C)CCc1nnc(CO)n1-c1ccccc1C(=O)c1ccccc1Cl.O=C1NC(=O)c2ccccc21
O=C/C=C/c1ccc(-n2cccn2)nc1
CC(COS(C)(=O)=O)N1c2ccccc2Sc2ccc(C#N)cc21.CC1CCCN1
CC(C)N.CCOC(=O)c1nn(-c2ccccc2Cl)c(Br)c1C=O
NNc1cnc2ccc(Br)cc2n1.O=C(O)C1CC1
COC(=O)c1cc(O)cc(OCCCNC(=O)OC(C)(C)C)c1
CN1c2cc(B3OC(C)(C)C(C)(C)O3)ccc2N(CC2CC2)S1(=O)=O.N#Cc1c(F)cccc1Br
CCCC(=O)O.Nc1ccc(C=CCN2CCC(=C3c4ccccc4C=Cc4ccccc43)CC2)cc1
COc1cc(F)ccc1C(=O)O.NC1COCCn2c1nc(-c1ccncc1)cc2=O
CCN1C(=O)CCCc2c1ccc(N)c2OC.Clc1ncc(Cl)c(Nc2ccccc2-n2cccn2)n1
C1CNC1.Cc1ccc(-c2noc(Cl)n2)cc1[N+](=O)[O-]
CC(C)(C)OC(=O)CC1CCn2c1cc1cc(OCc3cc(C#N)cc(OC(F)(F)F)c3)ccc12
N#CCCCN1CCC(Cc2nc3ccccc3n2Cc2ccco2)CC1
CCOC(=O)c1c(O)c2ncc(Cc3ccccc3)cc2n(Cc2ccc(S(C)(=O)=O)cc2)c1=O.NCCN1CCCC1
COc1nc(Cc2cccc(Br)c2N)nc(OC)n1.O=S(=O)(Cl)C(F)F
CC(=O)c1cnc2nnn(Cc3ccc4ncccc4c3)c2n1.NN1CCNC1=O
COc1ccc2c(c1)C(C)(C)C(=O)CC2.NO
CCCCOc1nc(N)c2nc(OC)n(CCCC3CCCCN3C(=O)OCc3ccccc3)c2n1
BrCc1ccccc1.OCCOc1cccc(O)c1
COC(=O)c1cccc([C@@H]2C[C@H]2NC(=O)OC(C)(C)C)c1
CC(C)(C)OC(=O)OC(=O)OC(C)(C)C.OC1CNCCN(c2cccc(Br)n2)C1
CC(C)N1CCn2c(Cc3cccc(Cl)c3Cl)nc(=O)c(OCc3ccccc3)c2C1=O
COc1cc2nccc(Oc3ccc(NC(=O)Nc4ccccc4)cc3)c2cc1C#N
Cc1ccc2nc(N3CCS(=O)(=O)c4cc(O)ccc4C3)cc(Cl)c2c1.Ic1ccccc1
COC(=O)C(Cc1ccc(C(F)(F)P(=O)(OC(C)(C)C)OC(C)(C)C)cc1)(Cc1ccc(C(F)(F)P(=O)(OC(C)(C)C)OC(C)(C)C)cc1)C(=O)OCc1ccccc1
CC(C)(C)OC(=O)N1CCN(Cc2cccc(OCc3ccccc3)c2)CC1
NCc1ccc(C(=O)O)cc1.O=C(OC(=O)C(F)(F)F)C(F)(F)F
COc1ccc(Cn2cc(-c3ccnc(NC(C)(C)C)c3)c(-c3cccc(N)c3)n2)cc1.O=C=Nc1ccc(C(F)(F)F)cc1
CC(C)(C)OC(=O)N1CC=C(OS(=O)(=O)C(F)(F)F)CC1.O=[N+]([O-])c1ccc(B(O)O)cc1
CCCCc1c(C(=O)Cl)nc(-c2ccccc2Cl)n1-c1ccc(Cl)cc1.NN1CCCCC1
CC(C)(C)OC(=O)OC(=O)OC(C)(C)C.O=C(O)[C@@H]1NCC[C@@H]1O
CC(C)(C)OC(=O)[C@@H]1C[C@H](CO)CN1C(=O)OC(C)(C)C.CS(=O)(=O)Cl
COC(=O)c1cc(NC(=O)c2ccccc2Cl)[nH]n1
COC(=O)c1cc(C(=O)Nc2cc(C(F)(F)F)ccc2F)ccc1C
CNCCCCS(=O)(=O)CCC(F)(F)C(F)(F)F.Oc1ccc2c(c1)CCCC(c1ccc(F)c(F)c1)=C2CCCCCCBr
CC(C)(C)n1cc(O)cn1.CCNC(=O)F
CCOC(=O)CBr.CCc1c(O)cccc1-c1noc(-c2ccc(OC(C)C)c(C#N)c2)n1
C=C[Mg+].COCCCN1CCOc2ccc(CO[C@H]3CN(S(=O)(=O)c4ccc(C)cc4)[C@@H](CC(=O)N(C)OC)C[C@@H]3c3ccc(OC)cc3)cc21
CN(C)CCN.COC(=O)Cc1ccc(OCc2ccc(-c3ccccc3)cc2)cc1
NC(=O)[C@@H](N)CC1CC1.O=C(O)c1ccc(N2CC(F)(F)C2)c(OCC2CC2)n1
COc1cc(C)c2c(c1Br)c1cc(C)sc1c(=O)n2COCC[Si](C)(C)C.C[C@@H](CNC(=O)OC(C)(C)C)c1ccc(B2OC(C)(C)C(C)(C)O2)cc1
Cc1cc(C=O)c2cccc(OCc3ccccc3)c2n1
Cc1ccc(C#N)cn1.O=C(OO)c1cccc(Cl)c1
N[C@@H]1CCC[C@H](C(=O)O)C1
CC(C)(C)OC(=O)N1CCN(c2ccccc2OC2CCCNC2)CC1.O=C(Cl)c1ccccc1
CCOC(=O)Cl.CC[C@H]1C[C@@H](NC(=O)O[C@@H](C)c2ccccc2)c2nc(OC)ccc2N1
COC(=O)C(Cc1ccccc1)NC(=S)Nc1nc(C)cs1
COCOc1cnc(OC)cc1C1(O)C(=O)N(C(c2ccccc2)c2ccccc2)c2ccccc21
N#Cc1ccc(CBr)s1.[N-]=[N+]=[N-]
CN(C)C1(c2cccs2)CCN(CCNC(=O)OC(C)(C)C)CC1
COC(=O)C1(C)CCN(C(=O)OC(C)(C)C)CC1
CCOC(=O)c1cnc(N2CCOCC2)cc1Oc1ccccc1
CCOC(=O)CCc1ccc(OC)c(C)c1C(F)(F)F
O=C(c1ccc(Cl)cc1)N1CC(O)C(N2CCNCC2)C1.O=Cc1ccc(Cl)cc1
COc1cc2ncnc(N3CCNCC3)c2cc1OC.O=C(Cl)N(c1ccccc1)c1ccccc1
O=C(OCc1ccccc1)[C@@H]1CC(=O)N1Cc1ccccc1
CCOC(=O)CN.O=C(SCCC(=O)N1[C@H](C(=O)O)CS[C@@H]1c1ccccc1O)c1ccccc1
CSc1ccc(CO)cc1.O=C1CCNCC1C(c1ccccc1)c1ccccc1
CC(C)c1noc(N2CCC(COc3ccc(Br)cc3)CC2)n1.O=S(=O)(NCCO)c1ccc(B(O)O)cc1
Nc1ccc(S(=O)(=O)c2cccc(OC(F)(F)F)c2)cc1.O=C(Cl)C=Cc1cccnc1
Brc1cnc(N[C@@H]2CCCNC2)nc1.Cc1nc(C(=O)O)c(-c2ccc(C)c(C)c2)s1
CCOC(=O)CC1CCC(c2ncc(-c3ccc(NC(=O)c4nc(-c5ccccc5)oc4C(F)(F)F)cc3)s2)CC1
CCC1=C(C(=O)OCc2ccccc2)C(c2ccc(F)cc2F)NC(OC)=N1.O=C(Cl)Oc1ccc([N+](=O)[O-])cc1
COc1cc(OC)cc(C(=CC#N)c2ccc(O[Si](C)(C)C(C)(C)C)c(OC)c2)c1
CC(C)(C)OC(=O)Cn1cnc(-c2ccc([N+](=O)[O-])cc2)c1
COc1cc(N2CCN(C(C)C)CC2)c(F)cc1[N+](=O)[O-]
CC1(C)OB(c2ccoc2)OC1(C)C.O=C(O)NCc1cccc(Br)c1
CON(C)C(=O)c1cn(-c2cccc(-c3cccnc3F)c2)cn1.Cc1ccnc(Br)c1
COc1ncc(Cl)nc1N.O=S(=O)(Cl)c1cccc(Cl)c1Cl
COc1ccc(-c2cc(N)on2)cc1.Cc1ccccc1C(=O)Cl
COC(=O)CCCCCCN.O=C(O)C(=O)c1cn2c3c(cccc13)CCC2
COc1ccccc1B(O)O.O=Cc1ccc(Br)s1
CC(C)(C)n1cc(C(=O)c2cncc(N)c2)c2cnc(N)nc21.O=C(O)Cn1cc(C2CC2)cn1
COC(=O)c1cnc(Cl)cc1C(F)(F)F.COc1ccc(B(O)O)c(F)c1
CC(C)C=O.CCCCC(CC)CO
CC1CN(c2ccc(C(F)(F)F)cn2)C(C)CN1.O=C(CBr)Nc1ccc(Br)nc1
CCCCCC(C=C(Br)Br)c1ccc2c(c1)N(C(=O)OC(C)(C)C)CCC2(C)C
CC(C)(C)C(=O)Cl.CCCCCCCCCCCC(=O)N(C)CCO
CN(C)C=O.COc1cc(Br)cc(C(C)C)c1
CC(C)(C)OC(=O)N1CCC(CCS(=O)(=O)c2ccc(O)cc2)CC1.N#CCBr
C[C@H](c1ccccc1)N(CC(=O)OC(C)(C)C)S(=O)(=O)c1ccc2c(Cl)cnc(NC(=N)N)c2c1
CC(=O)c1cnc2c(c1)c(O)c(-c1ccccc1)c(=O)n2OCc1ccccc1.NCc1cccc(Cl)c1
COc1cc(C(=O)N2CCN(C(=O)CCCC=C(c3ccc(F)cc3)c3ccc(F)cc3)CC2)cc(OC)c1OC.OO
C=CCCC(=O)N1CCc2nnc(Cl)cc2C1.CNN
CN1Cc2cc(Cl)ccc2-n2c(Br)nnc2C1.O=C1OC2(CCNCC2)c2ccccc21
Nc1ccc2oc(-c3ccc4c(c3)OCO4)c(O)c(=O)c2c1.O=S(=O)(Cl)c1ccc(Br)cc1
CC(C)(C)OC(=O)CC1CC(C=O)OC(C)(C)O1.CC(C)n1c(C[P+](c2ccccc2)(c2ccccc2)c2ccccc2)c(-c2ccc(F)cc2)c(-c2ccccc2)c1C(=O)NCc1ccc(COC(=O)C(C)(C)C)cc1
CC[S-].O=C(O)c1cc(-c2[nH]c(-c3ccccc3)nc2-c2ccncc2)ccc1F
CC(=O)Cl.Nc1ccc(Br)cc1CO
O=C1Nc2ccccc2C1(O)c1cc(Br)ccc1O
C=CCN.Cc1c(C(=O)O)ccc(S(C)(=O)=O)c1F
COc1ccccc1N1CCC2(CC1)OCCO2
CCOC(=O)CNC(=C(C#N)C#N)N1CCC[C@@H](NC(=O)OC(C)(C)C)C1.Clc1ccccc1CBr
Cc1cccc(-c2nccnc2N2CCN(C(=O)OC(C)(C)C)CC2)c1
Nn1nc(C(F)(F)F)c2ccccc2c1=O.O=C(O)CSC12CC3CC(CC(C3)C1)C2
CCOC(=O)c1coc(C(C)(C)O)n1.C[C@@H](CN)n1ccc(-c2cc(F)c(C#N)c(Cl)c2)n1
CC(C)(C)OC(=O)NN.COc1c(C(=O)O)ccc2c1c(/C=C/c1cccc(F)c1)nn2C(c1ccccc1)(c1ccccc1)c1ccccc1
O=C1OCc2cc(-c3ccc(C4OCCO4)s3)ccc21
CO[C@@H]1CC[C@@H](NC(C)=O)c2ccccc21
COC(=O)[C@H](Cc1ccc(O)cc1)NC(=O)[C@@H](NC(=O)[C@H](CCCNC(=N)N)N(C(=O)OC(C)(C)C)[N+](=O)[O-])C(C)C
CS(=O)(=O)OCc1cc(F)c(Br)cc1F.C[C@H]1CCC(c2ccccc2)S(=O)(=O)N1
CC(C)(C)[Si](C)(C)O[C@H]1C[C@H](n2cc(I)c3c(N)ncnc32)OC1(CO)CO
COC(=O)c1ccc2c(C(=O)c3ccc(OCCN4CCCCC4)cc3)c(-c3ccc(O)cc3)sc2c1.ClCCN1CCCC1
COCCOCCOCCOc1cc(Nc2nccc(Oc3ccc(NC(=O)Nc4cc(C(C)(C)C)cc(N)c4OC)c4ccccc34)n2)cc(OC)c1.Clc1ncccn1
C#CCBr.Cn1nc(-c2cc3c(cc2F)NC(=O)CO3)c(Cl)c1C(F)(F)F
COc1ccc(Cn2nccc2N)cc1.Cc1ccccc1-n1nnnc1SCC(=O)O
Cc1c(C=O)[nH]c2c1C(=O)N(CCN1CCCC1)CCC2.O=C1Cc2cc(-c3ccccc3)ccc2N1
FC(F)(F)Oc1cc(Br)ccc1I.O=C(O)CC(O)(CC(=O)O)C(=O)O
COc1ccc2c(c1)C(c1ccc(Cl)cc1)=N[C@@H](CC(=O)NCCCNC(=O)OC(C)(C)C)c1nnc(C)n1-2
COC(=O)c1cc2cccc(C)c2o1.O=C1CCC(=O)N1Br
CC(=O)Nc1ccc(Sc2cccn3nc(Cl)nc23)cc1.CC(C)(C)OC(=O)N1CCC(c2ccc(N)cc2)CC1
CC[C@H](NS(=O)(=O)c1ccc(C(=O)OC)cc1)c1ccccc1.N#Cc1ccc(CBr)cc1
COc1ccc(CCN2CC3C[Se]CC(C2)C3=O)cc1
CC(C)(C)OC(=O)N1CCC(NC(=O)c2ccc(-c3cccc(F)c3)nc2)C(c2ccc(F)cc2)C1
C=CCBr.CC1(C)COC(c2ccc(Br)cc2)OC1
N[C@H]1CN2CCC1CC2.O=C(O)/C=C/c1ccoc1
CCOC(=O)CC1CCNCC1.O=C(NCC1CCCCC1)c1c(Cl)ccc2nc(Cl)ccc12
CCCc1ccc(C(CN2CCNCC2)C2(O)CCCCC2)cc1
Cc1cc(F)ccc1[C@H]1CNCC[C@@H]1C(=O)N(C)[C@H](C)c1cc(C(F)(F)F)cc(C(F)(F)F)c1.NC(=O)CI
O=C(O)c1cc(F)nc(F)c1
C#Cc1cc(OC)c2c(c1)C(C)(C)CCC2N(C)C1CC1.COC(=O)Cc1ccc(I)cc1F
CC(C)(C)OC(=O)N1CC(=O)Nc2ccccc2C1.CI
O=C(CCCN1CCC(C(O)(c2ccccc2)c2ccccc2)CC1)c1ccc(Br)cc1.OB(O)c1ccccc1
COc1ccc(CCBr)cc1.O=C(c1nc2ccccc2s1)C1CCNCC1
CCCNC(=O)c1nnc2c(Br)cccc2c1N.COc1ncc(B(O)O)cn1
CCCCCC1CCc2c(I)c(OCOC)c(F)c(F)c2O1
CC1(CCl)CO1.O=C1CCN(C(=O)/C=C/c2ccc(Cl)c(Cl)c2)CCN1
COc1cc(C(C)(C)C)c(O)c(C(=O)Nc2ccc(S(=O)(=O)C(F)(F)F)cc2Cl)c1C
O=[N+]([O-])c1cc(Br)c2[nH]ccc2c1
CCOC(=O)c1c(O)cc(C)n(C)c1=O.Nc1ncc[nH]1
CC[C@@H](CN(C)S(=O)(=O)C1CC1)N1C(=O)[C@@](C)(CC(=O)O)C[C@H](c2cccc(Cl)c2)[C@H]1c1ccc(Cl)cc1.CN(C)C(On1nnc2ccccc21)=[N+](C)C
COc1cc2c(Oc3ccc4[nH]c(C)cc4c3F)ncnc2cc1OC[C@@H]1CCCN1.CS(=O)(=O)Cl
CN(C(=O)Cl)c1ccccc1.Oc1ccc(Oc2ccc(Cl)c(Cl)c2)nn1
Nc1ncc(Br)cc1C(=O)c1cccc(N2CCCNCC2)n1.O=C(O)CC(F)(F)F
CN1CC[C@]23CC(=O)CC[C@H]2[C@H]1Cc1cccc(O)c13.Clc1nnnn1-c1ccccc1
CN1CC[C@]23c4c5ccc(O)c4O[C@H]2[C@@H](O)C=C[C@H]3[C@H]1C5.O=C1c2ccccc2C(=O)N1CCCBr
CC(C)C(=O)Nc1cccc(C2CCN(CCCCC(=O)c3ccc(C(F)(F)F)cc3)CC2)c1.Cc1ccc(NN)cc1
NC1(Cl)N=C(Cc2ccccc2)C([N+](=O)[O-])=CN1.c1nnn[nH]1
CS(=O)(=O)c1ccc(C=O)cc1.Nc1ccc(-c2c(N)nc(N)nc2C2CCCC2)cc1
CC[C@H](N)C(=O)C(=O)NC1CC1.O=C(O)[C@@H]1C[C@@H](S(=O)(=O)c2ccc(N3CCOCC3)cc2Cl)CN1C(=O)C1(c2ccc(Cl)cc2)CC1
CN.COC(=O)c1cnc(-c2nc3c(s2)CCN(C2CCC2)CC3)cn1
CI.COc1cc2c(cc1OC)-c1cc(=O)[nH]c(=O)n1CC2
COc1cc(-c2ccc(Cl)c(C)c2)c(F)cc1Nc1ccc(Br)cc1C=O.SCc1ccccc1
COc1ccc(Cn2c(NN)cc(=O)n(C)c2=O)cc1.O=Cc1ccc(-c2ccccc2)cc1
O=C(O)C[C@@H]1Cc2ccc3[nH]ncc3c2CN(Cc2ccccc2)C1=O.O=C1Nc2ccccc2CC1N1CCNCC1
CC(C)N1CCN(C(=O)OC(C)(C)C)[C@H](C)C1
COC(=O)c1ccc(NC(=O)c2ccccc2-c2ccccc2)cc1
Cc1cccc(C2NC(=O)CC(c3cccc(Cl)c3)C23C(=O)Nc2cc(Cl)ccc23)c1
Ic1ccccc1.Nc1cc[nH]n1
CN1CCc2sccc2C(O)C1.Fc1ccccc1Br
Cc1ccc(O)cc1.O=C(Cl)CCCl
CC(C)(C)OC(=O)CCOCCCc1cccc(-c2nc(=O)c3ccccc3s2)n1
CCOC(=O)C1CC=C(c2ccc(N)c3c(=O)c(C)c[nH]c23)CC1
O=C(O)c1ccc(CBr)cc1Br
COC(=O)c1ccc2nc(-c3ccc(F)cc3)c(N3CCCc4ccc(F)cc43)nc2c1
CC(C)(C)OC(=O)N1CCC(O)CC1.O=[N+]([O-])c1ccc(O)cc1F
O=C1S/C(=C\c2ccc3c(cnn3Cc3ccc(Cl)cc3C(F)(F)F)c2)C(=O)N1[C@@H]1CCNC[C@H]1F.OCCBr
COCC(=O)Cl.Cc1[nH]c2c(-c3c(OCC4CC4)ccc4c3OCO4)ncnc2c1C(=O)N[C@@H]1CCNC1
COC(=O)c1ccnc(Cl)c1.C[O-]
Cc1[nH]c2ccc(Br)cc2c1C.Fc1cccnc1
CCOc1ccc(-c2nc3ccccn3c2-c2ccnc(Cl)n2)cc1C(=O)Nc1c(F)cccc1F.COc1cc(C2CCN(CC(C)C)CC2)ccc1N
O=C(Cl)C12CC3CC(CC(C3)C1)C2.O=S(=O)([O-])CCCO
O=C(C=Cc1ccc(Cn2cc(-c3ccc(CN4CCCC4)cc3)nn2)cc1)NOC1CCCCO1
Cc1c(I)sc2c(N3CCOCC3)nc(Cl)nc12.O=Cc1cc(B(O)O)cs1
CC(C)(C)[Si](C)(C)OC1CCc2ccc(B(O)O)cc21.CCCCc1nc(C)[nH]c(=O)c1Cc1ccc(-c2ccccc2C#N)cc1
CC(=O)OCc1cc2c(cc1[N+](=O)[O-])[C@H](NC(=O)C(F)(F)F)CCC2
CC(C)(C)OC(=O)OC(=O)OC(C)(C)C.OC1(c2ccc(Cl)cc2)CCNCC1
CCOCCn1c(N2CCCN(CCC3(c4ccccc4)CCNC3)CC2)nc2ccccc21.COc1ccc(-c2nnn[nH]2)cc1C(=O)O
N#Cc1c(N)sc2ccccc12.O=[N+]([O-])c1cc(C(F)(F)F)ccc1F
CCNCC.O=C(Cl)c1ccccc1Cl
COC(=O)Cc1cccc(Oc2cccc(-c3nnc(Nc4ccc(Cl)c(Cl)c4)s3)c2)c1
FC(F)(F)c1nc(Cl)c(-c2ccccc2)c(-c2ccccc2)n1.[N-]=[N+]=[N-]
CCOC(=O)C1CCNCC1.COc1cc2c(Oc3cc4ccccc4nc3C)ccnc2cc1OCCCl
CC(C)(C)OC(=O)N1CCC(c2ccc(N3CCCC3)cc2)CC1
O=C=NC1CCCCC1.OB1OCc2ccc(O)cc21
CC(C)c1nc(COCc2ccccc2)n(CCCc2ccccn2)c1Sc1cc(Cl)cc(Cl)c1
C=C(C)C(=O)Nc1ccc(C#N)c(C(F)(F)F)c1.OO
COc1ccc(C(=O)O)cc1Br.Nc1cnc2c(c1)CN(Cc1ccccc1)CC2
COC(=O)N[C@@H]1CCC(=O)N2c3cc(Br)c(F)cc3Oc3cc(F)ccc3[C@@H]12
CN1CCC(CO)C1.COCCOc1ccn2c(-c3ccc4cccc(O)c4n3)cnc2c1
COc1c(C(=O)O)nc(N2CCCCS2(=O)=O)n(C)c1=O.NCc1ccc(F)cc1
CCCC[Sn](CCCC)(CCCC)c1ccnn1-c1ccc(C#N)cc1.Cc1c(Br)cn2ccnc2c1-c1cccc(C(F)(F)F)c1
CCCCCCCCCCCCCCCC(=O)OCC(CSCCC(=O)OCc1ccc(OC)cc1)OC(=O)CCCCCCCCCCCCCCC
F[C@@H]1CCN(CCn2nc(I)c3c(Cl)c(-c4ccccc4)nnc32)C1.OB(O)c1ccc(F)cc1
CCCNC.COc1cc(CCn2ccc(OCc3ccc(F)cc3)cc2=O)ccc1CO
NCC(N)=O.O=C(O)c1cccc(OCCCOc2ncnc3scc(-c4ccc(F)cc4)c23)c1
CNCCN(C)C.O=C(O)c1cc2nccc(Cl)c2s1
COc1ccc(-c2cn(Cc3ccccc3)c3c2CN(C(=O)OC(C)(C)C)CC3)cc1
CCOC(=O)c1c(C)nc(C(C)C)n1COCC[Si](C)(C)C
CCCCI.COC(=O)c1ccc(OC)cc1O
CC(=O)CCC(=O)c1ccc(S(C)(=O)=O)cc1.NC1CCCCC1
COc1ccc(-n2nnnc2-c2cc(Br)cnc2N)c(F)c1F
COc1ccc2occc2c1
CC(C)(C)c1cc(Br)c(O)c(C=O)c1.OB(O)c1cc(C(F)(F)F)cc(C(F)(F)F)c1
C[C@H](N)c1nc2ccn(C)c2cc1-c1ccnn1C.Nc1nc(N)c(Cl)c(Cl)n1
O=CC1CN(Cc2ccccc2)CC1c1ccccc1.c1ccc(CC2CCNCC2)cc1
Clc1ccc2c(c1)NCC2.O=[N+]([O-])c1ccc2c(Cl)ncnc2c1
Cc1ccc(N2NC(C)C(=O)C2=O)cc1
COC(=O)CC(=O)Cl.c1cc(-c2nc3c(s2)CNCC3)ccc1O[C@H]1C[C@H](N2CCCCC2)C1
C1CCNCC1.COc1ccc(C(Cl)(c2ccc(OC)cc2)c2ccc(OC)cc2)cc1
CC(C)(C)OC(=O)Nc1cc(Cl)cc(N=[N+]=[N-])c1
C=CC#N.CC(C)(C)O
CCOC(=O)C1=C(O)c2sc3ccccc3c2S(=O)(=O)N1C.Nc1cnccn1
Cn1c2c(c3ccc(Br)cc31)CN(C(=O)OC(C)(C)C)CCC2.O=c1cc(OCc2ccc(Cl)cn2)cc[nH]1
CCCCCCn1c2ccc(Br)cc2c2cc(Br)ccc21.CCCC[Sn](CCCC)(CCCC)c1cccn1C
C=C(C)c1cccc(C=O)c1.NNc1cc(N2CCOCC2)c2nc(-c3ccncc3)cn2n1
CC(C)N1CCNCC1.COC(=O)c1ccc(Br)cc1
Cc1c(C=O)[nH]c2c1C(=O)N(CCN1CCCC1)CCC2.O=C1Cc2cc(F)cc(Br)c2N1
CC(C)C(=O)OC(=O)C(C)C.Nc1nc2c(ncn2[C@@H]2O[C@H](CO)[C@@H](O)[C@H](O)[C@H]2NC(=O)OCC2c3ccccc3-c3ccccc32)c(=O)[nH]1
CCOC(=O)c1cn2c3c(cc(I)cc3c1=O)OCC2
CN(C)c1cccc2c(S(=O)(=O)Cl)cccc12.NCCCCCC(=O)O
O=C(C1CC1)N1CC[C@@H](Cn2c(-c3ccc(Br)cc3)n[nH]c2=O)C1.OB(O)c1ccc(Cl)cc1
CC1(C)C(=O)N(CCN)c2cc3[nH]c(-c4n[nH]c5ccccc45)nc3cc21.O=C(O)c1ccccc1
CC(C)(C)n1nc(Cc2ccc(Cl)cc2)cc1N.O=S(=O)(Nc1nccs1)c1ccc(I)cc1
O=C(c1ccc(Br)cc1)C1CCN(C(=O)C(F)(F)F)CC1
Cc1cc(N)c2cn[nH]c2c1.Fc1ccc(I)c(F)c1
N#CCCl.Oc1cc(Br)cnc1Cl
O=[N+]([O-])c1ccc(Cn2cc(I)c3c(Cl)ncnc32)cc1.[NH4+]
CC(C)(C)OC(=O)OC(=O)OC(C)(C)C.Cn1cc(C[C@@H](N)C(=O)O)c2ccccc21
CC(F)(F)CCCCn1ccc(N)n1.O=C(O)/C=C/c1ccc(C(F)(F)F)cc1
COc1cccc(C2(C(=O)Cl)CCN(c3ncccn3)CC2)c1.NS(N)(=O)=O
CC(=O)c1c(C(=O)O)c(C)n(C)c1C.COC(=O)[C@@H](N)Cc1ccc(OCc2c(Cl)cccc2Cl)cc1
OCCCl.Oc1cccc2nc[nH]c12
O=C(O)c1cncc(Br)c1
Cc1c(C=O)[nH]c2c1C(=O)N(CCN1CCCCC1)CC2.O=C1Cc2c(cccc2-c2cccc(F)c2)N1
CNC(=O)c1cccc(B(O)O)c1.Clc1nc(N2CCOCC2)c2sc(I)cc2n1
NC(=O)c1cccc2nnsc12
CC(O)c1ccc(Br)nc1.CNC
COc1ccc2c(c1)CCC(C(=O)O)C2.Cc1cc(C(C)N)c(F)cc1NS(C)(=O)=O
CCOC(=O)N1c2ccc(C(F)(F)F)cc2[C@@H](NCc2cc(C(F)(F)F)cc(C(F)(F)F)c2)C[C@H]1CC.N#CBr
CC(=O)Nc1cc(-c2cc(-c3ncn(COCC[Si](C)(C)C)n3)c(Br)o2)c(C)cn1.CN(C)C1CCCNC1
CC[C@@H]1C(=O)Nc2cc(F)ccc2N1C(=O)c1ccc(OC)cc1
C#CC1(O)CCN(C)CC1.O=[N+]([O-])c1ccccc1F
OB(O)c1ccncc1.OC(c1ccccc1)(c1ccccc1)C1CCN(CCCOc2ccc(Br)cc2)CC1
CCOC(=O)CC1CCN(C(=O)C(C)(C)[C@H]2O[C@H](c3cccc(OC)c3OC)c3cc(Cl)ccc3-n3cccc32)CC1
Cc1ccnc(C=Cc2nn(C3CCCCO3)c3cc(Nc4ccccc4C(=O)O)ccc23)c1.NCC#CC1CC1
COC(=O)C1=C(C)NC(C)=C(C(=O)O)C1c1cccc([N+](=O)[O-])c1.OC/C=C/C#Cc1ccc(Cc2ncc[nH]2)cc1
O=C(OC(=O)C(F)(F)F)C(F)(F)F.OCCN1CCNCC1
Cc1ccc2c(Cl)ncc(C(=O)O)n12.NCC1CCOCC1
O=C(Cl)CCl.O=C1O[C@@H](COc2ccon2)CN1c1ccc(N2CCNCC2)c(F)c1
CCOC(=O)C1(NC(=O)c2cccc(C#N)c2C)Cc2ccccc2C1
CCC(CC)C(Nc1ccc(C(=O)OC)cc1)c1sc2ccccc2c1C
CC(C)(C)OC(=O)N1CCC[C@@H](C(=O)c2cccc(Cl)c2)C1.CC(F)(F)CCC[Mg+]
CC(C)(C)CC1NC(C(=O)OC(C)(C)C)C(c2cc(F)cc(Cl)c2)C1(C#N)c1ccc(Cl)cc1F
Cn1ncc2c(N)cccc21.O=C=NCc1ccc(N2CCCCCC2)c(F)c1
Cc1cc(N2CCOCC2)cc(C)c1N.O=C(Cl)OCc1ccccc1
Brc1cnc(Nc2cccc(OCc3ccccc3)c2)nc1.CC(C)(C)OC(=O)OC(=O)OC(C)(C)C
Cc1ccccc1OCC(=O)Nc1ccc(-c2nc3cc(Br)ccc3o2)cc1.OB(O)c1cccnc1
CCCCN(Cc1ccc(C(F)(F)F)cc1F)C(=O)COc1ccc(CCOc2ccccc2C(=O)OC)cc1
O=C1OCCC1Br.Oc1ccc(Br)cc1
CC1(C)OB(c2cncc(NS(=O)(=O)c3ccc(F)cc3F)c2)OC1(C)C.Clc1ccc2ncnc(OC3CCOCC3)c2n1
COC(=O)C=Cc1cc2cc(NC(=O)c3cc4ccccc4o3)ccc2[nH]1
CCC(=O)c1ccc(Cl)cc1.NO
CCCCc1cc(N2CCNCC2)c2nc(CCC(=O)OC)ccc2c1.O=C(O)Cc1ccc(OCCCN2CCCCCC2)cc1
CC(C)(O)C(=O)O.CCc1nc2ccccc2n1-c1nc(N2CCOCC2)c2nc(CC3CNC3)n(C)c2n1
Clc1cccc2c(-c3ccnc(NC4CCCC4)n3)c(-c3ccco3)nn12.NC1CC1
Nc1cnccn1.O=C(O)c1cnc(OCC(F)(F)F)c(C2CCCC2)c1
CC(C)(C)OC(=O)N1C[C@@H]2C[C@@H]2C[C@H]1CNc1ncc(C(F)(F)F)cn1
COC(=O)c1cc(Cl)c2cc(Cl)ccc2n1.Cc1[nH]c(C(=O)NC2CCNCC2)c(Cl)c1Cl
CC(C)(C)OC(=O)NC(C)(C)c1ccc(Nc2c(C(=O)C3CC3)cnc3ccc(Br)cc23)cc1.CC1(C)OB(c2cc(Cl)c(O)c(Cl)c2)OC1(C)C
CCC1Cc2ccccc2N1.O=C([O-])Cc1nc(N2CCOCC2)cc(=O)[nH]1
[N-]=[N+]=N[C@@H]1CCN(C(=O)OCc2ccccc2)C[C@H]1O
CC1CCC(C(C)C)C(N)C1.O=C(Cl)c1ccccc1
CSc1ccc(CN=[N+]=[N-])cc1.ClCCl
COC(=O)CN.O=Cc1ccccc1
BrCCCBr.O=C1CCc2cc(O)ccc2N1
CC(C(=O)O)c1ccc(N2CCCC2=O)cc1.CC(C)(C)OC(=O)n1nc(C2CC2)cc1N
CC(=O)OCc1c(-c2cc(Nc3ccc(OC(C)(C)CN(C)C)cn3)c(=O)n(C)n2)cccc1-n1ncc2cc(C(C)(C)C)cc(F)c2c1=O
CC(C)(C)OC(=O)c1ccc(-c2ccccc2)cc1N.CN(C)c1ccccc1Br
COc1ccc(N(Cc2ccc(OC3CCCCO3)cc2)S(=O)(=O)c2c(C)cc(C)cc2C)cc1
N[C@H]1CCN(C(=O)c2cc(C(F)(F)F)cc(C(F)(F)F)c2)[C@H](Cc2ccccc2)C1.O=Cc1ccnc2ccccc12
CC(C)(C#N)c1cccc([N+](=O)[O-])c1
C#C[Si](C)(C)C.COC(=O)C1(c2cc(Br)sc2Br)CCCCC1
CC(C)(C)[Si](OC1CCC(CO)CC1)(c1ccccc1)c1ccccc1
C#CCBr.Cc1nc(-c2cccnc2)cn1NC(=O)OC(C)(C)C
CCc1ccc(Oc2cccc(C#N)c2)cc1
ClCCN1CCCC1.O=[N+]([O-])c1ccc2[nH]nc(Cl)c2c1
CC(=O)NC[C@@H](C)Oc1cccc2ncnc(Nc3ccc(O)c(C)c3)c12.Fc1cccc(CCl)c1
CN(C)c1ccc(B(O)O)cc1.O=C(CCC(=O)c1ccc2c(c1)CCO2)Nc1cc(Cl)cc(-c2ccccc2)n1
COc1cc2ncnc(Oc3cnc(CC(=O)O)c(OC)c3)c2cc1OC.Cc1cc(N)cc(CN(C)C)c1
CCOC(=O)CNC(=O)c1ccc(NCCCCCCCCCCCCCCCC(F)(F)F)cc1
Brc1ccccn1.OB(O)c1cc2ccccc2s1
BrCC1CC1.OCCOc1ccccc1O
CC1(c2cccc(N)c2)C2CN(CCCC3CCCCC3)CC21.CCS(=O)(=O)Cl
N=C(N)NN.O=C1CC(c2cc(Cl)sc2Cl)Cc2nncc(C(F)(F)F)c21
CCOC(=O)CCc1ccc(OC)cc1OC.COc1ccc(C(=O)Cl)cc1
CS(=O)(=O)Nc1ccc(Oc2ccc3c(c2)CCC(c2cccc(O)c2)O3)nc1.O=[N+]([O-])c1ccc(Cl)nc1
CCOC(=O)C(F)(F)Br.CS(=O)(=O)c1ccccc1I
CC(C)(C)N.COc1ccc(-n2nc(C(=O)O)cc2-c2cnccn2)cn1
CC(C)(C)COC(=O)N1CCC(O)CC1.CS(=O)(=O)c1ccc(N2CCc3c(Cl)ncnc32)c(F)c1
CCCC[Sn](CCCC)(CCCC)C1=CCOCC1.COc1ccc(C2COCCO2)c2sc(NC(=O)c3ccnc(Br)c3)nc12
CC(C)(C)OC(=O)N1CCc2cc(O)ccc21.CS(=O)(=O)OCCCc1ccc(F)cc1F
COC(=O)c1ccc2c(c1)C(F)(F)C1(C2)C(=O)Nc2ncccc21
CC(C)(C)c1ccc(C(=O)O)cc1[N+](=O)[O-]
CC(=O)Cl.COc1cccc(CCN)c1
CI.O=C1Nc2c(F)cccc2C1=O
COC(=O)c1ccc(C(C)Oc2ccc(C)cc2)cc1
CC(C)(CC(=O)O)c1ccccc1.Nn1nc(S(=O)(=O)c2ccccc2)c2ccccc2c1=O
CCI.CCS(=O)(=O)NCc1cncc(Br)c1
FC(F)(F)Oc1ccc(-c2cn(CCN3CCCCC3)nc2OCc2ccccc2)cc1
CCOC(Cc1ccc(C(C)(C)O[SiH2]C(C)(C)C)cc1)C(=O)O.OCC(Cl)(Cl)Cl
Cc1ccc2cc(Br)ccc2n1.OB(O)c1ccc2ccc3cccc4ccc1c2c34
C=O.Cc1n[nH]c2cc(N)ccc12
N#CN=C1NCCN1c1ccc([N+](=O)[O-])cc1
BrCc1ccccc1.CC(C)(C)OC(=O)N1CCN(c2cccc3c2COC(=O)N3)CC1
CC(C)(C)OC(=O)[C@@H](N)Cc1ccccc1.CO[C@@H]([C@@H]1CCCN1C(=O)OCC1c2ccccc2-c2ccccc21)[C@@H](C)C(=O)O
CC(=O)OC(C)=O.COc1ccc(CN(c2ncns2)S(=O)(=O)c2ccc3c(c2)NCCN3c2ccc(C(F)(F)F)cc2Cl)c(OC)c1
CNC.O=C(Nc1ccc(C(=O)N2Cc3cccn3Cc3ccccc32)cc1)C(Cl)c1ccccc1
CN(C)CCN.O=C(O)c1ccc(NC(=O)c2ccc(-c3ccccc3)cc2)cc1
CC(C)(C)OC(=O)Nc1cccc(C2=CC(=O)N(C(C)(C)C)S2(=O)=O)c1
C1CCNCC1.O=Cc1cc2nc(Cl)nc(N3CCOCC3)c2s1
Cc1cc(C=O)cc(Oc2nc(Cl)nc(Cl)c2C(C)C)c1.NO
CCNCCOc1ccccc1.O=C1CCC(N2Cc3c(OCc4ccc(CBr)cc4)cccc3C2=O)C(=O)N1
CC1CCCC1O.Cc1ccc(S(=O)(=O)Cl)cc1
CNc1ccc(C(=O)O)cc1.COc1ccc(C(=O)Cl)cc1
COC(=O)C=P(c1ccccc1)(c1ccccc1)c1ccccc1.Cc1ccc(C=O)cc1
CCOC(=O)c1ccc2[nH]c3c(c2c1)CCCc1cn[nH]c1-3
Clc1ccc(N2CCCNCC2)c(Cl)c1.O=C(Cl)COCc1ccccc1
C#CC(O)(CC)CC.CCC(CC)(c1ccc(Br)c(C)c1)c1cc(C)c(O)c(C)c1
COc1cc2nccc(Oc3ccc(N)cc3)c2cc1OC.O=C(O)C1CCCC1
CN(C)N.O=[N+]([O-])c1ccc(F)cc1F
Cc1oc(-c2ccccc2)nc1CCC(N)=O
CC(C)(C)OC(=O)N1CCC(Oc2cccc3c2CCN3)CC1.Clc1ncc(Br)cn1
COc1cc(N)ccn1.O=C(Cl)c1cc(C(F)(F)F)ccc1F
CCCOc1ccc([N+](=O)[O-])cc1-c1ncc(-c2nnn[nH]2)c(=O)[nH]1
CC(C)c1ccc(CC(=O)O)cc1.COc1cc2ncnc(N3CCC(N)CC3)c2cc1OC
CC(C)(C(=O)Nc1ccccc1-c1ccccc1N)c1cc(C(F)(F)F)cc(C(F)(F)F)c1.CI
C[Si](C)(C)CCOCn1cc(I)c2c(NC3CCCC3)nc(Cl)nc21.OB(O)c1ccc(O)cc1
NO.O=CC1=Cc2cc(Cc3cccnc3)ccc2OC1
CCCCS.CCCc1c(Cl)c2cc(Br)ccc2oc1=O
CNCC(=O)OC(C)(C)C.O=C(O)CCc1cccc(-c2nc(=O)c3ccccc3s2)n1
Cn1cc(Nc2ncc3cnn(Cc4cccc(C5=CCOCC5)c4)c3n2)cn1
CCc1noc(Cn2c(=O)n(C3CCN(C(=O)OC(C)(C)C)CC3)c(=O)c3sc(Br)cc32)n1.OB(O)c1ccccc1F
Brc1cccnc1.c1ccc(-c2ncc(-c3c[nH]c(C4CCNCC4)n3)cn2)cc1
CS(=O)(=O)Cl.Cc1cc(CN(CCC(C)C)C(=O)OC(C)(C)C)ccc1-c1ccc(N)cc1
COc1ccccc1B(O)O.OCc1cccnc1Cl
COC(=O)c1ccsc1N.O=Cc1ccccc1
Cc1cc(Br)c2c(c1)cc1n2CCNC1=O.OB(O)c1ccc(F)cc1
CC(C)(C)C(=O)Nc1nc(OCCCCOCc2ccccc2)ccc1C=O.CCOCC
C=C(CO)COC(=O)OCCCCCCCCCCCCCCCCCC.O=C(O)CCCCCCBr
Cc1ccc(-c2ccccc2C(=O)O)cc1.N#CCCN
C=O.COc1ccc(C#Cc2ccccc2)c(CCC(C)NCCc2ccc(OC)c(OC)c2)c1
CCCCc1oc2ccccc2c1C(=O)Nc1ccc2c(Br)c(OC(Cc3ccccc3)C(=O)OC)ccc2c1
CN1CCN(c2ccc([N+](=O)[O-])cc2CC(=O)O)CC1.NC(=O)[C@H]1[C@@H]2C[C@@H]([NH3+])[C@@H](C2)[C@H]1Nc1nc(Cl)ncc1F
O=[N+]([O-])c1ccc2c(c1)OCC2
CCCCC(=O)Cl.Nc1cnc2ccccc2c1Cl
CCOC(=O)CCNC(=O)c1ccc(C(NC(=O)Nc2ccc(OC(F)(F)F)cc2)[C@H]2CC[C@@H](C(C)(C)C)CC2)cc1
CS(=O)(=O)Cl.O=c1onc(-c2nonc2NCCO)n1-c1ccc(F)c(Br)c1
CCCCCCCCCCCCc1csc(-c2cc(CCCCCCCCCCCC)c(Br)s2)c1.C[Sn](C)(C)Cl
O=C(NC1C2CC3CC(C2)CC1C3)N1CCCC2(Cc3ccccc3C2O)C1
COC(=O)c1nccnc1Br.Cc1cc(N)ccn1
Brc1ccc(-c2ccn[nH]2)cc1.CC(C)(C)OC(=O)OC(=O)OC(C)(C)C
Cc1cc(CC(=O)C(=O)O)cc(Cl)c1OCc1ccccc1
Clc1ccc(OC2CCNCC2)cc1.O=C(O)CN1CCCC(c2ccccc2)(c2ccccc2)C1=O
CCCI.c1cc2cc[nH]c2cn1
CCCCC/C=C/C=O.O=C(O)CCCCC[P+](c1ccccc1)(c1ccccc1)c1ccccc1
C[C@H](O)C[C@H]1[C@@](C)(c2cc([N+](=O)[O-])ccc2F)N=C(N(C(=O)OC(C)(C)C)C(=O)OC(C)(C)C)C(C)(C)S1(=O)=O
CS(=O)(=O)Cl.Cc1nc(Br)[nH]c1C(=O)OC(C)C
CC(C)(C)OC(=O)N1CCNCC1.Cc1ncsc1Br
CCCCCCCCCCCCCCCCOCC(COP(=O)([O-])OC=C1CCCC[N+]1(C)C)OCc1ccccc1
COC(=O)CBr.O=C(CN1C(=O)COc2c(O)cccc21)NC(c1ccccc1)c1ccccc1
C=O.CCN(CC)CCNc1ccc(-n2ccc(OCc3ccccc3)cc2=O)cc1
Nc1ccc([N+](=O)[O-])cc1Cl.O=C(O)c1ccccc1O
CC(=O)Cl.CC1(C)CCNc2c(CCN3CCN(c4nsc5ccccc45)CC3)cccc21
COCCN(C)Cc1cc(Cl)c(F)c(CNC(=O)OC(C)(C)C)c1
CCCCCCCCCCNO.CCN(CC)C(=O)Cl
CCCCCCc1ccc(C=CC(=O)c2ccc(OCC=C(C)C)cc2OCC(=O)OCC)cc1
C#CC(C)(C)C.Fc1cccc(-c2nc3cnn(Cc4cc(-c5ccc(I)cc5)no4)cc-3n2)c1F
N[C@H]1C[C@@H](n2cnc3c(NCC(c4ccccc4)c4ccccc4)nc(Cl)nc32)[C@H](O)[C@@H]1O.O=C(O)C1CCC1
CN(CCCC(=O)O)C(=O)c1ccc2c(c1)c1c(n2C)CC[C@@H](C2CCOCC2)C1.NC1COC1
CCOC(=O)c1cc2nc(C)c([C@H](OC(C)(C)C)C(=O)OCC)c(Cl)n2n1.C[C@H](CCCCOC1(C)CCNCC1)OCc1ccccc1
CS(=O)(=O)Cl.N#Cc1cc(N)cc(Br)c1
COC(=O)c1cc(-c2ccc(F)cc2)c2ccc(CBr)c(F)c2n1.O=C1CCC(=O)N1
CCCCOC(=O)Cl.CS(=O)(=O)c1ccc(-n2ncc3c(OC4CCNCC4)ncnc32)cc1
CCO.O=S(=O)(c1ccc(F)cc1)N1CCC(=NOCc2cccc(C(F)(F)F)c2)CC1
CCOP(=O)(CC(=O)O)OCC.Nc1cc2c(Nc3ccc(Oc4ccccc4)cc3)ncnc2cc1O[C@H]1CCOC1
CC/C=C\C/C=C\C/C=C\C/C=C\C/C=C\CCCC(=O)O.OC[C@@H]1[C@@H](O)[C@H](O)[C@@H](O)CN1CCCCl
CC(C)(C)O[K].O=Cc1cc(Cl)ccc1-c1ccc(Br)c2ccccc12
CC(=O)Nc1cn2nc(Cl)ccc2n1.COc1cc(Br)cnc1OC
COc1ccc2c(c1)C(C)(C)NC2=O
CCCCCC/C=C/C(=O)O.NCC1CCCCO1
CC(=O)Cl.CC(C)(CCN)CC1NC(C(=O)NCC[C@H]2COC(C)(C)O2)C(c2cccc(Cl)c2F)C1(C#N)c1ccc(Cl)cc1F
COc1cccc(C(=O)NCCN2CCC(Oc3ccc(Cl)c(Cl)c3)CC2)c1
COC(=O)Cc1cn(C)nc1O.Cc1oc(-c2ccccc2)nc1COc1cc(CCl)on1
COC(=O)/C(I)=C\C1CCCCC1.Cc1nnnn1-c1ccc(I)cc1Cl
ClCc1csc(-c2ccc(Cl)cc2)n1.N#Cc1c(N)nc(S)c(C#N)c1-c1cscn1
COc1cc(C(C)=O)ccc1OCCCCl.N#CC(c1ccc(F)cc1)(c1ccc(F)cc1)C1CCNC1
Cc1c(Cl)cccc1S(=O)(=O)Nc1nc(CCOS(C)(=O)=O)cs1.c1c[nH]cn1
COc1ccc2[nH]c(=O)c3sccc3c2c1Br.C[C@H](NC(=O)OC(C)(C)C)c1ccc(B2OC(C)(C)C(C)(C)O2)cc1
O=C(O)C(=O)c1cccs1.OC12CCN(CC1)CC2
Fc1cccc(Cl)c1CSc1nc2cnccc2[nH]1.OO
C=CCN.Cc1cccc(OC2CN(C(=O)Cl)C2)c1
COC(=O)c1ccc(C(=O)OC)c(-c2cccnc2)c1
NCc1cccc2c1C(=O)N(C1CCC(=O)NC1=O)C2=O.O=C(O)c1cccc(OC(F)F)c1
CCOC(=O)Cn1c2ccccc2c2nnc(SC(CC)C(=O)N3c4ccccc4Sc4ccccc43)nc21
NCCc1c[nH]c2ccc(Cl)cc12.O=C(Cl)c1cccc(I)c1
CC1(C)OB(c2ccc3[nH]c(=O)[nH]c3c2)OC1(C)C.OC[C@H](Nc1cncc(Br)c1)c1ccccc1
Brc1ccc(CNC23CC4CC(CC(C4)C2)C3)cc1.CSc1ccccc1B(O)O
Cc1c(C)c(S(=O)(=O)NC(=N)NCCC[C@H](N)C(=O)OC(C)(C)C)c(C)c2c1OC(C)(C)CC2.O=C(O)c1cccn(CC(=O)N(c2ccccc2)c2ccccc2)c1=O
C#CCBr.Cc1nc2cnc3ccccc3c2n1CCCCO
CC1(C)OB(B2OC(C)(C)C(C)(C)O2)OC1(C)C.CN1CCCC1CCN1Cc2cc(Br)ccc2C1=O
C=CCCCCC[C@@H](NC(=O)OC(C)(C)C)C(=O)OCC
CCCCCCCN.O=C(O)c1ccc2c(c1)nc(COc1ccccc1)n2Cc1ccc(OC(F)(F)F)cc1
CCCCCCI.CN1C(=O)CC[C@]2(C)[C@H]3CC[C@]4(C)[C@@H](O)CC[C@H]4[C@@H]3CC[C@@H]12
Cc1[nH]c(=O)c(C#N)cc1-c1ccc(OCCCN2C(=O)c3ccccc3C2=O)cc1
CC(C)(C)OC(=O)N[C@H]1CCNC1.N#Cc1cc2c3c(cccc3c1Cl)C(=O)N(OCc1ccccc1)C2=O
Cc1nc2c(nc1Br)c(C(=O)NC(C)(C)C)cn2COCC[Si](C)(C)C.Cn1cc(N)cn1
FC(F)(F)c1cc2c(NCc3ccc(Cl)c(Cl)c3)nc(Cl)nc2s1.c1nc[nH]n1
Cc1cc(C)cc(C(=O)C(Br)c2ccnc(OCc3ccccc3)c2)c1.NC(N)=S
CCNC(=O)c1cc([N+](=O)[O-])ccc1F
CCC(=O)O.CNc1cc(-n2ccc(OCc3ccc(F)cc3)cc2=O)ccc1N
CN(C(=O)CC(=O)O)c1ccccc1.Cn1ccnc1-c1cc2nccc(Oc3ccc(N)cc3F)c2s1
CCCN1CCN(c2ccc([N+](=O)[O-])c(OC)c2)CC1
Nc1nc(Cl)c2cn[nH]c2n1
Cc1ccc(S(=O)(=O)NC(=N)NCCCCCCOC(=O)CCC(NC(=O)OC(C)(C)C)C(=O)OCc2ccccc2)cc1
Brc1cccc2[nH]ccc12.O=S(=O)(Cl)c1cccc(C(F)(F)F)c1
COc1cc(C=O)ccc1OCC#CI.[N-]=[N+]=NCc1cccc(C(F)(F)F)c1
CC(=O)NC(CO)(CO)CCc1ccc(-c2nc3ccc(C4(c5ccccc5)CC4)nc3s2)c(F)c1
CCOc1cc(F)c(Cn2nc(-c3ncc(OCCSC)c(Nc4ccncc4)n3)c3ccccc32)c(F)c1.O=S([O-])([O-])=S
CCCc1c(C(C)=O)c2ccc(C(=O)OC)cc2n1Cc1ccccc1Cl
CCCCCCCCCCOc1cccc(C(=O)O)c1.COC(=O)CNCC(=O)OC
Cc1ccc2oc(-c3cc(N)ccc3Cl)nc2c1.O=C(Cl)c1cccnc1Cl
CCC(O)(C#Cc1ccc(C(CC)(CC)c2ccc(OC[C@@H](O)CCC(=O)O)c(C)c2)cc1C)CC
COC(=O)c1ccc(C(=O)c2ccc(OC)c(OC)c2)cc1
O=C(Cl)Cn1c(=O)sc2ccc(Cl)cc21.Sc1ccccc1
CCOC(=O)CBr.O=Cc1c[nH]c2ccccc12
C1CCNC1.Nc1nccc(Cl)n1
CC(C)(C)OC(=O)OC(=O)OC(C)(C)C.CC(OCc1ccccc1)C(=O)CCCCC[C@H](N)C(=O)O
COc1cc2c(cc1OC)CC(=O)NC=C2.ClCCBr
CCOC(=O)[C@H]1CC[C@@H](O)CC1.Oc1cccc(F)c1
CCOC(=O)CCCOc1cccc(CCCCCCOc2cc(Br)cc(C(=O)N3CCC(F)(F)C3)c2)c1CCC(=O)OCC.OB(O)c1ccccc1
CCOCN(c1cc(C)on1)S(=O)(=O)c1cc(C)sc1Br.O=Cc1ccc(B(O)O)cc1
O=C(O)C1CCCN(S(=O)(=O)c2ccc3ccccc3c2)C1.c1cc(N2CCNCC2)ccn1
CN1C2CCC1(C(N)c1ccccc1)CC2.Cc1cccc(C)c1C(=O)O
O=[N+]([O-])c1ccc(OC(F)F)nc1
NC(=O)c1ccc(N2CCC[C@@H](NC(=O)c3ccccc3)C2)nc1Nc1ccc(N2CCN(C(=O)OCc3ccccc3)CC2)cc1
COc1ccc(S(=O)(=O)Nc2ccc(C(F)(F)F)cc2)c2c1C[C@@H](NC(=O)C(F)(F)F)CO2
CCCCCCCCC1(C(=O)O)SCCCS1.COc1ccc2ncccc2c1N
CC(C)(C)OC(=O)NCCCC[C@H](NC(=O)OCc1ccccc1)C(=O)CBr.COc1ccc(C(N)=S)cc1
CCOC(=O)/C(C#N)=C\c1ccc(-c2ncn(-c3ccc(OC(F)(F)F)cc3)n2)cc1
CC(Oc1ccc(Oc2ccc(C(F)(F)F)cc2)cc1)C(=O)Cl.COCCN
O=C(NCCCCl)c1ccc(OCc2ccccc2)cc1.OC1(Cc2ccccc2)CCNCC1
COC(=O)CC1CCN(CCN(c2ccccc2)c2ccccc2)CC1
COc1ccc2c(c1)OC(CN)CO2.O=c1ccoc2cc(OCCCBr)ccc12
Cn1ccc2ncnc(Cl)c21.Nc1ccc(Oc2ccc3c(c2)CNC3=O)c(Cl)c1
CCOC(C(=O)NCc1ccc(C#N)cc1[N+](=O)[O-])N1Cc2c(C)cccc2C1=O
CNC.COC(=O)c1ccc(F)cc1Br
CC(C)(C)OC(=O)NCCNc1c(N)c(Cl)nc2ccccc12.CCOCC(=O)Cl
CCOC(C)O[C@@H]1OC=C(C(=O)OC)[C@H]2CC=C(CO)[C@@H]12.CI
CCOC(=O)c1cccc(C2(C(N)=O)C(=O)N(CC(=O)N(c3ccccc3)C(C)C)c3ccccc3N(c3ccccc3)C2=O)c1
Cc1cnc(CN(CCCCN)Cc2nccc3ccccc23)c(C)c1.O=C(Cl)c1cccc2[nH]cnc12
COC(=O)C1(CCO[Si](C)(C)C(C)(C)C)CCN(C(=O)OC(C)(C)C)CC1
C=CC[C@@H](N=C=O)c1ccc(C)cc1.CCC1(CC)C(=O)NC1Oc1ccc(C(=O)CCC#N)cc1
CCc1cc2c(Cl)nc(-c3ccccn3)nc2s1.NCCc1ccc2c(c1)OCO2
C[C@@]12CC[C@H]3C[C@H]4C[C@H](O)CC[C@@H]4C[C@@H]3[C@H]1CC(=O)[C@H]2O
CON(C)C(=O)c1cc(Br)cnc1N.[Mg+]c1ccccc1
COC(=O)c1cccc(CBr)c1.Clc1cc2c(NC3CCNCC3)ncnc2s1
COC(=O)c1cccc(Oc2nn(Cc3ccccc3)c3ccccc23)n1
COc1cc(Cl)ccc1-c1nsc(CBr)n1.NC(=O)c1c(F)ccc(O)c1F
Nc1nc2cc(-c3cccnc3)cc(Cl)n2n1.OB(O)c1cccnc1
CS(=O)(=O)OC[C@H]1CN(c2ccc(I)cc2)C(=O)O1.[N-]=[N+]=[N-]
CCC(CC)(c1ccc(C#CCCCC(=O)OC)c(C)c1)c1ccc(C#CC(O)(C(F)(F)F)C(F)(F)F)c(C)c1
CC[C@@H](C(N)=O)N1CC(CO)CC1=O.Oc1ccccc1
CCOC(=O)c1nc(Cl)sc1-c1ccccc1
CC(=O)OCc1c(Br)cc(F)cc1N1CCn2c(cc3c2C2CCC3C2)C1=O.Cn1cc(B2OC(C)(C)C(C)(C)O2)cc(Nc2ccncn2)c1=O
CC(C)(C)OC(=O)N1CCCC(O)C1.Cc1nc(-c2ccc(Cl)cc2)sc1CCl
COC(=O)c1cc(Cn2c(C)c(C#N)c(-c3ccc(C#N)cc3)c2C)ccc1Cl
Cc1cc(C(=O)Cl)no1.Nc1ccc(Cl)c(C(=O)O)c1
COc1ccc(CO[C@@H]2[C@@H](C(C)=O)O[C@@H]3SC(N(C)C(=O)OC(C)(C)C)=N[C@@H]3[C@H]2OCc2ccc(OC)cc2)cc1.NC1CCCC1
CC(C)(CSc1cnc(NC(=O)N(CCOCc2ccccc2Cl)[C@H]2CC[C@H](C)CC2)s1)C(=O)O
C=CCNCC=C.COCOC(c1cc(CBr)ccc1I)(C(F)(F)F)C(F)(F)F
CC(C)(C)OC(=O)CC1(CC(=O)OC(C)(C)C)CC(c2cc(O)ccc2CCC(=O)O)=NO1.O=S1(=O)CCNCC1
CC(C)(C)OC(=O)Nc1c(Br)ccc(C(F)(F)F)c1F
BrCCC1OCCO1.Clc1ncc2c(n1)N1CCOC[C@H]1CN2
CC(C)(C)OC(=O)C1CCN(CCN)CC1.O=[N+]([O-])c1ccccc1F
COc1ccc2c(Cc3ccc(OCCN4CCCCC4)cc3)c(OS(=O)(=O)C(F)(F)F)ccc2c1.OB(O)c1ccccc1F
COc1cccc(SC2CN(C(C)(C)CCC(C(N)=O)(c3ccccc3)c3ccccc3)C2)c1
COC(=O)c1ccc(Cl)c2nc(Nc3ncc(Cl)cc3Cl)n(CCCCO)c12
CC(=O)c1cccc(Oc2ccc(Cl)cc2[N+](=O)[O-])c1
CS(=O)(=O)Cl.N[C@H](COC(F)F)C(=O)NCc1ccccc1
CC(=O)NCC(C)(C)c1ccc(N)cc1-c1cccnc1.COc1ccc(C(=O)Cl)cc1OC
CCn1cc(C(=O)O)c(=O)n(-c2ccc(F)cc2)c1=O.COc1cc2nccc(Oc3ccc(N)cc3F)c2cc1OC
CCCCCCCCCCC[P+](c1ccccc1)(c1ccccc1)c1ccccc1.O=Cc1cn(C(c2ccccc2)(c2ccccc2)c2ccccc2)cn1
CCN1CCN(c2nc(C)c(C(=O)O)s2)C1=O.NCc1cccnc1
CC=O.Nc1ccc(Br)cn1
CC1(C)OB(c2cc(C(F)F)ccc2F)OC1(C)C.Cc1c(-c2ccccn2)nc2cc(F)cc(F)c2c1Nc1cc(N2CCOCC2)ncc1I
CCCCCCCCBr.O=C1CCCCCCCN1
CN(C)CC(=O)N1CCC[C@H]1COc1cccc2ncnc(Nc3ccc(O)c(Cl)c3)c12.Cc1cccc(CO)n1
CN1CS(=O)c2cc(CCN)ccc21.O=C1c2ccccc2C(=O)N1CCCCBr
Nc1cnc(F)cc1-c1cc(Br)cnc1F
C#Cc1ccc(C2CC2C(=O)OC)cc1.Cc1cccc(I)c1
Cc1cccc(C(=O)NCc2ccc(C#N)cc2N)c1.O=C(CCl)Nc1ccccc1
O=C(O)c1cc(Cl)c(Cl)cc1C(=O)O
C1CC(N2CCOCC2)CCN1.CCc1nccc(-c2ccc(C(=O)O)c(Cl)c2)c1C#Cc1ccc(N)nc1
O=C(Cc1ccc(F)cc1F)c1ccc(F)cc1.c1nc[nH]n1
COc1ccc(C)cc1C(CCN(C(C)C)C(C)C)c1ccccc1
C[Si](C)(C)C#Cc1cncnc1.Cc1cnc(N)c(I)c1
CN1CCc2c(n(CC(=O)O)c3cccc(Cl)c23)C1.Nc1ccc(F)cc1
CC(C)(C)OC(=O)N=C(NCc1cnn(C[C@H]2NC(=O)[C@H]2N)n1)N(CC1CN(C(=O)OC(C)(C)C)C1)C(=O)OC(C)(C)C.CC(C)(C)OC(=O)Nc1nc(/C(=N/OC2(C(=O)OC(c3ccccc3)c3ccccc3)CC2)C(=O)O)cs1
CCOC(=O)C(CC(C)C)c1cc(-c2ccc(C(F)(F)F)cc2)cc(C2CCCC(C(F)(F)F)N2)c1.FC(F)(F)c1ccc(CBr)cc1
CCOC(=O)CCn1c(C)cnc(O)c1=O.NCC(F)(F)c1ccccc1
BrC(Br)(Br)Br.CCOc1ccc([N+](=O)[O-])c(C=O)c1
CCOC(=O)c1c(S)nc2cc(Cl)c(F)cc2c1O.O=C1CCCCC1Cl
CCOC(=O)C(=CNC1CC1)C(=O)c1c(F)c(F)c(Br)c(F)c1F
CC(=O)c1ccc(C=O)s1.COc1cc(N)ccc1-c1cnco1
CCOC(=O)c1c(C(=O)OCC)c2c(-c3ccccc3)cc(N3CCOCC3)nn2c1CCCO.CI
CC(C)(C)OC(=O)N1CCC[C@@H]1CN.O=[N+]([O-])c1ccccc1F
COC(=O)c1cc2c3ccccc3n(C(=O)c3ccccc3)c2s1
CO[C@@H]1CCN(C(=O)OC(C)(C)C)C[C@H]1c1nccs1
N#Cc1cc(NC(=O)c2ccccc2F)ccc1NC(=O)C(F)(F)F
CC[C@H](C)[C@H](NC(=O)c1csc(N2CC(O)C2)n1)C(O[SiH](C)C)C(C)(C)C.CS(=O)(=O)Cl
O=S(=O)([O-])CCCBr.Oc1cc(Cl)ccc1Cl
COc1nc2ccc(C(O)c3cnc(C)n3C)cc2c(Cl)c1Cc1ccc(C(F)(F)F)cc1
COc1cc(C(=O)O)c(Cl)cc1[N+](=O)[O-].Nc1ccccc1
COC(=O)[C@H](CNC(=O)OC(C)(C)C)NC(=O)c1sc(C(=O)NCc2ccc(F)c(O)c2)cc1C
BrC1CCCC1.Cc1cc(N2CCCC2=O)ccc1-c1ccc(C(=O)N2CCc3cc4c(cc32)C2(CCNCC2)CO4)cc1
O=C(c1ccccc1)c1ccc2nccnc2c1
CCCCNC(=O)c1ccc2c(c1)N=C(Cl)c1cc(Cl)ccc1S2.Clc1ccc([Zn+])s1
CC(C)I.Clc1cc(Cl)c2nc[nH]c2n1
COc1cc(N)cc(C(=O)O)c1.Cc1ccc(-n2nc([Si](C)(C)C)cc2NC(=O)Nc2ccc(Oc3ccnc(Cl)n3)c3ccccc23)cc1
CCc1ccc2c(c1)C(=O)CCN2C.NO
CC(F)(F)c1ccc(C(=O)OCc2ccccc2)cn1
CCOC(=O)NCCCl.c1ccc2c(c1)nc(NC1CCNCC1)n2Cc1cscn1
CC(C)(C)OC(=O)N1CCN(Cc2ccc(Cl)cc2C(=O)N2CCOCC2)CC1
Cc1ccc(O)cc1.FC(F)=C(F)F
C=C(C)[C@@H]1CC[C@]2(COC(=O)c3ccccc3)CC[C@]3(C)[C@H](CC[C@@H]4[C@@]5(C)CC=C(OS(=O)(=O)C(F)(F)F)C(C)(C)[C@@H]5CC[C@]43C)[C@@H]12.CCCC[Sn](CCCC)(CCCC)c1cc(C(=O)OCC)[nH]n1
Cc1nc(-c2ccc(C(F)(F)F)cc2)sc1C(C)C=O
COc1ccc([N+](=O)[O-])cc1N=C=O.NC(C(=O)Nc1ccc(Br)cc1)c1ccccc1
CCCCC=CCCCCOC(C)=O
CCSc1ccccc1C(=O)OC
CCOC(=O)c1c(C)cc(C)[nH]c1=O.OB(O)c1ccc(F)cc1
CC(=O)SC(C)C(=O)Nc1ccc(C2=NNC(=O)CC2C)cc1
CC(NCCCN)c1ccc(Cl)c(Cl)c1.O=C(O)CCc1nc2ccc(N3CCCCC3)nc2s1
CC(C)(C)OC(=O)Cn1c(CCc2ccccc2)ccc(NC(=O)OCc2ccccc2)c1=O
CC(=O)N(CCCc1ccccc1)[C@H]1CC[C@H](c2ccc(OCc3ccccc3)cc2)CC1
COC=C(C#N)C(OC)OC.C[O-]
CCOC(=O)CNC(=O)c1c(O)c(-c2ccc(F)c(F)c2)cc2nc(-c3ccc(F)c(F)c3)cnc12
CN=C=S.NCCSCc1ncccc1N
CS(=O)(=O)Cl.OC[C@H]1CCc2sc3ncnc(OC4CCC(N5CC6(COC6)C5)CC4)c3c21
Cc1c(I)ccc2nc(-c3nc(-c4cc(F)c(CCC(=O)OC(C)(C)C)cc4Cl)no3)cn12
C[C@H]1SC(NC(=O)c2ccccc2)=N[C@@]2(c3ccc(F)cc3F)CO[C@@H](c3ncco3)C[C@@H]12.NC1=N[C@@]2(c3ccc(F)cc3F)CO[C@@H](c3ncco3)C[C@H]2CS1
CCCN=C=O.Nc1ncc2cc(-c3c(Cl)cccc3Cl)c(N)nc2n1
CCc1ccc([C@@H]2O[C@H](COC(=O)[C@H](NC(=O)OC(C)(C)C)C(C)C)[C@@H](O)[C@H](O)[C@H]2O)cc1Cc1ccc2c(c1)OCCO2
Cc1nc(O)c([N+](=O)[O-])c(N2CCc3ccccc3CC2)n1.ClCCCc1ccccc1
O=C(Cl)OCc1ccccc1.O=C(O)C1(C2CCCCC2)CCNCC1
CC(C)(C)OC(=O)NC(C(=O)O)c1ccccc1.COc1ccc(NCCc2ccc(C(F)(F)F)cc2)cc1OC
CNC.COc1ccc(COc2cnn(CC(=O)c3ccc(CBr)cc3C)c(=O)c2)nc1
COc1cc(Nc2nccc(-c3ccc(OC4CCOCC4)c(C#N)c3)n2)ccc1OCCOCCN.CS(=O)(=O)Cl
CC(C)(C)OC(=O)Nc1cccc(NC2CC2)c1.N#CSc1nc(Cl)ncc1[N+](=O)[O-]
CC(C)CSc1ccc2cc([N+](=O)[O-])c(N)cc2c1
C1CCNC1.CC(C)(C)OC(=O)N1CCC(c2ccc(Br)cc2)CC1
Nc1ccc(F)cc1.O=C(O)C1(C(=O)O)CCC1
Cc1ccc(C(=O)Cl)cc1.Cc1ccc2nc(N)sc2c1
O=[N+]([O-])c1ccc(Oc2ccc(I)cc2)cc1
CCOC(=O)CS.N#CCNC(=O)[C@@H]1CCCC[C@H]1CS(=O)(=O)c1ccc(F)cc1
CCNCC.O=C(Cl)c1ccc(I)cc1
CCC[C@H](NC(=O)OCc1ccccc1)C(=O)N[C@@H](CCC)C(=O)N[C@@H](C)P(=O)(O)O
CC(C)(C)OC(=O)N1CCC(n2cnc(-c3ccccc3)c2)CC1
N=C(N)c1ccc(C=Cc2ccccc2)cc1.O=[N+]([O-])c1ccc(C=CS(=O)(=O)Cl)cc1
C#Cc1cc(Nc2ncnc3cnc(F)cc23)ccc1Cl.COc1ccc(CN)cc1
COC(=O)c1cocc1-n1c(Cl)nn(C)c1=O.C[O-]
Fc1cc(Cl)cc(CCl)c1.OCC(F)(F)F
ClC1O[C@H](COCc2ccccc2)[C@@H](OCc2ccccc2)[C@H]1OCc1ccccc1.O=[N+]([O-])c1cc2nc(Cl)[nH]c2cc1[N+](=O)[O-]
Cc1[nH]nc2c1c(=O)n(CCCN)c1ccc(C#CCO)cc21
CCOC(=O)c1cnn(-c2cc(CC)cnc2Cl)c1C
CC(C)(C)OC(=O)N1CCC(c2ccc(O)cc2)C(O)C1.Fc1ccc(OCCCBr)cc1
COc1ccc(B(O)O)c(OC)c1.Nc1c(C(=O)NC2CC2)nnc2c(Br)cccc12
COc1cc(CCOP(=O)(O)O)ccc1OC(=O)O[C@H](c1cc(C(F)(F)F)cc(C(F)(F)F)c1)[C@H](C)N(Cc1cc(C(F)(F)F)ccc1-c1cc(C(C)C)c(F)cc1OC)C(=O)OC(C)(C)C.Cl
NS(=O)(=O)c1ccccc1S(=O)(=O)NC(=O)c1ccc(I)c(Br)c1.OB(O)c1cc2ccccc2o1
CC(C)S(=O)(=O)c1ncccc1Br.CC1(C)OB(c2ccc(-c3cnc4[nH]ccc4c3)c(F)c2)OC1(C)C
CC(C)(C)OC(=O)N1CCC(Oc2ccc(C#N)cc2)CC1
C1CCCNCC1.CCCCBr
BrCCCCCCCCCOC1CCCCO1.OCCc1ccccc1
CS(=O)(=O)c1ccc(Cl)c([N+](=O)[O-])c1
CC(C)(C)c1ccc([Mg+])cc1.O=C1Cc2ccccc2C1
COC(=O)C(C)(C)Sc1cccc(O)c1.OCCn1ccc2ccccc21
CCOC(=O)C1(c2ccc(B3OC(C)(C)C(C)(C)O3)cc2)CC1.Cc1noc(-c2ccc(Br)cc2)c1C(O)C(=O)NCCc1ccccc1
O=C1CCCCCC1.O=C1NCN(c2ccccc2)C12CCNCC2.[C-]#N
CCOC(=O)c1cc(OCCNC(=O)OC(C)(C)C)cc(C(=O)OCC)n1
CC(C)(C)OC(=O)N(CCO)c1cn(-c2cccnc2)nc1Cl.CS(=O)(=O)Cl
CCOC(=O)CCCCBr.COC(=O)c1ccc(CNC2CCc3cccc(OC)c3C2)cc1
CCCc1cccc(OCOC)c1
CCOC(=O)c1cc(Br)cs1.N#C[Cu]
N#Cc1cnc2c(Br)cc([N+](=O)[O-])cc2c1Cl.NC1CCCCCC1
COC(=O)C(CNC(=O)OC(C)(C)C)Cc1cc(Cl)ccc1OC
CC(C)(C)OC(=O)OC(=O)OC(C)(C)C.COc1cccc(-c2cc3[nH]nc(I)c3s2)c1
CI.COc1cc(N2CCN(C(=O)OC(C)(C)C)[C@@H](CO)C2)ccc1Cl
CC(=O)c1ccc(C(F)(F)F)cc1.CC(O)(c1ccc(Cl)cc1)C1CC1
CCCCS.Clc1ccc(CC(Cl)n2ccnc2)c(Cl)c1
CI.Oc1cccc2cccnc12
CCOC(=O)Cl.Nc1ccc2oc3c(c2c1)CCCCC3
CC(C)(C)OC(=O)OC(=O)OC(C)(C)C.CCOC(=O)C=C(C)[C@@H]1[C@H](N)C(=O)N1Cc1ccc(OC)cc1OC
ClCCCCn1cnc2ccccc21.O=c1[nH]c2ccccc2n1C1CCNCC1
CC(C)(C)OC(=O)N1CC(N2CCNCC2)C1.COc1cc(Cl)c(I)cc1NCC(=O)O
COC(=O)c1cc([N+](=O)[O-])ccc1O.OC(c1ccccc1)c1ccc(Cl)cc1Cl
Cc1cccc(C)c1N.O=C(Br)CBr
Cc1noc(N)c1Br.O=S(=O)(Cl)c1c(Cc2ccccc2)sc2ccccc12
CC(C)(C)OC(=O)Nc1ncc(C#C[Si](C)(C)C)s1.Cc1cn(-c2cc(NC(=O)c3ccc(C)c(I)c3)cc(C(F)(F)F)c2)cn1
CCCC[Sn](CCCC)(CCCC)c1ccc(N2CCOCC2)nc1.Cc1c(Cl)nc2cc(F)cc(F)c2c1Cl
NCc1ccc(Br)cc1F.O=C(O)c1cc2n(n1)CCCC2
COc1ccccc1Oc1c(NS(=O)(=O)c2ccc(C(C)(C)C)cc2)ncnc1OCCN.CS(=O)(=O)Cl
CCOC(=O)c1c[nH]c2c(F)cc(I)cc2c1=O
CC(C)(CO)NC(=O)OC(C)(C)C.CC(C)[C@H](NC(=O)OCc1ccccc1)C(=O)O
CC(C)(C)OC(=O)OC(=O)OC(C)(C)C.COC(=O)C(N)Cc1ccc(O)cc1
CC(C)(C)OC(=O)N1CCN(CCOc2cccc(OS(=O)(=O)c3ccccc3Cl)c2)CC1
CCOC(=O)c1cc2ccc(CNCc3ccccc3)cc2s1.O=S(=O)(Cl)c1ccccc1
O=C1NC(=O)C2(CCOc3c([N+](=O)[O-])cc(F)cc32)S1
CC1(C)CCC=C1c1cc(C(=O)O)ccc1-c1cc(O)ccc1F.CO
CN(C)CCOc1ccc(N)cc1F.Cc1nc(-c2cccc(NC(=O)c3c(F)cccc3F)c2)c(-c2ccnc(Cl)n2)s1
CCN(CC)c1ccc([N+](=O)[O-])cc1C#N
COC(=O)c1ccc(C(O)C(C)O)cn1
CCNCc1cc([N+](=O)[O-])ccc1Oc1cc(CC(=O)OCC)ccc1OC.O=C(Cl)OCc1ccccc1
CCn1c2ccccc2c2cccc(C(=O)OC)c21
CS(=O)(=O)OCC1(c2cccc3ccccc23)CCCC1.[C-]#N
CCO.Nc1cc(Cl)nc(N)[n+]1[O-]
O=C(CBr)OCc1ccccc1.c1ccc(-c2ncc[nH]2)cc1
CCCc1nnc(N)s1.CN=C=O
C[C@H]1COCCN1c1cc(CS(C)(=O)=O)nc(-c2ccc(NC(=O)OC(C)(C)C)cc2)n1
CCC[C@@H](NC(=O)OC(C)(C)C)C(=O)N1CC(F)C1
Nc1cccnc1.O=C(Cl)Oc1ccccc1
COc1ccc(C(=O)C(=O)c2ccnc(Cl)c2)cc1.N#Cc1cccc(B(O)O)c1
C=CCBr.C[C@H]1Oc2ccc(F)cc2NC(=O)[C@H]1NC(=O)OC(C)(C)C
OCC1(c2ccccc2)c2ccccc2-c2ccccc21
Cc1nc2ccccc2n1-c1nc(N2CCOCC2)c2nc(CBr)n(C)c2n1.FC1(F)CCNCC1
COC(=O)CBr.O=C1NC(=O)c2cc(Br)ccc21
C1CSCN1.O=C(O)Cn1c(-c2ccc(Cl)cc2)nc2cccnc21
C=C(C)[C@@H](CC=C(C)C)C[C@@]12C[C@@H](CC=C(C)C)C(C)(C)[C@@](CC=C(C)C)(C(=O)C(C(=O)c3ccc(O)c(O)c3)=C1O)C2=O
Cn1cc2c(ccc3c(=O)c(-c4ccc(C5(NC(=O)OC(C)(C)C)CCC5)cc4)c(-c4ccccc4)oc32)n1
C[C@@H](N)c1ccccc1.N#C[C@@H]1C[C@H](F)CN1C(=O)CNC12CCC(C(=O)O)(CC1)CC2
CN.CNc1nc(Cl)cc(NS(=O)(=O)c2cccc(Cl)c2)n1
Cc1ccc2c(OCCBr)cccc2n1.O=C1CCc2ccc(OC3CCNCC3)cc2N1
CN1CCN(c2ccc(C(=O)Nc3n[nH]c4ccc(C(=O)c5cc(F)cc(F)c5)cc34)c(NC3CCOCC3)c2)CC1
Cc1noc(C)c1-c1cnc2c(B(O)O)cn(CC3CCC(F)(F)CC3)c2c1.FC(F)c1ccc(Br)cc1
NC1CC1.O=[N+]([O-])c1ccccc1F
C1CCNC1.Cc1[nH]cc2c(=O)n(-c3ccc(Cl)cc3)nc-2c1-c1cccc(C(=O)O)c1
COc1ccccc1OCC(O)CN1CCNCC1=O.Cc1cccc(C)c1NC(=O)CCl
C1CC2(CCC3(CC2)OCCO3)CN1
Cc1c(C=O)ccnc1Cl.NC1CC1
COC(=O)c1c(Cl)nc2cc3c(cc2c1CN1CCN(C)CC1)OCCO3
COc1ccc2c(CC(=O)O)coc2c1
CC(=O)Cn1c(COCc2ccccc2)nc(C(C)C)c1Sc1cc(Cl)cc(Cl)c1.C[Mg+]
CN(C)c1ccc(B(O)O)cn1.O[C@H]1CC[C@H](Nc2ccc3ncc(I)n3n2)CC1
CC(C)(C)OC(=O)Cc1ccccc1CN.O=C(Cl)OCc1ccccc1
COc1cc(C)c(C=O)cc1C(C)C.O=C1Cc2cc(Br)ccc2N1
CC1(O)CC1.NS(=O)(=O)Cl
COc1ccc(Cn2cc(-c3nc(NC(=O)OC(C)(C)C)sc3C=O)c(C(C)O)n2)cc1
CS(=O)(=O)c1ccc(Oc2cc(Cl)ccc2CCC#N)c(Cl)c1.[N-]=[N+]=[N-]
CCC[C@@H]1C[C@H](N(C)C(C)C)CC[C@@H]1N1CC[C@H](N)C1=O.FC(F)(F)c1ccc2nccc(Cl)c2c1
Clc1ncc(CCCCn2ccnn2)cn1.OCc1coc(C=Cc2ccc(Cl)cc2F)n1
CCOC(=O)c1nn2c(c1OCc1ccccc1)C(=O)N(C)CC2C(N)=O
O=C(CN1CCN(Cc2ccccc2)CC1)c1ccc([N+](=O)[O-])cc1
CCOc1ccc(SC(c2cnc(Br)cc2C)c2cc(F)ccc2F)cc1.CN(C)C=O
Cc1cc(C(F)(F)F)c(=O)[nH]n1.O=C1CCC(=O)N1Br
CCSc1nc2ccccc2cc1N.O=C(O)CC1CCCCC1
Cc1cn(C)c2c1Nc1ccccc1NC2=O.O=C(O)CN1CCCC1
COC(=O)c1ccc(CCl)cc1-c1ccccc1C.OCc1ccc(-c2ccccc2)o1
CN(CCN1CCOCC1)C(=O)c1cccc(C(=O)Cl)c1.Nc1ccc(N2CCCCC2)cc1C(=O)Nc1nc(-c2cccc(C(F)(F)F)c2)cs1
CNC1C=C(c2ccccc2)c2ccccc2CC1
CC(C)(C)OC(=O)N1CCC(N2CC[C@@H](Cc3c(Cl)cc(-c4ccc(C(=O)O)cc4)cc3Cl)C2=O)CC1.FC(F)(F)C1CCNCC1
CCC(CC)(c1ccc(O)c(C)c1)c1ccc(CCC(O)C(C)(C)C)c(C)c1.NCCBr
CC1CCCN1CCCOc1ccc(-c2nc(CC(=O)N3CCCC3)co2)cc1
COc1nc(NCCN(C)C(=O)OC(C)(C)C)nc(OC)c1N.Cc1ccc(C(C)(C)C)cc1Oc1nc(C(=O)O)co1
COC(=O)c1cc(N)ccc1OC(c1ccccc1)c1ccc(C(F)(F)F)cc1.COc1ccc(N=C=O)cc1OC
N[C@H]1CCCCN(c2ccccc2)C1=O.O=C(O)[C@H](CC[C@H](Cc1ccc(F)cc1)C(=O)O)Cc1ccc(F)cc1
CCOC(=O)C(=O)N1CCN(C(=O)CC(O)C[C@H]2O[C@H](c3cccc(OC)c3OC)c3cc(Cl)ccc3-n3cccc32)CC1
CC1(C)CCCC2(C1)CC2(C)C(=O)O.CCOC(=O)CO
COCCN(CCOC)CC(=O)OCc1ccccc1
COc1ccc(F)c(C=O)c1OC
CN(C)C=O.COc1ccc([N+](=O)[O-])c(C(=O)O)c1
Cc1ccc(OCCBr)cc1.NCC1CCNCC1
OCc1cc2cc(OCc3ccccc3)cnc2[nH]1
COc1cc(C(=O)N2Cc3ccccc3C[C@H]2CN2CCOCC2)c(-c2cc(C(=O)N(c3ccccc3)c3cnc4c(ccn4C)c3)c(C)n2C)cc1F
CCC(CC)c1ccc(Cl)c2nc3n(c12)CCN3c1ccc(Cl)cc1Br.N#C[Cu]
CCCCCCCCC(NC1CSc2ccccc2N(CC(=O)OC(C)(C)C)C1=O)C(=O)OCC
Cc1[nH]c(C=O)c(C)c1C(=O)NCCCN(C)C.O=C1Cc2ccc(-c3cccnc3)cc2N1
CCc1[nH]n(C2CCCC2)c2nc(CO)nc(=O)c1-2.CS(=O)(=O)Cl
CC1CN(Cc2ccccc2)CC(CC(=O)c2ccc(Cl)cc2)C1=O.Nc1ccc(Cl)cc1
O=c1c2cc(Cl)ncc2ccc2ncc(Cl)cc12
CC(C)c1[nH]nc(C(N)=O)c1[N+](=O)[O-]
COc1ccccc1N1CCN(CCCCNC(=O)c2cc3ccccc3[nH]2)CC1
COC(=O)Cc1ccc(OCc2ccc(OC)cc2)c(Cl)c1
NCCc1ccc(F)cc1.O=C(Cl)OCc1ccccc1
COC(=O)c1ccc2c(n1)CCN2c1cc(O[C@H]2CCN(C(=O)OC3(C)CC3)C[C@H]2F)ncn1
CC(C)(C)OC(=O)N1CCN(c2ccnc3ccc(C=O)cc23)CC1.O=C1CSC(Nc2c(Cl)cccc2Cl)=N1
NC(=O)c1cccc(B(O)O)c1.O=C1[C@@H](NS(=O)(=O)c2ccc3cc(Cl)ccc3c2)CCN1c1ccc(I)cc1F
CCOC(=O)c1cn2c(cc1=O)-c1cc(OC)c(OCCCOC)cc1CC2C(C)(C)C
CCOC(=O)c1cc(OC)c2c3c(c(=O)n(COC)c2c1)CCCN3
CCOC(=O)C=CC1CCSCC1
CC(C)(C)OC(=O)N1CCC(c2ccc(CO)nc2)CC1.Cc1cc([N+](=O)[O-])cc2cc[nH]c12
NCCc1ccc(O)cc1.O=C(O)c1cc(-c2ccc(Cl)cc2Cl)n[nH]1
Brc1cccnc1.C=CCC(CCCC#N)CCC(=O)OCC
CC(C)n1nccc1-c1cc2c(=O)n(NS(C)(=O)=O)c(=O)[nH]c2cc1C(F)F.CCC(=O)Cl
COC(=O)C(C)Oc1cccc(C=O)c1
COc1cccc(CCNS(=O)(=O)C(F)(F)F)c1
CCOC(=O)Cc1ccc(B2OC(C)(C)C(C)(C)O2)cc1.Cc1noc(-c2ccc(Br)cc2)c1NC(=O)OC(C)c1cc(F)ccc1F
COC(=O)C(C)(C)c1ccc(C(=O)Nc2ccc(Cl)cc2C(=O)Nc2ccc(Cl)cn2)cc1
CCOC(=O)Cc1ccc(C)c(O)c1.Cc1cccc(C)c1CCl
CCOC(=O)c1cc(Oc2ccc(S(C)(=O)=O)cc2)c2cn(CC)nc2c1
CS(=O)(=O)Cl.Cc1ccc(C(NC(=O)Cc2ccc3oc(C(N)c4c(C)noc4C)cc3c2)c2ccccc2)c(C)c1
CNc1cc(-c2nnc(N(C[C@H](Cc3ccc(C(F)(F)F)cc3)NC(=O)OC(C)(C)C)C(=O)OC(C)(C)C)s2)ccc1N.O=C(n1ccnc1)n1ccnc1
Cc1ccc2nc(N3CCS(=O)(=O)c4ccccc4C3)cc(NC(=O)C(C)(C)N=[N+]=[N-])c2c1
O=[N+]([O-])c1cnc(OCC2CC2)c(Br)c1
CC(C)(C)OC(=O)N1CC(c2ccc(Nc3ncc(F)c4nn(-c5c(Cl)cccc5C#N)cc34)nc2)C1
CCn1ccc2c(C=O)cccc21.CN
CN1CCC(O)CC1.Fc1cc(F)cc(Br)c1
CCCCc1nc2c(C)cc(NC(=O)C(C)C)cc2n1Cc1ccc(-c2ccccc2C(=O)OC(C)(C)C)cc1
CC(C)(C)OC(=O)NC[C@@H](O)CP(=O)(CC1CCCCC1)OC1OC(=O)c2ccccc21
Clc1ncnc2sccc12.O=[N+]([O-])c1ccc(O)cc1
COC(=O)c1ccc(N)c(I)c1.C[Si](C)(C)C#CC1CCCCC1
Clc1nc(Nc2cc(C3CC3)n[nH]2)c2ccccc2n1.[Mg+]Cc1ccccc1
CC(C)(C)OC(=O)N1CCc2nc(N3CC[C@H](N)C3=O)sc2C1.O=S(=O)(Cl)/C=C/c1ccc(Cl)s1
CC(C)(N=C=O)c1cccc(Br)c1.OCc1ccccc1
COC(=O)C1CCCCCC1=O.COC(=O)c1cc(N)cc(F)c1
CC(C)(C(=O)Cl)c1cc(C(F)(F)F)cc(C(F)(F)F)c1.CNc1cnc(Cl)cc1-c1cccnc1C
CC(C)(C)C[Mg+].CC(C)(C)OC(=O)N1CCc2ccc(Cl)c(SCc3ccc(Br)cn3)c2CC1
CC1(C)OC(=O)Nc2ccc(OCCCCSc3ccc(C4CCCCC4)cc3)cc21.OO
ClCC1CN(Cc2ccccc2)CCO1.O=C(c1c[nH]c2cc(Cl)ccc12)N1CCC2(CC1)OCc1ccccc12
CCOC(=O)c1csc(N2CCN(C(=O)OC(C)(C)C)CC2)n1
COC(OC)c1c(OC(F)F)ccc(F)c1Cl
CCOC(=O)C(Cl)C(C)=O.NC(=S)c1cc(O)c2sccc2c1
CC[O-].CSc1ccccc1Cl
C[C@H]1CN(S(=O)(=O)c2ccc(F)cc2)[C@H](C)CN1C(=O)[C@@](C)(O)C(F)(F)F.NCCO
C=CCC(O)(Cn1cc([N+](=O)[O-])nc1Cl)c1ccc(Br)cc1
CNC1CCOCC1.O=[N+]([O-])c1ccc(Br)nc1
CC(C)(N)c1ncon1.O=C(O)c1ccc(Cl)c(OCC2CC2)n1
CC(C)(C)OC(=O)OC(=O)OC(C)(C)C.CC(C)(C)[Si](C)(C)O[C@@H]1C[C@H]2CNCC(C(c3ccccc3)c3ccccc3)N2C1
N#Cc1ccc(F)c(F)c1.Oc1ccc2c(c1)CCN(C1CCC1)CC2
O=[N+]([O-])c1ccc(Oc2ncnc3cc(-c4ccccc4)[nH]c23)c(F)c1
CC(C)N1Cc2c(NCc3cnc4ccccc4c3)nc(Cl)nc2C1=O.C[C@H]1CNCCN1C(=O)OC(C)(C)C
COc1ccc(Cc2nn3c(C(CCCc4ccccc4)C(C)=O)nc(C)c3c(=O)[nH]2)cc1
CCC(C)(C)c1cc(-c2ccc(C=O)cn2)ccc1O.O=C1CSC(=O)N1
CNC.Cc1ccc(NC(=O)c2cccc(C(C)(C)C#N)c2)cc1NC(=O)c1cccc(Br)n1
Cc1c(C(=O)O)nc(-c2ccc(N)nc2)nc1-c1ccnn1C.Cc1cc(C)c(CN)c(=O)[nH]1
CN(C)CCCO.Cc1cc(O)ccc1-c1noc(-c2ccc(OC(C)C)c(Cl)c2)n1
C1CNCCNC1.FC(F)(F)c1ccc(Cl)nc1
CC(C)(C)OC(=O)NCCO.CC(C)c1c(O)noc1-c1ccccc1Cl
CC(C)c1nnc2ccc(Sc3ccccc3CN=[N+]=[N-])cn12
C1COCCN1.NC(=O)[C@@H](CCC(=O)OCc1ccccc1)N1Cc2c(OCc3ccc(CBr)cc3)cccc2C1=O
Cc1cccc2c1c(Cn1c(=O)n(C3=C(C(=O)O)CCC3)c3ccccc31)cn2C
O=C(NO)c1cc2ccn(Cc3ccc(F)cc3F)c2cn1
COc1cc(-c2nnc(C)[nH]2)ccc1[N+](=O)[O-]
BrC=C(c1ccccc1)c1ccccc1.CN1CCc2c([nH]c3ccc(Cl)cc23)C1
O=C(CBr)C1COc2ccccc2O1
CC(C)(N)C(=O)OC1CCCC1.O=C(O)c1cccc(B(O)O)c1
CC1(C)OB(c2cnc(N)c(-c3nnnn3-c3cccc(F)c3F)c2)OC1(C)C.CCOC(=O)N1CCc2cc(Br)sc2CC1
CCOC(=O)c1ccc(NC(=O)OC(C)(C)C)nc1
CC(=O)c1cc(C)c(Oc2nc(Cl)nc3ccn(Cc4ccccc4)c23)c(C)c1.N#Cc1ccc(N)cc1
COc1ccncc1-c1cnc2c(c1)CCCN2C(=O)OC(C)(C)C
Cc1ccc2c(N3CCN(CCc4cccc([N+](=O)[O-])c4)CC3)c(F)ccc2n1
Cc1ccc(N2CCOCC2)cc1N1CCNCC1=O.O=C(Cl)c1cccc(C(F)(F)F)c1Cl
CCCC1CC(NC(C)=O)c2cc(S(N)(=O)=O)sc2S1(=O)=O
Nc1ccc(OCc2ccccn2)cc1.O=C(O)c1cccc2c1Cc1ccccc1-2
N#CCOc1ccc(Nc2nc(-c3ccccc3Cl)cs2)cc1.[N-]=[N+]=[N-]
Nc1c(NCCCCl)c(=O)c1=O.Oc1cccc(CN2CCCCC2)c1
Cc1c(C2CC2)cc(Cl)c(=O)n1CCc1ccc(C(=O)OC(C)(C)C)cc1.O=C1CCC(=O)N1Br
CCOC(=O)c1cnc2ccsc2c1Cl
CCN(CC)C(=O)CCCCl.CCN(CC)CCNC(=O)c1cc(Cl)c(N)cc1O
COc1cnc(OC)n2nc(N)nc12.COc1nccc(C(F)(F)F)c1S(=O)(=O)Cl
CC(C)C(=O)O.CNc1c(N)cnc2ccccc12
C#Cc1ccc(C2(N(Cc3ccccc3)Cc3ccccc3)CC2)cc1.CCOC(=O)c1ccc(I)cc1
Cc1ccc(S(=O)(=O)OCC2Cc3cc(F)cc(Br)c3O2)cc1.OB(O)c1ccccc1Cl
COc1ccc(C=O)cc1.O=[N+]([O-])c1ccc2c(c1)OCCN2
O=C1c2c(OCc3ccccc3)c(=O)nc(CC3(n4ccc5cccnc54)CCCC3)n2CCN1C1COC1
N#Cc1ccc(O)cc1.O=[N+]([O-])c1ccc(F)c(Br)c1
C1CNC1.O=C(Nc1ccc(CNc2nc(Cl)nc3ccccc23)cc1)c1ccc(F)cc1
Nc1ccc(S)cc1.O=[N+]([O-])c1cc(OCc2cnc(Cl)s2)ccc1Cl
Cc1cc(CNC(=O)c2nc3n(c(=O)c2O)CCN(C(=O)OC(C)(C)C)CC3N(C)C(=O)C(=O)N(C)C)ccc1F
CCN(CC)CCN.O=C1Nc2ccccc2C1=C1OCc2cc(C(=O)O)ccc21
CCCCCC[C@@H]1CCc2cc(C3CCC(N)(C(=O)OC)C3)ccc2C1
Cc1nc(C(F)(F)F)c2n1C(C(=O)Nc1cnn(-c3ccc(Cl)cc3)c1C(C)C)CC=C2
CC(N)c1ccc(F)cc1.Clc1cncc(Cl)n1
COC[C@@H](NC(N)=O)c1ccccc1.Cn1cc(-c2nn(C(c3ccccc3)(c3ccccc3)c3ccccc3)c3cc(Cl)ncc23)cn1
COC(=O)C(=O)c1c(-c2ccc(Cl)c(S(=O)(=O)NC3CCCCC3)c2)[nH]c2c(Cl)cccc12
COc1ccc2c(C(C)=O)cc(=O)oc2c1.NN
Nc1cccc(F)c1F.O=C(Br)CBr
O=C(O)c1ccc(Cl)nc1.OC1CCCCC1
CCOC(=O)/C(F)=C(/CC)c1cc2c(cc1OCOC)C(C)(C)CCC2(C)C
CC(C)C(=O)NC1CCc2c(c3cc(Br)ccc3n2Cc2cccc(F)c2)C1.CNC
COc1ccc(Nc2nc(Cl)ncc2Cl)cc1/C=C/c1cncc(N)c1
Cc1cc(-c2ccc(C(F)(F)F)cc2)cc(-c2cccc(-c3cccc(S(=O)(=O)Cl)c3)n2)n1.OC1CNC1
COC(=O)c1scc(C)c1Nc1c(Cl)cccc1Cl
O=C(O)C(F)(F)F.c1ccc(CN2CCNC3(CC3)C2)cc1
COC(=O)c1ccc(COC(c2ccc(C#N)c(-c3ccccc3C)c2)c2cncn2C)cc1
CCOC(=O)N1CCn2c(nc(-c3ccncc3)cc2=O)C(N)C1.COc1ccc(C(=O)O)c(OC)c1
C#Cc1cc(O)c2c(c1)C(C)(C)CCC2=O.COC(=O)Cc1ccc(I)cc1
COC(=O)C(Br)c1ccc(OCCCOc2ccc(Cl)cc2)cc1.Oc1ccc(Oc2ccccc2)cc1
CC(=O)OC(C)C.Nc1cc(Br)cnc1Cl
COc1ccc(-c2nn(C(C)C)c3c(Cl)cccc23)cc1
O=c1cc(COC2CCCCO2)occ1OCCCCBr.c1ccc2[nH]ccc2c1
CCN.C[C@H](Nc1nccc(-n2cnc3ccccc32)n1)c1cccc(C(=O)O)c1
N#Cc1ccc(COCCBr)cc1.O=C(O[C@H]1CN2CCC1CC2)C1(c2ccccc2)CCCCCC1
CC(C)(C)OC(=O)NCC(N)=S.CCOC(=O)C(=O)CBr
O=C(C1CC1)N1CC[C@@H](CNc2cc(C(F)(F)F)ccc2[N+](=O)[O-])C1
N#CCN.O=C(O)C12CC3CC(C1)C(n1c(=O)[nH]c4cnc5[nH]ccc5c41)C(C3)C2
Nc1ncc(Br)cn1.OB(O)c1ccccc1F
COc1ccc(CN2C(=O)CN(c3ccc(C[C@H](NC(=O)[C@H](Cc4ccccc4)NC(C)=O)C(=O)OCc4ccccc4)cc3)S2(=O)=O)cc1
CNC(=O)[C@H](Cc1csc2ccccc12)NC(=O)OC(C)(C)C
CCOC(=O)C1CCNCC1.Cc1nc(Cl)c2c(n1)N(c1c(C)cc(Br)cc1C)C(=O)C2C
COC(=O)Nc1ccc(CCOS(C)(=O)=O)cc1.O=Cc1ccc(O)cc1
Cn1cc(B2OC(C)(C)C(C)(C)O2)cn1.O=C(O)CCOCCc1cccc(Br)c1
Cc1ccc(S(=O)(=O)N[C@@H](Cc2ccc(OCCCC(=O)NC3=NCCCN3)cc2)C(=O)OC(C)(C)C)cc1
O=Cc1cccc(O)c1Cl
O=C(OC[C@H]1CCC[C@H](OC(CBr)c2ccc(Cl)cc2Cl)O1)c1ccccc1.c1c[nH]cn1
CN(C(=O)OC(C)(C)C)[C@@H](CO)Cc1ccccc1
CSCC[C@H](N)C(=O)O.Nc1ccc(C(=O)O)cc1
COC(=O)CC(=O)OC.Nc1cc(F)cc(F)c1
CC(=O)N[C@H]1CCCNC1.O=C(O)c1ccc(Br)cc1NC1(Cc2cccc(Cl)c2)C(=O)Nc2cc(Cl)ccc21
CC(C)(C)OC(=O)N1CCC(NC(=O)c2n[nH]cc2[N+](=O)[O-])CC1
Cc1cccc(-c2sc(C)nc2C(=O)N2C[C@@H]3C[C@@H]3[C@H]2CN)c1.O=C(O)c1cc(F)cc2c1OCOC2
C[O-].Fc1ccc(F)c(F)n1
CN.O=C(O)CNc1cccc2c1C(=O)N(C1CCC(=O)NC1=O)C2=O
C=CCCC1(C)CC(=O)CC(C)(C)N1
BrCc1ccccc1.CC(C)(C)OC(=O)NCc1cccc(N)c1
O=C([O-])O.O=C(c1cc(Cl)c(OCc2ccccc2)c(Cl)c1)N1CCSc2ccccc21
CC(=O)O[C@@H]1CS[C@H](Br)[C@H](OC(C)=O)[C@H]1OC(C)=O.Oc1cccnc1
CN1CCC(N(C(=O)c2cc(Cl)ccc2F)c2ccccc2[N+](=O)[O-])CC1
O=Cc1ccc(-c2ccccc2)c(F)c1
CC(C)(C)OC(=O)NC1(c2ccc(C(=O)NN)cn2)CC1.O=C(O)C1CC1
CCN(CC)C(=O)Nc1cn(C2CCCCO2)nc1-c1nc2cc(F)c(N3CCN(C)CC3)cc2[nH]1
Nc1cccc2c1CNC2.O=C(O)c1cn(-c2ccc(F)cc2)c2c(F)c(F)c(F)cc2c1=O
CNS(=O)(=O)c1cc(F)c(F)c(C(=O)O)c1.FC(F)(F)c1ccc(N2CCNCC2)cc1
C[Si](C)(C)CCOCn1ccc2c(-c3cnn(C4(CC#N)CN(C5CCNCC5)C4)c3)ncnc21.O=C=Nc1ccc(F)cc1C(F)(F)F
C[C@H](c1cccc2ccccc12)N(CC1CN(C(=O)C(F)(F)F)CCC1c1ccccc1F)C(=O)OC(C)(C)C
C#CCc1ccccc1.Nc1ncccc1I
CC(C)c1nc(-c2cccc(N)c2)c(-c2ccnc(Cl)n2)s1.O=S(=O)(Cl)c1cccc(F)c1
CCN1CCC(N)CC1.COc1ccc2nc3cc(Cl)ccc3c(Cl)c2c1
CCOC(=O)c1nc(Br)c2nc(-c3ccc(F)cc3)sc2c1O.CN(C)C=O
CC(C)[Mg+].CON(C)C(=O)c1oc(C)nc1C
Cc1cc(C)nc(N2CC3CNCC3C2)n1.Cc1noc(-c2cccc(F)c2C(=O)O)n1
CC(C)n1cc(I)nc1C1CC1.Cc1cc(C#C[Si](C)(C)C)ccn1
CN(C)CCN1CC(C(=O)O)CC1=O.Nc1cc(Cl)cc2c1[nH]c1cnccc12
CC(C)(C)OC(=O)N[C@@H]1CC[C@@H](CO)OC1.COc1ccc2ncc(Cl)c(O)c2c1
CC(C)(C)OC(=O)NCc1cccc(C2CCN(C(=O)c3ccc(C#Cc4ccccc4F)o3)CC2)c1
O=CCCc1cc(-c2cccc(Oc3ccccc3)c2)no1.c1ccc(N2CCNCC2)cc1
CC(C)(C)OC(=O)N1CCC(c2ccc(C(N)=O)cc2)CC1
CC(C)(C)OC(=O)C1CN(Cc2ccc(-c3noc(-c4noc(-c5ccccc5)c4C(F)(F)F)n3)cc2)C1
CC(C)(C)OC(=O)OC(=O)OC(C)(C)C.O=C(O)[C@@H]1Cc2ccc(O)cc2CN1
CC(c1ccc(B(O)O)cc1)N(C)C.COc1c(F)c(F)c2[nH]c(=O)c3sccc3c2c1Br
COc1ccc(Cl)c(C)c1.O=C1CCC(=O)N1Br
CCNCC.CCOC(=O)c1c[nH]c2c1-c1nn(CCOS(C)(=O)=O)cc1CCC2
O=Cc1cc(F)cc(F)c1O.O=c1cc(N2CCNCC2)nc[nH]1
O=[N+]([O-])c1cc(F)c(O)c(F)c1
CC(C)(C)OC(=O)N1CCC(c2ccc3nc(-c4ccc(S(C)(=O)=O)cc4F)oc3c2)CC1
O=S(=O)(Cl)C1CC1.c1cc2c(ncc3[nH]nc(C4CCNCC4)c32)[nH]1
C=CCO.C[C@H](CO[Si](C)(C)C(C)(C)C)Nc1nc(SCc2cccc(F)c2F)nc(Cl)c1C=O
CC(C)I.CCc1cc(O)c(OCc2ccccc2)cc1OCCCCCC(C)(C)C#N
CCOC(=O)CCC1=C(C(=O)OC(C)(C)C)SC2=NCCCN21
CC(C)(C)OC(=O)OC(=O)OC(C)(C)C.NCc1cccc(Oc2cccc(I)c2)c1
CCn1nnc(Cn2c(=O)n(C3CCN(C(=O)OC(C)(C)C)CC3)c(=O)c3sc(-c4ccccc4F)cc32)n1
CCCn1c(=O)c2[nH]c(C34CCC(CO)(CC3)CC4)nc2n(CCC)c1=O
COc1ccc(CCc2cc3c(s2)-n2c(C)nnc2CN=C3c2ccccc2Cl)cc1
CC(C)(C)OC(=O)N1CCC(n2cc(Br)c(C=O)n2)CC1.CC1(C)OB(c2cnc(N)c(-c3nc4ccccc4o3)c2)OC1(C)C
CCOC(=O)c1cc2cc(Cl)ncc2n1CCCCF
COC(=O)[C@@H]1[C@@H](O)CCN1C(=O)OC(C)(C)C.O=C(O)c1ccccc1
CCC1(O)CCC(NC(=O)OC(C)(C)C)CC1
CC1CN(c2ccc3ncsc3c2)C(=O)N1.Cc1ccncc1I
CCOC(=O)CCCCCBr.Oc1ccc(I)cc1
CCOC(=O)CCc1ccc(O)c2ccccc12.Cc1nc(-c2ccc(C(F)(F)F)cc2)ccc1CCl
Cc1ccc2c(N3CCN(CCc4cccc(N)c4)CC3)cccc2n1.O=C1NCC(C(=O)O)N1
Brc1cc2c(I)nn(C3CCCCO3)c2cn1.CC(=O)N1CCNC1=O
COCCBr.COc1c(C#N)cc2ccccc2c1C(=O)NCC1(c2ccc(Cl)cc2)CCNCC1
CC(C)(C)OC(=O)N1CCN(C(=O)SCc2ccc(OCc3ccc(F)cc3)cc2)CC1
CCOC(=O)[C@@H]1CC[C@@H](N=[N+]=[N-])[C@@H](NC(=O)OC(C)(C)C)C1
C#CCOc1cc(Cl)ncn1.Oc1cccc(F)c1
C=CC(=O)N1CCN(c2ncnc3cc(-c4ccccc4F)c(OC)cc23)CC1
NCCc1c[nH]c2ccc(Cl)cc12.O=C(O)c1ccc(Cc2cccc(F)c2)cn1
CCOC(=O)C1(c2ccccc2B2OC(C)(C)C(C)(C)O2)CC1.Cc1noc(-c2ccc(Br)cc2)c1C(O)CCCc1ccccc1
CN1CCNCC1.COc1ccc(-c2ccnc3[nH]c(-c4cncc(C(=O)O)c4)nc23)cc1
CCn1c(=O)ccc2cnc(Nc3ccccc3)cc21
O=C(NCc1ccccn1)c1cc(OCC(F)(F)F)ccc1OCC(F)(F)F
COC(=O)c1cccc(O)c1.C[C@H](O)C(=O)OCc1ccccc1
C#CCN(C)C.O=C1c2ccc(Br)cc2CN1Cc1ccc(Oc2ccccc2)cc1
COC(=O)c1ccc(F)cc1F.Oc1cnc(Cl)c(F)c1
C[C@H]1COCCN1c1cc(C(C)(C)S(=O)(=O)C2CCCC2)nc(-c2ccc(N)cc2)n1.O=C(Cl)Oc1ccccc1
COC(=O)C1CSC(CC(NC(=O)OC(C)(C)C)C(=O)OCc2ccccc2)N1
CCOc1cc(N2CCN(C3CCN(CCF)CC3)CC2)ccc1[N+](=O)[O-]
O=C1N(C(c2ccccc2)c2ccccc2)c2cccc(-c3cnc4ccccc4c3)c2C12COc1cc3c(cc12)OCCO3
CC(=O)CCC(C)=O.Cc1cccc(N)n1
CC(=O)Oc1cc(C=O)ccc1OCC1=CC2(CCCC2)CCC1.CCOC(=O)CP(=O)(OCC)OCC
CC(C)I.Cc1ccc2c(c1)NCCC2
CC(C)c1cccc(C(C)C)c1N=C=O.CCCCCCCCCCCCCCS(N)(=O)=O
CCOc1cc(C2OCCO2)cc2c1OC(C)(C)C=C2C(C)(C)O
Cc1cc(Nc2nc(S(=O)c3ccc(F)cc3)cc3ccccc23)nn1C(=O)OC(C)(C)C
Cc1cc(F)ccc1[N+](=O)[O-].NCCCn1ccnc1
NCc1cccs1.O=C(O)c1cc2nc(-c3ccc(Br)cc3)cc(C(F)(F)F)n2n1
CCOC(=O)c1cc2ccc(C)c(N)c2[nH]1.O=S(=O)(Cl)c1cccs1
COC(=O)c1cc2c3cc(Cl)ccc3n(C)c2s1
COc1cc(OC)nc(OCCn2cc([N+](=O)[O-])cn2)n1
Cc1ccc(S(=O)(=O)Cl)cc1.O=C1N[C@@H](Cc2ccccc2)[C@@H](CO)O1
BrCc1ccccc1.Sc1nnc(-c2ccc3c(c2)OCO3)o1
CC(=O)Cl.c1ccc2c(c1)oc1ccccc12
CC(C)(C(=O)c1ccc(Cl)cc1)N1CCOCC1.SCCCCCCS
C=O.COCCOc1cncc(OC[C@@H]2CCCN2)c1
COc1ccc(C(=O)c2ccc(OCCBr)c(F)c2)cc1
CC(C)=CCBr.COC(=O)c1ccc(N)c(I)c1
CC(C)(CCBr)CCBr.CCOC(=O)c1[nH]c(-c2ccccc2)c2cc(Cl)ccc12
CC(=O)Nc1ccc2c(c1)C(C)(C)CCC2(C)C
CC(C)(C)OC(=O)N[C@@H](CC(=O)N1CCn2c(C(F)(F)F)nc(C(=O)N3CC[C@H](F)C3)c2C1)Cc1cc(F)c(F)cc1F
CC(C)(O)C1CCN(Cc2ccc3nc(Cl)nc(N4CCOCC4)c3n2)CC1.CC(C)c1nc2ccccc2[nH]1
O=C(OCc1ccccc1)c1cc(C(F)(F)F)cc(S(=O)(=O)Cc2ccccc2)c1
COc1ccc(F)c(B(O)O)c1.Nc1c2c(nc3c(Br)cccc13)CN(C1CCC1)C2=O
CCOC(OCC)C(O)C(C)=O
CCI.COC(=O)c1c(O)nc(C)c2cc(OC)c(OC)cc12
CCOc1ccc(S(=O)(=O)N[C@@H](CC)c2ccccc2)cc1.N#Cc1ccc(CBr)cc1
CC(C)(C)c1ccc(C#N)cc1.[N-]=[N+]=[N-]
C1CCN(CC2CCCCN2)CC1.O=C1CC(C(=O)Cl)c2cc(Cl)c(Cl)cc21
CSCC[C@H](NC(=O)c1cc(OC(Cc2cncn2C)c2nccs2)ccc1CCc1ccc(F)cc1)C(=O)OC(C)(C)C
Nc1cccc2c(O)ccnc12.O=C(Cl)c1c(Cl)cccc1Cl
C#C[Mg+].CCCCC1(C=O)CCC1
COc1ccccc1NC(=O)CC(=O)Nc1ccc(Oc2ccnc3cc(-c4cncn4C)sc23)c(F)c1
C=CCC(C)(C(=O)OCC)c1ccccc1-c1noc2ccccc12
COC(=O)c1cc(F)c(O)nc1Nc1ccc(F)cc1F.Cc1cc(C)c(S(=O)(=O)Cl)c(C)c1
COC(=O)c1sc2ncnc(Nc3ccc(F)cc3OC3CCOCC3)c2c1C.COCCN
COc1cc(B2OC(C)(C)C(C)(C)O2)ccc1O.Clc1cncc(NCc2ccco2)n1
O=C(O)c1cc(C(=O)O)c(C(=O)N(Cc2cccc(Br)c2)[C@H]2CCCc3ccccc32)cc1C(=O)O.OB(O)c1ccc(Cl)cc1
COc1ccc(OC)c(Sc2nc3c(N)ncnc3[nH]2)c1.FC(F)(F)c1cc(CCBr)cc(C(F)(F)F)c1
CS(=O)(=O)Cc1cccc(Nc2ncnc(-c3ccc(F)cc3F)n2)c1.Cc1ccc(CO)cc1
CN1CCNCCC1=O.N#Cc1cnc(Nc2cc(CCl)ccn2)s1
Cc1cc(OCc2ccccc2)ccc1C(NC(=O)Cc1ccc2oc(C(c3c(C)noc3C)N3CC(NC(=O)OC(C)(C)C)C3)cc2c1)c1ccccc1
COC(CBr)OC.Oc1ccc2ncccc2c1
CCOC(=O)c1cn(Cc2ccccc2)nc1OCc1ccc(OCc2nc(-c3ccco3)oc2C)c(-c2ccccc2)c1
CC(=O)N1CCc2ccc([N+](=O)[O-])cc2CC1
CC(C)N=C=O.C[C@@H](Oc1c(N)ncc2c(C3=CCNCC3)coc12)c1c(Cl)ccc(F)c1Cl
C=C(OCC)[Sn](CCCC)(CCCC)CCCC.Cc1nc(Br)ccc1F
COc1ccc2cc([C@@H](C)C(=O)O[C@@H](Cc3c(Cl)cncc3Cl)c3ccc(OC)c(OC)c3)ccc2c1
CC(C)(O)C(=O)Nc1cc2c(cc1F)CC(=O)N2.CCN(CC)CCN1CCCc2[nH]c(C=O)c(C)c2C1=O
CC(C)(C)OC(=O)OC(=O)OC(C)(C)C.Oc1noc2c1CNCCC2
CCOC(=O)CCCNc1c(C)cccc1C.COc1ccc(N(CCCC(=O)O)C(=O)c2ccc(Cl)cc2)cc1
C=C[C@@H](C#CC#C[C@H](N)CCCCCCCCC)OC(C)=O.O=C(Cl)c1ccc(F)cc1
COc1cc(-c2cnc(F)c(-c3cc(-c4cnn(C)c4)ncc3N)c2)cc(OC)c1CN1CCCCC1
C=C1C[C@H]2[C@@H]3CCC(=O)[C@@]3(C)CC[C@@H]2[C@@]2(C)CCC(=O)C(O)=C12.CI
CCOC(=O)c1ncn2c1[C@@H]1CCCN1C(=O)c1ccccc1-2
CC(=O)Nc1nc2cc(-c3ccc4c(c3)CN(C(=O)OC(C)(C)C)CCO4)cnc2s1
CI.Cc1nc2cc(Cl)c(Cl)cc2[nH]1
Nc1nnc(Br)c(-c2ccccc2)n1.OB(O)c1ccc(Cl)c(Cl)c1
C1CCNCC1.Cc1cccn2cc(-c3ccc(NS(=O)(=O)CCCCl)cc3)nc12
ClCc1cscn1.O=[N+]([O-])c1ccc(O)cc1
CC(C)(C)OC(=O)NCC=O.CC(C)(C)OC(=O)Nc1nc(/C(=N/OC(C)(C)C(=O)OC(C)(C)C)C(=O)N[C@@H]2C(=O)N[C@@H]2CNCCN)cs1
Brc1cccc2cccnc12.Oc1cccc2cccnc12
Cc1cc(C)c(C#N)c(O)n1.ClCc1ccccc1
CC1(C)OB(c2ccc(-c3cnc(N)cn3)c(F)c2)OC1(C)C.O=S(=O)(c1ccccc1)c1ccccc1Br
CNOC.COC(=O)c1ccc(C(=O)O)nc1
O=C(O)c1cccc([N+](=O)[O-])c1Cl
CC1(C(=O)Nc2cccc(Oc3ccc(F)cc3)c2)CCNCC1.Clc1c[nH]c2ncnc(Cl)c12
CC1c2ccc(O)cc2C2CNCC12.Fc1ccccc1CBr
Nc1ccc(Br)cc1[N+](=O)[O-].OB(O)c1ccccc1C(F)(F)F
C[O-].FC(F)(F)c1cnc(Cl)c(Br)c1
CC(C)(C)OC(=O)N1CCC(C=O)CC1.Cc1cccc(C)c1C[P+](c1ccccc1)(c1ccccc1)c1ccccc1
O=C(O)CCCCCC(=O)CCc1ccc(Cl)cc1
O=C(c1ccccc1)N1CC[C@H](N(Cc2ccnc3ccccc23)C(=O)C(F)(F)F)C[C@H]1Cc1ccccc1
Fc1ccc(I)cc1.O=C(O)CCc1c[nH]c2ccc(Cl)cc12
O[C@H](CBr)c1csc(C(F)(F)F)n1
CC(C)(C)OC(=O)c1ccc(-n2c3ccccc3c3c(-c4ccc(C#N)nc4)cccc32)cc1F.NCCF
Cc1cc(-c2ccc(Cl)cc2)nc(-n2cnc(Br)c2)n1.OB(O)c1cccnc1
COc1cc(N)cc(OC)c1OC.Cc1cccc(-c2ncccc2Oc2ccnc(Cl)c2)n1
Cc1c(C(F)(F)F)[nH]c(C(=O)N2CCOCC2)c1-c1ccc(Cl)cc1.Clc1cccc(CBr)c1
NC(=O)c1cncc(-c2ccc(C(F)(F)F)cc2)c1
C1CNCCN(C2CC2)C1.Cc1c(-c2cnn(-c3ccc(C(=O)O)cn3)c2O)ccc(C#N)c1F
CS(=O)(=O)Cl.N#Cc1ccc(CCCO)cc1
COc1ccc([N+](=O)[O-])cc1-c1cccc(Cl)c1
COc1cc(N2CCN(C(=O)OC(C)(C)C)CC2)ccc1Nc1cc(Cl)nc2cn[nH]c(=O)c12.Oc1ccccc1Cl
Brc1cn[nH]c1.ClCCBr
C1COCCN1.CS(=O)(=O)c1cc([C@H](CC=O)NC(=O)c2cncc3c2cnn3-c2ccc(F)cc2)ccn1
NC1CSC1.O=C(O)c1ccc(C2=NCC(c3cc(Cl)c(Cl)c(Cl)c3)(C(F)(F)F)C2)cc1C(F)(F)F
CC(C)(Cc1ccc(Cl)c(F)c1)Nc1ccc([N+](=O)[O-])cc1Cl
CC(=O)Cl.CNCC(C)(C)c1cc(NC(=O)OC(C)(C)C)on1
O=S(=O)(c1ccccc1)c1ccc(/C=C/c2ccc(F)cc2F)nc1
C#CC(O)c1ccc2ccccc2c1.O=C(O)C1CC1
CCOC(=O)C(O)c1ccsc1.[NH4+]
CC(C)(C)NS(=O)(=O)c1ccccc1B(O)O.COC(=O)c1ccc(Br)cc1
CNC.O=Cc1ccc(-c2cccc(-c3ccnc4c(C(=O)c5cccs5)cnn34)c2)cc1
CC(C)(C)OC(=O)OC(=O)OC(C)(C)C.NCCc1cccc(O)c1
Cc1onc(-c2ccc(F)cc2)c1-c1c[nH]cn1.Clc1ncccn1
CCOC(=O)C(Cc1ccc(OCCN(C)C2c3ccccc3CCc3ccccc32)cc1)OCC
Cn1cnc2cnc(Br)cc21.[C-]#N
CCC(C)(C)C(=O)C(=O)N1CCC[C@H]1C(=O)O.N
CC(=O)[O-].CCC(C)=O.O=C(CBr)c1cccc([N+](=O)[O-])c1
COc1cc(C(F)(F)F)cc(C(F)(F)F)c1C(=O)O.N[C@@H]1CCC[C@@H]1N1CCCC1
COCn1c(=O)c2cccnc2c2cc(CCCN(C)C)ccc21
CCc1c(C(=O)C(N)=O)c2c(OCC(=O)OCc3ccccc3)c3ccccc3cc2n1Cc1ccccc1
CN(C)C(=O)c1ccccc1[N+](=O)[O-]
COCOc1cc(-c2nc3ccccc3o2)ccc1C.O=C1CCC(=O)N1Br
O=C(CO[C@@H]1CC[C@H](N2C(=O)c3ccccc3C2=O)c2ccccc21)N1CCOCC1
O=C(CC1CCNCC1)Nc1ccc2cc1CCc1cncc(c1)Nc1ncc(Cl)c(n1)N2.O=C(O)c1ccns1
CC[C@H]1CC[C@@H](Oc2ccc3nc(NC4C5CCCC4CC(C(=O)OC)C5)ccc3c2C(F)(F)F)CC1
CCOC(=O)c1cc(N)nc(N)c1.CN
COc1cc2[nH]ncc2cc1Nc1ncnc2sc3c(c12)CCC(C(=O)O)C3.C[C@@H]1CC[C@@H](C)N1
COC(=O)[C@H]1CN(c2cc(F)c(N3C=CS(=O)(=O)CC3)c(F)c2)C(=O)O1.N
CC(C)(C)OC(=O)N[C@@]12CC=CC[C@H]1CN(C(=O)OCc1ccccc1)C2
CCI.COCOc1cccc2c(Br)cccc12
CN.O=C(Cl)c1ccc(Br)cc1
C[Mg+].O=Cc1cc(Br)cnc1F
O=Cc1cc2ccsc2cc1F.[Mg+]COCCCl
CC(C)(C)OC(=O)N[C@](C)(CO)c1nc2cc(C(C)(C)C)ccc2[nH]1
CN(C)CCN.CS(=O)(=O)Cl
BrCC1COc2ccccc2O1.[C-]#N
COCCOCCOCCOCCC(=O)OC(C)(C)C
COc1ccccc1.O=C(Cl)c1ccc(F)c(F)c1
Cn1cc(-c2cc(OCc3ccccc3)c3ccnn3c2)cn1
CN.O=C(O)C1Cc2ccccc2N1C(=O)CCN1CCC2(CCc3ccccc32)CC1
COC(=O)Cl.COc1ccc(CNC(=O)c2cc(C#N)ccc2N[C@H]2CCNC2)cc1OC
CS(=O)(=O)Cl.Cc1noc(=O)n1CC=CCCO
Cc1nc2ccc(Cl)nn2n1.OCCCN1CCC(OC(c2ccccc2)c2ccccc2)CC1
COC(=O)c1ccc2c(C3CCCCC3)c3n(c2c1)CCCc1ccccc1-3
CC(C)Cn1c(N)nc2ccc(C=O)cc21.CN
Nc1cncc(-c2ccc3ncnc(OC4CCOCC4)c3n2)c1.O=S(=O)(Cl)c1ccc(Br)cc1Br
CCCNCCSc1ccc(OCC(=O)OCC)c(C)c1.Cc1c(S(=O)(=O)Cl)sc2ccc(C(F)(F)F)cc12
CCN.Fc1ccc(-c2ccc3nc(Cl)nc(Cl)c3n2)cc1
CC1(C)OB(c2cccc(CO)c2)OC1(C)C.O=S(=O)(Oc1csc2nc(C34CC5CC(CC(C5)C3)C4)cn12)C(F)(F)F
O=[N+]([O-])c1cccc(CNc2nc(Cl)nc3sc([N+](=O)[O-])cc23)c1.c1c[nH]cn1
CC(C)(C)OC(=O)N1CCN(c2nccc3ccc(Br)cc23)CC1.CC(C)(C)c1ccccc1S
CC(C)(C)OC(=O)NC1(c2ccc(-c3c(-c4ccccc4)oc4c(Br)cccc4c3=O)cc2)CCC1.Cc1n[nH]cc1B1OC(C)(C)C(C)(C)O1
CC(C)(C)OC(=O)N1CCC[C@@H](N)C1.Clc1nccc2ccccc12
N#C/C(N)=C(/N)C#N.O=Cc1c(Cl)cc(C(F)(F)F)cc1Cl
CC(C)(O)C1CCNCC1.Cn1c(C=O)nc2c(N3C4CCC3COC4)nc(Cl)nc21
CC(C)(C)OC(=O)c1ccc(-n2c3ccccc3c3c(-c4ccc(C#N)nc4)cccc32)cc1NCCF
COC(=O)c1ccc2nc(-c3ccccc3)c(Br)nc2c1.O[C@@H]1CCNC1
CCOC(=O)c1nc(-c2cccc(C#C[C@]3(O)CCN(C)C3=O)c2)c2n1CCCC2.N
COC(=O)c1c(NC(=O)C(C)(C)C)ccc([C@H]2CCO[C@H]2COS(C)(=O)=O)c1NC(C)=O
Cc1ccc(S(=O)(=O)Cl)cc1.NC1CC(Oc2ncccc2Br)C1
CS(=O)(=O)Cl.O=C(N[C@H]1CCN(C(=O)OCc2ccc([N+](=O)[O-])cc2)C1)c1coc(N2CC(O)C2)n1
CNC(=O)NCc1cc(Br)ccc1Cl.c1cc(-c2ccc3c(c2)CCCO3)n[nH]1
COc1ccccc1COCCCOc1ccc([C@H]2CCN(C(=O)OC(C)(C)C)C[C@@H]2OCc2ccc3c(c2)N(CCCN)CCC3)cc1
CNc1ccccc1.O=[N+]([O-])c1cc(Cl)ccc1F
CCc1cnc(-c2cnc(N3CCC(C(=O)O)CC3)c(Cl)c2NC)o1.NS(=O)(=O)c1ccc(Cl)s1
CNc1cc(C)c(CC2(S(=O)(=O)N3CCC4(CC3)OCCO4)CC2)c(C)c1
CN(Cc1cc(Br)n(S(=O)(=O)c2cccc(Cl)c2)c1)C(=O)OC(C)(C)C.OB(O)c1ccsc1
COc1ccc(N2CCC(C)(C)CC2)cn1
CC(C)(C)NS(=O)(=O)c1ccccc1-c1ccc(N)c(F)c1.CC(C)(C)OC(=O)NC1(C(=O)O)CC1
CCCCNC(=O)N1CCc2ccc(S(N)(=O)=O)cc2CC1.O=C=NC1CCCCC1
Cc1cc(SC(C)(C)C)cc2c(Cl)c(C(N)=O)nnc12.Nc1cncc(F)c1
N#Cc1cccc(CN2CCc3cc(Cl)ccc32)c1
O=C1CNC(=O)N1.O=CC1CC=CCC1
CC(C)(C)OC(=O)N1CCC(C(O)c2ccc(Br)cc2)CC1.Clc1cccc(Cl)n1
FC(F)Cl.O=C(c1ccc(Cl)cc1)c1ccc(CS)cc1
FC(F)(F)CCl.Sc1ccc(Cl)cc1
CC(C)N1CCN(C(=O)c2ccc3[nH]c(C(=O)N4CCC(F)(F)CC4)cc3c2)CC1.N#Cc1ccc(B(O)O)cc1
CCc1ccc2c(c1)cc(C(=O)OCc1ccccc1)n2CC(=O)OC
CCOc1cc(Cl)ccc1CO
CC(C)=CCc1ccc(C(C)C(=O)O)cc1.OCC1CCCO1
CC(C)Oc1ccncc1N=C=S.Cn1cnc2c(N)cccc21
Cc1ccc(CCN)cc1.O=C(O)c1ccc(-c2ccncc2)s1
C=CCn1c(N)nc(-c2cccc(F)c2)c(-c2ccc(=O)[nH]c2)c1=O.OB(O)c1ccccc1
CCCNCCN.CCNCCNC(=O)c1cc2cc([N+](=O)[O-])ccc2[nH]1
CCC(O)c1ccc(Cl)c2nc3n(c12)CCCN3c1ccc(OC)nc1C.CCI
CCCCOC(=O)N1CCN(C(=O)[C@H](CCC(=O)OC(C)(C)C)NC(=O)c2cc(OCC(=O)O)n(-c3ccccc3)n2)CC1.O=C(OCc1ccccc1)[C@@H]1CCCN1
CCOC(=O)/C=C/I.O=Cc1ccc2nc(-c3cccs3)oc2c1
CC(CCNC(=O)OC(C)(C)C)N1CCC(N2C(=O)N(c3ccccc3[N+](=O)[O-])C[C@H]2c2ccccc2)CC1
C=C1C(=C)C2OC1C(=C)C2=C.C=CC(C)=O
CN.COc1nccc2c1c(-c1csc(C(=O)O)c1)nn2C1CCCC1
C=C(C)c1cnc2c(N)nc3ccccc3c2c1
COc1cc(OC)c2c(c1)OCCCC=CCCCOC2=O
BrCc1ccccc1.Sc1nc(Nc2ccccc2)n[nH]1
CCOC(=O)C1(c2ccc(-c3ccc(-c4onc(C)c4CBr)cc3)cc2)CC1.SCc1ccccc1
C=CC[C@@H](NC(=O)OC(C)(C)C)C(=O)N(CC=C)Cc1ccc(OC)cc1OC
COc1ccc(Cn2cc(-c3ccnc4[nH]ccc34)c(-c3ccc(N)cc3)n2)cc1.O=C=Nc1ccccc1
CN1C(=O)CC[C@]2(C)c3ccc(C=Cc4ccccc4)cc3CC[C@@H]12
COc1ccc2c(nnn2CC2CC2)c1Cl
CCOC(=O)c1c(B2OC(C)(C)C(C)(C)O2)cn(COCc2ccccc2)c1C=O.Fc1ccccc1CBr
Clc1ncc(Br)cn1.Fc1ccc(Br)c(OC2CCNCC2)c1
COc1ccc2[nH]c3c(C)c(-c4ccccc4)c4c(c3c2c1)C(=O)NC4=O
CC(=O)O.Cc1cc(C)n(-c2nc(N)cc(Cl)n2)n1
C[C@H](O)[C@@H](O)c1cnc(N2CCN(C(=O)OC(C)(C)C)CC2)c(F)c1
CCNC(=O)C[C@@H]1N=C(c2ccc(Cl)cc2)c2cc(OCCN)ccc2-n2c(C)nnc21.COc1ccc2c(c1)C(c1ccc(Cl)cc1)=N[C@@H](CC(=O)O)c1nnc(C)n1-2
COc1ccc2c(Oc3ccc(OCCN4CCCCC4)cc3)c(-c3ccc(S(=O)(=O)C(F)(F)F)cc3)ccc2c1
NC1N=C(c2ccccc2)c2ccccc2N(CCOC2CCCCO2)C1=O.O=C(O)c1cc2ccccc2[nH]1
COC(=O)c1ccc(NC2CCNCC2)nc1.O=C=Nc1ccccc1
O=C(NCc1ccccn1)C(O)C(Cc1ccccc1)NC(=O)[C@H]1CCC(=O)N1Cc1ccccc1
C[C@H](NC(=O)OC(C)(C)C)C(=O)O
CC(C)(N)c1cccc(C(F)(F)F)c1.O=C(O)Cn1nc(-c2ccc(Cl)cc2)n(C2CC2)c1=O
CC(C)(C#N)c1ccc(Nc2c([N+](=O)[O-])nnc3ccc(Br)cc23)cc1
CC(C)c1cc(Cl)ncc1C(=O)NCC1CCCC1.N#Cc1ccc(N)c(F)c1
CCOC(=O)c1sc(N2CCN(CC(=O)c3ccccc3)C2=O)cc1C
CC(C)(C)OC(=O)[C@@H]1CCCN1C[C@@H](O)[C@H](Cc1ccccc1)NC(=O)[C@H](CC(N)=O)NC(=O)OCc1ccccc1
COc1ccc(CC(=O)c2cc(Cl)c(O)cc2O)cc1.NN
O=C(COc1ccc(Cl)cc1)N1CCN(Cc2ccc(F)cc2)CC1
CNC.Cc1ccc2nc(-c3ccc(NC(=O)c4ccc(Cl)nc4)cc3)cn2c1
CCOC(=O)COc1ccc(Sc2cc(C#Cc3ccc(S(C)(=O)=O)cc3)cc(Oc3cccc(C(F)(F)F)c3)c2)cc1C
CC(Br)c1cc(C(=O)N(C)C)cc2c(=O)cc(N3CCO[C@H](C)C3)oc12.Nc1ccc(F)cc1
CC(C)(C)OC(=O)N1CCC(=O)CC1.Fc1ccc(C[Mg+])cc1
CN(C)CCCNc1ccc(C(=O)N2Cc3cccn3Cc3ccccc32)cn1.Cc1ccc(F)cc1C(=O)Cl
CI.Cc1nc2c(OCc3c(F)cccc3F)cccn2c1C(=O)NC(C)(CO)c1nn[nH]n1
COc1ccc([N+](=O)[O-])cc1C
Cc1noc(C)c1Cn1cc(N2C(=O)NC(C)(C)C2=O)cn1.Fc1ccc(CBr)cc1
CS(=O)(=O)c1ccc2c(c1)CCCN(c1cc(Cl)c3ccccc3n1)C2.NCCN
COC(=O)c1sc2ncnc(Nc3cccnc3OC3CCC(NC(=O)OC(C)(C)C)CC3)c2c1C
BrC1CCCC1.COc1ccc(C(=O)CCC(=O)O)cc1OC
COc1ccnc(Cl)c1[N+](=O)[O-].Cc1c[nH]cn1
Clc1nc2ccccc2s1.NN
COc1ccccc1CBr.Cc1noc(C)c1Cn1cc(N2C(=O)NC(C)(C)C2=O)cn1
CCOC(=O)C(O)c1ccc(-c2ccccc2Cl)cc1
Cc1cncc(Br)n1.O=C1CCC(=O)N1Br
O=[N+]([O-])c1ncc(Cl)cc1OCc1ncccc1F
CC(C)(C)OC(=O)N1CCC(=Cc2cccc(Oc3ccc(Br)cn3)c2)CC1
CC(C)(C)[Si](C)(C)O[C@@H]1CO[C@H]2[C@@H]1OC[C@H]2Oc1nc2cc(Cl)c(-c3ccc([C@H]4CC[C@@H](O)CC4)cc3)nc2n1COCC[Si](C)(C)C.CC(C)N=C=O
Cc1cc([N+](=O)[O-])c(Cl)cc1OCCCN1CCN(C(=O)OC(C)(C)C)CC1
C[N+](C)(C)c1ccc(CNC(=O)c2cc3cc(OCc4ccccc4)ccc3n2Cc2cccc(C(=N)N)c2)cc1
CC(C)(C)[Si](C)(C)OCCc1ccc(N)cc1.O=C(Cl)c1ccccc1-c1ccc(C(F)(F)F)cc1
CC(C)=CCn1c(Cl)nc2c1c(=O)[nH]c(=O)n2C.COc1ccccc1C(=O)CBr
O=[N+]([O-])c1cccc2nc(Cl)ccc12
CCOC(=O)N1CCN(C(=O)[C@H](CCCCOCc2ccccc2)NC(=O)OCC2c3ccccc3-c3ccccc32)CC1
CCC1OC(=O)c2ncccc21.O=C1Cc2cc(F)ccc2N1
Cc1ccc(Br)cc1C(F)(F)F.O=C1CCC(=O)N1Br
CN(CCC=O)C(=O)OC(C)(C)C.O=C(OCc1cc(Cl)cc(Cl)c1)N1CCNCC1
CS(=O)(=O)Cl.Nc1ccc(-c2c[nH]c3cc(F)ccc23)cn1
CC(C)OC(=O)c1cc(N=C=S)ccc1Cl.CCOC(=O)[C@@H]1CCCN1
CC(C)CC(N=C=O)C(=O)OC(C)(C)C.C[C@H]1C2N(C(=O)CN(C)N2C(=O)NCc2ccccc2)[C@@H](Cc2ccc(O)cc2)C(=O)N1Cc1cccc2cccnc12
COCCCNc1ccc(N)cn1.O=C(O)c1nc(-c2ccccc2)oc1C(F)(F)F
BrC(Br)(Br)Br.N#Cc1ccc(CO)c(F)c1
CC[C@@]1(O)CC[C@@]2(Cc3ccccc3)c3ccc(C(=O)Nc4cccnc4C)cc3COC(O)[C@H]2C1
NCCC1CC1.O=C(O)c1cnc(N2CCN(C(=O)c3ccccc3C(F)(F)F)CC2)s1
N[C@H]1CN2CCC1CC2.O=C(O)c1cnc(Sc2ccccc2)s1
CNCc1ccncc1.Fc1c(Cl)nc(Cl)nc1Cl
CCCCOc1nc(N)c2nc(OC)n(CCCCCCN3CCN(C(=O)OC(C)(C)C)CC3)c2n1
COCCn1cc(C(=O)N2CCC(c3cc(CN)ccc3OCC(=O)OC)CC2)c2cccc(C)c21
CC(C)C[C@H](NC(=O)OC(C)(C)C)C(=O)OC[C@@H]1[C@H]2OC(C)(C)O[C@H]2[C@H](c2c[nH]c3c(N=[N+]=[N-])ncnc23)N1C(=O)OC(C)(C)C
CC(C)[C@H](NC(=O)OCc1ccccc1)C(=O)O.COc1ccc(COC(=O)C2CCC(O)CC2)cc1
CCCCNc1c(C)cccc1C.O=C(Cl)Cl
CC1(CBr)COC1.COc1ccc(-c2cccc3c2CCC3=O)c(O)c1OCC1CC1
CC(C)(C)c1ccc(S(=O)(=O)Cl)cc1.Nc1ccc(Cl)cc1C(=O)O
COC(=O)c1cncc(O[C@@H]2CCCN(C(=O)OC(C)(C)C)C2)c1
Cc1ccc(-c2nc3ccccc3c(=O)n2-c2ccccc2)cc1.O=C1CCC(=O)N1Br
C=O.Cc1cc2c(s1)Nc1ccccc1N=C2N1CCN[C@@H](CCc2ccc(Cl)cc2)C1
O=C(Cl)c1ccccc1.O=Cc1ccc(O)c([N+](=O)[O-])c1
CC1CC1C(=O)O.Nc1cc2[nH]c(-c3ccccc3)c3cn[nH]c(=O)c(c1)c23
C1=COCCC1.O=C(Nc1ccc(O)cc1)C(F)(F)F
CC1(C)C(=NO)C(=O)C2(C)CC(O)C12
CC(=O)c1cc(C(=O)NS(=O)(=O)N2CCC2)c(F)cc1OCC12CC3CC(CC(C3)C1)C2.C[Mg+]
Cc1nn(C)cc1-c1cc2ncnc(C3=CCNCC3)c2s1
CC(C)Oc1ccc(N)c(C(F)(F)F)c1.N#Cc1ccc(F)cc1
CC(=O)c1ccc(Cl)c(-c2cccc(NC(=O)[C@@H]3C[C@@H](F)CN3C(=O)OC(C)(C)C)c2F)c1
CC(C)(C)OC(=O)N1C2CCC1CC(O)(c1ncco1)C2
CC(C)(C)c1cc(O)ccc1OCc1ccccc1.ClCC1CO1
Cc1cc2ncc(C(=O)O)cn2n1.NCC1(N)CCCC1
N#CC1(c2ccc([N+](=O)[O-])cc2)CCOCC1
COc1ncc(C)nc1N.O=S(=O)(Cl)c1cccc(Cl)c1Cl
CCCCCCCOc1ccc(-c2noc(-c3ccc(C[C@H](NC(=O)c4ccc(C(C)(C)C)cc4)C(=O)OC)cc3)n2)cc1
CC(=O)OC(C)=O.NCC1CN(c2cc(F)c(-c3cccnc3)c(F)c2)C(=O)O1
Nc1ccc(C(=O)O)cc1.O=C(O)C1=CCCCC1
CCOC(=O)c1ccc2c(n1)CCCC2N(CCc1cc(F)ccc1OCc1ccc(CCc2ccc(C(F)(F)F)cc2)cc1)C(=O)OC(C)(C)C
O=C(NCc1cc(C(F)(F)F)cc(C(F)(F)F)c1)C1(CC2CC2)CCN(Cc2ccc3cc[nH]c(=O)c3c2)CC1.OB(O)C1CC1
Nc1ccccc1N.O=CCCC1CCN(Cc2ccccc2)CC1
COCCOc1ccc2c(c1)CNCC2.COc1cc2ncnc(Cl)c2cc1OC
CC(C)(C)OC(=O)N1C(c2nc(-c3ccc(F)cc3)c[nH]2)Cc2c([nH]c3ccc(-n4cccn4)cc23)C1C1CCOCC1
N#CCc1c2cccn(CC(=O)c3ccccc3)c-2nc1Cl
COC(=O)C1(CCCCBr)CCCC1.C[S-]
Nc1cc(Cl)ccc1Oc1ccccc1.O=CO
CCOC(=O)c1ccc(F)cc1.NN
CI.C[C@@H](N[S@@](=O)C(C)(C)C)c1cc(Cl)cc(C(F)(F)F)c1
C1CC2(COC2)N1.COC(=O)c1ccc(Br)c(OCC2CC2)n1
C1COCCN1.O=C(O)c1cc([N+](=O)[O-])ccc1Cl
CCOCC(=O)O.NC1CCN(CC23CC(c4ccccc42)c2ccc(Cl)cc23)CC1
NCCN1CCN(C(c2ccccc2)c2ccccc2)CC1.O=Cc1ccccc1
NC(=O)C(CCCCl)c1ccc(Cl)cc1C(F)(F)F
CC(C)I.O=C(NC(Cc1cccc(OC(F)(F)C(F)F)c1)C(O)c1ccc(O)cc1)c1cccc2c1C=CCCC2
COC(=O)c1ccc(OCCc2c(C=CC(=O)O)n(C(c3ccccc3)c3ccccc3)c3ccc(Cl)cc23)cc1
CNCCNC.Clc1ccccn1
C[C@@H]1CN(C(=O)OC(C)(C)C)C[C@H]2Cc3ccc(Br)nc3N12.N#C[Cu]
COc1c(C(C)(C)C)cc(-c2nc(C3CCNCC3)cs2)cc1C(C)(C)C.O=C(O)Cn1ccnc1
COc1ccc(B(O)O)cn1.O=C(O)c1ccc(Br)s1
Clc1ccc2ccccc2n1.c1cnc2[nH]ccc2c1
CC(C)(C)OC(=O)c1ccc(-c2ccccc2)cc1N.O=C(O)c1ccc(-n2cccc2)cc1
CCOC(=O)CCCNC(=O)OC(C)(C)C
BrCC1CCCCC1.CSc1nc(NC(=O)OC(C)(C)C)cn2c(Br)cnc12
CI.COc1cc(CN(C)C)cc(C)c1O
CCC(Cl)C(=O)N1CC(=O)N(COCC[Si](C)(C)C)c2cccnc21.Oc1cccc(OC(F)(F)F)c1
CCOC(CBr)OCC.COc1ccc(Br)cc1O
CN(C)S(=O)(=O)c1cc(C(=O)CBr)ccc1Cl
CC1(O)CCC(=O)CC1
CCOC(=O)CCCNc1nc2ccccc2[nH]1
COC(=O)Cc1cc(OCc2ccc(F)cc2)ccc1CN[C@@H](C)C(N)=O
CC1CCNCC1.COc1cc2c(cc1Br)C/C(=C\c1ccc(SC(F)(F)F)cc1)C2=O
CCC(NCCCNC(=O)OC(C)(C)C)c1nc2onc(C)c2c(=O)n1Cc1ccccc1.Cc1ccc(C(=O)Cl)cc1
Cc1cc(-c2ccc(Cl)c(Cl)c2)nc(Cl)n1.Ic1c[nH]cn1
CC(=O)Nc1cccc(C2CCN(CCCN)CC2)c1.CC(C(=O)O)(c1ccccc1)c1ccccc1
NC(=O)c1cc([N+](=O)[O-])ccc1Cl.OCc1cccc(F)c1
Clc1cccnc1Cl.c1ccc2c(c1)NCCO2
CCCO[C@H]1CC[C@H](N2CCC(Nc3cc(C)cc(F)c3[N+](=O)[O-])CC2)CC1
COC(=O)c1sc(N2CCOCC2)c(C#N)c1C(OC)c1ccc2ccccc2c1
C=CC[C@@H](CC(=O)OC(C)(C)C)C(=O)O.OC[C@@H]1CCCN1
CC(C)(C)OC(=O)N1CCC(C#N)(c2cccs2)CC1
CCOC(=O)C(C)c1ccc2c(c1)[nH]c1ccc(O)cc12
Cc1cccc(C(=O)O)n1.Nc1cccc(Br)n1
CCOC(=O)Cc1nc(-c2ccccc2)oc1-c1ccsc1
NO.O=Cc1ccc(OCCCc2ccccc2)cc1
C1CNCCN1.CC1(C)c2cc(OS(=O)(=O)C(F)(F)F)ccc2C(=O)c2c1[nH]c1nc(C#N)ccc21
CC(C)(C)OC(=O)N1CCC(CCCOS(C)(=O)=O)CC1.CS(=O)(=O)N1CCc2cc(O)ccc2C1
Cc1c(F)cc(C(=O)NC2CC2)cc1-c1ccc(C(=O)O)cc1C(=O)Nc1nccs1.Nc1ncns1
CCCCc1nc(C)[nH]c(=O)c1Cc1ccc(-c2ccccc2C#N)cc1.OB(O)c1cccc(Br)c1
O=C(Nc1ccc(S(=O)(=O)Nc2ccc3c(c2)B(O)OC3)c(CCF)c1)C(F)(F)F
Cc1ccc(S(=O)(=O)Cl)cc1.N#Cc1ccc(NCCCO)cc1
COC(=O)c1ccc(N)cc1.Clc1cnccn1
CCOC(=O)CCCBr.COc1cc2c(cc1O)C(=O)CC2
CCN(c1cncc(C(=O)OC)c1C)C1CCOCC1
C1COC2(CNCC23CC3)O1.O=[N+]([O-])c1cc(F)c(F)c(F)c1
COc1cc2nc(N3CCN(C(=O)OCc4ccccc4)[C@H](C(=O)NC(C)(C)C)C3)nc(N)c2cc1OC
C=CCOCC1(c2cccc(C)c2)NC(=O)NC1=O.N#Cc1ccc(Br)cc1C(F)(F)F
COC(=O)c1cc2nc(Nc3c(F)cccc3Cl)[nH]c2c2c1OC(C)(C)C2.Nc1cc(F)c(F)cc1F
CNCCO.O=C(O)C(c1ccc(Cl)cc1)c1ccc(Cl)cc1
CSc1ncc2cc(-c3ccc(-c4cncc(C)n4)cc3Cl)c(=O)[nH]c2n1.O=C1OCCN1CCCl
Clc1cncc(Cl)n1.NCC1CCOCC1
COc1cccc(C(=O)c2c[nH]c3ncc(Br)cc23)c1F
C=CC(C)Cl.Cc1ccc([N+](=O)[O-])c(O)c1
C[C@H](N)Cn1ccc(-c2ccc(C#N)c(Cl)c2)n1.O=C(O)c1cn2cccnc2n1
Clc1ccc(O[C@@H]2CCN3CCNC[C@H]23)nc1.Fc1cccc(C(F)(F)F)n1
O=C(CBr)C1(c2ccc(Cl)cc2)CCCCC1.Sc1ccccn1
CCCCCCCCC1Cc2ccc(B(O)O)cc2C1.CCCCCCCCCCc1cnc(-c2ccc(OS(=O)(=O)C(F)(F)F)cc2F)nc1
CCN1N=C(c2c(C)n(CC(=O)OC(C)(C)C)c3ccc(F)cc23)c2ccccc2S1(=O)=O
O=C(Oc1ccccc1)Oc1ccccc1
C#Cc1csc(N)c1C(=O)OCC.Ic1ccccc1
COC(=O)c1nc(Sc2ccc(NC(=O)C3CC3)cc2)nc(Nc2cc(C)[nH]n2)c1N
CN1CCN(N)CC1=O.O=C(O)c1cnc(OCC(F)(F)F)c(-c2ccc(Cl)cc2)c1
COc1cccc(CN)c1.O=C(OC(=O)C(F)(F)F)C(F)(F)F
C=C[Mg+].COc1ccc2nccc(Br)c2c1
COC(=O)[C@H]1CC2CC2C[C@H]1C(=O)OCc1ccccc1
Brc1ccncc1.COc1ccc(C=O)cc1B(O)O
CCN=C=O.COc1ccccc1N1CCN(CCC(c2ccccc2F)C(O)C2CCCCC2)CC1
CC(C)(C)OC(=O)N1Cc2ccccc2C1C(=O)NCC(F)(F)F
CCOC(=O)CBr.CCOC(=O)c1cc2cc(OC)ccc2[nH]1
Cc1c[nH]cn1.N#Cc1cc(F)cc(C(F)(F)F)c1
CCCCc1nc2cc(N(NC(=O)OC(C)(C)C)C(C)=O)ccc2n1Cc1ccc(-c2ccccc2C(=O)OCC)cc1
CC(=O)O[C@H]1CC[C@@]2(C)C(=CC(=O)[C@H]3[C@@H]4CCC(=O)[C@@]4(C)CC[C@@H]32)C1
O=S(=O)(Cl)c1ccsc1.OC(c1ccc(N2CCNCC2)cc1)(C(F)(F)F)C(F)(F)F
CCOC(=O)c1cc2cc(OC)c(Cl)cc2[nH]1
O=S(=O)(CCCCCl)c1ccccc1CO
CCOC(=O)C1(Cc2ccccc2)CCN(C(=O)c2ccccc2)CC1
CNO.CS(=O)(=O)OCCc1ccc2c(c1)C(=O)c1ccccc1CO2
CN(C)CCOC1CCN(C(=O)OC(C)(C)C)CC1
CC(C)(C)OC(=O)N(Cc1ccc2c(c1)OCCO2)C1CCN(CCn2c(=O)ccc3ncccc32)CC1
CCOC(=O)CCCCCCBr.Cc1cc2c([nH]1)CC(C)(C)CC2=O
COCCCN1C(=O)CCc2ccc(COC3CN(C(=O)OC(C)(C)C)CCC3c3ccc(O)cc3)cc21.N#CCCCBr
COc1ccc2c(c1)Sc1c(ccc(OC)c1C=O)N2Cc1ccccc1
COC(=O)COc1cccc([N+](=O)[O-])c1C
CCN.CN(C)CCCS(=O)(=O)N1CCC(c2c[nH]c3c(C(N)=O)cc(-c4cccc(C=O)c4)cc23)CC1
CCS(=O)(=O)c1ccc(CNC(=O)c2cnc3c(c2)CN[C@H]3C(C)C)cc1.N#Cc1ccc(S(=O)(=O)Cl)cc1
CC(=O)C(C)NC(C)(C)c1cccc(Cl)c1.O=C(Cl)Cc1ccccc1F
COc1ccc(N)cc1O.Cc1cc(C(=O)Nc2ccc(C(=O)c3ccc4c(c3)NC(=O)C4=CO)cc2)n(C)n1
CC(NC(c1ccc(F)cc1)c1cccc([N+](=O)[O-])c1)c1ccc(F)c(F)c1
COC(=O)Cc1ccc(B2OC(C)(C)C(C)(C)O2)cc1.FC(F)(F)C(F)(F)Oc1ccc(-n2cnc(Br)n2)cc1
CCOC(=O)c1cn2ccsc2n1.NN
CC(C)(C)OC(=O)NCC(=O)N1CCC[C@H]1C(=O)N[C@@H](CCCNC(=N)N)C(=O)OCc1ccccc1
COCCn1nc2c(N)nc3ccccc3c2c1CC(C)(C)N.O=C(Cl)c1ccc(F)c(F)c1
CCC(=O)Cl.CN1C(=O)CCc2cc(-c3cncc(CN)c3Cl)ccc21
Cc1c(-c2ccccc2)n(Cc2ccccc2)c2cc(-c3ccc(OCC#N)cc3)ccc12.[N-]=[N+]=[N-]
O=C(O)CC/C=C/c1cccc(Br)c1
CC(C)(O)c1cccc(C(Cl)c2cccc(C=Cc3ccc4ccc(Cl)cc4n3)c2)c1.CCOC(=O)C(C)CS
BrCc1ccccc1.COC(=O)c1ccc(O)cc1
CCOC(=O)CCNc1ccc(C(=O)N(C)CCCN(C)C(=O)OC(C)(C)C)cc1
CCNCC.COCCc1nc2c(N)nc3ccccc3c2n1CCCN(Cc1cccc(OC2(C(=O)OC)CC2)c1)C(=O)CCl
CCOC(=O)C(C)(C)c1cccc(C#Cc2ccc(CC(=O)OC)cc2)c1
Cc1cc(COc2ccc(C(O)C(CN(Cc3ccccc3)C(=O)OC(C)(C)C)C(=O)NO)cc2)c2ccccc2n1
CC(C)(C)OC(=O)NC1(C(=O)O)Cc2ccccc2C1.CNOC
COC(=O)c1sccc1N.O=S(=O)(Cl)c1cc(Br)cc2c1OCC2
CCOC(=O)Cc1ccc(CCN)cc1.O=C(Cl)c1ccc(Cl)cc1
Cc1nn(C)c(C)c1S(=O)(=O)Cl.c1ccc(OC2CCNCC2)cc1
C#Cc1ccc(NC)c(F)c1.COc1ccc2nc(I)sc2c1
CCOC(=O)c1cc2c(C(=O)Nc3c(Cl)cncc3Cl)ccc(OC)c2o1
C=C(C)CN1CCNCC1.O=C1Nc2cccnc2N(C(=O)CCCl)c2ccccc21
CC1CN(C(=O)OCc2ccccc2)CCN1C(=O)OC(C)(C)C
COC(=O)c1ccnc(Cl)c1
CC1(C)CC(=O)CC(C)(C)O1
N=C(N)c1ccc(CN)cc1.O=C(O)c1cnn(Cc2ccc3ccccc3c2)c1
CC(C)(C)OC(=O)C(C)(C)COCCOCCOP(=O)(OCc1ccccc1)OCc1ccccc1
C=C1C[C@@H](C(=O)Nc2ccc(Cl)cc2)[C@H](C(=O)OC)C1
C1CC2(CCN1)OCCO2.Cn1c(-c2cccc(Br)c2)nc2ccccc21
COc1ccc(Cn2c(=O)n(C3CCN(C(=O)OC(C)(C)C)CC3)c(=O)c3sc(-c4ccc(F)cc4OC)cc32)cc1F
NCc1cccc(-c2ccccc2)c1.Nc1ncccc1C(=O)O
CCC(C)(C)Nc1cccnc1N(C)C1CCN(C(=O)OC(C)(C)C)CC1
CCOc1ccc(C=O)cc1.O=C(O)CCCCC[P+](c1ccccc1)(c1ccccc1)c1ccccc1
CCC(CC)c1cc(C)nn2c(-c3sc(Br)cc3Cl)c(C)nc12.[Zn+]c1ccccn1
C=CC1(C(=O)OCC)COC(CF)(CF)OC1
COC(CBr)(OC)c1ccc(Cl)cc1Cl.c1nc[nH]n1
CCCCCCCC(=O)CCCCCC/C=C/[C@H](C(=O)N[C@@H](Cc1ccc(-c2ccccc2F)cc1)C(=O)O)[C@@](O)(CCC)C(=O)OC(C)(C)C
Nc1ccc(-c2cnc(CNS(=O)(=O)C(F)(F)F)s2)cc1.O=S(=O)(Cl)c1ccccc1
C#CCOc1ccc(CCC(=O)NCc2ccc(C=O)cc2)cc1OC
CCOC(=O)Cc1ccc(OC)c(Oc2ccc(N)cc2CSC(C)(C)C)c1.O=C(Cl)c1ccc(Cl)cc1Cl
CC(C)(C)OC(=O)CNc1nnc(-c2ccccc2)s1
COc1c(C)c(Cc2ccc(OCc3ccccc3)c(C(=O)O)c2)c(OC)c(OC)c1OC
CC(C)(C)OC(=O)N1CCN(c2ccc(F)c(Cl)c2Cl)CC1
CC(C)(C)OC(=O)CBr.Cc1c(-c2nc(-c3ccc(OC(C)C)c(Cl)c3)no2)nc2n1CCNC2
COC(=O)CCC(=O)Cl.Cc1cc2ccccc2[nH]1
CC(C)(C)OC(=O)n1nc(-c2ccccc2)c2ccc(N)cc21.FC(F)(F)c1cccc(Br)c1
BrCc1ccncc1.O=C(c1ccc2[nH]c3ccccc3c2c1)N1CCCCC1
COC(=O)c1ccc(NC(=O)[C@@H]2N[C@@H](CC(C)(C)C)[C@@]3(C(=O)Nc4cc(Cl)ccc43)[C@H]2c2cccc(Cl)c2)c(OC)c1
CC(=O)NCc1ccc2c(c1)N(C1CCNCC1)CC2.Clc1ccc(CCBr)cc1
N#Cc1cccc(-c2cnc3ccc(Cl)nn23)c1.N[C@H]1CC[C@H](O)CC1
CCOC(=O)Cl.CCc1nc2c(N)nc3ccccc3c2n1CCCCNS(C)(=O)=O
CC(C)S(=O)(=O)Cl.NCCc1ccc(Br)cc1
CC(C)(C)N(O)CC(=O)c1cc(C#N)c(N)c(C#N)c1
Brc1ccc2c(c1)NCC2.Nc1nccc(Cl)n1
COC1=NS(=O)(=O)N=C1NCCSCc1nc[nH]c1C
Cc1nc2c3c(c(C(=O)N(C)C)cc2n1C)C(=O)[C@H](O)[C@@H](c1ccccc1)N3
Clc1ccc(-c2nn(Cc3ccccc3)c3c2CCNCC3)cc1.NC(=O)CBr
CC(=O)Nc1ccc(S(=O)(=O)Cl)cc1.Nc1nncs1
O=C(O)Cn1ccc(NC(=O)OC(c2ccccc2)c2ccccc2)nc1=O.O=C1CNCCN1S(=O)(=O)c1nc2cc(Cl)ccc2s1
C1CC(N2CCNCC2)C1.CCOC(=O)c1ccc(F)cc1
CS(=O)(=O)Cl.c1ccc(NCCOCCCSc2cccc3nccn23)cc1
CCOC(=O)COc1c(C)cc(NCc2oc(-c3ccc(C(F)(F)F)cc3)nc2C)cc1C.CI
CC(C)(NC(=O)OCc1ccccc1)C(=O)Nc1nc(-c2ccc(F)cc2)c(Oc2ccc(F)cc2)s1
CCOC(=O)Cn1cc(CC(=O)OCc2ccccc2)c2ccccc21
CN(C)CCCCl.Fc1ccc2c(C3CCNCC3)noc2c1
CC(=O)Cl.CC(C)(C=C(F)CO)c1ccc(OC(F)(F)F)cc1
CC(=O)c1ccccc1.CCOC(=O)CC#N
Cc1cc(Cl)nc(Cl)c1.[NH4+]
CC1CCCC(N(Cc2ccc(C(=O)O)cc2)S(=O)(=O)c2ccc(Cl)cc2)C1.C[C@@H](N)CO
CC(=O)CCC(=O)c1ccnc(Cl)c1.NCC(=O)OCc1ccccc1
CCOC(=O)C(=O)Cc1c[nH]c2ccccc12.C[C@H](N)C(=O)N1C2CCCCC2C[C@H]1C(=O)O
CC1(C)CC(=O)N(COCC[Si](C)(C)C)c2c(CCl)cccc21.COc1ccccc1COCCCOc1ccc(C2CCN(C(=O)OC(C)(C)C)CC2O)cc1
CC(C)(C)OC(=O)Nc1cccc(Br)n1.CN(C)C=O
CCN(CC)C(=O)c1ccc(C(c2ccc(NC(=O)OC)cc2)N2CCN(C(=O)OC(C)(C)C)CC2)cc1
COC(=O)C(=Cc1ccc(OCCOc2ccc3ncccc3c2)cc1)C(=O)OC
CNS(=O)(=O)c1ccc(Oc2cc(O[C@@H](C)COC)cc(-c3ccc(C4=NC[C@H](C)O4)[nH]3)c2)cn1
CCOc1cc(C(=O)OC)c(F)cc1I
Cc1nc2c(Cl)ccc(O)c2c(C)c1Cc1ccc(Cl)cc1.N#CCBr
Brc1ccc(I)cc1.C#CCCC
COC(=O)CC1CC(=O)C1.COc1ccc(CN)c(OC)c1
C1COCCN1.CC(C)(C)OC(=O)N[C@@H](Cc1ccc(F)cc1)C(=O)O
C[C@H](NC(=O)c1c(CN2CCN(CCCOC3CCCCO3)C(=O)C2)c(-c2ccccc2)nc2ccc(F)cc12)C1CCCCC1
CC(C)[C@H](NC(=O)OCc1ccccc1)C(=O)OCC(COC(=O)[C@@H](NC(=O)OCc1ccccc1)C(C)C)CC(=O)O.ClCI
CCC(=O)Cl.O=C(CBr)Nc1cccc(O)c1
C[C@H]1COCCN1c1cc(C2(S(=O)(=O)C3CC3)CC2)nc(-c2ccc(N)cc2)n1.O=C(Cl)Oc1ccccc1
CN(C)C(=O)N1CCCC(N2C(=O)c3ccccc3C2=O)C1
C#Cc1ccc2c(c1)/C(=C/c1ccc[nH]1)C(=O)N2.O=[N+]([O-])c1ccc(I)cc1
CC(C)(C)OC(=O)N1CCN[C@H](CO)C1.N#Cc1cc(C(=O)CBr)ccc1F
CS(=O)(=O)c1ccc(C(=O)O)c(O)c1
CC(C)Oc1ccc(-c2ccccc2C(=O)O)cc1.CCOC(=O)C(C(=O)OCC)c1ccc(N)c(C(=O)N(C)C)c1
CC(C)(C)CCC1(C(O)c2csc3ccc(F)cc23)CCN(C(=O)OC(C)(C)C)C1
CCN(CC)/N=N/c1c(C#C[Si](C)(C)C)c(F)cc(C(C)=O)c1-c1cccc(F)c1
COCN.O=C(O)CN(CC(=O)O)C(=O)OCc1ccccc1
CC(C)(C)[Si](C)(C)OCCCO.Cc1cc(Cl)c(O)c(Cl)c1
CN1CCC(Br)C1=O.Cc1cnc(NC(=O)c2cc(O)cc(Oc3ccc(C(=O)N4CCC4)nc3)c2)cn1
COC(=O)CN1C(=O)COc2c(C(C)C)cccc21
CCOC(=O)[C@@H](C)NC(=O)c1cc(F)ccc1N
O=C1c2ccccc2C(=O)N1CC=C(Cc1ccccc1)C(F)(F)F
COC(=O)CC(Cc1ccc(OC)cc1CN(CC(F)(F)F)C(=O)OC(C)(C)C)C(=O)OC
NC(Cc1cccc(Oc2ccccc2)c1)C(O)c1ccc(F)cc1.O=C(Cl)CCc1ccccc1
CC(C)(C)OC(=O)NC1CCN(C[C@@H]2CCCN3CCCC[C@H]23)CC1
CCOC(=O)[C@H]1CCCN1C1CCN(C(=O)[C@@H](Cc2cc(Cl)c(N)c(C(F)(F)F)c2)OC(=O)N2CCC(N3CCc4ccccc4NC3=O)CC2)CC1
CCOc1nc2cccc(C(=O)O)c2n1Cc1ccc(-c2ccccc2-c2nnn[nH]2)cc1.ClC(c1ccccc1)(c1ccccc1)c1ccccc1
CC(C)C(O)C#Cc1cccc(OCCN)c1
CCCC[Sn](CCCC)(CCCC)c1cccs1.CCOP(=O)(OCC)c1ccsc1I
COc1c(C(C)n2nc(C)c3c(N)ncnc32)cc(Cl)c(C#N)c1C1CNC1.CS(=O)(=O)Cl
CC(C)(C)OC(=O)Cc1cnc(Cl)c(F)c1.OB(O)c1ccnc(F)c1
CCCC[C@H](NC(=O)[C@H](CC(C)C)NC(=O)OCc1ccccc1Cl)C(=O)OC
C#CC[C@]1(NC(=O)OC(C)(C)C)CCN(C)C1=O.FC(F)(F)Oc1cccc(-c2ccnc(I)c2)c1
C#Cc1ccccc1.Ic1ccc2c(c1)CCCC2
COc1cc(C)ccc1O.N#Cc1ccccc1F
COc1ncc(C#C[Si](C)(C)C)cn1
Nc1ccccc1.S=C(Cl)N(Cc1ccc(Br)cc1)C1CCCC1
Nc1nccnc1C(=O)c1ccccc1.O=C(Br)CBr
CC(C)(C)OC(=O)N[C@H](C=O)Cc1ccccc1.CC(C)(C)[O-]
CC(C)(C)OC(=O)N1CCC(O)CC1.COC(=O)c1cc(O)ccn1
CCC(O)CNC(=O)[C@H]1O[C@@H](OC)[C@@H]2OC(C)(C)O[C@@H]12
O=C1CCC2(CCOC2)CC1
CC1(C)C(=O)NC(=O)N1CCNc1nccc(-c2ccc(I)s2)n1.CCc1ccccc1S
O=C1CCC(OCc2ccccc2)N1.O=S(=O)(Cl)c1ccccc1
COc1ccc(N2CCNCC2)cc1.Cc1cc(Br)c(C)c2c1OC(C)(C)C2
C[C@@H]1C[C@H]1C(=O)Nc1snc(Br)c1Br.Cn1cc2cc(B3OC(C)(C)C(C)(C)O3)ccc2n1
Cc1ccc(S(=O)(=O)NC(C)(C)CO)cc1N.O=C(O)c1cnn2c(C(F)(F)F)cc(-c3ccc(C(F)(F)F)cc3)nc12
Cc1nc(Br)ccc1F.Nc1c(C(=O)N2CC[C@@H](OC3CCCCO3)C2)sc2c1ccc(=O)n2-c1c(F)cccc1F
CC(C)(C)OC(=O)N1CC(OS(C)(=O)=O)C1.CN1CCN(Cc2ccc(O)cc2F)CC1
OCC12CC3CC(CC(C3)C1)C2
COC(=O)CCCCCC/C(=N/OCc1ccc(OCc2nc(-c3ccccc3)oc2C)cc1)c1ccc(Cl)cc1
CCCC(C(=O)OC)c1c(C)nc2cc(C(C)(C)C)nn2c1-c1ccc(Cl)cc1
CCOC(=O)c1cn(C2CC2)c2c(OC)c(F)c(F)c([N+](=O)[O-])c2c1=O.[NH4+]
Cn1c(=O)c2c(-c3ccccc3)n3c(c2n(C)c1=O)C(c1cccc(F)c1F)=CCC3
CC(=O)OCc1c(B2OC(C)(C)C(C)(C)O2)cccc1N1CCn2c(cc3c2CCCC3)C1=O.Cn1cc(Br)cc(Nc2cc3n(n2)CCOC3)c1=O
CC(C)(C)OC(=O)CCc1ccc(O[Si](c2ccccc2)(c2ccccc2)C(C)(C)C)cc1CBr.Oc1ccc(C(F)(F)F)cc1
CCc1c(C(=O)c2cc(C)cc(C)c2)[nH]c(=O)[nH]c1=O.ClCc1ccccn1
CC(=O)CCl.Oc1ccn(-c2ccc(Cl)cc2)n1
CO[C@H]1CN(C(=O)[C@@H]2CN(C(=O)OC(C)(C)C)C[C@H]2c2ccc(F)cc2F)CC[C@]1(OC)c1ccccc1
COc1ccc2c(CCCCN3CC=C(c4cccs4)CC3)c[nH]c2c1
Cc1ccc(S(=O)(=O)Cl)cc1.Nc1nc(=O)n([C@H]2C[C@H](O)[C@@H](CO)O2)cc1I
Cn1c(C#N)ccc1B(O)O.NS(=O)(=O)c1ccc(Br)c(F)c1
O=C1c2cc([N+](=O)[O-])ccc2CN1c1ccc2ccsc2c1
O=C(c1ccccc1)c1cnc2c(C(F)(F)F)cccc2c1-c1ccccc1
CCOC(=O)c1cn(-c2ccc(-c3cccc(S(C)(=O)=O)c3)cc2Cl)c(-c2ccccc2Cl)n1
CC(C)(C)OC(=O)N1CCN(S(=O)(=O)c2cc(C(=O)O)ccc2F)CC1.Cc1cc(C)cc(O)c1
CCCCCCCCCc1ccccc1Br.CN(C)C=O
CS(=O)CCOc1cccc(C=O)c1
COC(=O)C(O)Cn1cc(I)cn1.N
Clc1cnc2ccc(Br)cc2n1.NN
CCCCCCCCCCCCO.O=C(O)c1ccccc1[N+](=O)[O-]
C1CCNC1.CCn1cc(C(=O)O)c(=O)c2cc(F)c(Cl)nc21
CSc1nc(Cl)c(C=O)c(Cl)n1.Nc1ccc(F)cc1F
COc1ccc(-c2ccccc2)cc1C#Cc1ccccc1
O=C(Cl)Cc1ccccc1.O=C(N(Cc1ccnc2ccccc12)[C@H]1CCN[C@H](Cc2ccccc2)C1)C(F)(F)F
Cn1nc(-c2ccc(Cl)c(S(=O)(=O)Cl)c2)c(Cl)c1OC(F)F.NC1CC1
CCc1cc(C#N)c(OC)nc1C
CC(=O)C=O.CCOC(=O)N1CCC(N)CC1
CC(C)(C)OC(=O)N(Cc1ccccc1)C1CCCc2ccc(O)cc2C1.COCCCl
CN1CCNCC1.COc1cc(C(=O)O)ccc1Nc1ncc2c(n1)N(C1CCCC1)CC(F)(F)C(=O)N2C
CNC(=O)[C@H]1CCCN(CC(=O)O)C1.COc1nc2c(OCc3c(Cl)ccc(N(C)C(=O)CN)c3Cl)cccc2n1Cc1ccccn1
CC1(c2ccccc2)NCCc2ccccc21.CI
CC(C)(C)C(=O)OC(=O)C(C)(C)C.CNc1nc2c(C#N)c(C)c(-c3ccccc3)c(N3CC[C@H](N(C)C)C3)c2o1
CC(=O)Cl.O=C(O)C(O)Cc1ccccc1
COC(=O)C1(CCCNCc2ccccc2)CCCN1C(=O)OC(C)(C)C
Cc1c(Cl)cccc1S(=O)(=O)N1CCC[C@H](N)C1.O=C(Cl)Oc1ccc([N+](=O)[O-])cc1
C1COCCN1.O=C(CCl)Nc1cccc(-c2cnc3ccccc3n2)c1
CCOC(=O)CBr.CNC(=O)Cc1ccccc1O
COC(=O)[C@@H](N)CCSC.O=C(O)c1ccc(NC(Cn2ccnc2)c2ccc(F)cc2)cc1-c1ccc(F)cc1
COc1ccc2nc(SC3CCCc4cc(C)cnc43)[nH]c2c1.O=C([O-])[O-]
C=CCOC(=O)c1c(C)c(OC)cc(O[Si](C)(C)C(C)(C)C(C)C)c1CSC[C@H](N)c1nc(C)no1.O=C(O)COC(c1ccccc1)(c1ccccc1)c1ccccc1
CI.O=c1cc(C(F)(F)F)[nH]c(=O)n1-n1ccc2c(Cl)cccc21
COc1ccc(CCl)cc1.O=Cc1ccc(O)c(O)c1
CC(C)(C)OC(=O)N1CCN(CCn2cnc(-c3cc4nccc(Cl)c4s3)c2)CC1.Nc1ccc(O)c(F)c1
Nc1ccc(O)cc1.O=[N+]([O-])c1cccc2c(Cl)ccnc12
CCOc1cc(C(=O)OC)cc(OC)c1-c1cnn(C)c1
CC1(C)CC=C(B(O)O)CC1.N#Cc1ccc(N)c(Br)c1
CC(CNS(=O)(=O)C(C)C)c1ccc2cc(OCC#N)ccc2c1
CC(=O)CCC(C)=O.C[C@@H]1Cc2cc(N)ccc2N1
ClCCCN1CCC(c2ccccc2)CC1.O=C1NC(=O)C(Cc2c[nH]c3ccccc23)N1
CNC(=O)c1nn(C)cc1[N+](=O)[O-]
CC1(C)CCC(=O)Nc2ccc(N)cc21.FC(F)(F)c1c[nH]c(-c2ccccc2Nc2nc(Cl)ncc2Cl)n1
COc1cc2c(Cl)cnnc2cc1O.OCCCN1CCCC1
CC(C)CCN(Cc1nc2ccccc2n1CCC#N)C1CCCc2cccnc21
CC1=C(CC[C@@H](C)CO)C(C)(C)CCC1
BrCC=Cc1ccccc1.CC(C)C[C@H]1CN[C@@H](CC(C)C)C(=O)N1
CC(C)(C)OC(=O)OC(=O)OC(C)(C)C.CCOC(=O)c1cnc(CN)c2cc(OC)c(OC)cc12
CN1CCN(c2ccc(N)cc2)CC1.Cn1nc(C(C)(C)C)cc1C(=O)Nc1cccc(C(=O)c2ccc3c(c2)NC(=O)C3=CO)c1
C=C(C(=O)O)[C@@H](O)c1ccccc1.CCOC(=O)CN
CC(C)(C)OC(=O)n1c(-c2cc(C(=O)O)cn(COCC[Si](C)(C)C)c2=O)cc2ccccc21.Nc1cnn(Cc2ccccc2)c1
Cn1c2c(c3ccc(Br)cc31)CN(C(=O)OC(C)(C)C)CCC2.O=c1cc(OCc2ccc(Cl)cc2)cc[nH]1
CC(C)(C)NC(=O)c1cn(COCC[Si](C)(C)C)c2ncc(Br)nc12.Cn1ccc(N)n1
CN(C)CCN1C(=O)c2cccc3cc(N)cc(c23)C1=O.FC(F)(F)Oc1ccc(N=C=S)cc1
CC(C)CC(=O)Nc1cccc(-c2ccnc3c(Br)cnn23)c1.OB(O)c1cc(Cl)cc(Cl)c1
Cc1ccc2c(OCCN3CCC(=Cc4cccc(C#N)c4)CC3)cccc2n1
Clc1ccc2ncc(-c3cc4ccccc4o3)n2n1.NC[C@H](O)c1cccnc1
COC(=O)c1ccc(F)c2nn(C)cc12
CC(C)(C)OC(=O)N[C@H](C(=O)Nc1cccc(F)c1OC[C@@H]1CN(C(=O)OC(C)(C)C)[C@H](CO[Si](C)(C)C(C)(C)C)CO1)C(c1ccc(F)cc1)c1ccc(F)cc1
Brc1ccc2[nH]ncc2c1.CC(C)(C)OC(=O)OC(=O)OC(C)(C)C
CN1CCN(c2cccc3nc(CN(C)[C@H]4CCCc5cccnc54)c(CN)n23)CC1.COC(=O)Cl
CCCC(=O)CCC.NCCc1ccccc1Br
Cn1cc(-c2ccc(=O)n(Cc3cccc(-c4ncc(O)cn4)c3)n2)cn1.OCCN1CCOCC1
CC(C)(C)OCCO.Cc1ccc(S(=O)(=O)Cl)cc1
C=O.Cc1ccc(-c2ccc(Cl)cc2)n1-c1ccc(Cl)cc1.FC(F)(F)c1cccc(N2CCNCC2)c1
CI.Cc1ccc(O)c([C@H](CCN(C(C)C)C(C)C)c2ccccc2)c1
C=C(CCO)c1ccc2ncccc2c1
COC(=O)C(C)(C)c1cn(NC(=O)c2cnc(-c3ccccn3)nc2C)c2ccc(F)cc12
CC(=O)Cl.COc1cccc(CNC(=O)c2nc3scc(COCc4ccc(CO)cc4)c3c(=O)[nH]2)c1
CC(=O)[O-].CCC(Br)c1[nH]c2cc(C(=O)OC)ccc2c1C(=O)C(C)C
CCOC(=O)CP(=O)(OCC)OCC.O=Cc1ccc2cc(OCc3ccccc3)ccc2c1
Clc1cccc(-c2nc(Cl)c3c(n2)CCC3)c1.Nc1ccc(CCO)cc1
CN(Cc1cc(-c2cccnc2F)c(Br)s1)C(=O)OC(C)(C)C.COc1cccc(S)c1
Cc1c(B2OC(C)(C)C(C)(C)O2)cccc1-n1cnc2cc(C(C)(C)C)ccc2c1=O.Cn1nc(Cl)cc(Nc2ccc(C(=O)N3CCOCC3)cn2)c1=O
CC(C)(C)OC(=O)CN1C(=O)C(CN(C=O)OCc2ccccc2)Sc2ccccc21
CC=O.CCCN(c1ncccc1N)C1CCN(Cc2ccccc2)CC1
COC(=O)c1cccc(C=O)c1.NC1CCC(CNc2nc(NCc3ccccc3OC(F)(F)F)ncc2[N+](=O)[O-])CC1
CC(C)(C)c1cc(Br)c(O)c(C=O)c1.COc1ncccc1B(O)O
Nc1ccc(-c2ncc(C(=O)O)c(O)n2)cc1.O=C(OC(=O)C(F)(F)F)C(F)(F)F
O=C(Nc1cccnc1)c1cnc(OCC(F)(F)F)c(C2=CCCCC2)c1
Cc1cc(-c2ccc(Cl)cc2)nc(Cl)n1.Ic1c[nH]cn1
CC(C)(C#N)c1ccc(N)cc1Br.Cn1cc(B2OC(C)(C)C(C)(C)O2)cn1
CN(C)Cc1ccc(-c2cccc(-n3c(=O)n([C@H]4CC[C@@H](NC(=O)OC(C)(C)C)CC4)c(=O)c4cc(F)cnc43)c2)cc1
COC1=C(OC)C(=O)C(Cc2ccc(OC(C)=O)c(C(=O)O)c2)=C(C)C1=O.Nc1cc(C(F)(F)F)cc(C(F)(F)F)c1
CC(C)(C)n1nc(CCC=O)cc1-c1ccccc1.Cc1cccc(N2CCNCC2)c1C
COC(=O)c1c(Br)ccc(F)c1F.Cc1cc(N)n(-c2ccccn2)n1
CNCCCN1CCc2cc(OC)c(OC)cc2CC1=O.COc1ccc(SCCCCl)cc1OC
CCCCCCCCCCBr.N#Cc1ccc(-c2ccc(O)cc2)cc1
CCC(=O)C1CN(Cc2ccccc2)CC1c1ccc(Cl)c(Cl)c1
O=[N+]([O-])c1ccc(OCCOC2CCCCO2)c(Br)c1
COc1ccc(C(=O)O)cc1N.FC(F)(F)c1cc(Cl)nc(-c2cnccn2)n1
CC(C)(C)[Si](C)(C)OCC(COc1ccc(Br)nc1)Cn1cc([N+](=O)[O-])nc1Br
CI.Oc1cccc2cnccc12
N#CBr.c1cnc2[nH]ccc2c1
CC(C)(O)c1cc(F)c(-c2cc(C(N)=O)c(N)s2)c(F)c1.CN1CCN(c2cccc(Br)n2)CC1
O=Cc1ccc(F)c(Br)c1.c1c[nH]cn1
Fc1ccc(Cn2c(Cl)nc3ccccc32)cc1.Fc1ccc(Cn2c(NC3CCN(C4CCNCC4)CC3)nc3ccccc32)cc1
C1CC2(CCN1)OCCO2.FC(F)(F)Oc1ccc(Br)cc1
C=CCOC(=O)N1CC(C(C)O)CN1C(=O)N(C)C
O=C(O)C1CCc2cc(F)ccc2O1.O=S(Cl)Cl
CC1(C)OB(c2cccc3c2Sc2ccccc2CC3=O)OC1(C)C.O=c1cc(Cl)oc(N2CCOCC2)c1
CC1CCNC(=O)c2cc3cc(F)cc(Br)c3n21.OB(O)c1ccccc1
O=[N+]([O-])c1ccccc1S(=O)(=O)NC1CCC1
CC(C(=O)O)c1cccc(C#N)c1.NCc1ccc(C(F)(F)F)nc1N1CCCC1
CC(C)(C)OC(=O)CCCCCCCCCCCCCCC(=O)O.CC(C)(C)OC(=O)c1cc(N)cc(C(=O)O)c1
N#Cc1ccc2c(c1)CN(C1CCC(=O)NC1=O)C2=O
NC(=CC(=O)N1CCn2c(nnc2C(F)(F)F)C1)Cc1cc(F)c(F)cc1F
CCOC(=O)C(C)C1CCN(c2ccc(C(C)C)cc2)C(c2ccc(C(F)(F)F)cc2)C1
CC(C)(C)COc1ccc(N)cc1C#N.Cc1c(C(=O)O)cnn1C(C)(C)C
C=C.O=C(CC(=O)C(F)(F)F)c1ccc(Br)s1
O=C(Cl)OCc1ccccc1.O=C(O)[C@@H]1C[C@@H](Cc2ccccc2)CN1
C#C[C@]1(O)CCN(C)C1=O.CNC(=O)c1c(C(N)=O)nn2c1CCOc1ccc(Br)cc1-2
BrCc1ccccc1.CCCc1nc2c(NS(=O)(=O)c3cccc(F)c3)cccc2n1CC(=O)OC(C)(C)C
COCc1nc2c(N)nc3cc(CCC(=O)N(C)C)ccc3c2n1CC(C)(C)O
Cc1ccc(C(=O)Cl)cc1.Clc1ccccc1
CCn1c(=O)c(-c2ccc(S(=O)(=O)N(C)C)cc2C)cc2cnc(SC)nc21.O=C(OO)c1cccc(Cl)c1
CC1SCN(CCCCBr)C1=O.c1ccc2c(N3CCNCC3)nsc2c1
CC(C)(C)OC(=O)OC(=O)OC(C)(C)C.COC(=O)C(N)c1cccc([N+](=O)[O-])c1
CN1C(=O)C(C)(C)c2cc(F)c(N)cc21.O=C(O)c1ccncc1
CCOC(=O)COc1ccc(OC)c(Cl)c1
NC(=O)Cn1ccc2c(N)cccc2c1=O.O=C(O)CC1CCCCCC1
CCN(CC)C(=O)c1oc2nc(-c3ccccc3Cl)c(-c3ccc(Cl)cc3)cc2c1NC(=O)C(F)(F)F
O=C1CNC(=O)N1.O=CC=Cc1ccccc1
Cc1c(F)c(F)c(N)c2c(=O)c(C(=O)O)cn([C@@H]3C[C@@H]3F)c12.F[C@@H]1CNC[C@@H]1CNC1CC1
CC(C)N.O=C(O)c1cc[nH]c1
CCOP(=O)(COCCC(CO[Si](C)(C)C(C)(C)C)On1cnc2c(N)ncnc21)OCC
C=O.CC(=O)CCC(C)C.CNC
Fc1cc(Br)ccc1CBr.c1cn[nH]c1
C=CC(=O)Cl.NCc1ccccc1
CC(C)(C)OC(=O)N1CCC(N)C(C)(C)C1.O=C(Cl)OCc1ccccc1
COc1cc(C)c(F)cc1C
C1COCCN1.CC1(C)OC(=C2C(=O)Nc3ccc(F)cc32)c2ccc(CCCOS(C)(=O)=O)cc21
COC(=O)c1cc[nH]c1.Clc1ccnc2ccccc12
CC(C)(C)OC(=O)NCCCCN.O=C(O)c1ccc(Nc2nc(NCc3ccc(OCCBr)cc3)nc(OCC(F)(F)F)n2)cc1
CCCCCC(=O)Cl.Cc1c2c(nc3ccccc13)CCNCC2
BrCCCCOc1ccccc1.N#CC(c1ccccc1)(c1ccccc1)C12CCN(CC1)CC2
Cn1c(N(Cc2ccc(C(=O)O)cc2)C2CCC(C(C)(C)C)CC2)nc2ccccc21.NCc1nnn[nH]1
Cc1cccc(-c2sc(C)nc2C(=O)N2C[C@@H]3CC(C)C[C@@H]3[C@H]2CN)c1.O=C(O)c1cccc2occc12
Cc1ccc(C(=O)O)cc1-n1ccc2ccc(O)cc2c1=O.ClCCBr
Cc1onc(-c2ccccc2)c1-c1cn2cc(N)ccc2n1.O=C(O)CC1CC1
BrCc1ccccc1.OCc1cccc(OCCF)c1
Nc1ncc(Cl)cc1[N+](=O)[O-].O=C(OC(=O)C(F)(F)F)C(F)(F)F
C#CCCc1ccccc1.N#Cc1ncc(Br)c(NC2CCCC2)n1
CS(=O)(=O)c1cc(Br)ccc1C(=O)O.Cc1ccc(N2CCNCC2=O)c(C)c1
CCCN(CCC)CC(=O)O[C@H]1C[C@]2(C)[C@@H](C(C)=O)CC[C@H]2[C@@H]2CC[C@H]3CC(=O)CC[C@]3(C)[C@@H]12
CC(=O)OCC(COC(C)=O)n1ccc2c([N+](=O)[O-])cccc2c1=O
CC(C)C(=O)Cl.Cc1cc(C2=NOC(c3cc(Cl)cc(Cl)c3)(C(F)(F)F)C2)ccc1C(=O)Nc1ncc(Br)cn1
Nc1ncnc2c1c(C#CCO)nn2Cc1oc2ccccc2c(=O)c1-c1ccccc1
CCOC(=O)N1CCC(Nc2nc3ccccc3[nH]2)C1.ClCc1cscn1
BrCCCCCCBr.OCCOCc1ccccc1
CS(=O)(=O)Cl.Cc1cc(CCC(=O)c2sc(C)c3c2C[C@@H]2[C@H]3C2(C)C)cc(C)c1OCCCO
ClCc1cn2cc(Cl)ccc2n1.Clc1ccc(N2CCNCC2)cc1
COC(=O)C1(N)CCCCC1.Nc1cc(-c2ccc(F)c(F)c2)sc1C(=O)O
Cc1ccccc1C(=O)Nc1ccc(C(=O)Cl)cc1.c1ccc2c(c1)Cn1cccc1CN2
C1CCNC1.NS(=O)(=O)Cc1cccc(Nc2ncnc(Cl)n2)c1
CCCC=CC/C=C/CO
CC(C)C[C@@H](N)CO.CCOC(=O)c1c(O)c2ncc(Cc3ccc(F)cc3)cc2n(CCCN2CCCCCC2=O)c1=O
Cc1ccc(S(=O)(=O)OCC2Cc3cccc(OS(=O)(=O)C(F)(F)F)c3O2)cc1.OB(O)c1ccc(F)c(Cl)c1
C#CCBr.OCC1CCCC1
NNC(=O)Nc1ccccc1.O=C(O)c1ccc2[nH]cc(-c3cncc(C4CC4)n3)c2c1
CC(C)NC[C@@H]1CN(C(=O)OC(C)(C)C)C[C@H]1C(C)(C)O[SiH2]C(C)(C)C.CCc1ccc(C(=O)O)cc1OCCCOC
COC(=O)c1cc(F)c(N)c(F)c1.O=C(O)C(C1CCCCC1)n1c(-c2ccc(Cl)cc2)nc2cc(F)c(F)cc21
CC(C)NC(C)C.CCOC(=O)C=C(C)CCC=C(C)CCC=C(C)CCC=C(C)CCC=C(C)C(=O)O
BrCCCOC1CC1.CC1(C)C(=O)Nc2cc(Br)ccc21
CCOP(=O)(Cc1cccc(C#N)c1)OCC
C=COC.Oc1ccccc1O
Cc1c(NC2CC3CCC(C2)N3Cc2ccccc2)ccc2c1cnn2C1CCCCO1
CC(C)(C)OC(=O)N1CC[C@@H](CNc2ccccc2[N+](=O)[O-])C1
CC1(C)OB(B2OC(C)(C)C(C)(C)O2)OC1(C)C.N#Cc1ccc2c(Br)c[nH]c2c1
O=C1CC(c2[nH]nc3c2C(c2ccccc2)CC(=O)N3)C1
COc1ccc(C(O)c2ccc(C#C[Si](C(C)C)(C(C)C)C(C)C)cc2)cc1Br
CNC(=O)c1ccc(C#Cc2ccc(OC(F)(F)F)c(C(=O)O)c2)cc1.NC(CO)Cc1n[nH]c2c(C(F)(F)F)cccc12
COc1cc(-c2cn(C3CCC4(CC3)OCCO4)c3ncnc(N)c23)ccc1N
CCOC(=O)CBr.CCOC(=O)c1sc(Cl)cc1O
C1CNCCN1.CC(C)(C)OC(=O)N1CCC(C=O)CC1
Brc1cccc(OCc2ccccc2)c1.N#Cc1cccc(B(O)O)c1
COC(=O)/C(=C/C1CCCC1)c1ccc(-n2nnnc2C)c(C(F)(F)F)c1
CCOC(=O)c1c[nH]c2cc(C=O)sc2c1=O
FC(F)(F)Oc1ccc(CBr)cc1.[C-]#N
CCCCc1noc(C)c1COc1cc(C(=O)OC)[nH]n1.NCCO
CCC(=O)Nc1nc(CCl)cs1.c1ccc(C(OC2CCNCC2)c2ccccc2)cc1
C1CCNCC1.CCOC(=O)CC#N
COc1cc(-c2cc(COC3CCN(C(=O)OCc4ccccc4)CC3)ccn2)cc(OC)c1OC
Cc1ccc2cnc(Cl)nc2c1Br.O=C1CCC(=O)N1Br
C=CCOC(=O)c1cc([N+](=O)[O-])ccc1OCC=C
CC(C)(C)OC(=O)NCCN1Cc2cc(Br)ccc2C1=O.CC1(C)OB(B2OC(C)(C)C(C)(C)O2)OC1(C)C
CCOC(=O)c1ccc(-c2cc(C(N)=O)c(NC(N)=O)[nH]2)cc1
CC(=O)OCCc1nc(-c2ccc(C(F)(F)F)cc2)c(Br)o1.O=C1CCC(=O)N1Br
CCCCC[C@H](O[Si](C)(C)C(C)(C)C)c1ccc([C@H]2CCC(=O)[C@@H]2CCCCCCC(=O)O)cc1
CN1CCC(c2c[nH]c3ccc(N)nc23)CC1.O=C(Cl)c1c(F)c(F)c(F)c(F)c1F
CC(C)(C)[Si](OC[C@@H]1[C@@H](F)C[C@@H]2OC(=O)C[C@@H]21)(c1ccccc1)c1ccccc1
C#C[Si](CC)(CC)CC.Ic1ccc2[nH]ccc2c1
CC(C)c1cc(N)cc2c1OCC2(C)C.CCOC(=O)c1ccc(I)cc1
BrCC1CC1.CC(C)(C)OC(=O)N1CCCNCC1
C=Cc1ccccc1B(O)O.COC(=O)c1ccc2c(C3CCCCC3)c(Br)[nH]c2c1
CC(c1nc2ccc(F)cc2c(Cl)c1-c1ccccc1)N1C(=O)c2ccccc2C1=O.CN1CCCC1=O
CC(C)(C)[Si](C)(C)OCCCBr.O=C1NCCN1
CC(C)(C)C(=O)n1ccc2cc(C(=O)OCc3ccccc3)ccc21
CC(C)O.O=C(O)C=Cc1ccco1
CCOC(=O)c1[nH]c2ccc(Br)cc2c1Cl.OB(O)c1ccc(OC2CCCC2)cc1
CCOC(=O)C(C)(CCCCCBr)c1ccccc1
CCOC(=O)C[C@@H](NC(=O)OCc1ccccc1)C(C)C.CN
CCOC(=O)C(Cc1ccc(C(F)(F)F)c(F)c1)C(O)c1ccc(F)cc1
CCOC(=O)c1ccc(N2CCN(c3nnc(-c4ccc(OCCCCCCCOC)cc4)s3)CC2)cc1
O=c1cc(OCc2ccccc2)ccn1Cc1cccc(F)c1
Cc1c(N)cccc1C(=O)O
Clc1ccncc1.Cn1ccc2cc(N)ccc21
CN(C)Cc1ccnc(CCCC#N)c1
Cc1ccc(B(O)O)cn1.O=C(Nc1ccc(OC(F)(F)F)cc1)c1cnc(N2CCC[C@@H](O)C2)c(Br)c1
C=CC(=O)OCC.COc1ccc(Br)cn1
CC(=O)SCC(C)C(=O)Cl.CCOC(=O)C1Cc2cc(OC)ccc2N1
O=C(O)C1CCNC1.O=C(c1c(Cl)cccc1C(F)(F)F)n1nc(Br)c2c(F)cccc21
CCOC(=O)CC1NCCN(CCc2c[nH]c3ccc(Cl)cc23)C1=O.O=C(Cl)c1ccccc1
CC(C)(C)CCN.COc1ccc(-c2ccc(/C=C/c3nc(-c4ccc(Cl)cc4Cl)cn3CC(=O)O)cc2)cc1
CCI.O=C(Nc1ccc(C(F)(F)F)cc1CN(Cc1cc(C(F)(F)F)cc(C(F)(F)F)c1)c1ncc(Br)cn1)OCc1ccccc1
C=C[C@@H](CF)OCC(=O)c1ccccc1F.NO
Cc1cc(Nc2cncc(Nc3ccc(Cl)cc3)n2)nn1C(=O)OC(C)(C)C
NCCC1CCN(C(=O)OCc2cc(Cl)cc(Cl)c2)CC1.O=C(O)Cc1c[nH]nn1
COc1cccc(CCl)c1.O=C1CCCCN1
OC1(c2ccc(F)c(F)c2)CCN(Cc2ccccc2)C1
COC(=O)CCC(C(N)=O)N1Cc2c(OCc3ccc(CBr)cc3)cccc2C1=O.c1nc[nH]n1
COC(=O)[C@H](CC#Cc1ccc(OCc2ccccc2F)cn1)NC(=O)OC(C)(C)C
CC(C)I.OCC(F)(F)COCc1ccc(Br)cc1
Cc1ccccc1OCC(=O)O.Nc1ccc(-c2nc3cc(Cl)ccc3o2)cn1
CC(C)C(=O)Nc1cccc(C2CCNCC2)c1.O=C(CCCCCl)c1ccccc1Cl
Cc1ccc(S(=O)(=O)O[C@H]2C[C@@H](OCc3ccccc3)C2)cc1
CCOC(=O)/C=C/C(C)O.O=C=NC1CCCCC1
CC(C)(C)OC(=O)NCC[C@@H](Oc1cc(Cl)c(F)cc1C#N)c1ccoc1
CCOC(=O)Cc1ccc(N)cc1.O=C(O)[C@H](Cc1ccccc1)NS(=O)(=O)c1ccc(Cl)cc1
CC(C)(C)[O-].O=C1CCC(c2cccc(F)c2F)CC1
C#CCCCN.CC[C@H](NC(=O)C(F)(F)F)C(=O)O
Cn1nnnc1-c1cccc([N+](=O)[O-])c1
Cc1cc(CO)cc(C)c1OCc1ccccc1.NC(=O)c1[nH]cnc1N=Cc1ccccc1
CC(C)[C@H](N)C(=O)N1CCC(Oc2ncc(Cl)cn2)CC1.O=C(O)c1nc2ccccc2nc1O
CCOC(OCC)c1nc(C2CC2)nc(Cl)c1Cl.N
CN(C)C=O.COc1ccc(C(OC)(OC)c2ccc(F)cc2)cc1
N[C@@H](CCCNC(=O)OCc1ccccc1)C(=O)O.O=C(O)c1cc2ccccc2o1
N#C[Cu].O=C(O)c1ccc(OC2CCCC2)c(Br)c1
COc1ccc(CCNC(=O)C(=CO)c2ccc(C)cc2)cc1OC.FCBr
CS(=O)(=O)c1ccc(S(=O)(=O)Cl)cc1.Cc1ncccc1C(=O)c1cc(Cl)ccc1N
C=Cc1cc(C)cc(C)c1CC(=O)Cl.COC(=O)C1(NO)CCN(OC)CC1
CCOC(=O)C1=C(C)N(c2cccc(C(F)(F)F)c2)C(=O)N[C@@H]1c1ccc(C#N)cc1.COC(=O)CBr
CC(C)(C)OC(=O)N1CCN(c2ccc([N+](=O)[O-])nc2)CC1
COC(=O)C(C)=Cc1ccc(F)c(OC)c1
C[Si](C)(C)C#N.FC(F)(F)Oc1ccc(OCc2ccc(Br)cc2)c(CBr)c1
Nc1c(F)c(F)c(F)c2c1c(=O)c(C(=O)O)cn2C1CC1.c1ccc2c(c1)CNC2
Cc1cc2c(cc1C(F)(F)F)N(C(=O)OC(C)(C)C)CCC[C@@H]2N.O=Cc1cc(F)cc(C(F)(F)F)c1
COC(=O)C1(Cl)C(C)(C)C1(Cl)Cl
Cc1c(C2=CC(O[Si](C)(C)C(C)(C)C)CC2)c(F)c2oc(C3CC3)nc2c1C#N
C=Cc1ccc(OCP(=O)(OCC)OCC)c([N+](=O)[O-])c1
COC(=O)Cc1ccc(Br)s1.Cc1ccccc1CCO
CI.Cc1ccc(Cl)c(O)c1
O=S(=O)(c1cccc(CCCCOCCCCCCNC[C@H](O)c2ccc(OCc3ccccc3)c(F)c2)c1)C1CCCC1
CCC(=O)c1ccc(F)c(Br)c1.O=C(c1ccc(O)cc1)c1ccc(O)cc1
COc1ccccc1C1(O)C(C)CCC2CNCC21.O=C(O)Cc1c[nH]c2ccccc12
N#Cc1cc(C=O)ccc1F.Oc1cncc(C(F)(F)F)c1
Cc1c(N2CCN(Cc3ccc(C(F)(F)F)o3)C(CO)C2)c(=O)n(C[C@H](NC(=O)OC(C)(C)C)c2ccccc2)c(=O)n1Cc1c(F)cccc1C(F)(F)F
CCc1ccc(C(=O)O)cc1.N[C@H]1CC[C@H](CCN2CCCCC2c2coc3cccc-3c2)CC1
COC(=O)c1cc2nc(Nc3c(Cl)cccc3Cl)[nH]c2c2nc(C3CC3)oc12
COc1ccc(C(O)C(C)NC(=O)CCl)cc1
COCCl.COCn1nnc2c(C(N)=O)ncn2c1=O
CC(C)(C)OC(=O)N1CCN(c2cccc(C(F)(F)F)c2Cl)CC1
CC(C)(C)OC(=O)N1CCC(OS(C)(=O)=O)C1.Oc1ccc(F)cc1
O=[N+]([O-])c1ccc(C(F)(F)F)c(Cl)c1
CS(=O)(=O)Cl.OCCCc1ccc(-c2ccc(F)cc2)nc1
CC(N)COc1ccc2ccccc2c1Cl.Cc1ccc(C=O)o1
CCOC(=O)C1CCNCC1.COc1ccccc1B(O)O
N[C@H]1CC[C@H](CCN2CCN(c3cccc4c3OCO4)CC2)CC1.O=C(O)Cc1ccc2c(c1)OCO2
Cc1nn(-c2cccnc2)cc1I.NC1CC1
CCCS(=O)(=O)N(Cc1ccccc1)c1ccc(F)c(N)c1F.CCOC(=O)c1cn(C)c2c(Cl)ncnc12
COc1ccc(C2(C)CC(O)N(c3ccc(Cl)c(Cl)c3)C2=O)cc1OCCN1CCCCC1
C#CCC(NC(=O)C12CC3CC(C1)CC(C(=O)OC)(C3)C2)C(=O)OC(C)(C)C.CN(C)C(=O)Cl
CNCCNC.Fc1ccccn1
CNC1CCN(Cc2ccnc(-c3cc(OC)c(OC)c(OC)c3)c2)CC1.COc1cc(-c2cccc(CCl)c2)cc(OC)c1OC
CCOCCOc1cc(C)c(-c2cccc(COc3ccc(CCC(=O)O)c(F)c3)c2)c(C)c1.On1nnc2ccccc21
CN.COC(=O)c1[nH]c2cccc3c2c1CCNC3=O
NC(Cc1ccc(C(F)(F)F)c(F)c1)C(O)c1ccc(F)cc1.O=C(O)c1ccc(F)c2ccccc12
CC1(C)CC(=O)c2c(C(F)(F)F)n[nH]c2C1.N#Cc1c(F)cc(Br)cc1N[C@H]1CCC[C@@H]1O
C=C[C@H]1CNCC[C@H]1CC[C@@H](O)c1ccnc2ccc(OC)cc12.C=O
C=CC(C)(C)C(NC(=O)OC(C)(C)C)C(=O)O.C=CCNc1ccccc1
FC(F)(F)c1cc(Cl)ccc1CBr.O=C(Nc1cc[nH]n1)c1c(F)cccc1F
CCCO.CS(=O)(=O)Cc1cccc(Nc2ncnc(-c3ccc(F)cc3F)n2)c1
COC(=O)[C@@H]1[C@H](CCNCCc2ccccc2)CCN1[C@@H](C)c1ccccc1
CC(C)(C)CC1NC(C(=O)OC(C)(C)C)C(c2cccc(Br)c2F)C12C(=O)Nc1cc(Cl)ccc12
Cc1nn(C(=O)OC(C)(C)C)c2ncccc12.O=C1CCC(=O)N1Br
O=C(Oc1cccc([N+](=O)[O-])c1)c1ccccc1
CC[C@@H](C)[C@@]1(NC(C)=O)CCN([C@@H](CCc2ccccc2)C(=O)N[C@@H](Cc2cc(F)cc(F)c2)[C@H](O)[C@H]2C[C@@H](Oc3ccccn3)CN2C(c2ccccc2)c2ccccc2)C1=O
COc1ccc(N)cc1O.Cc1cc(C(=O)Nc2cccc(C(=O)c3ccc4c(c3)NC(=O)C4=CO)c2)n(C)n1
CCOC(=O)CC#N.Cc1ccc(CN)cc1
COC(=O)Oc1cc(N)c(C#CCN(C)C)cc1C1CCCC1.O=C(O)C1CNc2cc(OC(F)(F)F)ccc2O1
CCCCC(CCBr)c1sc2cc(C(F)(F)F)ccc2c1C.CCOC(=O)COc1ccc(O)cc1C
CC(C)(C)OC(=O)NCC=O.NCC1CC1
O=C(Cl)c1cc(Cl)c(O)c(Cl)c1.O=[N+]([O-])c1ccc2c(c1)NCCO2
C[C@H]1CN(c2ccc3nnc(C(F)(F)F)n3n2)CCN1.O=Cc1cccnc1
CCOC(=O)c1cc(-c2cc(C)cc(C)c2)c(OCCO)c(-c2cc(C)cc(C)c2)c1.NCCCCCCCCc1ccccc1
CI.COC(=O)c1cc(Br)cc(NC2CCC(NC(=O)OC(C)(C)C)CC2)c1C
Brc1ccc(I)cc1.C#CC[C@H](NC(=O)OC(C)(C)C)C(=O)OC1CCCC1
CCOC(=O)c1cc2cccc([N+](=O)[O-])c2[nH]1.COCCl
COC[PH](=O)C(=O)CCC(=O)OC
CC(C)(Oc1ccc(C(=O)c2ccc(Cl)cc2)cc1)C(=O)NCCOCCN.CC/C=C\C/C=C\C/C=C\C/C=C\C/C=C\C/C=C\CCC(=O)O
CCCOCc1ccccc1Oc1ccc2c(c1)C=C(C(=O)OC)CCS2(=O)=O
COC(=O)CCN(CCc1ccc(OC)cc1)S(=O)(=O)c1ccc(-c2nnn[nH]2)cc1.NO
CN(c1ccc(C(=O)OC(C)(C)C)cc1)C(C(=O)N(c1ccccc1)c1ccc2cccc-2o1)c1ccc(C(C)(C)C)cc1
C1CN[C@H](CN2CCCC2)C1.O=C(O)c1cccc(-c2cnc3c(c2)N(Cc2cc(Cl)ccc2C(F)(F)F)CCN3)c1
COc1cc(OCc2nc(-c3ccco3)oc2C)ccc1C=O
CC1CN(C(=O)OC(C)(C)C)CCN1Cc1cc(-c2ccccc2Cl)c2c(c1)N(c1c(Cl)cccc1Cl)C(=O)NC2
CC(=O)OC(C)=O.CC(C)OC(=O)N1CCC(CCCOc2ccc(C(=O)NN)c(F)c2)CC1
O=c1[nH]cnc2cc(F)cc(OCc3ccccc3)c12
CC(C)Cn1c(=O)n(C)c(=O)c2cc(Cc3ccc(N)cc3)sc21.COc1ccc(CCCC(=O)O)cc1OC
COc1ccc(NC(=O)c2ccc(Cl)nc2)cc1.Cc1ccc(C(=O)Nc2nccs2)cc1B1OC(C)(C)C(C)(C)O1
CCOC(=O)CCCBr.c1cnc(N2CCNCC2)nc1
CC(C)O.O=C(Cl)OCCl
Fc1cccc2c1CCNC2c1ccc(C(F)(F)F)cc1.O=C=Nc1ccc(F)cc1
Clc1cccc(-c2cc(Cl)c3c(n2)CCC3)c1.Nc1ccc(CCCO)cc1
COc1cc(C)c([N+](=O)[O-])cc1C(=O)Cl.NCC1CCCO1
CC(C)(C)N(N)C(=O)c1ccccc1.Cc1cccc(C(=O)Cl)c1
CN[C@H](CN1CC(O)C1)C1CCC1.N#Cc1ccc(C(=O)O)cc1
COC(=O)c1ccnc(Cl)c1.Fc1ccc(C[Zn+])c(F)c1
Cc1cc(-c2ccccc2)nc2cc(B3OC(C)(C)C(C)(C)O3)ccc12.Nc1nccn2c(C3CCC(CO)CC3)nc(I)c12
CC(=O)c1cc2cc(N)ccc2o1.O=C1C(Cl)=C(c2ccccc2)C(=O)N1Cc1cccnc1
CCN(CC)c1cc(OC)c(C(=O)O)cc1Cl.NC1CCN(Cc2ccccc2)C1
COCCCOc1cc(O[C@@H](C[C@@H]2CN(C(=O)OC(C)(C)C)C[C@H]2CN(C(=O)OC2CCOCC2)C2CC2)C(C)C)ccc1OC
CNC(=O)c1cccc(N)c1.Clc1cc(Cl)ncn1
CC1(C)OCC(COc2cccc(N)n2)O1.O=C(O)c1cnc2ccc(-c3ccccc3C(F)(F)F)nn12
CNCc1ccc(C(=O)N2CC3(C)CC2CC(C)(C)C3)cc1.O=C(Cl)c1cccs1
COc1cccc2c1nc(C(F)F)n2-c1nc(Cl)cc(Cl)n1.C[C@H]1CNC[C@@H](C)O1
C1CNC1.CS(=O)(=O)OCCC#Cc1ccc2c(-c3ccc(Br)cc3)nsc2c1
CC(C)CN.CCOC(=O)N1CCCC(N2CCC(C(=O)O)CC2)CC1
CC(=O)N1c2ccc(-c3ccc(CN4CCCCC4)cc3)cc2[C@H](N)C[C@@H]1C.CC(C)(C)OC(=O)OC(=O)OC(C)(C)C
O=[N+]([O-])c1ccc(F)cc1.OCCn1cccn1
CC(=O)c1cc(CCl)ccc1O.CNC
CCOc1ccc(Cc2nc3cc(C=O)ccc3n2CC2CC2)cc1.C[Mg+]
CC(=O)CCl.O=C1CCC(c2ccc(O)cc2)=NN1
CC(C)(C)OC(=O)NCCCCCCOc1ccc(CNc2nc(Nc3ccc(C(=O)O)cc3)nc(OCC(F)(F)F)n2)cc1.COC(=O)C(N)C1CCCN(C(=O)OC(C)(C)C)C1
CC(C)(C)OC(=O)NC1(C(=O)O)CC1.N#Cc1cc(F)ccc1Nc1ccc(CN)cc1
Fc1ccc(CBr)nc1.O=c1cc(O)cnn1C1CCCCO1
Brc1ccc2nc(-c3ccc(-n4c5ccccc5c5ccccc54)cc3)cc(-c3ccccc3)c2c1.c1ccc2c(c1)[nH]c1ccccc12
CC(C)(C)C(=O)Cl.COC(=O)Cc1cc(Cl)cc(Oc2ccc(N)cc2CSC(C)C)c1
Cc1ccc(NC(=O)c2cccc(C(C)(C)C#N)c2)cc1Nc1ncnc2cc(OCc3ccccc3)ccc12
CN(C)c1nc2cc([N+](=O)[O-])ccc2s1
FCCOCCOCCCl.Oc1ccc2cc(Br)ccc2c1
COC(=O)CN(Cc1ccccc1)S(=O)(=O)c1ccc(C)cc1
COC(=O)c1ccnc(N2CCN(Cc3ccc(F)cc3)C2=O)c1.NCCC1CC1
Nc1ccc(Cl)c(Cl)c1.O=Cc1ccc(C(=O)O)cc1
CC(=O)Cl.NC(=O)c1cc(-c2ccccc2)cc2c(C3CCNCC3)c[nH]c12
CC(C)C(NCC[C@@H]1C[C@H](CC(=O)OC(C)(C)C)OC(C)(C)O1)C(=O)OCc1ccccc1.O=C(Cl)c1ccc(F)cc1
O=C(O)c1cc(SCc2ccsc2)c(-c2ccccc2)c([N+](=O)[O-])c1
CC(=O)Cl.O=C1NC(=O)C(c2ccsc2)O1
CC(C)(C)OC(=O)N1CCN(c2ccc(CCCN3CCOCC3)cc2)CC1
CC(=O)OC(C)=O.Cc1ccc(-c2cc(Cl)ccc2OCc2ccc(F)cc2F)n1-c1cccc(S(N)(=O)=O)c1
CC(Cl)C(=O)NC(CO)(c1cc(Br)ccc1F)C(F)F
CC1(N)CN(Cc2ccccc2)C(=O)C12CC2
OCCCC#Cc1ccccn1
Cn1nnc(-c2c(Cl)ncnc2Cl)n1.N
O=[N+]([O-])c1cccnc1Cl.OCCO
CC(C)(C)C(=O)Cl.COc1ccc(O)c(C(C)(C)C)c1
O=C1CSc2cc(Br)ccc2N1.O=S(=O)(c1ccc(Cl)cc1)C(F)(F)F
CCCc1cc(C(=O)O)c2cnn(C(C)C)c2n1.Cc1cc(C)c(CN)c(=O)[nH]1
CC(C)Oc1cc(OCc2ccccc2)cc(C(=O)O)c1.Cn1ccc(N)n1
CCCCc1nc2cc(Cl)ccc2n1Cc1ccc(-c2ccccc2C(=O)OC(C)(C)C)cc1
COc1cc2c(c3c1OC(C)(C)C3)C(c1cccc(C(=O)O)c1)=NC(C)(C)C2.N[C@H]1CNC1=O
CC(C)(C)OC(=O)NC1CCCN(Cc2ccccc2)C1
Cc1nn(C)c(C(N)=O)c1[N+](=O)[O-]
CN(C(=O)N(C)[C@@H]1CNC[C@H]1c1ccc(F)cc1)c1cc(C(F)(F)F)cc(C(F)(F)F)c1.CS(=O)(=O)CC(=O)O
CC(C)(C)OC(=O)N1C[C@@H](c2cc(F)cc(F)c2)N(CC(=O)Nc2cc3c(cc2Cl)CC2(C3)C(=O)Nc3ncccc32)C(=O)C12COCCOC2
C=CC#N.CN(CCO)c1ccccc1
CCOC(=O)Cc1c(-c2ccccc2)[nH]c2ccc(C)cc12
NCCC(O)C(=O)O.O=C(Nc1ccc(OC(F)(F)Cl)cc1)c1cnc(Cl)c(-c2ccn[nH]2)c1
CC[C@H]1CC[C@H](NC(=O)[C@@H]2C[C@H]2COS(C)(=O)=O)CC1.FC(F)(F)c1cnc(N2CCNCC2)c(Cl)c1
CCOC(=O)NCCCl.Oc1ccc(Oc2cc(F)cc(F)c2)cc1
Cc1ccccc1-c1cc(Cl)ncc1C(=O)N(C)Cc1cc(C(F)(F)F)cc(C(F)(F)F)c1.c1nc[nH]n1
NC(=O)[C@@H]1CCCN1.OCCCBr
Nc1ccccn1.O=C1COc2ccc(C3=C(c4ccc(F)cc4)C(=O)OC3=O)cc2N1
ClCCCBr.O=c1[nH]c2ccccc2o1
N#Cc1c(N)cc(C(=O)O)nc1Cl.NCC1CCN(Cc2cnc(-c3ccccn3)s2)CC1
CCOC(=O)c1ccc(N)cc1.COc1ccc(Cl)cc1S(=O)(=O)N1CCCCc2ccc(C(=O)O)cc21
CC1(C)OB(c2ccc(C(=O)NC3CC3)cc2)OC1(C)C.O=C(OCc1ccccc1)N1CCC[C@H]1c1nc2ncc(Br)cc2[nH]1
CC[C@H]1CN(C(=O)OC(C)(C)C)CCN1.OC(c1ccc(Br)cc1)(C(F)(F)F)C(F)(F)F
CCN(CC)CC1CCCCN1.O=C1Nc2cccnc2N(C(=O)CCl)c2ccccc21
CS(=O)(=O)Cl.Cc1c(N2CCN[C@@H](C)C2)nc2cc(F)cc(F)c2c1Nc1cncc(N2CCOCC2)c1
CC(C)(C)OC(=O)C(Nc1ccccc1)c1ccccc1Cl.Cc1cccc(NC(=O)NCC(=O)O)c1
CC(C)(C)OC(=O)NC1CNc2ccc(Br)cc2C1.[C-]#N
CCOC(=O)c1cc(Br)c(N2CCC(C(=O)NS(=O)(=O)Cc3ccccc3)CC2)nc1CN1CCCC1=O
CCOC(=O)Cl.Nc1nc2cc(-c3cccnc3)cc(-c3ccccn3)c2s1
CCOC(=O)c1ccc(Nc2nccc(-c3cccnc3)n2)cc1
CC(C)(C)CCBr.COc1ccc2c(c1)[nH]c1ccccc12
C[C@H](N)C(F)(F)F.Fc1cc(F)c(-c2c(Br)nc3ncnn3c2Br)c(F)c1
CSc1cccc(Oc2ncc(F)cc2C(=O)N[C@H]2CC[C@@H](N)CC2)c1.O=C(O)C1CC1
CC(C)(C)OC(=O)N1CCC[C@@H](Nc2cc(NCCN3CCOCC3)nc(-c3cnc4ccc(F)cn34)n2)C1
CC(C)(C)OC(=O)NCCN.CN(C)c1cccc2c(S(=O)(=O)Cl)cccc12
N#Cc1ccc(Oc2ccc(CBr)cn2)cc1.O=C1N(C2CCOCC2)C[C@@H](c2ccccc2)N1C1CCNCC1
CCCCNc1cc(C(=O)O)cc(S(N)(=O)=O)c1Oc1ccccc1.CN(C)CCCCl
CC(=O)[O-].CC(=O)c1c(CBr)[n+]([O-])c2ccccc2[n+]1[O-]
CN(C)C=O.O=C(O)Cc1nn(-c2ccccn2)c2[nH]c3ccccc3c(=O)c12
O=C(O)c1ccc(Cl)c(C(F)(F)F)c1.OB(O)c1ccccc1
CCC(COS(C)(=O)=O)NC(=O)OC(C)(C)C.[C-]#N
CC(C)(C)C(=O)CC#N.O=C1CCC(=O)N1Br
CS(=O)(=O)Cl.O=[N+]([O-])c1ccc2c(c1)CCNCC2
C[O-].ClCc1ncccc1OCc1ccccc1
C=CCN.Cc1nnc2n1-c1sc(CCc3ccc(CC(=O)Nc4cccc(/C=C/c5nc(C6CCC6)cs5)c4)c(C(=O)O)c3)cc1C(c1ccccc1Cl)=NC2
C=CCC1(CC=C)c2c(ccc(OC)c2OC)C=C2c3cc4c(cc3CCN21)OCO4
CC(C)(C)c1nc2nc(C(=O)O)ccn2c1CC1CCCCC1.Nc1ccccc1
Cc1nc(OCC(=O)N(C)C2CCN(Cc3ccccc3)CC2)nc(C)c1NC(=O)OC(C)(C)C
Cc1nc2ccc(N3CC4CN(Cc5ccccc5)CC4C3)nn2c1-c1ccnc(CN)c1
COc1cccc(B(O)O)c1.CS(=O)(=O)c1cc(Br)ccc1I
CCc1ccc2c(c1)C(NCC(O)C(Cc1cc(F)cc(F)c1)NC(=O)OC(C)(C)C)=C(O)CO2
FC(F)(F)c1cccnc1Cl.O=c1cc(Cl)cn[nH]1
O=C(CCl)Nc1ccc2c(c1)OCC(=O)N2.c1ccc(COC2CCNCC2)cc1
Cc1ncc[nH]1.ClCc1cncc(-c2ccc(Cl)c(Cl)c2)c1
CCc1nc2c(cnn2CC)c(NC2CCOCC2)c1CNC(=O)c1cccc(C(=O)O)n1.NCc1ccc(F)c(Br)c1
CC(C)(C)[Si](OCCC1(c2ccccc2)SC(c2cc(F)ccc2F)=NN1C(=S)NC(=O)c1ccccc1)(c1ccccc1)c1ccccc1
Brc1cnc2[nH]ccc2c1.CC(=O)Oc1cccc(C(=O)Cl)c1C
Cn1c2c(c3ccc(-n4ccc(-c5ccc(C(F)(F)F)nn5)cc4=O)nc31)CCN(C(=O)OC(C)(C)C)CC2
N#CCCN1CCC(O)(c2ccccc2)CC1
C=C(C)C(=O)Cl.CCCCCOC(CN)OCCCCC
Cc1nc(CCl)ccc1OCc1ccccc1.[N-]=[N+]=[N-]
CC(C)(C)c1cc(C=O)cc(C(C)(C)C)c1.CCC[Mg+]
CS(=O)(=O)OCCC#Cc1ccc2c(-c3ccc(Cl)cc3)nsc2c1
CSc1ccc([C@H]2OC(c3ccccc3)=N[C@@H]2CO)cc1.O=C(OO)c1cccc(Cl)c1
CC(C)(C)CCN1CCC(C(=O)O)CC1.Cc1nc2c(o1)-c1ccccc1N(C(=O)c1ccc(CN)c(C)c1)CC2
CCOC(=O)[C@@]12C[C@H]1C=CCCCCC[C@H](NC(=O)OC(C)(C)C)C(=O)N1C[C@H](Oc3nc4ccc(F)cc4c4cc(F)ccc34)C[C@H]1C(=O)N2
NC1CCN(C2CCCCC2)C1.O=C(Cl)c1cc(Cl)nc2ccccc12
O=C(NCCc1cccc(Cl)c1)c1ccc(Cl)nn1.O=C(c1ccccc1C(F)(F)F)N1CCNCC1
CC1(C)OB(c2cccc3[nH]ccc23)OC1(C)C.CCOC(=O)N1C2CCC1CC(c1ccnc3c(I)c(-c4ccncc4)nn13)C2
CC(C)OC(=O)N1CCC(Oc2ccc(-c3ccc(C[C@H](NC(=O)OC(C)(C)C)C(=O)N4CCC(F)(F)C4)c(F)c3)cn2)CC1
COC(=O)c1ccc(C#Cc2cncc(C3CCCN3C)c2)cc1
COC(=O)CNC[C@@H]1C[C@@H](Oc2cnc(C3CC3)cn2)CN1C(=O)OC(C)(C)C
Cc1ccccc1C(=O)N(C)c1ccc(C(=O)Cl)cc1.c1ccc2c(c1)Cn1cccc1CN2
CCI.CCN1CCC(OC(=O)[C@](O)(c2ccc(Cl)cc2)[C@@H]2CCC(F)(F)C2)CC1
C=C(C)c1cccc(C#N)c1
O=C(O)c1ccc(C(=O)c2cccc(Cl)c2)cc1.c1cc2c(o1)CNCC2
C=CCOC(=O)N1C[C@@H](C(C)(C)C)C[C@@]1(C=O)O[SiH](C)C.COC(=O)C=P(c1ccccc1)(c1ccccc1)c1ccccc1
Brc1ccc(OC2CC2)cc1.CCOC(=O)c1cc2cc(-c3ccc(C(C)(C)C)cc3)ccc2[nH]1
CC(C)(C)OC(=O)N1CCN(c2ccc(N3C[C@H](CNC(N)=S)OC3=O)cc2F)CC1
COC(=O)c1c(-c2ccccc2)nn2cc(OC)ccc12
c1ccc(CN2CCCCC2CN(c2ccccc2)C2Cc3ccccc3C2)cc1
Fc1ccc2c(c1)CNC2.O=C(O)c1cn(-c2ccc(F)cc2)c2c(F)c(F)c(F)cc2c1=O
COC(=O)C(C)c1ccc2c(c1)CC(NS(=O)(=O)c1ccc(C)cc1)C2
COc1cccc(CN)c1.O=C(O)c1ccc(Br)s1
CCNCCO.CN(C(=O)Oc1ccc(Cl)cc1)c1ccc(OCCCCBr)cc1
CC1(C)OB(c2ccc(N)nc2)OC1(C)C.Cc1cc(-c2cc(C(F)(F)F)nc(-c3cccc(Br)c3)n2)ccc1Cl
CC(C)(C)OC(=O)N1CCC[C@@H]1C(=O)O.c1ccc(CC2CCNCC2)cc1
COC(=O)[C@H](CC(C)C)NCC[C@H](O)[C@H](CC(C)C)NC(=O)OC(C)(C)C
CC(C)(C)c1cc(C(Br)C(=O)CC2CCCCC2)cc(C(C)(C)C)c1.NC(N)=S
C[S-].Cn1nnc(N(Cc2cc(C(F)(F)F)cc(C(F)(F)F)c2)Cc2cc(C(F)(F)F)ccc2C(Br)C2CCCCC2)n1
NNc1ccc(S(N)(=O)=O)c(F)c1.O=C(CC(=O)C(F)(F)F)c1ccc(-c2ccco2)c(Cl)c1
COCOc1cccc2sc(-c3nnc(C)o3)cc12
N#Cc1cnc2c(Cl)cc(NCc3cn(CC(=O)O)nn3)cc2c1Nc1ccc(F)c(Cl)c1.NCc1ccccn1
Cc1ccc(F)cc1C1NC(=O)CC(c2cccc(Cl)c2)C12C(=O)Nc1cc(Cl)ccc12
CC(=O)Cl.CC(C)(C)c1cc(-c2n[nH]c3ncccc23)cc(C(C)(C)C)c1O
NO.O=C1CCCc2cccnc21
CCNc1ccc(C(C)=O)cc1N=C1SC(=C2Sc3ccccc3N2C)C(=O)N1Cc1ccccc1
CCOC(=O)c1nn(Cc2ccccc2F)c(Cl)c1C=O.[N-]=[N+]=[N-]
CCOC(CN1C(=O)c2ccccc2C1C(C)[N+](=O)[O-])OCC
C[C@H](Nc1cc(C(N)=O)nc(Cl)n1)C(N)=O.OB(O)c1ccc(O)cc1
CCCc1nc2cc(N(Cc3cccc(Cl)c3)S(=O)(=O)c3ccc(F)cc3)ccc2n1CC(=O)OC(C)(C)C
C=CC(=O)Cl.COc1nc(N2CCN(CCCCNC(=O)OC(C)(C)C)CC2)nc(OC)c1Sc1nccc(N)n1
CC1(C)OB(c2ccc(-c3cnc(N)nc3)c(F)c2)OC1(C)C.O=S(=O)(CCCS(=O)(=O)C1CCCCC1)c1ccccc1Br
COC(=O)c1cnc(Cl)c(OCc2ccccc2)c1
CCO.O=C(O)C(c1ccccc1)c1ccccc1
N#Cc1ccc(F)cn1.Oc1ccc(Cl)c(C(F)(F)F)c1
CC1=NC2(CCN(C(=O)OCc3ccccc3)CC2)C(=O)Nc2ccccc21
CC(C)(C)CC(=O)Cl.CNCc1cc(-c2ncco2)ccc1-c1ccccc1S(=O)(=O)Nc1noc(C)c1C
C#CCCCO.O=S(=O)(Oc1ccc2c(-c3ccc(Br)cc3)nsc2c1)C(F)(F)F
COC(=O)c1c[se]c([C@@H]2O[C@H](CO)[C@@H](O)[C@H]2O)n1.N
COC(=O)[C@@H]1C[C@H](N)CN1C(=O)OC(C)(C)C.O=C(Cl)c1ccccc1
CC(C)(C)CN.COC(=O)c1cccc(-c2nn(C3CCCCO3)c3ccc(-c4ncn(C(c5ccccc5)(c5ccccc5)c5ccccc5)n4)cc23)c1
COC(=O)c1cc(OCCOCc2ccccc2)ccc1[N+](=O)[O-]
COC(=O)CCc1c(C)c(C(=O)NC2CCN(C(C)C)CC2)n(Cc2cc(-c3ccc(Cl)s3)on2)c1C
COC[C@H]1C[C@@](Cc2cscn2)(C(=O)OC(C)(C)C)N(C(=O)c2ccc(C(C)(C)C)c(OC)c2)[C@H]1c1ncc(C)s1
CC(C)(C)OC(=O)N[C@@H]1CC[C@@H](c2cccc(F)c2F)CN(Cc2ccccn2)C1=O
C#C[Mg+].CON(C)C(=O)C1(C)CC(c2ccc(C)cc2)=C(C#N)C(=O)N1
C[C@H](NC(=O)OC(C)(C)C)C(=O)N[C@@H](CC1CC1)C(=O)N[C@@H](Cc1ccccc1)C(=O)[C@@]1(C)CO1
CCOC(=O)c1cnc(Cl)c2c(CBr)csc12.COc1ccc(Cn2nnc(-c3cccc(O)c3)n2)cc1
C=CCSc1ncc(Cl)cn1.OO
CCOC(CBr)OCC.Oc1ccc(OCc2ccccc2)cc1
COc1ccc(-c2oc3ccccc3c2C(=O)c2cc(Cl)cc(Cl)c2)cc1
CC(=O)NN.S=C=Nc1ccncc1Br
CCCCCCCCc1ccc(C(=O)O)s1.CCCC[Si](C)(C)CCCOc1ccc(O)cc1
Cc1ccc(C(C(=O)OC(C)(C)C)C(=O)OC(C)(C)C)cc1.O=C1CCC(=O)N1Br
C=Cc1cc2c(=O)n(Cc3cc(Cl)ccc3S(=O)(=O)CC)c(=O)[nH]c2c(Cl)c1CN1CCC[C@@H](NC(=O)OC(C)(C)C)C1
CCOC(=O)Cl.FC(F)C(F)(F)Sc1nc(-c2ccccc2)c(-c2ccccc2)[nH]1
CC(C)(C)OC(=O)N1C[C@H](N)CC[C@@H]1CC1(O)CCOCC1.CC(C)n1nc(C(=O)O)c2ccccc21
CCI.COC(=O)c1ccc(O)cc1O
CNC.Cc1nnc2n1-c1ccc(-c3cncc(C(C)(C)C(=O)O)c3)cc1CC2
COCCOc1ccnc(Cl)c1.NN
CCCC[Sn](Cl)(CCCC)CCCC.COc1ccc(F)cn1
CCOc1nc(C)ncc1C1=NC(c2ccc(Cl)cc2)C(c2ccc(Cl)cc2)N1.O=C(Cl)Cl
CCn1cc(C(=O)O)c(=O)c2c(F)c(F)c(F)c(F)c21.CN1CCCC1
FC(F)c1nc2ccccc2n1-c1cc(Cl)nc(N2CCOCC2)n1.NS(=O)(=O)c1ccc(CN2CCOCC2)cc1
COC(=O)c1sccc1N.O=C1CCC1
CCc1cc2c(N3CCN(C(=O)Cc4ccccc4)CC3)nc(Cl)nc2s1.CNC(=O)CS
Nc1ccccc1.O=C(O)CCl
CC(C)(C)c1cc(OCCCCC#N)cc(C(C)(C)C)c1O.[N-]=[N+]=[N-]
CN1C(=O)C(N)c2ccccc2-c2ccccc21.COC(C(=O)O)C(=O)NCc1cc(F)cc(F)c1
CC1(C)COB(c2ccc(F)c(-c3cccc(C#N)c3)c2)OC1.FC(F)(F)c1ccn2c(Br)cnc2n1
COc1ccc(CNC(=O)N(C)c2ccc(SC(F)(F)F)cc2F)cc1.O=C(Cl)c1c(F)cccc1F
COc1ccc(C2CCOCC2)cc1NC(=S)NC(=O)c1ccccc1
CCCCS(=O)(=O)Nc1ccc(N2CCC(=O)CC2)cc1.NC[C@H](O)COc1ccc(O)c(NS(=O)(=O)c2ccccc2)c1
NO.O=C(O)c1cc(Oc2ccc(C(F)(F)F)cc2Cl)ccc1O
FC1(F)CNC1.O=c1c(-n2ccnn2)c[nH]n1-c1cc(Cl)ncn1
O=C(OCc1ccccc1)N1CCC2(CC1)CC(=NO)c1ccccc12
Brc1cnc2c(-c3ccccc3)cnn2c1.O=Cc1ccc(B(O)O)cc1
O=C(O)CCC/C=C\CN1C(=O)c2ccccc2C1=O
O=C(O)c1cc(I)ccc1O
Cc1cc(Cl)ncc1[N+](=O)[O-].N#Cc1cc(F)ccc1O
Brc1c2ccccc2cc2ccccc12.OB(O)c1ccc2c3ccccc3c3ccccc3c2c1
O=C(C1CC1)C(Br)c1ccccc1F.O=C1CC2=C(CCNC2)S1
COC(=O)c1ccc(O)cc1O.CS(=O)(=O)OC1CCN(S(C)(=O)=O)CC1
NCCc1cn[nH]c1.O=C(O)c1ccccc1-n1nccn1
CCOC(=O)CCNC(=O)CCNC(=S)Nc1ccc(C=NN)cc1
CCC(=O)Cl.Cc1[nH]c2c(-c3cc(F)ccc3OCC3CC3)ncnc2c1C(=O)N[C@@H]1CCNC1
O=Cc1cc(F)c(F)cc1Br.OCCO
N[C@@H](CCCCNC(=O)OCc1ccccc1)C(=O)O.O=C(O)c1cc2cc(Cl)ccc2nc1Cl
CC(C)(C)OC(=O)N1CCC(N2c3ccccc3Oc3cc(-c4cccnc4)ccc32)CC1
COc1cc(N(C)CC(=O)OC(C)(C)C)ccc1[N+](=O)[O-]
C#CC.Clc1ccc(CNC2CCN(c3ccc(I)cn3)C2)c(Cl)c1
OC(CN1CCC(N2CCCCC2)CC1)c1ccccc1.c1cn(CCN2CCNCC2)cn1
Brc1cc(Br)cc(OCc2ccccc2)c1.C[S-]
CNC.O=Cc1ccc(-c2noc(-c3nnn(-c4ccccc4F)c3-c3ccncc3)n2)cc1
COC(=O)C(CC1CC1)[C@@H]1c2ccccc2C[C@H]1N.O=C(O)c1cc2sc(Cl)c(Cl)c2[nH]1
Fc1nc(OCCN2CCOCC2)c(F)c(N2CCOCC2)c1F.NN
COc1ccc(C(=O)Cl)cc1.Nc1cccc2cnccc12
CC(C)(C=O)c1ccc(Cl)cc1.CCOC(=O)CP(=O)(OCC)OCC
C[N+](C)(C)c1ccc(CNC(=O)c2cc3cc(OCc4ccccc4)ccc3n2Cc2cccc(C(=N)N)c2)cc1
CCOC(=O)C1(c2ccc(B3OC(C)(C)C(C)(C)O3)cc2)CC1.Cc1noc(-c2ccc(Br)cc2)c1NC(=O)N(C)[C@H](C)c1ccccc1
CCOC(=O)CC1CCNCC1.Cc1ccc2c(c1)C(c1ccccc1Cl)CN(CC(=O)O)C(=O)C2CC(C)C
CCOC(=O)CC1=CCN(C(=O)OC(C)(C)C)C1
CCOC(=O)CN1CCN(C2CCN(C(=O)[C@@H](Cc3cc(C)c(O)c(C)c3)OC(=O)N3CCC(n4nc(-c5ccccc5)[nH]c4=O)CC3)CC2)CC1
CC/C(=C\C=C(Br)Br)c1cccc(CCc2ccc(C(O[SiH](C)C)C(C)(C)C)c(C(O[SiH](C)C)C(C)(C)C)c2)c1
CCCC[Sn](CCCC)(CCCC)c1ccncc1F.Fc1cnc(-c2cc(-c3cnnc(Cl)c3)ccc2F)c(F)c1
FC(F)(F)CN=C=S.Nc1ccnc(SCC#CCN2C(=O)c3ccccc3C2=O)n1
CCOC(=O)C1(C=O)CCC1.COc1c(C)cc(N)c(C)c1C
CC1(C)CCC(=O)NC1.Cc1c(Br)nc2cc(F)cc(F)c2c1Br
CC(Oc1nc(C(=O)O)ccc1C1CC1)C(F)(F)F.Cc1nc(C(C)(C)N)no1
CC(C)(C)OC(=O)N(CCc1ccccn1)c1ccc(NC(=O)c2ccccc2-c2ccc(O)cc2)cc1.CCOC(=O)CBr
C1COCCN1.O=C(O)c1ccc([N+](=O)[O-])c(O)c1
N#CCc1ccc([N+](=O)[O-])cc1Cl
COC(=O)N1CCc2c(cccc2S(=O)(=O)N(C)CC2CCN(Cc3ccccc3)CC2)C1
CCOC(=O)C1C2Cc3cc(O)ncc3C21.Cc1cccc(C)c1-c1ccc(F)c(CBr)n1
CC(C)(C)c1ccc(S)cc1.ICCCCCOc1ccc(C2=C(c3ccccc3)CCCc3cc(OC4CCCCO4)ccc32)cc1
CCOC(=O)C[C@H](NC(=O)c1ccc(-c2ccc(OC)cc2)cc1NC(=O)Nc1c(C)cc(C)cc1C)C(=O)OCc1ccccc1
CC(C)(C)c1ccc(CS)cc1.CC(C)(C)n1ncc(Br)c(Br)c1=O
Nc1ccncn1.O=C(O)c1cnc(OCC(F)(F)F)c(C2CCCC2)c1
CC(C)c1c(Cl)nc2cc(F)ccc2c1Cl.CCCC[Sn](CCCC)(CCCC)c1cc(C)ccn1
CC(C)(C)OC(=O)N1CCC(CO)CC1.O=c1[nH]c2ccc(Br)cc2s1
COC(=O)[C@@H]1CCCN1c1nc2c(c(Nc3cc(C(C)C)[nH]n3)n1)CCC2.Nc1nccs1
CS(=O)(=O)Cl.O=[N+]([O-])c1cccc(NCc2cccnc2)c1
COc1cc(C(=O)N(C)c2ccc(C)cc2OCCCCCC(=O)N2CCN(C)CC2)ccc1NC(=O)c1cccc(N)c1N.O=C(O)CS
CCOC(=O)CC(O)CC(O)/C=C/c1c(-c2ccccc2)c2ccccc2c(=O)n1C
COc1cc(B(O)O)cc(OC)c1OC.Cc1ccc(Nc2nc(Cl)nc3ccccc23)cc1
CC(C)C[C@H](N)CN1CCN(C(c2ccc(F)cc2)c2ccc(F)cc2)CC1.O=C(Cl)N1CCCCCC1
N#Cc1ccc(Cl)nc1.NN
Cc1nc(-c2ccc(C(F)(F)F)cc2)sc1C(=O)O.Oc1ccc2c(c1)CCNC2
C=COC(=O)Cl.NC1Cc2ccc(-c3ccc(=O)[nH]n3)cc2C1
CC(=O)Cl.Cc1ccc(N)c2c1NCCC2=O
CC(C)(C)[Si](C)(C)OC1CNC1.O=C(N1CCc2ccc(Cl)c(OS(=O)(=O)C(F)(F)F)c2CC1)C(F)(F)F
COC(=O)/C=C/c1cccc(NC(=O)c2cccn2C)c1
CCOC(=O)C(Cc1ccc(C(F)(F)F)cc1)C(=O)c1ccc(F)c(F)c1
Fc1cccc(COc2ccc(Nc3ncnc4cccc(OC5CCNCC5)c34)cc2Cl)c1.NC(=O)CCl
COC(=O)Cc1coc2ccccc12
CC(C)[C@H]1c2ccc(F)cc2C(F)(F)C[C@]1(O)CC(=O)O.CNCCCc1nc2ccccc2[nH]1
O=C(CC1CCNCC1)Nc1ccc2cc1CCc1cncc(c1)Nc1ncc(Cl)c(n1)N2.O=C(O)c1ccns1
COc1cnc2ccc(Cl)c(C(O)CN3C4CCC3CC(NC(=O)OC(C)(C)C)C4)c2n1
COC(=O)[C@H](Cc1ccc(NC(=O)c2c(Cl)cccc2Cl)cc1)NC(=O)c1ccc(-n2nnnc2NCc2cccc(O)c2)cc1Cl
CCOC(=O)c1cc(CCCO)[nH]n1
COC(=O)[C@@H](N)CC(C)C.O=C(O)C=Cc1ccccc1F
CNC(=O)N1CCN(CCC(=O)O)CC1.COc1nc2c(OCc3c(Cl)ccc(N(C)C(=O)CN)c3Cl)cccc2n1Cc1ccccn1
CNS(=O)(=O)c1cc2c(cc1Br)CCN2C(C)=O
CCOC(=O)C1CNCCN1Cc1ccccc1.O=C(Cl)C1CCN(c2ccncc2)CC1
CCOC(=O)C[C@H](NC(=O)CNC(=O)c1cc(O)cc(NC2=NCC(O)CN2)c1)c1cc(Cl)cc(C2(CF)CCOCC2)c1
CI.Cc1cc(Br)cc(O)c1C
CC(C)NC(=O)c1cn(COCC[Si](C)(C)C)c2ncc(Oc3ccc4c(c3)[C@H](N)CC4)nc12.CS(=O)(=O)Cl
CC(C)(C)OC(=O)Nc1cc(N)ccc1F.O=CO
CC(C)CN(C)C(=O)C1CCN(Cc2cccc([N+](=O)[O-])c2)CC1
CC(C)(C)OC(=O)N1CC[C@H](NC(=O)C(F)(F)F)C1
C=CC(=O)Cl.COc1cnc(Nc2ccc(N3CCN(C)CC3)cc2)nc1Oc1cccc(N)c1
CSc1ccc(/C=C2/C(C)=C(C=O)c3cc(F)ccc32)cc1
CC(C)(C)OC(=O)N(CCc1ccc(Br)cc1)C[C@H](O)c1ccccc1.COC(=O)c1ccc(B2OC(C)(C)C(C)(C)O2)cc1-c1cccs1
Cc1c(-c2ccccc2S(C)(=O)=O)nc2cc(F)cc(F)c2c1Cl.c1nc2c(cc1N1CCOCC1)NCC21CCOCC1
Cn1cc(N)cn1.OC1(c2ccccc2Nc2nc(Cl)ncc2Cl)CCOCC1
CC(=O)c1cc(N)cs1.CC(C)(C)OC(=O)OC(=O)OC(C)(C)C
COc1ccc2c(O[C@H]3CN[C@H](C(=O)O)C3)nccc2c1.O=C(Cl)OCC1c2ccccc2-c2ccccc21
COc1ccccc1C#N.[N-]=[N+]=[N-]
CC(=O)OC(CBr)Cc1c(O)ccc2ncccc12
Nc1cc(N2CCCCC2)ccc1[N+](=O)[O-]
CCOC(=O)c1ccc(Cl)nc1.CN1CCC(O)C1
COC(=O)c1cc([N+](=O)[O-])cc(S(F)(F)(F)(F)F)c1
Cc1cccc(OC2CCNCC2)c1.O=C(O)CNC(=O)c1cc(-c2ccccc2)[nH]n1
CC(C)(C)OC(=O)N[C@H]1CCCNC1.O=[N+]([O-])c1cnccc1Cl
COC(=O)c1cc(C(F)(F)F)cc(N2CCCC2=O)c1F
CCOC(=O)c1ccc(-c2ccnc(Nc3cccnc3)n2)s1
O=C(Cl)Oc1ccc(Cc2ccc(C(F)(F)F)cc2)cc1.c1ccc(CN2CCNCC2)nc1
O=C(Cl)C(Cl)c1ccccc1.[NH4+]
Cn1cc2ccc(NC(=O)c3ccccc3NCc3ccnc(Br)c3)cc2n1.NC(=O)N1CCSCC1
O=C(OC(=O)C(F)(F)F)C(F)(F)F.c1ccc(C2CCNCC2)cc1
Cc1ccc(Cl)c(O)c1F.N#Cc1cc(F)cc(C(F)(F)F)c1
CCS(=O)(=O)c1ccc(Cl)cc1CNC(=O)c1ccc(CN2CC[C@@H](N)C2)c(C(F)(F)F)c1.COC(=O)Cl
NC(=O)c1cnc2[nH]ccc2c1NC1CCCNC1.O=C=NCc1ccccc1
CCOC(=O)c1nc2ccccc2c(=O)[nH]1.NCc1cccc(OCCCOc2ncn(C(c3ccccc3)(c3ccccc3)c3ccccc3)n2)c1
CNC.COc1cc(Cl)cc(C(=O)Nc2ccc(Cl)cn2)c1NC(=O)c1scc(CCl)c1Cl
CCCN.CCOC(=O)/C=C/CBr
Cn1c(N(Cc2ccc(C(=O)O)cc2)C2CCC(C(C)(C)C)CC2)nc2cc(O)ccc21.Nc1nnn[nH]1
CC(C)(C)OC(=O)N1CCc2sc(C(=O)O)cc2C1.CNOC
CC(C)I.CCOC(=O)/C(C)=C/c1ccc(O)cc1Oc1ncc(C(F)(F)F)cc1Cl
CCCC[Sn](CCCC)(CCCC)c1nccc(N2CCOCC2)n1.CSc1nnc(-c2ccc3c(c2)c(I)cn3C(=O)OC(C)(C)C)s1
CC(C)C(=O)Cl.CCCC1CC(=O)C2=C(C1)NC(C)=C(C#N)C2c1cc(Br)c(OCCCCN)c(OCC)c1
COC(=O)CCC(C)C(=O)N[C@@H](Cc1ccc(O)cc1)C(=O)O
COC(=O)c1nc(N2CCN(c3ncccc3C(F)(F)F)CC2)n(COCC[Si](C)(C)C)c1-c1ccc(C(F)(F)F)cc1
CCOC(=O)CCc1ccc(-n2cnn([C@@H](CC)[C@H](C)O)c2=O)cc1
CS(=O)(=O)Cl.NCCc1c[nH]c2ccccc12
CCCCCCCCCCCCC(C)(C)C(=O)O.O=S(=O)(Cl)OCCl
CCOC(=O)c1cc(=O)c2ccc(O)cc2o1.ClCCCBr
COC(C(=O)NCc1ccc(C#N)cc1)c1ccc(Br)cc1F.COc1ccc(B(O)O)cc1
CCOC(=O)CC(=O)CCl.NC(=S)Nc1ccc(Cl)c(C(F)(F)F)c1
COc1ccc(-c2nc3c(C(=O)N4CCNC[C@H]4C)cnn3c(C(F)(F)F)c2C)cc1.C[C@@H](O)c1ccccc1C#N
CCC(=O)NCCC1=CCC2=C1C1=C(OCCC1)C(Br)C2
CC(C)(C)OC(=O)OC(=O)OC(C)(C)C.Nc1ccc(CCO)cc1
COc1ccc(C(C)(C)N)cc1.C[C@]12CC[C@H]3[C@@H](CC=C4C=C(C#N)CC[C@@]43C)[C@@H]1CC[C@@H]2C(=O)O
O=C1c2ccc(O)cc2C(=O)N1C1CCCC1
COc1cccc(CC(=O)Cl)c1.Nc1cc(-n2cccn2)nc(-c2ccco2)n1
C[SiH](C)OC(C1CCCN(C(=O)OCc2ccccc2)C1)C(C)(C)C
CC(C)C[C@H]1CN[C@@H](CC(C)C)C(=O)N1.O=C(O)C=Cc1cccc(Cl)c1
Brc1ccc(C2CNCCN2)cc1.CI
CC(C)(C)c1ccc(COc2ccc(C=O)cc2)cc1.O=C1CSC(=S)N1
CNC1CCN(C(C)C)CC1.Cc1nc2ccccc2n1-c1nc(N2CCOCC2)c2nc(CBr)n(C)c2n1
C=O.CCOc1ccc(C(=O)Nc2ccc3c(c2Cl)CNCC3)cc1Br
CC(C)=CCN.O=C(O)c1ccc([N+](=O)[O-])o1
CCc1nc2c(C(F)(F)F)cccn2c1-c1cccc(O)c1.COc1ccc(CN(C)S(=O)(=O)c2cccc(Br)c2)cc1
COc1ccc2oc3c([N+](=O)[O-])ccc(Cl)c3c(=O)c2c1
C=Cc1ccc2sc3c(=O)[nH]c(CN(C)C)nc3c2c1
COc1cc(CN2CCNCC2)cc(OC)c1OC.COc1ccc(OC(=O)CCl)cc1
COc1ccc(Cl)c(N)c1.FC(F)(F)c1cc(Cl)nc(-c2ccccn2)n1
N#CC1(NC(=O)[C@@H]2C[C@@H](S(=O)(=O)c3ccccc3C(F)(F)F)CN2)CC1.O=Cc1ccccc1
CCOC(=O)[C@@H](Cc1ccccc1OC)Oc1ncnc2sc(-c3ccco3)c(Br)c12.Cc1c(B2OC(C)(C)C(C)(C)O2)ccc(O)c1F
CCCCC/C=C\CCCC(O)CCCCCCCCCC
C=C(C)C[C@@H](C(=O)OC)[C@H](O)CCC
C=CCBr.CS(=O)(=O)c1nc2nc(I)c(Cl)cc2[nH]1
N#Cc1cccc(N)c1.O=C(O)c1ccc(-c2ccccc2)o1
C=CC(=O)O.COC.Oc1ccc(O)cc1
C#CCNC.COc1cc[nH]c1/C=C1\C(=O)Nc2ccc(F)c(I)c21
CC(C)(O)c1ccn2c(-c3ccc(F)c(Cl)c3)cnc2c1F.OB(O)c1cc2ccccc2o1
Nc1ccc(C(CC2CCCC2)C(=O)Nc2nccs2)cc1.O=C(Cl)c1cccnc1
O=C(OCc1ccccc1)[C@@H]1CCCN1C(=O)[C@H](Cc1ccccc1)NS(=O)(=O)c1ccccc1
CN(C)C=O.Cc1c(Br)c(C(F)F)nn1C1CCCCO1
COc1ccc(C(N)=O)cc1C(=O)O.Nc1ccc2[nH]ccc2c1
CC(=O)CCC(=S)Cl.O=C1NC(C(=O)O)Cc2ccccc21
COC(=O)C1CC(=O)N(c2ccc(OCc3ccc(F)c(F)c3)cc2)C1
COC(=O)CCC(=O)c1ccc(-c2ccc(C(F)(F)F)cc2)cc1
C=O.CNC.O=C(CCCCS(=O)(=O)c1ccccc1)N1CCc2ccoc2C1
CCOC(=O)[C@H](Cc1ccc(OCCCOc2ccc(OCC(F)(F)C(F)F)cc2)cc1)OC
CCCS(=O)(=O)N1CCC(c2ccccn2)(C(C)(C)N)CC1.O=C(Cl)c1c(F)ccc(F)c1Cl
C[C@H](C[C@H](O)[C@@H](N)Cc1ccccc1)C(=O)NCCC(C)(C)C.O=C(O)c1cc(O)cc(N2CCCC2=O)c1
O=c1c2ccccc2sc2ccc(CBr)cc12.OCCN(CCO)CCO
CC(C)(C)OC(=O)NCc1ccnc2[nH]ccc12.CS(=O)(=O)Cl
COC(=O)C1CN(C(=O)OC(C)(C)C)Cc2ccc(OC)cc21
C=CC[C@@H](C)O.O=Cc1cc(F)c(F)cc1O
COc1ccc(CN(C(=O)OC(C)(C)C)c2nc(-c3cccc(OC(F)(F)F)c3)ns2)cc1
N.O=C(OCc1ccccc1)c1cc2c(Br)cccc2n1Cc1cccc(F)c1
CC(C)(O)C1CCN(c2ccc(B3OC(C)(C)C(C)(C)O3)cc2)CC1.O=C(Nc1ccc2[nH]nc(I)c2c1)C(c1ccsc1)N1CCC1
CSc1ccc(C(=O)O)c(OCCCNC(=O)OC(C)(C)C)c1.Nc1ccc(F)cc1C(=O)Nc1ccc(Cl)cn1
COc1ccc(CNc2nncs2)c(OC)c1.O=S(=O)(Cl)c1cc(Cl)c(F)cc1F
Cc1cc2ccccc2[nH]1.ClCc1ccccc1
COc1ccc2nccc([C@@H](O)CN3CCNCC3)c2c1.O=C(NCCBr)OCc1ccccc1
CC(C)(C)c1cc(Br)ccc1O.CI
NC(=O)c1ccnc2c(O)ncnc12.N[C@H](CN1CCC1)c1ccc(C(F)(F)F)c(C(F)(F)F)c1
CCc1nc2c(C)cc(C)nc2n1Cc1cnc(N(C(=O)OC(C)(C)C)c2ccccc2)nc1
CCOC(=O)c1cnc2ccccc2c1N(CC1CC1)CC1CC1
CCN1c2cc(OC)ccc2C(C)=CC1(C)C
CCOC(=O)Cc1ccc(OC)c(-c2cc3c(n2C(C)C)C(c2ccc(Cl)cc2)N(c2cc(Cl)c(=O)n(C)c2)C3=O)c1
CC(C)[C@@H](C(=O)O)N(C)C(=O)OC(C)(C)C.COC(=O)[C@@H]1CCCN1
CC(C)(C)OC(=O)COC1CCN(C(=O)[C@@H]2C[C@@H](O)CN2C(=O)c2ccc(C(=N)N)cc2)CC1
CC(C)(C)OC(=O)C(C)(C)Sc1nc(CCOc2ccc(-c3ccc(F)cc3)cc2)cs1
COC(=O)[C@@]1(C)CC[C@]2(C)CC[C@]3(C)[C@](O)(C(=O)C=C4[C@@]5(C)C=C(I)C(=O)C(C)(C)[C@@H]5CC[C@]43C)[C@@H]2C1.N#C[Cu]
CC(C)(C)OC(=O)[C@H](CCNC[C@H]1O[C@@H](n2cnc3c(N)ncnc32)[C@@H]2OC(C)(C)O[C@H]12)NC(=O)OCc1ccccc1.O=C/C=C/c1ccccc1[N+](=O)[O-]
COC(=O)c1ccc2c(c1)C(SCCN1CCN(c3ccccc3)CC1)c1ccccc1CO2
COC(=O)Cc1ccc(Cc2cc(C(F)(F)F)nc(OC3CCCC3)n2)cc1
CN1CCN(c2nn(N)c(=O)c3ccccc23)CC1.O=C(Cl)Cc1ccc(Cl)cc1
C=O.CCOC(=O)CCNc1ccc(C(=O)N(C)CCCN(C)C(=O)OC(C)(C)C)cc1
C=Cc1ccc(-c2cc(NC(=O)C3Cc4ccccc4C3)n[nH]2)cc1
CC1(C)OB(c2ccc(C(=O)c3nc4ccccc4n3COCC[Si](C)(C)C)cc2)OC1(C)C.CCn1nc(Br)c2ncccc21
NO.O=C1Nc2ccc(Br)cc2C1=O
C#Cc1ccccn1.C[C@@H]1O[C@H](C)CN2c3ccc(I)cc3CC3(C(=O)NC(=O)NC3=O)[C@@H]12
Clc1ncc(Cl)c(Cl)n1.Nc1ccccc1-c1nc(C(F)(F)F)c[nH]1
CCc1ccc(N=C=O)cc1.COc1cc(Oc2ccc(N)cc2)ccn1
C=O.N#Cc1ccc(N(Cc2ccccc2C(F)(F)F)[C@H]2CCNC2)cc1Cl
CC(C)(C)OC(=O)n1c(-c2ccc(Cl)c3c2C(=O)NC3)cc2cc(C=O)ccc21.NCc1ccccc1
COc1cc(Br)cc(CO)c1.[C-]#N
CC1CNCCN1.N#Cc1ccc(Cl)nc1
CC(C)(C)C(=O)Cl.COC(=O)c1ncnc(O)c1O
O=C(NC(=S)Nc1cc(Br)cc(I)c1)c1ccccc1
NO.O=C(Cl)C=Cc1ccc(NS(=O)(=O)c2ccc(-c3ccccc3)cc2)cc1
CCOC(=O)C1Cc2c(n(C)c3ccc(OC)cc23)C1
Oc1ccc(-c2ccccc2)cc1
N#Cc1cc(-c2cccnc2)c(C2CC2)nc1N1CCN[C@H](C2CC2)C1.O=C(O)CC(F)(F)F
COc1cccc(/C=C/c2nc3sccn3c(=O)c2I)c1OCC1CC1.CS(C)=O
COC(=O)[C@@H](OC(C)(C)C)c1c(C)c(-c2ccc(F)cc2)c2nc3cn2c1N1CCC(C)(CC1)OCCCC[C@H](C)Oc1ccc(F)cc1-c1cccc-3c1
CN(C)C(=O)c1cc2nccc(Cl)c2s1.CNC(=O)c1c(C)n(C)c2cc(O)ccc12
CNC.O=C(O)c1ccc(CNC(=O)c2ccc(S(=O)(=O)n3cc(-c4ccccc4)c4ccccc43)cc2)cc1
COc1ccc(O)c(N)c1.O=C(Br)CBr
CN1CC(N2CCN(C(=O)Nc3cc(Oc4ccc(N)cc4F)ncn3)CC2)C1.O=C(Cc1ccc(F)cc1)N=C=S
COc1cc(CC#N)ccc1C
COc1ccc(N)cc1OC.Fc1cccc(-n2cccn2)n1
CCCN1CCCC(c2cccc(OC)c2)C1
O=C(Nc1ccc(OC(F)(F)C(F)F)cc1)c1cnc(Cl)c(Br)c1.O[C@@H]1CCNC1
Clc1nc(Cl)c2c3c(sc2n1)CCCC3.NCc1ccc(Cl)c(Cl)c1
C#CCO.Clc1cc(OCc2ccccc2)ncn1
CCc1cnc(Cl)nc1.CS(=O)(=O)N1CC=C(c2cc3c(cn2)O[C@@H](C2CCNCC2)C3)CC1
CCOC(=O)C1CCC(Cc2nc3ccccc3c(=O)[nH]2)CC1
CCC1(CC)CN(C2CCCC2)c2nc(Cl)ncc2NC1=O.CI
Cc1nn(-c2ccnc3[nH]ccc23)cc1Br.N#Cc1cccc(B(O)O)c1
COC[C@H]1CCCN1c1c(C(C)=O)cc(Cl)c2cccnc12.[BH3-]C#N
C1CC1CNCC1CC1.Fc1ccc(-c2cc(Cl)nc(Cl)n2)cc1
C1COCCN1.COc1cc2c(-c3cc4cc(F)cnc4n3S(=O)(=O)c3ccc(C)cc3)cn(CCI)c2cc1OC
CC(C)(C)[C@H]1CC[C@H](OS(C)(=O)=O)CC1.Oc1ccc2cc(Br)ccc2c1
CCCS(=O)(=O)N1CCC(CN)(c2ncccc2Br)CC1.O=C(Cl)c1ccc(Cl)cc1Cl
Cc1cccc(CC2(C(=O)OCc3ccccc3)CCN(C(=O)OC(C)(C)C)CC2)c1
CNCc1ccccc1.COC(=O)CBr
CCC(=O)Cl.N=C1N[SH](=O)(c2ccccc2)c2ccccc21
NO.O=Cc1ccc(-c2ccc(O)cc2)cc1F
C[C@@H](C(=O)N[C@@H](Cc1ccc([N+](=O)[O-])cc1)C(=O)N1Cc2ccccc2C[C@H]1C(=O)N[C@@H]1CCCc2ccccc21)N(C)C(=O)OC(C)(C)C
COc1ccc(F)c(F)c1C(=O)c1cnc(NC2CN(C(=O)OC(C)(C)C)C2)nc1N
CCOC(=O)CCCCCBr.O=C1NC(=O)c2ccccc21
CN(C)CCc1sc2ccccc2c1C(C)(O)c1cncs1
C=[N+]=[N-].O=C(c1ccccc1)c1ccc2n1CCCC2C(=O)O
C=CC(=O)Nc1ccc(C[C@H](NCOCc2ccccc2)C(=O)OC)cc1
C=CC(=O)OC.COc1nc(Cl)cc(Cl)n1
CC(C)N1CCC(Oc2ccc(C3CCNCC3)cc2)CC1.N#Cc1ccc(C(=O)O)cc1
CN1CCC(C#N)(NC(=O)C(N)CC2CCCCC2)CC1.O=S1(=O)N=C(Cl)c2ccccc21
CC(C)(C)NS(=O)(=O)c1cccc(B(O)O)c1.Fc1ccc(-c2cc(C(F)(F)F)nc(-c3ccnc(Cl)c3)n2)cc1F
CCCC[C@H](O)CC(=O)OC
Cc1c(NC(=O)N=S(C)(C)=O)cccc1[N+](=O)[O-]
COc1cc(N(Cc2cncs2)c2ccc(C(=O)OC(C)(C)C)cc2)ccc1C(N)=O
Clc1cc2c(Cl)nc(-c3ccno3)nc2s1.NCc1ccc(Cl)c(Cl)c1
CC(C)(C)OC(=O)N[C@H]1CNC(=O)C1.O=C1COc2ccc(Br)cc2N1COCc1ccccc1
CC(C)(C)OC(=O)N1C[C@@H](CCl)c2c1cc(OCc1ccccc1)c1ccccc21
COc1cc2c(Cl)ncnc2cc1OCCCN(C)S(C)(=O)=O.Oc1ccc2[nH]ccc2c1
CCI.CCOC(=O)C[C@H]1O[C@H](c2ccc(O)cc2OC)c2cc(Cl)ccc2N(CC(C)(C)C)C1=O
O=[N+]([O-])c1cc(F)cc(I)c1.OB(O)c1ccc([C@H](O)C(F)F)cc1
CCCCC(CCOc1ccc(CCC(=O)OC)cc1OC)c1sc2cc(C(F)(F)F)ccc2c1C
COc1c(C)ccc2c1CC(Br)C2=O.O=[N+]([O-])c1ccc(O)cc1
CCCCOCCOc1ccc(-c2ccc3c(c2)C=C(C(=O)OC)CCN3Cc2nnn(C)n2)cc1
Cc1cc(C)cc(-c2c(OCCC3CCCCN3C(=O)OC(C)(C)C)c3cc([N+](=O)[O-])c(Cl)cc3n(C)c2=O)c1
COC(=O)c1ccnc(-c2ccc(C(F)(F)F)cc2F)c1
C[C@]12CC[C@H]3[C@@H](CC=C4C[C@@H](O)CC[C@@]43CO)[C@@H]1CCC2=O
CC(C)(C)OC(=O)n1c(-c2ccc(O)c3c2C(=O)NC3)cc2cc(CN3CCCCC3)ccc21.O=S(=O)(Cl)c1ccc(C(F)(F)F)cc1
CC(C)(C)OC(=O)N1CCCC(n2ccc(=O)c(-c3ccnn3-c3ccccc3)n2)C1
CS(=O)(=O)Cl.Cc1ccc2cccc(OCc3c(Cl)ccc(N(C)C(=O)CNC(=O)C=Cc4ccc(N)c(C)c4)c3Cl)c2n1
CCOc1ccc2ccccc2c1C=O.c1ccc2sc(NC3CCNCC3)nc2c1
CC(C)C[Mg+].COC(=O)c1ccc(C=O)cc1
CN(C(=O)CBr)c1ccc(OCC(=O)N[C@@H](CC(N)=O)C(=O)N[C@@H](Cc2ccccc2)[C@H](O)C(=O)N2CCC[C@H]2C(=O)NC(C)(C)C)cc1.CNC
N#Cc1cncc(-c2ccc3c(c2)C2(COC(N)=N2)[C@H]2CC(=O)CC[C@@H]2O3)c1
CC(=O)Cl.NCCn1cc(C(=O)N2CCN(c3ccccc3F)CC2)c2ccc(Cl)cc21
CCOC(=O)CN(CCOC)c1noc2ccc(COc3ccc(-c4cc(F)c(F)cc4OC)cc3)cc12
N#Cc1ccc(NCCCCF)c([N+](=O)[O-])c1
CN.O=S(=O)(c1cccc(C(F)(F)F)c1)c1cc(Br)nc(Br)c1
Brc1nccc2ccccc12.COc1ccccc1B(O)O
CC(C)NN.CCC(=O)C(Cc1nccn1Cc1ccccc1)C(=O)CC
C[C@@]12CC[C@H]3C[C@H]4C[C@H](O)CC[C@@H]4C[C@@H]3[C@H]1CC(=O)[C@H]2O
BrCc1ccccc1.COc1ccc(-c2n[nH]c(=O)cc2-c2ccc(OC)c(F)c2)cc1
CC(C)(C)OC(=O)NCC(=O)O.Cc1nn(-c2ccc(C(N)=O)c(N[C@H]3CC[C@H](O)CC3)c2)c2cccc(-c3cnc4ccccc4c3)c12
CC(C)(C)OC(=O)N1CCN(c2ccc(CCCN3CCOCC3)cc2)CC1
Cc1cc(C)c([Mg+])c(C)c1.N#Cc1cccc(-c2ccncc2C=O)c1
CC(C)(C)Sc1ccccc1C#N
O=Cc1cc(Cl)ccc1F.c1nc[nH]n1
COc1ccc(-c2nn3c(Cl)cc(Cl)cc3c2-c2ccnc(NC3CCCC3)n2)cc1.NC1CCCC1
CC(C)(C)OC(=O)OC(=O)OC(C)(C)C.Nc1ccc(Br)cc1F
COc1cc(C(=O)O)ccc1Oc1cccc(C)c1
CC(c1ccc(O)cc1Cl)C(O)(c1ccc2c(c1)n(C)c(=O)n2C)C(F)(F)F.N#Cc1ccc(F)c(F)c1
C#CCC(CCCC)(O[Si](C)(C)C)C(=C)F.CCCC[SnH](CCCC)CCCC
COC(=O)C12CC3CC(CC(C3)O1)C2
NC(=S)Nc1ccccc1C(F)(F)F.O=C(CBr)c1ccc(F)cc1
BrCC1CC1.O=[N+]([O-])c1ccc2[nH]ncc2c1
Nc1ccc2c(c1)CCC2=O.O=C(O)c1cc(Cl)ccc1Cl
CCCOCCl.COC(=O)c1ccccc1O
CCCCc1nn(-c2ccc(C(F)(F)F)cn2)cc1/C=C/C(=O)OCC
COC(=O)c1ccc(C(F)(F)F)cc1Cl.C[S-]
NCc1c[nH]cn1.O=C(O)CCCCc1ccccc1
CCOC(=O)CNC(=O)c1ccc(N2CCC(NC[C@H](O)c3ccc(O)c(NS(C)(=O)=O)c3)CC2)cc1
C=C(CCl)COc1ccc(CNc2nc(Nc3ccc(C(=O)NCC(C)(C)CNC(=O)OC(C)(C)C)cc3)nc(OCC(F)(F)F)n2)cc1
CN(C)CCCN.O=C(O)c1cccc(CS(=O)(=O)C=C2CN(C(c3ccc(Cl)cc3)c3ccc(Cl)cc3)C2)c1
CSc1nccc(C(O)c2cnc(Cl)nc2Cl)n1
Cc1c(F)ccc(-c2ccccc2)c1F.O=C1CCC(=O)N1Br
CN(C)CCCc1ncccc1OCCO.C[C@@H]1CNCCN1c1nccnc1Cl
C=CCN(CC=C)CC(=O)c1ccc(F)cc1.NO
N#CCc1ccc2occ(-c3ccccc3)c2c1.[N-]=[N+]=[N-]
CCC(CC)(c1ccc(CCC(O)(C(F)(F)F)C(F)(F)F)c(C)c1)c1ccc(-c2ccc(CC(=O)OC)cc2)c(C)c1
CN(C(=O)Cc1ccc(F)cc1)C1CNCC1c1ccc(Cl)c(Cl)c1.Cc1noc(-c2ccc(C(=O)O)cc2)n1
COC(=O)[C@@H]1C[C@@H](O)[C@H](Nc2ncc3cc(-c4c(Cl)c(OC)cc(OC)c4Cl)ccc3n2)C1.O=C1NC(=O)c2ccccc21
O=C(OO)c1cccc(Cl)c1.O=c1oc(-c2cccc(SC(F)(F)F)c2)nc2ccccc12
CCCCCCC(C(=O)O)n1cnc([N+](=O)[O-])c1.O=C(OCc1ccccc1)[C@@H]1CCCN1
COC(=O)c1ccc(Br)cc1.COc1c(N)ccc2ccccc12
COC(=O)c1cnc(N2CCc3[nH]c4cc(Br)ccc4c3C2)nc1.O=Cc1cccc(B(O)O)c1
O=C1CCC1.c1ccc(CN2CCC3(CCNC3)CC2)cc1
C[C@@]1(C2CCNCC2)Cc2cc(C3=CCN(S(C)(=O)=O)CC3)ncc2O1.FC(F)(F)c1cnc(Cl)nc1
CC(=O)c1cncc(Br)c1.CC(C)(C)OC(=O)N1CCCc2cc(Br)cnc21
NC(=O)CCl.c1ccc2c(c1)NC1CCCC21
CCOC(=O)c1cccc(Nc2c(C(N)=O)cnc3cc(Cl)ccc23)c1.Cc1ncccc1B(O)O
COC(=O)C=Cc1ccc(B2OC(C)(C)C(C)(C)O2)cc1C(F)(F)F
COC(=O)C(C)c1ccc(COCCO[Si](C)(C)C(C)(C)C)nc1
CCOC(=O)c1c(O)c2ncc(Cc3ccc(F)cc3)cc2[nH]c1=O.NCCOc1ccccc1
Brc1ccc2cccc(Br)c2n1.COc1c(B(O)O)cc(C(C)(C)C)cc1C(C)(C)C
CC(C(=O)Cl)(c1ccc(Cl)cc1)c1ccc(-n2ncc(=O)[nH]c2=O)cc1Cl.CN
CCCN.O=C(O)CCn1ncc2c(-c3ccc(F)cc3)c(-c3ccncc3)c(-c3ccc(F)cc3)nc21
COC(=O)CBr.NC(=O)c1cccc2c1c1c(O)cccc1n2Cc1ccccn1
CCOC(=O)/C=C/c1ccc(C=Cc2nc(-c3ccccc3)oc2C)cc1
CN1CCNCC1.Fc1cccc2nc(CN3CCC[C@H]4CCc5cccnc5[C@H]43)cn12
O=C(Nc1ccc(OCc2ccccc2)cc1C(=O)c1ccccc1)c1ccccc1
O=C(CC12CC3CC(CC(C3)C1)C2)Nc1ncnc2c1CCN(Cc1ccccc1)C2
C=CCOC1(C)CCN(c2c([C@H](OC(C)(C)C)C(=O)OC)c(C)cc3nc(-c4cccc(-c5ccc(F)cc5O[C@@H](C)CC=C)c4)cn23)CC1
Cc1cc(CO)no1.O=S(=O)(Nc1nc(Cl)cnc1Br)c1ccc(Cl)s1
CCOC(=O)CCCCc1c(C)nn2c(CC)ccc2c1-c1cncc(Br)c1.N#C[Cu]
COc1ccc(B(O)O)c(OC)c1.Cc1nc[nH]c1/C=C1\C(=O)Nc2ccc(F)c(I)c21
C1COCCN1.COc1cc(OC(F)(F)F)ccc1-c1nc(OC)c(-n2cncc2C(=O)O)cc1C
COc1ccc(-c2ccc(C(=O)O)c([N+](=O)[O-])c2)cc1
CC(c1ccc(Br)cc1Cl)C(O)(c1ccc2c(c1)N(C)C(=O)CO2)C(F)(F)F.O=C(O)c1ccc(B(O)O)cc1
N#Cc1ccc2c(c1)ncc(=O)n2CCN1CCC(N)CC1.O=Cc1ccc2c(n1)NC(=O)CO2
CCC(CC)(Cc1nc2ccc(OCc3ccn(C)n3)cc2n1Cc1ccc(Br)cc1F)C(=O)O.OB(O)c1ccc(C(F)(F)F)cc1
CC(Br)C(=O)Cl.OCC1CCCO1
O=C(O)[C@@H]1CCCN1.O=[N+]([O-])c1ccc(CO)cc1
CCOC(=O)[C@H](C)NC1CCc2ccccc21
CCOC(=O)c1nc(-n2cnc3ccc(F)cc32)nc(NC2CCOCC2)c1[N+](=O)[O-]
Cc1cc(C(=O)Nc2cc(O)ccc2F)n(C)n1.O=C(CC1CC1)Nc1cn2nc(I)ccc2n1
CC(=O)Cl.Nc1ccc(Cl)cc1F
CCOc1ccc(-c2ncccc2[N+](=O)[O-])cc1OC
CC(=O)N1CCN(C(=O)c2cc(-c3ncnc4ccc(Br)cc34)cc(C(F)(F)F)c2)CC1.COc1ccc(B(O)O)cn1
ClCc1nccn1Cc1ccccc1.FC(F)(F)c1cc(CNc2ncc(Br)cn2)cc(C(F)(F)F)c1
CC(C)(C)OC(=O)N1CCCC(CN[C@@H]2C[C@H]2c2ccccc2)CC1
CI.OC1(c2ccccc2)CCCCCC1
N#Cc1cc(-c2ccccc2F)[nH]c1Cl
CCCCc1ccc(N)c(Br)c1.OCC(O)CO
O=C(c1ccccc1C(F)(F)F)N1CCN(c2ccc([N+](=O)[O-])cn2)CC1
C=O.COc1ccc(C#Cc2ccccc2)c(CCNCCc2ccc(OC)c(OC)c2)c1
C[C@@H](N)Cc1ccccc1.Nc1ccnc(C(F)(F)F)c1C(=O)O
COC(OC)c1cc(C)cc(CBr)c1.[C-]#N
CC(C)(C)N.CC(C)(C)OC(=O)NCCC(=O)O
CCOC(=O)c1cncn1Cc1ccc2c(c1)CCN(C(=O)OC(C)(C)C)CC2
CC(C)(C)OC(=O)N1CCC(Oc2ccc(N)cc2Cl)CC1.COC(=O)CCCCN(Cc1ccc(OC)cc1)c1ncnc(Cl)c1C=O
Cc1cccc(S(=O)(=O)N2CCCc3ncc(NC(=O)OC(C)(C)C)cc32)c1
CNC(=O)c1ccccc1NC.Clc1ncc(Cl)c(Cl)n1
C1CC(N2CCOCC2)CN1.Cc1cc(C#N)ccc1-c1cnn(-c2ccc(C(=O)O)cn2)c1O
C[C@H](N)Cn1ccc(-c2ccc(C#N)c(Cl)c2)n1.C[Si](C)(C)CCOCn1cc(C(=O)O)nc1C(N)=O
O=S(=O)(c1ccccc1)n1c2c(c3ccccc31)CCN(CC(O)C1CCC3(CC1)OCCO3)C2
C#CC(C)(O)C1(C)CC1.NC(=O)c1cn2c(n1)-c1cc(Br)c(F)cc1OCC2
CC(C)(C)OC(=O)CCc1ccc(OCc2cccc(Br)c2)cc1.O=Cc1ccccc1B(O)O
CCOC(=O)c1nnn(-c2ccc(C(F)(F)F)cn2)c1C
CC(=O)Cl.COc1ccc(N2CCOCC2)c2sc(-c3nc4c([nH]3)CCNCC4)nc12
Brc1ccc(-c2nc(COc3ccc(CCCn4ccnc4)cc3)co2)o1.OB(O)c1ccccc1
CCOC(=O)c1cc(C#N)c(N2CCC(C(=O)O)CC2)nc1C(F)F.NS(=O)(=O)Cc1ccc(F)c(F)c1
NC(Cc1cccs1)C(=O)O.O=C(O)c1cc2cc(Cl)ccc2nc1Cl
BrCC1CC1.Cn1cncc1C(O)(c1ccc(Cl)nc1)c1ccc2[nH]c(=O)cc(-c3cccc(Cl)c3)c2c1
CC1CNC1.CCCCc1nc(N)c2c(n1)c(C#CCCC=O)cn2COCc1ccccc1
COc1ccc(B(O)O)cc1.OCc1cc(Cl)c(O)c(Cl)c1
CC1(C)CCNC1.COc1cc2[nH]ncc2cc1Nc1ncnc2sc3c(c12)CCC(C(=O)O)C3
CCOC(=O)C1(C)CN(Cc2ccccc2)CCC1=O
C1=COCCC1.O=C(CCl)NCC(O)CNC(=O)CCl
CCC1CC(=O)CC(Cc2ccccc2)N1C(=O)OC(C)(C)C.NCc1ccccc1
CC(C)(C)OC(=O)N1CCC(c2ncc(-c3ccc([N+](=O)[O-])cc3)s2)CC1
COC(=O)C(C)(C(=O)OC)C(Cc1cc(C(F)(F)F)ccc1[N+](=O)[O-])c1ccc(OC)cc1
CC(C)NC(=O)c1cc(N(C)Cc2ccccc2)cc(Oc2cccc(C(F)(F)F)c2)n1
CCCC(=NOCC=CCl)[C@H]1C(=O)C[C@H](CC(C)SCC)CC1=O.OO
CC1CCCN1CCc1ccc2cc(Br)ccc2c1.O=c1cccn[nH]1
CC(C)S.Nc1nc(Cl)nc2c1ncn2Cc1ccccc1
CC(=O)OC[C@H]1CC[C@H](O[C@H](C)c2cc(C(F)(F)F)cc(C(F)(F)F)c2)[C@@H](c2ccc(F)cc2)[C@@H]1CNCc1ccccc1
CN(C)C(=O)Cl.Oc1ccc2c(C3CNCCN3c3ccncc3)noc2c1
NCc1ccccc1.O=S(=O)(Cl)c1ccc(Br)cc1
Cc1c2n(c3c(Br)cc(C#N)cc13)CCCNC2=O.OB(O)c1ccc(Cl)cc1
COC(=O)c1cc(C#N)cc([N+](=O)[O-])c1O
CC(=O)SCC(Cc1ccccc1)NC(=O)N1CCN(c2ccc(Cl)cc2)CC1
CCCCC1(CCCC)CSc2ccc(F)cc2N(c2ccc(OC)cc2)C1=O
NCCCO.O=C(O)c1cc(Br)c2cc[nH]c2c1
COc1ccc(-c2ccc3c(c2)COC3=O)c(O)c1OC(F)F.CS(=O)(=O)c1ccc(CBr)cc1
CCOC(=O)C(=NOC)c1csc(N)n1
NC(=O)c1ccc(Oc2ccc(C=O)cc2)nc1.c1ccc(CCC2CCCNC2)cc1
O=C(N[C@@H](Cc1ccc(NC(=O)c2c(Cl)cccc2Cl)cc1)C(=O)O)OCC1c2ccccc2-c2ccccc21
CC(C)(C)OC(=O)N1CCC(N)CC1.CS(=O)(=O)c1ccc(Br)nc1
CCCCCCBr.CCCCCCOc1c(F)ccc(F)c1O
COc1cc(C(C)C)ccc1-c1coc2c(C)c(C)cc(C)c12
CCn1c(-c2nonc2N)nc2c(Cl)nc(CO)cc21.O=C1NC(=O)c2ccccc21
C=CC(=O)Cl.CNC(=O)c1ccccc1Nc1nc(Nc2cc(N)ccc2OC)nc2c1c(Cl)cn2COCC[Si](C)(C)C
Cn1ncc2c1CN[C@H]2C(=O)Nc1ccc(-n2ccccc2=O)cc1F.O=C(O)c1ccc2cc[nH]c2c1
C#CC[C@@H](C[C@H](NC(=O)OC(C)(C)C)C(=O)OC(C)(C)C)C(=O)OC(C)(C)C.CS(=O)(=O)OCCN=[N+]=[N-]
Nc1ccc2cc(-c3ccccc3)[nH]c(=O)c2c1.O=C(Cl)CCl
CN1CCC(c2c[nH]c3ccc(N)cc23)CC1.O=C(O)C1CCCC1
COC(=O)C1(C)Cc2ccccc2O1
CSc1nc(Cl)c(C(N)=O)c(Nc2ccc(C)nc2)n1.C[O-]
CCOC(=O)CC1(CCC(C=O)Cc2ccc(C(=O)OC)cc2)CC1.Oc1ccccc1C[P+](c1ccccc1)(c1ccccc1)c1ccccc1
CCOC(=O)c1ccc(C#Cc2ccc3c(c2)C(c2ccc(C(C)(C)C)cc2)=CCC3(C)C)cc1
CCNC(=O)c1ccc(-n2nnc(C(=O)O)c2C)c(OCc2ccccc2)c1.NC1CC1
COC(=O)c1ccc2cccc(Nc3ccc(OC)cc3)c2c1
CC1(C)OB(c2cn[nH]c2)OC1(C)C.CN(C)CCCl
CCOC(=O)C1COc2cc(Cl)c(Cl)cc2O1
CC(C)(C)OC(=O)N1CCCC(Nc2cccc([N+](=O)[O-])c2)C1
CCOC(=O)Nc1cc(NCC(C)C)c([N+](=O)[O-])cc1F
COCCNC(=O)C1c2ccccc2C(=O)N(C(C(=O)OC)c2ccc(Cl)cc2)C1c1ccc(Cl)cc1
CC(=O)N1CCc2ccc([N+](=O)[O-])cc21
Brc1ccc(OC2CCOCC2)nc1.CON(C)C(=O)C(NC(=O)OC(C)(C)C)c1ccc(Cl)c(Cl)c1
CN(C)C(=O)c1ccc(OCc2ccccc2)c(C(=O)O)c1.Nc1cccnc1
Brc1ccc2c(Oc3ccc(Nc4nnc(-c5ccccc5)c5ccccc45)cc3)ccnc2c1.C1COCCN1
CN.ClCc1nc2ccccc2[nH]1
COc1ccc(Cn2nc(O[C@H]3CCCN(C(=O)OC(C)(C)C)C3)c3c(Oc4ccc(NC(=O)c5ccnn(-c6ccc(F)cc6)c5=O)cc4F)ccnc32)cc1
CCOc1cc(C(=O)OC)ccc1Br
COc1ccccc1C(NC(=O)OC(C)(C)C)C(=O)O.Cc1ccc(NCCc2ccc(C(F)(F)F)cc2)cc1C
CCNC(=O)Nc1cc(-c2nc(C(F)(F)F)cs2)c(-c2ccc3c(c2)c(=O)c(C(=O)OCC)cn3C(COC)COC)cn1
COc1cc(O)cc(-c2cccc(C3(c4ccncc4)NC(=S)N(C)C3=O)c2)c1.CS(=O)(=O)Cl
O=Cc1ccnc(Cl)c1.OC1CNC1
NC1CCN(C(c2ccccc2)c2ccccc2)C1=O.O=C(O)CC(c1ccccc1)c1ccccc1
CCOC(=O)c1cc(Br)c(-c2cc(F)cc(Cl)c2)s1.N#Cc1cc(B(O)O)ccc1F
CC(=O)OC(C)=O.NCc1ccc(-c2nc3ccn4cnnc4c3cc2-c2ccccc2)cc1
CC(C)(C)OC(=O)N1CC2CC(Nc3nc(Cl)ncc3Cl)CC2C1.Nc1cc(C2CC2)[nH]n1
Nc1ccccc1Cl.O=C(Cl)c1ccc(Cl)cc1Cl
CCOC(=O)/C=C/c1ccc(C#N)c(F)c1
COc1ccc2c(c1)C=Cc1ccccc1C2CO.Cc1ccc(S(=O)(=O)Cl)cc1
N#Cc1ccc(CN2CCOCC2)cn1
COC(=O)c1ccc(-c2cc(-c3cc(C(C)(C)C)cc(C(C)(C)C)c3)n(-c3ccc(C(=O)N4CCCCC4)cc3)n2)cc1
Brc1cccc(Br)c1.CC1(C)OB(c2cccc(-c3cccc4c3sc3ccccc34)c2)OC1(C)C
Nc1ccc2c(c1)CC(=O)N2.O=C(O)C(=O)N1CCC(Cc2ccccc2)CC1
CCOC(=O)c1c[nH]c2ccc(OCC)nc2c1=O
CC(=O)N1CCNCC1.CN(C(=O)c1cc2c(s1)-c1cc(Br)ccc1OC2)c1ccc(F)cc1F
COC(=O)c1ccc(Br)cc1OC
Cc1ccc(N)cc1C.O=C(O)Cc1ccccc1Br
CN(N)C(=O)OC(C)(C)C.Cn1ncc(C(=O)O)c1COc1ccc(C(F)(F)F)cc1
Cc1cc(Cl)cc(Cl)c1N.S=C(Cl)Cl
COC(=O)C1Cc2cnc(OCc3ccccc3)cc2C1=O
CCCC[Sn](C=C[C@@H]1CCC(=O)[C@H]1CCCCCCC(=O)OC)(CCCC)CCCC.O=C(Cl)c1ccccc1
COC(=O)c1cccc(CONC(=O)OC(C)(C)C)c1
COC(=O)c1ccc(Cc2ccncc2)cc1.N#Cc1cccc(OCCN)c1
CCCCOC(=O)Cl.CS(=O)(=O)c1ccc2c(c1)CCN2c1cc(OC2CCNCC2)ncn1
COC(=O)Cl.Cc1cccc(Oc2c(F)cccc2C(O)(CCCN)[C@@H]2CCCN(C(=O)OC(C)(C)C)C2)c1
C1=C(c2nc3ccccc3s2)CCNC1.N#Cc1ccc(CBr)cc1
CCOC(=O)c1ccc(NCCCOc2ccccc2)cc1
CCCn1c(=O)c(NC(=O)OC(C)(C)C)nc2ccccc21
CC(=O)c1ccncc1.CCOC(=O)CP(=O)(OCC)OCC
CC(C)(C)OC(=O)N1CC=C(OS(=O)(=O)C(F)(F)F)CC1.CC(C)(C)OC(=O)Nc1ccccc1NC(=O)c1ccc(B2OC(C)(C)C(C)(C)O2)cc1
CCCc1nc(CSc2ccc([N+](=O)[O-])c(NC)n2)c(C(=O)OCC)n1Cc1ccc(-c2ccccc2-c2nnnn2C(c2ccccc2)(c2ccccc2)c2ccccc2)cc1
CC(C)(O)C(=O)O.O=C(O)[C@@H]1CCCN1C(=O)OCC1c2ccccc2-c2ccccc21
CC(C)(C)OC(=O)OC(=O)OC(C)(C)C.CCOC(=O)CC(NC)c1cccc(O)c1
CCN1C(=O)Cc2cc(N3C[C@H](C(=O)OC)OC3=O)ccc21.N
O=C(OCc1ccccc1)[C@H](CC(=O)N1C[C@H]2CCCC[C@H]2C1)Cc1ccccc1
Cc1ccc(C)c2c1NC(=O)C2CC(=O)O.Cn1nc(NS(C)(=O)=O)c2c(Cl)ccc(-c3ccc(C#CC(C)(C)O)nc3[C@@H](N)Cc3cc(F)cc(F)c3)c21
CC(C)(C)OC(=O)CC(=O)c1cccc(-n2cccn2)c1.CN(C)c1cc(NC(=O)OC(C)(C)C)c(N)cc1C(F)(F)F
ClCc1ccccn1.O=c1[nH]c2ccccc2c(=O)o1
C1COCCN1.O=Cc1cccc(Br)n1
O=C(Cn1nc(-c2ccc(F)cc2)nc1-c1ccc(F)cc1)N1CCN(c2cc(Cl)ncn2)CC1.OCCO
COCCOc1nc(C(F)(F)F)ccc1C=CC(=O)O.CS(=O)(=O)Nc1c(F)cc(CN)cc1C#N
Cc1cncc(CN)n1.Cc1nc(N2CCN(CC(C)C)C2=O)sc1C(=O)O
CC(C)(C)OC(=O)NCCC(=O)Nc1cccc(-c2cc(-c3ccccc3O)nc(NC(=O)c3ccccc3)c2C#N)c1
CC(=O)c1c(-c2ccccc2)[nH]c2ccccc12.N=C(N)NN
CCSc1ncc2cc(-c3ccccc3)c(Cl)nc2n1.O=Cc1ccc(B(O)O)cc1
CC(C)(C)OC(=O)C(C)(C)Oc1ccccc1Oc1ccc([N+](=O)[O-])cc1
C#Cc1ccnc(C)c1.Fc1ccc(I)cc1Br
Nc1ccc(S(=O)(=O)c2ccccc2)c(F)c1.O=C(O)C(O)(C(F)(F)F)C(F)(F)F
Cc1cc(-c2ccc(CC(=O)O)cc2)ccn1.Nc1ccc(-c2ccccc2)cn1
CCOC1CNC1.CNC(=O)[C@@](C)(C(=O)NOC1CCCCO1)N(C)C(=O)c1ccc(C#Cc2ccc(C=O)cc2)cc1
Brc1cccnc1.CC(C)(C)OC(=O)N1CC[C@H]2CNC[C@H]21
CCCC[Sn](CCCC)(CCCC)c1cc(C(F)(F)F)nn1C1CCCCO1.COC(=O)c1csc(Br)n1
CC(=O)O[C@@H]1CS[C@@H](Oc2cncc(Br)c2)[C@H](OC(C)=O)[C@H]1OC(C)=O.COc1ccc(B(O)O)cc1
FC(F)(F)c1nc2cc(Cl)c(Cl)cc2[nH]1.OB(O)c1ccc(Cl)c(Cl)c1
CC(=O)O.COCCCC(N)c1cc(Br)ccn1
CC(C)OC(=O)Cl.Nc1cnc2nc(-c3cc(NC(=O)N4CCCC4)ccc3Cl)oc2c1
C[C@@]12CCC(CC1O)C2
CC1(C)OCc2cc([C@@H]3CN(CCc4ccc5c(c4)O[C@H](CO)CO5)C(=O)O3)ccc2O1.NC(=O)Nc1cccc(CBr)c1
CC(C)Nc1nc2c(nc1N1CCC(C(F)c3ccc(F)cc3F)CC1)CCN(Cc1ccccc1)C2
CC(C)[C@H]1CC[C@@H](Oc2ccc3cc(C=O)ccc3c2)CC1.c1ccc(N2CCNCC2)nc1
CC(N)=S.COC(=O)C(=O)C(Cl)c1ccc(F)c(F)c1
CCCCCC1C(CC=O)CCC12OCCO2
CO/C(=C\c1ccc2c(ccn2Cc2nc(-c3ccccc3)oc2C)c1)C(=O)O
Cc1ccc(S(=O)(=O)Cl)cc1.OCCCc1c[nH]c2ccccc12
C=C(C)C(=O)[O-].CO[Si](CCl)(OC)OC
CC1(C)S[C@@H]2C(N)C(=O)N2C1C(=O)O.OO
COc1ccc(C(=C(F)F)C(F)(F)F)cc1CN[C@H]1CCCN(C(=O)OC(C)(C)C)[C@H]1c1ccccc1
CC(C)N=C=O.OCCc1nccn1CCCCc1ccc(OCc2coc(/C=C/c3ccc(C(F)(F)F)cc3)n2)cc1
CC/C=C\C/C=C\C/C=C\C/C=C\C/C=C\CCC/C(C)=C/C(=O)OCC
O=C1CC(c2cccc(O)c2)Oc2ccc(O)cc21
CCOC(=O)COc1ccc(C(=O)[C@H](C)NC(=O)CCC2CCN(C(=O)OC(C)(C)C)CC2)cc1
COc1cc2ncc3c(N)nc(-c4cncc(Br)c4)cc3c2cc1OC.COc1cccc(N)c1
COc1ccc(Cl)cc1I.OB(O)C1=C(Br)CCC1
CCC[C@H](NC(=O)[C@@H]1C[C@@H](Oc2cc(-c3ccccc3)nc3cc(OC)ccc23)CN1C(=O)OC(C)(C)C)C(=O)NS(=O)(=O)c1ccccc1
CNC(=O)c1c(-c2ccccc2)c(C(C)N)nc2ccc(F)cc12.N#Cc1c(N)ncnc1Cl
CS(=O)(=O)c1ccc(OC2CCCC2)c(C(=O)O)c1.FC(F)(F)c1csc(N2CCNCC2)n1
Cc1ccc(CN)cc1C.N#Cc1c(OS(=O)(=O)C(F)(F)F)nc(N)nc1C1=CCCO1
COCc1c(OCc2ccccc2)c(=O)cc(C)n1C
CCC(=O)Cl.Nc1c(C(=O)c2cc(Cl)ccc2[N+](=O)[O-])[nH]c2cc(Cl)ccc12
C#CC1(O)CCCC1.NC(=O)c1nc2c(s1)CCOc1cc(F)c(Br)cc1-2
O=C(Cl)OCCOCc1ccccc1.c1ccc2[nH]c(-c3cscn3)nc2c1
CC(C)(C)OC(=O)[C@@H]1CN(Cc2ccccc2)C(=O)N1C(=O)OCc1ccccc1
C#Cc1ccc(-c2ccc(Cl)cc2)cn1.Clc1ccc(OCCN2CCCC2)nn1
CCS(=O)(=O)c1ccc(Cl)c(C#N)c1.O=C(O)Cc1cc(O)cc(C(F)(F)F)c1
CCCCOC(=O)c1nc(N2CC[C@H](N)[C@H](OCCC)C2)oc1CC.CCc1[nH]c(C(=O)O)nc1Cl
Nc1cnc(OCC2CC2)c(-c2ccc(Cl)cc2)c1.O=C(O)c1ccncc1
CON(C)C(=O)C(CC(=O)OC(C)(C)C)NS(=O)(=O)c1ccccc1OCCc1c(O[Si](C(C)C)(C(C)C)C(C)C)ccc2ccccc12
CC(C)(C)OC(=O)N1CC=CC[C@H]1c1nc2cc(Br)sc2c(=O)[nH]1
CC(N)c1cnccn1.Cc1ccc(-c2cc(C(=O)O)cc(-n3c(C)nnc3C(C)C)c2)cc1
Cc1nnsc1-c1nc(CO)cs1
C[C@]1(CN2CCNCC2)Cn2cc([N+](=O)[O-])nc2O1.O=C=NC1CCCCC1
C#C[C@@H](N)CC(=O)OCC.O=C(O)Cn1c(C2CC2)ccc(NCc2ccc3c(n2)NCCC3)c1=O
CCCCOCCOc1ccc(-c2ccc(N3CCCCCC3)c(/C=C(\CC)C(=O)O)c2)cc1.CCCn1cncc1C[S@](=O)c1ccc(N)cc1
CC(C)c1cccc(Nc2c(C#N)cnc3cnc(F)cc23)c1.OCCN1CCOCC1
CCCC[Sn](CCCC)(CCCC)c1ccc(OC)cc1[N+](=O)[O-].COc1ccc2c(c1)CC(=O)CC2
Cn1nc(NCC(=O)NC2CNC2)c2cc(C(F)C(F)(F)F)ccc21.O=C1CCC(O)(c2cncs2)CC1
CC(C)(C)N1CCN(CC2CCNCC2)CC1.O=C(O)CC(c1ccccc1)c1ccccc1
CC(=Cc1sccc1C)C1(C)OCC(CCl)O1.CC1CCCNC1
CCNC1(C(N)=O)CN(c2nc(-c3ccc(Cl)cc3)c(-c3ccc(Cl)cc3)c3nn(CC)c(=O)n23)C1
CCOC(=O)c1nccc2c(C)c3c(cc12)c1cc(O)ccc1n3C.NCCN1CCCC1
CCOC(=O)C=CC(=O)Cl.OC/C=C/c1ccccc1
CC(CCc1ccc(Br)cc1)(C(=O)NOC1CCCCO1)S(C)(=O)=O.O=[N+]([O-])c1ccc(B(O)O)cc1
COC(=O)c1nc(Cl)c(N)nc1N
COc1ccc(CSC2COCC2C#N)cc1
COC(=O)c1ccc(Br)c(C)c1.COc1ccc(B2OC(C)(C)C(C)(C)O2)cc1-c1ccc(C(F)(F)F)cc1CN1C(=O)O[C@H](c2cc(C(F)(F)F)cc(C(F)(F)F)c2)[C@@H]1C
CCOC(=O)C(Cc1ccc(OCCNC(=O)c2ccc(-c3cc(C)c(OCOC)c(C)c3)cc2)cc1)Oc1ccccc1
CCCCOCCOc1ccc(-c2ccc(N(C)CCOC)c(/C=C/C(=O)OCC)c2)cc1
CCOC(=O)C(=NOC)c1csc(N)n1.O=CO
CCOC(=O)c1cnc2c3c(ccc2c1)C(=O)C([N+](=O)[O-])C=N3
CCn1c(CO)cc2cc(Oc3nc4ccccc4s3)ccc21
CC(C)(C)OC(=O)N1CCC(C=O)CC1.c1cc(C2CCNCC2)ccn1
CC(C)(C)OC(=O)N1CCNCC1.ClC[C@H]1CO1
Cc1cc2ccccc2nc1C.O=C1CCC(=O)N1Br
CC(C)(C)OC(=O)NC1CCCCCC=CC2CC2(C(=O)NS(=O)(=O)C2CC2)NC(=O)C2CC(O)CN2C1=O.O=C(Cl)c1ccc2ccccc2c1
Nc1c([N+](=O)[O-])cc(Br)c2c1CNCC2.O=Cc1ccc(C(F)(F)F)cc1
Cc1nc(Oc2ccc(C(=O)OC(C)(C)C)cc2)ccc1CN1CCC(N2C(=O)N(C3CCCC3)C[C@H]2CC(C)C)CC1
COc1ccc(C(=O)N2CC3CNCC3C2)c(-n2nccn2)c1.Cc1nc(Cl)ncc1F
CN1CCNCC1.O=Cc1cc(Br)cs1
Fc1ccc(CBr)cc1.Oc1cc2ccc(Br)cc2cc1C12CC3CC(CC(C3)C1)C2
O=C(O)/C=C/c1ccc(C(F)(F)Oc2ccc(OCCCC(F)(F)F)cc2)cc1.O=[N+]([O-])c1ccc(CCO)c([N+](=O)[O-])c1
CCOC(=O)CCC(=O)NCc1ccc([N+](=O)[O-])cc1
COC(=O)c1ccc(-c2ccccc2Cl)s1
CCOC(=O)c1nccn1C[C@](C)(N)c1cccc(Br)c1
O=C(OC(=O)C1CC1)C1CC1.c1ccc2c(c1)CC1CN2CCN1
COC(=O)c1cc(Oc2ccc(NS(=O)(=O)c3ccc(C)cc3)c(OCc3ccccc3)c2)ccc1NS(=O)(=O)c1ccc(C)cc1
CC(C)Oc1cccc(N)c1.S=C(Cl)Cl
CN1CCNCC1.Clc1cc2ccccc2cn1
CC(C)COc1ccc(S(C)(=O)=O)cc1C(=O)O.c1ccc2nc(N3CCNCC3)cnc2c1
COC(=O)C(N)(CCCN)C(F)F
CC(C)(C)[SiH2]OC(C)(C)C(CO)CO[Si](C)(C)C(C)(C)C.CS(=O)(=O)Cl
C=CCOc1ccc(NN)cc1.CCOC(=O)CC(=O)CSC
CC(C)(C)c1ccc2c(=O)[nH]ncc2c1.O=Cc1c(Br)cccc1Br
COC(=O)C(Nc1ccc(C(=N)N)cc1)c1cc(OC)c(OC)cc1F
CCOC(=O)c1ccc(C2CCC3(CC2)OCCO3)cc1
CC(=O)N[C@@H](CS)C(=O)O.Cc1ccc(C(=O)Cl)cc1
CCOC(=O)C(C)(C)Br.Nc1ccc(Cl)c(Cl)c1
[N-]=[N+]=NCc1ccc(Cl)c(Oc2cc(Br)cc(F)c2Cl)c1F
CS(=O)(=O)Cl.Nc1ccc(-c2ccc(NC(=O)c3cc([N+](=O)[O-])ccc3Cl)cc2)cc1
COc1cc(-c2cncc3c2cnn3C)ccc1N.O=C=Nc1cccc(C(F)(F)F)c1
Cn1ncc(NC(=O)c2nc(C3=CCCC3)sc2N)c1[C@@H]1CC[C@@H](N)[C@H](F)CO1
Cc1nc(-c2cccc([N+](=O)[O-])c2)c(-c2ccnc(Nc3ccc(OCCN(C)C)c(Cl)c3)n2)s1
CN(C)Cc1ccc([C@H]2CC[C@H](O)CC2)cc1.Cc1cc(C(=O)O)ccc1Cl
C[C@@H](COc1ccc(C2CCN(c3ccc4nnc(C(F)(F)F)n4n3)CC2)cc1)N1CCN(C)C(=O)C1
COC(=O)c1ccc2ccn(-c3ccc(SC)cc3)c2c1.NN
CCCC(C(=O)OC)c1c(C)nc(Cl)nc1-c1ccc(C)cc1.O=C(NC1CCNCC1)c1ccccc1
COc1ccc(C(=O)c2ccc(OCCN3CCCCC3)cc2)c(Br)c1.COc1ccc2c(c1)CCC([Sn](C)(C)C)=C2
CC(C)(C)OC(=O)N[C@H]1CCCN(c2ccncc2N)C1.COCc1cnc2c(C(=O)O)c(NC(=O)OC(C)(C)C)sc2c1
CC(C)(C)OC(=O)N1CC[C@H](OS(C)(=O)=O)[C@H](F)C1.CCc1nn(Cc2cn[nH]c2)c2cccc(NC(=O)c3cnc4ccccn34)c12
CC1(C)CNc2ccc([N+](=O)[O-])cc21.CI
CC(C)(C)OC(=O)c1nc(CC2(c3cc(Cl)ccc3Cl)CCCC2)nc(O)c1OCc1ccccc1
ClCCCOc1cccc2[nH]ccc12.Clc1ccc2[nH]cc(C3=CCNCC3)c2c1
Clc1ncnc2cc(OCCN3CCCC3)cc(OC3CCCC3)c12.Nc1c(Cl)ccc2ccoc12
COC(=O)c1ccc(NC(C)=O)c(C=O)c1
CCCCc1nc2c([nH]1)CC(C(=O)OC)NC2.O=C(Cl)OCc1ccccc1
C[C@@H]1CCCN1CCCOc1ccc(-c2nc3c(s2)CN(CC(=O)OC(C)(C)C)CC3)cc1
COC(=O)c1cc(-c2[nH]c(C3CC3)nc2C)c(C)cc1C
CCC(C)Oc1ccc(OCCN)cc1.O=C(Cl)C1CC1
COC(=O)c1sc(-c2ccccc2)cc1Br.NC1CC1
OB(O)c1ccc(OC(F)(F)F)c(F)c1.OCc1ccc(Br)cn1
CCOC(=O)/C=C/c1cc(OC)cc2c1ccc(=O)n2CCN1CCC(N(Cc2ccc3c(c2)OCCO3)C(=O)OC(C)(C)C)CC1
Cc1nc(-c2ccc(C(=O)O)cc2)no1.N[C@H]1CC[C@H](CCN2CCC(c3cccc4c3CCO4)CC2)CC1
CC(C)(C)OC(=O)NC1=N[C@@](c2cc(N)ccc2F)(C(F)F)COC1.Cc1cc(C#N)cnc1C(=O)O
CC(Oc1cc(-n2cnc3cnc(CO[Si](C)(C)C(C)(C)C)cc32)sc1C(N)=O)c1ccccc1OC(F)F
COC(=O)c1cc(Oc2ccc(NS(=O)(=O)c3ccc(C)cc3)c(C)c2)ccc1NS(=O)(=O)c1ccc(C)cc1
COc1cc2ncc(C#N)c(Cl)c2cc1OC.Cc1c(N)cccc1O
C1COCCN1.CNC(=O)N1N=C(c2ccc(Br)cc2)c2cc(OC)c(OC)cc2CC1C
BrCCCOc1ccccc1.COc1cc2c(cc1OC)C(Oc1ccccc1)CNCC2
COC(=O)c1cnn(-c2cccc3ncccc23)c1C1CC1.N=C(N)N
CC(C)(C)[Si](C)(C)Oc1ccc(C2CCC(=O)CC2)c(O[Si](C)(C)C(C)(C)C)c1.NCc1ccccc1
O=C1CC2CC(c3cccc(Br)c3)CC(C1)N2.O=S(=O)(Cl)c1ccc(C(F)(F)F)cc1
CCOC(=O)c1cc(-c2ccc(Cl)cc2Cl)c(-c2ccc(Cl)cc2)nc1CN1CCCC1
CC(=O)OCCOc1ccc(C(=O)OCc2ccccc2)c(Cl)c1
C#Cc1ccccc1.COC(=O)/C=C/c1c(Cl)nc(C)n1Cc1ccc(I)cc1Cl
COc1cc2ccc(Br)cc2cc1NC(C)=O.[C-]#N
CCOC(=O)c1cccc(NC(=O)C(Cn2ccnc2)NS(=O)(=O)c2ccc(Cl)cc2)c1
Cc1cc([N+](=O)[O-])cc(C)c1-n1cccc(CCO[Si](c2ccccc2)(c2ccccc2)C(C)(C)C)c1=O
COC(=O)c1ccc(C2(N)CC2)cc1.O=C(O)c1cc(Cl)cnc1N1CC(Nc2cccc(C(F)(F)F)c2)C1
COc1cc2nccc(Sc3ccccc3)c2cc1OC.O=C([O-])O
COc1ccc(S(=O)(=O)n2cc(CN(C)C(=O)OC(C)(C)C)cc2-c2cccnc2C#N)cn1
O=C(CSc1ncccc1C(=O)NC1CCCCC1)c1ccccc1
O=[N+]([O-])c1cc(Br)cc2nn(C3CCCCO3)cc12
COc1nc(SC)ncc1-c1ccc(Oc2ccnc(Cl)c2)c(C)n1.Cn1cc(B2OC(C)(C)C(C)(C)O2)cn1
CC(C)(C)OC(=O)COc1cccc2c1CCCCC2N.O=S(=O)(Cl)c1cc(Cl)cc(Cl)c1
Cc1cccc2c(=O)c3ccccc3oc12.O=C1CCC(=O)N1Br
COCCOCOCCCCCCCCCO
COC(=O)c1cn2c3c(c(F)c(F)cc3c1=O)CC(C)N2C
COc1cc(F)ccc1N1CCN(CC2CCc3cc(Br)ccc3N2C(=O)C2CCCCC2)CC1.Cc1noc(C)c1B(O)O
CC(C)(C)OC(=O)N1CCc2cn(-c3ccc(C(N)=O)cc3)nc2CC1
O=C1COc2ccc(F)cc2N1
COc1ccc(CC(=O)O)cc1-c1cc2c(n1C(C)C)C(c1ccc(Cl)cc1)N(c1cc(Cl)ccc1C)C2=O.On1nnc2ccccc21
CC(=O)CC(=O)Nc1ccccc1Cl.COC(OC)N(C)C
COc1ccc(C(=O)Nc2ccccc2)cc1N.S=C=Nc1ccc(Cl)cc1
COc1c(Br)cnn(-c2ccc(F)c(F)c2)c1=O.CSc1ccc(B(O)O)cc1C
COC(=O)c1cccc(I)c1C(=O)OC.COc1cccc(N)c1
BrC(Br)(Br)Br.OCc1cc2c(cc1I)CCC2
COC(=O)C(Br)CC(C)C.Sc1nnc(-c2ccccc2)[nH]1
C#CCNCCOc1cccc2ncnc(Nc3ccc(OCc4ccccn4)c(Cl)c3)c12.CC(=O)Cl
CCCC(=O)OCC1CN(c2ccc3c(c2)CCC(NC(=O)OCc2ccccc2)C(=O)N3)C(=O)O1
CC(C)(C)OC(=O)NC1CN(Cc2ccccc2)CC12CCC2
Fc1ccccc1CCl.OC1COC(CCl)OC1
NCC(F)F.O=C(O)c1cc(F)c(Cl)cc1F
NC(=S)NN=C(Cc1ccccc1[N+](=O)[O-])C(=O)O.[N-]=[N+]=Nc1ccc(C(=O)CBr)cc1
CC(C)C(NCC(C)(C)N)c1nc2nc(Cl)cnc2c(=O)n1Cc1ccccc1.Cc1ccc(C(=O)Cl)cc1F
COc1cc(N)ccc1-n1cnc(C)n1.Clc1ccc2c(n1)O[C@H](c1ccccc1)CN(C1CC1)C2
O=[N+]([O-])c1ccc2[nH]c(Cl)nc2c1
CCCCc1ccc(C(=O)O)cc1.NCCc1ccc(CN2CCCC2)cc1
COC(=O)[C@@H](N)Cc1ccccc1.O=C(Cl)CCc1ccc(CCl)cc1
CC(=O)OC(C)=O.NCc1cc(Br)cc2[nH]c(=O)c(=O)[nH]c12
C=[N+]=[N-].COC1=Cc2ccccc2C(=CC(=O)O)c2ccsc21
CCOC(=O)c1cccc(B(O)O)c1.O=C1CCCc2ccc(OS(=O)(=O)C(F)(F)F)cc21
CC(C)(C)COC(=O)C(C)(C)C(=O)OC(C)(C)C
CNc1nc(Nc2ccc(Cl)cc2)ncc1[N+](=O)[O-]
COc1ccccc1C1CCNCC1.O=C(OC(=O)C(F)(F)F)C(F)(F)F
CC(C)c1ccc(N)cc1.O=C(Cl)Oc1ccc([N+](=O)[O-])cc1
Cc1cc(C(=O)O)n(CC(F)(F)F)n1.Cc1ccc(Oc2ccc3nc(NC(=O)C4CC4)nn3c2)cc1N
COC1=C(OC)C(=O)C(Cc2ccc(OC(C)=O)c(C(=O)O)c2)=C(C)C1=O.NC1CCCCC1
CCc1nc(C)c(CC)c(=O)[nH]1.O=Cc1ccc(OCCBr)cc1
CC1Nc2cc(Br)ccc2-n2cccc21.COc1cccc(C(=O)Cl)c1
COC(=O)c1cnc2c(c1)NC(=O)CS2
CC(=O)Cl.Cc1ccccc1NS(C)(=O)=O
Cc1ccc(S(=O)(=O)O)cc1.O=C(O)C1(c2ccccc2)CCNCC1
CCOC(=O)c1c[nH]c(-c2ccccc2)c1F.O=S(=O)(Cl)c1ccccc1
CI.c1cc2n(n1)CCCN2
Cc1ccc(S(=O)(=O)Cl)cc1.OC[C@@H]1CCCO1
CCOC(=O)c1cc2c(Cl)cc(Cl)cc2[nH]1.CN(C)C=O
CC(=O)Nc1cccc(CCN2CCN(c3cccc4nc(C)ccc34)CC2)c1.CI
C#CCN.Clc1ncnc2ccc(I)cc12
C=C(C)C(=O)Cl.OC1C=CCC1
CC(C)(C)[Si](C)(C)O[C@H]1CCNC1=O.Clc1ccc(CBr)cc1
BrCC1CC1.OCc1cc(I)c(O)c(Cl)n1
COc1cnc(Cl)n2nc(N)nc12.C[O-]
COc1cc(Oc2cccc(C)c2)ccc1C(=O)O
O=C(O)CCCCCCCCCC[P+](c1ccccc1)(c1ccccc1)c1ccccc1.O=Cc1ccco1
O=C(Nc1ccc(OC(F)(F)F)cc1)c1cccc(-c2cnc(Cl)nc2)c1.OCCO
COC(=O)C1=C(O)c2cscc2S(=O)(=O)N1C.Nc1nccs1
CI.O=c1[nH]c(-c2ccccc2N2CCNCC2)cc2ccc(N3CCCC(O)C3)cc12
C1CCCNCC1.Cc1nc2ccc(Br)cc2c(-c2ccc(F)cc2)c1C(=O)C(F)(F)F
C#C[C@@](C)(O)c1cc(C)on1.CC(C)(O)c1nn(-c2ccnc(N)n2)c2cc(Br)ccc12
CC(CO)(CO)c1ccc(N)cc1F.O=C(Cl)Oc1ccccc1
O=C(NCCCl)Nc1ccc(C(F)(F)F)cc1
CC1CN(C(=O)OC(C)(C)C)CCC1=O.NC1CCCCC1
CN(C)C[C@@H]1CCN(C(=O)Nc2cc(Oc3ccc(N)cc3F)ncn2)C1.O=C(Cc1ccc(F)cc1)N=C=S
CN1CCNCC1.Cc1ccc(Oc2ccc(Nc3ncnc4ccc(NC(=O)CCNC(=O)CCl)cc34)cc2C)cn1
CCOc1ccc(N)cc1.COc1ccc(Nc2nc(Cl)ncc2F)cc1OC
CC(=O)N1CCC(N(C(=O)OC(C)(C)C)N(C(=O)OC(C)(C)C)C(=O)c2ccccc2)CC1
CC(C)(C)OC(=O)OC(=O)OC(C)(C)C.Nc1cc(Cl)ccc1O
CC(C)(CCO)C(=O)Nc1ccc2c(c1)[nH]c1c(C(N)=O)ccc(Br)c12
CCOc1ccc([N+](=O)[O-])c(Br)c1.Nc1ccncc1
Cc1cncc(-c2cc3c(cn2)cnn3-c2ccc(C(F)(F)F)c(F)n2)n1.OC1CNCCNC1
CC(O)c1csc(-c2ccccc2)n1.COc1cc(O)c2cc(-c3cn4nc(OC)sc4n3)oc2c1
CCNc1ncc2c(n1)N1CCC[C@H]1CN(c1cccc(-c3nnc(COC(C)=O)o3)c1)C2=O
CC(=O)OC(C)=O.COc1ccc(C2(N)CC2)cc1
BrCc1ccccc1.Cc1nc2c(s1)-c1nc(N)ncc1CC2
CCCNC1CN(c2nc(C(C)C)c(C(=O)OCC)s2)C1.CCc1[nH]c(C(=O)O)nc1Cl
Cc1cc(N2CCC(c3ccccc3)C2)c2cc(OCc3ccccc3)ccc2n1
CC(C)(C)OC(=O)Nc1ccc2[nH]nc(I)c2c1.CC1(C)OB(c2ccc(N3CCC(O)CC3)cc2)OC1(C)C
C1COCCN1.COc1cc(N2CCN(C(=O)Cn3nc(I)c4cccnc43)CC2)ccc1Cl
CS(=O)(=O)Nc1c(F)cc(CN)cc1C#N.O=C(O)C=Cc1ccc(C(F)(F)F)nc1-c1cccc(F)c1
Cc1nc(Cl)c(C)c(Cl)c1C
CCCn1cncc1CSc1ccc(N)cc1.OO
CC(=O)c1nccs1.CC(C)(C)OC(=O)NCCCCN
CCOC(=O)CC1OB(O)c2cc(OCCC(=O)OC(C)(C)C)cc(C)c21
CCOC(=O)CCNC.O=C(O)c1cc[nH]c1
CCCCCCC(C)Oc1ccc(OC(=O)c2ccc(OCc3ccccc3)cc2)cc1
CN.Clc1nc2ccccc2n2cnnc12
C=CCN(C(C)=O)S(=O)(=O)c1ccc(-n2nc(C(N)=O)c3c2-c2cc(NC(=O)c4ccccc4Cl)ccc2CC3)cc1
CC(C)(C)c1cc(N)n(-c2cccc(O)c2)n1.CN(C)CCO
Cc1ccc2ncc(C(=O)O)c(=O)n2c1.NC1CCCC1
ClCCCBr.Ic1c[nH]cn1
CC(C)(C)CCN.O=Cc1cccc(F)c1N1CCC(F)C1
CCCCCC1CCC(c2ccc(O)cc2)OC1.CCCCCCI
COC(=O)C(=O)CC(=O)c1ccc(Cc2ccc(Cl)c(Cl)c2)cc1
Cn1ccc(NC(=O)c2cc(O)c3c(c2)OC(C(F)F)C3)n1.O=C(c1c(F)cc(F)cc1F)N1CCC1
CC(C)(C)OC(=O)[C@@H](N)Cc1ccc(O)cc1.O=C(O)[C@@H]1CCC(=O)N1Cc1ccccc1
C1CCNC1.Cc1ccc(-n2c(=O)n(OCc3ccccc3)c(=O)c3cc(F)c(Cl)nc32)cc1
Cc1cc(C=O)ccc1OCCOC(=O)c1ccc(COc2cccc([C@@H](NC(=O)O[C@H]3CN4CCC3CC4)c3ccccc3)c2)cc1.NC[C@H](O)c1ccc(O)c2[nH]c(=O)ccc12
CCOC(=O)C(C(C)=O)C(C)C(=O)c1ccccc1.[NH4+]
CC(=O)CP1(=O)OCCCO1.O=Cc1cccc([N+](=O)[O-])c1
CN1CCNCC1.COc1cc(C=O)ccc1-c1nc2c(C)nn(C3CCCCC3)c2c(=O)[nH]1
Cc1c(N2CCC(C3(N(C)C4CCN(C(=O)OC(C)(C)C)CC4)CC3)C2)c(F)cn2c(=O)c(C(=O)O)cc(C3CC3)c12
Cc1ccccc1NC(=O)c1c(Cl)cccc1[N+](=O)[O-]
N#CCc1ccc2c(c1)Sc1ccccc1CC2=O.[N-]=[N+]=[N-]
CC(C)(C)OC(=O)OC(=O)OC(C)(C)C.CCOC(=O)[C@@H]1CC(F)(F)CC[C@@H]1N
C1CCNCC1.COc1ccc(-c2cc(=O)n(CCO)nc2-c2ccc(OC)cc2)cc1
O=S(=O)(Cl)c1ccc(Br)cc1.OC1CCNCC1
Cc1cc(C(F)(C(F)(F)F)C(F)(F)F)ccc1C(=O)Cl.Nc1cccc(N)c1
CC(CC(C(=O)N(C)C)(c1ccccc1)c1ccccc1)N1CC[C@@H](NC(=O)c2ccccc2OCc2ccccc2)[C@H](O)C1
CC(C)(C)OC(=O)Nc1ccc(CN2CC[C@@H](O)C2)cn1
CC(=O)c1ccc(OCC2CC2)c(-c2ncnc3c(C(=O)N[C@H]4CC[C@H](N)CC4)c(C)[nH]c23)c1.CCC(=O)Cl
C=O.CCC1(C)CC(OCc2ccccc2)C(C)C(C)(CC)N1
CCCN(CCC)Cc1ccc(OCc2ccc(CNCc3ncc[nH]3)cc2)cc1.O=Cc1ncc[nH]1
O=[N+]([O-])c1cc(Cl)cnc1Cl
COCCOCCOc1cccc2c1CN(Cc1ccc(OC)cc1)C2
CCc1cc2c(N3CCN(C(=O)c4ccc(-c5ccccc5)cc4)CC3)nc(Cl)nc2s1.COC(=O)CS
COc1cccc(-c2ccc3c(c2)CCCC3=O)c1
CCCCCCCCC(/C=C/C=C/c1ccccc1CCCCCO)OC(C)=O
C1CNC2(C1)COC2.CC1(C)O[C@H](c2ccc(-c3ccc(CCl)nc3)cc2)[C@@H](CF)N1C(=O)C(F)F
CC(=O)OC1CCc2c1ncc(N)c2N1C[C@@H](NC(=O)OC(C)(C)C)C[C@@H](C)C1.O=C(O)c1ccc(F)c(-c2c(F)cc(OC3CCCOC3)cc2F)n1
CCOC(=O)[C@@H]1CC2(CCN(c3cc(O[C@H](c4ccc(-c5ccc(C)c(C)c5)cc4-n4ccc(C)n4)C(F)(F)F)nc(N)n3)CC2)CN1C(=O)OCc1ccccc1
Cc1nc(N)sc1C(=O)NCc1ccccc1.O=C(Cl)Cc1ccccc1
CCCO[C@@H](CCC[C@H](NC(=O)OC(C)(C)C)C(=O)O)[C@@H](CCC(C)C)[C@H](C)O
CN(C)C(=O)c1ccc(F)cc1F.COCC1Cc2c(O)cc(C(=O)Nc3ccn(C)n3)cc2O1
CC(C)(C(=O)O)c1ccc([N+](=O)[O-])c(Cl)c1.CC(C)CNCC(C)C
CCN(CC)C(=O)c1ccc2c(c1)Oc1c(OC)cccc1N2C1CCN(Cc2ccccc2)CC1
CC(C)(C)OC(=O)N1C2CCC1CN(C(=O)c1ccc(N)nc1)C2.CN(C)C(=O)c1cc2cnc(Cl)nc2n1C(C)(C)C
CC(C)(C)NS(=O)(=O)CCNC(=O)OCc1ccccc1
CC(=O)N1C[C@H](O)C[C@@H]1c1nc(-c2ccc(N(C(=O)OCc3ccccc3)C(C)C)cc2)c2cnc3[nH]cc(C)c3n12
COC(=O)c1ccc(Nc2nc3cccc(-c4cccc(Cl)c4)n3n2)cc1
CCOc1cc(CCl)cc(OCC)c1-c1ccc(F)cc1.COC(=O)CN1CC2(CCNCC2)CC1=O
C[Si](C)(C)COc1ccc(C=O)cc1.NC(=O)CC(N)=O
CC(C)(C)OC(=O)NCCO.CCOC(=O)/C=C/c1cccc(Br)c1O
Fc1cc(Cl)ccc1C=Cc1nc(CCl)co1.Oc1ccc(COCCn2ccnn2)cc1
ClCCCCCSc1ccccc1.O=C(Nc1cccc(C2CCNCC2)c1)C1CC1
CCOC(=O)CCl.Cc1cc(O)cc(C)c1C=O
CC(C)(C)OC(=O)CN1CCC(CN[C@@H]2C[C@H]2c2ccccc2)CC1
BrCCC1OCCO1.OCCCCS
CC1CN(C(=O)OC(C)(C)C)CCN1.CS(=O)(=O)c1ccc(I)c(C(=O)O)c1
CC(=O)c1cc(F)c(N2CCC(=NOC3CCN(C(=O)OC(C)C)CC3)CC2)cc1F
Cn1nc(C(=O)O)c2c1-c1cc(Cl)ccc1OC2.Nc1cccc(Cl)c1
CC(C)O.Cc1ccn(-c2cc(-c3ccc(C)c(C)c3)ccc2[C@@H](Oc2cc(N3CCC4(CC3)CN[C@H](C(=O)O)C4)nc(N)n2)C(F)(F)F)n1
N.O=[N+]([O-])c1ccc2nc(Cl)sc2c1
COC(=O)C(=O)Cl.Nc1ncc(Cl)cn1
ClCc1ccc(Cl)cc1.NCCN
NCCc1ccc(Br)cc1.O=C(OC(=O)C(F)(F)F)C(F)(F)F
CS(=O)(=O)Cl.Cc1c(O)ccc2c1C(=O)N(Cc1ccccc1-c1ccccc1)C2C(=O)NC(C)(C)C
COC(=O)c1cccc(Cc2c(-c3cccc(C(F)(F)F)c3)nn3cc(OC)ccc23)n1
C1CNCCN1.CCOc1cccc(-n2c(Cl)c(C=O)c3ccccc32)c1
CCOC(=O)CC1CCN(C(=O)CC2OC(c3cccc4ccccc34)c3cc(Cl)ccc3-n3cccc32)CC1
CC(C)(C)OC(=O)n1cnc(C[C@H](NC(=O)[C@H](Cc2ccccc2)CS(=O)(=O)C(C)(C)C)C(=O)O)c1.N[C@@H](CC1CCCCC1)[C@@H](O)[C@@H](O)C1CC1
Brc1ccc2ncc(N3CCOCC3)nc2c1.O=[N+]([O-])c1cc(B(O)O)ccc1F
COc1ccc(C(=O)Nc2ccccc2NC(=O)C2CCNCC2)cc1.O=Cc1ccc([N+](=O)[O-])cc1
NC(=O)C12CC3CC(C1)C(n1c(=O)[nH]c4cnc5[nH]ccc5c41)C(C3)C2
COc1ccc2[nH]cc(C=O)c2n1.O=C1COc2cc(O)cc(O)c21
CC(C)c1ccc(-c2nc3c(-c4ccccc4)nn(CC(=O)O)c3c(=O)n2-c2ccc(Cl)cc2)cc1.CN(C)C(On1nnc2cccnc21)=[N+](C)C
CN1CCNCC1.COc1ccc(F)cc1C(=O)c1cnc(NC2CCN(S(=O)(=O)CCCCl)CC2)nc1N
COc1ccc(N)cc1OC.Cn1c(-c2cnn(C(=O)OC(C)(C)C)c2)cc2cnc(Br)cc21
COc1cc(O)ccc1C=O.N#Cc1ccc(Cl)cc1F
O=C(NCC(F)(F)F)Nc1cccc(-c2cnc3cc(-c4cnn(C5CCNCC5)c4)cnn23)c1.O=C=NCc1ccccc1
COc1c(C)cc(C=O)cc1C.O=C1Cc2cc(Cl)ccc2N1
COc1ccccc1-c1ccc2c(c1CCl)C(C)=CC(C)(C)N2.OCc1ccccc1
CC(=O)Cl.COc1cc2c(cc1OC)C(NC(=O)Nc1cccc3[nH]ncc13)CC2
COc1cc(C(=O)NCCN(C)C)ccc1[N+](=O)[O-]
COC(=O)C1(CCc2ccc(C(C)(C)C)cc2C(C)(C)C)CCCC1=O
CC(=O)n1ncc2c(N)cccc21.O=S(=O)(Oc1c(-c2ncccn2)oc2cnccc12)C(F)(F)F
NC1(C(=O)OCc2ccccc2)CCCCC1.O=C(Cl)N1CCNC1=O
CC1CCOc2cccc(Oc3ccc(NC(=O)C(C)(C)NC(=O)OC(C)(C)C)cn3)c21
CCI.Cc1ccc2c(Br)c([C@H](OC(C)(C)C)C(=O)O)c(C)cc2n1
COc1ccc2c(Oc3ccc(OCCN4CCCCC4)cc3)c(-c3ccc(S(=O)(=O)CC(F)(F)F)cc3)ccc2c1
COc1ccccc1.O=C(Cl)Cc1ccccc1
Cn1cncc1C(O)(c1ccc2nc(C(F)(F)F)c(C(=O)N3CCCCC3)c(C(F)(F)F)c2c1)C1CCN(C(=O)OC(C)(C)C)CC1
C1COCCN1.N#CCCCBr
C1COCCN1.O=C(Br)CBr
C[C@H](O)C(=O)N(C[C@@H]1CN(C(=O)OCc2ccccc2)C[C@@H]1F)[C@@H](c1nc(-c2cc(F)ccc2F)sc1Cc1ccccc1)C(C)(C)C
Cc1ncc(C=O)c(N)n1.N
CS(=O)(=O)c1cc(F)c(OC2CCN(C3CCNCC3)C2=O)cc1F.N#CBr
CCOC(=O)C(O[Si](C)(C)C(C)(C)C)c1ccc(-c2ncc(Cl)c(Nc3cc(C4CC4)[nH]n3)n2)s1
COC(=O)c1cccc(-c2ccccn2)c1
CC(N)c1ccccc1.OCCCCl
CC(C)(C)OC(=O)[C@H]1CC[C@@H](NS(=O)(=O)c2ccc3c(Cl)cnc(Cl)c3c2)CC1.N=C(N)N
CCCC[Sn](CCCC)(CCCC)c1ccncc1.O=C1O[C@]2(CCN(C(=O)C3(c4ccc(Br)cc4)CC3)C2)c2ccccc21
CC(C)(C)OC(=O)OC(=O)OC(C)(C)C.Cc1cccc2cc[nH]c12
CC(C)(C)OC(=O)N[C@@H](CCC(=O)O)C(=O)OC(C)(C)C.O=[N+]([O-])OCCCO
COC(=O)c1ccc(N)cc1O.COc1ccc(S(=O)(=O)Cl)cc1Br
CS(=O)(=O)Nc1cccc(N(Cc2ccccc2)Cc2ccccc2)c1C=O
CCOC(=O)C(C)c1nc(-c2ccc(-c3ccccc3F)nc2)sc1C
CC(C)(C)[Si](C)(C)O[C@@H]1C[C@H]2CN(C(=O)c3ccc(NC(=O)c4ccccc4-c4ccccc4)cc3)c3ccccc3C(=O)N2C1
BrCc1ccccc1.Cc1cc(C=O)cc(B(O)O)c1
CC(=O)OC(C)=O.Nc1ccc(C=CCN2CCC(=C3c4ccccc4C=Cc4ccccc43)CC2)cc1
Fc1cc2cc[nH]c2cc1Cl.NCCCl
CC(=O)O.Fc1ccc(Cn2c(NC3CCN(CCNc4nccs4)CC3)nc3ccccc32)cc1
BrC1CCCC1.COC(=O)c1ccc(N=C2NC3(CCCC3)CS2)c(C)c1
Cc1ncc(C(CN)OC(C)C)cn1.O=C(O)c1cccc(Cl)c1Cl
Cc1cccc2cnc(Cl)nc12.Nc1ccc2cn[nH]c2c1
CC(C)C[C@@H](C(=O)NN(CC(C)C)C(=O)CNC(N)=O)[C@H](C/C=C/c1ccccc1)C(=O)NOC1CCCCO1
COC(=O)Cc1c(C)nn(Cc2ccc(C=O)cc2)c1C.[Mg+]Cc1ccccc1
COC(=O)C(C)(C)N.COc1ccc(COc2c(C(=O)O)ccc3ccccc23)cn1
NC1CCCC1.O=C(O)c1ccccc1S(=O)(=O)Cc1c(O[C@H](Cn2ccnc2)c2ccccc2)ccc2c1CCCC2=O
Cc1ccc(-c2nc(CO[C@@H]3CCC[C@H](CCC(C)(C)C(=O)OC(C)(C)C)C3)c(C)o2)cc1
CCCOc1ccc(S(=O)(=O)Cl)cc1.N[C@H](Cc1ccccc1)C(=O)NO
COC(=O)C(C)Br.Nc1ccc(Cn2cc(-c3ccc(Cl)cc3Cl)nc2/C=C/c2ccc(Br)cc2)cc1
Nc1cc(C(F)(F)F)cc(C(F)(F)F)c1.O=C(O)c1scc(Br)c1O
C=CC(=O)N(C)C.Cc1ccc(S(=O)(=O)n2cc(I)nc2C)cc1
CC(=O)Oc1ccc(C(=O)OCC2(C)COC(c3ccccc3)OC2)cc1
C=C(C)C(=O)Nc1ccc([N+](=O)[O-])c(C)c1.O=C(OO)c1cccc(Cl)c1
COc1ccc2c(O[C@@H]3C[C@H]4C(=O)N[C@]5(C(=O)O)C[C@H]5C=CCCCC[C@H](NC(=O)OC(C)(C)C)C(=O)N4C3)cc(-c3ccccc3)nc2c1
CC(=O)O[BH-](OC(C)=O)OC(C)=O.Fc1cc(OC2CCNCC2)ccc1Br
Clc1ccc(O[C@@H]2CN3CCC2CC3)nn1.OB(O)c1ccc2[nH]ccc2c1
COc1ccc(CNc2nccs2)cc1.O=[N+]([O-])c1ccc(S(=O)(=O)Cl)cc1F
CC(C)CC(O)CCc1cccs1.CS(=O)(=O)Cl
CC(C)(C)N1CCNCC1=O.CCc1nc2ccccc2n1-c1nc(N2CCOCC2)c2nc(C=O)n(C)c2n1
CC1(C)COC2(CCC(O)(CC=O)CC2)OC1.Cc1ccc(C)c([C@H](C)N)c1
CC[O-].Fc1ncc(Cl)c(F)c1Cl
Clc1nc(Cl)c2ccccc2n1.OB(O)c1ccc2[nH]ccc2c1
CCOC(=O)C[C@H]1S[C@H](c2cccc(F)c2F)c2cc(Cl)ccc2-n2c1nnc2C(F)(F)F
CC(C(=O)Nc1ccc2c(c1)OCO2)N1CCN(c2ccccn2)CC1
ClCOc1ccc(Cl)cc1.Cn1c(=O)[nH]c(=O)c2c1ncn2Cc1ccccc1
CCCc1nc(CC)c(Br)c(=O)n1Cc1ccc(-c2ccccc2C#N)cc1.COc1ccc(O)cc1OC
COc1ccc(CNc2ccc(C(C)C)cc2)cc1.COc1ccc2c(c1)C(C(=O)O)CCC2
CCCCc1nc2c(C)cc(N(C)S(=O)(=O)c3ccccc3)cc2n1Cc1ccc(-c2ccccc2C#N)cc1.[N-]=[N+]=[N-]
COc1cc(OC)cc(C2CNC(=O)CO2)c1
Cc1ncc(-c2cccc(Nc3nnc(Cl)c4ccccc34)c2)n1C.Oc1ccccc1
CON.Cc1nc(N)c2nc(CCl)n(CC(C)C)c2c1C
COc1ccc(C(=O)N2c3ccccc3[C@H](O)C[C@@H]2C)cc1OC.c1ccc(CN2CCC3(CC2)CNc2ccccc23)cc1
COC(=O)Cc1cccc(OC)c1OCCCc1cn(-c2cccc(C(F)(F)F)n2)nc1C(C)C
NC1CCCCC1.O=S(=O)(Cl)c1ccc(Br)cc1
Nc1cccc(CCCc2cccc(Nc3nc(Cl)ncc3Cl)c2)c1
CCOC(=O)C(C)(Cc1c[nH]c2ccccc12)C(=O)OCC
CCOC(=O)c1c(O)c2ncc(Cc3ccc(F)cc3)cc2n(CC)c1=O.NCCN1CCNC1=O
CC(=O)NCc1cc([N+](=O)[O-])ccc1O.NC(=O)CCl
CCCn1c(=O)n(-c2ccc(-c3ccccc3S(C)(=O)=O)cc2)c(=O)c2c1ncn2-c1cccc(C#N)c1
C#CC(=O)OCC.Fc1cc(I)ccc1Cl
CS(=O)(=O)Cl.NC(=O)c1ccc(N)c(Sc2ccc(F)cc2F)c1
CNc1ncc2c(-c3ccc(C)cc3)nn(CC3CCC(NC(=O)OC(C)(C)C)CC3)c2n1
CCOC(=O)c1csc(Oc2cc(C(C)(C)C)ccc2C)n1
CSCCCO.Oc1ccc(Br)cc1
CN.N#Cc1ccnc(Cl)c1
CC(C)NCc1c(Cl)ccc2c1C1(CCN(Cc3ccccc3)CC1)CN2c1ncnc2c1[C@H](C)C[C@H]2OC(=O)c1ccc([N+](=O)[O-])cc1
CC(C)(C)OC(=O)N1CC[C@H]1COc1cncc([Sn](C)(C)C)c1.COC(=O)C=Cc1cc(F)cc(I)c1
O=C(O)C1CCOCC1.O[C@@H]1CCNC1
CC(C)(C)OC(=O)N1CCC(Nc2ncccc2[N+](=O)[O-])CC1
CC(=O)OC(C)=O.FC(F)(F)c1cc(CNCC2(c3ccccc3)CCC3(CC2)OCCO3)cc(C(F)(F)F)c1
COC(=O)[C@@H]1Cc2ccc(C3=C[C@@H](C(=O)N[C@@H]4CCCc5ccccc54)N(C(=O)OC(C)(C)C)C3)cc2CN1C(=O)OC(C)(C)C
CN(C)C=O.COc1ccc2ncc(Cl)c(Br)c2c1
CI.COc1ccc(-c2cc(Cl)cc3c2NC(CN=[N+]=[N-])CO3)c(C)c1
CS(=O)(=O)Cl.OCCOc1ccccc1
O=Cc1ccc(Cl)cc1.Oc1cncc(-c2nc(N3CCOCC3)c3ncn(C4CCNCC4)c3n2)c1
Cc1c(-c2ccccn2)nc2cc(F)cc(F)c2c1Nc1cc(N2CCOCC2)ncc1Br.OB(O)c1cccnc1
CC1Cc2cccc(S(N)(=O)=O)c2OS1(=O)=O.CN=C=O
COc1cc(C=O)cc(I)c1OC.OCCCO
CC(CCOC(=O)Cl)CCc1ccccc1.O=C(C=Cc1ccccc1O)OCCc1ccccc1
COC(=O)C(=O)Cl.CSc1ccccc1Cl
CCOc1cc2c(Nc3cc(OC)c(Cl)cc3Cl)c(C#N)cnc2cc1F.CN1CCC(CCCO)CC1
NCc1cc(N)nc(N)c1.O=C(O)C1CCCC1
CC1(C)OB(c2ccc3ncsc3c2)OC1(C)C.CCCC(C(=O)OC)c1c(C)nc(-c2ccccc2)nc1Cl
O=C(O)c1cc(Cl)nc(Cl)c1.c1cc2c(cn1)NCCO2
CC1(C)C2CC[C@@]1(C)C(=O)C2.NO
COC(=O)c1ccc(C(=O)O)cc1.Cc1nc2ccccc2n1C1CC2CCC(C1)N2CCC1(c2ccccc2)CCNCC1
CN(C(=O)OC(C)(C)C)c1ccc(-c2cc(Oc3ccc(NC(=O)NC(=O)C(C)(C)C)nc3)ccn2)cn1
COc1c([N+](=O)[O-])cc(C(=O)O)cc1S(N)(=O)=O
CC(N)c1cccc(N2CCO[C@@H](CNC(=O)OC(C)(C)C)C2)c1.O=C(O)C=Cc1ccc(F)c(F)c1
CC(=O)SCC(C)C(=O)O.CC(C)(C)OC(=O)CNCC1CCCO1
CCOC(=O)Cl.c1ccc2c(c1)Cc1ccccc1C(N1CCNCC1)=N2
OC1CCNCC1.OC1c2ccccc2-c2ccccc21
COc1ccc(C(=O)Cl)cc1.Nc1nc(C(Cl)(Cl)Cl)ns1
CCCCCCCCCCCCCCC(CO)OCC.Cc1ccc(S(=O)(=O)Cl)cc1
CN1CCN(NC(=O)OC(C)(C)C)CC1=O
N#Cc1ccc(F)c(Br)c1.OCc1ccccc1
O=[N+]([O-])c1ccccc1Sc1ccncc1
COc1ccc2[nH]cc(CCCCN3CCN(c4ccc5c(c4)CCCO5)CC3)c2c1
CC(=O)C(C)Br.CC(C)(C)OC(=O)NCCNC(N)=S
CC(=O)c1cnc2ccc(Cl)nc2c1NC1CCC(CN2CC[C@@H](F)C2)CC1.CC1(C)OB(c2cc(Cl)c(O)c(Cl)c2)OC1(C)C
CC(=O)OC(C)=O.Cc1nc2[nH]c(=O)[nH]c2cc1-c1ccc(N)cc1
CC(C)(C)OC(=O)NCCC=O.O=C(OCc1cc(Cl)cc(Cl)c1)N1CCNCC1
CCCC[Sn](CCCC)(CCCC)c1cccnc1.Cn1c(-c2ccc(Cl)cc2)c(CCC(=O)N2CCC(O)(Cc3ccccc3)CC2)c2cc(Br)ccc21
COC(=O)c1ccc(NC(=O)c2ccccc2C)nc1
CCCCN(C)C(=O)CS(=O)(=O)CCI.CNCCOc1ccc(C2=C(c3ccccc3)CCCc3cc(OC4CCCCO4)ccc32)cc1
Cc1ccc(C=O)cc1OCCO.c1cc2[nH]ncc2cc1NC1C2CCC1NC2
CCOC(=O)C(Cc1ccc(Cl)cc1)NC(=O)c1cc(-c2ccc(-c3ccccc3)cc2)nn1-c1cccc(C(F)(F)F)c1
CN(Cc1ccccc1)c1nc2ccccc2n1-c1nc(N2CCOCC2)c2nc(CN3CCC(C(C)(C)O)CC3)n(C)c2n1
CCOc1ccc(C(CC)CC)c2c1nc(Cl)n2C.Cc1cc(Cl)cc(Cl)c1O
Cc1nc2c(Cl)cccc2n1-c1cc(O)ccc1Cl.O=S(=O)(c1cccc(F)c1)C(F)(F)F
NCC1(O)CCCCC1.O=C(CCl)N1CCc2ccccc2[C@@H]1C1CCCCC1
COC(=O)c1ccc(OC)c(CN2CCN(C(=O)c3ccc(NC(=O)Nc4ccccc4)cc3)CC2)c1
CCc1cccc2c(/C(C)=C/C(=O)O)cc(OC)c(OCOC)c12
O=C(O)c1ccc(N2CC(F)(F)C2)c(OCC2CC2)n1.OC[C@@H]1CCCN1
CCCCn1c(=O)n(CCCc2ccccc2)c(=O)c2c1ncn2Cc1ccccc1
COc1ccc2cc(C=O)[nH]c2c1.NC12CC3CC(CC(C3)C1)C2
CCCCCC(=O)CP(=O)(OC)OC.COC(=O)CCCCCCN1C(=O)CCC[C@@H]1C=O
NN1CCNC1=O.O=C(O)c1cc(=O)c(OCc2ccccc2)c[nH]1
O=C(Nc1ccc(SC(F)(F)F)nc1)c1cnc(Cl)c(Br)c1.O[C@@H]1CCNC1
CC(C)(C)OC(=O)OC(=O)OC(C)(C)C.CNCc1ccc(C(=O)Nc2ccccc2OC)cc1
N#Cc1cccc2[nH]ccc12.NC(=O)CBr
COc1ccc2c(Cl)nc(Nc3cc(C)[nH]n3)cc2c1.OB(O)c1ccc(Cl)cc1
CC(C)(C)OC(=O)NC1CCC(O)CC1.CS(=O)(=O)Cl
CC(=O)CCl.O=[N+]([O-])c1ccc2[nH]ncc2c1
CN1CCN(c2ccc([N+](=O)[O-])c(N3CCC(F)CC3)c2)CC1
CCc1cc(-c2cn[nH]c2)ccc1N(C)c1cc2c(cn1)ncn2C.NC(=O)CBr
CC#CCOc1ccc(S(=O)(=O)C2(C(=O)OC)CCN(S(=O)(=O)c3ccc(OC)cc3)CC2)cc1
CC(C)(C)OC(=O)c1ccc(-c2cccs2)cc1NC(=O)c1cc(N2CCCCC2)ccc1O
COc1cc[nH]c1/C=C1\C(=O)Nc2cccc(C#CC(O)c3cccc([N+](=O)[O-])c3)c21
COc1ccc(CC(CC(=O)O)CC(=O)O)cc1
C1CCNCC1.Cc1ccc(S(=O)(=O)N2CCNC(=O)C2CC(=O)N[C@@H]2CCCc3c2cnn3CCOS(C)(=O)=O)cc1
Nc1cccc(N2CCNC(C(=O)O)C2)c1
CC(C)(C)CC=O.CCOC(=O)C1CCNCC1
CC(C)OC(=O)N1CCC(Oc2cccc3c2CCN3c2ccc(I)cc2)CC1.N#C[Cu]
C=CCN.CS(=O)(=O)c1ccc([C@@H](CC2CCCC2)C(=O)Nc2ccn(CCC(=O)O)n2)cc1Cl
CN(C)C[C@H](N)CC(=O)OCc1ccccc1.COc1ccc(OCCCCCCCCC(=O)O)cc1
OCc1cnc2ccccc2n1.Oc1ccc(-c2nn(CC(F)(F)F)cc2-c2ccncc2)cc1
Cn1nc(C(F)(F)F)cc1-c1ccc(S(=O)(=O)Cl)s1.Nc1ccc(NC(=O)Nc2ccccc2)c(Cl)c1
CN1CCC2(CC1)C(=O)Nc1ccc(NC(=O)OC(C)(C)C)cc12
CC(Br)C(=O)NC(C)(C)c1ccccc1.N
CC(C)C(O)c1c(C(F)(F)F)ccnc1Cl
CC(=O)N(Cc1cc(C(F)(F)F)cc(C(F)(F)F)c1)C1CCCN(C(=O)OC(C)C)c2cc(Br)ccc21.OB(O)c1ccccc1
CC(C)(C)OC(=O)OC(=O)OC(C)(C)C.C[C@@H]1Cc2oc3cc(Br)ccc3c2CN1
O=S(=O)(c1cc(Br)cnc1Cl)N(CCO)C12CC(C1)C2
C=CC(=O)Cl.CN(C)C(=O)[C@@H]1Cc2ccccc2N1
C1CNCCN1.O=C(Cl)c1ccco1
CC(=O)CCc1cccc(F)c1.NNc1cc[nH]c(=O)c1
CN(C1COC1)C(C)(C)C=O.N#CCC(=O)N1CCC[C@@H](n2nc(-c3ccc(Oc4ccccc4)cc3F)c3c(N)ncnc32)C1
C=O.COC(=O)Cc1c(F)cnc2ccc(OC)nc12
BrCc1ccc(CBr)cc1.FC(F)(F)c1ccc2c(S)ccnc2c1
CC1(C)OB(C2=CCOCC2)OC1(C)C.Clc1c(-c2ccccc2)nnc2c1c(I)nn2CCN1CCCC1
C#CC#CCC/C=C/C=C/C(=O)O.CCC(C)CN
COC(=O)COc1ccc(Cl)cc1Br.OB(O)c1ccccc1
CCOC(=O)C1(c2ccc(B3OC(C)(C)C(C)(C)O3)cc2)CC1.Cc1noc(-c2ccc(Br)cc2)c1Cc1nnc(Cc2ccccc2)o1
COc1ccc(Cc2nc3cc(Cl)cc(CC=O)c3o2)cc1OC1CCCC1
COc1ccc(CN)cc1.Clc1nc2ccc(Br)cc2cc1I
COC(=O)COc1ccc(N=Nc2ccc(CO)cc2)c(OC)c1.O=C(Cl)Oc1ccc([N+](=O)[O-])cc1
COc1cccc(OC)c1C(CO)NCc1ccc(OC(F)(F)F)cc1.O=C(Cl)CCl
CC(C)(C)OC(=O)N1CCC(O)(CC#N)CC1
CC(C)(C)C[Mg+].CC(C)(C)OC(=O)N1CCC(=O)C1
C=Cc1ccc(COc2ccc(P(c3ccccc3)c3ccccc3)c(C=O)c2)cc1.N[C@@H]1CCCC[C@H]1NCc1ccccc1P(c1ccccc1)c1ccccc1
O=C1N(Cc2c(Cl)cc(Br)cc2Cl)CCC12CCCCC2.OB(O)c1ccc(F)cc1
Cc1ccc(C)c(CCl)c1.O=C1CCCC2(CCN(c3cnc4ccccc4n3)CC2)N1
O=C(N[C@H]1CC[C@@H](Nc2ccc3ccccc3n2)CC1)c1cccnc1Cl.Oc1ccccc1Br
C#C[C@H]1CC[C@@H](C#N)N1C(=O)CCl.NC1CCCC1
COc1cc2nccc(Oc3ccc(N)c(C)c3C)c2cc1OC.Cc1ccccc1C(=O)N=C=S
CC(C)(N)CCF.CCC(Oc1ccc2ncc(I)cc2c1)C(=O)O
Cc1cccc(N2CCN(c3ccc(Cl)nn3)CC2)c1.Oc1ccccc1
CC(C)n1cc(-c2ccc(Cl)c(C(F)(F)F)c2)cc(OCc2ccccc2)c1=O
CC1(C)Cc2c(c(C(=O)O)cc3nc(Nc4c(Cl)cncc4Cl)[nH]c23)O1.NCc1ccccc1C(F)(F)F
C[C@H]1COCCN1c1cc(C2(S(=O)(=O)c3ccc(Cl)cc3)CCOCC2)nc(Cl)n1.O=C(Nc1ccc(B(O)O)cc1)NC1CC1
C1CCNC1.Cc1cc(C#Cc2ccc(-c3ccc(Cl)cc3)cn2)ccc1OCCOS(C)(=O)=O
CC(C)(C)OC(=O)N1CCC[C@@H]1COc1ccc(I)cc1.Oc1ccc(-c2nccs2)cc1
CCC[C@H](NC(=O)OCc1ccccc1)C(=O)NOP(C)(=O)O
CC(=O)NC1CCC(=O)c2sccc21
COC[C@@H](NCc1ccc2[nH]ccc2c1)c1ccccc1.O=C(O)[C@@H]1Cc2ccccc2CN1C(=O)OCc1ccccc1
COc1cc(Br)c(Cl)cc1-n1c(=O)ccc2cc(SCc3ccccc3)ccc21.OB(O)c1cccc(F)c1
CC(=O)Cl.CCc1ccccc1CC
CCOP(=O)(OCC)C(Cl)(Cl)C(=O)OC(C)(C)C
Brc1ncnc2[nH]cnc12.CC(N)c1cc(Cl)c2cnn(C)c2c1-c1cc(F)cc(F)c1
CC(=O)Oc1ccccc1C(=O)O.Nc1nccs1
CC(C)(C)OC(=O)N1CCN(c2ccc(Nc3ncc4ccc(=O)n(C5CC5)c4n3)nc2)CC1
CSCCn1c(=O)n(C(=O)N[C@H](C(N)=O)C(C)(C)C)c2ccccc21.O=C([O-])O
Cc1c(-n2nnn(C)c2=O)cccc1[N+](=O)[O-].O=C1CCC(=O)N1Br
Nc1ccccc1.O=[N+]([O-])c1cccnc1Cl
CC(C)(C)OC(=O)CBr.Cc1cccc(Cl)c1S(=O)(=O)N1CCn2cccc2C1CO
CC(C)(C)OC(=O)OC(=O)OC(C)(C)C.O=[N+]([O-])C1C2CNCC21
O=C1Nc2ccc(Cl)cc2C1=O.[Mg+]Cc1ccccc1
CC(C)(C)OC(=O)N1CCC2(CC1)c1ccccc1CS2=O
COC(=O)C1(NC(=O)c2cc3ccccc3cc2N)CCCCC1
C=CC(C)C(O)c1c(C)noc1-c1ccc(Br)cc1.CCOC(=O)C1(c2ccc(B3OC(C)(C)C(C)(C)O3)cc2)CC1
Cc1ccn2ccnc(N3CC[C@H](N)C3)c12.O=C(O)c1ccn(-c2ccc(Cl)cc2)n1
CC(C)[Si](Oc1ccc(-n2nc(C(C)(C)C)cc2NC(=O)N[C@H]2CC[C@@H](Oc3ccc4nnc(N5CCCC[C@@H]5C)n4c3)c3ccccc32)cc1CCl)(C(C)C)C(C)C.CN1CCNCC1
Cc1ccccc1-c1cc(I)ncc1C(=O)N(C)Cc1cc(C(F)(F)F)cc(C(F)(F)F)c1.N#Cc1cccc(O)c1
COc1ccc2c(c1)C(c1ccc(Cl)cc1)=N[C@@H](CC(=O)NCCNC(=O)OC(C)(C)C)c1nnc(C)n1-2
Cn1nnc(N)n1.O=Cc1cc(C(F)(F)F)cc(C(F)(F)F)c1
C1CCNC1.CN(Cc1ccccc1)c1ccc(C(C)(CO)C(=O)O)cc1[N+](=O)[O-]
CCC(C(=O)Cl)C(C#N)(c1ccccc1)c1ccccc1.CNC
Clc1ncnc(Cl)n1.Nc1cccc(CS(=O)(=O)c2ccccc2)c1
CCCN.COC(=O)Cn1ncc2cc(-c3cc(C(=O)NC4CC4)cc(F)c3C)ccc21
C[C@@H]1CCCN1CCCOc1ccc(-c2nc3c(s2)CN(C(=O)OC(C)(C)C)CC3)cc1
CCOC(=O)c1cc(-c2ccccc2)c(C(F)(F)F)s1
N#Cc1ccnc(-n2nccc2O)c1.OCc1ccc(Cl)cc1OCc1ccccc1
NC1CN2CCC1CC2.Nc1cc(OCc2ccccc2)c(C(=O)O)cc1Cl
CC(C)[Si](OC[C@@H](C)OC[C@H](O)C(=O)Nc1ccccn1)(C(C)C)C(C)C.Clc1ccccc1-n1ncc2c(Cl)ncnc21
CC[C@H](C)[C@H](N)C(=O)OC.O=Cc1ccccc1
COc1c(OCCOCCNC(=O)OC(C)(C)C)ccc2c1N=C(NC(=O)c1cccnc1)N1CCN=C21
CN(CC(Cc1ccc(Cl)c(F)c1)C(=O)O)C(=O)OC(C)(C)C.Cn1nccc1Nc1nccc(-c2cc(F)nc(NN)c2)n1
Nc1cnc(OCC(F)(F)F)c(-c2ccc(Cl)cc2)c1.O=C(O)c1ccccc1
C[C@@H](COC(=O)N1CCC(n2c(=O)[nH]c3ccccc32)CC1)N(Cc1ccccc1)Cc1ccccc1.O=S(=O)(Cl)c1ccc(F)cc1
Cc1ccccc1Nc1nc(C=O)cs1.O=C(O)CN1C(=O)CSC1=S
COC(=O)Cc1ccc(OC/C=C(\C)c2ccc(Oc3ccccc3)cc2)cc1
COc1cc([N+](=O)[O-])ccc1S(=O)(=O)Cl.NC1(c2ccccc2Cl)C(=O)Nc2ccc(Cl)cc21
CC1(C)CN(c2ncnc3cc(N4CCC(F)(F)CC4)sc23)CCN1.COc1cccc([C@H](C)N=C=O)c1
CC(=O)Cl.CCCCc1nc2c(C)ccc(O)c2n1Cc1ccc(-c2ccccc2C(=O)O)cc1
CC(C)(C)OC(=O)N1CC=C(c2nccc(-c3cc(C(F)(F)F)cc(C(F)(F)F)c3)n2)CC1
CC(C)(C)OC(=O)COc1cccc2c1CCCCC2NS(=O)(=O)c1ccc(Br)cn1.OB(O)c1cccc(C(F)(F)F)c1
CC(C)c1ccc(C=O)cc1.FC(F)(F)c1nnc2ccc(N3CCNCC3)nn12
Fc1ccc(Br)c(F)c1Br.O=C1CCCN1
CC(C)(C)OC(=O)CCN.Cc1cc2nc3c(=O)[nH]c(=O)nc-3n(CCN3CCC(C(=O)O)CC3)c2cc1Cl
Cc1cc(C(=O)O)c(C=O)[nH]1.O=C1Cc2c(cccc2-c2ccncc2)N1
Brc1cnc(I)nc1.C#CCCn1ccnn1
CCC(=O)Cl.Cc1ccc(NC(=O)C2(c3ccc4c(c3)OCO4)CC2)cc1-c1ccc(CN)cc1
CC(C)(C)OC(=O)NC1C(=O)N(OS(=O)(=O)O)C12CCC2
COc1ccccc1-n1nnc(C(=O)O)c1C.Cc1cccc(N)n1
COC(=O)CCc1cnc(C2CCCN2C(=O)OC(C)(C)C)s1
CC(C)(C)c1ccc(OCC(=O)O)cc1Cl.C[C@@H](N)c1ccc(NS(C)(=O)=O)c(F)c1
NCCCOc1cccc(CN2CCOCC2)c1.Nc1nnc(Br)s1
CC(=O)NC(C(=O)O)C1(C)CC=CO1.NCc1ccccc1
CC(C)=O.Cc1c[nH]c2cc(C(=O)N[C@@H](COCC3CCNCC3)c3ccccc3)ccc12
CCOC(=O)c1cc2sc(-c3ccccc3)cc2[nH]1
Nc1ccc2[nH]cnc2c1.S=C=NCc1ccccc1
COCc1nccc(N2CCOCC2)n1
N#Cc1cn(-c2c(Cl)cc(C(F)(F)F)cc2Cl)nc1N.OO
O=C(OCc1ccccc1)N1CCC(c2nc3cc([N+](=O)[O-])cnc3[nH]2)CC1
CCC(C#N)(c1ccc(Cl)cc1)c1n[nH]c2c(N)cccc12.CS(=O)(=O)Cl
CCI.CCOC(=O)c1ccc(O)c(I)c1
ClCCCN1CCC(c2ccccc2)CC1
CN(c1ccnc(F)n1)c1ccnc(-c2ccccc2)n1.NCCc1ccccc1Cl
CC(=O)c1ccc(Sc2ccc(O)cc2)cc1.OO
COC(=O)CCc1ccc(O)c(Br)c1.Ic1ccccc1
COc1ccc(F)c2c1C(=O)CC2.CS(C)=O
CC(C)(CO)CCCN1CC2CN(C(=O)OC(C)(C)C)CCN2C1=O
CC(C)(C)c1cc(C(C)(C)C)[nH]n1.CCOC(=O)CCc1ccc(OCc2ccc(CCl)cc2)cc1F
CCCn1c(=O)c2[nH]c(C34CCC(C=CC(=O)O)(CC3)CC4)nc2n(CCC)c1=O
CCCCCCCCCC(=O)Cl.O=c1cc(O)cc[nH]1
CC(C)(C)Sc1ncnc2c(Br)csc12.CC1(C)OB(C2=CC(=O)CC2)OC1(C)C
C1CCNC1.O=C(O)Cc1ccc(Br)cc1
CCOC(=O)CC(=O)C1CCN(C(=O)OC(C)(C)C)CC1
C[C@@H](O)[C@H](O)[C@H](O)[C@@H](O)C=O
C1CCN(CC2CNCCO2)C1.O=C(O)c1cn(C2CC2)c2c(F)c(F)c(F)cc2c1=O
C#CCBr.C=Cc1ccccc1-c1[nH]c2cc(C(=O)OC)ccc2c1C1CCCCC1
CCC(=O)N(C)c1ccc([N+](=O)[O-])cc1
CC(C)(C)OC(=O)NC(CC(=O)N1CCCC1CNC(=O)C(F)(F)F)Cc1ccccc1F
CC(C)(C)OC(=O)N1C=CC2(CC1)c1ccccc1C(=O)N2Cc1ccccc1
CCOC(=O)c1ccn(COCC[Si](C)(C)C)c(=O)c1.NN
COC(=O)COc1cccc(OC2CCc3ccc(-c4cccc(F)c4)cc32)c1
CC(=O)Nc1cc(N)c(C#N)c(Br)n1.CCC[Zn+]
COc1c(C(C)=O)cc(Cl)c(C)c1Br.O=C1CCC(=O)N1Br
CC(C)(C)OC(=O)N1[C@@H](C=O)COC1(C)C.O=C(c1ccc(F)cc1)C1CCNCC1
CC(C)(C)OC(=O)N[C@H]1CCCC[C@H]1Nc1ncc2cncc(-c3c[nH]c4cnccc34)c2n1
CON(C)C(=O)c1cc(Cn2cncn2)cc(C(=O)c2ccccc2)c1
CC(C)(C)C(=O)Cl.O=C(CSCCO)NC/C=C\COc1cc(CN2CCCCC2)ccn1
C=C(C)[C@@H]1CC[C@]2(c3nnc(-c4cccnc4)o3)CC[C@]3(C)[C@H](CC[C@@H]4[C@@]5(C)CC[C@H](OC(C)=O)C(C)(C)[C@@H]5CC[C@]43C)[C@@H]12
C[C@H](CO)CS(N)(=O)=O.Clc1ccc2nccn2n1
CNC.Clc1ccc(C2CCc3c(Cl)nc(Cl)nc32)cc1
COc1ccc(-c2cc(=O)c3ccc(O)cc3o2)cc1
COc1cc(C(=O)O)ccc1Cc1cn(C(C)=O)c2ccc([N+](=O)[O-])cc12
CC(=O)N1CCc2ccccc2C1[N+](=O)[O-]
Cc1[nH]nc2c1c(=O)n(CCCN)c1ccc(C#CCN3CCCC3)cc21.O=C(Cl)c1ccc(Cl)cc1
CN(C)CCCl.Cc1cc(C)cc(C(=O)c2c(-c3ccc(O)cc3)oc3ccccc23)c1
Cn1c2c(c3ccc(Br)cc31)CN(C(=O)OC(C)(C)C)CCC2.O=c1cc(OCc2ccc(Cl)cc2Cl)cc[nH]1
CSc1cc(-c2cncnc2Cl)ncn1.Cc1ccc(NC(=O)OC(C)(C)C)cc1N
COC(=O)C1=C(CBr)NC(c2nccs2)=N[C@H]1c1ccc(F)cc1Cl.FC1CC2COCC1N2
BrCc1ccccc1.Oc1cc(C(F)(F)F)ccc1F
CC(=O)N1CCc2ccccc21.CCCCC(=O)Cl
NCCO.O=C(Cl)c1ccc([N+](=O)[O-])cc1
Brc1ccccn1.C1CNCCNC1
CCOC(=O)/C=C/c1cnc(Cl)cn1.N[C@@H]1CCN(Cc2ccccc2)C1
C#Cc1cnc2c(C)cc(-c3ccc(C(F)(F)F)cc3)cn12.NS(=O)(=O)c1cncc(Br)c1
CCCN1C(=O)C(=O)c2cc(SCCCc3ccc(C(=O)O)cc3)ccc21.NNC(N)=O
Br.C=CCCc1ccc(Br)cc1
CC(C)(C)OC(=O)N1CCC(COC(COS(C)(=O)=O)c2cc(Cl)cc3cn(COCC[Si](C)(C)C)nc23)(c2ccc(F)cc2)CC1.[C-]#N
C#C[Si](C)(C)C.CC(C)c1cc(OS(=O)(=O)C(F)(F)F)ccc1C(C)(C)O[SiH2]C(C)(C)C
N#Cc1ccc(F)cc1.OC1CNCc2occc21
Cn1ccc2c3nc(Cl)nc(N4CCOCC4)c3ccc21.NC(=O)c1cccc(B(O)O)c1
CN(C)C(=O)Cc1cnc2[nH]c(C(CC3CCCC3)c3ccc(S(C)(=O)=O)cc3)cc2c1
CP(C)(=O)CCl.O=c1[nH]c(=O)n(-c2ccccc2)c2ncn(Cc3ccccc3)c12
CS(=O)(=O)c1ccc(C(CC2CCCC2)C(=O)O)cc1Cl.Nc1ccc(Cl)cn1
CSc1ccc(NN=C(Cl)C(C)=O)cc1.Sc1ccc(Cl)cc1
COc1ccc2[nH]c3c(C)ccc(C)c3c2c1
C#CCOc1ccc(CCl)cc1.OC(c1ccc(OC(F)(F)F)cc1)(c1ccc(OC(F)(F)F)cc1)C1CCNCC1
CCOC(=O)C(C)(C)N1CCC(=O)CC1.NCc1ccc(-c2ccc(C(F)(F)F)cc2)cc1
COc1cc(CC(=O)O)c([N+](=O)[O-])cc1OC.COc1ccc2c(c1)CC(N(C)CCCN)CC2
COc1cc(B2OC(C)(C)C(C)(C)O2)cc(Cl)c1O.O=C(c1cnc2ccc(Br)cc2c1N1CCC(CN2CCOCC2)CC1)C1CC1
C#CCN(Cc1cc2c(=O)n(C)c(COS(C)(=O)=O)nc2cc1Cl)c1ccc(C(=O)OC(C)(C)C)cc1.c1ccc(N2CCNCC2)cc1
CCOc1nc2c(nc1C(=O)Cl)c(C)nn2CC.Nc1nccs1
COc1ccc2c(c1)N(CC(=O)O)C(=O)C(N=[N+]=[N-])CC2
C[S-].O=[N+]([O-])c1cccc(F)c1CBr
CC(C)C(C(=O)Cl)C(C)C.N#Cc1ccc(N)cc1
CC(C)(C)OC(=O)N(Cc1cc2c(cn1)OCCO2)C1CCN(CCn2c(=O)ccc3ncc(C(F)(F)F)cc32)CC1
Cc1cc(Br)c(N)cc1Cl.N#C[Cu]
NCc1ccc(CO)cc1.O=C(O)c1ccc(N2CCCC2)cc1
CCOC(=O)C1CCNCC1.ClC(c1ccccc1)(c1ccccc1)c1ccccc1
COC(=O)COc1ccc(SCC=C(c2ccc(I)cc2)c2ccc(I)cc2)cc1OC
Cn1cnc(-c2cc3nccc(Oc4ccc(N)cc4)c3s2)c1.O=C(Cc1ccccc1)N=C=S
CC(C)(C)OC(=O)NCCNC(=O)c1ncccc1Oc1ccccc1
Brc1ccc(-c2cnnn2C[C@@H]2CCNC2)cc1.O=C(Cl)C1CC1
CCNCC.COc1ccc(OC)c(C(=O)O)c1
COc1cc2nc(Cl)nc(SC3CCN(C(=O)OC(C)(C)C)CC3)c2cc1OC
O=C1Cc2ccc(Br)cc2N1.O=C1Nc2cc(Cl)ccc2/C1=C/c1cccc(Cl)c1
O=[N+]([O-])c1csc(S(=O)(=O)N2CCN(c3ccc(C(O)(C(F)(F)F)C(F)(F)F)cc3)CC2)c1
COCCCn1c([C@@H]2CCCN(C(=O)C[C@@H](Cc3ccc(N4CCCC4=O)cc3)NC(=O)OC(C)(C)C)C2)nc2ccccc21
CCOC(=O)c1cccc(NC(=O)OC(C)(C)C)c1
Clc1nc(Cl)c2cc[nH]c2n1.NCCCN1CCOCC1
CCOC(=O)/C=C/c1cccc(-c2cnc(Nc3cccc(S(C)(=O)=O)c3)nc2-n2nc(C(F)(F)F)cc2C)c1
O=C(O)c1ccc(-c2ccc(O)cc2)cc1.On1nnc2ccccc21
Cc1c(-c2ccc(Cl)cc2)c2cc(OC(C)(C)C(=O)O)ccc2n1C.N
CN(CCO)c1ccc(-c2cc3nccnc3c(NCC3CN(C(=O)OC(C)(C)C)CCC3(F)F)n2)cc1
CC(=O)N[C@@H](CO)C(=O)O.CN[C@@H]1c2ccccc2C[C@H]1NC(=O)c1cc2cc(Cl)sc2[nH]1
CCCNC(=O)c1nnc2c(Br)cccc2c1N.COc1ncc(B(O)O)cc1Cl
N#Cc1cccc(B(O)O)c1.O=C(Cc1cc(F)cc(F)c1)NCC1(c2ccc(I)cc2)CCN(CC2CC2)CC1
CC1(C)OB(c2cccc(-c3nnco3)c2)OC1(C)C.CCOC(=O)N1C2CCC1CC(c1ccnc3c(I)c(-c4ccncc4)nn13)C2
CC(C)(C)OC(=O)N1CCC(Oc2ccc([N+](=O)[O-])cc2F)CC1
NC12CC3CC(CC(C3)C1)C2.O=Cc1ccc(N2CCCC2=O)cc1
COC(=O)c1ccc2c(c1)CC(C)(C)C(c1ccccc1NC(=O)C1CCC1)N2
CC(O)c1ccc(-c2cn3cc(I)ccc3n2)cc1
COC(=O)Nc1nc2c(OC)ccc([N+](=O)[O-])c2s1
C#CCCCc1c[nH]c(N)n1.[N-]=[N+]=NCCc1ccsc1
CCOC(=O)N=NC(=O)OCC.COC(=O)CCC/C=C\C[C@H]1[C@@H](O)C[C@@H](OC2CCCCO2)[C@@H]1CO[Si](C)(C)C(C)(C)C
CCCCc1nc(CO)c(C(=O)OC)n1Cc1ccc(-c2ccccc2-c2nnn[nH]2)cc1
COC(=O)c1ccc(CBr)c(OC)c1.Cn1ccc2cc(NC(=O)OC3CCCC3)ccc21
CC(C)(C)OC(=O)N1CCNCC1.O=Cc1ccc2[nH]ccc2c1
C[C@H]1C[C@H](N2CCCC2)CCN1C(=O)OC(C)(C)C
C=O.CC1CN(C(=O)OC(C)(C)C)CC(C)N1
CC(C)(C)OC(=O)CCNC(=O)c1cc2c(Nc3ccc(-c4ccccc4)cc3)cncc2s1
COC(=O)CC1(COS(C)(=O)=O)CC1.COCCCc1cc(O)cc(CN(C(=O)[C@H]2CN(C(=O)OC(C)(C)C)CC[C@@H]2c2ccc(OCCOc3c(Cl)cc(C)cc3Cl)cc2)C2CC2)c1
Cc1ccc(-n2ccc(NC(=O)c3cc(N4CCCCC4)ccc3[N+](=O)[O-])n2)cc1C
CCOC(=O)[C@@H]1CC(=O)C[C@H]1C(=O)OCC
CI.COC(=O)N[C@@H](Cc1ccc(O)cc1)C(=O)OCc1ccccc1
CC(C)(Br)c1ccc(C(=O)CCCCl)cc1.C[Si](C)(C)C#N
CCOC(=O)CBr.Cc1cc(I)ccc1O
CN.COc1cc(C(F)(F)F)ccc1-c1nc(Cl)cc2cc(S(=O)(=O)Nc3nccs3)ccc12
CC(C)(C)CC1NC(C(=O)Nc2ccc(C(=O)CBr)cc2)C(c2cccc(Cl)c2F)C1(C#N)c1ccc(Cl)cc1F.CNC
CCC(O)CCC1CCC2CC(=O)CC12
Cc1nnc2n1CCNC2.O=C(O)c1cc2ncc(Cl)cn2n1
Cc1cccc(-c2sc(C3CC3)nc2C(=O)N2CCC[C@@H](N)C2)c1.FC(F)(F)c1ccnc(Cl)n1
BrCCCBr.O=C1CCCc2c(O)cccc21
CC(C)(C)OC(=O)N1CCNCC1.CCC(CC)COc1cc(Br)c(C)c(Br)c1
O=[N+]([O-])c1ccc2c(c1)NCCC2
CC(C)(C)OC(=O)N1CCc2oc3cc(Br)ccc3c2C1.O=c1cc(OCc2ccc(F)cn2)cn[nH]1
Cn1cc(C(=O)O)cn1.NCc1c(-c2ncco2)n(-c2ccccc2)c2ncccc2c1=O
CC(C)S(N)(=O)=O.COc1cc(Nc2ncc(-c3cnc(OC)c(C(=O)O)c3)c(-n3ccc(C(F)(F)F)n3)n2)cc(OC)c1
COCCN(C(=O)OC(C)(C)C)c1ccc(NC(=O)c2cc(OCc3ccccc3C#N)cc(OCc3ccccc3C#N)c2)nc1
CC[C@@H]1C[C@H](Nc2ncc(N3CCOCC3)c(Cc3cc(C(F)(F)F)cc(C(F)(F)F)c3)n2)c2nc(OC)ccc2N1C(=O)OC(C)(C)C
CC(C)(CO)CNC(=O)OC(C)(C)C.COC(=O)c1ccc(OCCF)cc1O
Brc1ccc(Br)nc1.COCCO
CC(C)OCCOc1ccc(O)c(F)c1.Cc1c(Cl)ncnc1OC1CCN(C(=O)OC(C)C)CC1
COC(=O)c1cc2nccc(Cl)c2s1.Nc1cccc(O)c1
CCOC(=O)c1c(-c2ccc(F)cc2)c(-c2ccncc2)n2c1CCC2
CC(C)(C)OC(=O)NC(CCO)C(=O)OCc1ccccc1
Cc1n[nH]cc1C=O.N#Cc1cccnc1F
C=CCN1C2CCC(O)C1(c1ccccc1)CC2C#N.FC(F)(F)c1cc(CBr)cc(C(F)(F)F)c1
CC1(C)OB(c2cnc(N)nc2)OC1(C)C.Clc1nc(N2CCOCC2)c2scc(-c3ccccc3)c2n1
C=C(C)C(=O)Cl.CC(C)(C)c1cc(CS)cc(C(C)(C)C)c1O
CCCN(C)c1cc(NC(=O)OC(C)(C)C)c([N+](=O)[O-])cc1C#N
CI.COc1ccc(Br)nc1NC(=O)OC(C)(C)C
CC[C@H](C)[C@@H]([C@@H](CC(=O)N1CCC[C@H]1[C@H](OC)[C@@H](C)C(=O)N[C@@H](Cc1ccccc1)C(=O)OC(C)(C)C)OC)N(C)C(=O)[C@@H](NC(=O)C(C)(C)N(C)C(=O)OCC1c2ccccc2-c2ccccc21)C(C)C
Brc1cccnc1.C[Sn](C)(C)Cl
COC(=O)c1c(Cl)cc(NC(=O)OC(C)(C)C)cc1Cl
CCCCCCCC/C=C\[C@H]1C=CC(=O)O1
C#CC=C1CCN(c2ncccc2[N+](=O)[O-])CC1.Cc1cccc(Br)n1
CSc1ccc(Oc2ccccc2C2CCCN2)cc1.O=C(OC(=O)C(F)(F)F)C(F)(F)F
CC(C)[Si](Oc1ccc(-c2ccc(CO)[se]2)cc1)(C(C)C)C(C)C
Nc1c[nH]c2cccnc12.ON=C(CCl)CCCl
Clc1nc2ccccc2s1.O=C(O)c1ccc(O)cc1F
CC1(C)Cc2c(c(C(=O)O)cc3nc(Nc4c(F)cccc4Cl)[nH]c23)O1.Nc1cc(C(F)(F)F)ccc1F
CCCc1nc2c(C)cc(-c3cn(CC4CC4)cn3)cc2n1Cc1ccc(-c2ccccc2C(=O)OC(C)(C)C)cc1
CC(C)(C)OC(=O)N1CCC(O)C1.Clc1ncc(Br)cn1
Brc1ccc2ncnn2c1.CN(C)C(=O)[C@@H](C1CC=C(B2OC(C)(C)C(C)(C)O2)CC1)[C@H](NC(=O)OC(C)(C)C)C(=O)N1CCC(F)(F)C1
Cn1ncnc1-c1ccc(F)cc1CO
COc1ccc(COC(=O)N2C[C@H](OS(C)(=O)=O)C[C@H]2CO)cc1.Cc1ccc(S(=O)(=O)Cl)cc1
C=CCC1(S(=O)(=O)Cl)CC1.Cc1c(=O)n2c(c3[nH]c(=O)n(-c4ccc(Br)cc4F)c13)CCC2
COc1ccc(NC(=O)c2cccnc2Cl)cc1.NCC1CCN(c2ccncc2)CC1
O=C1CCN(C(=O)OCc2ccccc2)[C@H]2CCCC[C@@H]12.[Mg+]c1ccccc1
COc1ccc(C=O)cc1O[Si](C)(C)C(C)(C)C
CNC.O=C1c2cccnc2OC(CCl)CN1C1CCCCC1
COc1cc2nccc(Cl)c2cc1OC.Cc1ccc(O)cc1C
O=C(CBr)Nc1cccc(F)c1.O=C(O[C@H]1CN2CCC1CC2)C1(c2cccs2)CCCCCC1
COC(=O)[C@H]1C[C@H](S(=O)(=O)c2ccccc2Cl)C[C@@H]1O.Cc1ccc(CBr)cc1
COC(=O)c1cc(OCc2c(-c3ccccc3)noc2C)n[nH]1.N
BrCc1ccc(-c2ccccc2-c2nnnn2C(c2ccccc2)(c2ccccc2)c2ccccc2)cc1.CCCc1nc(C(C)(C)O)c(C(=O)OCC)[nH]1
CC(C)(C)OC(=O)N[C@@H]1CC[C@@H](c2cccc(F)c2F)Cn2c(CC(F)(F)F)nnc21
COC(=O)[C@@H](N)Cc1ccccc1.O=C(O)c1ccc(Cl)nc1
CC(C)(C)OC(=O)N1CC=C(c2c[nH]c3ncccc23)C1.ICI
O=C(OCc1ccccc1)[C@@H]1CCCN1.O=S(=O)(Cl)c1ccc(F)cc1
Fc1cc(Br)cc(Br)c1.N#C[Cu]
NC(=O)c1cncc(O)c1
CC(C)(C)C[C@H]1N[C@H](C(=O)Nc2ccc(C(=O)OC(C)(C)C)cc2)[C@@H](c2cccc(Cl)c2F)[C@]1(C#N)c1ccc(Cl)cc1F
N#CCBr.O=C1COc2nc(Br)c(-c3ccccc3)cc2N1
N#Cc1ccccc1C=O.NC(=O)c1cnc2[nH]ccc2c1NC1CCNCC1
COc1ccc2nccc([C@@H](O)CN3CCC(N)CC3=O)c2c1.O=Cc1ccc2c(c1)NC(=O)CS2
CC(C)(C)OC(=O)Nc1cncc(B2OC(C)(C)C(C)(C)O2)c1.O=C1Cc2cc(-c3ccc(I)s3)ccc2N1
CCOC(=O)c1n[nH]c2c1CCC(c1cnn(COCC[Si](C)(C)C)c1)C2.C[Si](C)(C)CCOCCl
CC(C)(C)OC(=O)OC(=O)OC(C)(C)C.COP(=O)(Oc1ccc2[nH]nc(I)c2c1)c1ccccc1
CC(C)(C)OC(=O)CC(=O)c1cccc(-c2ccnc(N3CCOCC3)c2)c1.Cc1cc(NC(=O)OC(C)(C)C)c(N)cc1C(F)(F)F
CCOC(=O)c1cnc(Nc2cccc(C(F)(F)F)c2)[nH]c1=O
Clc1ccnc(Cl)n1.Nc1ccccn1
COC(=O)CC(COc1ccc(N2CCN(c3ccncc3)CC2)cc1)c1ccccc1
CCOC(=O)COc1cc(F)ccc1C(=S)NCc1nc2c(F)c(F)cc(F)c2s1
Cc1cccc(C)n1.O=S(=O)([O-])[O-]
C=C(C)Br.OB(O)c1cc(Br)cc(Br)c1
CC1(C)OCC=CCO1.OO
C=CC(=O)OC.CC(C)c1nn(Cc2ccccc2)cc1I
CC(C)(C)OC(=O)N1[C@H](Cc2ccc(C(=O)O)nc2)CC[C@@H]1[C@H](O)c1ccccc1.c1ccc(CN2CCNCC2)nc1
COc1cc2nnc(C(N)=O)c(Nc3ccc(C)cc3F)c2cc1N1CCNCC1.C[C@@H](O)C(=O)O
Cc1cc(Cl)c(C(=O)c2ccccc2)c(Cl)c1.O=C1CCC(=O)N1Br
COC(=O)c1ccc(-c2ccc(OC(F)(F)F)cc2)nc1
CCOC(=O)Cc1csc(N)n1.COc1cc(C)ccc1S(=O)(=O)Cl
CC(c1ccc(Br)cc1Cl)C(O)(c1ccc2c(c1)N(C)C(=O)CO2)C(F)(F)F.O=C(O)c1ccccc1B(O)O
CCn1nnc2c(N3CCC(F)(F)C3)nc(C(C)(C)C)nc21.O=C(CBr)c1ccccc1Cl
CC(=O)OCc1cccc(-c2[nH]c3cc(NC(=O)[C@@H]4C[C@H]4c4ccccc4)cc4c(=O)[nH]ncc2c34)c1
CC(=O)C[C@]1(c2ccccc2)CCN([C@@H](C)c2ccc(OC(F)F)cc2)C(=O)O1.C[Mg+]
COc1ccc2c(c1)CCNC2C1CCCCC1.O=C(OC(=O)C(F)(F)F)C(F)(F)F
Cc1ccc(-c2ccc(C3(c4nnc5n4CCSC(C)(CO[Si](C)(C)C(C)(C)C)C5)CC3)cc2)cn1
CC(C)(C)c1ccc(O)c(C(C)(C)C)c1.COCCl
CCOC(=O)CCCc1ccc(-c2noc(-c3ccc(OC(C)C)c(Cl)c3)n2)c2c1ccn2C
CC(C)(C)OC(=O)N1CC(Sc2ccccc2C(C)(C)C)C1
C[C@@H](OC(C)(C)C)[C@H](NC(=O)OC(C)(C)C)C(=O)NC1(c2ncccn2)CC1
Cc1c(Cl)nc2cc(F)cc(F)c2c1Cl.O=S1(=O)CCCN1
Clc1ccc(C2(CN3CCCC(CNc4ccccc4)C3)CCC2)cc1.O=C(Cl)C1CCC1
CO.NC(=O)c1nc2n(n1)-c1ccc(Cl)cc1C(c1ccccc1)=NC2O
CN(C(=O)OC(C)(C)C)[C@@H]1CCN(c2cnnc(NC34CC5CC(CC(C5)C3)C4)c2)C1
Cc1cc(C(=O)O)ccc1N=C1SC[C@H](CC(C)C)N1CC(C)C.O=C(c1ncc[nH]1)c1ncc[nH]1
COc1ccccc1/C=C/c1ccc(C(=O)OC(C)(C)C)c(Nc2ccc(F)cc2)c1
CC(C)(F)CN1CCC(COc2cnc(I)cn2)CC1.CCOC(=O)c1ccc(B(O)O)cc1F
COC(=O)C(F)(F)F.N[C@@H](Cc1ccc(C(=O)c2ccccc2)cc1)C(=O)O
O=C(O)c1ccccc1CCC(O)c1cccc(/C=C/c2ccc3ccc(Cl)cc3n2)c1
Cc1c(CCl)ncn1C(c1ccccc1)(c1ccccc1)c1ccccc1.O=C1NCC2COc3ccccc3N12
C=O.COc1ccc(CC2NCCCC2=C(C)C)cc1
CCOC(=O)c1cnc2c(-c3cnco3)cc(C3CC3)cn12
C=C(CBr)C(=O)OC(C)(C)C.c1ccc(CNCc2ccccc2)cc1
CI.O=C1Nc2cnc(Cl)nc2N(C2CCCC2)CC12CCCCC2
Brc1ccncc1.NCCN
Nc1ccc(N2C(=O)CC(=O)Nc3c2ccc2ccccc32)cc1.S=C=Nc1ccccc1Cl
O=C(Cl)OCc1ccccc1.O=C(O)C1CNC1
Cc1ncc(CO)c(C=O)c1O.N#Cc1ccc(N)cc1
O=[N+]([O-])c1ccccc1Oc1ccnc2ccccc12
COc1c(C2CCC2)ccc(B(O)O)c1F.Nc1ncc(Br)cn1
CCOC(=O)CN1CC[N+](C)(C)CC1
CC(C)(C)OC(=O)NCCC1CN(C(=O)OCc2cc(Cl)cc(Cl)c2)CCO1.CI
CCCON=C(C(=O)CBr)C(=O)OCC.NC(N)=S
CCNCC.Fc1ccccc1Cc1cnc(-c2ccccn2)nc1Cl
CS(=O)(=O)Cl.C[C@H](O)c1nc2c(cnn2C2CCOCC2)c(=O)[nH]1
O=C1CCC(c2ccccc2)(c2ccccc2)C2C1CNC2C(=O)Cc1ccccc1
CC(C)(Cc1c[nH]c2c(O)cccc12)NC(=O)OC(C)(C)C.N#CCBr
CC(Br)C(=O)Br.Cc1cc(C)c(O)c(N)c1
Cc1cc2cc(C#N)ccc2n1C(F)F
Brc1ccc2nccn2n1.CC1(C)OB(c2ccc(S(=O)(=O)N3CCC4(CC3)CN(C3CC3)C(=O)CO4)cc2)OC1(C)C
COC(=O)CC1CN(CCSc2cc(F)ccc2F)CCC1CCC(=O)c1c(F)cnc2ccc(OC)cc12
Nc1cccnc1NCC1CCN(c2ccncc2)CC1.O=C(O)c1ccc(Cl)s1
COC(=O)[C@H](Cc1ccc(OCc2ccc(Cl)cc2)cc1)NC(=O)c1cn2ccc(-c3ccc(Cl)cc3)cc2n1
NN1CCOCC1.Nc1cc(Cl)ccc1[N+](=O)[O-]
CC(C)c1noc(N2CCC(COc3ccc(-c4ccc(S(=O)(=O)NCCNC(=O)OC(C)(C)C)cc4)cc3)CC2)n1
NN.O=Cc1ccccc1
CC(C)(C)OC(=O)NCC(O)CN.O=[N+]([O-])c1cnc2ccccc2c1Cl
COC(=O)c1ccc(OC2CC2)c(Br)c1.COc1ccc(CS)cc1
CCOC(=O)c1ccc(C(CCN(C)C)c2ccccn2)cc1
CC(C)(C)OC(=O)NCC(=O)NCC(=O)O.Oc1cc(Cl)c(Cl)cc1Cl
O=C1c2ccccc2C(=O)N1CCBr.c1ccc2c(c1)Cn1cccc1[C@@H]1CNCCN21
Nc1ccnnc1.O=C=Nc1ccccc1
CC(C)OC(=O)N1CCC(Oc2cc(N3CCc4cc(N)ccc43)ncn2)CC1.COCC(=O)Cl
CC(C)Nc1ccccc1.O=C(CCl)c1ccc(F)cc1
CC(C)NC(=N)N.O=S(=O)(Cl)c1sc(Cl)cc1Br
C=CCON([C@H]1CN(C(=O)OC(C)(C)C)[C@H](CO[Si](C)(C)C(C)(C)C)C=C1C(N)=O)S(=O)(=O)c1ccccc1[N+](=O)[O-]
Cc1cc(C(F)(F)F)c(C(N)=O)c(Cl)n1
COC(=O)c1cc(Oc2ccc(N)c(Cc3ccccc3)c2)ccc1NS(=O)(=O)c1ccc(C)cc1.Cc1ccc(S(=O)(=O)Cl)cc1
Cc1ccc(Br)cc1NC(=O)COCC(=O)Nc1ccc(Cl)cc1C(=O)O.OB(O)c1cccc2cccnc12
CNC(=O)Nc1cccc(B2OC(C)(C)C(C)(C)O2)c1.COC(=O)c1cccc(-c2cnn3c(I)cnc3c2)c1
COCOc1c(Br)ccc(OC)c1O.FC(F)Cl
CC(C)(C)OC(=O)N1C[C@@H]2C[C@H]1CN2.COc1ccc(Oc2cncc(Br)c2)cc1
CNC.O=C(C=CCBr)Nc1ccc2ncnc(Nc3cccc(Br)c3)c2c1
CCCCCCCCCCCCCCCCNc1ccc(CCC(=O)O)cc1.OCCCO
CCCc1nc2c(cc1C(=O)OC)C(=O)N(C1CCN(Cc3cc(C4CC4)c(-c4ccc(F)cc4F)c(F)c3OC)CC1)CC2
COc1cc(Br)c(CN2C(=O)c3ccccc3C2=O)cc1OC.N#C[Cu]
ClC(c1ccccc1)(c1ccccc1)c1ccccc1.N#Cc1c[nH]cn1
C[C@@H]1COCCN1.Oc1cccc(-c2nc(Br)c3cnn(-c4ccccc4)c3n2)c1
COC(=O)C(=Cc1ccc(O)cc1)C(=O)OC.Cc1oc(-c2ccccc2)nc1CCOS(C)(=O)=O
C[C@@H]1CN(c2cccc3cc(F)ccc23)CCN1CCC1OCCc2cc(C#N)ccc21
CCOC(=O)C(=O)CBr.CCc1ccc(C2CC(C(N)=S)CN(C(=O)N3CCOCC3)C2)cc1
CCOC(=O)c1csc(Nc2ccc(OC)c(OC)c2)n1.O=C(Cl)c1ccccc1Cl
CS(=O)(=O)c1ccc(Cl)c(C(=O)O)c1.NCC(CC1CC1)c1ccc(C(F)(F)F)nc1
Brc1ccc(Cn2ccnc2)cn1.OB(O)c1cncnc1
CC(C)(C)OC(=O)N1CC[C@@H](N)C1.CC(C)=O
CCNCCCN1CCc2cccc3c2C1CC3.Cc1ccc(S(=O)(=O)Cl)cc1
CCOC(=O)C(c1ccccn1)C1CCCC1
CC(C)c1ccc(COc2ccc(CC(=O)NCCNC(=O)OC(C)(C)C)cc2Cl)cc1
CC(C)(C)OC(=O)N1CCC(O)CC1.Clc1cc(Cl)ncn1
O=CCCCOc1nc2c(cc1Br)CCC(=O)N2.c1ccc2c(N3CCNCC3)cccc2c1
CCOC(=O)CCCN1CCOCC1
CCS(=O)(=O)N[C@H](C(=O)O)C(C)C.COc1cc([C@@H]2CCCC[C@H]2N)ccc1O
CCN(CC)c1ccc2c(c1)N(C(=O)c1ccc(N(C)C)cc1)[C@@H](C)C[C@H]2N(C(C)=O)c1ccc(Cl)cc1.CCNCC
CCc1ccc(CCOc2cccc(OC(=O)c3ccccc3)c2)nc1
CC(C)(C)OC(=O)N1CCC(=O)CC1.N#Cc1ccc(N)cc1
Cc1cc(NC2CC2)n2nc(C)c(C=O)c2n1.O=C1CSC(=O)N1
CCC1(CC)c2cc(Br)ccc2-c2ccc(-c3cccn3C)cc21.c1ccc(Nc2ccccc2)cc1
COc1ccc2nc(-c3cc(-c4ccc(N5CCN(C(=O)OC(C)(C)C)CC5)nc4)cnc3N)[nH]c2c1
COC(=O)c1ccc(OCc2ccccc2)cc1O.Cc1ccccc1C(C)O
Cc1n[nH]c(C)c1B1OC(C)(C)C(C)(C)O1.Cc1noc(C)c1-c1cc(I)c2nc(NS(C)(=O)=O)[nH]c2c1
CC(C)OC(=O)/N=N/C(=O)OC(C)C.O=[N+]([O-])c1ccccc1O
CCCC1CCC(C2CCC(C=Cc3ccc(OCC)c(F)c3C(F)(F)F)CC2)CC1
CN1C(=O)CCc2cc(S)ccc21.CO[C@]1(c2cnc(Cl)s2)CCO[C@@H](C)C1
CCOC(=O)C(Cc1cccc(OC(F)(F)C(F)F)c1)C(O)c1ccc(Oc2ccc(Cl)c(CC)c2)cc1
O=C1c2ccccc2C(=O)N1CCCOc1c(Cl)cc(OCC=C(Cl)Cl)cc1Cl
CCOC(=O)c1cc(Br)c(O)nc1C.Cc1onc(-c2ccccc2)c1CO
Cc1n[nH]c2cccc(OS(=O)(=O)C(F)(F)F)c12.OB(O)c1cnc2ccccc2c1
C=C(C)C.O=C(O)CCCOCc1ccccc1
CC1(C)OB(c2cn[nH]c2)OC1(C)C.COCC(O)CCl
COc1ccc(COC2CC(C)(C)Cc3nc(C4CCN(c5ncc(OC6CCN(C)CC6)cn5)CC4)c(C(F)c4ccc(C(F)(F)F)cc4)c(C4CCC(F)(F)CC4)c32)cc1
Brc1ccc2ncncc2c1.COC(=O)c1ccc(C)c(B2OC(C)(C)C(C)(C)O2)c1
O=C1CCC2=C(Cc3ccccc32)N1
[N-]=[N+]=NC1(c2cc(Br)cs2)CCCCC1
CCCC1CN(C(=O)OC(C)(C)C)CC(O)C1c1ccc(Cl)cc1.CCn1c(CCl)nc2ccccc21
O=C(c1ccc(Oc2ccc([N+](=O)[O-])cn2)cc1)N1CCN(Cc2ccc3c(c2)OCO3)CC1
CC(C(=O)Cl)c1ccc2c(c1)CCc1ccccc1C2=O.CN
COC[C@H]1O[C@@H](n2cnc3c(NCC(c4ccccc4)c4ccccc4)nc(COS(C)(=O)=O)nc32)[C@H](O)[C@@H]1O.CS(=O)(=O)N[C@H]1CC[C@H](N)CC1
CN(C(=O)Cl)c1ccc(SC(F)(F)F)cc1F.NC1CCCCC1
N#Cc1ncccn1
O=C1CN(C(=O)c2ccccc2)Cc2[nH]c3ccccc3c21
COC(=O)c1ccc(F)c(N)c1.O=C(O)c1cnc2cc(Br)ccn12
CC(C)(C)OC(=O)n1cc(B2OC(C)(C)C(C)(C)O2)c2ccc(F)cc21.CN(CCNS(C)(=O)=O)S(=O)(=O)c1ccc(Br)cn1
CC1(C)CNC(=O)O1.Cc1cc(C#N)cnc1N1CCN(C(=O)c2ccc(Br)nc2)CC1
CN(C)C=O.COC(OC)c1cc(C)c(Br)nc1C
COc1ccc(CN2Cc3c(-c4ccccc4Cl)cc(NC4CCN(C(C)(C)C)CC4)cc3N(c3c(Cl)cccc3Cl)C2=O)cc1
COc1cc(Nc2nc(NCC3CCNCC3)n3ccnc3c2C(N)=O)cc(OC)c1.N#CCC(=O)O
Cc1cc(C(=O)O)cc2nc(C(C)(F)F)c(Cc3ccc(Cl)cc3)n12.NC1CCOCC1
CCOC(=O)c1nc(Cl)ncc1F.COCCN
CC(C)c1ccc(C(=O)O)cc1C#N
CC[C@H]1CC[C@H](Oc2ccc(C3=CCN(C(=O)OC(C)(C)C)CC3)cc2)CC1
BrC/C=C/CBr.Nc1cc(C(=O)O)cc(S(N)(=O)=O)c1Oc1ccccc1
COC(=O)c1ccn(C(C)C)c(=O)c1
COc1cc(C=O)cc(OC)c1OC.N#CCC(N)=O
CCCCC=O.COc1ccc(C2=CCC(C)(C)CC2)c(N2CCNCC2)c1
BrCC1CC1.CC(C)N1CCN(C(=O)c2ccc3[nH]c(C(=O)NCC4(F)COC4)cc3c2)CC1
NNC1=Nc2ccc(Cl)cc2C(c2ccccc2)=NC1.O=C(Cl)Cc1ccccc1
N#Cc1cc2c(cc1F)C(=O)CCO2.[Li]CCCC
C=CCBr.CC(C)(C)OC(=O)[C@@H]1C[C@]2(c3ccccc3)N[C@H]1CC[C@H]2OCc1cc(C(F)(F)F)cc(C(F)(F)F)c1
CC(C)(C)OC(=O)NN.COC(=O)c1ccc(C=O)cc1
CC(C)C(=O)Cl.CCOC(=O)Cc1ccc(OC)c(Oc2ccc(N)cc2CSCC(F)(F)F)c1
CCOC(=O)c1ncc2cc(Br)sc2c1O.OB(O)c1cccc(C(F)(F)F)c1
CC(C)(C)OC(=O)NC1CCN(Cc2ccc(-c3cc4nccc(Oc5ccc(NC(=O)NC6CC6)cc5F)c4s3)nc2)CC1
NO.O=C1CCc2ccccc21
C1CNC1.COC[C@]12Cc3cnn(-c4ccc(F)cc4)c3C=C1CCN(S(=O)(=O)c1ccc(Cl)nc1)C2
CC(C)CBr.O=[N+]([O-])c1ccc(O)cc1
CC(C)(C)OC(=O)N1CCC(c2ncc(OCCCOCc3ccccc3)cn2)C(OCc2ccc3ccccc3c2)C1
COC(=O)c1ccc(-c2cnc(NN)nn2)cc1.O=CC1(c2ccc3ncccc3c2)CC1
CC(C)(C)OC(=O)n1ccc2cc(OCCCCBr)ccc21.CCNCC
Cc1ccc(S(=O)(=O)Cl)cc1.N[C@H]1CC[C@H](CCN2CCCCC2c2coc3cccc-3c2)CC1
COc1ccc(S(N)(=O)=O)cc1.Cc1nc2ccc(C(=O)O)cc2n1Cc1ccccc1Cl
CCOC(=O)C1CCN(C2C=C(C)C(=O)CC(C)(C)C2O)CC1
COC(=O)[C@@H]1C[C@@H]2CN1C(=O)[C@H](C(C)(C)C)NC(=O)O[C@@H]1C[C@H]1CCCC=Cc1nc3ccc(OC)cc3nc1O2
COC1CCN(CCCCNC(=O)OCc2ccccc2)CC1
CN(CCO)C(=O)OC(C)(C)C
CN.Cc1ccc(C(=O)NC2CC2)cc1-n1ccnc(NC2(c3cc(F)ccc3OCCCl)CC2)c1=O
COc1cc(OC)c2c(=O)cc(-c3ccc([N+](=O)[O-])cc3Br)oc2c1[C@@H]1CCN(C)[C@H]1CO
CCCOc1ccc(C#N)cc1C1=NC(=O)C2=NN=NC2=N1.[N-]=[N+]=[N-]
CN(C)C=O.COc1cc(Cc2cnc(N)nc2N)c2c(c1OC)OCC=C2
CCI.CCOP(=O)(CCCCn1c(=O)c2[nH]cnc2n(C)c1=O)OCC
Cc1ccc(CCl)cn1.Cc1nc(C#Cc2cccc(Cl)c2)c[nH]1
CC1C(=O)CC2CCCC1N2S(=O)(=O)c1ccc(Cl)cc1.COC(OC)N(C)C
C[S+](C)(C)=O.O=C1CCN(CCOCCc2cccc(Cl)c2Cl)CC1
COc1ccc(-c2ccc3c(c2)COC3=O)c(OC)c1O.OCC1(CBr)COC1
COC(=O)[C@H](CNC(=O)OC(C)(C)C)NC(=O)c1sc(C(=O)NCc2cccc(O)c2)cc1Cl
CC(C)(C)OC(=O)NCc1ccc(NC(=O)C2C(C)(C)C2(C)C)cc1
CC(C)CC(C)(N=C=S)N=NC(C)(C)C.CCCCN
COc1ccc(C2=NN(C3CCN(C(=O)[C@H](N)Cc4ccc(-c5ccccc5)cc4)CC3)C(=O)[C@@H]3CCCC[C@H]23)cc1OC.Cc1[nH]c2c(-c3c(OCC4CC4)ccc4c3OCO4)ncnc2c1C(=O)O
CCOC(=O)C(=O)N1CC[C@@H](C(=O)N(C)Cc2cc(C(F)(F)F)cc(C(F)(F)F)c2)[C@H](c2ccc(F)cc2C)C1.N
COc1ccc2cccnc2c1O.ClCc1ccccc1
C=O.CCCCCc1ccc(S(=O)(=O)NC2(CC(=O)OCC)CCNC2)cc1
Cc1nc(C)c(C=O)s1.c1ccc2ncc(Nc3ncnc4c3CNC4)cc2c1
NCCC(F)(F)F.[N-]=[N+]=Nc1ccc(C(=O)O)cc1
C=CN1C(=O)c2ccccc2C1=O.COCCc1nc2cnc3ccc(Br)cc3c2n1CCCN1CCCC1=O
N#Cc1cccc(B(O)O)c1.Nc1ncc(Br)cc1C=O
CNOC.O=C(O)c1nn(C(F)F)cc1Cl
COc1cc([N+](=O)[O-])ccc1Cl.OCCN1CCCC1
CC(C)(C)OC(=O)CBr.COC(=O)c1ccc(-c2cc[nH]n2)s1
CC(=O)Nc1cc(Cl)c(C=O)cn1.COc1c(Cl)ccc(B2OC(C)(C)C(C)(C)O2)c1F
Cc1cccc(F)c1C(=O)O.Nc1ccccc1
O=C(O)CCCCC[P+](c1ccccc1)(c1ccccc1)c1ccccc1.O=C(c1ccccc1)c1cccnc1
Cc1cc2c(cc1-c1cc(N3CCN(C)CC3)nc(N)n1)CNCC2.O=C=Nc1ccc(Cl)cc1
COc1c(C)nn(C)c(=O)c1-n1nc(-c2ccc(C(F)(F)F)cc2)cc1C
CC(=O)Cl.N#Cc1c(Oc2ccc(F)c(NC(=O)C(F)(F)F)c2)ccc2nc(N)sc12
CCN1C(=O)COc2ccc(C(O)(C(C)c3ccc(OC)cc3Cl)C(F)(F)F)cc21
CCOC(=O)c1ccc(C(CC(C)C)OS(C)(=O)=O)cc1.Cc1nc2ccccc2cc1N
COC(=O)c1cccc(C2(O)CCCCC2CN(C)C)c1
CC(C)[C@@]1(CC(C)(C)O)CCN([C@@H](C)c2ccc(B3OC(C)(C)C(C)(C)O3)cc2)C(=O)O1.O=C(O)c1ncc(Br)cn1
CCCCCCC(C)N.O=C(Cl)CCCc1ccccc1
COC(=O)c1ccc(NC(=O)OC(C)(C)C)c([N+](=O)[O-])c1
CCN(CC)C(=O)n1cc(C=O)c2ccccc21.COc1cccc(C[P+](c2ccccc2)(c2ccccc2)c2ccccc2)c1
CCCCCCCCCCCC(=O)Cl.COc1ccc2c(c1)C(N1CCN(CCCO)CC1)Cc1ccccc1S2
COC(=O)C(N)CCC(C)CC(C)(C)C.Nc1cc2ccccc2cc1C(=O)O
C1COCCN1.COc1cc(Nc2c(C#N)cnc3cc(-c4ccc(C=O)o4)ccc23)c(Cl)cc1Cl
COC(=O)CC(=O)OC(C)(C)C.O=Cc1cccnc1
O=C(OCc1ccccc1)N1CCC(CCO)CC1
NC[C@H](O)COc1ccccc1.O=C1CCN(c2ccc(C=C3SC(=S)NC3=O)cc2)CC1
COC(=O)/C(=C/C1CCCC1)c1ccc(-n2nnnc2C)c(F)c1
CC(C)(CCl)C(=O)Cl.CN(C)C(=O)c1ccc(N)cc1Cl
CC(C)(C)OC(=O)NC1CCN(CCOS(C)(=O)=O)CC1.COc1ccc2ncc(=O)[nH]c2c1
CC(C)(O)CON1C(C)(C)CC(CCCCNc2nc(Cl)nc(NCCCCC3CC(C)(C)N(OCC(C)(C)O)C(C)(C)C3)n2)CC1(C)C.NCCO
C/C(=C\c1ccc(C(=O)O)cc1)c1ccc2c(c1)C(C)(C)CCC2(C)C.C1COCCN1
CCOC(=O)Cc1c(Cl)cnc(NCC(F)(F)c2ccccn2)c1F
CCCCN(CCCC)c1ccc([N+](=O)[O-])cc1F
CC(C)(C)C(=O)Cl.NCc1ccc(OC(F)(F)F)cc1
COC(=O)C[C@@H]1COc2cc(O[C@@H]3CCc4c(O)ccc(F)c43)ccc21.OB(O)c1cccnc1
Cc1nn2c(-c3ccc(Cl)cc3Cl)c(C)oc2c1[N+](=O)[O-]
CC(=O)[O-].O=C(C(C(=O)c1cccc(CCl)c1)=C1Nc2ccccc2N1)c1cc(F)cc(F)c1
CC(C)(C)OC(=O)N1C[C@@H]2CN(C(=O)N3CCOCC3)CCN2[C@H](C(c2ccccc2)c2ccccc2)C1
CC(C)(C)OC(=O)Nc1nc2ccc(S)cc2s1.Clc1nnc2ccc(N3CCOCC3)nn12
Ic1cn[nH]c1.O=C(Cl)c1ccccc1
CCOC(=O)c1cccc(N)c1.COc1ccc(CNc2cc(C)c3ncc(C(=O)O)n3n2)cc1
CC(C)(C)OC(=O)N1CCN(C2CCN(c3ccc([N+](=O)[O-])c(OCC(F)(F)F)c3)CC2)CC1
COc1cccc(N)c1.Clc1nc(Cl)c2[nH]cnc2n1
COC(=O)Cc1ccc(C=O)cc1.N#CC=P(c1ccccc1)(c1ccccc1)c1ccccc1
CC(C)(C)OC(=O)N1CCC(O)(Cc2ccc(Cl)cc2)C1
CC1(c2cccnc2C(O)=C2CC(=O)N(Cc3ccc4c(c3)OCO4)C2=O)OCCO1
CO.Cc1ccccc1C(=O)O
OCCCCCl.Oc1c(Cl)cc(OCc2ccccc2)cc1Cl
CCCc1c(OCCCSCC2COC(C)(CCC(=O)O)S2)ccc(C(C)=O)c1O.O=C(OO)c1cccc(Cl)c1
O=c1[nH]c2cc(Cl)ccc2n1C1CCNCC1.O=c1[nH]c2cc(Cl)ccc2n1CCCO
COC(=O)Cc1ccc(OCC2CC2)c([N+](=O)[O-])c1
CCOc1cc2c(c3c1OC(C)(C)C3)C(c1ccc(C(=O)OC)c(NCc3ccccc3)c1)=NC(C)(C)C2
CC(=O)OC(=O)C(F)(F)F.COc1ccc(N)nc1Br
CCOC(=O)c1cc(N)c(NC)cc1F.S=C=Nc1c(Cl)cccc1Cl
COC(=O)NCCCc1cc([C@@H](C)N(C(=O)[C@H]2CN(C(=O)OC(C)(C)C)C[C@@H](COS(C)(=O)=O)O2)C2CC2)cc(OC)n1.O=C1NC(=O)c2ccccc21
COC(=O)c1cc(Cl)cc(S(C)(=O)=O)c1
CC1CCS(=O)(=O)N1.Cc1cnc(N2CCN(C(=O)c3ccc(Cl)cc3Br)CC2)c(C)c1
CCOC(=O)C1(N(C)S(=O)(=O)c2ccc3c(Cl)cnc(NC(=N)N)c3c2)CCCC1
Cc1ccc(NC(=O)c2cccc(C(F)(F)F)c2)cc1I.O=[N+]([O-])c1cccc(B(O)O)c1
CC[C@@H]1C(=O)N(C)c2cnc(Nc3ccc(C(=O)O)c4c3OCC4)nc2N1C1CCCC1.CN1CCN(C[C@H](O)CN)CC1
FC(F)(F)c1cccc(S)c1.O=Cc1ccc(Br)cc1F
O=C1c2ccccc2C(=O)N1CCCCCCNc1ccccc1
CCNC(=O)Nc1cc(-c2nc(C(F)(F)F)cs2)c(-c2ccc3c(c2)c(=O)c(C(=O)OCC)cn3C[C@@H]2CCN(CCN3CCOCC3)C2)cn1
CC(C)(C)CC=O.OC1CCNC1
COCCS(=O)(=O)c1ccccc1S(=O)(=O)N=C=O.COc1cc(OC)nc(N)n1
C1COCCN1.CC(C)c1csc(CCc2ccn3c(=O)cc(O)nc3c2)n1
CCCCC(C)(C)c1ccc(C=O)cc1
CC1(C)NC(=O)N(c2ccc(C#N)c(C(F)(F)F)c2)C1=O.COC(=O)c1ccc(Cc2ccccc2CBr)cc1
O=S(=O)(c1ccc(F)cc1)c1cc(CO)ccc1OCc1ccccc1
CC(Br)c1cc(C(=O)N(C)C)cc2c(=O)cc(N3CCOCC3)oc12.Cc1ccc(C#N)cc1N
C(=C/[C@@H]1CN(Cc2ccccc2)CCN1)\C1CC1.O=C(O)c1ncn([C@H]2CCCC[C@H]2O)c1-c1ccccc1
CC(C)Oc1ccc(-c2nc(-c3cccc4c3OCCNC4)no2)cc1Cl.CCOC(=O)CCBr
CC(C)(C)OC(=O)N1CCC(CS(=O)(=O)/C=C/c2cc3cnc4cccc(s2)n34)CC1
COc1cc(C2Nc3ccc(C(=N)N)cc3C3c4ccccc4CC23)c(-c2ccc(C(=O)O)cc2OC)cc1O.NCCN1CCCC1
BrCC1CC1.Cc1ccc(F)cc1-c1ccc2cc(N)ncc2c1
C[C@@H]1CCCN(C(=O)c2cc(F)ccc2-n2nccn2)[C@@H]1CN.FC(F)(F)c1ccc(Cl)nn1
CI.C[C@@H]1[C@H](N2CCNC2=O)CCCN1C(=O)OCc1ccccc1
CC(C)n1ncc2c(=O)[nH]c([C@@H]3CNC[C@H]3C)nc21.O=Cc1ccnc2cccnc12
CC(C)(C)OC(=O)N1CCN(c2ccccc2N)CC1.CC(C)N=C=O
C#C[Mg+].O=Cc1c(-c2ccc(F)cc2)nn2cc(C(F)(F)F)ccc12
N#Cc1cnc2cc(OC3CCOC3)c([N+](=O)[O-])cc2c1Cl.Nc1ccc(OCc2ccccn2)c(Cl)c1
Nc1c(C(=O)c2ccccc2)[nH]c2cc(Cl)ccc12.O=C(O)CC(F)(F)F
OCCOc1cc(Cl)nnc1Cl
COCCCN.O=C(O)c1cccc(-c2cccc3cc(C(=O)N[C@H]4CN5CCC4CC5)sc23)c1
N[C@@H](CC(=O)O)C(=O)O.O=C(O)CNC(=O)c1ccccc1
CC(C)c1cc(NC(=O)Nc2ccc(Oc3ccnc(Cl)n3)c3ccccc23)n(-c2cccc(CP(C)(C)=O)c2)n1.CS(=O)(=O)c1cc(N)cc(OCCN2CCOCC2)c1
CCOC(=O)c1cnc2cc(Cl)ccc2c1Nc1ccc(C(=O)O)cc1.NC1CCN(Cc2ccccc2)CC1
CCOC(=O)c1ccccc1B1OC(C)(C)C(C)(C)O1.O=C(NCC1(O)CCCCCC1)c1cc(I)ccc1Cl
Cc1ccccc1S(=O)(=O)Cl.O=C(CC1CCNCC1)Nc1ccc2cc1CCc1cncc(c1)Nc1ncc(Cl)c(n1)N2
CCOC(=O)C1CCc2ccc(O)cc2O1.OCCBr
COC(=O)C1=Cc2cc(OCc3ccccc3OC)ccc2S(=O)(=O)CC1
NCCc1cscn1.O=[N+]([O-])c1ccc(F)cc1
COC(=O)c1ccc(C2(NC(=O)[C@H]3CC(C)(C)CN3Cc3ccc(C(F)(F)F)cc3)CC2)cc1
N#Cc1cnc2ccc(N)cc2c1Nc1ccc(F)c(Cl)c1.O=Cc1cccc([N+](=O)[O-])c1
CCc1c(Sc2cc(C)cc(C)c2)[nH]c(=O)[nH]c1=O.ClCc1cccnc1
Cc1ccc(C(=O)c2c[nH]c3ccccc3c2=O)cc1C.FC(F)(F)c1ccc(CBr)o1
COc1ccc(C(=O)C(O)c2ccc(OC)cc2)cc1
CCC(CC)[C@H](NS(=O)(=O)c1ccc(Cl)s1)C(=O)O
CCOC(=O)c1c[nH]nc1N.ICI
O=[N+]([O-])c1ccc(F)c(Cl)c1.Oc1cccc(Oc2ccccc2)c1
N#Cc1cc(Br)cc(C(=O)O)c1.OB(O)c1cccc(F)c1
COC(=O)c1cccc2ccn(-c3cccc(Cl)c3)c12
Cc1c(C=O)[nH]c2c1C(=O)N(CCN(C)C)CCC2.O=C1Cc2c(cccc2-c2cccc(F)c2)N1
CNc1ncc(Cl)cc1[N+](=O)[O-].Cc1ccc(S(=O)(=O)Cl)cc1
NCc1ccco1.O=C(O)c1cc([N+](=O)[O-])ccc1F
CC(C)(C)OC(=O)N1CCNCC1.CS(=O)(=O)OC1CN(C(c2ccccc2)c2ccccc2)C1
CC(C)[C@@H]1COC(=O)N1c1ccc(C(=O)O)cc1.Cc1ccc(N2CCNCC2)nc1
CO.Cc1cc2[nH]c3ncccc3c(=O)n2n1
CN(C)CCN=C=S.NCCNCc1ncccn1
BrCc1ccccc1.N#Cc1ccc(C(=O)O)cc1Br
CC(C)Nc1nc2c(nc1N1CCC(Oc3ccc(F)cc3F)CC1)CCNC2.O=C(Cl)N1CCOCC1
COCC1(C(=O)OC)CCN(CC(=O)OC(C)(C)C)C1
CC1(C)OB(c2ccc(O)cc2)OC1(C)C.COC(=O)Cc1cccc(Br)c1
CCOC(=O)c1nc(Br)c2snc(-c3ccc(Cl)cc3)c2c1O.OB(O)Cc1ccccc1
COc1cc(C(=O)CO)ccc1OCCCCl.Fc1ccc2c(C3CCNCC3)noc2c1
CI.CN1CCC(OC(=O)C(C)(c2cccc(C#N)c2)C2CCCC2)CC1
CC(=O)c1ccc(Nc2ncc(Cl)c(CCc3ccccc3C3(C(N)=O)CC3)n2)cn1.[BH3-]C#N
CCCCCCCCCCCCCCCCNc1ccc(CC(=O)OCC)cc1
NO.O=C1Cc2ccccc2C=Cc2ccccc21
CC(C)(C)OC(=O)N[C@@H](CC(=O)O)Cc1cc(F)c(F)cc1F.CN1C(=O)CNCc2ccccc21
CCCCNC.O=C(N[C@@H]1CCN(C(c2ccc(Cl)cc2)c2ccc(Cl)cc2)C1)c1ccc(OC(F)(F)F)cc1
CCO.O=C(O)Cc1c(F)cccc1Cl
CC(C)(C)OC(=O)N1CC=C(c2cccs2)C1
CC(O)S.CCCCCCCCCCBr
CI.COc1ccc(C2C(CO)c3ccc(OC)cc3C3CCCCC32)cc1
O=C(Nc1cc(Oc2ccc([N+](=O)[O-])nc2)ccn1)C1CC1
N#Cc1ccc(N2CCOCC2)cc1
Cc1ccc([N+](=O)[O-])c(NCC(O)Cc2ccc(Cl)cc2)c1
CCOC(=O)C1(Cc2ccccc2)CCCN(C(=O)c2ccccc2)C1
CC(C)(C)OC(=O)N1CCCC1c1ncc(-c2ccc3cc(Br)ccc3c2)[nH]1.COC(=O)NC(C(=O)N1C2CCC(C2)C1c1ncc(-c2ccc(B3OC(C)(C)C(C)(C)O3)cc2)[nH]1)C(C)C
CN1CCN(CCn2ncc3cc([N+](=O)[O-])ccc32)CC1
CC(CCC(O)(c1ccccc1)c1ccccc1)(c1ccc(O)cc1)c1ccc(O)cc1
C[C@@H](C(=O)N[C@H](C(=O)N1C[C@H]2CCCN2C[C@H]1C(=O)N[C@@H]1CCCc2ccccc21)C1CCCCC1)N(C)C(=O)OC(C)(C)C
CC[C@@H]1CC[C@@H](C(=O)O)N1C(=O)C1=C(C(C)C)N2C(=N[C@@](C)(c3ccc(Cl)cc3)[C@H]2c2ccc(Cl)cc2)S1.CN1CCNCC1
CNC(C)C(O)c1nc(C)cs1.Clc1ccc(CBr)c(Cl)n1
CCOC(=O)C(CC(C)C)c1cc(-c2ccc(C(F)(F)F)cc2)cc(C2CCN(Cc3cc(F)cc(C(F)(F)F)c3)CC2)c1
CCOC(=O)C(=O)OCC.NN
CCOC(=O)c1sc(Br)nc1C(C)C.Cc1cc(O)ccc1B1OC(C)(C)C(C)(C)O1
C#C[Si](C)(C)C.Cc1cccc2nc(C(C)Nc3ncnc4c3ncn4COCC[Si](C)(C)C)n(-c3cccc(OS(=O)(=O)C(F)(F)F)c3)c(=O)c12
O=C(O)Cc1cncc(Br)c1
CCOC(=O)CCC1(CCC(=O)OCC)OC(CSC(C)=O)CS1
Cn1c(SCC2CC2)nnc1C(=O)CC1CC1
CC(C)(C)OC(=O)OC(=O)OC(C)(C)C.NCc1cccs1
CSc1ccc(-n2ccc(OC3CCN(C(=O)OCc4ccccc4)CC3)cc2=O)cc1
CC(C)(C)OC(=O)N(CCO)Cc1cc(F)cc2cc[nH]c12.CS(=O)(=O)Cl
C#CC1(NC(=O)OC(C)(C)C)COC(C)(C)OC1.Ic1ccc(I)cc1
C[C@H](CCC(=O)O)[C@H]1CC[C@H]2[C@@H]3C(=O)CC4C[C@H](O)CC[C@]4(C)[C@H]3CC[C@@]21C
C1CNCCN1.Fc1ccc(C(F)(F)F)cc1Cl
O=C(Cc1ccccc1)N1CCNCC1.O=C(NCc1ccccc1)C1(CCCCBr)c2ccccc2-c2ccccc21
O=C(CC12CC3CC(CC(C3)C1)C2)Nc1cccc2c(=O)n(Cc3ccccc3)ccc12
COc1ccc(OCC(=O)C[N+](=O)[O-])cc1OC
CC(C)(C)OC(=O)CC(=O)c1cccc(-c2ccc(C3CC3)nc2)c1.CC(C)(C)OC(=O)Nc1ccc(OC(F)(F)F)cc1N
COC(=O)CC1CCCCCC1N1CCN(Cc2ccccc2)CC1
O=C(O)C1CCc2ccccc21
CN(CCO)c1ccc(N)cn1.N#Cc1cc(-c2ccnc(Cl)n2)ccc1OC1CCOCC1
Fc1ccc2c(c1)CNC2.O=C(Cl)c1ccc(OCCCN2CCCCC2)cc1
CC(C)(O)C(=O)O.CNC[C@@H](C)Oc1cccc2ncnc(Nc3ccc(OCc4ccccn4)c(Cl)c3)c12
CC(C)(C)C(=O)CBr.N#CC1CCN(C(=O)N2CC(C(N)=S)CC(c3ccc(OC(F)(F)F)cc3)C2)CC1
O=C(Nc1ccccc1)[C@H]1CCCN1
BrCc1ccccc1.N#Cc1ccc(O)cc1Cl
CN1c2cc(B3OC(C)(C)C(C)(C)O3)ccc2N(CC2CC2(F)F)S1(=O)=O.OCc1cccc(Br)n1
C1COCCN1.O=C(c1ccc(Oc2nccnc2Cl)cc1)c1nc2ccccc2[nH]1
CCOC(=O)c1[nH]c2ccccc2c1Cc1cccc2ccccc12.CN(C)C(=O)CCl
Brc1c2ccccc2cc2ccccc12.OC1CCCC1
CN(C)C(=O)CCl.CS(=O)(=O)c1cccc(-c2ccc(-c3cc(C(F)(F)F)nn3-c3cccc(O)c3)s2)c1
NN.O=C(Cl)C1(c2cccs2)CCOCC1
[N-]=[N+]=NCc1cc(-c2ccccc2)on1
CCOCCSc1cc(C)c(Br)c(C)c1.O=Cc1cccc(B(O)O)c1
CC[Mg+].O=Cc1ccccn1
CCC(=COCCBr)C(=O)OC
OC(Cn1ccnc1)c1ccc(Cl)cc1Cl.Oc1cc(CBr)c2ccccc2n1
CC(C)(C)c1ccc(S(=O)(=O)Cl)cc1.COC(=O)c1sccc1N
CCOC(=O)c1c(N)cc(Cl)n1-c1ccc(-c2ccsc2)cc1.N#CCC(=O)O
Cc1ccc(C(=O)Cl)cc1.Nc1ccccc1N1CCN(Cc2ccc(Cl)c(Cl)c2)CC1
CC1Cc2ccccc2N1.O=C(O)c1ccnc(Nc2ccc3c(c2)CC2(C3)C(=O)Nc3ncccc32)c1
Cc1ccccc1I.Cc1n[nH]cc1CN1CCC2(CC1)OCC(F)(F)c1cc(Cl)sc12
Cc1cc(C(=O)N2CCc3nc(C)n(Cc4ccccc4)c3-c3ccccc32)ccc1OCCCN1CCN(CCC(C)(C)C)CC1
NO.O=C(Nc1cccnc1)c1ccc2[nH]c3c(c2c1)CCCC3=O
CC(C)(C)OC(=O)NC1Cc2ccccc2N(c2ccccc2)C1
CC(C)(C)OC(=O)N1CCOC(c2ccc(Br)cc2)C1.NC(=O)c1ccc(C(F)(F)F)cn1
CC(C)(C)OC(=O)OC(=O)OC(C)(C)C.CCOC(=O)C1CNCCC1=O
CC1CCCN1.CCNC(=O)N1CCc2nc(-c3ccc(OCCCCl)cc3)sc2C1
Cc1ncc(-c2cccc(N)c2)n1C.Fc1ccc(Cc2nnc(Cl)c3ccccc23)cc1
COc1cc(CCCC2OC(=O)NC2=O)ccc1O.ClCc1nc(-c2ccccc2)no1
CC(C)(CO)c1ccc2c(c1)OCO2
COc1ccc(C2=NN(C3CCN(C(=O)[C@@H](N)Cc4c[nH]c5ccccc45)CC3)C(=O)[C@@H]3CCCC[C@H]23)cc1OC.O=C(O)c1c[nH]c2c(-c3c(OCC4CC4)ccc4c3OCO4)ncnc12
CCCCC(Cc1ccc(OCCCN=[N+]=[N-])cc1)C(=O)OCC
COc1ccc(B(O)O)cn1.O=c1ccc(Br)cn1Cc1ccc(Cl)cc1F
O=C(Nc1ccc2cc1CCc1cccc(c1)Nc1ncc(Cl)c(n1)N2)[C@@H]1CCCN1.O=C=Nc1ccccc1
CCN(CC)CC.Cc1cc([N+](=O)[O-])cc(C(=O)O)c1OC1CCN(C(=O)OC(C)(C)C)CC1
C[C@@]1(C(=O)Nc2ccc(F)nc2)CCCN1.Clc1nc(Cl)nc(Nc2cc(C3CC3)n[nH]2)n1
COc1ncc(OC(F)(F)C(F)F)cc1F
CC(C)(C)OC(=O)N1CCCC(N)C1.O=[N+]([O-])c1ccccc1F
Cc1ccccc1CCN.O=C(O)c1ccc(Br)cc1
O=C(c1ccc(F)cc1)C1CCNCC1.OCCCCl
CONC(=O)c1cc(N2CCC(NC(=O)c3[nH]c(C)c(Cl)c3Cl)CC2)nc(SC)n1.O=C(OO)c1cccc(Cl)c1
CC(C)(C)OC(=O)N1CCC(c2ncc[nH]2)CC1.CI
COC(=O)CCC(C(N)=O)N1Cc2c(OCC3COc4ccccc4C3)cccc2C1=O
CC(C)(C)OC(=O)/C=C/c1cc[nH]c1.O=S(=O)(Cl)c1cccc(-c2ccccc2)c1
CNC1CCCN(Cc2ccccc2)C1.Clc1ccnc2[nH]ccc12
Nc1ncc([N+](=O)[O-])cc1Br.O=C(Cl)c1ccccc1
CC(C)(C)OC(=O)N1CCC(CN)CC1.C[C@H](NC(=O)c1ccc(S(=O)(=O)Nc2ccccc2Oc2ccc(Cl)cc2Cl)cc1)C(=O)O
CC(C)(C)OC(=O)CBr.Cc1ccc2nc(S)[nH]c2c1
COC(=O)c1ccc(O)c(C)c1.OCC(F)F
CN(N)c1cccc(Br)n1.O=C1CCN2CCC1CC2
CSC(C(C)C(=O)O)C1CCCN1C(=O)OC(C)(C)C.NCCc1ccccc1
CCOCc1nc2c(Cl)nc3ccccc3c2n1CC1CC(C)=NO1.N
CCCS(=O)(=O)Nc1ccc(F)c(N)c1F.Fc1ncccc1-c1ncnc2c1ncn2C1CCCCO1
COC(=O)C(C)(C)CN1CCNCC1.Cc1cc2n(c1)Cc1cc(Cl)ccc1N=C2Cl
ClCCOc1n[nH]c2ncnc(Nc3ccc(OCc4ccccn4)c(Cl)c3)c12.O[C@H]1CCNC1
CC(C)CC(CNC(Cc1ccc(OCc2ccccc2)cc1)C(=O)NC(C)(C)C)NC(=O)OC(C)(C)C
[N-]=[N+]=NCC1CCN(C(c2ccccc2)(c2ccccc2)c2ccccc2)CC1
CC(C)(C)OC(=O)NCc1ccc(Br)cc1.CC1(C)OB(c2ccoc2)OC1(C)C
CC(=O)c1ccc(NS(C)(=O)=O)c(Sc2ccc(Cl)cc2Cl)c1
CC(C)[C@H](NC(=O)OC(C)(C)C)C(=O)O.COC(=O)[C@H]1CNC[C@@H]1c1ccccc1
CNCCN.Cc1ccc2nc(N3CCS(=O)(=O)c4ccccc4C3)cc(Cl)c2c1
Nc1ccc(Cl)nn1.O=S(=O)(Cl)c1ccccc1-c1ccccc1
COC(=O)[C@@H](N)Cc1ccccc1.O=C(O)C[C@H](NC(=O)OCc1ccccc1)C(=O)O
C=C(C)C(=O)Cl.OCCCCCCn1c2ccccc2c2ccccc21
CN1CCC(N(C)c2ccc(N)cc2C(F)(F)F)CC1.O=C(O)Cc1ccc(-n2cnc3ccccc32)cc1
CCCCCCCNCCc1csc(SC(C)(C)C(=O)OC(C)(C)C)n1.O=[N+]([O-])c1ccc(F)cc1
CC(C)Oc1cc2[nH]ncc2cc1N.CCc1[nH]c2ncnc(Cl)c2c1C
O=C(CCl)Nc1ccc(CO)cc1
COc1cccc(B2OCCN(c3ccccc3)CCO2)n1.Cc1nc(N)nc2c1C(NOC1CCCCO1)=N[C@@H](c1ccc(F)cc1Br)C2
Cc1nc(-c2cc(C)c(O)c(C)c2)no1.Cc1nsc(CCCO)n1
CC(C)[C@]1(C(=O)N2CCN(c3cccc(C(F)(F)F)n3)CC2)CC[C@@H](N)C1.COC1COCCC1=O
COC(=O)c1ccc(C(C)(C)Oc2ccc3c(c2)C(c2ccccc2)=CC3)cc1
C1COCCN1.CCOC(=O)c1nc(Cl)ncc1F
CCCCOC(=O)N[C@@H](Cc1ccc(C#N)cc1)C(=O)O.CS(=O)(=O)N1CCNCC1
N#Cc1ccc(C(=O)CBr)cc1
NC1CCCCC1.O=C=Nc1ccccc1S(=O)(=O)F
Cc1cc(C(=O)Cl)no1.O=C(C[C@@H]1CCCNC1)Nc1ccc2cc1CCc1cncc(c1)Nc1ncc(Cl)c(n1)N2
CCOC(=O)C1=Cc2c(F)cccc2OC1C(F)(F)F
CC=O.Nc1ccc2nc(S)sc2c1
CCOC(=O)[C@H](CCc1ccccc1)N[C@@H](C)C(=O)Cl.O=C(O)[C@@H]1C[C@H]2CCCC[C@@H]2N1
CCCCN=C=O.NCCc1nc(-c2ccc(-c3ccccc3)cc2)c[nH]1
CCCC1CC(=O)N(Cc2cncn2CC(=O)O)C1.NCc1ccccc1
CCOC(=O)c1cc2cc(OC(F)(F)F)ccc2[nH]1.N#CCCl
O=S(=O)(Nc1cccc(-c2nc(N3CCOCC3)sc2-c2ccnc(Cl)n2)c1Cl)c1ccoc1.[NH4+]
CC(C)(C)OC(=O)N1CCC(Oc2ccc3c(c2)NC(=O)CO3)CC1.CI
CCOC(=O)C(C)(Cc1ccc(OCCC2CN(Cc3cccc(C(F)(F)F)c3)C(=O)N2C)cc1)Oc1ccccc1
Cc1cc(/C(F)=C/c2ccc(C(C)(C)C(F)(F)F)cc2)nn1Cc1cccc(Br)c1.OC1CCNCC1
Brc1ccccn1.C#CCCn1nc2cccc(Cl)c2n1
Cc1ccc(S(=O)(=O)c2ccc(F)cc2)cc1S(=O)(=O)NC1CCN(Cc2ccccc2)CC1
C=CCN.O=C(O)c1ccc2c(c1)nc(COc1ccccc1)n2Cc1ccc(OC(F)(F)F)cc1
CSc1ccc(C=O)cc1C#N
CN(C)CCN(C)c1nc2ccc([N+](=O)[O-])cc2s1
CC(C)(C)OC(=O)N1CCNCC1.CCOC(=O)c1cc(Br)c(CBr)c(Br)c1N
COc1ccc(B(O)O)cc1F.CS(=O)(=O)N1CCC(CCOc2ccc3c(c2)C(=O)C(Br)=C3c2cc(F)cc(F)c2)CC1
C=CCC(OC(C)=O)c1ccc(C#N)cc1.O=C(OO)c1cccc(Cl)c1
CC(=O)Cl.NOCCCCn1cnc2c(N)nc3c(c21)CCCC3
CCN1C(=O)C(C)(C)c2cc3[nH]c(-c4n[nH]cc4N)nc3cc21.Cc1ccc(C(=O)O)s1
CC[C@@H](N)c1ccccc1.O=C(OC(=O)C(F)(F)F)C(F)(F)F
CCCCCCC(Nc1ccc(C(=O)O)cc1)c1cc2cc(Cl)ccc2n1C.CCOC(=O)CCN
CCOC(=O)C(=O)C1CCc2c(cnn2C(c2ccccc2)(c2ccccc2)c2ccccc2)C1=O.NNCCO
CC(O)C1(CCO[Si](C)(C)C(C)(C)C)CCN(C(=O)OC(C)(C)C)CC1
C/C=C(/C=C/CO)CC.CCN=C=O
Cc1cc[nH]n1.O=C(c1ccc(F)cc1Cl)N1Cc2cccnc2Nc2ccccc21
CC(C)n1cc(-c2nc(C(N)=O)c(N)nc2Cl)ccc1=O.COc1ccc(B(O)O)cc1
CC(C)(C)OC(=O)N1C[C@H](CCC2CCCCC2)OC[C@@H]1C=O.O=[N+]([O-])CCc1ccccc1
CN1CCNCC1.O=c1[nH]c(Cl)cc2c(F)cc(F)cc12
CC(C)c1ccc(NC(=O)NC2CCN(C(=O)OC(C)(C)C)CC2)c(Br)c1
C[C@@H](CO)CBr.Cc1cc(O)cc(C)c1Br
CC(C)(C)OC(=O)c1ccccc1-c1ccc(CN)cc1.CCCCc1ncc(C(=O)OCC)c(Cl)n1
O=c1ccn(CC(O)CO)c(C(O)c2ccccc2)c1OCc1ccccc1
COc1ccc(CN2CCNCC2)cc1.O=C(CC1CCCCC1)Nc1ccc(OC(=O)Cl)cc1
COc1ccc2c(Sc3ccccc3)ccnc2c1.O=C(OO)c1cccc(Cl)c1
CC(C)(C)OC(=O)N1CCC(C2Cc3cc(Cl)ncc3O2)CC1.Cn1ccc(B2OC(C)(C)C(C)(C)O2)cc1=O
COC(=O)c1ccc(C2OCCCO2)cc1F
CC(C)(C)S.CC(C)(C)c1nc2cc(CCl)ccc2n1CC1CCOCC1
CCOC(=O)C1=Cc2c(Cl)c(OC)cc(Cl)c2OC1C(F)(F)F
COc1cc(C)c(-c2cccc(S(=O)(=O)c3cc(C(=N)NC(=O)OC(C)(C)C)sc3SC)c2)c(N)c1.O=C(Br)CBr
Cc1c(F)cc(C(=O)O)cc1[N+](=O)[O-]
CCOC(=O)c1cnc(COc2cc3c(cc2NC(=O)OC(C)(C)C)CCC3)cn1
CCOC(=O)CCCC1C(=O)c2ccccc2N(CCCN(C)C)c2ccccc21
C1CNCCN1.CC(C)Cn1c(CCl)nc2c(N)nc3ccccc3c21
C1COCCN1.CC(C)(C)OC(=O)N1CCCC(=O)C1
COC(=O)C=Cc1cc(Cl)ccc1C(=O)O
COc1cc(NC(=O)c2csc3c(SC)ncnc23)cc(OC)c1.COc1ccc(CCl)cc1
CC(C)(C)CN1CCN(c2ccc([N+](=O)[O-])cc2C(F)(F)F)CC1
CCC(=O)Cl.NCC1CCC(Nc2nc3c(s2)CCOc2ccccc2-3)CC1
CCOC(=O)Cc1nc2ccccc2[nH]1.N#Cc1ccncc1N
C#Cc1ccc(F)cc1.Cc1cc(OS(=O)(=O)C(F)(F)F)c(Br)c(=O)n1Cc1cccnc1
CCO/C=C/C(=O)Cl.Cc1cc(Br)ccc1N
CC(C)(C)OC(=O)NC1CCNC1.CCOC(=O)c1cc(F)c(F)cc1F
COS(=O)(=O)OC.COc1ccc(-c2cc(=O)c3c(O)c(I)c(OC)cc3o2)cc1
CC(C)NCCO.O=C(Cl)c1cccc(Br)c1
NS(=O)(=O)N1CC(F)C1.O=C(O)c1cc(C2CC2)c(OCC2CCCCC2)cc1F
N[C@@](Cc1ccccc1)(c1cc(F)cc(OC(F)(F)C(F)F)c1)c1ccc(Cl)cn1.O=C(Cl)Oc1ccc([N+](=O)[O-])cc1
Cc1ccc2c(Nc3cccc(C(F)(F)F)c3)nccc2c1[N+](=O)[O-]
CC(=O)N1CCc2c(sc(C)c2CCCl)C1.Clc1ccc2nc(N3CCNCC3)sc2c1
CCCCO.O=C(Cl)c1ccc(-c2nc(C(Cl)(Cl)Cl)nc(C(Cl)(Cl)Cl)n2)cc1
CC(C)(C)OC(=O)Nc1c[nH]c(C(N)=O)c1-c1ccc(NC(=O)Nc2cc(C(F)(F)F)ccc2F)cc1
CC(NC(=O)OC(C)(C)C)c1ccc(C(=O)C(F)(F)F)cc1.NO
CC(C)(C)OC(=O)OC(=O)OC(C)(C)C.CSSC(CN=[N+]=[N-])C[C@H](N)C(=O)O
CC(C)(C)OC(=O)N1CCC(Oc2ccc(Cl)nc2)CC1.O=C(NCCO)c1ccc2[nH]ccc2c1
CCCCCc1cccc(CN)c1.Cc1ccc(C(=O)O)c(N)n1
Cc1cc(-c2nc3ccc([N+](=O)[O-])cc3c(=O)[nH]2)cc(C)c1O
CCNc1cc(NC(C)=O)ccc1[N+](=O)[O-]
C=CCC1CCCNC1=O.Nc1ccc(I)c(Cl)c1
CCOC(=O)CC(=O)c1ccccc1.NCC1CC1
CN1CCNCC1.COCCC#Cc1cc(Cl)c(Nc2ncnc3cc(OCCCCl)c(OC)cc23)c2c1OCO2
COc1cc(C(=O)N2CCC(CCN3CCC(Nc4nc5ccccc5n4CCCCC#N)CC3)(c3ccccc3)C2)cc(OC)c1OC.[N-]=[N+]=[N-]
CC(C)(C)OC(=O)N1Cc2ccccc2C[C@H]1C(=O)NCCc1cncn1Cc1ccc(C#N)cc1
O=C1CCc2cc(-c3ccc(C(F)(F)F)cc3)ccc2N1
CN.O=C(O)c1cccc(CN2CCC(Nc3ncnc4sc(Cl)cc34)CC2)c1
CC(C)Nc1ccccc1.CCOC(=O)CBr
CCCCC(CC)C(=O)Cl.Oc1c(I)cc(I)cc1I
BrCCC(c1ccccc1)c1ccccc1.Oc1c(I)cc(I)cc1I
COC(=O)C1(Oc2ccc(Cc3cc([C@@]4(O)O[C@H](CO)[C@@H](O)[C@H](O)[C@H]4O)ccc3Cl)cc2)CCCC1
CN(CCNC(=O)OC(C)(C)C)C(=O)n1nc(Cn2nnc3c(Oc4cc(Cl)cc(C#N)c4)c(Cl)ccc32)c2cccnc21
CC(C)(C)CN.Oc1cc(O)c2ccccc2n1
COC(=O)[C@H](Cc1ccc(OCc2ccc(C#N)cc2)cc1)NC(=O)c1cc2cc(-c3ccc(Cl)cc3)ccc2s1
N#Cc1ccc(O)cc1.OCCCBr
CC(C)c1ccc(Cl)cc1C=O.NO
CCCN.O=C1c2ccccc2-n2cnc(-c3noc(CCl)n3)c2[C@@H]2CCN12
CNc1cn(-c2cccnc2)nc1Cl.O=C(O)CCSC(c1ccccc1)(c1ccccc1)c1ccccc1
CB1OB(C)OB(C)O1.Cc1ccc(-n2nccn2)c(C(=O)N2CCC[C@@H](C)[C@H]2CNc2ncc3cc(Br)ccc3n2)c1
COc1cccc(S(=O)(=O)NC(C)c2ccccc2-c2ccc(Cl)cc2F)c1
COc1ccc(CN2CCNCC2)cc1.O=C(O)c1ccc(-c2cnc3c(c2)N(Cc2cc(Cl)ccc2C(F)(F)F)CCN3)cc1
OCc1cccc(CBr)c1
COc1ccc(Nc2ccccc2N)cc1.O=C(O)c1sccc1Br
CCN(CC)c1ccc(N)cc1.COc1ccc(CN(c2cc(Cl)nn3c(C#N)cnc23)C2CC2)cc1
CCCCCNC(=O)C(Cc1ccc([N+](=O)[O-])cc1)NC(=O)OC(C)(C)C
N#Cc1ccc2c(c1)CCN2C(=O)C(F)(F)F
CC(C)(C)OC(=O)N1CCC[C@H](NC(=O)c2sc(-c3ccc(Cl)cc3)cc2NC(N)=O)C1
CCOC(=O)c1oc2cccc(C#C[Si](C)(C)C)c2c1C
CCOC(=O)C1=Cc2cccc(N)c2OCC1.CN(C)S(=O)(=O)Cl
CC(C)(C)[SiH2]OC(C)(C)c1cc(N)nc(Cl)c1.N#Cc1cnc(Cl)s1
CCn1cc(CNc2ccc(C(C)C)cc2)cn1.O=C(O)C1CCCc2cc(OCc3ccccc3)ccc21
NCc1nccs1.O=C(O)c1[nH]c2ccc(Br)cc2c1S(=O)(=O)N1CCCC1
O=C(O)CNC(=O)[C@H](Cc1ccccc1)NC(=O)OCC1c2ccccc2-c2ccccc21
CC(C)[C@H](O)C(=O)O.CCCC(N)C(=O)Nc1cn(C(C)(C)CC(=O)OC)cn1
Cc1ccc(B(O)O)cc1C.O=C(NCCc1c[nH]c2ccc(Cl)cc12)c1cccc(I)c1
CC(C)(C)CN.Cc1csc2c(Cl)nc(Cl)nc12
O=[N+]([O-])c1ccc(NCC2CCOCC2)nc1
CC(=O)OO.CC(C)=CCCC(C)=CCOc1ccc2c(c1)OCCC2
C1CCNC1.Clc1cc(Cl)nc(NC2CCCC2)n1
COCC[C@@H]1CCCN(C(=O)OC(C)(C)C)C1
COc1ccc([N+](=O)[O-])c(NCC(OC)OC)n1
O=[N+]([O-])c1ccc(Cl)c(OCC2CC2)c1
Cc1ccc(Sc2ccc(CBr)cc2)cc1.N
COC(=O)CSCCCCc1ccccc1
COc1cc([N+](=O)[O-])ccc1F.Cc1nc[nH]n1
COC(=O)c1c(N)ccc(Br)c1O
BrCCOCc1ccccc1.c1ccc(CCCN2CCNCC2)cc1
CC(C)[C@H](NC(=O)OCc1ccccc1)C(=O)N[C@@H](C)C(=O)NC(CC(=O)OC(C)(C)C)C(=O)c1nc2ccccc2o1
COc1ccc(C(=O)C2=C(c3ccccc3)CCc3ccccc32)cc1
COc1ccccc1N1CCN(C(=O)CCCCCBr)CC1.Fc1ccc2c(C3=CCNCC3)c[nH]c2c1
CCOC(=O)c1cc(-c2ccc(Cl)cc2)c(Cl)nc1N
Clc1cc(I)ccn1.N#Cc1c[nH]cc1-c1ccccc1
CC(C)OC(=O)N1CCC(COc2ccc(Br)nc2F)CC1.CS(=O)(=O)c1ccc(B(O)O)cc1
CC(=O)Nc1ccc(S(=O)(=O)Nc2ccc3[nH]nc(-c4ccccc4)c3c2)cc1
CCC(CC)(c1ccc(N)c(C)c1)c1ccc(OS(=O)(=O)C(F)(F)F)c(C)c1.COC(=O)CCCC(=O)O
CC(C)(C)OC(=O)N1CC=CC[C@H]1c1nc2cc(Br)sc2c(=O)[nH]1
COc1cc(N)cc(OC)c1OC.Cc1cccc(-c2nc(C)c(C)cc2Oc2ccnc(Cl)c2)n1
Cc1ccc(S(N)(=O)=O)cc1.S=C=Nc1ccc(Cl)cc1
CC(Oc1ccc(Oc2ncc(Cl)cc2Cl)cc1)C(=O)Cl.OCCSCc1ccccc1
C[C@H](N)c1nc2cccc(F)c2c(=O)n1-c1cccc(OCC(F)(F)F)c1.Clc1ncnc2[nH]ccc12
CN.CN(CC(=O)O)c1n[nH]c2ccc([N+](=O)[O-])cc12
COC(=O)c1ccc(-c2cn3c(n2)sc2ccccc23)cc1
COCCOCCBr.COc1cc(C(C)(C)C)c(O)cc1C(C)(C)C
CC(C)(C)OC(=O)N1C[C@H]2CCCN2C[C@H]1C(=O)N[C@@H]1CCOc2ccccc21
Fc1ccc2c(CCCCl)n[nH]c2c1.c1cc2c3c(c1)[C@@H]1CNCC[C@@H]1N3CCO2
CC(C)Oc1ccc(-c2cnc(-c3ccc4c(c3)CCN(C(=O)OC(C)(C)C)CC4)s2)cc1Cl
COc1cc2c(Oc3ccc4cccnc4c3)ncnc2cc1O.OCCN1CCOCC1
N#Cc1ccc(CCC(=O)N2CCCc3cc(S(=O)(=O)Cl)ccc32)cc1.Nc1ccccc1
CCOC(=O)c1c(-c2ccc(F)cc2)c(-c2ccc(F)cc2)cn1C(C)C.CN(C)C=O
C1COCCN1.Nc1cnccn1
Cc1ncc[nH]1.Fc1ccc(CNc2cncc(Cl)n2)cc1
CCOC(=O)C(C)(C)Oc1ccc2c(c1)N(CCc1sc(-c3ccc(C(F)(F)F)cc3)nc1C)CC2
COc1cc(C(=O)O)ccc1O
BrCc1ccccc1.OCCCO
CCOC(=O)c1cc2cc(CC)ccc2nn1
CCCCCCC(O)CCCCCCCCCCC(=O)O.O=C(Cl)c1ccc([N+](=O)[O-])cc1
CC(=O)Nc1ccc(C(C)=O)nc1Cl
CC(C)(C)OC(=O)N[C@@H]1C[C@H]1c1cccc(C(=O)NC2CCOCC2)c1
Clc1ncccn1.NCCCNc1cc(C(c2cc(F)ccc2F)S(=O)(=O)c2ccc(Cl)cc2)c(Cl)cn1
C#CC1CC1.CSc1cccc(C(=NOCc2csc(Br)n2)c2nnnn2C)c1
CC(C)(CCc1ccc(O)cc1)NC(=O)c1ccccc1
N#C[Cu].N#Cc1cc(C(F)(F)F)cc(Br)c1N
O=C(c1ccc(O)cc1)C(F)(F)F
CN1CCCNCC1.O=C(O)CC1CCN(c2ncc(-c3ccccc3)cc2NC(=O)c2cccc(Cl)c2)CC1
CC(C)(C)OC(=O)C1CCN(c2ccc(NC(=O)c3nnc(Nc4ccccc4F)o3)cn2)CC1
CC(=O)N1C[C@H](O)C[C@H]1C(=O)O.CN(C(=O)C(C)(C)c1cc(C(F)(F)F)cc(C(F)(F)F)c1)[C@@H]1CNC[C@H]1c1ccccc1
O=c1[nH]cnc2cnc(Cl)cc12.OCc1ccccc1
CCN1C(=O)Cc2cc3c(cc21)C(=O)CO3
CCC1=C(C(=O)OCc2ccccc2)C(c2ccc(F)c(F)c2)NC(OC)=N1.COC(=O)Cl
O=C1CCCN1C1CCN(CC(O)Cn2nc(-c3ccc(C(F)(F)F)c(SCCN4CCCCC4)c3)c3c2CCNC3)CC1.O=S(=O)(Cl)c1ccccc1
CC(C)(C)OC(=O)CBr.O=[N+]([O-])c1ccc(N2CCC(O)C2)nc1
CCO.O=C(O)c1ccccc1Oc1cccc(F)c1
CC(C)(C)OC(=O)NC1(c2ccc(-c3oc4ccnc(OS(=O)(=O)C(F)(F)F)c4c3-c3ccccc3)cc2)CCC1.CC1(C)OB(c2cn[nH]c2)OC1(C)C
COC(=O)c1ncc(OC)c(OC)c1OCc1ccccc1
CC(=O)N1CSC2C(NC(=O)COc3ccccc3)C(=O)N2C1C(=O)OCc1ccccc1
Nc1ccccc1.Oc1cc(Cl)ncn1
CCCCCC(=O)O.Nc1ccc(N2CCN(C(=O)c3ccccc3C(F)(F)F)CC2)cc1N
COC(=O)c1sc(-n2cnc3cc(Cl)c(Cl)cc32)cc1O.OCc1cccs1
CC(C)(C)OC(=O)N1CC(c2nc3cc(Cl)ccc3[nH]2)C1
C=C(C)CBr.CC(C)(C)OC(=O)N1CCC[C@@H]1CO
COC(=O)C(C)(C)COC(c1ccccc1)(c1ccccc1)c1ccccc1
CN1CC=C(c2c[nH]c3ccc(C#N)cc23)CC1.O=S(=O)(Cl)c1ccccc1
Cn1ncc2cc(Oc3ccc([N+](=O)[O-])cc3F)c(Br)cc21.N=C(c1ccccc1)c1ccccc1
CCOC([PH2]=O)(c1ccc([N+](=O)[O-])cc1)P(=O)(OCC)OCC
CS(=O)(=O)c1ccc([C@@H](CC2CCCC2)C(=O)O)cc1Cl.Nc1nc2ccccc2o1
CC(C)I.CC1(C)OB(c2cc[nH]n2)OC1(C)C
CCOC(=O)c1cc(C)oc1-c1cccc(OC)c1
CC(C)C(=O)Nc1cccc(C2CCN(CC[C@H](N)c3ccccc3)CC2)c1.O=C(Cl)c1ccc(Oc2cc(Cl)cc(Cl)c2)[nH]1
CCOC(=O)Cl.Cc1nc(NN)nnc1-c1ccccc1
C1COCCN1.O=[N+]([O-])c1ccc(Cl)c(S(=O)(=O)Cl)c1Cl
CC(C)(C)OC(=O)N1CCNCC1.Cc1cc(F)ccc1[N+](=O)[O-]
NCc1nccnc1Cl.O=C(O)[C@@H]1CC[C@@H]2CCCC(=O)N2C1
Nc1ccccc1N.O=C(O)CCc1ccccc1
C=CCCC[C@@H](O)c1ccc(-c2ccc(Cl)cc2Cl)cc1.OO
COc1ccc2nc(-c3ccc4ccccc4c3)sc2c1[N+](=O)[O-]
C=C(C)C(=O)OC(=O)C(=C)C.NCCN
CCOC(C/N=C/c1cccc(O)c1O)OCC
COc1nc(NCCO[Si](C)(C)C(C)(C)C)nc(OC)c1NC(=O)c1csc(Cl)n1.Cc1ccc(C(C)C)cc1O
Cc1ccc(S(=O)(=O)Cl)cc1.Nc1ccc(I)cn1
CCS(=O)(=O)c1ccc(Cl)cc1CN.O=C(O)c1cc(Cl)c(CO)c(C(F)(F)F)c1
CC(C)=CCBr.O=[N+]([O-])c1ncc[nH]1
CC(C)(C)OC(=O)n1c(-c2cc(C(=O)O)cn(COCC[Si](C)(C)C)c2=O)cc2ccccc21.COc1ccc(Cn2cc(N)cn2)cc1
CC(C)CCCCCCCBr.O=C(Cc1ccccc1)c1cc(O)ccc1O
Cn1ccc(N)n1.NC(=O)C1(c2ccccc2CCc2nc(Cl)ncc2Cl)CC1
CC(C)(C)OC(=O)N[C@@H](CCC(=O)OCc1ccccc1)C(=O)O.COc1ccc(C2=NN(C3CCNCC3)C(=O)[C@@H]3CCCC[C@H]23)cc1OC
Nc1ccncn1.O=S(=O)(Cl)c1cc(Cl)c(F)cc1F
COC(=O)[C@H](Cc1ccc(OC(CO)c2ccc(OCc3ccc(Cl)c(Cl)c3)cc2)c(Br)c1)NC(=O)OC(C)(C)C
CC(C)(C)OC(=O)N[C@H](CCc1nnc(-c2ccc3cnccc3c2)o1)Cc1ccc(C(F)(F)F)cc1
CC(=O)OC(C)(C)C(=O)Cl.C[C@H]1CN(C(=O)COc2ccc(Cl)cc2S(N)(=O)=O)[C@H](C)CN1Cc1ccc(F)cc1
COC(=O)C(C)Br.Cc1nn(-c2cc(Oc3ccc(O)cc3Cl)c(Cl)cc2Cl)c(=O)n1C(F)F
CCCCCCCNC(=O)N(C)c1cccc(-c2ccc(CCC(=O)OC)cc2O)c1.Fc1cccc(CBr)c1
C[C@H](c1ccccc1)N(CC(=O)OC(C)(C)C)S(=O)(=O)c1ccc2c(Cl)cnc(Cl)c2c1.N=C(N)N
NC(=O)c1sc2ncnc(-c3cccc(N)c3)c2c1N.O=C(Cl)Cc1ccccc1
CN(c1ncnc2[nH]ccc12)[C@H]1C[C@H](N)C1.O=S(=O)(Cl)CC1CC1
CC(C)(C)OC(=O)Nc1cccc(-c2ccc(C(=O)OC(C)(C)C)c([N+](=O)[O-])c2)c1.CCI
COC(=O)C1(N)C(=O)Nc2ccccc2CC1c1ccccc1
CCOC(=O)C1(C)CN(C(=O)OCc2ccccc2)CC1OC
COc1cccc(C(=O)c2ccc(Cl)cc2N)c1
Nc1ccccc1.O=C1CCN(C2CCC(c3ccc(F)cc3)(c3ccc(F)cc3)CC2)CC1.[C-]#N
COCCCOc1cc(CC(NC=O)C2CCC2)ccc1OC
N#Cc1cccc(C=O)c1.Nn1c(=O)c(C2=NS(=O)(=O)c3ccccc3N2)c(O)c2sccc21
N#Cc1cnn(-c2c(Cl)cc(C(F)(F)F)cc2Cl)c1NC(=O)CCCl
CC(=O)Cl.CC(C)(C)OC(=O)NC1CCNC1
CCOC(=O)CC(c1cc(COc2ccc(-c3cc(OC)ccc3F)c(CC(C)(C)C)n2)ncn1)C1CC1
CC(C)c1nnn(-c2c(Cl)cccc2Cl)c1CO.Cc1cc(O)ccc1Br
COC(=O)Cc1ccc(-c2onc(-c3ccccc3)c2C(=O)NCCOc2ccc(Cl)cc2Cl)c(Cl)c1
COC(=O)c1ccc(CN2CCOCC2)c(Cl)c1
C=COCCOCCOCCOCCOCCOCCOCCOCCOCCOCCO.CI
CC(C)I.CS(=O)(=O)c1ccc2nc(NC(=O)NC(=O)c3cc(OC[C@H]4CCCNC4)ccc3Cl)sc2c1
CCOC(=O)C(C)(C)Oc1ccc(O)cc1C.COCc1nc(-c2ccc(OC(F)(F)F)cc2)ncc1CCl
CCNC(=O)Nc1cc(-c2nc(C(F)(F)F)cs2)c(-c2cc(-c3n[nH]c(=O)o3)cnc2OC2CCN(C(=O)OC(C)(C)C)CC2)cn1
CCOC(=O)CCNC.Cc1c(C(Nc2ccc(C(=O)O)cn2)C(C)C)oc2ccc(OCC3CC3)cc12
CN.COC(=O)CCSCc1csc(NC(N)=NCC(F)(F)F)n1
CC(C)N(CCN)C(C)C.COc1ccc(C2c3cc(OC)c(OC)cc3CCN2C(=O)Cl)cc1
COc1ccc2[nH]cc(CCCBr)c2c1.NCC1COc2ccccc2O1
Cc1c(C(=O)O)sc2ncnc(Nc3ccc(F)cc3O[C@H]3CCN(C(=O)OC(C)(C)C)C3)c12.N
COc1ccc(Cn2cc(-c3cc4n(-c5cc(NC(=O)c6cc(N7CCN(C)CC7)cc(C(C)(C)C)c6)ccc5C)ccn4n3)cn2)cc1
O=S(=O)(Cl)c1ccccc1.O=c1cccccc1O
BrCc1ccc(-c2ncco2)cc1.N#Cc1ccc(CN([C@@H]2CCCCC[C@H]2CO)S(=O)(=O)c2ccc(Cl)cc2)cc1
CCOC(=O)Cl.Nc1nc(-c2nn(Cc3ccccc3F)c3ncccc23)nc(N)c1N
CCOC(=O)c1cn(-c2ccc3c(c2)sc(=O)n3C)c(=O)[nH]c1=O.COc1cccc2c1CCC2O
COc1ccccc1-c1nc(C(=O)O)cn1-c1ccc(C)cc1.Nc1ccc(F)cc1
BrCc1ccc2ccccc2c1.COc1ccc(C(=O)c2cnn(C)c2O)c(Cl)c1N=C1CCCCS1=O
O=[N+]([O-])c1ccccc1NCc1ccccc1
Cc1cc(C)cc(Oc2ccc(C(=O)O)cc2S(=O)(=O)N2CCN(C(=O)OC(C)(C)C)CC2)c1
CCC(=O)c1ccccc1.O=C(c1ccc(O)cc1)c1ccc(O)cc1
CC(C)(C)OC(=O)c1ccccc1-c1ccc(Cn2c(-c3cscn3)nc3ccccc32)cc1
COC(=O)CBr.COc1ccc2c(c1)C(N)CCC2
Cc1cc2c(-c3ccccc3)c(CO)n(C)c(=O)c2cc1C
COc1ccc2cccc(CCN)c2c1.O=CO
CCc1ccc(C(Br)COc2ccc(C=O)cc2)nc1.O=C1CSC(=O)N1
COCCBr.COc1ccc(Br)cc1O
BrCc1ccccc1.CCOC(=O)c1cc(O)c2c(c1)OCC2
CC(C)(C)OC(=O)N[C@H](Cc1ccccc1)C(=O)O.COc1cc(C)cc(OC)c1C1=NC(N)C(=O)N(C)c2ccccc21
CCCCOP(=O)(OCCCC)c1ccsc1I.CCCCOP(=O)(OCCCC)c1ccsc1[Sn](CCCC)(CCCC)CCCC
CC(C)(C)OC(=O)n1cc(B2OC(C)(C)C(C)(C)O2)c2ccc(F)cc21.O=C1NS(=O)(=O)c2ccc(Br)cc21
N#Cc1cnc(N)cn1.O=S(=O)(Oc1cc2cccc(Br)c2cn1)C(F)(F)F
Brc1cnc2c(c1)CC1(CN3CCC1CC3)O2.CCCC[Sn](CCCC)(CCCC)c1ccco1
ClCc1ccc(Cl)nc1Cl.NC[C@H](O)c1ccccc1
CC(C)(C)OC(=O)N1CCC(N)CC1.Clc1cc2ccccc2c(Cl)n1
CCOc1noc(C2CNCC(c3ccc(CC(F)(F)F)cc3)C2)n1.O=C(Cl)Oc1ccc([N+](=O)[O-])cc1
CCCCCCBr.O=C(NC(Cc1cc(=O)[nH]c2ccccc12)C(=O)O)c1ccc(Cl)cc1
CCC1(OS(C)(=O)=O)CN(C(c2ccccc2)c2ccccc2)C1.CNC
CN(C)Cc1ccc([C@H]2CC[C@H](O)CC2)cc1.O=C(Cl)c1ccc(Cl)cc1
COC(=O)CNC(=O)c1cccc([N+](=O)[O-])c1
CNCCc1ccncc1.O=C(Nc1ccc2c(c1)-c1ccccc1S2=O)OCc1ccc([N+](=O)[O-])cc1
CC(C)(C)OC(=O)n1cc(B2OC(C)(C)C(C)(C)O2)c2ccc(F)cc21.O=S1(=O)NCc2cc(Br)ccc21
COc1c(NC(=O)OCC(Cl)(Cl)Cl)cc(C(C)(C)C)cc1C(O)C(F)(F)F.NC1Cc2ccccc2C1
Nc1cccc2c1CC(=O)N2.O=C(CBr)OCc1ccccc1
CCOc1cc(OC(C)C)c(F)c(C(Cl)c2nc(-c3ccccc3)cn2C(c2ccccc2)(c2ccccc2)c2ccccc2)c1.Nc1ccc2cnccc2c1
CC(C)Oc1ccc(Br)cc1Cl.CC1(C)OB(B2OC(C)(C)C(C)(C)O2)OC1(C)C
CCOC(=O)c1ccc(N)cc1OCC.COc1ccc(Cl)cc1C(=O)Cl
CC(C)(C)OC(=O)NCc1cc[nH]c(=O)c1.FC(F)(F)c1cc(Br)ccn1
COC(=O)CBr.Cc1cc(S(=O)(=O)c2cccc(F)c2)ccc1C1CCNC1
CCOc1ccc(N)cc1.Clc1nn2ccnc2c(Cl)c1Cl
CN=C=O.Nc1ccc(Oc2ccc3sncc3c2)c(C(F)(F)F)c1
COC(=O)Cc1cc(OCCCN(Cc2cccc(C(F)(F)F)c2Cl)CC(c2ccccc2)c2ccccc2)ccc1Br
CCOC(=O)c1cc(F)cc(N2CCOCC2)c1
O=C(O)C1CC1.O=c1cc(CNc2cccc(Cl)c2)c2ccc(F)c(F)c2[nH]1
Brc1cscc1Br.CCCC[Sn](CCCC)(CCCC)c1cccnc1F
N#C[Cu].O=C(Cc1ccc2ccccc2c1)Nc1ncn2c(Br)csc12
C1COCCN1.C=O.O=Cc1ccc[nH]1
CC(C)(C)OC(=O)N1CCC(c2cnc(N)s2)CC1.O=C(OC(=O)C(F)(F)F)C(F)(F)F
CC(C)(C)OC(=O)CN(C(=O)CN(C(=O)CN)c1ccccc1)c1ccccc1.Cc1cccc(N=C=O)c1
COC(=O)c1nc(I)c2cc(Oc3ccccc3OC)ccc2c1O.N#C[Cu]
COc1cc([N+](=O)[O-])ccc1Oc1ccc(Cl)c(Cl)c1
Cc1cnc(C)c(N2CCN(Cc3ccccc3)CC2)n1
CCOC(=O)C1CCN(C(=O)Nc2ccc3c(c2C)c2ccccc2n3C(C)C)CC1
Fc1cccc(-c2nc3cn[nH]cc-3n2)c1F.O=C(O)c1cccc(COc2ccc(-c3cc(CCl)on3)cc2)c1
O=C1NCc2c1cccc2[N+](=O)[O-]
Cc1c(N2CCNCC2)nc2cc(F)cc(F)c2c1Nc1cncc(N2CCOCC2)c1.Cc1ccc(C(=O)Cl)o1
CCOC(=O)c1cccc(-c2cccc(NS(=O)(=O)C(F)(F)F)c2)c1
Cc1ccc(-c2ccccc2C(=O)O)cc1.O=C(NC[C@H]1NC[C@H]2C[C@H]21)c1cccc2occc12
COC(=O)c1cccc2nc(-c3ccc(CCN(C)C(=O)OCc4ccccc4)cc3)oc12.N
Clc1ccc(Nc2ncc3c4ccncc4n(C4CCCC4)c3n2)nn1.O=C1COC2(CCNCC2)CN1
Cc1ccc(NC(=O)Nc2ncc(Br)s2)c(C(=O)C2CCCC2)c1.Cn1cnnc1S
CC1(C)OB(c2cn[nH]c2)OC1(C)C.ClCCCN1CCOCC1
COC(=O)c1cc(O)cc(Oc2cccc(C(F)(F)F)c2)c1.NN
CCCBr.OC1(CNCCOc2ccc(C#Cc3ccc(-c4ccc(Cl)cc4)cn3)cc2)CC1
CCOc1ccccc1OCCBr.COc1ccc(CC(C)N)cc1S(N)(=O)=O
CCCCCCCCc1ccc(S(=O)(=O)Cl)cc1.N[C@H]1CCCCNC1=O
Cc1c(OCC(F)(F)F)ccnc1CSc1nc2ccccc2n1NC(=O)OC(C)(C)C
Cn1cc(-c2nccnc2Cl)cn1
O=C(Nc1cc(Oc2ccc([N+](=O)[O-])cn2)ccc1Cl)C(F)(F)F
CC(C)(C)OC(=O)NCC1CCNCC1.Fc1cc(Br)c2nc(-c3nnc4ccccn34)ccc2c1
CC(C)C(=O)Cl.Nc1cccc(-c2cccc3cc(C(=O)N[C@H]4CN5CCC4CC5)sc23)c1
C=CCOc1ccc2c(c1)CCC(=O)N2.CC(C)=CCBr
CN1CCNCC1.CSc1nn2c(N)cc(Cl)nc2c1S(=O)(=O)c1ccccc1
CC(C)(C)OC(=O)N1CCOC(CNC(=O)Nc2ccc(Cl)cc2)C1
CN1Cc2cc(-c3ccc(-c4cncc(N)c4)s3)ccc2C1=O.O=S(=O)(Cl)c1ccc(Cl)nc1
C1CCNCC1.N#Cc1ccc(S(=O)(=O)Cl)cc1
CCOC(=O)CC(=O)C(Cl)C(=O)OCC.NC(=S)c1ccc(Cl)cc1
O=C(O)c1cc(Cl)cc2cc(-c3ccccc3)oc12
CC(=O)O.Nc1ccnn1-c1c(F)c(F)c(C(F)(F)F)c(F)c1F
COC(=O)c1cnc2c(Br)nn(C(=O)c3c(Cl)cccc3C(F)(F)F)c2c1
COC(=O)CC(c1ccc(F)c(OCc2ccc(-c3cc(OC)ccc3F)c(CC(C)(C)C)n2)c1)C1CC1
CCOC(=O)c1cnc(-c2ccc(Br)cc2F)cc1Cl.Oc1ccccc1Cl
Cc1cccc2c1cc(B(O)O)n2C(=O)OC(C)(C)C.O=S(=O)(NC1CCCCC1)c1cc(Br)ccc1Cl
CC(C)(C)OC(=O)N1CCC(CCN=[N+]=[N-])CC1
CCCCCCCCCCCCCCCCOCC(CC#N)CN=[N+]=[N-]
CC(=O)OC(C)=O.CC(C)Nc1nc2c(nc1N1CCC(C(=O)c3cc(Cl)ccc3F)CC1)CCNC2.O=C(O)C(F)(F)F
CI.COc1cc(C(=O)O)cc(CCCO)c1OC
O=C(O)CC1(CC(=O)O)CCCCC1
CNCCc1ccc(F)cc1.O=C(O)c1cc(Br)cs1
O=[N+]([O-])c1cc(CO)cc(C(F)(F)F)c1
Nc1cccc(OCc2ccccc2)c1.O=C(O)C(O)CC1CCCCC1
CCOC(=O)c1ncc2c(-c3ccccc3)noc2c1O.NCC(=O)O
CC(C)(C)C1CCC(=O)CC1
C=C(B1OC(C)(C)C(C)(C)O1)c1ccccc1.Clc1cc(OCc2ccccc2)c(OCc2ccccc2)nn1
C=CCCCC(=O)O.C=CCO[C@@H]1C[C@H](NC[C@@H](O)[C@@H](N)Cc2cc(F)cc(F)c2)c2cc(Br)ccc21
O=C1CCc2cc(Br)ccc21.OB(O)c1cccs1
COC(=O)c1ccc(N(Cc2ccc(OC(F)(F)F)cc2)Cc2ccc(C3CCCCC3)cc2)cc1
CN.Fc1ccc(-c2nc3nn(CCCCl)cc3c(-c3ccc(F)cc3)c2-c2ccncc2)cc1
Fc1cc2nc(COc3ccccc3)n(Cc3ccc(OC(F)(F)F)cc3)c2cc1N1CCNCC1.O=C(Cl)C1CC1
O=[N+]([O-])c1ccc(N2CCOCC2)nc1NCc1cccc2ccccc12
COc1ccc(C(F)(F)F)cc1N=C=O.Nc1c(F)cccc1Br
CCOC(=O)C(CC)CN[C@@H](C)C(=O)O.CCOC(=O)Cl
Nc1nc(-c2ccncc2)cs1.O=C(Cl)c1ccccc1
CSc1cc(Cl)c(O)cc1Cl.Cc1cc(F)cc(F)n1
COc1cccc2occc12.C[Sn](C)(C)Cl
COc1ccc(C(=O)OCC(=O)OCc2ccccc2)cc1N(CC(N)=O)S(C)(=O)=O
CC(C)c1cc(CNC(=O)OC(C)(C)C)cc(CNS(C)(=O)=O)c1
Cc1cccc(-c2cc(N)on2)c1.O=C(O)Cn1cnc2ccccc21
c1ccc(COc2ccc(OCCNCCCn3ccnc3)cc2)cc1
CCCN.Cc1oc(Cl)nc1-c1ccccc1
CS(=O)(=O)Cl.OCCc1ccc(N2CCOCC2)cc1
CC(C)(C)OC(=O)N1CCCC(CO)C1.CS(=O)(=O)Cl
C1COCCN1.Oc1cccc2ccc(Cl)nc12
CC(C)(C)OC(=O)N1CCC2(CCC(=O)c3ccccc32)CC1.NO
CC(C)(C)C(=O)Cl.CC(NC(=O)c1ccc(N)c(Cl)c1)C(=O)N1CCCC1C(=O)NC1CC(=O)OC1OCc1ccccc1
CC(=O)CC(C)=O.NNc1c(Cl)cc(C(F)(F)F)cc1Cl
CCOC(=O)/C=C/B1OC(C)(C)C(C)(C)O1.CN(C)Cc1ccc(Cl)c(Br)c1
C#CCc1c(C)nc2c(O)cccn12.Cc1cnccc1CCl
O=[N+]([O-])c1ccc2c(c1)OS(=O)(=O)N2
CCOC(=O)CCCC/C(=N\OCc1ccc(O)cc1)c1ccccc1.ClCc1nc(-c2ccccc2)no1
Cc1cscc1N=C=S.Nc1cc(C(F)(F)F)cc(Cl)c1N
COc1cc2nccc(Oc3ccc(C)nc3I)c2cc1OC.Cc1ccc(B(O)O)cc1
CCOC(=O)CSc1cnc(NC(=O)N(CC2CCCC2)c2cccc(OC(F)(F)F)c2)s1
CC(=O)Cl.CCOCc1nc2cnc3ccccc3c2n1CC1(O)CCNCC1
CN(C)C=O.Fc1ccc(-c2ccc(Br)cc2)cc1
CNCCCCCS(=O)(=O)CCC(F)(F)F.Oc1ccc2c(c1)CCCC(c1cc(F)cc(F)c1)=C2CCCCCCBr
CCOC(=O)Cn1nnc(-c2cnc(N3CCNCC3)s2)n1.O=C(Cl)c1cccc(F)c1C(F)(F)F
COC(=O)c1sc(-c2ccc(N)cc2)cc1N(C(=O)[C@H]1CC[C@H](C)CC1)C(C)C.O=C(O)c1cocn1
Fc1ccc(Cc2ccc(C3CCNCC3)cc2)cc1.O=C(CCCBr)Nc1ccccc1Cc1ccccc1
CCCc1cnc(Cl)nc1.Fc1cc(F)c(COC[C@@H]2C[C@@H](SC(c3ccccc3)(c3ccccc3)c3ccccc3)CN2)cc1F
CCCc1nc(C)cc(=O)[nH]1.O=Cc1ccc(OCCBr)cc1
CC(=O)N(C)c1ccc(NCC2CCOCC2)c(N)c1.O=C(O)C(F)(F)F
COC(=O)c1cc(N2CCCC2=O)cc(-n2c(C)ccc2-c2cc(C)ccc2OCc2ccc(F)cc2)c1
COc1cc2nccc(Oc3ccc(NC(=O)NC4CCN(Cc5ccccc5)CC4)cc3)c2cc1OC
Clc1ccccc1I.O=Cc1ccc(B(O)O)s1
Nc1cc(C2CC2)[nH]n1.O=[N+]([O-])c1cnc(-c2ccccc2)nc1Cl
COC(=O)[C@@H]1C[C@H](N)C(=O)[C@H]2[C@@]1(C)CC[C@H]1C(=O)O[C@H](c3ccoc3)C[C@]21C.CS(=O)(=O)Cl
COc1cc(C=O)cc2c1OCCO2.COc1ccc2ncc(=O)n(CCN3CCC(N)CC3)c2c1
Fc1ccc(Nc2nc(Cl)nc(NCc3ccc(Cl)nc3)n2)cc1C(F)(F)F.NN
CC(C)(C)OC(=O)N1CC[C@@H](O)C1.O=C(O)[C@](O)(c1ccccc1)C1CCCC1
O=C(c1cc(F)ccc1CBr)N1CCOCC1.[N-]=[N+]=[N-]
CC(=O)Oc1ccc(C(=O)O)cc1.CC(C)(C)OC(=O)Nc1ccc(C2=CC(=O)CC2)cc1N
C[C@@H](OC(C)(C)C)[C@H](N)C(=O)N1CCC[C@H]1C#N.O=C(Cl)OCc1ccccc1
CC(C)CC(Cl)C(=O)Cl.Cc1cc(C)c(O)c(N)c1
COc1cc(OC)nc(N)n1.O=C=NS(=O)(=O)Oc1ccccc1-c1csnn1
Cn1c(=O)cc(Cl)[nH]c1=O.N#Cc1ccc(F)cc1CBr
Cc1cnc(N2CCNCC2)c(C2CC2)c1.O=C(O)c1ccc(Br)nc1
N[C@H]1CO[C@@H]2[C@@H](NC(=O)C3CC3)CO[C@H]12.O=C(O)C#Cc1ccccc1
COC(=O)c1cc(C(=O)c2c(F)cc(F)cc2F)c[nH]1
Nc1ccn(Cc2ccc(Cl)cc2C(F)(F)F)n1.O=C(O)c1ccncc1F
ClCCBr.O=[N+]([O-])c1ccccc1O
CN(Cc1ccccc1)[C@@H]1c2cc3cc(Br)ccc3n2C[C@@H]1CO.CS(=O)(=O)Cl
COc1ccc(NC2=C(c3ccccc3)C(=O)NC2=O)cc1.OCc1ccccc1
COCCl.OCc1coc(-c2ccccc2)n1
Cc1cc(C(=O)O)ccc1Br.NCCF
C[C@H]1CN(C(=O)C2(C#N)CC2)C[C@H]1Nc1c(C(N)=O)cnn2cc(Br)cc12.Cc1cn[nH]c1
CCCOc1ccc(/C=C/C(=O)OC(C)(C)C)cc1-c1nc2c(CCC)nn(C)c2c(=O)[nH]1
Cc1ccc(C)c([Si](C)(C)c2ccccc2)c1CO
COc1ccc2c(c1)[C@@]1(COC(N)=N1)c1cc(Br)cc(F)c1O2.O=C1CCCN1
COCCS(=O)(=O)c1ccccc1CNC(=O)OC(C)(C)C
COC(=O)c1sc(Br)cc1NC(=O)NC1CCN(C(=O)OC(C)(C)C)CC1
COC(=O)c1cccc(CN2CN(c3ccccc3)C3(CCNCC3)C2=O)c1.Cn1c(=O)n(CCCI)c2ccccc21
Fc1ccc(C(F)F)c(CN2CCN(c3ccc4nnc(C(F)(F)F)n4n3)CC2)c1
C[C@@H](COc1cc(O)c([N+](=O)[O-])cn1)NC(=O)OC(C)(C)C
O=C(Cl)c1ccccc1.c1ccccc1
BrC(Br)(Br)Br.COC(=O)C(C)(C)Cc1ccc(CCO)cc1
COC(=O)c1ccc(F)c(COc2ccc(I)cc2)c1.OB(O)c1ccc(F)cc1F
CCOC(=O)c1cc2cc(F)ccc2n1Cc1cccc(F)c1.Nc1ccc(Cl)nc1
CNc1nc(-c2ccccc2)c(-c2ccc(=O)n(C(C)C)n2)s1.Cc1cccc(N=C=O)c1
CCC(N)c1nnc(C2CCCC2)[nH]c1=O.O=C(Cl)CC1CC2CCC1C2
CCOC(=O)c1cccc(C2=C(c3cc(C)ccc3O)CCC2)n1.Fc1ccc(CBr)cc1
CCc1cccc(N=C=O)c1.CN(CCCN)C[C@H]1O[C@@H](n2cnc3c(N)ncnc32)[C@@H]2OC(C)(C)O[C@H]12
CC(C)(C)OC(=O)NC1CN(c2ccc3c(c2)[C@@H](Cc2ccccc2)[C@@H](N2CCC2)CC3)C1
CCOCCCl.COC(=O)c1ccc(OCc2ccccc2)c(-c2ccc(O)cc2)c1
COc1cccc(N)c1.O=C(O)c1cnc(Cl)c(C(F)(F)F)c1
CI.Oc1ccccc1-c1nn[nH]n1
COC(=O)c1ccc(COc2ccc3c(c2)CCNCC3)cc1.O=C1CCCC1
CC1(C)OB(c2ccc(O)cc2)OC1(C)C.NS(=O)(=O)c1ccc(CNc2nccn3c(Br)cnc23)cc1
CCCC[Sn](CCCC)(CCCC)c1cc(Cl)nc(C)n1.C[S-]
CN(C)C1CCNC1.Nc1c(-c2ccc(NS(=O)(=O)c3cccc(Cl)c3Cl)cc2)cnc2c(C(=O)O)cnn12
CC(C)CC=O.CN(Cc1nc2ccccc2n1CCCN)C1CCCc2cccnc21
Nc1ccc(-c2cn3ccnc3c(N)n2)cc1.O=C=Nc1ccccc1
CCOC(=O)C=C(C)C=CC=C(C)C=O.COc1c(C)c(C)c(C[P+](c2ccccc2)(c2ccccc2)c2ccccc2)c(Cl)c1C
BrCC1CCCO1.O=Cc1ccc(O)cc1
CC(C)(C)OC(=O)NC[C@H](Cc1ccccc1)NC(=O)OCc1ccccc1
CC(C)(C)[SiH2]OC(C)(C)c1ccc2cc(C(=O)NNC(=O)CSCCOc3ccccc3)ccc2c1
N#Cc1cc2ncc(N)n2cc1-c1ccc(Cl)cc1Cl
CC(C)=O.FC(F)(F)c1ccc(-c2n[nH]c(C3CCNCC3)c2-c2ccncc2)cc1
C=O.CCn1cc(C(=O)O)c(=O)c2cc(F)c(N3CCNC(c4ccc(Br)s4)C3)cc21
COC(=O)c1nc(SC)cc(OC)c1OCc1ccccc1.NCc1ccc(F)cc1
Cn1cc(N)cn1.O=[N+]([O-])c1cccc(Cn2ncc3cnc(Cl)nc32)c1
O=C(Nc1ccc([N+](=O)[O-])cn1)C1CCCCC1
C1COCCN1.COC(=O)c1cnn(-c2cccc(Br)c2)c1C1CCCCC1
C=CC[Mg+].COC(OC)[C@H]1[C@@H](CC=O)C(C)=CC[C@@H]1C(C)C
C=CCON1C(=O)N2C[C@H]1C(C)=C[C@H]2CO[Si](C)(C)C(C)(C)C
CN(C)CC(=O)Cl.Nc1nccn2c(C3CCNCC3)nc(I)c12
Cc1cc(C)[nH]n1.Clc1ncc(Br)cn1
C=C(C)C(=O)O.Nc1ccc(C=Cc2ccc(C=Cc3ccc(N(c4ccccc4)c4ccccc4)cc3)cc2)cc1
CC(C)CCI.NCCCO
CCOC(=O)C(Cc1ccc(O)cc1)OCC.O=C1c2ccccc2OCN1CCO
CC(=O)CCC(=O)c1cc(C)ccc1OCc1ccc(F)cc1.COC(=O)c1cc(N)cc(N2CCCC2=O)c1
O=C(c1cc(Cl)c(O)c(Cl)c1)N1CCOc2cc([N+](=O)[O-])ccc21
C[C@H](NC(=O)OC(C)(C)C)C(=O)O.Nc1cccc(F)c1C(=O)Nc1ccccc1
COc1ccc(NC(=O)c2csc(Br)c2OC)cc1N1CCN(C)CC1.OB(O)c1ccncc1
NCc1ccccc1N.O=C(Cl)OCc1ccccc1
Cn1cc(OC(=O)c2ccccc2)c(=O)c2ccc(F)cc21
FC1(F)CCNC1.O=c1c(-n2ccnc2)c[nH]n1-c1cc(Cl)ncn1
O=C(OCc1cncs1)N(Cc1ccccc1)CC(O)CN(Cc1ccccc1)C(=O)OCc1cncs1
COc1ccc(B(O)O)cn1.O=C(Nc1ccc(OC(F)(F)F)cc1)c1cnc(N2CC[C@@H](O)C2)c(Br)c1
COc1ccccc1-c1nnc(C(F)(F)c2ccc(C(=O)Nc3nn(-c4ccccc4)cc3NC(=O)OC(C)(C)C)cc2)o1
CC(C)(C)c1cc(C=O)cc(C(C)(C)C)c1O.COCC(N)COc1noc2ccc(Cl)cc12
CC(C)c1ccc(CCNS(=O)(=O)c2cc(C#N)ccc2O)c(NCC(=O)O)c1.CCOC(=O)CCN
O=C(OC1CCCC1)C(Cc1ccc(OCc2ccccc2)cc1)OC1CCCC1
Brc1ccsc1.CCCC[Sn](CCCC)(CCCC)c1ccc2c(c1)CC(NC(=O)OC(C)(C)C)C(=O)N2Cc1ccccc1
CI.CS(=O)(=O)O[C@H]1CN[C@H](C(=O)N2CCNC2=O)C1
CC(=O)Oc1c(C)c(C)c2c(c1C)CCC(C)(COc1ccc(CC3SC(=O)NC3=O)cc1)O2.CC(C)(C)OC(=O)CBr
COC(=O)C(=O)Nc1cnc(N2CCC(C(=O)OC)CC2)c(C)c1.NN
O=C(Cl)CCCBr.O=C(O)c1cc(O)ccc1O
CCCCCCC(Br)C(=O)OCC.N#Cc1ccccc1-c1ccc2[nH]ccc2c1
COC(OC)c1cc(C)c(C#N)c(C)c1
C[C@H](NC(=O)OCc1ccccc1)C(=O)c1cc(C(F)(F)F)cc(C(F)(F)F)c1
CCN(CC)CCNc1ccc(CN)c2sc3ccccc3c(=O)c12.COc1ccc(S(=O)(=O)Cl)cc1
COC(=O)CCCCCC[C@H]1C(=O)CC[C@@H]1C=CC(O)CCC=C(C)C
CN(Cc1ccccc1)[C@@H]1CCCC[C@@H]1NC(=O)OC(C)(C)C
CC(C)(C)OC(=O)N[C@H]1CCNC1=O.O=[N+]([O-])c1ccc(CBr)cc1
COC(=O)c1cc(COCC(CO)(Cc2ccccc2)NC(=O)OC(C)(C)C)cc(-c2ccccc2C#N)c1
C#Cc1cc(Cl)ccc1OCC(=O)OC(C)(C)C.Cc1ccc(S(=O)(=O)N(C)C(C)C)cc1Br
COC(=O)c1cc([N+](=O)[O-])ccc1-c1cc(C)ccc1OC
CCOC(=O)C(Cc1ccc(Cc2ccccc2)c(OCCc2ccc(OS(C)(=O)=O)cc2)c1)OCC
NCCNc1ccccc1.O=C1CCN(Cc2ccccc2)CC1
NC1=Nc2cnc(Oc3ccccc3)cc2CN1[C@@H](CCC(=O)N(CCOCc1ccccc1)C1CCC(C(=O)OCc2ccccc2)CC1)C1CCOCC1
Clc1cnc(Cl)c(Cl)c1.Oc1ccc(O)cc1
CCCCCCCCC(N)CC.CCc1ncnc(Cl)c1Cl
Nc1cccc(Br)n1.O=C=NCCCl
CC(=O)Nc1nc2c(s1)-c1nc(CC3CC3)sc1CC2
CC(C)(C)OC(=O)N1CCN(C(=O)OCc2ccccc2)C(C(=O)O)C1.CC(C)N
CC(=O)Nc1ccc(C(=O)C2CCNCC2)cc1.OC(c1ccc(CBr)cc1)(C(F)(F)F)C(F)(F)F
Cc1n[nH]c2c1C(=O)CC(c1ccccc1Cl)C2.N=C(NN)NO
CCN1CCC(N)CC1.CCOc1cc(C(=O)O)ccc1Nc1ncc2c(n1)N(C1CCCC1)CC(F)(F)C(=O)N2C
CNC(=O)c1c(-c2ccc(F)cc2)oc2cc(N(c3ccc([N+](=O)[O-])c(Cl)c3)S(C)(=O)=O)c(C3CC3)cc12.C[S-]
CCOc1ccc(C(=O)Cl)cc1.N#C[Cu]
CCCCCN(CCC)C(=O)Cl.CCS(=O)(=O)c1nc[nH]n1
COC(=O)C(CC1CCCC1O)c1ccc(Cl)c(Cl)c1
CCOC(=O)C[C@@H](C)O[Si](C(C)C)(C(C)C)C(C)C
CCOC(=O)Cc1ccc(OCc2csc3nc(C(=O)OCC)[nH]c(=O)c23)cc1.COc1cccc(CN)c1
BrCCBr.COC(=O)c1cccc(OC(=O)c2ccccc2)c1O
CCOC(=O)CBr.NCCCN(Cc1ccccc1)C[C@H]1COc2cccnc2O1
COc1cc2nccc(Oc3ccc([N+](=O)[O-])cc3)c2cc1OC
CCN1CCN(C(=O)Cl)CC1.O=C1C2=C(SCCS2)C(O)N1c1ccc(Cl)cn1
CN(C(=O)OC(C)(C)C)C1CNC1.Clc1cc(Cl)ncn1
COc1ccc(B(O)O)cc1.Cc1c(Cl)ncnc1Cl
CC(C)(C)OC(=O)OC(=O)OC(C)(C)C.COC(=O)c1ccc2cc[nH]c2c1
CC[Si](CC)(CC)O[C@@H](CI)c1ccc(F)c(NS(C)(=O)=O)c1.OCCNCc1ccccc1
CCCBr.CCOc1cc(Cc2cnc(N)nc2N)cc(O)c1-c1ccc(OC)cc1
N#CCc1ccc([N+](=O)[O-])c(Cl)c1Br
COCOC1(c2ncc(-c3c(Cl)cnc4c3cc(-c3ccc(C(=O)O)cc3)n4S(=O)(=O)c3ccc(C)cc3)s2)CCC1
CC(=O)OC(C)=O.COC(=O)c1nc(C)sc1-c1cccc(N)c1
Cn1ncnc1CCl.Oc1nc2c(cc1Br)nnn2-c1ccccc1F
CCCCCCCCCCCCCCCCC(OC(=O)[C@@H](NC(=O)OCC1c2ccccc2-c2ccccc21)C(C)C)C(=O)OC[C@H]1O[C@@H](n2cnc3c(=O)[nH]c(N)nc32)C[C@@H]1F
COc1cccc(B(O)O)c1.Oc1ccc2c(-c3cccnc3)csc2c1
CC(C)(C)OC(=O)N1CCCC2(CCN(Cc3ccccc3)C2)C1CO.CS(=O)(=O)Cl
CCCCN(CCCC)c1ccc(C=CC=Cc2cccs2)c(OC)c1.CN(C)C=O
Brc1ccccc1.CC(C)(C)OC(=O)N1CCc2c([nH]c3ccccc23)C1
CCOC(=O)CCCOc1cnc(N(Cc2cc(C(F)(F)F)cc(C(F)(F)F)c2)Cc2cc(C(F)(F)F)ccc2Oc2ncccn2)nc1
N[C@H](CO)C(C(F)(F)F)C(F)(F)F.O=S(=O)(Cl)c1ccsc1
COC(=O)c1ccc(OC[C@@H]2C[C@H](Oc3ccc4ccccc4c3)CN2)cc1.Cc1ccccc1Nc1nc2ccc(CC(=O)O)cc2o1
COc1ccc(C(=O)C(C)Br)cc1OC.Cc1ccc(CC2CCNCC2)cc1
Nc1cc(Oc2ccc3nc(NC(=O)C4CC4)cn3n2)c(Cl)cc1F.O=C(O)c1cccc(C(F)(F)F)c1
CC(=O)O[BH-](OC(C)=O)OC(C)=O.COC(=O)C1CCNCC1
CC(=O)OCCOc1ccccc1N(C)C(=O)c1ccc(NC(=O)c2ccccc2-c2ccc(C)cc2)cc1
COc1ccc2c(Cc3c(Cl)cncc3Cl)nncc2c1C#Cc1ccccc1
COC(=O)C(CC1CCCC1)c1ccc(Cl)cc1.Nc1nccs1
CC(C)C(=O)Nc1cccc(C2CCN(CCCCO)CC2)c1.Cc1onc(-c2ccccc2)c1C(=O)Cl
COc1ccc2ccccc2c1Br.COc1ccc2ccccc2c1N
Cc1cccc(C)c1B(O)O.O=[N+]([O-])c1ccc(Cl)nc1
CCCN(CCC)CCCCc1nc2ccc(CN3C(=O)c4ccccc4C3=O)cc2n1C
C=CCOC(=O)Cl.CCC[C@H](N)C(O)C(=O)NC1CC1
COc1cc(CC(=O)N2CCN(c3nsc4ccccc34)CC2)c([N+](=O)[O-])cc1OC
CCCNc1nc(Cl)ncc1C#CCCCNC(=O)[C@H](C)N(C)C(=O)/C=C/CN(C)C.Nc1cccc(Cl)c1
CS(=O)(=O)c1ccc(NN)cc1.O=C(CC(=O)C(F)F)c1nc2cccc(F)c2s1
CC1(C)CN(c2ccc3ncsc3c2)C(=O)N1.Cc1ccncc1I
CCOC(=O)CBr.COC(=O)c1sc(Br)c(C)c1O
CCOC(=O)Cc1ccnc2c(NC(=O)c3c(Cl)cccc3Cl)cccc12
CCC(Br)C(=O)N1c2ccccc2Sc2ccccc21.Sc1nnc2c(n1)[nH]c1ccccc12
Cc1cc2c(C(C)(C)C)c(O)ccc2o1
CC1(C)OB(c2ccc3c(c2)OCC(c2c(F)cccc2F)N3)OC1(C)C.Cc1cc(-c2nnn(C)n2)ncc1Br
CC(=O)OC(CCCCl)C(=O)OCc1ccccc1
Brc1cnc2ccccc2c1.Nc1cccc2c1C(=O)CC2
N.O=Cc1cc2ccc(OCC3CC3)cc2[nH]1
CC(=O)Cl.COc1cccc([C@H]2O[C@H](CC(=O)Nc3ccc(C(=O)O)o3)C(=O)N(CC(C)(C)CO)c3ccc(Cl)cc32)c1OC
Nc1cc(Cl)ccc1O.O=C(Cl)C(Cl)c1ccccc1
CCCCC/C=C\C/C=C\C/C=C\CCCCC(=O)O
CN(C(=O)Oc1ccc(F)cc1)[C@@H]1CNC[C@H]1c1ccc(Cl)cc1.O=C(O)C1CCN(c2ccc(Cl)nn2)CC1
CC(=O)N1CCn2c1nc1c2c(=O)n(CCCC[C@@H](C)N=[N+]=[N-])c(=O)n1C
CCOC(=O)C1C(c2ccccc2)=CC(=O)N1[C@@H](C)c1ccc(OC)cc1
CCOC(=O)c1cc(C2CC2)c2c(C)c(-c3ccc(C(C)=O)cc3)ccn2c1=O
O=C(CCC1SCCCS1)COCc1ccccc1.OCCO
C1CCNC1.CC(C)NS(=O)(=O)c1ccc(Cl)c(C(=O)O)c1
CC(C)(C)[Si](C)(C)Oc1cccc(C=O)c1.CC[Mg+]
CC(C)(C)c1cc2cc(N)ccc2[nH]1.COc1ccc(C2(C(=O)O)CC2)cc1
CN1CCN(c2cc(I)c(NC(=O)C(C)(C)C)cn2)CC1.Cc1ccccc1B(O)O
CN1CC(CCCl)Oc2ncccc2C1=S.CNC
CNC.COC(=O)C1=C(C)N(c2cccc(C(F)(F)F)c2)c2n[nH]c(=O)n2C1c1ccc(C#N)cc1CBr
Cc1cc2c(C)coc2cc1-n1cccc1
CCOC(=O)c1nc(-c2ccc(N)cc2)oc1CC.CCc1[nH]c(C(=O)O)nc1Cl
CCOC(=O)[C@H](Cc1ccccc1OC)Oc1ncnc2sc(CC)c(I)c12.Cc1c(B2OC(C)(C)C(C)(C)O2)ccc(O)c1Cl
CSc1ccc(B(O)O)cc1.CSc1nc(Cl)cc(C(F)(F)F)n1
C[C@]12CCC3C(CC[C@H]4C[C@@H](O)CC[C@]34C)C1CC=C2n1cnc2ccccc21
C#Cc1csc(C=O)c1
CC(C)(C)OC(=O)n1ncc2cc(N)ccc21.O=C(Cl)Oc1ccccc1
CCCCBr.COc1ccc(-c2c[nH]c(-c3ccccc3)n2)cc1
CCOC(=O)c1nnc(Cl)cc1Cl.Cc1ccc(N)nc1C
CCOC(=O)C[P+](c1ccccc1)(c1ccccc1)c1ccccc1.O=Cc1cncc(Cl)c1
CC(C)(C)OC(=O)N1CC[C@H]1COc1cncc([C@@H]2C[C@H]2CCF)c1
CCOC(=O)/C(C)=C/[C@H](C(C)C)N(C)C(=O)[C@@H](N)C(C)(C)C.CN[C@H](C(=O)O)C(C)(C)c1cccs1
CC(C)(C)c1ccc(N)c(F)c1.CCOC(=O)C(C)C(C)=O
Cc1ccc(-c2c(CNC(=O)OC(C)(C)C)c(CC(C)C)nc(C)c2C(=O)O)cc1.O=C1OCC(Cl)O1
CC(C)(C)OC(=O)N1[C@H](CF)[C@@H](c2ccc(-c3ccc(C(=O)O)nc3)cc2)OC1(C)C.CCN
O=C(Cl)c1cc(Br)ccc1Cl.c1ccc2c(c1)CCO2
CCCCc1ccc(C#Cc2ccc(CNCc3ccc(OCC(=O)OC)cc3)cc2)cc1.O=C(O)c1ccc(O)nc1
ClCCN1CCCC1.OCc1cc(Br)ccc1O
CCOc1c(C)c(Br)c(C)c2c1OC(C)C2.Fc1ccc(N2CCNCC2)cc1
CCI.Oc1ccc2sc(Cc3cc(Br)ccc3Cl)cc2c1
COc1cncc(-c2cnc(N3CCOCC3)cc2N)c1.Cc1c(-c2ccccn2)nc2cc(F)cc(F)c2c1Cl
O=C1Nc2cccnc2N2CCCC12
CO.Cn1cc([N+](=O)[O-])c(C(=O)O)n1
CC[C@H](O)C(=O)O.O=C(N[C@@H]1Cc2ccccc2[C@H]1NCCOC1CCCCO1)c1cc2cc(Cl)ccc2[nH]1
Cc1c(-c2ccncc2)nc2cc(F)cc(F)c2c1Cl.Nc1cc(N2CCOCC2)cnc1N1CCOCC1
CCOC(=O)Cc1cccc(C#N)c1
CC(C)(C)OC(=O)N1CC[C@@H](CN)C1.O=[N+]([O-])c1cccc(C(F)(F)F)c1F
C=CCOc1c(Cl)cccc1C(=O)NC1(C(=O)OCC)Cc2ccccc2C1
CC(=O)Cl.c1ccc2c(c1)oc1ccccc12
Cc1cc(C(=O)O)no1.N[C@H]1CC[C@H](Oc2ccnc3c(Br)cccc23)CC1
COCC1CCN(c2ccc([N+](=O)[O-])cc2)CC1
CN(C)CC#CCCl.NCCS
C#Cc1c(Cl)cc(C(C)=O)c(-c2cccc(F)c2)c1/N=N/N(CC)CC
COC(=O)C(C)(C)CCOc1ccc(C(=O)N2c3ccccc3[C@H](N(C(=O)C(C)C)c3ccc(Cl)cc3)C[C@@H]2C)cc1
O=C(c1cc(C(F)(F)F)cc(C(F)(F)F)c1)N1CCNC[C@H]1Cc1c[nH]c2ccccc12.O=C=NC1CCCCC1
C=CCOc1c(C=C)cc(CO)nc1Cl
Nc1ccc(NNC=O)cc1.O=[N+]([O-])c1cc(S(=O)(=O)Cl)ccc1Cl
COC(=O)c1ccc(Br)s1.O=C1CCCN1
Cc1c(C(=O)O)oc2ccccc12
C[C@H]1CN(Cc2ccccc2)CCN1c1nc2cccnc2o1
CC(C)(C/C=C/C(=O)O)NC(=O)OC(C)(C)C.CNC(=O)[C@@H](Cc1ccccc1)N1C[C@@H](Cc2ccc3ccccc3c2)NCC1=O
CN(C)C(=O)c1ccc(Oc2cc(C(=O)OC(C)(C)C)cc3c2CC(C)(CO)O3)cc1F.Cc1ccc(N)nc1
COC(=O)C[C@@H]1COc2cc(O[C@@H]3CCc4c(Cc5cccc(OC)c5)ccc(F)c43)ccc21
CC(=O)Cl.CON(C)C(=O)c1cc(N)c(S(F)(F)(F)(F)F)cc1C
CN1CCCc2cccc(NC(=O)OC(C)(C)C)c21
CC(C)(C)OC(=O)Nc1cc(C=O)ncn1
COc1cc(N2CCSCC2)ccc1-c1nnc(-c2c(-c3ccccc3)noc2C)o1.O=S([O-])O
Cc1nc(C(F)(F)F)ccc1C(=O)Nc1ccc(Cl)c(-c2ccc(O)cn2)c1.FC(F)(F)CI
Cc1noc(-c2ccc(Br)cc2)c1NC(=O)O[C@H](C)c1ccccc1Cl.N#CCc1ccc(B(O)O)cc1
C[C@@H](Oc1nc(Cl)cc2ncn(C)c12)[C@H]1CNC(=O)C1.Cn1ncc2cc(B(O)O)ccc21
CCOC(=O)C(C)(C)C(O)(Cn1cncn1)c1ccc(Cl)cc1Cl.N
O=C(O)c1ccccc1O
ClCCCCCBr.c1c[nH]nn1
O=C1c2ccccc2C(=O)N1c1ccn(Cc2ccc(Cl)cc2C(F)(F)F)n1
COC(=O)[C@H](CO)NS(=O)(=O)c1ccc(-c2sc(NC(C)=O)nc2C)s1
COc1cc([N+](=O)[O-])ccc1N.O=C(Cl)OCc1ccccc1
COCC(N)C(=O)NC(Cc1ccc2ccccc2c1)C(=O)OC.O=[N+]([O-])c1ccccc1S(=O)(=O)Cl
CCN(CC)CC#CCO.O=C(O)C(O)(c1ccccc1)C1CCCCC1
N=C(N)N1CCC(CCC(=O)Oc2ccccc2C(=O)OCc2ccccc2)CC1
Nc1cc(Cl)cc(C(=O)O)c1Cl.O=S(=O)(CO)CCCl
COC(=O)C1CN(Cc2ccc(-c3ccc(C(=O)C=C(C)c4cccc(C(F)(F)F)c4)cc3)cc2)C1
CCCC[C@]1(CC)CSc2cc(OC)ccc2C(c2ccccc2)=N1
CCOC(=O)CCCc1cccc(-c2noc(-c3ccc(OC(C)C)c(C#N)c3)n2)c1C(F)(F)F
CC(C)N1CCN(c2cc(F)cc(C3Nc4ccc(C(=O)O)cc4CC3(C)C)c2)CC1.CS(N)(=O)=O
COc1ccc(COC(=O)N2C[C@H](O)C[C@H]2C(=O)O)cc1
C1=C(c2ccc(OCCCN3CCCCC3)cc2)CCNC1.O=C(O)c1ccc(F)cc1
COC(=O)[C@@H](O)CSCc1ccccc1
CC(C)(C)OC(=O)N1CCC(Oc2ccc(Cl)nc2)CC1.O=C(Nc1ccc2[nH]ccc2c1)C1CC1
CC(C)N.CCOC(=O)c1sc(N2CC[C@H](NC(=O)c3nc(Cl)c(CC)[nH]3)[C@H](OCC)C2)nc1C(=O)O
CSc1ccc(CC2C(C)=Cc3cc(F)ccc32)cc1.OO
CN(C)CCN.Cc1csc(Nc2ncc(SC(C)c3ccccn3)cc2Oc2cc(C(=O)O)ccc2Cl)n1
O=C(O[C@@H]1CO[C@@H]2COC(c3ccccc3)O[C@H]2C1)c1ccccc1
NC(=O)C(Br)c1ccc(Br)cc1F.O=C1COC2(CCNCC2)CN1C1(CO)CC1
C/C=C\c1cc(C(=O)OC)ccc1N1CCN(C(=O)OC(C)(C)C)CC1
CN(C)CC1CCCCN1.Cc1nc(Cl)c2nc(-c3ccccc3)cc-2[nH]1
CC(C)(O)/C=C/B(O)O.O=c1[nH]ccc2c(Nc3c(Cl)cc(-c4ccn[nH]4)cc3Cl)nc3ccc(Br)cc3c12
COc1ccc(OC)c(C=CC(=O)O)c1.Cc1cc(N)cc(C)c1O
COC(=O)c1ccc(N2CCC(C)CC2)c(F)c1
C=CCC(NC(=O)c1c(Cl)cccc1Cl)C(=O)OC.Ic1ccc(N(Cc2ccccn2)c2ncccn2)cc1
COCCOCc1c(C(Nc2ccc(C(=O)OC)cc2)C2CCCCC2)oc2ccc(F)cc12
CCOC(=O)c1csc(C2CCC2)n1
C#CCOCCOCCOCCOCCN=[N+]=[N-]
CCC1(C)CCC(C(C)(C)O)O1.O=C(Cl)CBr
Brc1ccccn1.CON(C)C(=O)C(c1ccccc1)N1CCOCC1
O=C(OCc1ccccc1)N1CCCc2oc(-c3ccccn3)nc2C1
COc1ccc(NC(N)=S)cc1.O=CCCl
CN(C)C(=O)Oc1cccc(NC(=O)C2(Cc3ccccc3)CCN(C(=O)OC(C)(C)C)CC2)c1
CC(C)(C)OC(=O)N1CCC(C(O)c2ccc(Br)cc2)CC1.Oc1ccccc1
C1CC(CN2CCOCC2)CCN1.O=Cc1cc2nc(Cl)nc(N3CCOCC3)c2s1
COC(=O)CCc1ccc(OCC[C@H](C)Oc2ccc(Cl)cc2Br)cc1C.OB(O)c1ccccc1F
Cc1cccc(Br)c1O.ClCc1ccccc1
CC(C)N1C(=O)NC(=CN(C)C)C1=O.COc1ccc(CCl)cc1
C[C@H](O)CN.Cc1onc(-c2ccccc2)c1-c1ccc(C(=O)O)c(Cl)c1
CC(=O)Nc1c(N)cccc1OCc1ccccc1.CCOC(=O)CBr
CC(C)SSC(CN=[N+]=[N-])C[C@@H](NC(=O)OC(C)(C)C)C(=O)O[C@@H]1[C@H](COP(=O)(O)O[C@H]2C[C@H](n3ccc(N)nc3=O)O[C@@H]2COP(=O)(O)O)O[C@@H](n2cnc3c(N)ncnc32)[C@@H]1O
Nc1cccc(Oc2ccc3nc(NC(=O)C4CC4)cn3n2)c1.O=C(O)c1ccnc(C(F)(F)F)n1
CCOC(=O)c1cc(C#N)c(N2CCC(C(=O)O)CC2)nc1CN1CCCC1=O.CN(c1ccccc1)S(N)(=O)=O
C[C@@H](N)c1cccc(C(F)(F)F)c1.Nc1nccc(C(=O)O)n1
COc1cc(C(=O)O)ccc1NS(C)(=O)=O.Nc1cccnc1N
COC(=O)C1=C(C)NC(C)=C(C(=O)OCCN2C(=O)c3ccccc3C2=O)C1c1cccc(Cl)c1Cl
COc1ccccc1-c1ccc2c(c1)NC(=O)C2.O=Cc1[nH]c2c(c1CCC(=O)O)CCCC2
Cc1cc(Cl)c2cccc(O)c2n1.OCc1ccccn1
COCCCNC(=O)Nc1snc(-c2ccc([N+](=O)[O-])cc2)c1C(N)=O
CCOC(=O)c1c(SCC)nc2cnccc2c1C
CC(C)(C)OC(=O)N1CCC[C@]2(C1)CN(c1ccc(N)nc1)C(=O)O2.CN(C)C(=O)c1cc2cnc(Cl)nc2n1C1CCCC1
CCN(C)S(=O)(=O)Cl.Nc1ccc(F)cc1F
Nc1ccc(F)cc1F.O=C1OC(=O)C2=C1CCCC2
Clc1ccccc1-c1ncc(CBr)o1.O=c1[nH]nc(-c2ccc(Cl)cc2)n1C[C@H](O)C(F)(F)F
CN1CCC(Oc2cc3c(cc2[N+](=O)[O-])C(=O)c2c([nH]c4cc(C#N)ccc24)C3(C)C)CC1
COC(=O)c1ccc2nc(-c3cc4ccc(F)cc4o3)c(N3CCCCCC3)nc2c1
CC(=O)OC1C(OC2CCCCC2)OC(C)CC1N(C)C
CCc1c(F)ccc(C#N)c1Cl.C[C@@H]1NCC[C@@H]1O
COc1cc(OC)nc(NC2CCN(C(=O)OC(C)(C)C)CC2)n1
C=C(C)CBr.C=CCOc1cc(O)cc(C(=O)OC)c1
Brc1cccc(-c2nc(-c3ccccc3)nc(-c3ccccc3)n2)c1.OB(O)c1ccc2c(c1)c1ccccc1n2-c1ccccc1
Cc1ccc(-c2nc(CCl)co2)o1.Oc1ccc(CCCCn2ccnc2)cc1
CC(=O)OC(C)=O.NNc1nc(O)nc(-c2ccc(Cl)cc2)n1
COC(=O)CCc1ccccc1OCCOC1CN(C(=O)OCc2ccccc2)CCC1c1ccc(OCCCOCc2ccccc2OC)cc1
CCOc1ccc2c(c1)CCc1c(CC(CCCNC(=O)OC(C)(C)C)C(=O)O)ncn1-2
CC(C)(COC(=O)c1cccc(C2=CCCc3ccccc32)c1)NS(=O)(=O)C(F)(F)F.N=C(N)N
CN1C(=O)C(F)(F)c2cc([N+](=O)[O-])ccc21
CCCC(N)c1ccccc1N1CCCCC1.COC(=O)c1ccc(CC(=O)O)c(OC)c1
CN(C)CCN.COC(=O)c1nc(Cl)c(N)nc1N
CC(C)(C)OC(=O)N1CC(CN(C(=O)C(F)(F)F)[C@@H]2C[C@H]2c2ccccc2)C1
COC(=O)c1[nH]c(C)c(C)c1C=O.ClCC=C(Cl)Cl
CC(C)N.C[C@@H](NC(=O)c1cn(COCC[Si](C)(C)C)c2ncc(-c3cccc(C(=O)O)c3)nc12)C(=O)N1CC(C#N)C1
CC(C)(C)Oc1cc(Br)c2cc(C(O)(c3ccc(Cl)cc3)c3nccs3)ccc2n1.CC1(C)OB(Cc2ccc(OC(F)(F)F)cc2)OC1(C)C
CS(=O)c1csc(-n2c(=O)n(CC(=O)OC(C)(C)C)c3ccccc32)n1
BrC1CCCCCC1.COC(=O)C(C)(C)C(c1ccccc1)c1ccc2[nH]ncc2c1
COc1cc2nccc(Cl)c2cc1OC.Cc1ccc(C(=O)c2ccc(O)cc2)cc1
C1COCCN1.Cn1c(=O)c2c(nc(N3CCC[C@@H](NC(=O)OC(C)(C)C)C3)n2Cc2ccccc2Cl)c2cc(C(=O)O)ccc21
CCOC(=O)c1cccc2c1N1CN=C(C)C1=Cc1cncnc1-2
CC(C)(N)CO.COc1ccc(-n2nc(C(=O)O)cc2-c2ccccn2)cn1
COC1(c2cc(O)cc(F)c2)CCOCC1.FC(F)(F)c1cccc2cc(CBr)ccc12
COC(=O)CCCCCOCCCCC[C@@H]1SC[C@@H]2NC(=O)N[C@H]12
CCOC(=O)C(=NOCc1ccc(Cl)cc1)c1csc(N)n1
COC(=O)c1cccc(C(O)c2c(C3CCCCC3)nn3cc(OC)ccc23)n1
NCCCc1ccccc1.NS(=O)(=O)c1cccc2c1CC(=O)CC2
CCOC(=O)CN1CCc2ccc(-c3noc(-c4ccc(OC(C)C)c(C#N)c4)n3)cc2CC1
CC(C)(C)OC(=O)N1CCCC(=O)C1.Fc1ccc(C[P+](c2ccccc2)(c2ccccc2)c2ccccc2)cc1
Cc1oc2c(C)c(C)c(N)c(C)c2c1-c1ccc(C(C)C)cc1.O=C(Cl)c1ccc(F)cc1
COc1ccc(C)c2cccnc12
C=O.CCOC(=O)C(C)(Cc1ccc(N2CCNCC2)cc1)C(=O)OCC
CN1CCN(c2cc(CS(=O)(=O)c3cccc4ccccc34)c([N+](=O)[O-])c(OCCCl)c2)CC1
CC(C)S(=O)(=O)NCC(C)(O)c1ccc(N(CC#N)Cc2ccccc2)cc1
CSc1nsc(Cl)n1.OCc1ccsc1
COC(=O)c1nn(-c2ccc(Cl)cc2Cl)c(-c2ccc(OC)cc2)c1C.O=C1CCC(=O)N1Br
CC(C)n1nc(C(=O)NCCN2CCC(N)CC2)c2ccccc21.O=C(O)C12CC3CC(CC(O)(C3)C1)C2
COCCCN1CCOc2ccc(CO[C@H]3CN(S(=O)(=O)c4ccc(C)cc4)CC[C@@]34OCCc3cc(C(=O)O)ccc34)cc21
CCOC(=O)c1ccc(-c2ccnc(Cl)n2)s1.Nc1cccnc1
CC1CCCN(C2CCN(c3ncc(Br)c(NCc4c(F)cccc4F)n3)CC2)C1.OB(O)c1ccc(F)cc1F
CCOC(=O)c1ccc2c(c1C)C(O)C(C)(C)CS2(=O)=O.CS(=O)(=O)Cl
CCCC(C(=O)OC)c1c(C)nc2sc3c(c2c1-c1ccc(F)cc1)CCCC3
COC(=O)c1cnc(OCc2c(-c3ccc(F)cn3)noc2C)cn1
CNOC.C[C@H](NC(=O)OCc1ccccc1)C(=O)O
CCCCCCCC/C=C\CCCCCCCC(=O)OCCCN(CCCOC(=O)CCCCCCC/C=C\CCCCCCCC)C(=O)CN(C)C.OCCBr
CCCCCCCCC(=O)CCCBr.c1c[nH]cn1
COC(=O)c1cccc(Cl)n1.Cc1oc(-c2ccccc2)nc1CO
O=Cc1ccc(F)cc1OCc1ccccc1
Cc1c(N)ccc2[nH]ccc12.Clc1ccnc2cc(-c3ccc4c(c3)OCO4)oc12
C[Si](C)(C)CCOCCl.O=Cc1ccc2[nH]ccc2c1
CN=C=O.FC(F)(F)c1ccc(OC2CNC2)cc1
C=CCCCC(O[Si](C)(C)C(C)(C)C)c1ccc(N(C)C)cc1C=C
N#CCCN.[O-][n+]1nc(Cl)nc2ccccc21
C=Cc1ccccn1.Cc1cc(N2CCCC2)nc(Cl)n1
Cc1ccc2ccnc(Cl)c2n1.Nc1ccc(Cl)cn1
CCCCCC(C)C(=O)c1c(O)c(OC)c(OC)n(Cc2ccc(OC)cc2)c1=O
COc1c(N2CC3(CC3)C(C)(NC(=O)OC(C)(C)C)C2)c(F)cc2c(=O)c(C(=O)O)cn([C@@H]3C[C@@H]3F)c12
C1CNCCN1.CCN1CCN(C(=O)OC(C)(C)C)[C@@H](C(=O)O)C1
C[Mg+].O=Cc1cc(/C=C/C(=O)NC2CCc3ccccc32)ccc1-n1ccnc1
COc1ccc(S)cc1Cl
CCOC(=O)c1cn(Cc2ccc(OC)cc2)nc1C(F)(F)F
CNc1nccc(C(C)Nc2ccccc2C(=O)Nc2ccc3c(c2)CN(C(=O)OC(C)(C)C)CC3(C)C)n1
CC(C)(C)OC(=O)N1CCC(c2ccc(Nc3ncc(C(F)(F)F)c(CCc4ccccc4C4(C(N)=O)CC4)n3)cn2)CC1
CC(=O)c1ccc(C)cn1.Cn1c(NN)nc2ccccc21
Nc1nnc(Br)c(-c2ccc(F)cc2F)n1.OB(O)c1cccc(Cl)c1
CC(C)(C)c1ccccc1OC1CNC1.O=C(Cl)c1ccccn1
CC(C)N(CCCN1C(=O)c2ccccc2C1=O)S(=O)(=O)c1ccccc1[N+](=O)[O-]
COC(=O)c1ccccc1-c1ccc(CN)cc1.O=C(O)C1(O)CC1
N#Cc1cc2cc(-c3ccc(C(F)(F)F)cn3)ccc2n1-c1ccc(OC2CCCC2)cc1.[N-]=[N+]=[N-]
Cc1nc(N)sc1S(=O)(=O)NC(C)(CO)CO.O=C(O)c1cnn2c(C(F)(F)F)cc(-c3ccc(C(F)(F)F)cc3)nc12
C=O.CS(=O)(=O)NCCc1cccc([N+](=O)[O-])c1
CC(C)O.CCOC(Cc1ccc(OCc2ccccc2)cc1)C(=O)O
CC(C)(C#N)c1cccc(C(=O)Nc2ccc(F)c(N)c2)c1.O=C(O)c1ccc2nccnc2c1
CC(C)(C)OC(=O)CBr.CN(CC(=O)O)C(=O)OCC1c2ccccc2-c2ccccc21
CC(C)(C)OC(=O)Nc1ccc2[nH]ccc2c1.O=[N+]([O-])c1ccc(F)c(F)c1
COc1cc(C(C)=O)ccc1OCCCCl.OC(c1ccccc1)(c1ccc(F)cc1)C1CCNCC1
CI.c1ccc(CN2C3CCNCC2CC3)cc1
CC(C)(C)OC(=O)N1CCN(c2cccc(-c3cc(Br)c4c(N)ncnn34)c2)CC1.CC1(C)OB(c2ccc3cn(Cc4ccccc4)nc3c2)OC1(C)C
COC[C@H](C)OC[C@H](O[Si](C)(C)C(C)(C)C)C(=O)Nc1ccc(C)cn1
COc1ccccc1N1CCN(CC(=O)O)CC1.N[C@@H](COCc1ccccc1)C(=O)Nc1ccc(Oc2ccc(F)cc2)cc1
C=O.COC(=O)c1ccc(NC(=O)[C@@H]2N[C@@H](CC(C)(C)C)[C@](C#N)(c3ccc(Cl)cc3F)[C@H]2c2cccc(Cl)c2F)cc1OC
CCC1CN(C(C#N)c2cc(C(F)(F)F)cc(C(F)(F)F)c2)c2ccccc2N1.CCOC(=O)Cl
COC(=O)c1cccc(C(=O)OC)c1OC
CCC(=O)C1C(=O)CC(c2ccccc2Cl)CC1=O.NN
C1CCNCC1.CC(C)(C)OC(=O)N[C@@H]1C[C@H](C(=O)O)C1(C)C
Nc1ccccc1.O=C(O)COc1ccc(CCCCNC(=O)OCc2ccccc2)cc1
CCNCc1cc(C(F)(F)F)ccc1-c1cncc(CC(=O)OCC)c1.O=C(O)CCc1cccnc1
CN1C(=O)CC(C)(C)c2cc(CCCl)ccc21.c1ccc2c(N3CCNCC3)noc2c1
Nc1ccccc1SC(c1ccccc1)[C@H](NC(=O)OCc1ccccc1)C(=O)O
COc1ncc2cc(C(=O)Nc3cc(C(=O)NCC[C@@H](NC(=O)OC(C)(C)C)c4ccccc4)ccc3Cl)c(=O)[nH]c2n1
CCOC(=O)/C=C(/C)N.CCOC(=O)c1cc(N=C=O)ccc1Cl
O=Cc1ccc(F)c(F)c1.OCc1ccccn1
CC(C)N=C=S.Nc1cc(Cl)sc1S(N)(=O)=O
CC(C)c1cccc(C(C)C)c1NC(=O)NS(=O)(=O)Cl.NC(c1ccccc1)c1ccccc1
CS(=O)(=O)OCc1ccc(Br)c(F)c1
COc1ccc(B2OC(C)(C)C(C)(C)O2)c(C)c1Cl.Clc1ncnc2scc(I)c12
CC(C)(O)CCO.O=S(=O)(Cl)c1ccccc1C(F)(F)F
CCOC(=O)C(=O)CC(C)=O.NNc1c(Cl)cccc1Cl
COC(=O)[C@H]1CC[C@H](Oc2cccc(C)n2)CC1.NN
Nc1ncc(Br)s1.c1c[nH]cn1
CC(C)n1ncnc1-c1cn2c(n1)-c1cnc(Cl)cc1OCC2.C[C@H](N)C(N)=O
N#Cc1ccc(CBr)c(F)c1.Oc1cc(Cl)ccc1-c1nc2ccccc2n1CC1CCCCC1
CC(C)(C)[Si](C)(C)Oc1ccc(-c2noc(C3(C=O)CC3)c2-c2ccccc2)cc1.CC[Mg+]
CCN1CCC(=O)CC1.Fc1ccc(CC2CNc3ccccc32)cc1
C#C[Si](C)(C)C.COC(=O)Cc1ccc(F)cc1I
O=C(O)c1ccc(-c2ccsc2)cc1
C#Cc1cnn2c(C(F)(F)F)cc(-c3cccc(C(F)(F)F)c3)nc12.CC(C)(CO)NS(=O)(=O)c1cccc(Br)c1
CCCCCCOc1ccc(CCC(=O)NN)cc1.COC(=O)c1ccc(C(=O)Cl)cc1
Nc1cc(Cl)ccc1[N+](=O)[O-].Sc1ccc(Br)cc1
Clc1cnc2nc1Nc1ccc(OCCC3CCNCC3)c(c1)CCc1cncc(c1)N2.O=C(Cl)c1cnccn1
CCOC(=O)CN.O=C1CCCC1
CN=C=O.NC(=O)C(CC1CCCC1)c1ccc(Cl)c([N+](=O)[O-])c1
C1CCNCC1.C=O.COc1c(O)cc(O)c2c(=O)cc(-c3ccccc3)oc12
CC(=O)Nc1nc2cc(Br)ccc2[nH]1.O=S(=O)(Nc1cc(Br)cnc1Cl)c1ccc(F)cc1
CC(C)(C)OC(=O)NCc1ccccc1-c1ccc(CO)cc1.CC(C)(CC(=O)N[C@@H]1CCc2ccccc2NC1=O)NC(=O)OCc1ccccc1
CCOC(=O)c1cnn(C)c1N(Cc1ccccc1)S(=O)(=O)c1ccc(OC)cc1
CC(C)NC(=O)c1ccc2n1CCN(C(=O)OC(C)(C)C)C2C
COc1ccc([N+](=O)[O-])cc1-c1nc2cc(Br)ccc2o1.COc1cccc(B(O)O)c1
CSc1ncccc1C(=O)C(C(=O)OC(C)(C)C)C(=O)C1CC1
CCOC(=O)CP(=O)(OCC)OCC.O=Cc1cc(F)ccc1F
CC(C)(CCc1ccc(Oc2ccc(C(N)=O)cc2)cc1)NC[C@H](O)COc1cnn(Cc2ccccc2)c1
CC(Br)c1ncnc(Cl)c1I.NCCc1ccc(OC(F)(F)F)cc1
CN.O=C(O)c1c(-c2ccc(F)cc2)oc2cc(N3CCCC3=O)c(Br)cc12
Nc1ccc(Cl)nn1.OB(O)c1cc(F)cc(F)c1
Cc1cnc(N2CCN(C(=O)c3ccc(Br)nc3)CC2)c(C)c1.O=S1(=O)CCCCN1
CCOC(=O)[C@@H](Oc1ccc(CNC(=O)[C@@H]2SCCN2C(=O)C[C@@H](Cc2cc(F)c(F)cc2F)NC(=O)OC(C)(C)C)cc1)C(C)C
CCOC(=O)C[C@H](O)CCl.[N-]=[N+]=[N-]
O=C(C[C@@H](CF)N1C(=O)c2ccccc2C1=O)OCc1ccccc1
CC(C)(C)OC(=O)N(CCCOCCO)CCc1cccc(Cl)c1.Cc1ccc(S(=O)(=O)Cl)cc1
C#CCSc1cc(Cl)ccc1Cl.[N-]=[N+]=NC12CC3CC(CC(C3)C1)C2
COC(=O)CC[C@@H](C)[C@H]1CC[C@H]2[C@@H]3C(=O)C=C4C[C@@H](O[Si](C(C)C)(C(C)C)C(C)C)CC[C@]4(C)[C@H]3CC[C@@]21C
C=[N+]=[N-].CCCCCC(O)CCCC(Cl)(CCCCCCC(=O)O)C(C)=O
CCOC(=O)CCc1ccc(C2CCN(C(=O)OC(C)(C)C)CC2OCc2ccc3ccccc3c2)cc1
Nc1cc(F)c(-n2cnc(Cl)c2)c(F)c1
ClCc1cccc(-c2cccnc2)c1.O=C1NCCCC12CCN(c1cnc3ccccc3n1)CC2
OCC=Cc1ccccc1.[OH-]
COc1cc(C=O)ccc1O.ClCCCBr
O=C([O-])C1=C(c2ccccc2)c2ccc(O)cc2C1=O.OCCN1CCOCC1
CCOC(=O)C1(C(=O)OCC)C(C=C(Cl)Cl)C1(C)C
CCC(=O)C(Cc1nccn1Cc1ccccc1)C(=O)CC.NN
Nc1ccncc1.O=C(NC1CCOc2cc(C(=O)O)ccc21)OCc1ccccc1
Nc1ccc(OCCCCOc2ccccc2)cc1[N+](=O)[O-]
COc1ccccc1-n1ccc(O)n1.Cn1nnn(-c2cccc(C3CC3)c2CBr)c1=O
CCOC(=O)c1cn2c(n1)CNCC2.CCc1cnc(Cl)nc1
C#CCBr.O=c1[nH]c2cc(-n3nc4c([n+]3[O-])CCCC4)c(F)cc2s1
CC(C)[Si](C(C)C)(C(C)C)n1ccc2ccc(Br)nc21.CN1CCNCC1
Fc1ccc(N2CCNCC2)c(Cl)c1.O=C(Cl)c1cc([N+](=O)[O-])ccc1N1CCOCC1
O=C(O)c1nc2c(C(F)(F)F)cc(C3CCC3)cn2c1Cl.O=C1OCCN1C1CCNCC1
Fc1ccc(N2CCNCC2)cc1C(F)(F)F.OCCBr
Nc1ccc(OCCc2ccccn2)nc1.O=C(Cl)c1ccccc1-c1ccc(C(F)(F)F)cc1
Cc1nc(N)sc1C(=O)NCc1ccccc1.O=C(Cl)CCCCc1ccccc1
O=C(CCl)Nc1ccc(S(=O)(=O)c2cccc(Cl)c2)cc1.[N-]=[N+]=[N-]
CN1CCNC1=O.Cn1ccc(I)n1
ClCc1ccc(Cl)nc1.O=[N+]([O-])N=C1NCCN1C=Cc1ccc(OCC(F)(F)F)cc1
CC(C)C(C(=O)O)C1=Cc2ccccc2C1.CS(=O)(=O)OC(C#N)c1cccc(Oc2ccccc2)c1
Cc1ccc(S(=O)(=O)OC=CC2=C(C(=O)OC(c3ccccc3)c3ccccc3)N3C(=O)C(NC(=O)OC(C)(C)C)C3S(=O)C2)cc1
CC1(C)OB(c2ccc(C3(c4ccc(OCc5nccs5)cc4)CC4CCC3C4)cc2)OC1(C)C.Cc1ccc(Cl)nn1
Cc1ncc(C(CN)c2ccncc2)cn1.O=C(O)c1cccc(F)c1Cl
C#C[Mg+].CCCCCC(=O)C=CI
Fc1cc(F)cc(C2CCC3(CC2)OCCO3)c1
N#CCc1ccccc1Br.O=C(O)c1ccc(B(O)O)cc1
Cc1[nH]c(C(=O)O)cc1Br.NC(=O)c1cc(Cl)nc(N2CCC(O)CC2)c1
COC(=O)C[C@@H](C)c1ccc(Cn2c(C)nc(C)c(-c3ccc([N+](=O)[O-])cc3)c2=O)cc1
Cc1ccc(C(CO)c2ccc(C(C)C)cc2)c(O)c1C
CC(C)(C)OC(=O)N1CCC(n2cc(-c3ccc4ncc(Sc5ccc6nc(NC(=O)C7CC7)sc6c5)n4c3)cn2)CC1
Clc1nccc(Nc2ccccc2)n1.Nc1ccc(O)cc1
CCOC(=O)C(O)c1c2n(c3cccc(F)c13)COc1ccc(-c3cc4c(C(=O)NC)c(-c5ccc(F)cc5)oc4cc3N(C)S(C)(=O)=O)nc1-2
N.O=S(=O)(Nc1cccc(-c2nc(C3CCC3)sc2-c2ccnc(Cl)n2)c1Cl)c1c(F)cccc1F
CC(C)(C)OC(=O)COc1ccc(C=O)cc1Br.N#Cc1cnc2ccc(N)cc2c1Nc1ccc(F)c(Cl)c1
CC1(N)CNC1.COn1cc(C(=O)O)c(=O)c2cc3cc(F)c(F)cc3nc21
CCOC(=O)c1nc2scc(CBr)c2c(=O)[nH]1.[N-]=[N+]=[N-]
Nc1ccccn1.O=C(O)c1cnc(OCC(F)(F)F)c(C2CCCC2)c1
C[O-].O=c1c2ccccc2nc2ccc(Cl)nn12
COc1cc2nccc(Oc3ccc4cc(N)ccc4c3)c2cc1OC.O=C(O)c1cccnc1F
C#C[Si](C)(C)C.O=c1[nH]cc(I)c(=O)[nH]1
CS(=O)(=O)OCCn1ccc2c1nc(N)n1nc(-c3ccco3)nc21.Fc1ccc(CN2CCNCC2)c(F)c1
CCOCCCN.O=C(O)c1cccc(-c2cccc3cc(C(=O)N[C@H]4CN5CCC4CC5)sc23)c1
CC(C)(Oc1ccc(N)cc1)C(=O)O.O=C=Nc1cc(Cl)cc(Cl)c1
COc1cc(N2CCC3(CC2)OCCO3)ccc1Cl
CC(C)(C)OC(=O)N1CCC(CCCCc2ccc(N)cc2)CC1.CS(=O)(=O)Cl
C1COCCN1.O=C1CCc2c(ccc(Br)c2F)C1
CCOc1ccc(Br)cc1-c1cc(Cl)nc(N)n1.NC(=O)c1ccc(N)cc1
CB1OB(C)OB(C)O1.COc1cc(Br)c2[nH]c(=O)c3sccc3c2c1-c1ccc(CNC(=O)OC(C)(C)C)cc1
C=CCC(C)(C)C(=O)O.COc1ccc(CCl)cc1
COc1ccc2c(Cl)c(C=O)ccc2c1
COC(=O)c1cscc1N.O=C=NCCCCBr
CC(C)(C)OC(=O)N1CCC(O)CC1.COc1ccc(Cn2ccc3cc(F)c(Br)cc3c2=O)cc1
C[C@@H](C(=O)N[C@@H]1C(=O)Nc2ccccc2N(C(=O)C2CCOCC2)[C@H]1C)N(C)C(=O)OC(C)(C)C.N#Cc1ccccc1-n1nc(CBr)c2ccccc21
COc1ccccc1N1CCN(C[C@H](N)Cc2ccccn2)CC1.O=C(Cl)C1CCCCC1
COC(=O)c1ccc(Cl)c(OCCc2ccc(OC)cc2)c1
CC(C)(C)OC(=O)OC(=O)OC(C)(C)C.NCc1ccc([N+](=O)[O-])cc1
CC(C)(C)OC(=O)NCCc1ccncc1
COC(=O)C(c1ccccc1)N1CCCc2cc(OC)c(OC)cc2C1Cc1ccc(OC)c(OC)c1
COC(=O)[C@H](CCc1ccccc1)OCC(=O)N1CCOCC1
COC(=O)C(Cc1ccc(Cl)cc1)NCC1Cc2ccccc2CN1C(=O)OC(C)(C)C.COCC=O
CCOC(=O)Cl.O=C(O)c1ccccc1O
CN(C)CCCN.COc1cc(C(=O)O)ccc1Nc1cncc(-c2ccc(O)cc2)n1
Brc1cnc(Br)s1.CC1CNCC(C)N1
CN1CCC(O)CC1.N#Cc1cccc(Br)n1
COC(=O)C1=C(O)c2ccccc2S(=O)(=O)N1C.Nc1ccc(O)c(=O)cc1
CC(C)(C)OC(=O)N[C@@H](CC1CCCCC1)[C@H](O)CCl
CCCn1c(C)cc2ccnc(NCc3ccccc3)c21
CCOC(=O)c1cnc(SC)nc1-c1ccccc1Br
CCOC(=O)C(=CNC1CC1)C(=O)c1c(C)c(F)c(F)c(Cl)c1F
Cn1nc(C(C)(C)C)cc1NC(=O)Nc1cccc(C#Cc2cnc(Cl)nc2)c1.NCCCN1CCCCC1
CC(C)(C)c1cccc(S(=O)(=O)n2c(CC(N)=S)cc3cc(C(F)(F)F)ccc32)c1.CCOC(=O)C(=O)CBr
CCCCCOc1ccc(C(=O)Cl)cc1.NCC(=O)NC1CCCc2ccccc21
CCOC(=O)c1c(C(F)(F)F)nsc1SC
COc1ccc(S(=O)(=O)Cl)cc1OC.Nc1nc(-c2ccccc2)ns1
CCOC(=O)C(Cc1ccc(B2OC(C)(C)C(C)(C)O2)cc1)N=C(c1ccccc1)c1ccccc1.Fc1ccc(I)cc1
C=CCBr.CC(C)(C)c1ccccc1O
Clc1ncc(Br)cn1.Oc1ccccc1
CC(C)(C)OC(=O)N[C@H]1c2ccccc2C[C@@H]1N.O=C(O)c1cc2cc(Cl)ccc2[nH]1
COC(=O)c1cn(Cc2ccc(Cn3cccn3)cc2)cn1
COC(=O)c1ccc2cc(-c3ccc(CCN(C[C@H](O)c4cccc(Cl)c4)C(=O)OC(C)(C)C)cc3)ccc2c1
Nc1cc2[nH]c(-c3ccccc3)c3cn[nH]c(=O)c(c1)c23.O=C(O)c1cccc(F)c1F
CCc1cc2c(Cl)nc(SC)nc2n1Cc1ccccc1-c1ccccc1.COC(=O)CO
CC(C)(C)CC1NC(C(=O)O)C(c2cc(F)cc(Cl)c2)C12C(=O)Nc1cc(Cl)ccc12.COc1cc(C#N)ccc1N
COc1cccc(Oc2nc3ccccc3n2-c2cc(C)nc(Cl)n2)c1.[NH4+]
CN(CC=O)C(=O)OC(C)(C)C.COC(=O)CN
Clc1ccc2ncc(Br)n2n1.OB(O)c1cccc(OC(F)(F)F)c1
COc1cccc(CC2=C[C@H](OC(C)=O)CC2=O)c1
Cc1oncc1Cn1c2c(c3cc(C(=O)N4CCC(C)CC4)ccc31)CN(C(=O)OC(C)(C)C)CC2
CC(C)(C)OC(=O)OC(=O)OC(C)(C)C.COC(=O)[C@H]1C[C@@H](O)CCN1
C=C(CO)COC(=O)CCCCCBr.CCCCCCCCCCCCCN=C=O
O=C1c2ccccc2C(=O)N1C[C@H]1COc2cc(F)cc(-c3c(Cl)cccc3Cl)c2O1
COc1cccc(-c2cc(F)c(N)c(F)c2)c1.O=C(O)c1cccnc1Cl
CC(C)(C)OC(=O)NCCN.Nc1nccc(Cl)n1
CCC(O)(CC)CCc1ccc(C(CC)(CC)c2ccc(-c3cncc(CC(=O)OC)c3)c(C)c2)cc1C
CC(C)(C)OC(=O)N1CC[C@H](CN=[N+]=[N-])[C@H](F)C1
C#C[Si](C)(C)C.O=c1oc2cc(-n3nc4ccc5ccccc5c4n3)ccc2cc1Br
C[C@@H]1CN(Cc2ccc(OCC3CCC(=O)CC3)cc2)C(=O)O1.NC1CCC1
CC(C)(C)OC(=O)N1CCCC(CI)C1.Sc1nc(-c2ccccc2)cs1
C=CC(=O)Cl.COc1ccc2c(c1)CNCCS2
CC(C)(C)[Si](C)(C)OC[C@H]1CC[C@@H](CNC(=O)c2ccc(OCc3ccccc3)cc2)CC1
CCCC[Sn](CCCC)(CCCC)c1ccc(C)cn1.COC(=O)c1cc(Br)cc(C(=O)OC)c1
CC1(C)OB(c2ccc(N)cc2)OC1(C)C.O=S(=O)(C1CC1)C1(c2cc(N3CCOCC3)nc(Cl)n2)CCCC1
CC#CC1(O)CCC(c2ccccc2)(N(C)C)CC1.Nc1ncccc1I
CC(C)(C)OC(=O)N1Cc2c(C(N)=O)c(-c3ccc(F)c(Cl)c3)nn2CC12CC2
CC(C)n1c(C=O)c(-c2ccc(F)cc2)c(-c2ccccc2)c1C(=O)O.Nc1ccccc1
COc1cc(F)ccc1[N+](=O)[O-].O=C1CCNCC1
BrCc1ccc(-c2ccccc2I)cc1.CCCCc1nc(Cl)c(C=O)[nH]1
N#Cc1ccc([N+](=O)[O-])c(F)c1.NC1CC1
O=C(O)Cc1coc2cc(O)ccc12
CC(C)(C)OC(=O)OC(=O)OC(C)(C)C.CC(C)(CN)S(=O)(=O)c1ccccc1Br
CI.O=c1cnc2c(Oc3cc(-c4ccc(C(F)(F)F)cc4)ncn3)cccc2[nH]1
CN1CCC(N(C)C(=O)C2CN(C(=O)OC(C)(C)C)c3ccccc32)CC1
CC1(C)OB(c2ccnn2-c2ccc(Cl)cc2)OC1(C)C.Fc1cc(Cl)ccc1-c1cnc2ccc(Br)cn12
COc1cc(Br)ccc1-n1cnc(C)c1.Nc1nc2cccc(N3CCOCC3)n2n1
CCOC(=O)CN1CCC(n2c(=O)[nH]c3ccccc32)CC1
CC1(C)C=C(I)C(=O)C1.OB(O)c1ccccc1
CC(C)NCCSc1ccc(Cl)cc1.O=C(Cl)Oc1ccccc1
C=O.COC(=O)c1cn(CCN)c(Cl)c1-c1cccc(C#N)c1
CCCO.Cc1cc(O)c(C(=O)O)c(=O)o1
Cc1nc2c(Nc3ccc(F)c([C@]4(C)CS(=O)(=O)C(C)(C)C(NC(=O)OC(C)(C)C)=N4)c3)cccc2s1
CCOC(=O)C1=Cc2cc(Cl)c(F)cc2OC1C(F)(F)F.Cc1cc(O)c(Cl)cc1C
OCC#Cc1ccc(C(F)(F)F)cc1Cl
Cc1cccc(C)c1NC(=O)CCl.O=C(c1cc(C(F)(F)F)cc(C(F)(F)F)c1)N1CC[C@H](N2CCNCC2)[C@H](c2ccccc2)C1
COC(=O)CC(=O)Cl.COC(=O)c1cc(Cl)cn1NCc1ccc(-c2ccccc2)cc1
CC(C)Oc1ccc(OCc2ccccc2)cc1C(=O)O.Nc1cccnc1N
CN(C)CCN.Cc1cccc2c1ccc1nc3cccc(C(=O)O)c3nc12
COc1ccc2cccc(CC(N)=O)c2c1
Cc1cc(S(=O)(=O)Nc2cccc(-c3ccc(C(=O)O)cc3)c2)c(C)cc1Cl.NCCO
C#Cc1ccc(C(C)(C)C)c(Oc2ccc(C)cc2)c1.CCc1ccc(Oc2cc(C#C[Si](C)(C)C)ccc2C(C)(C)C)cc1
CC1(C)OB(c2ccc3c(c2)OCO3)OC1(C)C.COc1cccc(Nc2nc(Cl)nc3c2cnn3C)c1
O=Cc1cc2nc(Cl)nc(N3CCOCC3)c2s1
CC(C)CCNC(=O)c1ccc(N2CCNCC2)nn1.O=C(O)c1cc(Cl)ccc1Cl
CC(C)(C)OC(=O)N1CCC(=Cc2ccc([N+](=O)[O-])cc2)CC1
COc1ccc(C2CN(C)Cc3cc(OCC4CCNCC4)ccc32)cc1.O=C(OC(=O)C(F)(F)F)C(F)(F)F
COC(=O)c1ncc2c(ccc(=O)n2Cc2ccccc2)c1O.NCCC(=O)O
CCCC[Sn](CCCC)(CCCC)c1cnnn1C.O=Cc1cc(Br)cc2ccoc12
CC(C)(C)c1ccc(CC2(N)CCNCC2)cc1.Clc1ncnc2[nH]ncc12
CN(C)C=O.Cc1c[nH]c2c1C(=O)N(CCN1CCOCC1)CC2
CNC.O=C(O)C1CCN(c2ccc([N+](=O)[O-])cc2)CC1
C#CCO.C1=COCCC1
NC1CCCOC1.O=C(Cl)c1ccc2nonc2c1
CNOC.O=C(Cl)CCc1ccccc1
CCOC(=O)N1CC[C@@H](O)[C@H](c2ccccc2)C1.Oc1ccccc1F
Clc1cccc2nccnc12.O=C(OO)c1cccc(Cl)c1
COC(=O)c1ccc(OCC(F)(F)C(F)(F)F)cn1
CC(C)(C)OC(=O)N1CCN(c2ncc(Br)n3cnnc23)CC1.CC(C)C[Zn+]
CCOC(=O)Cc1c2c(c3ccccn13)CC(N(C)S(=O)(=O)c1ccc(F)cc1)CC2
COc1c(N)ccc2c1CCC(NCCO)CC2.O=S(=O)(c1ccccc1Nc1nc(Cl)ncc1Cl)N1CCC(O)C1
BrC(c1ccccc1)c1ccccc1.C1CNCCN1
Nc1ccc(I)cc1F.O=C(O)C1CC1
Cc1ccc2cccc(O)c2n1.O=[N+]([O-])c1ccc(Cl)c(CCl)c1Cl
Brc1ccc(Br)nc1.C#CCO
CCCc1nn(-c2ccc(C(F)(F)F)cn2)cc1C=O.CCOC(=O)CP(=O)(OCC)OCC
CN.Cn1cc(C2c3ccc(Cl)cc3C=Cc3sc(Cl)nc32)c(=O)[nH]c1=O
COC(=O)c1ccc(C(=O)Cl)cc1.Nc1csc(Cc2cc(Cl)ccc2OCc2ccccc2)n1
COC(=O)C1CN(c2cc(F)c(N3CCCS(=O)(=O)CC3)c(F)c2)C(=O)O1.N
CCCC(O)c1ccc(Cl)c2nc3n(c12)CCCN3c1c(C)cc(Cl)cc1Cl.CI
CC(C)(C)N=NC1(N=C=O)CCCCC1.CNN
COc1ccc(CN)cc1.O=C1OCCC1=CO
CC(C)(C)OC(=O)N1CCC(Oc2ccc(OC(F)(F)F)cc2)CC1
O=S([O-])OO.Oc1ccc(C2COc3cc(O)ccc3C2CCCCCCCCCSCCCC(F)(F)C(F)(F)F)cc1
N#Cc1cccnc1Cl.OB(O)c1c(F)cc(F)cc1F
NCC(=O)c1cccc(Cl)c1Cl
O=C(O)CNC(=O)c1ccc(OCc2ccccc2)cc1.Oc1c(F)c(F)c(F)c(F)c1F
C(=Cc1ccco1)c1ccncc1
CCOc1ncc(S(=O)(=O)N2CCN(CC)CC2)cc1C(=O)O.CCc1c(N)c(C(N)=O)nn1Cc1ccccn1
CO.O=C(O)C=Cc1cccc(Br)c1
CCOC(=O)CCc1ccc(F)c(OC)c1
CCCCCn1c(CNC(=O)OC(C)(C)C)nc2cccc3nc4c(c1c32)Cn1c-4cc2c(c1=O)COC(=O)[C@]2(O)CC
C1CNCCN1.O=C1CCN(Cc2ccccc2)CC1c1ccc(Cl)cc1
CCOC(=O)CCCBr.Oc1ccc(Cl)c(Cl)c1
COC(=O)c1ccc2c(=O)n(-c3ccccc3)c(Cl)nc2c1.NCc1ccc(Cl)cc1
CCC1NCCc2sccc21.O=C(O)c1cc2ncc(Cl)cn2n1
CC(C)(N)CNC(=O)OC(C)(C)C.CN(c1ccnc(F)n1)c1ccnc(-c2ccccc2)n1
Cc1ccc(C)cc1.O=C(Cl)CBr
CCn1c(CCCc2ccc(-c3ccc(N)cn3)cc2)nn(Cc2ccc(C(C)(C)C)cc2)c1=O.CS(=O)(=O)Cl
CC(=O)Cl.CC(=O)c1ccc(OCCCN2CCN(C(=O)[C@@H](C)N)CC2)cc1
CC1=CC[C@@H]2C(C(=O)OCc3ccccc3)=CO[C@H](O)[C@@H]12.CN=C=O
CC(C)(O)Cn1cc(-c2c(F)cc(B(O)O)cc2F)cn1.COC(=O)C[C@@H]1COc2cc(O[C@@H]3CCc4c(O)ccc(F)c43)ccc21
Cc1c[nH]c(-c2nc([C@H]3CCCNC3)no2)c1.Cc1oncc1C(=O)O
C=CN1C(=O)c2ccccc2C1=O.Nc1cc(Br)cc(C(F)(F)F)c1
BrCc1ccccc1.Cc1nc2c([nH]1)-c1ccccc1N(C(=O)c1ccccc1)CC2
Cc1ccc(C(=O)N(CCCN2C(=O)c3ccccc3C2=O)C(c2nc3ccncc3c(=O)n2Cc2ccccc2)C(C)C)cc1
O=[N+]([O-])c1cc(Br)ccc1NCCN1CCOCC1
CCOC(=O)CBr.Oc1ccc(OCc2ccccc2)cc1OCc1ccccc1
Cc1ccc(S(=O)(=O)n2ccc3c(Nc4ccc5cnn(C)c5c4)nc(Cl)nc32)cc1.NC(=O)c1ccc(N)cc1
BrC(Br)Br.CCOC(=O)c1nc2c(N)nc(SCc3cccc(F)c3F)nc2[nH]c1=O
COC(=O)C(CCCc1ccc(OC)cc1)NC(=O)OC(C)(C)C.N
O=C(CCCCl)N1CCCc2ccccc21.[N-]=[N+]=[N-]
C#C[Si](C)(C)C.CCOC(=O)Nc1c(I)cccc1OC(F)(F)F
CCCCBr.Cc1ccc(N2CCNCC2)cc1[N+](=O)[O-]
Cc1ccc(-n2nccn2)c(C(=O)N2CCC[C@@H](C)[C@H]2CNc2ncc3c(Br)cccc3n2)c1
COC(=O)C(C)(C)NC(=O)c1ccc2ccccc2c1OCc1ccc(OC)nc1
CC1(C)OB(C2=CCOCC2)OC1(C)C.CCOC(=O)c1sc(Br)c(C#N)c1Br
COC(=O)c1ccc(CBr)cc1.CSc1ncc(C#N)c(N)n1
CC(C)[C@H](NC(=O)COc1cccc2ccccc12)C(=O)NC(CC(=O)OC(C)(C)C)C(O)CF
COC(=O)c1cccc(Cn2c(C)c(C)c3cc(C(=O)N[C@@H](C)c4cccc(C5CC5)c4)ccc32)c1
CN(C)CCN.COC(=O)c1cc(C(=O)O)cc(-c2cc(Cl)ccc2Cl)c1
COCOc1c(Br)c(C)cc2cc(OC)ccc12.OB(O)c1ccccc1
CC1(C)OB(c2cccc3[nH]ncc23)OC1(C)C.O=C(O)c1cncc(-c2cc3nc(Cl)nc(N4CCOCC4)c3s2)c1
C=CCc1cccc(CC=C)c1O.COC(=O)Cl
COc1ccccc1S(=O)(=O)N(c1cc(C)cc(OCCN)c1)C(C)(C)P(=O)=O.Clc1cnnc(Cl)c1Cl
CC(C)Oc1cc(N)n[nH]1.C[C@H](Nc1nc(F)c(F)cc1[N+](=O)[O-])c1ncc(F)cn1
CCOC(=O)C(CC(C)C)c1cc(-c2ccc(C(F)(F)F)cc2)cc(C2CCCNC2)c1.FC(F)(F)c1ccc(I)cc1
CCOC(=O)c1cc(OC)c2c(OC(C)C)ccc(Br)c2c1
CC(OCCN)(C(F)(F)F)C(F)(F)F.N#Cc1ccc2oc(-c3ccc(Br)cc3)nc2c1
O=C(Cc1ccccc1Br)NCc1ccccc1
CCOC(CN(Cc1ccc(F)cc1F)C(=O)[C@H](Cc1ccc(OC(C)(C)C)cc1)NC(=O)OCC1c2ccccc2-c2ccccc21)OCC
CC1(C)OCC(COc2cccc(C(=O)O)n2)O1.Cc1c(-c2ccccc2C(F)(F)F)nn2c(N)cnc2c1C
COC(=O)c1ccc(S(=O)(=O)Cl)s1.Oc1cc(NC2CCNCC2)c2cc(C(c3ccc(Cl)cc3)c3ccc(Cl)cc3)ccc2n1
CCCCCc1ccc(-c2ccc(C=Cc3ccc(OCC)cc3)cc2)cc1
CN1CCN(CCCOS(C)(=O)=O)CC1.COc1cc2ncnc(N3CCN(c4ncc(Cc5ccccc5)cn4)CC3)c2cc1O
Nc1cc(Br)cnc1Cl.O=S(=O)(Cl)c1ccc(F)cc1
CC#CCBr.Cn1c(=O)c2[nH]c(N3CCC[C@H](NC(=O)OC(C)(C)C)C3)c(C#N)c2n(C)c1=O
CCOC(=O)C(CC1CCCC1)c1ccccc1.CNC(N)=O
CCN(Cc1cc(Br)ccc1O)c1ccc(C(N)=O)nn1
CC1(C)C(C(=O)c2cn(CC3CCOCC3)c3ccc(C(=O)O)cc23)C1(C)C.NCCO
COC(=O)CCC(C)C1CCC2C3C(O)CC4CC(OCCN5C(=O)c6ccccc6C5=O)CCC4(C)C3CC(O)C12C
O=Cc1ccc(Cl)nc1.c1ccc([C@H]2CNCCO2)cc1
Cc1cc(CN)cc(C)n1.O=S(=O)(Cl)c1ccc(Br)s1
COCc1ccc2ccc(CN3CCC(N)CC3)cc2c1.COc1ccc(C(=O)O)cc1F
CCOC(=O)C(=CC(C)(C)C)C(=O)OCC
CCOC(=O)c1ccc(CCCN(C)C(=O)Cc2ccc(NC(=O)Nc3ccccc3C)c(OC)c2)cc1
COc1ccc(-n2c(=O)cc(C(F)(F)F)n(C)c2=O)cc1
CN1CCCC1=O.Cc1c(-c2ccccn2)nc2cc(F)cc(F)c2c1Nc1cc(Cl)cc(N2CCOCC2)c1
COC(=O)c1ccc(C#N)c(Cl)c1C
C1CSCCN1.Clc1nsnc1Cl
COCOc1ccc(C(=O)NC[C@H]2CC[C@@H](Oc3ccc(OC)cc3)CC2)cc1
Cc1c([C@@H]2CN3CCN(C(=O)OCc4ccccc4)C[C@H]3CN2C(=O)OC(C)(C)C)ccc(F)c1C#N
CCOC(=O)COc1cc(F)cc(C2(OC)CCOCC2)c1
CC=O.N#Cc1cnc2c(Cl)cc(NCc3cn(C4CCNCC4)nn3)cc2c1Nc1ccc(F)c(Cl)c1
O=C1O[C@@H](Cn2cc(CO)nn2)CN1c1ccc(I)c(F)c1
CC(=O)n1ncc2sc(-c3ccccc3)cc21
CSc1ccc(N)cn1.O=Cc1ccc(F)cc1
CNCc1ccc(OC)cc1OC.O=S(=O)(Nc1nccs1)c1ccc(Br)cc1F
Cn1cc(Br)c(-c2ccc(-c3cccc(S(C)(=O)=O)c3)s2)n1.OB(O)c1ccccc1Cl
O=C(CCBr)Nc1ccc(F)cc1
C1=COCCC1.COC(=O)c1ccc(O)cc1
Cc1c(OC(C)C)cc(Cl)cc1C(=O)O.Cc1cc(C)c(CN)c(=O)[nH]1
CC(C)(CO)C(=O)O.COc1ccc(CCl)cc1
CCOc1ccc(OCc2ccccc2)c(F)c1
COc1cc(C=O)cc(OC)c1OCc1nc(-c2ccccc2)oc1C
Cn1cccc1CCN.O=S(=O)(Cl)Cc1ccccc1
CCOC(=O)Cc1ccc(N)cc1.O=Cc1cnc(NC(=O)N(C2CCCCC2)C2CCCCC2)s1
CC(=O)Cl.Nc1c(F)cccc1[N+](=O)[O-]
CCN.O=Cc1ccc(Cl)cc1
C[Si](C)(C)N=[N+]=[N-].N#C[C@H](NC(=O)Cn1nc(-c2ccc(Cl)cc2)n(C[C@H](O)C(F)(F)F)c1=O)c1cccc(C(F)(F)F)c1
COC(=O)c1ccc2sc(C)c(C(=O)c3ccc(Cl)cc3Cl)c2c1
COc1ccc(CCl)cc1C.Cc1ccnc2c(C(=O)N[C@H]3CCCC[C@@H]3O)c[nH]c12
C[C@@H](O)CN.O=CCC1Cc2ccc(Br)cc2C1=O
Cn1c(Cl)nc(-c2ccncc2)c(-c2cccc(C(F)(F)F)c2)c1=O.NCC[C@H](N)c1ccccc1
C=CCOC(=O)N(CC1CCN(C(=O)OC(C)(C)C)CC1)[C@@H]1C[C@H]1c1ccccc1
CC1Cc2ccc(C3CCNCC3)cc2CN1c1cc(N2CCN(C)CC2)nc(N)n1.O=C(Cl)CC1CCCC1
COC(=O)CCCCCc1nn(-c2ccc(F)cc2)c2c1CCC2
COCCCCC1(CNC(=O)[C@H]2C[C@H](C(=O)O)CN(C(=O)OC(C)(C)C)C2)c2ccccc2Oc2ccccc21.NCCc1ccccc1
Fc1ccc2c(c1)Cc1ccccc1[C@H]1CNCCN21.O=C1c2ccccc2C(=O)N1CCBr
CN1CCN(C(=O)c2ccc(-c3nc4c(Cl)ccnc4[nH]3)cc2)CC1.COc1ccc(B(O)O)c(C)c1
C#CCBr.CC(C)(C)OC(=O)N1CCNCC1
COc1nccc2c(Nc3c(Cl)cc(C#C[Si](C)(C)C)cc3Cl)nc3ccncc3c12
Brc1cccc(I)c1.OB(O)c1cc2ccccc2c2ccccc12
CI.N#Cc1c[nH]nc1-c1ccc([N+](=O)[O-])o1
C=CCC1(N)CCC2(CC1)OCCO2.O=C(OC(=O)C(F)(F)F)C(F)(F)F
C1CCNCC1.Cc1sc2c(c1C)C(c1ccccc1)=[N+]([O-])Cc1nc(C(=O)O)nn1-2
COCc1c(Br)ncc2[nH]c3ccc(OCc4ccccc4)cc3c12.OB(O)c1ccccc1
CC(C)(C)OC(=O)N1CC[C@H](C(=O)O)C1.CNOC
CNC(=O)c1ccc(C2(O)CCC(=O)CC2)nc1.N[C@H]1CCN(C(=O)CNC(=O)c2cccc(C(F)(F)F)c2)C1
CNC(=O)c1cc(CO)on1.O=C(Cl)Oc1ccc([N+](=O)[O-])cc1
COC(=O)c1nn(-c2cc(C#C[C@]3(O)CCN(C)C3=O)cc(C(C)O)c2)c2ncccc12.N
CCOC(=O)c1cc2cc(OC)cc(N)c2[nH]1.O=S(=O)(Cl)c1cccs1
C[C@@H]1NCC[C@@H]1C(C)(C)O.N#Cc1cc(F)c(F)cc1F
Cc1cc([N+](=O)[O-])c(C)cc1Sc1cccc(O)c1
Nc1ccc(S(=O)C(F)(F)C(F)F)cc1F.O=C=NC(=O)c1c(F)cccc1Cl
CCOC(=O)CC#N.COc1cccc(C(C)=O)c1
Nc1nccc(-c2ccccc2)c1[N+](=O)[O-].O=C(Cl)c1ccc([N+](=O)[O-])cc1
CC(C)(C)N=NC1(N=C=S)CCCCC1.CC(C)(C)NN
CC(C)(C)OC(=O)N1CCC(Nc2ccc(C(F)(F)F)cc2)CC1.O=C(Br)CBr
CCN1CCNCC1.CCc1nccc(-c2ccc(C(=O)O)c(F)c2)c1C#Cc1ccc(NC)nc1
COCCl.O=Cc1ccc(OCc2ccccc2)c(O)c1
Cn1cc(NC(=O)c2ccccc2-c2ccc(C(F)(F)F)cc2)cc1C(=O)O.NCc1ccc(Cl)cc1
COC(=O)c1sccc1NS(=O)(=O)c1ccc(N2CCCC2)c(C)c1
NN.O=C(O)[C@H]1CC[C@H](Oc2ccncn2)CC1
CC(C)(C)OC(=O)c1nc(CCl)nc(O)c1OCc1ccccc1.COCCl
CC(C)=CCC[Mg+].C[Si](C)(C)c1cc(C=O)co1
C#C[Si](C)(C)C.O=[N+]([O-])c1cccc2cc(Br)cnc12
COC(=O)C(C)(C)CCc1ncc(-c2ccc(NC(=O)N3CCCCC3)cc2)s1
Nc1nc(Cl)c2nnn(Cc3cccc(N4CCCC4=O)n3)c2n1.OB(O)c1ccccc1
CC(=O)Cl.CCOC(=O)N1c2ccc(OC)nc2[C@@H](NC(c2cc(C(F)(F)F)cc(C(F)(F)F)c2)c2ncc(N)cn2)C[C@H]1CC
COC(=O)c1cc(OCc2c(-c3ccc(Cl)cc3)noc2CO)nn1C.NC1CC1
CC(=O)N1CCN(N)CC1.O=C(Cl)c1cccs1
CC(C)Cc1cc(C(=O)N2CCN(CC(C)C)CC2)ccc1O.Clc1ccc(CBr)cc1
COc1ccc(N)c2nc(-c3cccs3)[nH]c12.O=C(O)/C=C/c1cnc[nH]1
COc1ccc(C=O)cc1Br.O=C(CC(=O)Nc1cccc(C(F)(F)F)c1)Nc1cccc(C(F)(F)F)c1
N.O=C(Nc1cnoc1-c1ccccc1C(F)(F)F)c1cnn2ccc(Cl)nc12
BrCc1ccccc1.C=CCc1ccc2cccnc2c1O
CC(C)(C)OC(=O)N[C@H](Cc1ccccc1)C(=O)O.COc1ccc(C2=NN(C3CCNCC3)C(=O)[C@@H]3CCC[C@H]23)cc1OC
CCCc1c(OCCc2cc3cc(CC(=O)OC)ccc3[nH]2)ccc2c(-c3ccccc3)coc12
CON(C)C(=O)CC(c1ccccc1)c1ccccc1.Cc1cc(Br)ccn1
CC(C)(C)OC(=O)N1CCN(Cc2ccccc2)C[C@H]1CCO
Cc1ccccc1B(O)O.Nc1ccccc1Br
CC(O)c1ccc(B2OC(C)(C)C(C)(C)O2)cc1Cl.COc1cnc2c(NCc3nnc4ccc(Cl)nn34)ccnc2c1
CS(=O)(=O)c1ccc(CBr)cc1.Cc1c(Br)cn2c(=O)[nH]nc2c1-c1cccc(C(F)(F)F)c1
CCS(=O)(=O)N1CCC(c2c[nH]c3c(C(N)=O)cc(-c4cccc(C=O)c4)cc23)CC1.COCCNCCOC
NC1CC1.O=C(O)CNc1cccc2c1C(=O)N(C1CCC(=O)NC1=O)C2=O
O=Cc1ccc([N+](=O)[O-])cc1.OCCO
O=C(NC1Cc2cc(C(F)(F)F)ccc2N(Cc2ccccc2)C1)OCc1ccccc1
CCCCCC1C(=O)CCC1C(C(C)=O)C(=O)OCC
COC(=O)c1cc(-c2ccn(C)n2)n(-c2ccc(OC)nc2)n1
COC(=O)c1cc2ccc3[nH]ccc3c2[nH]1
N#Cc1ccc(-c2ccc(OCCCC(=O)O)cc2)cc1.O=C1N[C@@H](Cc2ccccc2)CO1
CCc1cn(CCNC(=O)OC(C)(C)C)cn1
C/C(=C\Cc1c(O)c(Cl)c(C)c(C=O)c1O)CCCCOC(=O)C(C)(C)C
C[C@H]1CC(=O)C[C@@H](C)O1.Nc1ncn[nH]1
O=C(Cl)Oc1ccc([N+](=O)[O-])cc1.OCC1CCN(Cc2ccccc2)CC1
CI.COC(=O)CNc1ccccc1
CCOC(=O)Cc1cccc(I)c1.OB(O)c1ccc(C(F)(F)F)cc1Cl
CN(CCc1ccc([N+](=O)[O-])cc1)C1CCN(c2ccc(C#N)cc2)CC1
CCc1ccc(NC(=O)[C@@H]2C[C@@H](Nc3ccc4cnccc4c3)CN2C(=O)OC(C)(C)C)cc1
CCOC(=O)CCCCCBr.Oc1ccc2ccccc2c1
Nc1nnn[nH]1.O=C(Cl)c1cc([N+](=O)[O-])ccc1O
CC(C)N(C(=O)c1ccc(Br)cc1)C1CCCCC1.COc1ccc(O)cc1
COC(=O)c1cnc(N2CCN(S(=O)(=O)c3ccc(OC(F)(F)F)cc3)CC2)s1.NO
COc1ccc2c(c1)C1(C)CCCCC(C2)C1=O.[NH4+]
O=C(O)c1ccc(Nc2nc(NCC(F)(F)F)c3ccnc-3[nH]2)cc1.O=S1(=O)CCNCC1
C[C@@H](C(=O)O)N(C)C(=O)OC(C)(C)C.N[C@H](C(=O)N1c2ncccc2CC1C(=O)Nc1c(F)cccc1F)C1CCOCC1
O=C1Cc2ccc(Nc3cccc(-c4nnc(-c5cccc(OC(F)(F)F)c5)[nH]4)c3)cc2N1.O=Cc1ccc[nH]1
C[C@]12CC[C@H]3[C@@H](CCC4=C/C(=C\F)CC[C@@]43C)[C@@H]1CC[C@@H]2O
C1CNC1.O=Cc1ccc(CC(NC(=O)CC(NS(=O)(=O)c2ccc3ccccc3c2)c2ccccc2)C(=O)N2CCCC2)cc1
CC(C)(C)OC(=O)NCCCc1c(C(=O)O)[nH]c2ccc(-c3ccccc3F)cc12
O=[N+]([O-])c1cnc(Cl)c(C(F)(F)F)c1
N#Cc1cccc(O[C@H]2CC[C@H](N)CC2)c1.O=C(O)CCCc1nc2ccccc2c(=O)[nH]1
CC(C)(C)[Si](C)(C)O[C@H]1CCN(CCOc2ccc(-n3ccc(OCc4ccc(Cl)cn4)cc3=O)cc2)C1
COc1c(C)c(C)c2c(c1C)CCC(C)(CCN1CCNCC1)O2.COc1cc(C(=O)Cl)cc(OC)c1OC
Nc1c(C(=O)O)cccc1C(F)(F)F.[N-]=[N+]=[N-]
C#CCn1cncc1C.Cn1cc(C(=O)NCc2ccc(Cl)cc2)c(=O)c2cc(CN3CCOCC3)cc(I)c21
CCOC(=O)Nc1nc2ccc(Cl)cc2nc1OC.Cc1cc(C)cc(N2CCNCC2)c1
COc1ccccc1Oc1c(Cl)nc(-c2ncccn2)nc1NS(=O)(=O)c1ccc(C(C)(C)C)cc1.OCCO
COc1cc(OCC2CCNC2)c2c(Nc3ccc(F)c(Cl)c3)ncnc2c1.O=C(O)CO
C[C@H](NC(=O)OC(C)(C)C)c1ccc(CO)cc1
COC(=O)c1cc(C(=O)c2nc(Br)c3ccccn23)ccc1N
CC#CC(=O)NCCOc1cccc(Nc2cc(Br)cn(C)c2=O)n1.CC(=O)OCc1c(B2OC(C)(C)C(C)(C)O2)cc(F)cc1-n1ncc2c3c(sc2c1=O)CCCC3
CC(C)(C)[SiH2]OC(C)(C)c1ccc(N)nc1.N#Cc1cc2cnc(Cl)nc2n1C1CCCC1
COc1ccc(C2=NN(C3CCN(C(=O)[C@@H](N)Cc4cccnc4)CC3)C(=O)[C@@H]3CCCC[C@H]23)cc1OC.Cc1[nH]c2c(-c3c(OCC4CC4)ccc4c3OCO4)ncnc2c1C(=O)O
BrCc1cccc(Br)n1.COc1ccc(C(=O)c2c[nH]c3ccc(C)nc3c2=O)cc1F
COc1ccc(CNc2ncns2)c(OC)c1.O=S(=O)(Cl)c1ccc(F)c(I)c1
COC(=O)CCCBr.Oc1ccc(Cl)cc1
C1COCCN1.Clc1cc(Cl)nc(-n2cnc3ccccc32)n1
Cc1cccc(NC(N)=S)c1.O=C(CBr)c1ccncc1Br
CN(C)C(=S)Cl.N#Cc1cccc(C(=O)c2ccc(O)cc2)c1
CCOC(=O)C1(CI)CCN(C(=O)c2ccccc2OCC)C1.Oc1cnc(-c2ccc(Cl)cc2)nc1
COC(C)(C)C(=O)Cl.Nc1cc(CCl)ccn1
CC(C)(C)OC(=O)N(N)C(=O)c1ccc(Cc2cc3cc(C(F)(F)F)ccc3n2S(=O)(=O)c2cccc(C(C)(C)C)c2)cc1
O=S(=O)(Cl)c1cscc1Br.OC(c1ccc(N2CCNCC2)cc1)(C(F)(F)F)C(F)(F)F
COC(=O)C1CCn2c(C(=O)c3ccc(F)cc3)ccc21
COC(=O)c1nc(C(C)C)cs1
COc1cccc(C(c2ccc(C(=O)N3CCCCC3)cc2)N2C3CCC4C2CCC3N4Cc2ccccc2)c1
CS(=O)(=O)c1ccc(/C(=C\c2cccs2)C(=O)O)cc1.Nc1ncc(Cl)s1
CC1(C)OC(=O)C(=CC(=O)Cl)O1.CONC(c1ccc(F)cc1)c1ccc(F)cc1
NCc1ccc(Cl)cc1.O=C(O)c1cccc(-c2cnc3c(c2)N(Cc2cc(Cl)ccc2C(F)(F)F)CCN3)c1
CCOC(=O)CC1CO[C@@H]2[C@H](Oc3nc4nc(-c5ccc(-c6ccccc6)cc5)c(Cl)cc4[nH]3)CO[C@H]12
Cc1c(C(=O)CBr)sc2ccc(Cl)cc12.SCc1ccc(Cl)cc1
COC(=O)[C@@H](NC(=O)c1cc(OCC(=O)N2CCC[C@H]2C(=O)NC2CCC2)n(-c2ccccc2)n1)C1CCCCC1
COC(=O)c1cccc(N)c1N.COc1ccc(C(=O)O)cc1
CN(C)CCOc1ncc(N)cc1Br.COc1ncc(B(O)O)cn1
CO.N[C@@H](CC(=O)O)c1ccccc1
COC(=O)c1c(F)ccc(I)c1C
COC(=O)C(Cc1ccccc1)NC(=O)Cc1cc(C)cc(C)c1
CCOC(=O)c1cncc(B2OC(C)(C)C(C)(C)O2)c1.CO[C@@H](C)Cn1c(=O)n(C)c2cnc3ccc(Br)cc3c21
CN1C(=O)CCc2cc(Br)c(N)cc21.O=C([O-])[O-]
C=C[Si](OC)(OC)OC.CC(C)(C)OC(=O)Oc1ccc(Br)cc1
Clc1ccc2c(c1)Nc1ccccc1S2.N#C[Cu]
O=C1Cc2c(CCO)cccc2N1.O=Cc1[nH]cc2c1CCOC2=O
COC(=O)Cc1cnc(Cc2ccc(N)cc2)n2ccnc12.O=C(Cl)c1ccc(C(F)(F)F)cc1
CC(C)C(=O)Cl.Oc1cc(O)c(O)c(O)c1
CC(=O)c1cccc(Br)c1.CC(C)(C)[S@](N)=O
CON(C)C(=O)CC(c1ccc(Br)cc1)c1ccccc1C(F)(F)F.Cc1cc(Br)ccn1
CN(C)CCN(C)c1nc2ccc(NC(=O)c3ccc(I)cc3)cc2s1.COc1ccc(B(O)O)cc1
COc1ccc2c(c1)CNC2
COC(=O)c1c(C2CC2)nc2ccccc2c1-c1ccc(F)cc1
CC[Si](CC)(CC)OC(C)(C)C#CCBr.C[C@@H](O)C1=CC[C@H]2C3=CC=C4C[C@@H](O[Si](C)(C)C(C)(C)C)C[C@H](O[Si](C)(C)C(C)(C)C)[C@]4(C)[C@H]3CC[C@]12C
C=CC(=O)Nc1ccc(S(=O)(=O)N2CCC(N)CC2)cc1.O=CCc1ccccc1
CC(=O)Cl.O=C1CC2CCc3sccc3C2=NN1c1ccc(Cl)cc1
C=O.Cc1nccn1-c1ccc(Nc2nc3c(c(NC[C@@H]4CCCO4)n2)CNCC3)cc1
CC(C)(C)OC(=O)NC1(c2ccc(-c3c(-c4ccccc4)oc4c(Cl)nccc4c3=O)cc2)CCC1.CS(=O)(=O)c1ccccc1B(O)O
CC(=Cc1ccccc1)n1c(=O)[nH]c2ccc(F)cc21.ClCCCBr
Cn1cc(-c2cc([N+](=O)[O-])ccc2Oc2ccc(F)cc2)c2cc[nH]c2c1=O
CC[C@@H](Br)C(=O)OC.COC(=O)CCCN
CCOC(=O)CCc1cc2nccc(Oc3cc4ccccc4nc3C)c2cc1OC
NC(=S)N1CCCCC1.O=C(O)c1ccc(C(=O)CBr)cc1
Nc1ccc(Br)cc1.O=C(Cl)c1ccc(F)cc1
Cc1onc(-c2ccccc2)c1COc1ccc(C(=O)O)cn1.Cn1ccc(N)n1
COC(=O)CBr.Cn1nc(Cc2ccc(O)c(Cl)c2Cl)c(Cl)c1OC(F)F
CCC(C)(CC)C1CCC(O)CC1
CC(C)(C)OC(=O)N1CCC(C(=O)Nc2ccccc2Oc2ccc(C(F)(F)F)cc2)CC1
CC(C)N1CCN(C(=O)C2CCN(C(=O)OC(C)(C)C)CC2)[C@@H](C)C1
CC[C@@H]1COCCN1.ClCC#CCCl
CC(=O)c1ccc(Br)cc1Cl
CC(C)COC(=O)Cl.Cc1c(NC(=O)C(CS)Cc2ccccc2)cccc1C(=O)O
CCCCCCCC/C=C\CCCCCCCC(O)CCCNC(=O)CCNC(C)=O
CCOC(=O)C[C@H]1CCCN(CC(O)c2ccc3c(c2)CCc2c-3noc2-c2noc(-c3ccccc3)c2C(F)(F)F)C1
CC(C#N)Oc1ccc(CNC(=O)c2cccnc2Oc2ccc3c(c2)OCO3)c(F)c1.C[Si](C)(C)N=[N+]=[N-]
CC(C)(C)OC(=O)N1CCn2c(Br)nnc2C1
COCCOc1ncc(C(=O)O)cc1Br.N[C@@H]1CCCC[C@H]1O
FC(F)(F)c1nc2cnccn2c1Br.OB(O)c1ccc(F)cc1
C1CNCCN1.Clc1nc(N2CCSCC2)c2ncnc(Sc3ccccc3)c2n1
CCCCc1nc2c(N)nc3ccccc3c2n1CCCCCSC.O=C(OO)c1cccc(Cl)c1
CCC1(O)CNC1.Cc1cc(C=O)ccc1OC1CN(C(=O)c2nnc(-c3ccccc3)o2)C1
CCO.O=[N+]([O-])c1ccc(Cl)c([N+](=O)[O-])c1
CCc1nc(C(N)=O)c(Cl)nc1O[C@@H]1CCN(C(=O)OC(C)(C)C)C1.CN1CCN(C2CCN(c3ccc(N)cc3)CC2)CC1
CCOC(=O)c1cc(F)cc(-c2ncnc3ccc(Br)cc23)c1
COc1ccc(N)cc1.O=C(O)c1cnc2ccc(CCc3ccccc3)nn12
Cc1cc(C2CC2)c(C#N)c(=O)[nH]1
CN(C)C=O.O=C1c2c(I)cc(F)cc2CN1Cc1ccc(OC(F)(F)F)cc1
CC(C)(C)OC(=O)N1CCN(c2cccc3c2ccn3S(=O)(=O)c2ccccc2)CC1
CCN1c2cc(Cl)nc(=O)n2CC1(C)C.OCc1cccc(F)c1F
CC(NC(=O)OC(C)(C)C)C(=O)O.Nc1cc2ccccc2c(Br)n1
[N-]=[N+]=NC[C@H]1CN(c2ccc(C3=CCN(Cc4ccccc4)CC3)c(F)c2)C(=O)O1
ClCCN1CCOCC1.Nc1nc2ccc(O)cc2[n+]([O-])n1
CCCCOc1ccc(/C=C/C(=O)O)cc1OC.OCCCCCCCl
COC(=O)[C@H](N)CS.COc1nc(Cl)cnc1N(COCC[Si](C)(C)C)S(=O)(=O)c1cccc(Cl)c1Cl
CCOC(=O)C(C)(C)Cc1c(SC(C)(C)C)c2cc(OC[C@@H]3CCCN3C(=O)C(C)C)ccc2n1Cc1ccc(Cl)cc1
N#CCc1ccc(Cl)c(C(=O)NCC23CC4CC(CC(C4)C2)C3)c1
C#CCNC(=O)c1cccc(F)c1Nc1nc(Cl)ncc1Cl.CC(C)OC(=O)N1CCCOc2cc(N)ccc21
CCNC(=O)c1c(Cl)cccc1[Si](C)(C)C.COCCl
CC1(C)OB(c2ccc(-c3cnc(N)nc3)c(F)c2)OC1(C)C.NCC1(S(=O)(=O)c2ccccc2Br)CCCC1
COc1ccc(OC)c(CBr)c1.NC(=O)c1cc(O)ccc1NC=O
BrCc1ccc2nsnc2c1.[C-]#N
CCN1CCC2(CCNC2)C1.CCn1cc(C(=O)O)c(=O)c2cc(F)c(F)c(F)c21
C#Cc1cccc(Nc2ncnc3cc(OCC)c([N+](=O)[O-])cc23)c1
O=C(c1cc(Cl)ccc1O)c1ccccc1F
COC(=O)c1ccc(B2OC(C)(C)C(C)(C)O2)c(-c2ccc(Cl)c(OCc3ccc(OC)cc3)c2)n1.Cc1cnc(Br)c(Cl)c1
CC(C)(C)ON=c1cc(-c2cc3ccccc3cn2)oc2cc(C#Cc3ccccc3)ccc12
N[C@H]1CN2CCC1CC2.O=C(O)c1ccc(Sc2ccc(Cl)cc2)s1
O=C(/C=C/c1cnc(N[C@@H]2CCN(CCCC3CCCCC3)C2)cn1)NOC1CCCCO1
O=[N+]([O-])c1ccc(Cc2ccc(F)cc2)cc1
C#CC(C)(C)O.CCn1c(-c2nonc2N)nc2c(Cl)nc(CN3C(=O)c4ccccc4C3=O)cc21
C1CCNCC1.Nc1nc(Cl)cc(Cl)n1
CC(C)(C)OC(=O)OC(=O)OC(C)(C)C.Nc1ccc([N+](=O)[O-])cn1
C1COCCN1.CC(C)(C)OC(=O)N1Cc2cc(I)c(C(F)(F)F)cc2C1
COC(=O)CBr.OCCc1coc2c(O)cccc12
CC(=O)Cl.Nc1ccc(CCN2CCN(c3nsc4ccccc34)CC2)cc1Br
CCOCCCN.O=C(O)c1ccc(C(=O)CCC(=O)c2ccc(O)cc2)cc1
C=CCN1CC(=O)N2[C@@H](Cc3ccc(O)cc3F)C(=O)N(Cc3cccc(F)n3)C[C@@H]2N1C(=O)NCc1ccccc1.C[C@@H]1CN(C2CNC2)CCN1C
CNC.O=C1CCN(Cc2ccccc2)CC1.[C-]#N
C=CC(=O)OCCCCCCOc1ccc(-c2ccc([C@H]3CC[C@H](CCC=O)CC3)cc2)cc1
C#Cc1cc(C=O)c(N2C[C@H](C)O[C@H](C)C2)c(F)c1F.Cn1cnc(Br)c1
CCOC(=O)/C=C/c1ccc(OCCOC)cc1NC(=O)c1ccc(Cl)cc1Cl
Cc1ccc(-n2nccn2)c(C(=O)N2CCC[C@@H](C)[C@H]2CN)c1.FC(F)(F)c1cccnc1Cl
C1COCCN1.O=C(O)c1ccc(Cl)nc1
C1COCCN1.C=Cc1ccc(F)c(Br)c1
COC(=O)CC1Cc2ccc(OCCCNc3ncccn3)cc2CNC1=O
CC(C)(C)OC(=O)OC(=O)OC(C)(C)C.O=S(=O)(NCc1ccccc1)c1ccc(C(F)(F)F)cc1
C#C[C@]1(O)CCN(C)C1=O.COC(=O)c1nn(-c2cccc(I)c2)c2cnccc12
Nc1ccc(F)cn1.O=C(O)c1cc(-c2ccc(Cl)c(Cl)c2)nc2ccccc12
C#CCN.Cc1cc(C)c(S(=O)(=O)Cl)cc1NS(=O)(=O)C(F)(F)F
Cc1ccc(Oc2ccc(Nc3ncnc4ccc(/C=C/CNC(=O)OC(C)(C)C)cc34)cc2Cl)cn1
COc1cccc(N)c1.O=C(O)c1ccc(F)c([N+](=O)[O-])c1
CCN(CC)CCCCl.c1ccc2c(C3CCNCC3)noc2c1
BrCc1ccccc1.CC(C)c1c(C(=O)NCc2ccc(F)c(F)c2)c2ccc(O)cc2n1Cc1ccccc1
COc1cc2c(=O)c(C)cn3c4cc(Br)ccc4c(c1)c23
CCCc1nc(Cl)nc(Nc2cccc(C(C)C)c2)n1.CS(=O)(=O)N1CCC(N)CC1
BrCc1ccc2ccccc2c1.Fc1ccc(C(Nc2ccc(F)c(F)c2)C2CCNCC2)cc1
CCOC(=O)[C@H](Cc1ccc(O)cc1)OCC.Cc1cc(Br)oc1CO
CCCCc1nc(Cl)c(C=O)[nH]1.N#Cc1ccccc1-n1cnc2c(CBr)cccc21
C[C@@H](N)CO.Cc1cc(OCCCC2CCN(c3nc(C(C)C)no3)CC2)cnc1C(=O)O
Nc1ccc(C(=O)N2Cc3ccccc3Sc3ccccc32)cc1.O=C(Cl)c1ccccc1Cl
CC(=O)Nc1ccc(C(C)C)cc1.CC(C)c1ccc(I)cc1
CC(Br)C(=O)c1csc2ccc(F)cc12
CCc1c[nH]c2c(NS(=O)(=O)CCl)cc(C(=O)OC)cc12
CNOC.O=C(O)c1cccc(F)c1F
CC[C@@H](N)CO.Cc1onc(-c2ccccc2)c1COc1ccc(C(=O)O)cn1
CCOC(=O)C(CC(C)=O)C(=O)c1ccccc1.CS(=O)(=O)c1cccc(N)c1
CNCCCCS(=O)(=O)CCC(F)(F)F.Oc1cccc(C2=C(CCCCCCBr)c3ccc(O)cc3CCC2)c1
CC(=O)Oc1ccccc1C(=O)OCCl.O=C(O)c1ccc(OCC(CO[N+](=O)[O-])O[N+](=O)[O-])cc1
Cc1ccc(S(=O)(=O)N2CC(O)C(Br)C2)cc1
CN1C(=O)CC[C@@H]1CBr.[C-]#N
COC(=O)c1cc(Cl)cc(N)c1C.O=C1CCC1
O=C(O)CCc1ccc2c(c1)CCO2
COCCN(Cc1cccc(CCNc2ncc(C)n(CC(=O)O)c2=O)c1)C(=O)C(F)(F)F.Cc1c[nH]c2ccc(CN)cc12
CCN(CC)CCOc1ccc([N+](=O)[O-])cc1
C1COCCN1.COc1ccc(C2(O)C(=O)Nc3c2ccc(F)c3F)cc1
C#Cc1cccc(C=O)c1.Nc1cc(-c2nnn[nH]2)ccc1F
O=C(Nc1ccc([N+](=O)[O-])cc1)Nc1ccc2c(cnn2CCN2CCCC2)c1
C=CCO[C@H]1CN(C(=O)OC(C)(C)C)C[C@@H]1O
Cc1c(Cl)ccc([N+](=O)[O-])c1Cl
Clc1cccc(CBr)c1.Nc1cc[nH]n1
CCOC(OCC)[C@H](C)N.O=Cc1csc2ccc(Cl)nc12
C=[N+]=[N-].O=C(O)c1cccc(C[C@@H]2COc3ccc(OCc4nc5cc(F)ccc5s4)cc3[C@@H]2O)c1
CC(C)(C)OC(=O)N1CCC(=O)CC1.Nc1cccnc1N
C#CCO.CC(O)C(=O)O
CC(C)[C@H](NC(=O)[C@H](C)N(C)C(=O)OC(C)(C)C)C(=O)N1CCNC[C@H]1C(=O)N[C@@H]1CCCc2ccccc21.CN(C(=O)Cl)c1ccccc1
COc1ccccc1C(=O)O.O=C1CC2(CCNCC2)Oc2ccccc21
Cn1cc(C(=O)NCc2ccc(Cl)cc2)c(=O)c2cc(CCl)sc21.OC(c1ccccn1)C1CCCN1
C1COCCN1.CCc1ccc(F)c(Br)c1
NC(=O)CCl.O=C(Nc1cccc(C2CCNC2)c1)N1c2nc(-c3cccc(C(F)(F)F)c3)ccc2N2CC[C@H]1C2
COC(=O)C(=O)CC(=O)c1ccc(C#N)cn1.NNc1ccc(Cl)nn1
CC(=O)Cl.c1ccc(CNCCCSc2ccncc2)nc1
C=Cc1cc(Cl)cc(N)c1C(=O)OC
C=CCCBr.Oc1ccc(O)cc1
CC(C)(C)OC(=O)NC(C(=O)O)C(F)(F)F.Nn1cccc1C(=O)Nc1ccccc1
COC(=O)CC(=O)Cl.Cc1onc(-c2ccccc2)c1COc1ccc(N)nn1
CC(C)(C)OC(=O)NCc1ccc2c(CC(=O)N[C@@H](Cc3cc(F)cc(F)c3)c3ncccc3-c3cccc(C(N)=O)c3)c[nH]c2c1
CC1CN(C(=O)C2CCN(Cc3ccccc3)CC2)CC(C)N1
CCCCCC1CC=C(c2ccc(S(F)(F)(F)(F)F)cc2)CC1
COc1cc2c(cc1N)OC(C)(C)[C@](O)(CCc1ccccc1)[C@]2(OC(N)=O)C(C)(C)C.O=S(=O)(Cl)CCl
CCn1nnc2c(N3CCC(F)(F)C3)nc(C(C)(C)C)nc21.Cc1nc(CCl)n(C)n1
N[C@H]1CCCc2ccccc21.O=CC1CCCCC1
CCN.CNc1nc(C(F)(F)F)ccc1Cn1nc2c(-c3ccncc3)c(-c3ccc(Cl)cc3)ccn2c1=O
CCOC(=O)CN1CCNCC1.O=C(CC1CCCCC1)Nc1c(Cl)ccc2nc(Cl)ccc12
CCOC(=O)NS(=O)(=O)N(C)S(C)(=O)=O.COc1cc(OC)nc(N)n1
Nc1cnccc1N1CCCCC1.Nc1nc(N)c(C(=O)O)nc1Cl
COC(=O)Cl.COC(=O)[C@H]1C[C@H](OC)CN[C@@H]1C(=O)N1CCN(c2ccccc2)CC1
CCOC(OCC)[C@H](C)N.O=Cc1cccc2nsnc12
CCOC(=O)CN(Cc1ccccc1)Cc1cccc(O)c1.CS(=O)(=O)OCCn1ccc2ccccc21
Nc1nc(C(Cl)(Cl)Cl)ns1.O=C(Cl)c1ccccc1Cl
N#Cc1cc(=O)c2cccc([N+](=O)[O-])c2o1.[N-]=[N+]=[N-]
COc1ccc(-n2nc(C(N)=O)c3c2C(=O)N(c2ccc(NCCO[Si](C)(C)C(C)(C)C)cc2)CC3)cc1.N#CBr
Cc1cc([N+](=O)[O-])cc(Br)c1N.OB(O)c1ccccc1
CC(C)(C)[Si](C)(C)OCCNc1ccc(N)cc1.O=C(Nc1cscc1C(=O)O)c1ccc(Cl)s1
Nc1cccc(-c2ccnc3c(C(=O)c4cccs4)cnn23)c1.O=C(Cl)c1ccccc1
CCc1c(C(=O)C(N)=O)c2c(OCC(=O)OC)cc3c(c2n1Cc1ccccc1)CCC3
Brc1cc2ccccc2o1.CON(C)C(=O)C1(NC(=O)OC(C)(C)C)CC1
CCOC(=O)C=Cc1cccc(CCc2nc(-c3ccccc3)c(-c3ccccc3)o2)c1
C#CCBr.CC1CCc2c(N3CCNCC3)c(Cl)cc3c(=O)c(C(=O)O)cn1c23
N#CC1(C(=O)O)CC1.N[C@@H]1CCC[C@H](Nc2cc(-c3c[nH]c4ncc(F)cc34)ccc2F)C1
C=CCNCC=C.Cc1c(-c2ccc(Cl)cc2)c2cc(OC(C)(C)C(=O)O)ccc2n1C
CC(OS(C)(=O)=O)c1ccon1.CNc1nccc(-c2c(-c3ccc(F)cc3)ncn2C2CCNCC2)n1
CCOC(=O)Cl.Cc1nn(C)c(-n2ccc3cc(Cl)ccc32)c1CCS(N)(=O)=O
C1CC2CNCCN2C1.CC(C)Oc1cc(C(C)(C)C)ccc1C1=NC(C)(c2ccc(Cl)cc2)C(C)(c2ccc(Cl)cc2)N1C(=O)Cl
O=Cc1cc(Br)ccc1OC(F)(F)F.OB(O)c1ccc(Cl)cc1Cl
CCCNCC1CC1.O=Cc1cc2ccccc2nc1Cl
CC(C)(C)OC(=O)NN.COc1cccc(C=O)c1
CC1=CC(=O)CO1.COc1cc(C=O)cc(OC)c1O
CC(Oc1cc(-n2cnc3cc(CO)ncc32)sc1C(N)=O)c1ccccc1F.CS(=O)(=O)Cl
COc1cc(=O)c2c([nH]c1=O)CCCC2
CC(=O)Cl.COC(=O)Cc1ccc(F)c(-c2ccc(C(F)(F)F)cc2CNCC(F)(F)F)c1
CCC(C)c1c(OC)cccc1OC
CNC.COc1cccc2c1CCC(=O)C2
NC1=NS(=O)(=O)Nc2cccc(OC[C@H]3CCCC[NH2+]3)c21.O=C(O)Cc1ccncc1
C[C@H]1CC(c2ccncc2[N+](=O)[O-])=C[C@@H](O[Si](C)(C)C(C)(C)C)[C@@]1(O)CBr
Cc1ccccc1C(=O)c1ccc(Nc2ccc(Br)cc2NC(=O)OCOC(=O)CCC(=O)OCc2ccccc2)cc1Cl
COCCn1c2c(c3ccccc31)CN(C(=O)OC(C)(C)C)CC2
CN(C)CCc1cccc(Nc2nccc(-c3c(-c4ccc(N)c([N+](=O)[O-])c4)nc4ccccn34)n2)c1
CC(C)(C)OC(=O)NC(CC(=O)N1Cc2ccccc2-n2nnc(-c3ccc(F)cc3)c2C1)Cc1cc(F)c(F)cc1F
CCOC(=O)CP(=O)(OCC)OCC.COCOc1cc(C=O)ccc1OC
CC(C)c1ccc(N)cc1.O=c1[nH]c2ncccc2c2cc(Cl)ccc12
COC(=O)CCCCOc1cc2c(cc1N)nc(-c1ccccc1)n2-c1ccc(OC)cc1.O=S(=O)(O)c1ccc(Cl)cc1
C=CCC(O)c1c(C)noc1-c1ccc(Br)cc1.Ic1ccc(Cc2ccccc2)cc1
CCOC(=O)C(N)Cc1cc(C2CCCN2C(=O)OC(C)(C)C)no1.O=C(Cl)c1c(Cl)cccc1Cl
CON(C)C(=O)[C@@H]1[C@@H](O)CCN1C(=O)OC(C)(C)C.CS(=O)(=O)Cl
COc1ccc(C2(CNC(=O)c3cc4cc(Cl)ncc4[nH]3)OCCO2)cc1
COc1ccc(-c2c[nH]c3ncccc23)cc1OC.S=C=Nc1ccccc1
CN.O=C(O)CC(c1ccccc1)c1c[nH]c2cccnc12
Clc1c2c(nc3ccnn13)CCCC2.OB(O)c1ccc(OCc2ccccc2)cc1
COc1ccc2[nH]c(=O)cc(CC(N)C(=O)O)c2c1
NC1CCC1.O=C(Nc1ccc(CNc2nc(Cl)nc3ccc(C(F)(F)F)cc23)cc1)C1CCN(Cc2ccc(F)cc2)CC1
CC(COc1ccc(C#N)cc1)NC(=O)[C@@H](NC(=O)OC(C)(C)C)C(C)C
CN.Cn1ccc2cc3c(cc21)C=CCCC3=O
CCOC(=O)C1CCCC1NCc1ccc(F)cc1.O=C(O)CC1=NS(=O)(=O)c2ccccc2N1
CCOC1(OCC)CCN([C@@H](C)c2ccccc2)[C@@H](CN2C(=O)c3ccccc3C2=O)C1
Nc1cccc(-n2nnnc2S)c1.O=C(Cl)Oc1ccccc1
COc1cccc([C@H](C)[N+](C)(C)[C@@H](C)c2ccccc2)c1
CC(C)(C)OC(=O)N1CCC2(CC1)C(=O)N(Cc1cccc(C(=O)O)c1)CN2c1ccccc1.OCCN1CCOCC1
CI.COCC1C(=O)OC1CCCCC(C)CC(C)O
CC(=O)N1CCC2(C1)CN(C(=O)Nc1ncc(SCCCN3C(=O)c4ccccc4C3=O)s1)c1ccc(Cl)cc12
CCN1CCN(c2nc(C)nc3[nH]c(-c4ccccc4Cl)nc23)CC1.COCBr
Nc1cc(-c2c(F)cncc2F)c(-c2ccccc2F)nc1N.O=C(n1ccnc1)n1ccnc1
COc1ccc(-n2ccn(-c3ccc(Oc4ccccc4)cc3)c2=O)cc1
CON(C)C(=O)c1cn(-c2cccc(-c3cccnc3F)c2)cn1.Fc1ccc(Br)cc1
COCC#Cc1cc(Br)c(N)c2c1OCO2.COc1cc2c(Cl)ncnc2cc1OCCCN1CCOCC1
CN1CCN(c2ccc(C(=O)OC(C)(C)C)c([N+](=O)[O-])c2)CC1
Brc1ccc(Br)nc1.CON(C)C(=O)c1cc(Cl)cc(Cl)c1
CC1(C)CC(Nc2nccc(-c3ccc(CCCO)cc3)n2)CC(C)(C)N1.Cc1ccc(S(=O)(=O)Cl)cc1
Cc1nc(C(=O)Cl)c(C)o1.Nc1cccc(Oc2ccc3nc(NC(=O)C4CC4)nn3c2)c1
COc1cc(-c2nc3ccc(O)cc3n2Cc2ccccc2C(F)(F)F)cc(OC)c1OC.ClCCN1CCCCC1
COCC(=O)Cl.Cc1ccc(C(=O)N2CCC(c3ccc(C#N)cc3)CC2)cc1NS(=O)(=O)CCN
CC(C)(C)OC(=O)[C@H](CN)NS(=O)(=O)c1ccccc1.O=C(NCCOCc1ccc(C(=O)O)cc1)OCc1ccccc1
CC(C)(C)OC(=O)CBr.O=C1NCCN1c1ccncc1
C[O-].OCC(O)Cn1cnc2c(Cl)nc3ccccc3c21
Cc1cc(C)cc(C=O)c1.O=C(O)Cc1ccc(O)cc1
CCOC(=O)Cc1ccc2c(=O)c3ccccc3ccc2c1
COc1ccc([C@@H](CC(=O)O)N2Cc3ccccc3C2=O)cc1OC.O=C(n1ccnc1)n1ccnc1
CCOC(=O)c1c(C(F)(F)F)nc(C(F)F)c(Sc2ccccc2)c1CC.O=C(OO)c1cccc(Cl)c1
COC(=O)c1ccc(CBr)cc1.C[C@@H](N)c1ccccc1F
CC(C)COc1ccc(Br)cc1[N+](=O)[O-].N#Cc1ccc(Br)s1
CN1CCNCC1.Cn1cc(-c2cnc3nnn(C[C@@H]4CN(c5ncc(-c6ccc(C=O)c(F)c6)cn5)CCO4)c3n2)cn1
O=C(CCNC(=O)OCc1ccccc1)NC[C@H]1CCCNC1.O=CC1CCCCC1
CCOC(=O)Cc1ccc(OCCCN2CCC(C(O)(c3ccc(F)cc3)c3ccc(F)cc3)CC2)cc1
CC1(C)OC(=O)CC(=O)O1.O=C1CCCC1
CC(C)(O)c1cccc(I)c1.CCOC(=O)C(F)(F)Br
CCCC(C(=O)OC)c1c(C)nc2cc(C(C)(C)C)nn2c1Cl.CCc1ccc(B(O)O)cc1
Cc1ccc(N)cc1.O=S(=O)(Cl)c1ccccc1
O=[N+]([O-])c1c(F)ccc(Br)c1F.Oc1ccccc1
CC(F)(F)c1cccc(CC(N)C(O)c2ccc(F)cc2)c1.O=C(O)c1cccc2c1C=CCCC2
CNC(=O)CCN(CC1CC1)c1nc(Cl)ncc1Br
COC(=O)c1c(-c2cccc(F)c2)noc1N
Nc1c([N+](=O)[O-])cc(Cl)c(F)c1F
CCOCn1cc(Cl)c(O)cc1=O.O=C(Cl)c1ccccc1
Nc1cc([N+](=O)[O-])ccc1Cl.O=C(OC(=O)C(F)(F)F)C(F)(F)F
O=[N+]([O-])c1cccc(Cl)c1Cl
CS(=O)(=O)c1ccc(F)c(C(F)(F)F)c1.O=C(O)CCc1ccc(Cl)cc1O
CCOC(=O)c1cc(-c2ccc(OC)cc2)nn(CC2CCCC2)c1=O.NCc1ccccc1
Brc1ccc2nc(-c3ccc(OCc4ccccc4)cc3)oc2c1.CCCC(=O)N(C)OC
CC[Mg+].COc1ccc(C=O)c2cc(C(F)F)nn12
C[Si](C)(C)N=[N+]=[N-].N#Cc1ccc(Oc2ccccc2)cc1
Nc1nc2c(s1)CCNCC2.O=CC=Cc1cccnc1
NCc1cccc(OCCc2ccccc2)c1.Nc1ncccc1C(=O)O
CSc1cccc(-n2ccc(=O)c(-c3ccnn3-c3ccccc3)n2)c1.O=C([O-])O
COc1cnc2ccc(=O)n(CCN3CCC(N)CC3)c2c1.COc1ncc(C=O)cc1F
COc1c(F)cc(Br)cc1[N+](=O)[O-]
CC(=O)Oc1c(C)c2c(-c3ccc(C(C)C)cc3)coc2c2ccccc12
CC(C)CCC(=O)c1ccc(Br)cc1
COC(=O)C(=O)C(C)(c1ccc2c(c1)OCO2)N1CCN(C)CC1
COC(=O)c1nc(Br)cc(N)c1Cl.OB(O)c1ccc2nc(-c3ccccc3)oc2c1F
C1COCCN1.CCc1nn(C(C)C)c2nc(-c3ccn(-c4ncc(Br)cn4)n3)ccc12
FC(F)(F)Cc1nc2cc(Cl)c(Cl)cc2[nH]1.O=[N+]([O-])c1cccc(CBr)c1
CC(C)Oc1ncc(-c2nc(-c3ccc4c(c3)CCNCC4)no2)cc1Cl.CCOC(=O)CCCBr
CCOC(=O)c1cc(C(=O)NCc2ccc(S(C)(=O)=O)cc2)c(=O)n(-c2cccc(C(F)(F)F)c2)c1C
CC(=O)Cl.Cc1ccc(CO)cc1N
CCOC(=O)C(=O)Cc1ccccc1F
CN1CCC(Oc2cccc3ncnc(Nc4ccc(O)c(F)c4)c23)CC1.Fc1cccc(CCl)c1
COC(=O)c1cccc(-c2ccccc2)n1.O=S([O-])([O-])=S
CS(=O)(=O)Cl.N#Cc1ccc(N(CCO)CC(F)(F)F)cc1C(F)(F)F
COc1c(C#N)cc(C(=O)N2CS(=O)(=O)c3ccccc32)cc1SC
COc1cc(Nc2nc(C)cc(Cl)n2)cc(OC)c1OC.[O-]c1ccccc1
CC(C)(C)Nc1nc(NCc2ccccc2)c(C#N)cc1F
COC(=O)c1cc(Cl)cc(N)c1C.O=C1CCC2(CC1)OCCO2
COC(=O)c1ccccc1S.N#CCCl
CC(C)c1ccc(N)cc1.CCOc1cc(C(C)(C)C)ncc1C1=N[C@@](C)(c2ccc(Cl)cc2)[C@@](C)(c2ccc(Cl)cc2)N1C(=O)N1CCC(CC(=O)O)CC1
C#Cc1ccccc1.CC(C)(C)OC(=O)Nc1cc(CO)c(I)cc1[N+](=O)[O-]
N#Cc1cncc(Cl)c1
CCOC(=O)Cn1ccc(N)n1.O=C(O)c1ccc(Cl)s1
C=[N+]=[N-].O=C(O)C(CO)(CO)CO
Cn1c(Cc2ccc(C#N)cc2)nc2ccc([N+](=O)[O-])cc21
CS(=O)(=O)Cl.OCc1ccc2c(c1)CCc1c-2noc1C1CCC(c2ccc(Cl)cc2)CC1
Cc1cc(CCCCCBr)on1.Oc1c(Cl)cc(C2=NCCO2)cc1Cl
COC(=O)CC(C)(CCCBr)c1ccccc1.O=C(NC1CCNCC1)c1ccccc1-c1ccccc1
CCC1CN(Cc2ccc(OC)cc2)C(=O)N1c1ccc(C(=O)N2CCN(c3ncc(C)cc3C)CC2)cc1
CCCCc1ccc(C#Cc2ccc(CNCc3ccc(C(=O)OC)cc3)cc2)cc1.O=C(Cl)CCC1CCCC1
CC(C)[C@H](Br)C(=O)O.Nc1ccc(C(F)(F)F)cc1
CCOC(=O)Cc1ccc(N)cc1.Clc1nc(OC2CCCC2)nc2c1CCC2
CNC(=O)[C@@H](N)CC(C)C.O=C(O)c1ccc(C2CC2)c(OCC2CCCO2)n1
Cc1oc(-c2ccccc2)nc1CCOc1ccc(C=O)cn1.O=C1CSC(=O)N1
CN1CCC(c2c[nH]c3ccc(N)cc23)CC1.O=C(O)C1CCCCC1
CCC(C)c1ccc(N)cc1.N#C[C@@H]1C[C@H](F)CN1C(=O)CNC12CCC(C(=O)O)(CC1)CC2
CC(c1cccc([N+](=O)[O-])c1)S(=O)(=O)[O-]
N#Cc1c(F)cccc1F.OCC1CCC(Oc2c(F)cccc2F)CC1
CCOC(=O)CCc1cc(OCC(=O)NNC(C)=O)nn1Cc1ccc(Cl)cc1Cl
CNOC.Nc1nc2ccc(C(=O)O)cn2c1-c1ccccc1
CN(C)CCC1CCc2cc(O)ccc2C1.ClCc1cc2ccccc2o1
COc1c(Cl)ccc2c1C(=O)CC1(CCN(C(=O)OC(C)(C)C)CC1)O2
CC(=O)O[C@H](C(=O)N1C[C@@H]2C(=O)CCC(c3ccccc3)(c3ccccc3)[C@@H]2C1)c1ccccc1
Brc1cncc(Br)c1.OCC(F)(F)F
NS(=O)(=O)N1CCN(CCCC2COc3ccccc3-c3c(C4CCCCC4)c4ccc(C(=O)O)cc4n3C2)CC1
COC(=O)[C@@H](N)CCSC.O=C(O)CCc1ccc(O)cc1
CSc1ccc(C2=CCC(=O)CC2)cc1.O=C(CNC(=O)c1cccc(C(F)(F)F)c1)NC1CNC1
CC1(C)OCC(CO)O1.CCCC[Sn](/C=C/CBr)(CCCC)CCCC
CC(C)(C)OC(=O)N[C@@H](Cc1ccc(B2OC(C)(C)C(C)(C)O2)cc1)C(=O)O.Nc1nc(Cl)cc(Cl)n1
CCOC(=O)C1(c2ccc(B3OC(C)(C)C(C)(C)O3)cc2)CC1.Cc1noc(-c2ccc(Br)cc2)c1C(F)(F)CCCc1ccccc1
Nc1ccc(C(=O)O)cc1.O=Cc1cc(Cl)ccc1O
O=C(CCCCBr)OCc1ccc(N2CCCCC2=O)cc1
CC(C)N.O=C1c2ccccc2C(OCCCl)N1c1ccccc1
CC(C)(C)C(=O)Cl.Nc1cccc(Br)n1
CN1CCN([C@H]2CC[C@@H](OS(C)(=O)=O)CC2)CC1=O.COc1cc2ncn(Cc3ccccc3)c(=O)c2cc1O
CCC1(c2ccc(CCc3ccc(CO)c(CO)c3)s2)OCCO1
BrCCBr.O=Cc1ccc(O)cc1
[N-]=[N+]=NCCCC1CCN(C=O)CC1
Cc1cc(-c2nc3ccc(Cl)nn3c2-c2ccnc(N)c2)ccc1F
CCCC[Sn](CCCC)(CCCC)c1cccs1.N#CC(C#N)=Cc1ccc(Br)s1
CCOC(=O)C(C(=O)OCC)C(CC)c1ccc(NC(=O)OC(C)(C)C)nc1
CS(=O)(=O)c1ccc(OCc2ccccc2)c(C2OCCO2)c1
CC(C)n1cc(Br)cn1.CCOC(=O)c1cc(F)cc(Sc2c(C)[nH]c3c(F)c(Cl)ccc23)c1
CC(=O)OC(CCCc1ccccc1)C1=CC(=O)OC1O.Cc1ccc(S(=O)(=O)O)cc1
CC(=O)Cl.COc1ccc([C@@H]2CNC[C@H]2Cc2cc(F)cc(F)c2OC)cc1OC
Cc1c(Cl)cccc1S(=O)(=O)Cl.Nc1ccc(Oc2ccccc2)cn1
Cc1sc2nc(Cl)nc(NCc3ccccc3)c2c1C.c1cn[nH]c1
NCCO.O=C(O)c1nc(CCl)n(-c2ccc(Cl)cc2C(=O)c2ccccc2)n1
CCC(CC)Nc1cc(C(=O)OC)ccc1N1C(=O)CCC1(CO)CO
CN(C)[C@H]1CNC[C@@H]1O.O=C(Nc1ccc(OC(F)(F)Cl)cc1)c1cnc(Cl)c(-c2ccn[nH]2)c1
CCOC(=O)c1ncc2cc(NC(=O)NC3CCCCC3)ccc2c1O.NCCC(=O)O
CN=C=O.COC(=O)C12COc3ccccc3C1NN(C(=O)Nc1ccc(C(F)(F)F)cc1)C2
CC(=O)Cl.COc1cc(C(O)C(=O)O)cc(OC)c1OC
NCc1cccc(Cl)c1.O=C(O)c1cccc(-c2cnc3c(c2)N(Cc2cc(Cl)ccc2C(F)(F)F)CCN3)c1
C[C@@H](N)c1cccc2ccccc12.O=C1CCC[C@@H](c2ccccc2)C1
CI.O=C(c1ccccc1C(F)(F)F)N1CCN(c2ccc(N3CCNC3=O)nn2)CC1
CNCCOc1cccc2ncnc(Nc3ccc(OCc4ccccn4)c(Cl)c3)c12.O=C(O)C1CCCO1
CCC(C)(C)C(=O)C(=O)C1CCCNN1C(=O)CCCC#Cc1cccnc1
N#Cc1cc(F)ccc1-n1cncn1
CC(C)(C)OC(=O)NN.O=C(O)C(CCCCl)c1ccc(F)cc1
CC(C)(Cc1c[nH]c2c(O)cccc12)NC(=O)OC(C)(C)C.COC(=O)c1ccc(Cl)nc1
COC(=O)CN1C(=O)[C@H](N)Cc2ccccc21.O=C(O)c1cc2cc(Cl)ncc2[nH]1
O=C(Cc1cccc(C(F)(F)F)c1)c1ccc(C2OCCO2)cc1
CN(Cc1cc(-c2ccccc2)n(S(=O)(=O)c2cccc(C#N)c2)c1)C(=O)OC(C)(C)C.[N-]=[N+]=[N-]
CCCCCC(=O)Cl.NS(=O)(=O)c1ccccc1NC(=O)c1cccc(OCc2ccccc2)c1
CC(C)(C(=O)O)c1ccc(C(=O)CCCN2CCC(C(O)(c3ccccc3)c3ccccc3)CC2)cc1
CC(C)(C)c1nc2cc(Cl)c([N+](=O)[O-])cc2s1.c1ccc(N2CCNCC2)cc1
CC1(C)CNc2cc(N3CCOCC3)cnc21.Cc1c(-c2ccccn2)nc2c(C)ccc(F)c2c1Cl
CCOC(=O)c1cn2cc(Br)ccc2n1.Cc1cc(C)c(CN)c(C)c1
CC(C)COc1ccc(B(O)O)cc1.CCCc1nc(C)[nH]c(=O)c1Cc1ccc(-c2ccccc2C#N)cc1
COC(=O)C[C@@H]1Cc2ccc(OCCCNc3ccccn3)cc2CN(CCc2ccccc2)C1=O
CCCCCCCCCCCCCCC[C@@H](O)[C@@H](NC(C)=O)C(=O)OCC
BrCCCCCCCCc1ccccc1.Cc1cc(C=O)c(O)c(C=O)c1
Cc1ccc(C#N)cc1NC1CCNCC1.O=C(O)CNC(=O)c1cc(-c2ccccc2)[nH]n1
CCCC[Sn](CCCC)(CCCC)c1cscn1.CCOC(=O)c1nn(Cc2ccc(Br)nc2)c2ccccc2c1=O
CCOC(=O)c1cnncc1N.O=C(Cl)Cc1c(F)cc(F)cc1F
CCC(C)Sc1ccc(S)cc1.O=C1c2ccccc2C(=O)N1CCBr
COc1ccccc1COCCCOc1ccc(C2CCN(C(=O)OC(C)(C)C)CC2O)cc1.O=[N+]([O-])c1cccc(CCl)c1
CCC(=O)CBr.COC(=O)c1cc(C(=N)N)c(C2CCC2)cc1C
COc1cc(CCN2CCN(C)CC2)ccc1N.O=C(Nc1c(F)cccc1F)c1cccc(-c2nc3ccccn3c2-c2ccnc(Cl)n2)c1
N#Cc1cnn2cccc2c1Cl.NC1CCCCC1
COCOC1CC2=CC(=O)OCC2C2OC(C)(C)OC12
CC1(C)OB(c2ccc3c(c2)C(=O)CC3)OC1(C)C.Ic1ccnc2[nH]ncc12
C1CNC1.CC(=O)N1CCC2(C1)CN(C(=O)Nc1ncc(Cl)s1)c1ccc(CCC(=O)O)cc12
CCOC(=O)CCc1ccc(O)cc1.O=[N+]([O-])c1ccc(F)cc1
CC1CCNCC1.Fc1cc(F)c(-c2c(Cl)nc3ncncc3c2Cl)c(F)c1
CCOP(=O)(CNC=O)OCC.COC(=O)CCl
BrCc1ccc(-c2ncon2)cc1.O=S(=O)(N[C@@H]1CCCC[C@H]1CO)c1ccc(Cl)cc1
O=c1n(Cc2ccc(C(F)(F)F)nc2)nc2c(Br)c(-c3ccc(Cl)cc3)ncn12.OCc1ccc(B(O)O)cc1
CN1CCC(=O)CC1.N[C@@H]1C[C@H]1c1ccc(NC(=O)c2cccc(C(F)(F)F)c2)cc1
CCOc1ccc(CC(C(=O)OC)C(=O)OC)cc1CO.O=C=Nc1ccc(Cl)cc1Cl
CCOC(=O)CCCCCBr.COc1ccc2c(Nc3c(Cl)cncc3Cl)cc(=O)oc2c1O
Clc1nc2ccccc2c2[nH]c3ccccc3c12.NCCNCCO
CC(C)(C)OC(=O)N1CCCC1C(=O)Nc1ccc(Br)cc1Cl.CSc1ccccc1B(O)O
BrCCOc1ccc2c(-c3ccc(Br)cc3)nsc2c1.CNC
CC(=O)CN[C@@H](C)c1ccc(F)cc1
CNc1nc(C=O)c(-c2ccncc2)s1.c1ccc([P+](Cc2ccncc2)(c2ccccc2)c2ccccc2)cc1
CCOC(=O)CP(=O)(OCC)OCC.Cn1cc(C=O)c2cc(OCc3ccccc3)ccc21
COC(=O)CCCN(C(=O)c1cc(Cl)cc(OCCN(C(=O)OC(C)(C)C)c2ccncc2)c1)c1ccccc1C(N)=O
Nc1ccc(N2CCN(c3ncccn3)CC2)nc1.O=C(O)c1nc(-c2ccccc2)oc1C(F)(F)F
BrCCCOc1ccccc1.COC(=O)c1ccc(O)cc1C(=O)OC
CN.O=C1NC(=O)c2c1c(-c1ccccc1)cc1c2c2cc(O)ccc2n1CCCBr
CC(C)n1c(Br)cc2c1C(c1ccc(Cl)cc1)N(c1cc(Cl)c(=O)n(C)c1F)C2=O.COc1ncc(B(O)O)c(OC)n1
COC(=O)Cc1ccc(O)cc1.ClCc1cccnc1
COC(=O)C[C@H]1Nc2ccccc2NC1=O.O=C(Cl)c1ccc(F)c(F)c1
N[C@H]1CCC[C@H]1N.O=S(=O)(Cl)c1cc2cc(Cl)ccc2n1S(=O)(=O)c1ccccc1
ClCc1ccc(OCc2ccc(Cl)cc2)cc1.O=c1nc(N2CCN(c3ccc(F)cc3)CC2)[nH]c(=O)[nH]1
Cc1ccc(Br)cc1.[Mg+]c1ccccc1
C[C@H](Nc1nc(Cl)cc(Cl)n1)c1ccc(F)cc1.OB(O)c1cncnc1
CC(C)(C)OC(=O)NNc1cnc2c(ccn2S(=O)(=O)c2ccc(C(C)(C)C)cc2)n1
BrC1CCC1.Oc1ccc(Br)cc1
CCCCS(=O)(=O)N1CCC(Nc2cccc(-c3sc(C(=O)O)c(OCC(=O)O)c3Br)c2)CC1.CCOC(C)=O
NC1CC1.O=C(O)c1ccc2c(-c3nc4ccccc4[nH]3)n[nH]c2c1
Cc1ccc(NC(=O)c2cccc(N3CCOCC3)c2)cc1N.O=C(Cl)c1cccs1
COc1ccc(-c2cc(C)on2)cc1F
CC(C)(C)OC(=O)N1CCCC(N=[N+]=[N-])C1
COCc1cc(B2OC(C)(C)C(C)(C)O2)cnc1N.Cc1nn(C(C)C)cc1-n1c(=O)n(C)c2cnc3ccc(Br)cc3c21
COc1ccc([N+](=O)[O-])cc1-c1cncs1
CC1(C)OC(N)=N[C@](C)(c2cc(N)ccc2F)C1(F)F.O=C(O)c1ccn(C(F)F)n1
Nc1ncns1.O=C(Nc1ccc(Sc2nc(Cl)cc(Cl)n2)cc1)c1ccccc1Cl
O=C(NCc1ccco1)c1ccc2cncc(Br)c2n1.O=C(O)c1ccc(B(O)O)s1
Nc1ncc(Br)cc1C(=O)Nc1ccncc1.O=Cc1cccc(B(O)O)c1
CC(C)(C)OC(=O)N1CC=C(c2cc3c(Cl)ncnc3[nH]2)CC1.Nc1cnn(CCc2ccccc2)c1
O=C(N[C@H](C(=O)N1C[C@H]2CCCN2C[C@H]1C(=O)N[C@@H]1CCOc2ccccc21)c1ccccc1)OCc1ccccc1
Clc1ccc(C2COCCS2)cc1Cl.O=C([O-])O
CC(C)[Si](OCC1(C)CCn2cc([N+](=O)[O-])nc2O1)(C(C)C)C(C)C
CC(=O)Nc1ccc(N)cn1.O=C(O)CNC(=O)c1ccc(S(=O)(=O)Nc2ccccc2Oc2ccccc2)cc1
CCNCC.ClCCCN1c2ccccc2Oc2ccccc21
C=CCBr.O=C1Nc2ccc(C(F)(F)F)cc2C2=NCCCN12
Cc1ccccc1B(O)O.O=C(NCCc1c[nH]c2ccc(Cl)cc12)c1ccc(CCl)cc1
CC1(C)C(=O)Nc2nc(-c3nn(CC4CCCC4)c4ncc(F)cc34)nc(I)c21
CC(Br)C(=O)O.NCCC(=O)O
CC(C)(C)OC(=O)NCCCC[C@@H](CN=[N+]=[N-])NC(=O)OC(C)(C)C
Brc1ccnc(N2CCOCC2)n1.C[C@@H](c1ccc(B2OC(C)(C)C(C)(C)O2)cc1)N1CC[C@](CC(C)(C)O)(c2ccccc2)OC1=O
COc1ccc([N+](=O)[O-])c2c1CCCC(=O)N2
N#Cc1ccc2c(cc(C(F)F)n2CC(=O)O)c1Cl.NN
CCN(CC)CCOc1ccc(N)cc1.Cc1cccc2c1C(=CO)C(=O)N2
O=C1CCC(Nc2ccc3[nH]ncc3c2)CC1.[NH4+]
CC(C)(C)OC(=O)OC(=O)OC(C)(C)C.CN[C@H]1CC[C@@H](c2ccc(Cl)c(Cl)c2)c2ccc(C(=O)OC)cc21
C1CC2(CCN1)OCCO2.CC(=O)Nc1nc(C)c(-c2ccc(S(=O)(=O)Cl)s2)s1
C=O.COc1ccccc1CNCC(O)c1ccc(OC)c(OC)c1
CC(C)(C)OC(=O)NC1(c2ccc(-c3oc4c(Br)c[nH]c(=O)c4c3-c3ccccc3)cc2)CCC1.FCCI
C1CCNC1.O=C(O)c1ccc2c(c1)N(Cc1ccc(OC3CCNCC3)cc1)C(=O)CN(C(=O)c1ccc(Cl)cc1)C2
O=C1CN(Cc2ccccc2)CCN1c1ccccn1
COc1ccc(N(C(=O)CN2C(=O)C(N)C(=O)N(c3cccnc3)c3ccccc32)C(C)C)cc1.O=C=Nc1ccccc1
NCCCn1cc(Cc2ncc[nH]2)c2ccccc21.O=S(=O)(Cl)c1ccccc1
Cn1nnc(-c2ccc(CBr)cc2)n1.OC(c1ccc(OC(F)(F)F)cc1)(c1ccc(OC(F)(F)F)cc1)C1CCNCC1
CCn1ncc2nc(C(=O)O)c(-c3ccccc3)nc21.N#CCCl
CC[C@@H]1COC(=O)N1.Cc1cc(C2CC2)cnc1N1CCN(C(=O)c2ccc(I)cc2)CC1
CC(C)(C)OC(=O)N1CCc2ccc(Cl)c(SCc3ccc(Br)cn3)c2CC1.[Zn+]C1CCCCC1
ClCc1ccc(Cl)cc1Cl.Nc1ccc(S(=O)(=O)O)cc1
NNC(=O)C[C@@H]1CCN(C(=O)C2CC2)C1.O=C=Nc1ccc(Br)cc1C(F)(F)F
ClCCN1CCOCC1.Nc1ccc(-c2cc3nc(Cl)nc(N4CCOCC4)c3s2)cc1
CCSC1CCSc2c(Cl)cc(C(=O)O)c(C)c21.CCn1nccc1O
Cc1cc2c(=O)[nH]c(CCl)nc2s1.O=Cc1c[nH]nc1C(F)(F)F
COc1cc2c(cc1OC)C(=O)C(CC1CCN(C(=O)OC(C)(C)C)CC1)C2
CN(CC(=O)OCc1ccccc1)C1CCCc2cccnc21
CC(F)(F)c1ccc(Cn2cc(N)cn2)o1.COc1cccc(/C=C/C(=O)O)c1OC
C=CCOC(=O)C(N1C(=O)[C@@H]([C@@H](CO[SiH](C)C)C(C)(C)C)[C@H]1[C@@H](C)C(C)=O)=P(c1ccccc1)(c1ccccc1)c1ccccc1.C=CCOC(=O)N1CCC[C@H]1C=O
Cc1nc(N)c(C(N)=S)s1
N#Cc1cc(C2=CC(c3cc(Cl)cc(Cl)c3)(C(F)(F)F)OC2)ccc1F.c1nc[nH]n1
C=O.COC(=O)C(NCCc1cccs1)c1ccccc1Cl
Cc1cccc(N=C=S)c1.Nc1ccc(-c2cccc3c2CNC3=O)cc1
COc1cncc(-c2ccc(C(C)(c3ccc(/C(N)=N\OC(=O)COC(C)=O)cn3)C(C)C)cc2)c1
Nc1ccc2c(c1)C1(OCCCO1)C1=NCCCN12.O=C(Cl)c1ccccc1
CN1Cc2c(C(N)=O)ncn2-c2cccc(Cl)c2C1=O
CCOC(=O)C1CCNCC1.N#Cc1cccc(F)c1
CCOC(=O)c1cncc2c(Nc3ccc(I)cc3F)c(C(=O)N(C)C)oc12
COc1cc2nccc(Oc3ccc(CC(=O)O)cc3)c2cc1OC.COc1ccc(Cn2nc(N(C)C(=O)OC(C)(C)C)cc2N)cc1OC
CC(C)(C)OC(=O)N[C@@H](CC1CCCCC1)C(=O)O.CCOC(=O)CNC(=O)CN
CC(C)N(NC(=O)c1ccccc1)C(=O)CSc1ccccc1Br.COc1ccc(B(O)O)cc1
COC(=O)C1CC(=O)CN1Cc1ccccc1.NCc1ccccc1
CC(=O)OCc1cc2c(F)ccc(F)c2o1
COCCOCCl.O=C(N[C@@H](Cc1ccccc1)C(=O)NCCO)OCc1ccccc1
Cc1cc(Cl)c2cc(I)ccc2n1.OCc1cccnc1
CC(c1ccccc1)n1cccc(C(=O)O)c1=O.Cc1c(C)c(S(=O)(=O)NC(=N)NCCC[C@H](N)C(=O)OC(C)(C)C)c(C)c2c1OC(C)(C)CC2
CC(C)n1c(/C=C/[C@@H](O)C[C@@H](O)CC(=O)O)c(-c2ccc(F)cc2)c2ccccc21
CC(C)CN(c1ccc(C(O)(C#CC(=O)OC(C)(C)C)C(F)(F)F)cc1)S(=O)(=O)c1ccccc1
CC(C)(C)[Si](OCc1cc(Cl)cc(Cn2c(Br)cc3nc(Cl)ccc32)c1)(c1ccccc1)c1ccccc1.CC1(C)OB(c2ccnn2C2CCCCO2)OC1(C)C
CCOC(=O)CC(=O)OCC.O=Cc1cc(Cl)ccc1[N+](=O)[O-]
CCCC(NC(=O)OC(C)(C)C)C(=O)O.Cc1cnc(N)s1
COC(=O)c1cc2ccc(Cl)c(F)c2[nH]1
O=C(O)c1cc([N+](=O)[O-])ccc1N1CCCC1
CC(C)=O.NNc1cc2c(nn1)CCN(C(=O)c1ccc(Cl)cc1)C2
Clc1ncccn1.Nc1cccc([N+](=O)[O-])c1
CN(C)CCN.[O-][n+]1nc(Cl)nc2ccc3c(c21)CCCO3
CCCN(CCC)CCCCNCc1ccc(CNC(=O)OC(C)(C)C)cc1.N#CCBr
NNc1ncnc2c1cnn2-c1nccs1.O=Cc1ccncc1
ClCc1ccccc1.Oc1ccc2cc(O)ccc2c1
CCOP(OCC)OCC.Cc1cc(CCl)on1
CN1CC(C(=O)O)C[C@@H]2c3cccc4c3c(cn4C)C[C@H]21.NCc1cccnc1
COC(=O)c1n[nH]cc1[N+](=O)[O-]
CC(Br)C(=O)O.NCC(=O)OCc1ccccc1
C#C[Si](C)(C)C.Cc1nnc(C(F)(C2Cc3[nH]c4ccc(Cl)cc4c3C2)S(=O)(=O)c2cccc(Br)c2)o1
C1CCNC1.Cc1ccc(-c2cn(CC(=O)O)nn2)cc1C(=O)c1ccc(Nc2ccc(F)cc2F)cc1Cl
CCN1CCC(N(C)c2nc3cc(C(=O)OC)ccc3nc2-c2ccc(F)cc2)CC1
CCS(=O)(=O)Cl.Nc1ccccc1SC1CCCCC1
Fc1ccc(Br)nc1.N#Cc1cccc(-c2ccc(Br)o2)c1
N[C@@H](CCc1ccccc1)C(=O)O.O=S(=O)(Cl)c1ccc2c(c1)Sc1ccccc1O2
CC(C(=O)O)c1cccc2cnccc12.NCc1ccc(N2CCCCCC2)c(F)c1
NCCc1ccncc1.O=C(O)C1CCN(C(=O)c2cc3ccccc3n2Cc2ccc(Cl)cc2)CC1
CCOC(=O)N1c2ccc(C(F)(F)F)cc2C(C(OS(C)(=O)=O)c2cc(C(F)(F)F)cc(C(F)(F)F)c2)CC1CC.[N-]=[N+]=[N-]
Cc1ccc2ccc(O)c(C=O)c2n1.NO
COC(=O)[C@H](CS)NC(=O)OC(C)(C)C
C#Cc1cnc2c(C(F)(F)F)cc(-c3ccc(C(F)(F)F)cc3)cn12.NS(=O)(=O)c1cc(Br)c(F)cc1F
Nc1ccc(O)cc1F.O=C1OC(=O)C2=C1CCCC2
Cn1c(-c2ccccc2Cl)nnc1C(C)(C)C=O.c1ccc(C[P+](c2ccccc2)(c2ccccc2)c2ccccc2)cc1
CCOC(=O)Cn1ccc(C(F)(F)F)n1
COCOc1cccc2c1C1CC1(C)C(=O)O2
C1COCCN1.COc1ccc(-n2nc(C(=O)O)cc2-n2ccc(CO)c2)cn1
CC(C)(C)OC(=O)N1CCCC(c2ccc(C(N)=O)c3[nH]ccc23)C1
CC(C)(C)OC(=O)N1CC=C(c2ccccc2C#N)CC1
Nc1ccc(S(=O)(=O)Nc2ccccc2Cl)cc1.O=C(Cl)c1ccccn1
CC(=O)OCC(CNC(=O)c1c(I)c(N)c(I)c(C(=O)NCC(COC(C)=O)OC(C)=O)c1I)OC(C)=O.O=C(Br)C(Br)CCBr
C=CCN1CCCc2cc(C(=O)OC)ccc21
N#Cc1cnc(-c2nn(Cc3ccccc3F)c3ccccc23)nc1Cl.Nc1ccncc1
CCCc1cc(CC(=O)OC)ccc1OC1COc2ccc(C(C)=O)c(O)c2C1
CN(C)Cc1c(OCc2ccc(F)cc2)ccc2c(CCC3CCN(C(=O)OC(C)(C)C)CC3)noc12
N#Cc1ccccc1-c1ccc(CBr)cc1.NC1(C(=O)OCc2ccccc2)CCCC1
COc1cccc(S(=O)(=O)NCCC(=O)N2CCc3ncn(C)c3C2c2ccc(C#N)c(F)c2)c1
COC(=O)c1cc2c(n(C)c1=O)-c1cc3ccn(C)c3cc1C=CC2
Cc1ccc2c(N3CC[C@@H](NC(=O)OCc4ccccc4)C3)nc(-c3c(O)cccc3F)nc2c1
CC(=O)NN.O=C(O)CC1CCC(c2ncc(-c3ccc([N+](=O)[O-])cc3)s2)CC1
Cc1cc(C#N)cc(I)c1N
CCOC(=O)C1CN(C(=O)OC(C)(C)C)CCC1C
CCCNc1cccnc1N1CCNCC1.COc1c(C)cc(CCl)cc1C
CC(=O)Nc1ccc2c(c1)nc(C(C)(C)C)n2CC1CCOCC1
O=C(NCCCNc1nc(Cl)ncc1Br)Nc1cccc([N+](=O)[O-])c1
CC(C)(C)OC(=O)OC(=O)OC(C)(C)C.NCCC(O)C(=O)O
COC(=O)C(C)(C)n1cc(I)c2cnccc21
Nc1cc(Cl)cnc1Sc1ccncc1.O=S(=O)(Cl)c1ccc(Cl)c(C(F)(F)F)c1
NNc1ccc(Cl)cc1Cl.O=CC(=O)O
COc1ccc(CCl)cc1.O=C(O)[C@@H]1C[C@@H](O)CN1C(=O)OCc1ccc([N+](=O)[O-])cc1
O=C(Cl)c1ccc(C(=O)c2ccccc2)cc1.c1ccc2c(c1)CNc1ccccc1O2
CCOC(=O)c1ncc(C(=O)OC(C)(C)C)[nH]1.Clc1ccc(-c2cc(CBr)no2)s1
Clc1nc2ncccc2s1.OCc1cc2ncc(O)cc2o1
CC(C)(C)OC(=O)N1CCN(c2ccc(B3OC(C)(C)C(C)(C)O3)cc2)CC1.C[Si](C)(C)CCOC(=O)c1ccc2cncc(OS(=O)(=O)C(F)(F)F)c2c1
Nc1nc(CCl)cs1.c1ccc(C(OC2CCNCC2)c2ccccc2)cc1
CS(=O)(=O)c1ccc2nc(-c3ccc(Br)cc3)[nH]c2c1.OB(O)c1ccsc1
COC(=O)C1CCC2C=Cc3ccccc3C(=O)N2C1
CS(=O)(=O)Nc1ccccc1CC#N
Cc1noc(N)c1C.O=S(=O)(Cl)c1cc2ccccc2s1
CC(C)(N)CO.O=[N+]([O-])c1ccc(F)cc1C(F)(F)F
COC(C)(C)C(=O)O.Cc1cc(C)nc(Sc2ccc(N)cc2)n1
O=Cc1ccc2c3c1ccn3C(=O)CNC2
O=C(Br)CBr.c1ccc(Nc2ccccc2)cc1
CCOC(C)=O.COCOc1ccc(C=O)cc1Br
C#C[C@H](O)CCCCCCCCC.C=C[C@@H](C#CBr)OC(C)=O
COC(=O)[C@@H](O)Cc1ccccc1.Oc1c(Br)cc(-c2c3ccccc3c(Br)c3sc4ccccc4c23)cc1Br
C[C@H]1CO[C@@H]2Cn3cc(C(=O)NCc4ccc(F)cc4F)c(=O)c(O)c3C(=O)N12.O=C(COC(=O)OCI)OCc1ccccc1
CCOCC(=O)OCC.O=Cc1ccc(Cl)cc1
NCc1ccccc1.O=C(O)C1c2ccccc2-c2ccccc21
FC(F)(F)c1ccc2c(SCc3ccccc3CBr)ccnc2c1.O=c1cc(CN2CCOCC2)occ1O
CN1CCc2c(Cl)ccc3c4c(n(c23)CC1)CCC4
C=C(C)c1cnc2[nH]cc(C(=O)N[C@@H](C)C(C)(C)O)c2n1
O=C(OCc1ccccc1)N1CCC(c2cc(-c3ccccc3)n[nH]c2=O)CC1
CCOC(=O)CN(C(=O)Cc1ccc(OCc2ccccc2)cc1)c1ccc(SC)cc1.O=C([O-])O
CCCCOCCOc1ccc(-c2ccc3c(c2)C=C(C(=O)Nc2ccc(CSc4nncn4C)cc2)CCN3CC(C)C)cc1.O=S([O-])([O-])=S
CCOC(=O)C(c1ccccc1C)N1CCN(C(=O)OC(C)(C)C)CC1
CC(C)(C)OC(=O)N1CCNCC1.O=S(=O)(Oc1cccc2cc(F)ccc12)C(F)(F)F
COC(=O)c1ccc(OCc2c(-c3ccccn3)noc2C)nc1.NC1CCOCC1
COc1cc2cc(Nc3cc(C)[nH]n3)nc(Cl)c2cc1C(=O)N(C)C.OC1CCC1
CC[Mg+].COc1ccc(C(=O)N(C)OC)cn1
CC(=O)C(C)(C)c1c(O)cccc1F.Fc1ccc2cc(I)cnc2c1F
Cn1c2c(c3ccc(-n4ccc(OCc5ccc(Cl)cc5)cc4=O)cc31)CN(C(=O)OC(C)(C)C)CC2
Cc1nc(N2CCN(S(=O)(=O)c3ccc(OC(F)(F)F)cc3)[C@@H](C(=O)OCc3ccccc3)C2)sc1C(=O)OC(C)(C)C
COP(OC)OC.Clc1ccccc1CBr
CI.C[C@]12CCC(=O)N[C@@H]1CCc1cc(-c3ccc(C#N)cc3)ccc12
CCNS(=O)(=O)c1cccc(N)c1.CCOc1cc(-c2cc(C(F)(F)F)n3ncc(C(=O)O)c3n2)ccc1C(F)(F)F
COC(=O)Cc1ccc(NC(=O)[C@@H]2N[C@@H](CC(C)(C)C)[C@](C#N)(c3ccc(Cl)cc3F)[C@H]2c2cccc(Cl)c2F)cc1
CC(C)(Br)C(=O)Br.NCc1ccccc1
COC(=O)c1cc(S(=O)(=O)c2cnc(Cl)c(Br)c2)c(SC)s1.NCc1ccc(C(F)(F)F)nc1
CCOC(OCC)c1cc2cncc(I)c2o1.OB(O)c1cccc(OCc2ccccc2)c1
CCOC(=O)/C=C/C=C/C1CCN(C(=O)OC(C)(C)C)CC1
CC(C)(C)OC(=O)NN1CCCCC1=O
CNC(=O)[C@@H](Cc1ccccc1)N(C)C(=O)[C@@H](Cc1cccc2ccccc12)N(C)C(=O)COCC(C)(C)NC(=O)OC(C)(C)C
CC(C)(C)OC(=O)NCc1cccc(C2CCN(C(=O)c3ccc(C#Cc4ccccc4F)o3)CC2)c1
CCOC(=O)c1cc2c(nc(C)n2C)c2c1C(=O)CC1(Cc3ccccc3C1)N2
Cc1ccc(S(=O)(=O)Cl)cn1.O=Cc1c[nH]c(-c2cccnc2Cl)c1
COc1cc(OC)c(/C=C/S(=O)(=O)Cc2ccc(OC)c(N)n2)c(OC)c1.CS(=O)(=O)Cl
Cc1cnc(F)cc1I.OB(O)c1ccc(Cl)cc1
O=Cc1sccc1Br.Sc1ccccc1
C#CCCO.Cc1cccc(NC(=O)Nc2ccc(-c3csc4c(I)cnc(N)c34)cc2)c1
CCC(=O)Cl.CN1CCN(c2cc(Nc3ncc(C#N)s3)nc(SC3CCNCC3)n2)CC1
Cc1ccc(S(=O)(=O)OC[C@H]2C=Cc3ccc(F)c(-c4ccccc4Cl)c3O2)cc1
C[C@H]1CN(c2ncc(Br)cc2C=O)C[C@@H](C)O1.OB(O)c1cccnc1
CC[Si](C#C[C@H](C)COCc1ccccc1)(CC)CC.COC(=O)C(C)(C)c1cnc(N)c(I)c1
CNC(=O)C1CCc2ccccc21
Clc1nc(Nc2cc[nH]n2)cc2ccccc12.OB(O)c1cccnc1
CNC(=O)CC1Cc2cc(OC)c(OC)cc2C1
CC(C)S(=O)(=O)NC1COCCC12OCCO2
Cc1ccc(S(=O)(=O)Cl)c([N+](=O)[O-])c1.Nc1ccc(Cl)c2cccnc12
CCCCCCCCCCCCCCCCCCBr.O=C1CCC(=O)N1
C=CCc1ccccc1.C[Si](C)(C)CCN1C(=O)CN(c2ccc(I)cc2OCc2ccccc2)S1(=O)=O
CC#Cc1sc2ncnc(Cl)c2c1I.CCOC(=O)[C@H](O)Cc1ccccc1OC1CCCCO1
Brc1cnc2[nH]ccc2c1.O=C([O-])O
COC(=O)C1(CC=O)CCCN1C(=O)OC(C)(C)C.Nc1ccccc1Cl
COCCC(=O)O.Nc1cccc(Br)c1
O=C1CN(c2ccc(-n3cc(-c4ccc(Cl)cc4Cl)nc3Cc3ccc(-c4ccc(Br)cc4)cc3)cc2)S(=O)(=O)N1.O=C1CNCCN1
Brc1ccc(N2CCC(NC3CCCC3)C2)nc1.O=c1cc(OCc2ccc(Cl)cn2)cc[nH]1
CCCCBr.CCCN(CCC)C1Cc2cc(O)c(OS(=O)(=O)C(F)(F)F)cc2C1
Cc1cc(SCc2sc(-c3ccc(C(F)(F)F)cc3F)nc2C)ccc1O[Si](C)(C)C(C)(C)C
CN1CCNCC1.COc1ccccc1NC(=O)Nc1cccc(-n2c(=O)c(CCC(=O)O)nc3cccnc32)c1
CC(C)(C)OC(=O)N1CCN(Cc2ccc(-c3nc4c(N5CCN(Cc6cccnc6)CC5)c(Br)cnc4[nH]3)cc2)CC1
O=C(OCc1ccccc1)N1CCN(S(=O)(=O)c2ccc([N+](=O)[O-])cc2)CC1
COC(=O)c1ccccc1C=O.NO
CN(C)c1cccc(C2CC(C)(C)c3cc(Cl)cc(C(=O)O)c3N2)c1.NS(=O)(=O)C1CC1
CC(C)(C)N1CCNCC1.O=C(O)C1CCN(Cc2ccccc2)CC1
Cn1cnc(C(=O)O)c1.Fc1ccc(CNC2CCC2)cc1Br
BrCC1CC1.CCc1nc2c(cc1CO)C[C@@H]1CN(C(=O)OC(C)(C)C)C[C@@H](C)N21
OCC1=CN2CCC1CC2
BrCc1cccc(Br)c1.Oc1cccc(Br)c1
O=NN1CCCc2ccccc21
Cc1noc(C)c1-c1cc(N)c(N)c(I)c1.O=C(O)C1CCO1
CC(C)O.O=C(O)c1cnc(Cl)c(Cl)c1
CCOC(=O)[C@H]1CC[C@@H](c2ccc(F)c(F)c2)N1C(=O)OC(C)(C)C
CC1(C)C[C@@]2(N=C(N)OCC2(F)F)c2cc(N)ccc2O1.N#Cc1ccc(C(=O)O)nc1
CCOC(=O)C(=O)CBr.CCOC(=O)C1=C(COCC(N)=S)NC(C)=C(C(=O)OC)C1c1cccc(Cl)c1Cl
NO.O=Cc1ccc(F)c([N+](=O)[O-])c1
Cc1ccc(S(=O)(=O)Cl)cc1.Cn1nccc1CCO
COc1ccc(C=O)cc1.Oc1cc(CC(F)(F)F)c(-c2ccc3c(-c4nc5c([nH]4)CCNC5)n[nH]c3c2)cc1F
CN(C)C1CCNC1.Cc1nc(N)ncc1-c1nc(N2CCOCC2)c2nc(Cl)n(CC3CC3)c2n1
CCI.O=C(c1cc(F)cc(F)c1)c1ccc[nH]c1=O
CC(C)(C=O)Cc1ccccc1
CC(C)(C)C#CCCO.ClC(Cl)(Cl)Cl
CC(C)(C)OC(=O)N1CCC(CC(=O)Nc2ccc(-c3ccccc3)cc2)CC1
C1CSCCN1.Cc1onc(-c2ccncc2)c1COc1ccc(C(=O)O)cn1
Cc1cc(C(=O)Cl)no1.O=C(C[C@@H]1CCCNC1)Nc1ccc2cc1CCc1cncc(c1)Nc1ncc(Cl)c(n1)N2
COc1ccc2c(c1)CCC(c1ccccc1)=C2c1ccc(OCCN2CCCC2)cc1
OCCCc1cccc(OC(F)F)c1
FC(F)(F)C(Oc1nc2ccccc2nc1Cl)c1cccnc1.NS(=O)(=O)C(F)(F)F
CCOC(=O)c1ccc(C#Cc2ccc3c(c2)N(c2ccc(C)cc2)CCC3(C)C)cc1F
CCC(N)=S.O=C(CBr)c1ccc(F)cc1
CCCCCCCCCCCCCCCCCCCl.CN(C)CCCNC(=O)c1ccc(N(C)C)cc1
O=C(OCc1ccccc1)N1CCC(C(=O)O)(c2ccc3ccccc3c2)CC1
C1CC(C2CNC2)CCO1.CCc1nc2ccccc2n1-c1nc(N2CCOCC2)c2nc(C=O)n(C3CCCCO3)c2n1
COc1cc(/C=C/C(=O)NNC(=O)C(CCCCl)c2cc(F)c(F)c(F)c2)cnc1-n1cnc(C)c1
COC(=O)c1ccc(-n2c(C)cc(OCc3ccc(F)cc3F)c(Br)c2=O)o1
C=CCBr.COCCc1ccc(Cl)c(CN(C(=O)[C@H]2CN(C(=O)OC(C)(C)C)CC[C@]2(O)c2ccc(F)c(F)c2)C2CC2)c1
CC(C)Oc1ccc(B(O)O)cc1.CCOC(=O)c1[nH]c2ccc(-c3ccc(C(F)(F)F)cn3)cc2c1I
CCOC(=O)c1cc(C#N)c(N2CC(C(=O)O)C2)nc1C(F)(F)F.NS(=O)(=O)Cc1cccc(Cl)c1
CC(C)(C)OC(=O)[C@@H]1CCCN2C(=O)CC[C@H](NC(=O)c3ccccc3)C(=O)N12
COc1cc2c(Nc3cc(CC(=O)O)[nH]n3)ncnc2cc1OCCC1CCN(CCOC(C)(C)C)CC1.Nc1cccc(F)c1
COC(=O)Cc1cn(C)c2ccccc12
Cn1ncc([N+](=O)[O-])c1C1CCC(CI)O1.[N-]=[N+]=[N-]
CC(N)=O.Cc1nc2c(OCc3ccccc3)cc(Br)cc2n1C
CC(C)c1cc(C(=O)Cl)ccc1OCc1ccccc1.Cc1ccc([N+](=O)[O-])c2cc[nH]c12
O=C(Cl)Cc1ccccc1.O=C(Nc1ccc2cc1CCc1cccc(c1)Nc1ncc(Cl)c(n1)N2)C1CCNCC1
C=CCON1C(=O)N2C[C@H]1C=C(C)[C@H]2C(=O)O.CC(C)(C)OC(=O)N1CCC(N)CC1
CCOC(=O)CC1OB(O)c2cc(O)cc(COC)c21
Clc1cncc(Cl)n1.N#CC1(CO)CCOCC1
BrCCCc1ccc(OCc2ccc(-c3ccccc3)cc2)cc1.CCOC(=O)c1ccc(O)c(C=O)c1
NNC(=O)CCc1cccc(C(F)(F)F)c1.O=C(O)c1ccc2ncsc2c1
CC(C)Br.O=[N+]([O-])c1ccc(OC2(c3ccccc3)CCNCC2)cc1
CNC(=O)CCC(=O)c1c(OC)cccc1OC
CCOc1cc([N+](=O)[O-])ccc1C(=O)NN.S=C=NCCCN1CCCCC1
COc1ccc(-c2nc(C)c(C(=O)O)s2)cc1.Nc1nnn[nH]1
COC(=O)c1cc(OC)c(C)cc1-c1ncccn1
Cn1ccn2c(=O)c(OCc3ccccc3)c(C(=O)O)nc12.NCC(=O)Cc1ccc(Cl)cc1
CNCC(C)C.O=C(O)c1nc2c(s1)CCOc1cc(-c3cn[nH]c3)ccc1-2
Nc1cc(Cl)c(-c2ccc(C(F)(F)F)cc2C(F)(F)F)cc1N.O=C(O)C(F)(F)C(F)(F)F
CCC(=O)c1ccc(NC(C)=O)cc1
CC(C)(CC(=O)O)NC(=O)OC(C)(C)C.NC1CCc2cccnc2NC1=O
Brc1ccc(OCc2ccccc2)cc1.C[C@@H]1CNCCN1C(=O)OCc1ccccc1
CCOCCn1c(N2CCCN(CCC3(c4ccccc4)CCN(C(=O)c4cc(OC)c(OS(C)(=O)=O)c(OC)c4)C3)CC2)nc2ccccc21
C[C@]12CC[C@@H]3c4ccc(B(O)O)cc4CC[C@H]3[C@@H]1C/C(=C\c1cccc(C(N)=O)c1)C2=O
Nc1ccc(CN2CCOCC2)cc1.O=C(O)c1cc(=O)c2c(O)c(O)ccc2o1
N#CC1CCNCC1.O=C(Cl)OCc1ccccc1
Cc1nc(-c2c(F)cc(Cl)cc2-c2ccc([C@@H](C)NC(=O)OC(C)(C)C)c(F)c2)no1.Cc1nc(-c2c(F)cc(Cl)cc2Br)no1
CS(=O)(=O)Cl.Nc1ccc2c(c1)CCC2=O
CI.Oc1cc2cccc(Br)c2cn1
CCCN(C)C(=O)c1cc(CO)cc(C(=O)OCC)c1
CC(C)(C)OC(=O)CBr.O=C1CCCc2c(O)cc(Br)cc21
CC(=O)Cl.Cc1c(Cl)ccc2c1N(C(=O)OC(C)C)CCCC2NCc1cc(C(F)(F)F)cc(C(F)(F)F)c1
Cc1ccc(C(=O)O)c(Cl)n1.NCC1=NN=C(N)C1=NNc1ccc(F)c(F)c1
Cc1cc(C)c2c(N)n[nH]c2n1.O=C1Nc2ccccc2/C1=C/O
COc1cccc(C(O)(C(=O)O)c2cccc(OC)c2)c1.O[C@H]1CN2CCC1CC2
Fc1cccc(-c2nc3cn[nH]cc-3n2)c1F.O=C(Nc1ccccc1)c1ccc(CCl)cc1
CC(=O)SCCC(=O)O.O=C(O)CO
COCCc1c(C(=O)OC)cnn1C1CCCCC1
C[C@H](C=O)[C@H]1CC[C@H]2[C@@H]3CCC4=CC(=O)CC[C@]4(C)[C@H]3CC[C@@]21C
CNOC.O=C(O)c1cc2cccc(Br)c2s1
Nc1ncc(B(O)O)cn1.O=C(Nc1ccc(OC(F)(F)F)cc1)c1cnc(N2CCCC2)c(Br)c1
Cc1cc(C#N)ccc1C(=O)O.c1ccc2c(c1)CCCCN2
C=CCBr.O=c1ccsc2c1[nH]c1ccccc12
CCn1nc(C)cc1N.CNC(=O)c1cc(F)ccc1Nc1cc(Cl)ncc1Cl
CCOC(=O)CN.O=S(=O)(Cl)c1ccc(F)cc1
COC(=O)c1cccc(C)c1NC(=O)N1CCN(c2ccc(NC(=O)Nc3cc(C)ccc3OC)cc2)CC1
CCOC(=O)CCCc1cccc(-c2nnc(-c3ccc(OC(C)C)c(C#N)c3)s2)c1CC
CCOC(=O)c1nc(C#C[Si](C)(C)C)c2c(-c3ccccc3)noc2c1O
CC(=O)c1cccc(C#N)c1
Nc1cccnc1Cl.O=Cc1ccccc1
CCOC(=O)CC(=O)c1cccc(-n2cnnc2)c1.COc1cc(NC(=O)OC(C)(C)C)c(N)cc1-c1ccccc1F
Nc1c(Cl)ncnc1Cl.O=C(Cl)Cc1c(Cl)cccc1Cl
Cc1cc(Cl)ccc1C(CC(=O)c1ccc(=O)n(C)c1)c1ccc(NS(=O)(=O)C2CC2)cc1.NO
COC(=O)c1ccc(NC(=O)N2C[C@@H](CC(C)(C)C)[C@](C#N)(c3ccc(Cl)cc3F)[C@H]2c2cccc(Cl)c2F)cc1
CCOC(=O)c1ncn2c1[C@@H]1CCN1C(=O)c1c-2ccc(F)c1F
CN(C)C1(Cc2ccccc2)CCC(=O)CC1.NCc1ccccc1
COC(=O)CCS.O=C(NCc1cccs1)c1cc2ccccc2nc1Cl
CCCC(C(=O)OC)c1c(C)nc2cc(C(C)(C)C)nn2c1-c1ccc2c(c1)CCN2C
O=C(N1CCNCC1)C(F)(F)F.O=C1CCC(N2Cc3c(OCc4ccc(CBr)cc4)cccc3C2=O)C(=O)N1
CCOC(=O)c1cc2c(Nc3cc4sc(=O)[nH]c4cc3OC)ncnc2[nH]1
CCS(=O)(=O)NC1CCC2(CC1CO)OCCO2.Oc1ccc(-n2cccn2)cc1
CCOC(=O)c1csc(CBr)n1.Oc1ccc(-c2cc(F)c(F)cc2F)cc1
CCOC1CCNCC1.O=[N+]([O-])c1ccc(F)cc1
CCOC(=O)CN1CCN(Cc2cc(OC)c(OC)c(OC)c2)CC1.NN
CN(C(=O)C(C)(C)c1cc(C(F)(F)F)cc(C(F)(F)F)c1)c1cnc(N2C[C@H]3COCCN3C[C@H]2CO[Si](C)(C)C(C)(C)C)cc1-c1ccccc1CO
Nc1cccc(F)c1.S=C(Cl)Cl
COC(=O)C1Cc2ccc(OC)cc2C1
C=O.Cc1ccncc1OC[C@@H]1CCCN1
CCCCCCCCCCN.O=S(=O)(F)C(F)(F)C(F)(F)C(F)(F)C(F)(F)C(F)(F)C(F)(F)C(F)(F)C(F)(F)F
CCCn1ncc(Cl)c(Cl)c1=O.COc1ccc(CN)cc1OC
CCc1cccc(C)c1C=O.Cc1cc(N)c2nc(C)c(C)n2c1
Clc1ncc(Br)cn1.Nc1cccc(OCc2ccccc2)c1
COCCCCl.O=C1COc2ccc(CO)cc2N1
CC1(C2CN(Cc3ccccc3)C(=O)CO2)OCCO1
C=CC(C)OC(=O)CNC(=O)OC(C)(C)C.C[C@H](O)/C=C/c1ccc(C(F)(F)F)cc1
CCOC(=O)CN.CCc1cccc(OCc2c(Cl)cc(Cl)c(=O)n2CCc2ccc(C(=O)O)cc2)c1
COc1cccc(-c2nc(N3CCOCC3)nc3c2CCN3c2cccc(C#N)c2)c1
Ic1ccc(Oc2ccccc2)cc1.OC1CN2CCC1CC2
C=O.NCCc1ccccc1.O=C1CCCc2c1ccc1ccccc21
CCC(=O)c1cc(N)ccc1OCc1ccc(C(C)(C)C)cc1.COc1ccc(N=C=O)cc1OC
COC(=O)C=P(c1ccccc1)(c1ccccc1)c1ccccc1.O=Cc1ccc(C=O)s1
CC(C)N.O=Cc1ccc(-c2noc(-c3nnn(-c4ccccc4F)c3-c3ccncc3)n2)cc1
CN.Cc1cc(C)c2c(c1O)C(=O)C1CCCCC21
Nc1ccccc1Cl.O=C(Cl)c1cc2c(s1)-c1cc(Br)ccc1OCC2
CC(C)[C@@H]1CC[C@@H](C)C[C@H]1OCCN(C)CCCl.NCCCCc1ccccc1
Nc1ncc(C2CCC2)s1.O=C(Cl)Oc1ccccc1
CCOC(=O)[C@@H]1O[C@@H](OC(C)=O)CS1
NC1C2CC3CC1CN(C3)C2.O=C(O)c1cc2ccsc2s1
CC(=O)NCCN.CN(C(=O)c1cc2c(s1)-c1ccccc1OCC2)c1ccc(C(=O)O)cc1Cl
CN(C)CCCN.NS(=O)(=O)c1cc(C(=O)O)cc([N+](=O)[O-])c1Cl
Cc1cc2c(CC(=O)O)cccc2cn1.NCc1ccc(C(F)(F)F)c(F)c1
COc1cc(C=O)ccc1O.Nc1n[nH]c2ncnc(Nc3cccc(Cl)c3)c12
O=C(O)CCCc1cccs1
COC(=O)c1sccc1NS(C)(=O)=O.ClCCN1CCOCC1
CC(C)(C)OC(=O)N1CC(=O)C(I)=C[C@H]1CO[Si](C)(C)C(C)(C)C.CC1=C[C@@H](CO[Si](C)(C)C(C)(C)C)N(C(=O)OC(C)(C)C)C[C@H]1O
CNc1ncc2c(n1)N(C1CCN(C(=O)OC(C)(C)C)CC1)C(=O)N(c1c(F)c(OC)cc(OC)c1F)C2
CN1CCCNC1=O.COC(=O)c1ccc(CCC(/C=C/c2ccccc2OCCCCCCl)Cc2ccc(C(=O)OC)cc2)cc1
CC(C)(C)OC(=O)N1CC[C@H](c2ccc(O)cc2)[C@@H](O)C1
O=C(O)c1cc2cccc(O)c2cc1O
C[C@@H](Nc1c(C(N)=O)cnn2cc(Br)cc12)C1CC1.O=C1CCCN1
CC(=O)Cl.O=C(O)C=Cc1ccc(O)cc1
CCCCCCCO.O=C(O)c1ccc(F)c(C(F)(F)F)c1
CCOc1cc([N+](=O)[O-])ccc1Br.OB(O)c1ccncc1
CCN(CC)CCCOc1ccc(C(=O)Cl)cc1.c1ccc(-c2cc3ccccc3s2)cc1
CCn1cc(-n2ccc(=O)c(C(C)c3cccc(-c4ncc(OCc5ccccc5)cn4)c3)n2)cn1
CC(C)(C)OC(=O)OC(=O)OC(C)(C)C.CS(=O)(=O)c1ccc(Oc2cc(-c3ncccc3Cl)cc3c(Br)n[nH]c23)cc1
C[C@@H](Nc1nc(Cl)ncc1Br)C(C)(C)O.C[Si](C)(C)CCS(=O)(=O)N=S(=O)(CCO)c1ccc(N)cc1
COc1ccc(Oc2ncc(-c3ccc(C(C)N4C(=O)c5ccccc5C4=O)cc3)s2)cc1
N.O=Cc1ccc(Oc2ccc(F)c(F)c2)c(F)c1
O=Cc1cc2c(cc1Br)OCO2.[Li]CCCC
COC(=O)c1cc(-c2cc(C)ccc2F)on1
COC(=O)C1(C(=O)OC)CCN(C(=O)OC(C)(C)C)CC1
COCCN.COc1cc2nccc(Oc3ccc4[nH]ccc4c3)c2cc1C(=O)O
OC1(c2ccc(CN3CCCC3)cc2)CC(COCc2ccccc2)C1
CCOC(=O)c1csc(N)n1.COc1cc(C(=O)O)cc(OC)c1OC
COCC(=O)NC[C@@H]1CN(C(=O)OC(C)(C)C)CCO[C@H]1c1ccc(Cl)c(Cl)c1
CC(C)(O)CC(=O)O.NCCn1ccc2ncnc(Nc3ccc(Oc4cccc(-c5nc(C(F)(F)F)cs5)c4)c(Cl)c3)c21
Fc1ncccc1I.SCc1ccccc1
CCOC(=O)C(Cc1ccc(Br)cc1)CP(=O)(O)C(C)NC(=O)OCc1ccccc1.OB(O)c1ccccc1
CS(=O)(=O)OCCCC#Cc1ccc2c(-c3ccc(Cl)cc3)nsc2c1.OCCNCCO
CCOC(=O)Cc1ccc(O[C@H]2CCN(C(=O)OC(C)(C)C)C2)cc1
CCCS(=O)(=O)Nc1ccc(F)c(C(=O)O)c1F.CCc1cc2cc(N)cnc2[nH]1
CCOC(=O)C1CC1c1ccc(OC)cc1
COCc1ccc(C2(O)CCN(CC(=O)c3ccc(OCc4ccccc4)c(Cl)c3)CC2)cc1
COC(=O)c1ccc(C=O)cc1.[Li]CCCC
NC(=O)c1cc(-n2cccn2)ccc1Cl.c1c[nH]nn1
CI.COC(=O)c1cc(Cl)c(O)c(OC(C)C)c1
C/C(=C\c1ccccc1)C(=O)O.N[C@H]1CN2CCC1CC2
CN(C)CCN.O=S(=O)(Cl)c1ccc(Cl)nc1
CN(C(=O)c1ccc(Cl)cc1)[C@@H]1CCN(C(=O)C2CCNCC2)C[C@H]1c1ccc(Cl)c(Cl)c1.O=C(O)C1(O)CC1
CNC1CCN(Cc2ccccc2)CC1.COc1cc2nc(Cl)nc(Cl)c2cc1OC
Cn1c(C(=O)N[C@H]2CCCC[C@H]2C(=O)NC(C#N)CC2CCN(C(=O)OC(C)(C)C)CC2)cc2ccccc21
COc1cc([N+](=O)[O-])ccc1C(F)(F)F
CC(C)(C)OC(=O)[C@H](Cc1ccc(O)cc1)Nc1nc2ccccc2s1.CCOC(=O)CCCBr
CCC(C)Br.OCc1ccc(Cl)cc1O
CCI.N#CC(C(=O)Nc1ccccc1)C(=O)c1nn(-c2ccccc2)c2c1Cc1c(C(=O)O)cccc1-2
CC(C)CI.CCOC(=O)c1c[nH]nc1C(F)(F)F
COc1ccc(CN(c2nc(Cl)nn3c(C#N)cnc23)C2CC2)cc1.COc1ccc(CN2CCOC[C@H]2COc2cc(C#N)cc(N)c2Cl)c(OC)c1
COc1cc(Nc2ncnc(-n3c(Cl)nc4ccccc43)n2)cc(OC)c1OC.NC(=O)c1cccc(N)c1
CCOC(=O)c1cccc(Nc2c(C(=O)O)cnc3cc(-c4c(C)noc4C)ccc23)c1.COc1ccc(CN)cc1
CCOC(=O)c1cnn2c(O)c(C(=O)O)cnc12.Fc1cccc2c1C1(CCNCC1)CO2
Cc1nn(-c2ccc(C#N)c(Cl)c2)c(C)c1C(=O)Cl.N#Cc1ccc(CN)cn1
CC1(C(=O)Cl)CCCCC1.CN[C@H](Cc1ccccn1)CN1CCN(c2ccccc2OC)CC1
CCC(CC)Nc1cc(C)nc(Cl)c1C(N)=O.Cc1cc(Br)cc(C)c1O
CCC(CCn1ccc(-c2ccccc2)cc1=O)(C(=O)NOC1CCCCO1)S(C)(=O)=O
CN(C)CCO.O=[N+]([O-])c1ccc2nc(Cl)ccc2c1
Cc1ccc(F)c([N+](=O)[O-])c1.c1c[nH]cn1
COc1cc2cc(-c3ccccc3)n(Cc3ccc(C(N)=O)o3)c2cc1Cl
CCOC(=O)n1nc(N)c2c1C(C)(C)N(C(=O)OC(C)(C)C)C2.O=C(Cl)c1ccc(F)cc1
O=C(c1cccc([N+](=O)[O-])c1)N1CCC(O)CC1
Fc1cnc(Cl)nc1.O=C(NC1=NC2(c3ccccc3F)CNCC2CS1)c1ccccc1
COc1ccc(C=O)cc1OCc1ccccc1.O=C1COc2cc(O)ccc21
CNc1ccc(F)cc1.COCCOc1cc2ncnc(NC3=CC(=O)C(Cl)=CC3=O)c2cc1OC
CC(=O)OC(C)=O.COC(=O)Cc1ccc(-c2csc(N)n2)s1
Cc1noc(C)c1C(=O)O.O=c1cc(CNc2cccc(Cl)c2)c2ccc(F)c(F)c2[nH]1
CCCCc1noc(C)c1CN1C(=O)c2ccccc2C1=O
CCc1c(C)c(C#N)c2nc3ccccc3n2c1NCC[C@H](NC(=O)OCc1ccccc1)C(=O)O
CCOC(=O)C1(NC(=O)CC)Cc2cccc3c2N(CCC3)C1=O
CC(C)(C)OC(=O)N1CCC(CNc2nc(-c3ccncc3)cc3cnccc23)CC1
COc1nc(C(=O)O)c(-n2c(C)ccc2C)cc1C(F)(F)F.NCC(O)C(F)(F)F
COC(=O)[C@@H]1CCCCN1C(=O)c1sc(-c2ccc(OC)cc2)cc1NC(=O)Nc1c(C)cc(C)cc1C
COc1ccc2c(c1)CC[C@@H]1[C@@H]2CC[C@]2(C)C[C@@H](N=[N+]=[N-])C[C@@H]12
CN(C)C1(c2ccccc2)CCC(=O)CC1.NCCc1c[nH]c2ccccc12
CC(=O)N1CCCC(=O)c2c(Cl)cccc2CCC1=O
COc1ccc(C(=O)CBr)cc1.NC(=S)Nc1ccc(-c2cccc3c2CNC3=O)cc1
CC(C)(C)OC(=O)N1CC(CBr)Cc2ccccc21.COc1ccc(Br)c(CC2CCNCC2)c1
O=Cc1cc2nc(Cl)nc(N3CCOCC3)c2s1.O=S(=O)(N1CCNCC1)C(F)(F)F
N#Cc1c[nH]c2ccc(CCNC(=O)c3ccc(-c4ccnc(Cl)n4)cc3)cc12.NCCCCCN1CCOCC1
Nc1ccc2[nH]nc(I)c2c1.O=S(=O)(Cl)c1cccc(F)c1
CC(=O)Cl.COc1cc(-c2ncnc3c(C(=O)N[C@H]4CC[C@H](N)CC4)c(C)[nH]c23)c(OCC2CC2)cc1F
CC(C)=CC(=O)NCc1ccccc1[N+](=O)[O-].O=C([O-])O
CC#CCOc1cc(C(=O)c2ccccc2)ncn1
CNCC(N)=O.Fc1ccc(Cc2ccc(OC(F)F)c(-c3cccc(Cl)c3)c2)cn1
COC(=O)c1ccc(CCc2ncccc2OCc2ccccc2)cc1
COC(=O)c1ccc(Nc2nc(Cl)nc(OCC(F)(F)F)n2)cc1.NCc1ccc(O)cc1
CCOC(=O)c1cc(CC)n(C)n1.[NH4+]
Clc1nc(Cl)c2ncn(C3CCCCO3)c2n1.N
COc1ccc(N2CCN(CCc3ccccc3)CC2)cc1
COCCOc1cc(NC(=O)OC(C)(C)C)c([N+](=O)[O-])cc1-c1ccc(F)cc1
O=C1CSC(=O)N1.O=[N+]([O-])c1ccc(CBr)cc1
CCOP(=O)(OCC)C(F)(F)Br.COC(=O)C=Cc1ccc(I)cc1
COc1ccn(-c2c(F)cc([N+](=O)[O-])cc2F)c(=O)c1C#N
COc1ccc(C=O)c(OC)c1.COc1cccc(C(O)c2cc(Cl)ccc2N)c1OC(F)F
CC=O.CN(CC[C@H](NC(=O)OCc1ccccc1)C(=O)OC(C)(C)C)C[C@H]1O[C@@H](n2cnc3c(N)ncnc32)[C@@H]2OC(C)(C)O[C@H]12
Brc1ccc[se]1.CCC1CCC(c2ccc(B(O)O)c(F)c2F)CC1
Cc1cnc2c(C(C)(C)C)c(N)nn2c1.O=C(Cl)CCC1CCCCC1
C=CC[C@@H](NC(=O)OC(C)(C)C)C(=O)O.CN[C@H](C)[C@H](O)c1ccccc1
C1COCCN1.Cc1cc(-c2ccc(C(F)(F)F)cc2)cc(-c2cccc(-c3cccc(S(=O)(=O)Cl)c3)n2)n1
CC(C)CCN(Cc1cc2ccccc2o1)C1CCN(C(=O)OC(C)(C)C)CC1
CCCN(CCC)CCCCC1Cc2cc(CNCc3ncc[nH]3)ccc2C1OC.Cn1ccnc1C=O
NCC(=O)N1CCN(C(=O)c2ccccc2C(F)(F)F)CC1.O=C(O)c1ccc2c(c1)Cc1ccccc1-2
COC(=O)c1ccc(F)c2c1CC(C)(C)C(c1cccc(N3CCOCC3)c1)N2
Brc1ccsc1.C#CCO
CC(C)[C@@H]1CCS(=O)(=O)N1.Cc1ccc(N2CCN(C(=O)c3ccc(Br)cc3S(C)(=O)=O)CC2)c(C)c1
Cc1ccc(N)cc1C(=O)c1ccc(Nc2ccc(F)cc2F)cc1Cl.O=C(Cl)OCc1ccccc1
CCOC(=O)c1c(-c2c(Cl)cccc2Cl)noc1C1CCC1
Cc1ccccc1OCC(=O)O
COc1ccc(N)c(OC)n1.Cc1cc(C)c(S(=O)(=O)Cl)c(C)c1
CC1(C)OB(c2ccc(N)cc2)OC1(C)C.Clc1ccc(Cl)nn1
CC1(C)OB(B2OC(C)(C)C(C)(C)O2)OC1(C)C.C[Si](C)(C)CCOCn1c(-c2cc(C(F)(F)F)ccn2)nc2ccc(Br)cc21
CCCCCC(CCCC(CCCCCCC(=O)O)(C(C)=O)c1ccccc1)OCc1ccccc1
CCOC(=O)c1cc(Oc2ccc(S(C)(=O)=O)cc2)c2cc(C)oc2c1.O=C1CCC(=O)N1Br
CCN(CC)CCO.O=[N+]([O-])c1ccc(F)cc1
CCc1ccc(N)cc1.COC(=O)c1c(Cl)ccc(C(Cl)=NO)c1F
COC(=O)Cl.NC[C@H]1CN(c2cc(F)c(N3CCC(n4ncnn4)CC3)c(F)c2)C(=O)O1
Cc1cnc(N)s1.O=C(O)c1cc(Br)ccc1O
Cc1cc(NC(=O)C(F)(F)F)cc2ccoc12
COC(=O)[C@H](CCSC)NC(=O)c1ccc(CC(=O)O)cc1-c1ccccc1.Nc1ccccn1
CCCC(=O)c1cnc2c(C)cccc2c1Cl.Nc1ccccc1F
CCN1CCN(C(=O)c2ccc(F)c(Br)c2)CC1.COc1ccc(CN(Cc2ccc(OC)cc2)c2ncc(-c3nc(N4CCOCC4)nc4c3CCN4)cn2)cc1
COC(=O)c1ccc(Cl)c(OCC(=O)O)c1.Cc1c(OC2CCN(C[C@H](O)CN)CC2)ccc(Cl)c1Cl
CC(C)C[C@H](CO)Nc1nc(S)nc2nc(N)sc12.C[C@@H](Cl)c1cccc(C#N)c1
OCCN1CCc2ccccc2C1
BrCc1ccccc1.CCC(Cc1ccc(C(=O)OC(C)(C)C)s1)C(=O)O
C#CCNC(=O)C(F)(F)F.CCCC(O)(C#Cc1cccc(Br)c1)CCC
Cc1nc(Cl)c2ncn(C3CCCCO3)c2n1.OB(O)c1cccnc1F
Cc1cccc(O)c1C.OCc1cccc(-c2c(Cc3ccccc3)cnc3c(C(F)(F)F)cccc23)c1
Cc1ccc(-c2ccccn2)c(C(=O)N2CCC[C@@H](C)[C@H]2CN)n1.Clc1ccc(Br)nc1
CC(C)(C)OC(=O)N1CCC(c2nc3cc(B4OC(C)(C)C(C)(C)O4)ccc3o2)CC1.Fc1cc(Br)ccc1-n1cnnn1
Nc1c(Cl)cc(F)cc1[N+](=O)[O-]
COC(=O)c1ccc(CCc2ccc(N3CCN(C(C)=O)CC3)cn2)s1
COC(=O)c1cccc(CN(C)c2ncc([N+](=O)[O-])cc2Cl)c1
COC(=O)c1ccc2cnn(S(=O)(=O)N(C)C)c2c1OC
COC(=O)COC1CCCN(C(=O)c2ccc(NC(=O)c3ccccc3C)nc2)c2ccc(Cl)cc21
CCOC(=O)c1c(O)c2ncc(Cc3ccccc3)cc2n(Cc2ccc(S(C)(=O)=O)cc2)c1=O.NCc1ccco1
CCOC(=O)Cn1c(C)c(Cc2ccc(NC(=O)c3ccc(Cl)c(Cl)c3)cc2)c2ccccc21
CC(C)(C)OC(=O)N1C[C@H](O)[C@@H](Nc2ccc(Br)cc2[N+](=O)[O-])C1.O=C(O)CCl
CCC(=O)Cl.Cc1nc2ccccc2n1C1CC2CCC(C1)N2CCC1(c2ccccc2)CCN(C(=O)c2ccc(Cl)c(S(N)(=O)=O)c2)CC1
CN1CCNCC1.CS(=O)(=O)OCc1cc(-c2ccc3c(c2)CCO3)nn(CC2CC2)c1=O
CCBr.COc1ccc(C(CCO)N2Cc3ccccc3C2=O)cc1OC
CC(=O)c1cncc(Br)c1
CC[C@H]1CC[C@@H](O)CC1.Oc1ccc(Br)cc1
CN(Cc1ccccc1)c1cc(N=C=O)ccn1.NCCN1CCC(O)(Cc2ccccc2)CC1
N#Cc1cccc(N=C=O)c1.c1ccc(-c2nsc(N3CCNCC3)n2)cc1
CCOC(=O)C(Cl)C(C)=O.COc1cccc(C(N)=S)c1
Fc1cccc2c1C(C(F)(F)F)NCC2.O=C(O)c1cc2ncc(Br)cn2n1
CCCNC.CCC[C@@H](NC(=O)N1C(=O)C(CC)(CC)[C@@H]1Oc1ccc(C(O)COC)cc1)c1ccc(C)cc1
CCOC(=O)CNCCNS(=O)(=O)c1nc2ccccc2s1.COc1ccc(COC(=O)Nc2nc3c(ncn3CC(=O)O)c(=O)[nH]2)cc1OC
CCCCOC(=O)[C@@H]1C[C@H](N(C)C)CN1.N
CC(C)(C)OC(=O)NCCC1CCNCC1.O=C(O)/C=C/c1cc(Cl)cc(Cl)c1
CC(C)(C)OC(=O)N1CCc2[nH]n(-c3cnc4ccccc4n3)c(=O)c2C1.CI
CCOC(=O)C=Cc1ccc([N+](=O)[O-])cc1
CC[C@H](C)[C@H](NC(=O)OC(C)(C)C)C(=O)N1CCC[C@H]1C(=O)OCc1ccccc1
CCc1ccc(-c2coc3ncnc(Cl)c23)cc1.C[C@@H](O)CCCCC(=O)OC(C)(C)C
N#Cc1cnn2cc([N+](=O)[O-])cc2c1Cl.Nc1ccccc1
C=O.CC(=O)c1c(-c2ccccc2)oc2c(C)cccc12.CNC
CC(C)(O)C1CC=C(CO)CC1.O=C1NC(=O)c2ccccc21
COc1ccc(-c2csc3c2-n2cccc2C3=O)cc1OC
CCCC(=O)c1ccc(-n2cc(C(F)(F)F)cn2)nc1
Cc1ccc(C(=O)NC2CC2)cc1B1OC(C)(C)C(C)(C)O1.Cn1c(=O)c(Br)cc2cnnc(-c3ccc(F)cc3F)c21
COc1cnc(Cl)nc1Cl.NN
COc1ccc(CNc2nnc(-c3ccc4c(c3)c(-c3cncc(Cl)n3)cn4S(=O)(=O)c3ccc(C)cc3)o2)cc1.OB(O)c1ccc(F)cc1
C/C(C#N)=C1/c2ccc(CBr)cc2COc2cc(F)ccc21.COCc1nc2ccccc2[nH]1
Cc1ccc(B(O)O)cc1C1C(=O)C(C)(C)OC(C)(C)C1=O.Clc1cnc(Br)c(Cl)c1
C=CCNC.Nc1nc(CCl)cs1
Fc1c(F)c(F)c(Br)c(F)c1F.O=[N+]([O-])c1ccc(I)cc1
C1CNCCN1.O=S1CCN(c2nc(Cl)nc3c(SCc4ccc(Cl)cc4)ncnc23)CC1
CCC(=O)Oc1ccc(N)cc1C(=O)O.Fc1c(F)c(C(F)(F)F)c(F)c(F)c1CBr
O=C(CNC(=O)c1cccc(C(F)(F)F)c1)NC1CNC1.O=C1CCC(O)(c2cccc(O)c2)CC1
BrC(Br)(Br)Br.OCCCC(F)(F)C(F)(F)C(F)(F)C(F)(F)C(F)(F)C(F)(F)C(F)(F)C(F)(F)F
COC(=O)C(N)Cc1ccc(Br)cc1.O=C(O)c1cc(Cl)ccc1O
O=C(N[C@@H](CCCCOCc1ccccc1)C(=O)O)OCC1c2ccccc2-c2ccccc21.O=C(OC1CCC1)N1CCNCC1
CC1(OC(=O)N2CCC([C@H]3C[C@H]3CCO)CC2)CC1.COC(=O)Cc1ccc(O)cc1F
CC(C)(C)OC(=O)N1CCN(c2ccc(C(=O)Nc3cccc(Cl)c3)cn2)CC1
O=C(c1ccc([N+](=O)[O-])cc1)N1Cc2cccn2Cc2sccc21
CCOC(=O)c1cccc(I)c1.COc1ccc2sc(B(O)O)cc2c1
O=C(CC1CCN(CC2CC2)CC1)c1ccc(F)cc1.[Mg+]c1ccccc1
CCOC(=O)C(F)Br.CCOP(OCC)OCC
COC(=O)c1cccc(N2CCc3cc(OCc4c(-c5c(Cl)cccc5Cl)noc4C(C)C)ccc3C2=O)c1
CCN.O=[N+]([O-])c1cncc(S(=O)(=O)O)c1
O=C(NCCO)NCc1ccccc1OCc1ccccc1
[N-]=[N+]=Nc1ccc(-c2c[nH]c(COc3ccccc3)n2)cc1
CS(N)(=O)=O.C[C@@H](c1cc(Cl)cc(Cl)c1)N1CCC(COc2cc(F)c(C(=O)O)cc2Cl)CC1
CC(C)c1nc2c(n1Cc1ccc(Cl)c(Cl)c1)C(=O)CCCC2
COc1ccc(CN[C@@](C)(CSC(C)(C)C(=O)O)c2cc(Br)ccc2F)c(OC)c1
NCc1ccccc1.Nc1nc(N)c(Br)c(Cl)n1
CC(CC=O)c1ccccc1.Nc1cccc(-c2ccnc3c(C(=O)c4cccs4)cnn23)c1
CC(C)(C)OC(=O)N1CCC[C@@H](n2nc(I)c3c(N)ncnc32)C1.CC1(C)OB(c2ccc(Oc3cccc(F)c3F)cc2)OC1(C)C
COC(=O)CCC(=O)Cl.NC1CCN(Cc2ccc(Cl)c(Cl)c2)CC1
CC(C)(C)OC(=O)OC(=O)OC(C)(C)C.Nc1cccc(Cl)n1
CCOC(=O)CN1C(=O)OC(c2ccc(F)cc2)(c2ccc(F)cc2)[C@@H]1c1ccccc1
CCOC(=O)c1cccc(-c2cccc3sc(Cc4ccc(F)c(F)c4)cc23)c1.On1nnc2ccccc21
O=C(NCC1(c2cccc(Cl)c2)CCC2(CC1)OCCO2)C(F)(F)F
CCOC(=O)c1nc(-c2ccc(OC)cc2)c2snc(-c3ccc(Cl)cc3)c2c1O.NCC(=O)O
C1CCNC1.CC1CCCN1c1cccc(Nc2cc(-c3cccc(C=O)c3)nn3ccnc23)n1
CCN(CC)CCCl.Cc1cccc2c3c(O)cccc3n(Cc3ccccc3)c12
CCOC(=O)CC[C@H](CO)NC(=O)OC(C)(C)C
COC(=O)C(C)(C)C1(c2ccc3c(cnn3-c3ccc(F)cc3)c2)CCCCC1
CC(=O)N1CCc2ccc(NC3CCN(Cc4ccccc4)CC3)cc21.O=C(O)/C=C/c1ccsc1
CC(C)Oc1cc(-n2ncc(=O)[nH]c2=O)c(Cl)cc1Cl.CI
O=C(O)c1ccccc1.O=C(OCc1ccccc1)N1CCC[C@]2(CCN([C@H]3CC[C@H](O)CC3)C2=O)C1
Nc1cc(Oc2ccc3nc(NC(=O)C4CC4)sc3n2)ccc1F.O=C=Nc1cccc(C(F)(F)F)c1
COc1cc2c(CC(=O)N3CCC(Cc4ccccc4)CC3)cnc(CNC(=O)OC(C)(C)C)c2cc1OC
CNc1cc(Cl)nnc1NN
CCOC(=O)C(C)(C)Br.O=c1[nH]nc2ccc(NCCCN3CCC(OC(c4ccccc4)c4ccccc4)CC3)nn12
C=[N+]=[N-].O=C(O)C(CO)=NNC1=Nc2ccc(Cl)cc2C(c2ccccc2)=NC1
C1COCCN1.COC(=O)c1ccc(C(=O)N2CCCC(c3ccc4c(c3)C(N3CCN(C)CC3)CCC4)C2)cc1
CCOC(=O)Cc1c(C#N)ccc(NCC(F)(F)c2ccc(C)cn2)c1F
NCc1cccs1.O=C(O)c1ccc(F)nc1F
CC(C)(C)OC(=O)Nc1cnc2ccc(=O)n(CC3OCCO3)c2c1.CI
N#Cc1cccc2[nH]ccc12
CCOC(=O)Cc1ccc(B2OC(C)(C)C(C)(C)O2)cc1.Cc1noc(-c2ccc(Br)cc2)c1[C@H](O)CSCc1ccccc1
COC(=O)CCSCC(O)C(C)O
O=[N+]([O-])c1cc(S(=O)(=O)c2ccccc2)ccc1O
CC(C)(C)c1ccc(S(=O)(=O)Cl)cc1.Nc1ccc(F)c(F)c1C(=O)c1ccncc1
CCC=O.CCCOc1ccc(S(=O)(=O)N2CCNCC2)cc1-c1cc2c(=O)n(C)c(=O)n(CCC)c2[nH]1
CC(=O)OCCc1sc(S(=O)(=O)NC(=O)Nc2cc(C(F)(F)F)cc(C)n2)cc1C
NNc1ccc(NC(=O)C2CCCCC2)nc1.O=C(CC(=O)C(F)(F)F)c1cccnc1
CC(C)(C)OC(=O)Nc1sc2ccccc2c1C(=O)ON=C(N)C1CC1
NCc1ccccc1N.O=C1CCC(Br)C(=O)N1
NC(=S)c1ccccc1.O=C1c2cc(Br)ccc2CCC1Br
CC(C)(C)NS(=O)(=O)c1cncc(-c2ccc3nc(NC(=O)NCCNC(=O)OC(C)(C)C)nn3c2)c1
CCOC(=O)[C@H]1COc2cc(CCNC[C@H](O)COc3ccc(OCc4ccccc4)cc3OC)ccc2O1
N[C@@H]1c2ccccc2C[C@@H]1O.O=C(Cl)CCl
C=CCc1c(O)cc(Cc2cnc(N)nc2N)cc1OC.CI
COc1cc2c(Nc3ccc(Br)cc3F)ncnc2cc1O.CSCCCO
C=CCN(C)C/C=C/COc1ccc(C(C)=O)cc1F.CC(C)=CC=O
CC(=O)NC1CCCC(=O)C1.NNc1ccc(Br)cc1
N[C@H]1CCCc2ccccc21.O=Cc1cc(C(F)(F)F)cc(C(F)(F)F)c1
C[C@H](O)C(=O)O.Nc1ccc([N+](=O)[O-])cc1N
BrCc1ccc(-c2ccccc2-c2nnnn2C(c2ccccc2)(c2ccccc2)c2ccccc2)cc1.CCCCc1nc(C(O)(CC)CC)c(C(=O)OCC)[nH]1
CCOP(OCC)OCC.Cc1cc(CBr)ccc1[N+](=O)[O-]
CC(C)(C)OC(=O)Nc1ccc(C(F)(F)Cl)nc1
NNc1nc2ccccc2s1.O=C(c1ccccn1)C1CCCCC1
CCCc1c(OCCCNCC)ccc2c(C(F)(F)F)noc12.CN=C=O
COc1ccc2[nH]c(C)c(C(C)(C)C(=O)O)c2c1.O=C(Cl)c1ccc(Cl)cc1
CNOC.Clc1nc(Cl)nc(Cl)n1
CC(C)(C)OC(=O)NN1CC(O)CC(c2ccc(F)cc2Cl)C1=O
O=C(Nc1ccc(OC(F)(F)F)cc1)c1cnc(Cl)c(Br)c1.O[C@H]1CCNC1
COC(=O)c1ccc(C=O)cc1.SCCCS
NCCN1CCOCC1.O=C(O)c1ccc(/C=C/c2n[nH]c3ccccc23)cc1
CC(C)(C)OC(=O)N1CCN(C(=O)COc2ccc3c(c2)C(C2(c4ccc(Cl)cc4)CCC2)=NCC3)CC1
O=[N+]([O-])c1cc2nsnc2cc1F
CCCCn1c(=O)c(NC(=O)Nc2c(C(C)C)cccc2C(C)C)c(-c2cccc(O)c2)c2cccnc21.OCCc1ccccn1
Cc1ccc(C(NC(=O)Cc2ccc(O)c(C)c2)c2ccccc2)c(C)c1.Cc1ncccc1CCl
C[C@@H](OC1CCCCO1)C(=O)c1ccc(F)cc1F.C[Si](C)(C)[N-][Si](C)(C)C
C1COCCN1.CCc1ccc(Oc2ccc(NS(=O)(=O)CCCCl)cc2F)c(OC)c1
N[C@@H](Cc1cc(F)cc(F)c1)c1ncncc1-c1cnc2[nH]ccc2c1.O=C(O)Cn1nc(C(F)F)c2c1C1CC1CC2
CN(C)C(=O)Cl.Cn1c(C(F)(F)F)cc(=O)n(-c2cc(OCCO)c(Cl)cc2F)c1=O
CC(C)(C)NC(=O)N1CC(OC(c2ccc(Cl)cc2)c2ccc(Cl)cc2Cl)C1
COc1ccc(C(=O)O)cc1[N+](=O)[O-].COc1ccc(CCN)cc1
CC(=O)c1cc(C)ccn1.Cc1cccnc1CNCCCCNC(=O)OC(C)(C)C
CCCCCCCCOC(=O)Cl.CCOC(=O)CCN(C(=O)c1ccc2c(c1)nc(CNc1ccc(C(=N)N)cc1)n2C)c1ccccc1
CCOC(=O)CCc1cn(Cc2ccc(OCc3nc(-c4ccccc4)oc3C)cc2)nc1OS(=O)(=O)C(F)(F)F.COc1ccc(B(O)O)cc1
CSCc1cccc(N2CCNCC2)c1.Cn1cc(C(=O)O)c(=O)c2cc3cc(F)c(F)cc3nc21
COCOc1cccc(C=O)c1
C=O.COc1c(C#N)cc2ccccc2c1C(=O)NCC1(c2ccc(Cl)c(Cl)c2)CCNCC1
CCOC(=O)c1cnc2cc(C(F)(F)F)ccc2c1OS(=O)(=O)C(F)(F)F.OB(O)c1ccc(-c2ccccc2)cc1
Cc1ccc2c(Cl)ncnc2c1.O=C1CCC(=O)N1Br
C[C@@H](NC(=O)OCc1ccccc1)c1ccc(C(=O)Nc2ccnc3[nH]ccc23)cc1
Cc1c(Cl)cnc(N)c1[N+](=O)[O-]
COc1ncc(Br)cc1CN(c1ccc(Oc2ccc(C)cc2)cc1)S(C)(=O)=O.OB(O)c1ccccc1
C[Si](C)(C)CCOCCl.Cc1nc2c(OCc3ccccc3)cc(Br)cc2[nH]1
CC(=O)CCC(=O)CN1C(=O)c2ccccc2C1=O.N#CCN
CC(C)(C)OC(=O)NCCCCCCCC(=O)O.CCCCNC
CCOC(=O)c1cc(C)nc(OC)c1[N+](=O)[O-]
CN1C(=O)NCC1C(=O)NCc1ccc(F)c(F)c1Cl.Cc1cc(Br)ccn1
COc1ccc(Cl)cc1-c1ccnc(Cl)c1.OC1CCC1
CCCNCCC.O=C1c2c(Br)cccc2-n2cnc(-c3noc(CCl)n3)c2[C@@H]2CCCN12
C1COCCN1.O=Cc1ccc(-c2ccc3cc(C(=O)N[C@H]4CN5CCC4CC5)sc3c2)cc1
CC(C)(C)OC(=O)N1CCC(N)CC1.Nc1nc(Cl)nc2cc3c(cc12)OCO3
CCCCC(=CC(=O)OCC)c1sc2cc(F)ccc2c1C
CC(C)(C)OC(=O)NCC=O.CN[C@H]1CCN(Cc2ccccc2)C1
CC1(C)CCC(C)(C)c2ccccc21.O=C(Cl)Cc1ccc(Br)cc1
CC(C)(O)Cn1ccc(N)n1.O=C(O)[C@H](CC1CCCCC1)N1CC(Oc2c(F)ccc(Cl)c2F)=CC1=O
Fc1ccc2c(-c3ccc(OCCCBr)cc3)noc2c1.NCc1ccc(F)c(F)c1
C#Cc1cccc(Nc2ncnc3cc(OC)c(OC(C)=O)cc23)c1
CCSc1ccccc1C(=O)O.Nc1ccc(C(F)(C(F)(F)F)C(F)(F)F)cc1N
CCN(CC)CCC1CCCCN1.O=C1Nc2cccnc2N(C(=O)Cl)c2ccccc21
COC(=O)C1CC1CC#CCO
COC(=O)c1ccc(Cc2c(C)n[nH]c2C)cc1.N#Cc1ccc(F)cc1C(F)(F)F
Nc1ccc(-c2c(N)nc(N)nc2CO)cc1.O=Cc1ccc(Cl)cc1
O=C1CCOc2ccc(Br)cc21
Cn1c(=O)c(N=O)c(N)n(-c2ccccc2)c1=O
CCOC(=O)C=C(c1ccccc1)c1cc2[nH]ccc2cc1OC
CCCSc1nc2ccc(OCCCCCC(=O)OC)cc2n1-c1ccc(C)cc1.O=S([O-])OS(=O)[O-]
CCOC(=O)c1ccc2oc(C3CCN([C@H]4C[C@@H](C(=O)N5CCSC5)N(C(=O)OC(C)(C)C)C4)CC3)nc2c1
CCCN(C)C(=O)c1cc(C(=O)OC)cc(C(=O)c2ccco2)c1
CCOC(=O)C(Br)C(C)C.O=C1NCc2cccc(Cl)c21
BrCC1CC1.CC(C)(C)OC(=O)N[C@@H]1CCC[C@H](c2ccccc2)NC1=O
COC(=O)c1c[nH]c2ccccc12.Clc1ncccn1
C[C@H]1CC(=O)CC2=CC[C@H]3[C@@H]4CC[C@H](O)[C@@]4(C)CC[C@@H]3[C@]21CO
CCOC(=O)C(C)(C)Oc1ccc(CCC(O)c2ccc(-c3cccc(C(F)(F)F)c3)s2)c(Cl)c1Cl.CI
CC(C)S(=O)c1nc[nH]n1.CCCN(CCC)C(=O)Cl
O=C(Cl)c1ccc([N+](=O)[O-])cc1.c1cc2n(c1)Cc1sccc1NC2
COC(=O)CC(=O)Cl.C[C@@H](NC(=O)c1ccc(Cl)c(N)c1)c1ccccc1
CCC(CO)Nc1ccc(C(F)(F)F)cc1[N+](=O)[O-].CS(=O)(=O)Cl
CC(=O)c1ccsc1.NCCCNc1ccc2ccccc2n1
O=S(=O)(Oc1ccccc1)c1cccc(Br)n1.OB(O)c1ccsc1
CC(C)Cc1ccc(C(C)C(=O)O)cc1.CCCO
CN1CCN(c2ncc3c(n2)CN(C(=O)OC(C)(C)C)C3)CC1
NCc1ccccc1.Nc1nc2c(Cl)ncnc2n1[C@@H]1O[C@H](CO)[C@@H](O)[C@H]1O
COC(=O)c1cc(Br)c(=O)n(C)c1Nc1ccc(Br)cc1F
CC(C)(C)OC(=O)OC(=O)OC(C)(C)C.COC(=O)C(CSCc1cccc(OCCOS(=O)(=O)c2ccc(C)cc2)c1)NC(=O)CN=[N+]=[N-]
CC#N.O=C1C(Br)CCN1Cc1ccc(Cl)cc1
CCOC(=O)c1csc(N2CCN(C(=O)Cn3nc(C(F)(F)F)cc3C)CC2)n1
C[C@]1(OCc2ccccc2)C(=O)O[C@H](COCc2ccccc2)[C@H]1OCc1ccccc1
CC(C)(C)OC(=O)N1Cc2cc(O)ccc2C[C@H]1C(=O)O.CCCCCCCCBr
CC1(C)OB(c2ccc(N)cc2F)OC1(C)C.Nc1ncc(Br)cc1I
Cc1ccc(C(=O)NNC(C)(C)C)cc1.O=C(Cl)c1cc(Cl)sc1Cl
CC(C)(C)c1ccc(Br)cc1.COC(=O)CCCC1CCNCC1
CC(C)c1cc(O)cc2c1C(=O)N(COc1cc(C(F)(F)F)nn1-c1ccccc1)S2(=O)=O.O=C(CCCCCO)OCc1ccccc1
COC(=O)C1=C(C)NC(C)=C(C(=O)OCCN2C(=O)c3ccccc3C2=O)C1c1ccccc1[N+](=O)[O-]
BrCCOc1ccc(OCc2ccc(-c3ccccc3)cc2)cc1.COC(=O)c1ccc(O)c(C(=O)N2CCC(C(=O)OC)CC2)c1
NCCN1CCOCC1.O=C(O)c1cccc(C(=O)Nc2ccc(N3CCCCC3)cc2-c2cc(C(=O)NCc3cccc(C(F)(F)F)c3)ccn2)c1
CC(C)(C)OC(=O)N1CCC(Oc2cccc3nc(C(=O)Nc4nc5cc(-c6cccc(C(F)(F)F)c6)ccc5[nH]4)cn23)CC1
CC(C)(C)OC(=O)C(C)(C)COCCOCCOCc1ccccc1
O=C(O)CC1CCc2c1[nH]c1ccc(-c3noc(-c4cc(Br)cc(OC(F)(F)F)c4)n3)cc21.OB(O)c1cccnc1F
COC(=O)CCc1cc(Br)c(Oc2cc(CCc3ccccc3)c(O)c(C(C)C)c2)c(Br)c1
CI.Oc1c(Br)cc(S(F)(F)(F)(F)F)cc1Br
CCC(=O)Cl.Fc1cc2nc(COc3ccccc3)n(Cc3ccc(OC(F)(F)F)cc3)c2cc1N1CCNCC1
CCOC(=O)c1ccc(Br)cc1.OB(O)c1ccc(C(F)(F)F)cc1
CCOC(=O)C(C)(Cc1ccc(OCCN=[N+]=[N-])cc1)Oc1ccc(C(C)C)cc1
COc1ccc(-c2cccnc2)cc1
CNC.O=C(O)c1cc(OCc2ccccc2)c(C(=O)OCc2ccccc2)cc1Br
O=[N+]([O-])c1ccc(Sc2nnc3ccccn23)cc1
C=CCOc1cccc(CCCCc2nc(C)c(C(=O)OCC)c(C)n2)c1
CN(C)CCN.O=S(=O)(Cl)c1ccc(Br)s1
CC(C)(C)OC(=O)N1CCC[C@@H](Nc2nnc(C(N)=O)c(Nc3ccc(C(=O)N4CCOCC4)cc3)n2)C1
CC(C)(C)[Si](C)(C)OCCBr.Cc1cc(C)cc(O)c1
CCOC(=O)c1coc(C(C)=O)n1.OCCO
CC1CNCC(C)N1.O=Cc1ccc(OC(F)(F)F)cc1
CC(C)n1nc(-c2cc(C(=O)O)cnc2-c2ccccc2)ccc1=O.O=C([O-])O
C#CC(OCC)OCC.C[Si](C)(C)CN=[N+]=[N-]
Cc1ncc(C2(CN)CCOCC2)cn1.O=C(O)c1cccc(F)c1Cl
CC(=O)c1ccc(-c2ccc(C(=O)N3CCCN(C)CC3)cc2)o1.O=C1Cc2cc(Cl)ccc2N1
CCNCC.CO/C(=C\C=C\c1cc2ccccc2[nH]1)C(=O)O
CN.O=c1n(Cc2ccc(C(F)(F)F)nc2Cl)nc2c(-c3ccncc3)c(-c3ccc(Cl)cc3)ccn12
CCc1cc(Cl)nc(-c2cccc(Cl)c2)n1.COC(=O)Cc1ccc(CB2OC(C)(C)C(C)(C)O2)cc1
CC(C)(C)OC(=O)NC1CCN(c2ccnc3[nH]ccc23)CC1
Oc1ccc2c(c1)C(O)CC(c1cc(F)ccc1F)O2
COc1ccccc1CN.O=C(O)Cc1cccc(CC(=O)O)c1
CN(c1cc(Cl)nc(C(=O)O)c1Br)C1CCOCC1.Cc1cc(C)c(CN)c(=O)[nH]1
COc1cc2c(cc1C(=O)N(C)C)C(Cc1ccc(Cl)c(Cl)c1)N(C(=O)OC(C)(C)C)CC2
CN1CCN(c2ccccc2Br)CC1.O=Cc1ccc(B(O)O)cc1
O[C@H](CCl)Cc1cccc(/C=C/c2c(Cl)cccc2Cl)c1.[N-]=[N+]=[N-]
CNc1ccc2c(ccn2C)c1.O=C=Nc1cccnc1
C1COCCN1.O=Cc1nnc(-c2ccc(C(CC3CCOCC3)c3ccc(S(=O)(=O)C4CC4)cc3)[nH]2)s1
BrCCCCCCCBr.Sc1ccc(Cl)cc1
CCCC(Nc1ccc(-n2cc(C(F)(F)F)cn2)cc1)c1ccc(C(=O)O)cc1.CCOC(=O)CCN
CC(C)(C)OC(=O)N1CCc2ccc(Cl)c(SCCCN3C(=O)c4ccccc4C3=O)c2CC1
CC(C)(C)N.O=C(O)c1ccc(C(=O)Nc2ccc(Cl)c(-c3ccccn3)c2)cc1
CC(C)(C)OC(=O)N1CCNCC1.O=C(Cl)c1ccccc1[N+](=O)[O-]
CC1(C)CC(=O)N(CCCCCN2CC[C@@H]3c4cccc(O)c4CC[C@@H]32)C(=O)C1.CN(C)C(=O)Cl
Cc1ccc(S(=O)(=O)Cl)cc1.Cc1ccc2c(c1)C(C)(C)CC(c1cccc(N)c1)N2
BrCc1ccccc1.COC(=O)c1c(Cl)[nH]c2c(=O)n(CC(=O)c3cccc(OC)c3)cnc12
CC(C)(C)OC(=O)NC1CCC(Nc2ncc3c(-c4ccnc(NCc5ccsc5)n4)n[nH]c3n2)CC1
COc1ccc(C2=NN(C3CCN(C(=O)CCl)CC3)C(=O)C2(C)C)cc1OC.O=C1CCCC(=O)N1
CCOC(=O)CNCC(=O)OCC.Nc1ncc(Br)cc1CBr
Nc1ccc(Oc2ccccc2)cc1.O=C(Br)CBr
CN1CCNCC1.COc1ccc(CN(Cc2ccc(OC)cc2)c2ncc(-c3nc(N4CCOCC4)nc4c3CCN4c3cccc(C(=O)O)c3)cn2)cc1
N#Cc1cc(F)cc(Br)c1.Oc1cccc(-c2c(Cc3ccccc3)cnc3c(Cl)cccc23)c1
C#Cc1cccc(Cl)c1.COCCn1ncc(-n2cc(I)nc2C)cc1=O
COC(CCCCBr)OC.c1ccc(CNCC2CCNCC2)cc1
BrCc1cccnc1Br.c1c[nH]cn1
COc1cc2ncnc(N3CCc4ccc(C#C[Si](C)(C)C)cc43)c2cc1OC
CC(C)(O)Cn1ccc(N)n1.O=C(O)C(CC1CCCC1)n1ncc(Oc2ccccc2C(=O)N2CCCC2)cc1=O
Nc1cc(I)ccc1OC1CCOCC1.Nc1ncc(Cl)c(Cl)n1
[N-]=[N+]=NCC1Cc2cccc(-c3cccc(F)c3)c2O1
COc1ccc(Oc2ncc(Br)cn2)cc1
CCCC=C1CCNCC1.COc1ccc2c(c1)N(C[C@H](C)CI)C(=O)CO2
CC(C)(C)OC(=O)N1CCC[C@H]1c1nc2cc(CBr)ccc2[nH]1.O=[N+]([O-])c1ccc(CNc2ccccc2)cc1
COc1cc2nccc(Cl)c2cc1OC.Sc1ccc2ccccc2n1
CCOC(=O)CCCc1nc(Cl)c(C#N)cc1C(=O)OCC.O=C(NS(=O)(=O)Cc1ccccc1)C1CCNCC1
Cn1ccc2ncnc(Cl)c21.Nc1ccc(O)cc1
CC(C)(C)C(O[SiH](c1ccccc1)c1ccccc1)c1c(Cl)ccc(N)c1Cl.O=C(Cl)CN1C(=O)c2ccccc2C1=O
CC(=O)Cl.COC(=O)c1cc(Cl)ccc1OCCCN
COc1cc2c(-c3cc4c(C=O)ccnc4n3S(=O)(=O)c3ccc(C)cc3)cn(C)c2cc1OC.NC1CC1
Cc1csc2ccc(C3=CCNC(C)C3)cc12
CCCc1c(OCc2ccc([N+](=O)[O-])cc2)ccc(C(C)=O)c1O
C=[N+]=[N-].CCCCCCCCC(O)/C=C/C=C/c1ccccc1CCCCC(=O)O
CC(C)(C)OC(=O)OC(=O)OC(C)(C)C.O=[N+]([O-])c1ccc(Oc2ccc(OC(F)(F)F)cc2)c(C2CCCN2)c1
COC(=O)c1cc2c(OCCBr)cccc2n1Cc1ccc(Cl)c(Cl)c1.OCCN1CCNCC1
COc1ccc(C2=NN(C3CCN(C(=O)[C@@H](N)Cc4cccnc4)CC3)C(=O)[C@@H]3CCCC[C@H]23)cc1OC.O=C(O)c1c[nH]c2c(-c3c(OCC4CC4)ccc4c3OCO4)ncnc12
Brc1cccc2ccn(Cc3ccccc3)c12.OB(O)c1ccc(OC(F)(F)F)cc1
CC(C)S.O=[N+]([O-])c1ccc(F)cc1
COC(=O)[C@H]1CCN(C(=O)n2ccc3cc(OCc4c(-c5c(Cl)cccc5Cl)noc4C(C)C)ccc32)C1
NC(=O)c1cnc(Nc2ccccn2)cc1N[C@@H]1CCN(c2ncc(Br)cn2)C[C@@H]1F.[C-]#N
C=COCCCl.OCc1ccc(O)cc1
CC(=O)OC(C)=O.CC(C)(C)OC(=O)N1CCN(C(CN)c2ccccc2Cl)CC1
C[C@]12CC[C@H]3[C@@H](CC[C@@H]4C[C@H](O)CC[C@]34C)[C@@H]1CC[C@@H]2C(=O)CBr.Oc1ccncc1
CC(=O)Cl.NC(=O)c1cc(-c2ccc(F)cc2)sc1N
CCc1ccc(Cc2cc([C@@H]3O[C@H](COCc4ccccc4)[C@@H](OCc4ccccc4)[C@H](OCc4ccccc4)[C@H]3OCc3ccccc3)c(COCCO)cc2Cl)cc1.CI
CC(=O)NNC(=O)[C@H]1C[C@H]2CSC(NC(=O)c3ccccc3)=N[C@@]2(c2ccc(F)cc2F)CO1
OC1CCCC(COCc2cc(C(F)(F)F)cc(C(F)(F)F)c2)(c2ccccc2)CC1
CN.O=Cc1cccc(OCCCO)c1
CC(C)C(NC(=O)Cn1c(-c2ccccc2)ccc(NC(=O)OCc2ccccc2)c1=O)C(=O)C(F)(F)F
CCOC(=O)C(=O)Cl.Nc1c(F)ccc(Cl)c1F
CCC#CCOc1cc(C)c(C=O)c(C)c1C.COc1cc(O)c2c(c1C(N)=O)OC1=CC(O)=C(C(C)=O)C(=O)[C@]12C
FC(F)(F)c1ccc(CBr)o1.O=C1Nc2ccccc2C12COc1cc3c(cc12)CCO3
CC(=O)OC(C)=O.Nc1ccc(-c2nc3ccccc3n2C(C(=O)NC2CCCCC2)C2CCCCC2)cc1
COC(=O)CN(Cc1ccc(OC)cc1)S(=O)(=O)c1ccc(O)cc1.FCCCCBr
Brc1cnc2[nH]ccc2c1.OB(O)c1ccccc1
C[C@H]1CN(C(=O)COc2ccc(Cl)cc2)C[C@@H](C)N1.Fc1ccc(CBr)cc1
CN1CCNC1=O.O=C(N1CCc2nc(-c3ccc(Cl)nc3)sc2CC1)C(F)(F)F
CCOC(=O)c1cn(-c2ncccn2)nc1OC
CN(CCCCNC1CCCc2cccnc21)C(=O)OC(C)(C)C.Cc1cnc(C=O)c(C)c1
O=[N+]([O-])c1ccc(Oc2cc3cn[nH]c3cc2-c2ccncc2)c(F)c1
C1COCCN1.Cc1c(-c2ccccc2)c(F)c2oc(Cl)nc2c1C#N
COc1cccc(-c2ccc3c(c2)NC(=O)C3)c1.O=Cc1[nH]cc2c1CCOC2=O
COCc1cccc2c1CN(C(=O)OC(C)(C)C)C2
O=Cc1cc(Br)ccc1OC(F)(F)F.OB(O)c1ccc(F)cc1Cl
CC(=O)c1ccc(B(O)O)cc1.COc1ccc(Br)cc1
ClCc1cccnc1.OCc1cc2nc(Cl)nc(N3CCOCC3)c2s1
CCCN1C2CCC1CC(N(c1ccc3c(cnn3C3CCCCO3)c1)S(C)(=O)=O)C2
CCCNC(=O)c1nnc2c(Br)cccc2c1N.COc1ncc(B(O)O)cc1F
Cn1nc(C2CCN(c3ccc(N)cc3F)CC2)oc1=O.O=Cc1ccc([N+](=O)[O-])o1
COC(=O)c1cnc(C#N)c(Cl)c1.OB(O)c1cccc2ccccc12
COC(=O)C1CC(c2ccccc2)CN(C(=O)N[C@H](C)c2ccccc2)C1
CCC(C)(C)NCC(=O)c1cc(F)c(N)c(C#N)c1
CNS(=O)(=O)Cc1cccc(C#N)c1
CI.O=C(O)c1ccc2[nH]ccc2c1
CC(C)(C)OC(=O)N1CCC(NC2CCNCC2)CC1.COc1c(F)c(F)cc2c(=O)c(C(=O)O)cn(C3CC3)c12
ClCCCCOc1cccc2[nH]ccc12.Clc1ccc2c(C3=CCNCC3)c[nH]c2c1
CN1CCc2ccc(O)cc2NC1=O.ClCCCCBr
CC(=O)OC(C)=O.CC(OCc1ncc[nH]1)c1cccc(-n2cnc3cc(CN)ccc32)c1
Cc1nc(N2CCN(CC3CCCCC3)C2=O)sc1C(=O)O.NCc1cccnc1
CC(=O)C1=CC[C@H]2C3=CC=C4C[C@@H](O[Si](C)(C)C(C)(C)C)C[C@H](O[Si](C)(C)C(C)(C)C)[C@]4(C)[C@H]3CC[C@]12C
N#Cc1cc2c(Cl)ccnc2cc1O.OCCOC1CCOCC1
C(=C/c1ccccc1)\CC1CCCCN1.O=C(O)C1CCC1
CC(C)(C)OC(=O)NC1(c2ccc(-c3nc4nccn4cc3-c3ccccc3)cc2)CCC1
O=[N+]([O-])c1ccc(Oc2ccnc(Cl)n2)c(F)c1
CC(C)NC(C)C.O=C(NCCc1ccc(CBr)cc1)c1ccc(-c2ccc(Cl)cc2)cc1
CC(C)(C)OC(=O)OC(=O)OC(C)(C)C.N[C@H]1CCCC[C@H]1CO
OCCBr.c1ccc2[nH]ccc2c1
CCOC(=O)N(CC(Cc1cccnc1)c1ccc(OCOC)cc1)S(=O)(=O)c1ccc(Cl)cc1
Cc1ccc2c(ncn2Cc2ccncc2)c1[N+](=O)[O-]
CC(C)(C)OC(=O)c1cc(C2CC2)c(OCC23CC4CC(CC(C4)C2)C3)cc1F
COc1ccc(Oc2ccnc(Cl)c2)cc1.Cc1csc(N)n1
C[C@@H](CO[Si](C)(C)C(C)(C)C)n1ccc2c(Cl)ncnc21
CN1CCC(c2c[nH]c3ccc(B(O)O)cc23)CC1.Clc1nc2ccccc2[nH]1
CC(c1ccccc1)N1CCC(CCl)C1.CCN
CC1(C)OB(C2CC2)OC1(C)C.COC(=O)c1nn(COCC[Si](C)(C)C)c2ncc(Br)cc12
BrC(Br)(Br)Br.CC(C)(C)OC(=O)N[C@@H](CO)Cc1cccnc1
C1COCCN1.CS(=O)(=O)Cl
CC(C)COc1ccccc1O.CC(C)N(CCCl)C(C)C
O=c1cccn[nH]1.O[C@H]1C[C@@H](c2nc3ccc(Br)cc3s2)C1
CCOC(=O)C1CCCCC1=O
C=CCN(CC=C)S(=O)(=O)c1nc[nH]n1.CCN(CC)C(=O)Cl
CO.CS(=O)(=O)c1ccc(C(CC2CCCC2)C(=O)O)cc1
BrCc1ccccc1Br.C=CC[Mg+]
CCOC(=O)c1nnn(Cc2ccc(OC)cc2)c1C(=O)c1ccc(OC)c(OC)c1
CCOC(=O)c1nc2cccc(C)c2c(=O)n1COCC[Si](C)(C)C.O=C1CCC(=O)N1Br
CCOC(=O)CBr.OCCCc1cccc(O)c1
NC1=c2ccoc2=NCN1c1ccc(N)cc1.O=C(Cl)C1(c2ccccc2)CC1
CC(=O)N(CCCCCCBr)c1ccc(-c2cc(=O)c3c(N)c(F)cc(F)c3o2)cc1F
C#CC(C)O.Clc1ccc(I)cc1
CCOC(=O)C1CCCC1Nc1ccc(Cl)cc1
COC(=O)c1cccc([N+](=O)[O-])c1N(Cc1ccc(-c2ccccc2-c2nnnn2Cc2ccc(OC)cc2)cc1)C(=O)OC(C)(C)C
COC(=O)c1cccc(SC(C)(C)c2ccc(OCc3c(C(C)C)cnn3-c3c(Cl)cccc3Cl)cc2C)c1
BrCc1ccccc1.O[C@H]1CCC[C@@H](O)C1
NC1CCN(Cc2ccccc2)CC1.O=C(O)c1cc2cc(O)ccc2[nH]1
CC(C)(O)C#N.O=C(Cl)Cl
CC(C)(C)OC(=O)N[C@H](COc1ccccc1[N+](=O)[O-])C(=O)O
CC(C)(C)OC(=O)COc1cccc(CN)c1.O=Cc1ccc(-c2cccnc2)cc1
Cc1c(C(=O)O)cccc1[N+](=O)[O-]
COC(=O)[C@@H](O)COCCO[Si](c1ccccc1)(c1ccccc1)C(C)(C)C.Cc1ccc(N)nc1
COC(=O)C(c1ccccc1)C(c1ccccc1)c1ccc2c(cnn2-c2ccc(F)cc2)c1
CC(=O)Oc1c(C(C)(C)C)cc2c(c1C(C)(C)C)CC(CCC(C)C)(CCC(C)C)O2
Cn1ncc(NC(=O)c2nc(-c3c(F)cccc3F)sc2NC(=O)OC(C)(C)C)c1C1CCC(=O)CC1
COC(=O)c1ncn(C2Cc3ccccc3C2)c1-c1ccccc1
CCOC(=O)Cc1ccc(Br)cc1.CNOC
CCOC(=O)c1cc2cc(-c3ccccc3)ccc2[nH]1
O=C(Nc1cc(Oc2ccc([N+](=O)[O-])cc2F)ncn1)N1CCCC1
CCc1cc(-c2noc(-c3cc(CC(C)C)cc(C)n3)n2)cc(C)c1OC[C@@H](O)CN.O=C(O)CO
NCCC1(O)CCc2ccccc2C12CCCC2.O=C(Cl)OCC(Cl)(Cl)Cl
CC(=O)c1ccsc1.OCCO
N#Cc1ccc(NC2CCN(CCC(c3ccccc3)c3ccccc3)CC2)c([N+](=O)[O-])c1
COC(=O)c1cc2c(OC)cccc2o1
CN(C)C=O.c1ccc2sccc2c1
CCOC(=O)c1c(O)c2ncc(Cc3ccc(F)cc3)cc2n(CC)c1=O.CN(CCN)S(C)(=O)=O
CC(C)N.CCOC(=O)C(F)Br
BrCCCCCOCCCc1nc2ccccc2n1Cc1ccccc1
CN=C=O.NC(=O)c1nn(-c2cccc(Br)c2)cc1N
CCN(CC)c1ccc(NC(=O)C2(C(=O)OC(C)(C)C)CCc3ccccc3C2)cc1
CC(=O)OC(C)=O.O=C1CNCCN1
CC(C)(C)OC(=O)N1C[C@H](O)C[C@H]1C(=O)O
COc1ccc(CNc2ncc(C#N)c3sc(I)cc23)cc1.c1c[nH]cn1
BrCc1ccccc1.CCOC(=O)C(O)Cc1ccc(O)cc1
CC(C)(C)OC(=O)N1CC=C(OS(=O)(=O)C(F)(F)F)CC1.COc1nc2ccn([Si](C(C)C)(C(C)C)C(C)C)c2cc1B(O)O
CC(C)(C)N(N)C(=O)c1ccc(Cl)cc1.O=C(O)c1cncc(Br)c1
CCC(O)c1ccc(Br)cc1.Oc1ccccc1
O=C1CCN(CC2CC2)CC1
CCNC(=O)Nc1cc(-c2nc(-c3cccc(OC)n3)cs2)c(B(O)O)cn1.O=C(O)c1cncc(Cl)n1
C[C@H]1CN(S(=O)(=O)c2cccs2)CCN1.OCC(O)(c1ccc(Br)cc1)C(F)(F)F
CCOc1nc2c(I)cc(-c3c(C)noc3C)cc2[nH]1.Cn1ncc(-c2ccccc2)c1B1OC(C)(C)C(C)(C)O1
CN(C)C=O.Clc1ccc(CNc2ccc(Br)cn2)cc1
CC(C)Oc1cc(/C=C/C(=O)O)n(Cc2ccc(C(F)(F)F)cc2Cl)n1.COCCCS(N)(=O)=O
Cc1ccc(C(=O)Nc2ccc(OC(F)(F)F)cc2)cc1I.OB(O)c1cccnc1
CCOC(=O)CC(Cc1nc(C(=O)O)co1)c1ccccc1
CCCS(=O)(=O)c1cccc(C#Cc2cc(-c3cccs3)ccc2OCC(=O)OC(C)(C)C)c1
CCOCCc1ccc(OCCN(C(=O)Cl)c2ncnc(C)c2Cl)c(C)c1.CN
Clc1ncc(Br)cn1.OB(O)c1ccccc1-c1ccccc1
Cc1nc2ccccc2nc1-c1cc2nc(Cl)cc(NC3CCOCC3)n2n1.OB(O)C1=CCCC1
CC1(C)OB(c2cc(-c3ccccc3C#N)ccc2F)OC1(C)C.FC(F)c1ccn2c(Br)cnc2n1
CON(C)C(=O)c1cccc(C(F)(F)F)c1F.COc1ccc([Mg+])cc1
CC(C)(C)OC(=O)NCCNc1c([N+](=O)[O-])c(Cl)nc2ccccc12
CCOC(=O)Cc1cccc(Oc2ccc(Br)cc2CBr)c1.O=C1NCCO1
CCCCCCCCCCOCC(O)CCl
CCOC(=O)C(C(=O)OCC)=C1NC(C)=C(S(N)(=O)=O)S1.Nc1ccc(-c2ccccn2)cc1
CI.Oc1ccc2ccccc2c1Br
CCOC(=O)CC[C@H](NC(=O)c1ccc(CN(Cc2cnc3nc(NC(=O)C(C)(C)C)nc(O)c3c2)C(=O)C(F)(F)F)cc1)C(=O)OCC
CCOC(=O)CN.O=C(O)CN1CCCC1=O
CCc1cc(N2CCCN(C(=O)OC(C)(C)C)CC2)cc2[s+]c3cc(N4CCOCC4)cc(C)c3nc12.ClCCl
CC(C)[C@@H](NCCN1C(=O)c2ccccc2C1=O)C(=O)OC(C)(C)C
BrC(Br)(Br)Br.Cc1cc(CO)sc1Br
O=C(O)C1(c2ccc(-c3ccccc3)nc2)CC1.O=C1O[C@]2(CCNC2)c2ccccc21
NCCc1ccc(F)cc1.O=C(Cl)c1cc([N+](=O)[O-])c(Sc2c(Cl)cncc2Cl)s1
C=O.CCCCSCCCc1cc(O)c2c(c1)NC(C)CC2CCO
CC(=O)Nc1c(C(=O)c2cc(CO[Si](C)(C)C(C)(C)C)ccn2)[nH]c2cc(Cl)ccc12
Cn1c(C(=O)N2CCN(C(=O)OC(C)(C)C)CC2)cc2cc(Oc3ccc(NC(=O)c4ccc(C(F)(F)F)cc4)cn3)ccc21
C1=COC(c2cccnc2Oc2ccc(Nc3ccccn3)cc2)C1
CCOC(=O)N1CCNCC1.O=C(O)C1CC(NCc2cc(C(F)(F)F)cc(C(F)(F)F)c2)CN1Cc1ccccc1
CCCC[Sn](/C=C/CO)(CCCC)CCCC.COc1cc2c(SC)ncnc2cc1OS(=O)(=O)C(F)(F)F
COC(=O)C1CC(O)C(Br)C1
Nc1c(CCO)cccc1C(O)c1ccccc1
Cc1c(Cl)nc(OS(=O)(=O)C(F)(F)F)c([N+](=O)[O-])c1NNC(=O)OC(C)(C)C.c1ccc(CNCc2ccccc2)cc1
N[C@@H]1CCN(C[C@@H]2COc3c(F)cnc4ccc(=O)n2c34)C[C@@H]1O.O=Cc1cc2c(cn1)OCCC2
COc1ccc2cc(C(=O)C(C)Br)ccc2c1.c1ccc(CN2CCNCC2)cc1
Cc1nc(N)sc1C(=O)NCc1ccccc1.O=Cc1ccccc1
BrCc1ccccc1CBr.Cn1cc(C2=C(c3c[nH]c4ccccc34)C(=O)OC2=O)c2ccccc21
CCOC(=O)C(CNC(=O)Cc1cccc(OC(C)CC)c1)c1ccc(OC)c(OC)c1
Nc1cc(N2CCCCC2)c(F)cc1[N+](=O)[O-]
CCOC(=O)C(C#N)Cc1cccc(Cl)c1Cl
CC(C)(C)OC(=O)OC(=O)OC(C)(C)C.Nc1cc(Cl)nc2ccnn12
COCCNC(=O)c1ccc2cncc(Br)c2n1.OB(O)c1ccccc1Cl
C[C@H](C(=O)O)c1ccc(Cl)cc1.NC(=O)[C@@H](c1ccccc1)n1ccc2c(N)cccc2c1=O
COc1ccnc(CCc2nc3cc(I)cnc3[nH]2)c1.O=S(=O)(NCCO)c1ccc(Br)cc1
CC(C)(C)c1ncc(N)c(-c2ccccc2)n1.O=C=Nc1cccc(Oc2ccccc2)c1
CC(C)(C)OC(=O)C[C@]1(c2ccc(Br)s2)CCNCCS1(=O)=O.CC(C)(C)OC(=O)OC(=O)OC(C)(C)C
OC(c1ccc2c(c1)CCN2C(c1ccccc1)c1ccccc1)(C(F)(F)Cl)C(F)(F)Cl
CCOC(=O)CNC(=O)c1c(O)c(-c2cccs2)cc2nc(-c3cccs3)cnc12
COC(=O)c1cc(Cl)ccc1NC(=O)CCCNC(=O)c1cccc(-c2ccoc2)c1
NC(N)=S.Nc1c(Br)cccc1Br
CC(C)(C)OC(=O)OC(=O)OC(C)(C)C.COc1cccc(CNc2cncc(Br)c2)c1
CC(c1cc(F)c(Br)cc1F)N(CCNC(=O)OC(C)(C)C)C(=O)OCc1ccccc1
CI.OC1(C#CCOC2CCCCO2)CCOCC1
CC(C)(C)OC(=O)N1CCNCC1.CCc1cc2c(Cl)nc(Cl)nc2s1
CI.OCCc1cc2ccccc2n1-c1ccc(OCc2ccccc2)cc1
NCCN1CCN(c2ccccc2)CC1.O=C(Cl)Cc1cccc([N+](=O)[O-])c1
C=CC(=O)OCC.O=C(c1c(Cl)cc(Br)cc1Cl)n1ccc2cnccc21
NCc1cccnc1.O=C(O)c1ccc(-c2cnc3c(c2)N(Cc2cc(Cl)ccc2C(F)(F)F)CCN3)cc1
COC(=O)[C@@H]1CSc2c(C3CC3)c(Cc3cccc4ccccc34)c(N)c(=O)n21.CS(=O)(=O)Cl
CC(C)NCCO[Si](C)(C)C(C)(C)C.O=C(O)c1nc(CC2(c3cc(C(F)(F)F)cc(C(F)(F)F)c3)CCCC2)nc(O)c1OCc1ccccc1
CC(C)(CN)c1nc(-c2ccc(F)cc2)n[nH]1.O=C(O)c1cncc(-c2noc(C(F)(F)F)n2)c1
Cc1nc(C(=O)N2CCN(C)CC2)nn1-c1ccc([N+](=O)[O-])cc1
CCCCCCCCC1Cc2c(F)cc(Br)cc2C1=O
CC(C)[C@H](NC(=O)OC(C)(C)C)C(=O)O[C@H]1[C@H](c2c[nH]c3c(N=[N+]=[N-])ncnc23)N(C(=O)OC(C)(C)C)[C@@H]2CO[Si](C(C)C)(C(C)C)O[Si](C(C)C)(C(C)C)O[C@@H]12
O=C(Cc1cccc(F)c1[N+](=O)[O-])NC1CCN(Cc2ccccc2)CC1
CON(C)C(=O)c1cccc(Br)c1.Cc1cccc([Mg+])c1
COc1ccc(CCl)cc1.Cc1c(C)c2c(c(C)c1O)C(c1ccc(C(C)C)cc1)C(C)(C)O2
COCC1=C(C(=O)O)C(c2cccc(Cl)c2)NC(=O)N1.NCCCc1ccccc1
Nc1ccc2[nH]c(=S)oc2c1.O=C(O)CN1CCC(Cc2ccccc2)CC1
COC(=O)c1cc(OCc2ccccc2)cc(N(CC2CC2)C(C)=O)c1
CC1(NC(=O)OC(C)(C)C)CCN(c2cnccn2)CC1
O[C@@H]1[C@@H]2CCC=C[C@@H]2C1(Cl)Cl
C1CCOC1.CC(C)[Si](Oc1ccc(C=O)cc1)(C(C)C)C(C)C
CS(=O)(=O)c1ccc(C(CC2CCCC2)C(=O)O)cc1[N+](=O)[O-].Nc1cnccn1
COC(C)(OC)c1ncc(C2(O)CCCn3cncc32)s1
CCCC[C@H](C)O.Nc1nc(F)nc2c1ncn2C1CCCCO1
COC(=O)c1ccc(NN)cc1.N#Cc1cccc(C(=O)O)c1
CC(C)(C)CCN.O=Cc1cccc(F)c1NCCN1CCOCC1
N#CCNC(=O)[C@@H]1C[C@@H](S(=O)(=O)c2ccccc2Cl)CN1.O=C1CCOCC1
CC(=O)Cl.CN(C)Cc1ccccc1Sc1ccc(Cl)cc1CO
O=C(O)C1=C(c2ccccc2)CCCC1
CC(C)(C)NS(=O)(=O)c1cc2c(s1)S(=O)(=O)NCC2O.COCCBr
CC(C)(C)OC(=O)NN1CC[C@H](NC(=O)OCc2ccccc2)C1=O
CC(=O)C(C)(C)COS(C)(=O)=O.c1nc[nH]n1
O=C(O)c1cc(Cl)c(Cl)cc1[N+](=O)[O-].Oc1ccc(Cl)cc1
CCOC(=O)CCc1cn(Cc2ccc(OCc3nc(-c4ccccc4)oc3C)cc2)nc1OC(C)C
[N-]=[N+]=NCC(CC1CCc2ccccc2C1)N1C(=O)c2ccccc2C1=O
CC(C)(C)OC(=O)N[C@@H](Cc1ccc([N+](=O)[O-])cc1)C(=O)O.CCCCCN
COC(=O)c1ccc(S(=O)(=O)c2ccc3cc(Br)ccc3c2)cc1C(=O)O.c1cc(N2CCNCC2)ccn1
CC(C)(C)OC(=O)N[C@@H](Cc1ccccc1)C(=O)O.CN
N#Cc1cc(F)cc2[nH]ccc12
Cc1[nH]c(C=O)c(C)c1C(=O)NCCN1CCCC1.O=C1Cc2cc(-c3ccccc3)ccc2N1
CC(=O)OCC(=O)OCC(C)(C)c1nnc(N)s1.COc1cccc(OC)c1C(=O)Cl
COC(=O)c1ccc2c(=O)n(-c3ncc(OC)cc3OC)c(=S)[nH]c2c1
COC(=O)[C@H](C(C)C)N1Cc2ccc(-c3ccc(NC(=S)Nc4ccccc4F)cc3)cc2C1=O.N#Cc1cccc(N=C=S)c1
CCCCCc1nnc(N=C=O)s1.CCNCC=O
Cc1ccc(S(=O)(=O)C(NC=O)c2ccc(F)cc2)cc1
CNC.O=c1nc(Cl)ccn1Cc1c(-c2ccc(Cl)cc2)nc2ccccn12
CCOC(=O)C1(Cc2ccc(OCCc3ccc(-c4ccc(OC)cc4)cc3)cc2)CCC1
CN(CCn1c(=O)oc2cccnc21)Cc1ccccc1
COC(=O)Cc1cccc(O)c1.OCCCl
CCCc1cc(-c2ccc(O)cc2)c(-c2ccccc2)c(-c2cnn(Cc3ccccc3)c2)c1
CC(C)c1ccc2c(Nc3cc(C(=O)O)ccc3Sc3ccc(NC(=O)OC(C)(C)C)cc3)ncnc2n1.NCc1ccccc1
COC(=O)c1ccc(CNC2CCCCC2F)cc1.O=S(=O)(Cl)c1ccc(Cl)cc1
COC(=O)c1cccc(C(N)=S)c1.O=C(CBr)c1ccc(F)c(F)c1
CNC(=O)c1cc(Cl)ccn1.Nc1cccc2cc(O)ccc12
CON(C)C(=O)c1ccc2nnc(C(C)c3ccc4ncc(Br)cc4c3)n2n1
CC(C)OC(=O)c1cccnc1N1CC[C@H](NC(=O)OC(C)(C)C)C1.CI
C[C@H]1COc2c(F)c(F)cc3c(=O)c(C(=O)O)cn1c23.c1cn(C2CCNCC2)nn1
Clc1cc(Cl)ncn1.c1ccc(CN2CCNCC2)cc1
CNc1cccc(OCc2ccccc2)c1[N+](=O)[O-]
CC1(C)CC(=O)Nc2c(Br)cc3c(c21)OC(CN=[N+]=[N-])C3
CS(=O)(=O)c1ccc(C2=CCOCC2)c(C(=O)O)c1
Cc1c[nH]cn1.O=C(c1ccc(F)cc1C(F)(F)F)N1Cc2cccn2Cc2ccccc21
CCOC(=O)C(Cc1ccccc1)c1[nH]c2ccc(O)cc2c1SC(C)(C)C.Cc1ccc(CCl)nc1
CN(C)C=O.N#Cc1cc(Br)ccc1F
Fc1cnc(-c2cc(-c3ccc(F)c(Br)c3)cnn2)c(F)c1.OB(O)c1ccccc1C(F)(F)F
C/C=C/C(=O)O.CC(O)CC(C)C(C)C
CCCc1nccn1C(C)CO.CCOC(=O)CC(=O)CCl
CN(C(=O)CCNS(C)(=O)=O)c1cn(-c2cccnc2)nc1Cl.N#CCBr
CCC(CC)(c1ccc(O)c(C)c1)c1ccc(/C=C/C2(O)CCCC2)c(C)c1.CCOC(=O)CCCCCBr
CCOC(=O)c1cnc(N2CCNCC2)c(Br)c1.O=C=Nc1ccccc1
CN.COC(=O)CC1CSC2=C(C(=O)OC(C)C)C(C)CN21
COC(=O)c1c(Br)cnn1C.OB(O)c1ccc(F)cc1
BrC(Br)(Br)Br.OCCCCCC1=C(c2ccc(O)cc2)CCCc2cc(O)ccc21
CC(C)(C)OC(=O)N1CCC(O)CC1.O=C(CCl)N1CCCC1
CCOC(=O)Cc1ccc(NC(=O)C(COS(C)(=O)=O)NS(=O)(=O)c2ccc(I)cc2)cc1.Oc1ccccc1Cl
CCCC(=O)O.COc1ccccc1C(=O)c1cnc(NC2CCNCC2)nc1N
CC(C)(C)O.O=C=NS(=O)(=O)Cl
COc1ccc(CN(c2nccs2)S(=O)(=O)c2ccc3c(Cl)nccc3c2)c(OC)c1.OB(O)c1ccc(C(F)(F)F)cc1F
COC(=O)c1ccc(F)c([N+](=O)[O-])c1.NC1CCC1
CCOC(=O)c1nc(-c2ccc(Cl)cc2Cl)c(-c2ccc(Cl)cc2Cl)n1C.NC1CCCCC1
C=CCC1(S(=O)(=O)Cl)CC1.Cc1c(=O)n2c(c3[nH]c(=O)n(-c4ccc(I)cc4F)c13)CCC2
COc1ccc(Sc2ccc(C(=O)Cl)cc2Nc2ncnc3nc(C(C)C)ccc23)cc1.COc1cccc(N)c1
CC(C)n1cnc2c(NCc3cccnc3)nc(F)nc21.CC[C@H](N)C(C)(C)O
C=O.COc1ccc(Cn2nc(C3CCNCC3)c3c(Oc4ccc(NC(=O)c5ccnn(-c6ccc(F)cc6)c5=O)cc4F)ccnc32)cc1
COc1cc(C=O)ccc1OCc1ccc(C(F)(F)F)cc1C(F)(F)F.O=C1CSC(=O)N1
CN(C)C=O.CN1Cc2c(C(=O)O)ncn2-c2cccc(Br)c2C1=O
COC(=O)c1cccc(N(CCCl)CCCl)c1
Brc1cncnc1.Cc1ccc(N)c(C(=O)Nc2ccn(C)n2)n1
CC(C)(C)OC(=O)N1CCC(N2CCC(c3ccccc3)CC2)C1
Cc1ccc(S(=O)(=O)Cl)cc1.Nc1nc(-c2cccc(Br)c2)cs1
O=[N+]([O-])c1ccc(C2CC2)cc1
C1COCCN1.CCCC(C(=O)OC)c1c(C)nc(Cl)nc1-c1ccc(C)cc1
Ic1c[nH]cn1.OB(O)c1cc(C(F)(F)F)cc(C(F)(F)F)c1
CC(C)(C)c1nc2c(C(=O)O)cc(-c3ccccc3)c([N+](=O)[O-])c2o1
CC(CF)(CF)C(=O)C(Oc1cccc(C(F)(F)F)c1)n1ccnc1
C#CCNC(=O)CBr.CN(C)C
CC(C)(C)OC(=O)N1CCC[C@@H](N)C1.Cc1ccc[n+]([O-])c1Cl
CN(CCO)Cc1ccccc1.O=C(NC1C2CC3CC(C2)CC1C3)[C@H]1CCCN1
O=C1NC(=O)c2ccccc21.OCCC1CCN(c2cccc(-c3ccc(F)cc3)n2)CC1
COC(=O)C(CC(=O)OC(C)(C)C)C1CCCC1
CN1CC(=O)NC1=O.Cc1ccccc1C(=O)c1ccc(Nc2ccc(Br)cc2COCCO)cc1Cl
COC(=O)c1ccc([C@H](C)N)cc1.O=C(O)C1CCN1Cc1ccccc1
CN.O=C(N[C@H]1CC[C@@H](n2c(=O)c3cc(F)cnc3n(-c3cccc(-c4ccc(OCCCl)cc4)c3)c2=O)CC1)c1cn2cc(F)ccc2n1
COCOc1cc(OC)ccc1-c1[nH]c2cc(C(=O)OC)ccc2c1C1CCCCC1
COCCNCc1ccccc1.COc1ccc(-c2cncc3ccc(C(=O)O)nc23)cc1
COC(=O)c1ccc(C=S(=O)=O)c(CC2=NOCC2)c1Cl
CC(=O)Cl.Cn1nc(C(C)(C)C)cc1NC(=O)Nc1ccc(Cc2ccc(N)cc2)cc1
N#Cc1ccc(F)cc1C(F)(F)F.OCCCN1CCCCC1
CCN(CCc1cc(Br)ccc1OCc1ccccc1)c1ccc(C(=O)OC(C)(C)C)cn1
CCOC(=O)CCc1nnc(CNC(=O)c2ccc(Cl)c(Cl)c2)n1-c1sc(CC)cc1C(=O)c1ccccc1Cl
O=C(NC[C@@H]1C[C@@H]2C[C@@H]2N1)c1cccc2c1OCCO2.O=C(O)c1ccccc1-c1ccccc1F
C#Cc1ccc2[nH]c(=O)c3[nH]ccc3c2c1.C1COCCN1.C=O
Nn1nc(N2CCOCC2)c2ccccc2c1=O.O=C(O)Cc1cccc(Oc2ccccc2)c1
C=O.Cc1c(F)cc(C(=O)NC2CC2)cc1-c1ccc2c(=O)n(CC3CC3)cc(CN3CCN[C@@H](CO)C3)c2c1
COC(=O)c1ccc(S(=O)(=O)Cl)n1C.Nc1ccc(F)c(F)c1Nc1ccc(I)cc1F
COc1ccc(OC(F)(F)F)cc1C=O.C[Mg+]
NC(=O)c1cc(-c2ccc(Cl)cc2)c(-c2ccccc2Cl)nc1N
CC(=O)[O-].Clc1sccc1CBr
COC(=O)CS(=O)(=O)Cl.Nc1ccc(F)cc1C(F)(F)F
CC(C)(C)C(c1ccc(OCc2ccccn2)cc1)c1ccc(C(=O)NC2CCNCC2)cc1.FCCBr
NC[C@H](O)c1ccc2nnnn2c1.O=C1CCN(c2ccc(CC3SC(=O)NC3=O)cc2)CC1
CC(C)(C)OC(=O)N1[C@@H](CCc2ccc(N)cc2)COC1(C)C.O=C(O)c1ccc(Cl)cn1
O=C(CCNC(=O)[C@H](Cc1ccc(-c2ccccc2)cc1)NCP(=O)(Oc1ccccc1)Oc1ccccc1)OCc1ccccc1
COc1ccc2c(c1O)CCNC2.O=C(O)c1nc(-c2ccc(F)cc2)nc2ccccc12
CCOC(=O)CC(C)(c1ccccc1)c1ccccc1
O=[N+]([O-])c1ccc(N2CCn3c2nc2cccnc23)cc1
CCOC(=O)N1CCC(c2cc(Cl)n3nccc3n2)CC1.NCc1ccc(Cl)cc1Cl
CC(C)(C)C(=O)Cl.Cc1nc2ccccc2n1C1C[C@@H]2CC[C@H](C1)N2CCC1(c2ccccc2)CNCCO1
NC1=NC2(CO1)c1cc(Br)ccc1Oc1nc(F)ccc12.OB(O)c1cccnc1F
CC1=C(C#N)C(c2ccc3c(c2)c(C)nn3C(=O)OC(C)(C)C)C(C#N)=C(C)N1C
C1COCCN1.O=Cc1cc(Br)ccc1F
COC(=O)c1ccnc(N)c1.O=C(c1ccccc1)C(F)(F)F
CCCCCCCCC#Cc1ccc(CNCc2ccc(OCC(=O)OC)c(C(=O)OC)c2)cc1.O=C(Cl)CCC1CCCC1
CCCCOCCOc1ccc(-c2ccc(N3CCC(CC(=O)OCC)C3)c(/C=C(\C)C(=O)O)c2)cc1.CCCn1cncc1C[S@](=O)c1ccc(N)cc1
CC(C)(C)C(=O)OCn1ccc2c(-c3cnn([C@H](CC=O)C4CCCC4)c3)cnnc21
COc1ccccc1C(=O)Cl.N#Cc1sc(-c2ccc(F)cc2)cc1N
O=Cc1nccs1.OCCO
CCCCCCC[P+](c1ccccc1)(c1ccccc1)c1ccccc1.O=Cc1ccccc1O
CCOC(=O)Cc1cccc(Oc2ccc(Br)cc2CBr)c1.Oc1ccccc1
COCOc1c(OC)cccc1SC(=S)N(C)C
Cc1cc(Br)cc(Br)c1.N#C[Cu]
Clc1nc(N2CCOCC2)c2sc(I)cc2n1.O=C(O)c1cccc(B(O)O)c1
Cc1ccc(N)cc1C.O=C(O)c1ccc(O)c([N+](=O)[O-])c1
CC(=O)OCc1cc(OCCNC(=O)OC(C)(C)C)c(OCc2ccccc2)cn1
Cc1ccc([N+](=O)[O-])c(N2CCC(n3c(=N)n(Cc4ccccc4Cl)c4ccc(F)cc43)CC2)n1
FC(F)(F)c1cc(Cl)c(-n2cnc(S)n2)c(Cl)c1.FC(F)Cl
CCCc1cc(C(OCOC)(C(F)(F)F)C(F)(F)F)ccc1Oc1cncc(Br)c1.[C-]#N
CC(C)CC1CNC(=O)[C@H](CC(C)C)NC1.O=C(O)c1cc(-c2ccc(F)cc2)on1
CCCN.O=[N+]([O-])c1cc(F)c(F)cc1F
C[C@H](O)C(F)(F)F.O=C(Cl)Oc1ccc([N+](=O)[O-])cc1
COc1ccc(C(=O)c2c[nH]c3ccccc3c2=O)cc1C.N#Cc1cccc(CBr)n1
COC(=O)C1CCC(c2ncc(-c3ccc(NC(=O)Nc4c(Cl)cccc4C(F)(F)F)cc3)s2)CC1
CC(C)(C)OC(=O)Nn1cccc1.FC(F)(F)c1ccc(CCl)cc1
CC(C)(C)COc1ccc(S(C)(=O)=O)cc1C(=O)O.CCS(=O)(=O)c1cnc(N2CCNCC2)s1
ClC(c1ccccc1)(c1ccccc1)c1ccccc1.N[C@@H]1CCCCNC1=O
CCOC(=O)c1ccc(Nc2ncn(-c3ccnc(N4CC(C)N(C(C)=O)C(C)C4)c3)n2)cc1
Nc1ccc(-c2nc(N3CCOCC3)nc(N3CCOCC3)n2)cc1.O=C=Nc1ccc(F)cc1
COc1ccc2c(C)cc(Cl)nc2c1.N[C@H]1C[C@H]2C[C@H](N(Cc3ccccc3)C(=O)OCc3ccccc3)[C@@H]1C2
CC(C)(C)OC(=O)N1CCC(CCC=O)CC1.CSc1ccc(N)cc1F
CN(C)C=O.Cc1cc(C(=O)O)nn1Cc1ccc(Cl)nc1
C/C(=C\c1ccc(C(C)(C)C)cc1)CO
Clc1cc(N2CCN(C3CCCC3)CC2)ccn1.N
CC(C)C(=O)Nc1cccc(C2CCN(CC[C@H](N)c3ccccc3)CC2)c1.O=C(Cl)c1cccs1
CNC(=O)c1ccc(N)cc1.O=C(Cl)Oc1ccccc1
Nc1ccccn1.O=Cc1cc2c(cc1C(F)(F)F)nc(NCCCO)c1nccn12
Cc1cc(F)ccc1[N+](=O)[O-].O=c1[nH]ccc2oc(-c3cccc(Cl)c3)cc12
COC(=O)[C@H](C(C)C)N1Cc2cc(-c3ccc(N)cc3)ccc2C1=O.COc1ccc(C(=O)Br)cc1
C=C(C)Br.O=Cc1sc(-c2ccc(C(F)(F)F)cc2)cc1B(O)O
C1CNC1.Fc1ccc(-c2csc3cc(OCCCBr)ccc23)cc1
CCOC(=O)C(CN1C(=O)c2ccc(F)cc2C1=O)C1(C)OCCO1
CCO.O=C(O)C(F)(F)CNc1c([N+](=O)[O-])cccc1[N+](=O)[O-]
C1COCCN1.CCOC(=O)c1sc(-c2ccc(Cl)nc2)nc1C
COc1ccc(-c2ccc3nc(C)c(-c4ccc(Br)cc4)n3n2)cc1OC.c1cn[nH]c1
COC(=O)COc1ccc(SCc2ccc(OCc3ccc(Cl)cc3)cc2)c2c1CCC2
CCOC(=O)CCc1c[nH]nc1-c1ccccc1.Fc1ccccc1COc1ccc2cc(CCl)ccc2c1
BrCc1ccc2ccccc2c1.CN
CC(=O)n1nc(C)c2cc(Br)ccc21
CI.COC(=O)c1cc(Cl)[nH]c1Cl
CCOC(=O)Cn1ccc2ccc(O)cc21.OCCCC#Cc1ccc(C(F)(F)F)cc1
CCN1CC(C)(c2ccccc2)OC(=O)C1CC(=O)OC(C)(C)C
CCOC(C)=O.O=C(O)Cc1ccc(F)cc1
CC(=O)OC(C)=O.CCn1c(=O)c(=O)[nH]c2ccc(N)cc21
COc1ccc(OC)c2c1CCC2=O
CCOC(=O)c1cc2cc(F)cnc2n(C)c1=O
CCOC(=O)c1nc(C)ccc1Br.Nc1cccnc1
Clc1ccc(C(OC2CCN(Cc3ccccc3)CC2)c2ccc(Cl)cc2Cl)cc1
BrC(Br)(Br)Br.CCCCC(CCO)c1oc2cc(C)ccc2c1C
Cc1oc(-c2ccccc2)nc1CCl.O=[N+]([O-])c1cnc2cc(O)ccc2c1
CCOC(=O)C(C)(C)n1ccnc1
COc1cc2nncc(Br)c2cc1OC.c1ccc2c(c1)CCNC2
C=CCBr.O=Cc1cccc(O)c1
COCc1cc(Cl)ncn1.[NH4+]
C1CCNC1.O=C(O)Cc1ccc(S(=O)(=O)Cl)cc1
NCCC(=O)OCc1ccccc1.O=C(O)Cc1cccc([N+](=O)[O-])c1
CN(C)C=O.COc1cc(Br)ccc1-c1nc2c(C)nn(C3CCCCC3)c2c(=O)[nH]1
C=CCN.O=Cc1ccoc1
COC(=O)C=P(c1ccccc1)(c1ccccc1)c1ccccc1.COc1ccc(/C(=C\C=O)c2cccnc2)cc1
Cn1c(CBr)c(Br)c(=O)n1C1CCCCC1.c1ccc(CCCC2CCNCC2)cc1
CCOC(=O)C1(NC(=O)Cc2ccc(OC3Cc4ccccc4C3)cc2)Cc2ccc(-c3ccc(Cl)cc3)cc2C1
C1COCCN1.Cc1onc(-c2ccc(F)cn2)c1COc1ccc(C(=O)O)cn1
Clc1cc2c(Cl)nc(-c3cccnc3)nc2s1.NCc1ccc(Cl)c(Cl)c1
O=[N+]([O-])c1ccc(F)c(F)c1.c1c[nH]cn1
CNC.NC(=O)c1cc(Cl)nc(Cl)n1
COCCBr.OCc1cc(O)cc(O)c1
CC1(C)OB(c2ccc(C3(C(N)=O)CC3)cc2)OC1(C)C.NC(c1ccc(Br)cc1)c1ccc(F)cc1F
CC1NCCn2c(-c3ccccn3)nnc21.O=C(O)c1cc2ncc(Br)cn2n1
O=C(CBr)c1ccccc1.O=C(O[C@H]1CN2CCC1CC2)C(c1ccc(Cl)cc1)N1CCCCC1
CCCn1c(=O)c2[nH]c(C3CC4C=CC(C3)O4)nc2n(CCC)c1=O
CC(C)(C)CC1NC(C(=O)OC(C)(C)C)C(c2cccc(Br)c2F)C12C(=O)Nc1cc(Cl)ccc12
CC(C)(C)OC(=O)OC(=O)OC(C)(C)C.N[C@@H](COCc1ccccc1)C(=O)O
CC(C)(C)OC(=O)N1CCC(c2nccc(-c3cc(C(F)(F)F)cc(C(F)(F)F)c3)n2)CC1
CCC(C)c1cc(C)[nH]c(=O)c1C#N
COC(=O)[C@@H]1CCCN1C(=O)CNC(=O)OC(C)(C)C
CN1CC2(CNc3cc(O)ccc32)C1.Nc1ncc(Cl)c(Cl)n1
C[Si](C)(C)CC(NC(=O)c1cccc(I)c1)C(=O)O.N#CC1(N)CC1
COC(=O)[C@@H]1C[C@@H](S(=O)(=O)c2ccc(F)cc2Cl)CN1C(=O)CC(C)=O.NNC1CCC1
CNC(=O)c1c(-c2ccc(F)cc2)[nH]c2ccc(Br)cc12.O=C(O)c1cccc(B(O)O)c1
O=[N+]([O-])c1cnc(Br)cc1Nc1ccccc1
CI.Cc1ccc(N=C2NC(=O)C(Cc3cccc(C(F)(F)F)c3)S2)cc1
CC(C)OC(=O)C(=O)Cl.Cc1nc(C)c(Br)c(Cl)c1Br
CC(C)(C)OC(=O)NC1CCN(S(=O)(=O)c2c(Cl)ccc(Nc3c(Cl)c(=O)c3=O)c2O)CC1.Nc1ccccc1
CC(C)(C)OC(=O)OC(=O)OC(C)(C)C.c1cc[nH]c1
CC(CC(=O)Cl)CC(C)(C)C.Nc1ccn([C@H]2C[C@H](O)[C@@H](CO)O2)c(=O)n1
CC(C)(C)OC(=O)N1CC2CC(CN(CCCC(O)c3ccc(C#N)cc3)C2)C1.COc1ccc(O)cc1OC
COC(=O)CCNC(=O)c1ccc(C(CCC(F)(F)F)Oc2cc(C)c(I)c(C)c2)s1.OB(O)c1ccc(OC(F)(F)F)cc1
CCOC(=O)c1cccc(-c2ccccc2-c2cc(Cl)ccc2O)c1.OCCc1ccccc1
COC(=O)[C@@H](NC(=O)c1ccc(-c2ccc(OC)cc2)cc1[N+](=O)[O-])C1CCCC1
O=C=NC(=O)C(Cl)(Cl)Cl.Oc1ccccc1
Cc1cccc(-c2sc(C)nc2C(=O)N2C[C@@H]3C[C@@H]3[C@H]2CN)c1.O=C(O)c1nccc2ccccc12
BrCc1cccc(Br)c1.COC(=O)c1cc(C)cc(C)c1NS(=O)(=O)c1ccc(OC)cc1
Cc1sc2nc(-c3cccnc3)nc(Cl)c2c1C.NCCc1ccccc1
CNCCCN1CCN(C)CC1.O=C(O)Cn1c(-c2cccc(Cl)c2)nc2cccnc21
CC1=NC(CCc2ccc(-c3ccc(Br)cc3F)cc2)(COP(=O)(C(C)(C)C)C(C)(C)C)CO1.Sc1ccccc1
COC(=O)c1ccc(B2OC(C)(C)C(C)(C)O2)cc1C.FC(F)(F)Oc1ccc(-n2cnc(Br)n2)cc1
CCN1CCCC1C(=O)OCc1ccccc1
CC(=O)c1cc(F)ccc1C1=CCCC1.NC1CC1
CN(C)[C@H]1CCNC1.CN(Cc1cn2c(F)cccc2n1)[C@H]1CCCc2cccnc21
CNCCNc1ccnc(N)n1.Nc1nc(Cl)c2c(n1)-c1ccccc1CCC2
CCOC(=O)C=Cc1ccc(Br)c(F)c1
CN(c1nccc(-n2cnc3ccccc32)n1)C1CCCNC1.O=C=Nc1ccccc1
ClCc1coc(C=Cc2ccc3c(c2)OCO3)n1.Oc1ccc(CCCCn2ccnn2)cc1
CCOC(=O)C1CC1C(=O)Cl.Cc1ccc(S)cc1
COc1ccc(CS[C@@H]2C[C@@H](COS(C)(=O)=O)N(S(C)(=O)=O)C2)cc1.NCc1ccccc1
CC(C)c1cc(CN)no1.O=C(O)c1ccc(OCC2CC2)c(-c2ccc(Cl)cc2)n1
CNC.O=C(OCc1ccccc1)N1CCC(S(=O)(=O)Cl)CC1
CC(=O)c1ccc(C)s1.NC12CC3CC(CC(C3)C1)C2
C#CC(O)(CC)C(F)(F)F.CCOC(=O)c1cc2cc(CN=[N+]=[N-])ccn2c1-c1ccc(F)nc1
CO.Clc1ccc2cc(Br)ccc2n1
CC(C)(C)OC(=O)N1CCNC(=O)C1.N#Cc1cccc(CBr)c1
COCCBr.COc1cc(C=O)cc(Br)c1O
C=C(C)C1(C(CCN)C(=O)OC(C)(C)C)CCN(CCc2ccccc2)C1=O.O=C(Cl)c1ccc(F)c(F)c1
CC(=O)Cl.Nc1cnc2cc(-c3ccc(S(=O)(=O)N4CCC5(CC4)CN(C4CC4)C(=O)CO5)cc3)ccc2c1
CCOc1cc(C(C)(C)C)ncc1C1=N[C@@](C)(c2ccc(Cl)cc2)[C@@](C)(c2ccc(Cl)cc2)N1C(=O)N1CCC(CC(=O)O)CC1.Cc1cccc(CCN)c1
CC(C)(C)OC(=O)NCc1cnn(C[C@H]2NC(=O)[C@H]2N)n1.CC(C)(C)OC(=O)Nc1nc(/C(=N/OC2(C(=O)OC(c3ccccc3)c3ccccc3)CC2)C(=O)O)cs1
COc1cc2ncnc(Nc3ccc(F)c(Cl)c3)c2cc1O.ClCCCN1CC2CCCC2C1
CC(C)(C)OC(=O)CBr.COc1ccc(CS[C@@H]2C[C@@H](CNCc3cc(F)ccc3F)N(C(=O)OC(C)(C)C)C2)cc1
C1COCCN1.Nc1cc(Cl)ccc1[N+](=O)[O-]
CCCCSc1ccc(C(=O)OC)nc1.O=C(OO)c1cccc(Cl)c1
CC1Cc2cccc([N+](=O)[O-])c2O1
COC(=O)c1cc(C(O)c2ccc(N(C)c3ccc(Cl)cc3)cn2)ccc1Br
C#C[Si](C)(C)C.Cc1c(Br)cc(C(C)(C)C)c(OC(C)C)c1C=O
O=C([O-])[O-].O=C1OCCc2c(I)csc21
CCCCCCCCCCCCCCCCCC(=O)Cl.CCCCCCCCCCCCCCCCCCNC1O[C@H](CO)[C@@H](O)[C@H](O)[C@H]1O
COC(=O)C[C@@H]1COc2cc(O[C@@H]3CCc4c(B5OC(C)(C)C(C)(C)O5)cccc43)ccc21.Cn1ccnc1I
COC(=O)Cn1ccccc1=S
CNCCCOC.C[Si](C)(C)CCOCn1nc(Cl)c2cc(C3OCCCO3)ccc21
CN.Cc1nc(CCc2c(-c3ccc(F)cn3)noc2C)sc1C(=O)O
C[S-].N#Cc1cc(F)cc(Br)c1
CC(C)C(O)C1CCNCC1.Cc1nc2ccccc2n1-c1nc(N2CCOCC2)c2nc(C=O)n(C)c2n1
COc1ccc(Br)c(CC2CCN(CC(O)CN=[N+]=[N-])CC2)c1
CC(C)C(NCC(=O)CCN1C(=O)c2ccccc2C1=O)c1nc2cc(Cl)ccc2c(=O)n1Cc1ccccc1.Cc1ccc(C(=O)Cl)cc1
CC(C)(C)OC(=O)Nc1cccc(O)c1.CC(C)(C)OC(=O)OC(=O)OC(C)(C)C
Cc1cc(NC(=O)c2cc(C)nn2C)cc(Oc2ccc3nc(N)nn3c2)c1.O=C(Cl)C1CC1
C=C[C@@H]1CCC[C@@H]2SCC[C@H](NC(=O)OC(C)(C)C)C(=O)N12
CC(C)CC(O)C(=O)O.NC(=O)C(N)COCc1ccccc1
BrCC1CCCCC1.COC(=O)c1ccc(O)cc1
Clc1ccc(-n2nc3ccccc3c2Nc2ccccc2)cc1.O=C=NC1CCCCC1
COCC(=O)Cl.Cc1[nH]c2c(-c3cc(F)ccc3OCC3CC3)ccnc2c1C(=O)N[C@H]1CC[C@H](N)CC1
CCOC(=O)C(=O)CC(=O)c1ccccn1.Cc1ccc(NN)cn1
CC(C)(C)OC(=O)Nc1ccc(I)cc1[N+](=O)[O-].OB(O)c1ccc(F)cc1
CCOC(=O)c1ccc(Nc2ccncc2)cc1.N#Cc1cccc(OCCN)c1
CS(=O)(=O)c1ccc([C@@H](CC2CCCC2)C(=O)O)cc1Cl.Nc1cnc(-c2ccco2)cn1
CCS(=O)(=O)c1ccc(B(O)O)cc1.Cc1oc(-c2ccc(Br)cc2)nc1CCN1CCCC1
COc1ccc(F)c(Cl)c1[C@@H](C)c1c[nH]c2ncc(B3OC(C)(C)C(C)(C)O3)cc12.Cn1cc(Br)c(C(F)(F)F)n1
CCOc1cc(N)c(Cl)cc1C(=O)NCC1CN(CC2CCNCC2)CCO1.N#CBr
COC(=O)c1ccc(-c2nc3c(Cl)ccnc3[nH]2)cc1
CCOC(=O)CSc1nc2cnc(N3CCC(Oc4cc(F)ccc4Br)CC3)nc2[nH]1
CCO/N=C(/C(=O)OCC)c1ccc(OCCOc2ccc3ccccc3c2)s1
CC(C)(C)OC(=O)N(CCO)Cc1ccccc1.Oc1ccc(F)cc1
Cc1c(C(=O)NN2CCCC(O)C2)nc(-c2ccc(Cl)cc2Cl)n1-c1ccc(OCc2ccccc2)cc1
C#CCN(Cc1ccccc1N=[N+]=[N-])C(=O)OC(C)(C)C
C1CNC1.COC(=O)c1ccc(-c2ccccc2)cc1NC(=O)c1cc(OCCBr)ccc1OCc1ccccc1
CI.O=C1CCNC(=O)C1=C1SC=CS1
BrCc1ccccc1.O=C1O[C@]2(CCN(C(=O)c3ccc(O)cc3)C2)c2ccccc21
C1CNC1.CC(C)(C)OC(=O)Nc1cc(Cl)c(C(F)(F)F)cc1[N+](=O)[O-]
COC(=O)c1cnc(Cl)c(Br)c1.OB(O)c1ccc(Cl)cc1
CCCN(c1cc(COCC(C)(Cc2ccccc2)NC(=O)OC(C)(C)C)cc(C(=O)O)c1)S(C)(=O)=O
CC(C)(C)OC(=O)N1CCC2(CC1)CN([C@@H]1CCc3cc(-c4cnc(C(N)=O)cn4)ccc31)C2
CC(C)(C)c1nc(N2CC(F)(F)C(F)(F)C2)c2nn[nH]c2n1.Cc1nnc(CCl)o1
COCCCOc1cc(C(=O)N(CC2CN(C(=O)OC(C)(C)C)CC2=O)C(C)C)ccc1OC
CN1CCN(C2CCNCC2)CC1.N#Cc1ccc(-c2cnn3ccc(-c4ccc(C(=O)O)cc4)nc23)cc1
Cc1cc(C[C@@H](OC(=O)N2CCC(N3CCc4ccccc4NC3=O)CC2)C(=O)N2CCC(C3CCN(CC(=O)O)CC3)CC2)cc(C)c1O.O=C1CCCN1CCO
CN(Cc1cc(-c2ccccc2)n(S(=O)(=O)c2ccccc2C(=O)O)c1)C(=O)OC(C)(C)C
CC(C)(C)OC(=O)Nc1ccc(N)cc1.Clc1cc(Cl)ncn1
C1COCCN1.CC(=O)Oc1ccc(CCl)cc1
CC(C)Nc1ccccc1[N+](=O)[O-].CCOC(=O)C(=O)Cl
N#Cc1ccc(-c2ccc(OC(F)F)cc2)cc1
CCOC(=O)C(=NOCc1cccnc1)c1csc(NC(c2ccccc2)(c2ccccc2)c2ccccc2)n1
CN1CCN(C(=O)Cl)CC1.O=C1c2ccccc2C(O)N1c1ccc2ncccc2n1
CC(C)(C)OC(=O)N1CC2CC1CN2c1ccc([N+](=O)[O-])cc1
CCCCBr.OCc1ccsc1
CCOC(=O)C1(NC(=O)c2cccc(C)c2OC(C)C)Cc2ccccc2C1.CI
COc1cccc(C2(CN(C)C)CCOCC2)c1
C=CCCCCCC(=O)N[C@H](C(=O)O)C(C)(C)C.C=Cc1cc2cc([C@@]3(OC)CN[C@H](C(=O)OC)C3)ccc2cc1OC
ClCc1ccncc1.Nc1ncc2cc(-c3c(Cl)cccc3Cl)c(=O)[nH]c2n1
CN(C)C(=O)CC1(C)Oc2ccccc2-n2cccc21
CC(C)(C(=O)O)c1cccc(B(O)O)c1.COc1nc(Cl)cc(NCc2ccsc2)n1
CC(C)(C)OC(=O)NC(CCN1CCC2(CC1)CCN(Cc1ccc(Br)cc1)C2=O)c1ccccc1
CCOC(=O)Cl.NCCc1cccc(Br)c1
COC(=O)c1nc(N2CCN(c3ncccc3C(F)(F)F)CC2)n(COCC[Si](C)(C)C)c1Br.OB(O)c1ccc(C(F)(F)F)cc1
CC(C)(C)OC(=O)N[C@@H](CCC(=O)O)C(=O)OCc1ccccc1.Cc1cc(N)c(N)cc1C
CNC(=O)COCCOc1ccc([N+](=O)[O-])cc1
CCCCOC(=O)c1ccc(N2CCNCC2)cc1.CS(=O)(=O)Cl
CC(C)(C)OC(=O)c1ccc(-c2ccccc2)cc1NC(=O)c1cc(-c2cccc(N)n2)ccc1O
Cc1ccc([N+](=O)[O-])c(C)c1C(=O)O
CC(C)(C)OC(=O)Nc1cnc2c(c1)NCC(C(C)(C)O[SiH2]C(C)(C)C)C2.Cc1nn(C(F)F)cc1S(=O)(=O)Cl
C1CSCCN1.CC(C)(C)n1ncc(-c2nc(CC(=O)O)cs2)c1-c1ccc(F)cc1
CCOC(=O)N1CCC(O)CC1.Fc1ccc(C(Br)c2ccc(F)cc2)cc1
CC(C)(C)C(=O)Nc1ccncc1.CN(C)C=O
COc1cc(OC)c(F)c(-c2ccc(C(=O)O)c3nccnc23)c1F.Nc1cccnc1
Cc1nc(-c2ccc(Br)cc2)c(-c2ccc(S(C)(=O)=O)cc2)o1.OB(O)c1cccs1
O=C(Cl)c1cccc(F)c1.O=c1cc(CNc2cccc(Cl)c2)c2cccc(F)c2[nH]1
CCOC(=O)c1cccc(-c2ccco2)c1
CC1CNCCN1.O=[N+]([O-])c1ccc(F)c(F)c1
COC(=O)c1ccc(C(CC2CCOCC2)C(=O)O)cc1.Nc1nccs1
CC#CCBr.CCOC(=O)C(Sc1ccc(O)cc1)c1ccc(Cl)cc1
CC(C)N1CCNCC1.Clc1ccc2nc(-c3ccccc3)c(-c3ccnnc3)n2n1
CC(C)N1C(=O)C(Cl)=C(c2ccccc2)S1(=O)=O.NC1CN(c2ncc(C(F)(F)F)cc2Cl)C1
CCOC(=O)CNc1ncccc1N.Cc1ccc(C(=O)Cl)s1
CCOC(=O)CP(=O)(OCC)OCC.O=Cc1ccc(OCc2ccccc2)cc1C(F)(F)F
C=CCN.CNc1nc(Cl)nc2c(C(C)C)csc12
CCCOc1nc(Cc2ccc(Cl)cc2)nc2oc(-c3cc(C)c(OCC(=O)NCC(=O)OC(C)(C)C)c(C)c3)nc12
CC1(C)OC(c2ccc(S(C)(=O)=O)cc2)=C(I)C1=O.OB(O)c1ccco1
CCOC(=O)c1cc(OCCc2ccc(Cl)cc2Cl)c2c(c1)OCO2
CN1CCNCC1.O=Cc1cc(Cl)ncc1F
CNOC.COc1ccc(-n2nc(C(=O)O)cc2-c2ccc(C)cn2)nn1
COC(=O)c1ccc(Cn2cc(NC(=O)OCc3ccccc3Cl)cn2)o1
O=C1CCCc2cc3c(cnn3-c3ccc(F)cc3)cc2/C1=C\c1ccccn1
COC(=O)C(=O)CCNC(=O)c1nc(C#N)c2cc(Oc3ccccc3)ccc2c1O
O=C1CCNc2cc(O)ccc21.OCCn1ccnc1
CC(C)(C)[Si](C)(C)O[C@H]1CC[C@@H](N2CCC(Cc3c(Cl)cc(OS(=O)(=O)C(F)(F)F)cc3Cl)C2=O)CC1.OB(O)c1ccncc1
NCCF.O=C1CCC(Nc2ccc3[nH]ncc3c2)CC1
CC1CCCC(C)N1CCN.CN=C=S
COCOc1cc(-c2cn(C)nn2)ccc1C
CC(C)(C)OC(=O)Nc1ccn2nc(-c3cccnc3)nc2c1
COc1cc(C=O)c(Br)c(OC)c1OC.O=Cc1cc([N+](=O)[O-])ccc1Cl
CN(C)c1cccc(C[P+](c2ccccc2)(c2ccccc2)c2ccccc2)c1[N+](=O)[O-].O=CCCn1cnc(-c2ccccc2)c1
C[C@H](N)CO.Clc1cc(Cl)nc(Cl)n1
COc1ccc(CNc2nc(Cl)nc3sc(C)cc23)cc1Cl.Cc1ncc[nH]1
COc1ccc(C=O)cc1.O=C1CSC(=O)N1
Cc1cc(OCc2ccccc2)cc(C)c1NC(=O)NC(=N)N
O=C(OCc1ccccc1)N(CCC(=O)N(CCNCCc1ccc(O)c2[nH]c(=O)sc12)C1CCCCC1)CCc1cccc(F)c1
CC(=O)C=Cc1ccc2[nH]cc(C[C@H]3CCCN3CCC(=O)N(C)C)c2c1
C#Cc1cncn1C.CC(=O)O[C@@H](CC[C@H]1C(=O)N(c2ccc(OS(=O)(=O)C(F)(F)F)cc2)[C@@H]1c1ccc(-c2ccc(C#CCC(C(=O)OCc3ccccc3)C(=O)OCc3ccccc3)cc2)cc1OCc1ccccc1)c1ccc(F)cc1
CCCN.Cc1ccc2nc(-c3cc([N+](=O)[O-])ccc3F)oc2c1
CC(C)(C)N.O=C(O)c1cc(Oc2ccc(Nc3ncnc4ccn(CCOCCO)c34)cc2Cl)cc(C(F)(F)F)c1
COC(=O)[C@H](CC(F)(F)Cc1ccccc1)NC(=O)N1CCOCC1
CCCC=Cc1cnc(Nc2nc(C)cs2)c(OCc2ccccc2)c1
BrCc1cccc(Br)c1.CC(C)(C)OC(=O)N1CCNCC1
N#Cc1ncccn1
Cn1ncc(Br)c1C=O.[Mg+]CCCc1ccccc1
CCCc1cnc(N)s1.COC(=O)C1=C(O)c2sc3ccccc3c2S(=O)(=O)N1C
COC(=O)c1cnc(C#Cc2ccccn2)c(-c2ccc(Cl)cc2)c1
CCCCCCCCOc1ccc(N2CCN(C(=O)OC(C)(C)C)CC2)cc1
COC(=O)c1cc(CBr)ccc1F.O=c1cn[nH]c2ccccc12
O=C(CCl)c1ccc(Br)cc1
CCN(CCN)c1cc(C)ccn1.O=C(O)/C=C/C(F)(F)F
Cc1sc2nc(Cl)nc(NCCc3ccc4c(c3)OCO4)c2c1C.c1cn[nH]c1
COc1cccc2c1C(NC1=Nc3ccc(N)cc3CO1)CC2.O=S(=O)(Cl)N1CCOCC1
CC[C@@H]1CN(C(=O)OC(C)(C)C)CCN1C(=O)Cl.COCCOc1cc(F)c(CO)c(Cl)c1
CC1CCc2c(Cl)c(F)cc3c(=O)c(C(=O)O)cn1c23.CN1CCNCC1
CN.Fc1ccc(C2OCc3c(Cl)nc(Cl)nc32)cc1
Cc1ccc2c(c1)Nc1c(cnn1C)CN2C(=O)c1ccc(CN)c(F)c1.O=C(Cl)C1CC1
O=C(O)c1ccc(F)c([N+](=O)[O-])c1
O=Cc1ccc(-c2noc(-c3nnn(-c4ccccc4F)c3-c3ccncc3)n2)cc1.OCC1CNCCO1
CCCCCCCCCCCCCCCCCCOc1ccc([N+](=O)[O-])c(C)c1
CC(C)(C)OC(=O)N1CCC(S(=O)(=O)c2ccc(Nc3ncc(NC(=O)c4cc(NC(=O)c5ccc(C#N)cc5)ccc4Cl)cn3)cc2)CC1
O=C(O)[C@@H]1CCCN1.O=[N+]([O-])c1ccc(CO)cc1
COC(=O)Cl.Fc1cccc(COc2ccc3c(c2)CCNCC3)c1
CC(=O)OC[C@H]1O[C@H](Br)[C@H](OC(C)=O)[C@@H](OC(C)=O)[C@@H]1OC(C)=O.COc1cc(O)ccc1C=O
CC(=O)Oc1cc(Cl)c2c(c1)COC(=O)N2
CC(C)(C)OC(=O)N1CCC(C#N)(CO)CC1.CS(=O)(=O)Cl
CC(C)(C)c1cc(C=O)cc(C(C)(C)C)c1O.COCCOCCl
Cc1nc(-n2cnn(CCO)c2=O)sc1C(=O)NCc1cccnc1.Fc1ccc(CBr)cc1
CN(C)C(=O)c1ccc(C(=O)O)cn1.COC(=O)c1ccc(C(=O)OC)nc1
COC(=O)c1ccc(CCc2cccc3c2CN(Cc2cccc(OC)c2)C3)cc1
CC(C)CCn1c(CCl)nc2cc(CNC(=O)OC(C)(C)C)ccc21.O=C1Nc2ncccc2C1=NOCCF
NC(=CC(=O)N1CCn2c(nnc2C(F)(F)F)C1)Cc1cc(F)c(F)cc1F
FC(F)(F)c1ccc(C2NCCc3ccccc32)cc1.O=C(Cl)Cc1ccccc1
CN(C)C=O.Cc1nc(C(=O)N2CCC[C@H]2CNc2ncc(Br)cn2)c(-c2ccc(F)cc2)s1
O=C1NC(=O)/C(=C/c2ccc3c(ccn3Cc3ccc(C(F)(F)F)cc3C(F)(F)F)c2)S1.OCCBr
CCOC(=O)c1cc2cccc(N)c2[nH]1.O=C(O)c1cc(OCc2ccccc2F)cc(OCc2ccccc2F)c1
CCOC(=O)c1nc(Nc2ccc3c(c2)OCCO3)nc(Nc2ccc3c(c2)OCCO3)c1[N+](=O)[O-]
CC(C)(C)OC(=O)[C@H](Cc1ccccc1)NC(=O)c1ccc(N)cc1.CCCCCCCCCCCCCCCC(=O)OCC(CSCCC(=O)O)OC(=O)CCCCCCCCCCCCCCC
CCOC(=O)c1ccc(Cl)nc1.OCc1cccc(O)c1
CC(=O)CCCCC(=O)O.CC(=O)N[C@@H](Cc1ccc(N)cc1)C(=O)NCC(=O)OCc1ccccc1
COc1ccc(COc2cnc(CO)cc2OCc2ccc(OC)cc2)cc1.O=C1NC(=O)c2ccccc21
CC(C)(C)c1csc(N)n1.CCN1CC(C)(C)OC(=O)C1CC(=O)O
COC(=O)C(CNC(=O)N1CCC2(CC1)C(=O)N(C)CN2c1ccccc1)NCc1c(Cl)cccc1Cl
CCCCC(O[Si](C)(C)C(C)(C)C)C(=O)Nc1ccc(C)cn1
CCI.Cc1ccccc1C1NC(=O)CC(c2cccc(Cl)c2)C12C(=O)N(C(=O)OC(C)(C)C)c1cc(Cl)ccc12
Cc1cc(N)c2ncccc2c1C.O=S(=O)(Cl)c1ccccn1
Cc1cc(Cl)c2ccc(OCc3ccc(C#N)cc3)cc2n1.O[C@H]1CCNC1
C[C@H](N)C(N)=O.Cc1nn(C2CCCC2)c(C)c1S(=O)(=O)Cl
CC(C)(C)OC(=O)N1CCC(NCc2cccc([N+](=O)[O-])c2)CC1
COC(=O)c1cnc(Br)s1.NCCSC(c1ccccc1)(c1ccccc1)c1ccccc1
COC(=O)c1ccc2c(ccn2C)c1
N#CC[C@H]1CC[C@H](N=[N+]=[N-])C[C@H]1NC(=O)OCc1ccccc1
COCCCOc1cc(OC)cc(C(=O)NC2CC2)c1
Cc1cc2c(N)c(F)cc(Cl)c2o1.S=C(Cl)Cl
Cc1c(C=O)c2cnnc(OCc3ccc(F)cc3)c2n1Cc1ccccc1
CCOc1cc2[nH]ncc2cc1Nc1ncnc2sc3c(c12)CCC(C(=O)O)C3.CNCCOC
Fc1ccc(Cl)c(OC2CCNCC2)c1.O=C(O)CNC(=O)c1cc(-c2ccccc2)[nH]n1
CC1(S(=O)(=O)c2cccc(C(F)(F)F)c2)CCC(=O)CC1.NCc1ccccc1
C[C@H]1CNC[C@@H](C)N1.O=C1NC(=O)c2c1c(-c1ccccc1Cl)cc1c2c(Br)cn1CCCBr
C=O.COc1ccc(N)c(C)c1
CCOC(=O)C(C)=O.Cc1ccc(F)c(NN)c1
C=C[Sn](CCCC)(CCCC)CCCC.FC(F)(F)c1c(-c2ccccc2)noc1-c1nc2c(s1)-c1ccc(Br)cc1CC2
Brc1ccc(OCCN2CCCC2)cc1.CCOC(=O)c1cnc(N)nc1C(F)(F)F
CC(C)N1CCC(=O)N(C)c2cnc(Cl)nc21.Nc1ccc(C(=O)NCCN2CCOCC2)cc1Cl
Nc1ccccc1.O=C(O)c1cc(Br)ccn1
CC(C)c1cccc(N)c1.CSc1ncc2c(n1)CCN(c1cccc(C(=O)O)n1)C2
CC(C)Oc1ccc(S(C)(=O)=O)cc1C(=O)O.O=S(=O)(c1ccccn1)c1cnc(N2CCNCC2)s1
FCCI.Nc1nc(-c2ccco2)c(-c2ccc(=O)[nH]c2)c(-c2ccco2)n1
CN(CCN(CCCCl)C(=O)NCCc1ccc(C#N)cc1)S(=O)(=O)c1cccc(Cl)c1Cl
C1CCNC1.Fc1cccc(Nc2cc(Cl)nn3ccnc23)n1
COc1cc2c(C)cccc2cc1C(C)C
COc1cc(Br)ccc1C#N.Cc1cccc(NS(=O)(=O)c2ccc(-c3ccc(Cl)cc3)cc2)n1
O=C(Cl)C=Cc1ccccc1.c1ccc2ccccc2c1
CC(C)(C)OC(=O)OC(=O)OC(C)(C)C.Cc1nc2c([nH]1)CCCC2=O
C[C@H](NC(=O)OC(C)(C)C)C(=O)N1CCC(CCn2c(Br)nc3c(N)ncnc32)CC1.Sc1nc2cccc(Cl)c2s1
ClCCBr.FC1(F)CCNCC1
CN1CC(CCCl)N(C)c2nc3ccccc3n2C1=O.CN1CCNCC1
C#CCN1CCCCC1.Cc1nc[nH]c1/C=C1\C(=O)Nc2ccc(F)c(I)c21
CC(C)N.Cc1ccccc1N1CN(CCO)C(=O)C12CCN(C(=O)c1cc(C(F)(F)F)cc(C(F)(F)F)c1)CC2
CCS(=O)(=O)Cl.Fc1cc(Br)cc2c1NCC2
CC(C)Oc1ccc(-c2nc(-c3ccc(O)cc3F)no2)cc1C#N.CCOC(=O)CCCBr
CI.COc1ccc(OC)c(Nc2nc(Cl)nc3ccccc23)c1
Cn1ccc(NC(=O)c2cc(O)cc(O[C@H]3CCOC3)c2)n1.O=C(c1cnc(Cl)c(Cl)c1)N1CCOCC1
CCOC(=O)n1nc(NC(=O)c2ccccc2NC(=O)c2ccc[nH]2)c2cc(C(=O)OC(C)(C)C)sc21
CC1(C)OC(C)(C)C(Br)C1=O.NC(N)=S
Cn1c(CN2CCOCC2)cnc1-c1cc2nccc(Oc3ccc([N+](=O)[O-])cc3F)c2s1
C=CB1OC(C)(C)C(C)(C)O1.CCn1nc(C2CC2)cc1NCc1c(Cl)nc(OC)nc1OC
COC(=O)CCCN1CCOCC1
CC(C)CC(N)C(O)c1ccccc1.ClCCCN1CCCCC1
Nc1ccc(F)cc1[N+](=O)[O-]
O=Cc1ccoc1.ON=C1CCc2cc(-c3nc(C4CCNCC4)[nH]c3-c3ccncc3)ccc21
C#Cc1cccnc1.CCOC(=O)C1=Cc2cc(OC(F)(F)F)cc(I)c2OC1C(F)(F)F
CC(C)(C)OC(=O)NCCCN.CCC(Br)c1nc2snc(C)c2c(=O)n1Cc1ccccc1
O=Cc1ccc(S(=O)(=O)c2ccccc2)cc1
CCOC(=O)Cc1csc(N)n1.O=S(=O)(Cl)c1c(Cl)cc(Cl)cc1Cl
N#Cc1c(F)cc(Br)cc1F.N[C@H]1CCOC1
CNC1CN(C(=O)C2CCN(C(=O)C3(C)CC3)CC2)CC1c1ccc(Cl)c(Cl)c1.O=C(O)c1ccc(Cl)c(C(F)(F)F)c1
CCOC(=O)CN1C(=O)C(c2ccc(OC)cc2)CC12CCCCC2
CCOC(=O)Cn1c2c(c3ccccc31)CC(N(C)C)CC2
CC(C)(C)OC(=O)N(Cc1cc([N+](=O)[O-])ccc1F)C(=O)OC(C)(C)C.CN
CCOC(=O)c1cc(C#N)c(N2CC(C(=O)O)C2)nc1C(F)F.NS(=O)(=O)Cc1ccc(F)cc1F
NO.O=Cc1c(-c2ccccc2)nn2ccccc12
COC(=O)c1ccc(N)cc1O.O=S(=O)(Cl)c1cccc(OC(F)(F)F)c1
O=C1CCC(C(=O)O)N1.O=C1c2ccccc2C(Cl)N1c1ccc2ccc(Cl)nc2n1
BrCc1ccccc1.Clc1nc(Cl)c2nc[nH]c2n1
C#CCO.O=C(Nc1cccnc1)c1ccc(CNS(=O)(=O)c2ccc(I)cc2)cc1
Cc1c[nH]c2c1C(=O)CC(C)(C)C2.Nc1nc(N)c2ccc(F)cc2n1
NNc1ccc(C(=O)O)cc1.O=Cc1ccc(O)c(O)c1
CC(C)c1nc(CCl)cs1.O=C1Nc2ccccc2C12COc1cc3c(cc12)OCCO3
CCOC(=O)c1cccc([N+](=O)[O-])c1N
Clc1ncnc2ccc(I)cc12.c1ccc2c(c1)CCCN2
FC(F)(F)c1cc(Br)c2nc(Cl)[nH]c2c1.FC(F)(F)c1cnc(N2CCNCC2)c(Cl)c1
CCOC(=O)c1cccnc1Cl.COc1cc(B(O)O)cc(OC)c1OC
COC(=O)c1cc(O)c2nc(C)n(C)c2c1.Fc1cc(F)c2c(c1)OCCC2Cl
COC(=O)c1cc(Br)ccc1N.O=C(Cl)COc1ccccc1
COC(=O)CCc1ccc(OCc2cccc(Br)c2)cc1.C[Sn](C)(C)c1ccccn1
CN=C=O.O=C1NCCCCC1Sc1ccc(Cl)cc1
CCCCNC1NC(=O)N(c2ccc(OC)cc2)C(=O)N1
CCCC(C(=O)OC)c1c(C)nc2cc(C(C)(C)C)nn2c1Cl.Cn1ccc2ccc(B3OC(C)(C)C(C)(C)O3)cc21
COC(=O)c1c[nH]c2cc(Oc3cc(N)ncn3)ccc12
CCN(CC)CCCl.N#Cc1ccc(O)cc1
CCn1cncc1C(O)c1cccc(C#N)c1
COC(=O)C(C(=O)c1ccnc(C)c1)c1ccc(OC)cc1Cl
Nc1nccs1.O=C(O)COc1nc(-c2ccc(F)cc2)cs1
CCOC(=O)c1cc(Cl)c(S(C)(=O)=O)c(-c2cc(C)no2)c1C
CCc1cccc(B(O)O)c1.COc1ccccc1S(=O)(=O)NCc1ccccc1Br
C1COCCN1.COC(=O)c1cc(Cl)cc2c1NC(c1cccc(Br)c1)C(C)(C)C2
CCCCc1cc(N)n2nccc2n1.COc1cc(C(=O)Cl)cc(OC)c1OC
CC(C)(C)OC(=O)OC(=O)OC(C)(C)C.COC(=O)c1ccc2c(c1)CNC2
O=C(Cl)Oc1ccc([N+](=O)[O-])cc1.O=C(NC1CNCC(c2ccc(OC(F)(F)F)cc2)C1)c1ccccc1
Cc1cc2c(F)c(Oc3ccnc(CO)n3)ccc2n1C(=O)Nc1cccc(C(F)(F)F)c1.NCCO
COc1cc2ncnc(Nc3ccc(F)c(Cl)c3F)c2cc1O[C@H]1CCN(C(=O)OC(C)(C)C)[C@H](C(N)=O)C1
CC(C)(C)OC(=O)N1CCC[C@H]1c1ncc(-c2ccc(B3OC(C)(C)C(C)(C)O3)cc2)[nH]1.CC(C)(C)OC(=O)n1nc(N)c2ccc(Br)cc21
CC(C)c1nc2c(c(I)c1[C@H](O)c1ccc(C(F)(F)F)cc1)[C@@H](O[Si](C)(C)C(C)(C)C)CC1(CCC1)C2.CC1(C)OB(C2=CCOCC2)OC1(C)C
CC(C)(C)OC(=O)c1nn(C(C)(C)C)c2nc(F)ccc12
C1CCNCC1.N#Cc1cc([N+](=O)[O-])c2nc(C(F)(F)F)[nH]c2c1Cl
Cc1csc(C(O)CNC(C)C)c1C.O=C(O)[C@H](O)[C@@H](O)[C@H](O)[C@H](O)CO
CC(C)(C)CN1CC2(CCCC(C)(CN=[N+]=[N-])C2)OC1=O
CCCCNc1ccccc1.O=C(Cl)c1cccc([N+](=O)[O-])c1
C=CC(=O)NC(C)C.C[Si](C)(C)CCN1C(=O)CN(c2ccc(I)cc2OCc2ccccc2)S1(=O)=O
Nc1ncc(Br)cc1Br.OB(O)c1ccc(F)cc1F
COC(=O)c1ccc(Cn2cc(-c3ccc(Cl)cc3Cl)nc2/C=C/c2ccc(-c3ccc(O)cc3)cc2)cc1.O=[N+]([O-])c1ccc(F)cc1
CC(C)(C)OC(=O)N[C@H](Cc1ccccc1)C(=O)O.CN
Cc1onc(-c2ccccc2)c1-c1cn(-c2ccc([N+](=O)[O-])cc2)c(COCc2ccccc2)n1
CC(=O)Cl.CC(CO)c1ccc2c(=O)c3ccccc3ccc2c1
CC(C)(C)OC(=O)N1CCC[C@@H]([C@@H](OCC#N)c2cc(F)cc(Cl)c2)C1
CC(=O)OC(C)=O.NCCc1cccs1
CCC(=O)Nc1cccc(C2CCNCC2)c1.ClCCCCCSc1ccccc1
CN(Cc1cc(Br)c(S(=O)(=O)c2cccc(F)c2)s1)C(=O)OC(C)(C)C.OB(O)c1cccnc1F
CC(=O)Cl.OCCCC(F)=C(F)F
CC(=O)Cl.COc1ccc(-c2cccc3c2CCC3=O)c(OCC2(CN)COC2)c1OC
C1COCCN1.CSc1nc(Cl)cc(Cl)n1
COC(=O)c1cc(Cl)nc(N2CCN(C(=O)OC(C)(C)C)CC2)c1
CN(C)CCCl.COc1ccc2c(c1)c(C)cn2S(=O)(=O)c1ccc(OC)c(N)c1
C=Cc1c(COC)nn(C)c1Oc1cc(O[C@@H](C)C(=O)OC)c(Cl)cc1Cl
O=S(=O)(c1cccc(Cl)c1)C1CCNCC1.O=[N+]([O-])c1cccnc1Cl
COc1ncnc(OC)c1NC(=O)CCl.ClCc1cc[nH]n1
CS(=O)(=O)Nc1ccc(C(=O)O)cc1.Cc1ccc(C(=O)C2CCNCC2)cc1
COC(=O)c1cccc(C)c1.O=C1CCC(=O)N1Br
CC(c1ccc(O)cc1)(c1ccc(O)cc1)c1ccc(O)cc1.COC(=O)CBr
COc1cc(CNC(=O)OC(C)(C)C)c(Cl)cn1
COC(=O)c1ccc(NC(=O)[C@@H]2N[C@@H](CC(C)(C)C)[C@@]3(C(=O)Nc4cc(Cl)ccc43)[C@H]2c2cccc(Cl)c2F)cc1
CN(C)C=O.NC(=O)c1c(F)ccc(OCc2nc3cc(Br)ccc3s2)c1F
COc1nnc(-c2cc(C(=O)O)c(C)cc2C2CCC2)[nH]1.N#Cc1ccc(C2(F)CNC2)cc1
NC=O.Nc1cc2c(cc1C(=O)O)OCO2
CC(C)(C)OC(=O)N1CCC[C@H](N)C1.Clc1ccc(-n2c(-c3ccccc3Cl)nc3c(Cl)ncnc32)cc1
Fc1cc(Cl)ccc1I.O=Cc1c[nH]cn1
CC(C)(C)OC(=O)NC1CCN(CC(O)Cc2ccccc2)C1
O=[N+]([O-])c1cn(CC(F)(F)F)cn1
COCc1cc(Cl)nc(-c2cccc(C)c2)n1.COc1ccc(Cl)c(N)c1
Ic1cnn(C2CCCCO2)c1.Sc1ccc(Cl)cc1
CCCCCCCCCCCCCCCCCC(CCC(=O)OC)[N+](=O)[O-]
BrCCCCOc1ccc2c(-c3ccc(Br)cc3)csc2c1.CCNCCO
Fc1ccc(Br)nc1.NN
CCN=C=O.COC(=O)C(C)(C)NC(=O)[C@H](Cc1ccc(OCc2ccccc2)c(O)c1)NC(=O)OC(C)(C)C
CC(C)(C)OC(=O)N1CCC(CCCC(=O)Cl)CC1.c1cocn1
CCCCNC(=O)NS(=O)(=O)c1ccc(CCN)cc1.O=C(O)N1Cc2ccccc2C1=O
CC(C)(C)OC(=O)NC1Cc2cnc(CNC(=O)OCc3ccccc3)cc2C1
CC(C)(C)OC(=O)C=Cc1ccc2nc3ccccc3c(N)c2c1
CCc1cc2c(N3CCC(NC(=O)OC(C)(C)C)CC3)ncnc2s1
CI.Cc1c(C)c2c(c(C)c1O)CC(O)C1(CCC1)O2
CC(=O)Oc1ccccc1C(=O)Cl.O=C(O)[C@@H]1CC(O)CN1
COc1cc(/C=C2\SC(=O)NC2=O)nc(N2CCC(CN)CC2)n1.O=Cc1cccc(-c2ccsc2)n1
N#Cc1ccc(NC2CCNCC2)cc1C(F)(F)F.O=C(O)CCCN1CCN(c2ccc(C(F)(F)F)cc2)CC1
Fc1ccc(C2(CCCN3CCNCC3)OCCO2)cc1.Nc1nc(Cl)ccc1[N+](=O)[O-]
CC(C)(C)N.O=C(O)c1cc(F)c(F)cc1F
Brc1cn2nc(-c3ccco3)nc2c(Br)n1.N
CC(=O)OC(C)=O.Cc1cccc(N)c1
CCOC(=O)C(CC(C)C)c1cc(-c2ccc(C(F)(F)F)cc2)cc(C2CCCC(C)N2)c1
CC(C)N.ClCc1nc(-c2cncnc2)no1
O=C(O)CNC[C@H]1O[C@H](c2ccccc2Cl)c2cc(Cl)ccc2N(Cc2ccccc2)C1=O.O=C(OC(=O)c1ccccc1)c1ccccc1
CC[C@H](C[C@@](O)(C=O)C(F)(F)F)c1ccc(F)c(F)c1OC.Nc1cccc2c(=O)[nH]ncc12
CCNC.COC(=O)C1(CI)CN(c2c(C)cccc2C)C(=O)C1C
CCOC(=O)C(CC(=O)c1ccccc1)C(C)=O.Nc1cccc(Br)c1
Brc1cccc(I)c1.OB(O)c1cccc(-c2cc(-c3ccccc3)cc3c2sc2ccc(-c4ccccc4)cc23)c1
CC1(C)NN(C2CCCCC2)C1=O.Fc1ccc(Cl)c(CBr)c1
CCC1(CC)CC(=O)c2cc(C#N)ccc2O1
CC(=O)N1CCOc2ccc3ccc(CCc4nc5c(C)ncc(C)n5n4)nc3c21
CN(C)C=O.Clc1ccc2[nH]ccc2c1
C#Cc1ccc(OC(F)F)cc1.C=CCCC(F)c1cccc(I)c1
CC(C)(C)C1CCC(=O)CC1
CC(C)(C)C(=O)OCCl.O=C(O)CNc1cccc(C(NCc2ccc(-c3nccs3)cc2)S(=O)(=O)c2ccccn2)n1
Cc1nc(N)sc1C(=O)NCc1ccccc1.O=C(Cl)c1cc(F)ccc1F
COC(=O)c1cccnc1Nc1ccc(OC)nc1
COC(=O)[C@@H](NC(=O)c1ccc(Cl)cc1N)C1CCCCC1.Cc1cccc(C)c1N=C=O
CCOC(=O)c1cc2c(n1C)C(C(=O)OC(C)C)=CNCC2(C)C.O=C(Cl)c1ccc(F)c(F)c1
CC(C)S(=O)(=O)c1ccccc1Nc1cc(Cl)ncc1C(F)(F)F.CP(C)(=O)c1ccc(N)c(OC(F)(F)F)c1
Cc1ccoc1C(=O)Nc1cccc(C#Cc2cncc(C(=O)N=S(=O)(CCCBr)c3ccccc3)c2)c1.OC1CCNC1
COc1ccccc1Oc1c(NS(=O)(=O)c2ccc(C)cn2)nc(-c2ccncc2)nc1OCC#CCO.O=C=Nc1ccccc1
C#CC1(c2ccc(OC)c(OC3CCCC3)c2)CCC(=O)CC1.CC1=NCN(c2ccc(Br)s2)O1
NCC(c1ccc(Cl)cc1)C1CCOCC1.O=C(O)c1c(F)cccc1Cl
CC(=O)Cl.CCOC(=O)C1CNCC(CC2CCCCC2)C1
FC(F)(F)c1nnc2ccc(N3CCCNCC3)nn12.O=Cc1ccc(Cl)cc1
CCOP(=O)(Cc1ccc(OC(F)(F)F)cc1)OCC.N#Cc1ccc(Br)c(C=O)c1
Cc1ccc(C(=O)Nc2ccc(OCCc3cccc(NC(=O)OC(C)(C)C)n3)cc2)c(OC(C)C)c1
COc1ccc(-c2cncc(C#N)c2Cl)cc1OC.Cc1ccc(N)c2[nH]ccc12
C=Cc1ccccc1S(N)(=O)=O.O=C=Nc1nc(Cl)nc(Cl)n1
O=C1c2ccccc2C(=O)c2cc(Cl)ccc21.OB(O)c1ccccc1-c1ccccc1
COC(=O)CCC(=O)c1ccc2c(c1)CC(N)C2.COc1ccccc1S(=O)(=O)Br
C=CCC(CC=C)CO[SiH2]c1ccc([Mg+])cc1.C[Sn](C)(C)Cl
COC(=O)CN(C)C(=O)c1cccc2c(Br)cccc12
CC(C)(C)OC(=O)N[C@H](C(=O)N1CC=C[C@H]1C#N)C(C)(C)C
Brc1ccc(Br)nc1.c1c[nH]cn1
COC(=O)c1cnc(Cl)cn1.OCC(F)(F)F
CC(C)(C)OC(=O)NC1CCC(Nc2nccn3c(-c4cccc(NCc5ccsc5)n4)cnc23)CC1
CCCc1c(OCCCCCC(=O)O)ccc(C(C)=O)c1O.NCCCCc1ccccn1
CC1(C)OB(c2ccc(OCCN3CCOCC3)cc2)OC1(C)C.O=C1Nc2ccc(Cl)cc2C1=Cc1ccc(Br)o1
CC(=O)Nc1ccc(Sc2ccc(O)cc2N)cc1.N#CCBr
COc1ccccc1-c1ccc(C(=O)O)cc1.c1ccc2c(c1)Cn1cccc1CN2
Cc1cc(C)cc(C=O)c1.NO
CCC1c2ccccc2-c2cc(Br)ccc2N1S(=O)(=O)c1ccc(OC)cc1
COc1ccc(-c2c(OCCO)nn(C)c2NS(=O)(=O)c2ccc(C(C)(C)C)cc2)cc1.Clc1ncc(Br)cn1
CC(C)N1CCn2c(Cc3ccc(Cl)cc3Br)nc(=O)c(OCc3ccccc3)c2C1=O.OB(O)c1cccc(F)c1
CC1(C)OC(=O)C(=CC(=O)Cl)O1.NCc1ccc(F)c(F)c1
C#Cc1ccc(CCC(=O)OC)cc1.Cc1ccc(I)cc1
CCC(=O)c1cc(C)c(OC)c(C)c1.NNc1ccccc1
CC(C)Oc1c(N)cnn1-c1ccc(F)cc1.Cc1nc(C(F)(F)F)cn1C(C)C(=O)O
COc1cccc(OC)c1C(=O)Cl.c1ccc2c(c1)NCC1CCCN21
CC(C)(C)C(=O)OCC[C@H]1OC2(CCCC2)O[C@@H]1c1ccccc1Cl
CCOC(=O)c1cc2cc(Oc3ccc(S(C)(=O)=O)cc3)cc(O)c2[nH]1.Clc1cccc(CBr)n1
Clc1cnc2cc(Br)ccc2n1.NCc1cccc(Cl)c1
COC(=O)[C@H]1CC[C@H]2[C@@H]3CCC4=CC(=O)CC[C@]4(C)[C@H]3C(=O)C[C@]12C
CC(C)(C)C(=O)Cl.CC(O)[C@H]1CC[C@H]2[C@@H]3CC[C@H]4NC(=O)C=C[C@]4(C)[C@H]3CC[C@]12C
COc1ccc(CC(C)=O)cc1S(N)(=O)=O.NO
CCC(CC)(c1ccc(/C=C/C(O)(C(F)(F)F)C(F)(F)F)c(C)c1)c1ccc(-c2ccc(CC(=O)OC)cc2)c(C)c1
CC(=O)Cn1cnc2c1c(=O)[nH]c(=O)n2C.CC(O)CCCCCl
Cc1cc(C)n2nc(S)nc2n1.Cc1noc(C)c1-c1ccc(CCC2(C3CCCC3)CC(O)=C(Cl)C(=O)O2)cc1
N#CC1(c2ccccc2)CC1
O=C1c2ccccc2-c2[nH]nc(-c3ccccc3)c21
COc1ccc(CNc2nncs2)c(OC)c1.N#Cc1cc(S(=O)(=O)Cl)ccc1F
CCOCCO.O=C(NCCNC(=O)c1cn(-c2ccccc2)nc1C(F)(F)F)c1ccc(Cl)nc1
CC(C)(C)OC(=O)N1CCC2(CC1)N=C(c1cccc(Br)c1)NC2=O.Cc1noc(C)c1B(O)O
CCCCB(O)O.Fc1cccc(-c2nc3cnn(Cc4ccc(-c5ccc(Br)c(C(F)(F)F)c5)nc4)cc-3n2)c1F
CC(=O)Oc1c(C)c(C)c2c(c1C)CC(C)(CO)O2
COC(=O)Cc1ccc(-c2cccc(NC(=O)c3cccc(-c4ccc(OC)cc4OC)c3)c2)s1
Cc1ccc(Cl)cc1-c1cc(Cl)nc(N)n1.Nc1ccc(CCO)cc1
COc1ccc(CN2C(=O)[C@@H](OC(C)=O)[C@H]2C(C)C)cc1
CCNCC.Cc1nc(-c2ccc(C=O)cc2)sc1COc1ccc([C@H](CC(=O)N2C(=O)OC[C@@H]2Cc2ccccc2)c2ccon2)cc1
CC[C@H](C)[C@@H]([C@@H](CC(=O)N1CCC[C@H]1[C@H](OC)[C@@H](C)C(=O)N[C@@H](Cc1ccccc1)c1nccs1)OC)N(C)C(=O)[C@@H](N)C(C)C.NC1(C(=O)O)CCCCC1
O=C(O)C1CN(C(=O)OCc2ccccc2)CCN1C(=O)N(c1ccccc1)c1ccccc1
COC(=O)c1ccccc1Br.Nc1cc([C@@H]2CNC(=O)C2)ccc1Cl
C[C@@H]1CN(c2ccc(C#N)cc2C(F)(F)F)CCN1S(=O)(=O)c1cccc(F)c1.c1nc[nH]n1
CCOC(=O)C(C)(CC)NC(=O)c1cc(Cl)c2ccccc2c1OCC1CCN(C(=O)OC(C)(C)C)CC1
C=C(C)[O-].CC(C)=CCCC(C)CCOC(=O)Cl
CO[C@@H]1CN(C(=O)OC(C)(C)C)CC[C@@H]1NC(=O)OCc1ccccc1
CC(C)N(C)C/C=C/C(=O)O.Clc1ccc(Nc2ncnc3oc4c(c23)CCNC4)cc1Cl
CC(C)(C)OC(=O)NC[C@@H]1C[C@@H](CO)N(C(=O)OC(C)(C)C)C1
CC(C)(C)OC(=O)n1cc(C=O)c2cc(F)ccc21.NC(=O)c1[nH]cnc1N
Nc1ccccc1C(=O)O.O=C(c1ccccc1)c1ccc(Cl)c([N+](=O)[O-])c1
COC(=O)[C@H]1CC[C@H](C(=O)N2CCN(c3ccc(NC(=O)c4nc(-c5ccccc5)oc4C(F)(F)F)c(F)c3)CC2)CC1
COc1cc(N=C2NCCN2)ccc1C
CNC(=S)C1=C(O)C2(CCOCC2)Oc2ccc([N+](=O)[O-])cc21
CCCCCCC/C=C/C(=O)O.CCCCCCCNCC
CCC(c1nn2cccc2c(=O)n1Cc1ccc(F)cc1)N(CCCNC(=O)OC(C)(C)C)C(=O)c1ccc(C)cc1
CC(C)c1ccc(CO)c(=O)c(O)c1.CCI
CCCCO.O=C(Cl)c1ccc2c(c1)C(=O)NC(C(Cl)(Cl)Cl)O2
CC(C)(Br)[C@@H]1CC(=O)O[C@H]1O.C[C@H](O)c1cccc(Oc2ccccc2)c1
CCNc1nccc(C(C)=O)n1.CCOC(=O)C(=O)C(=O)OCC
CCCSc1cc(=O)n(CCC)c(=O)n1Cc1ccc(-c2ccccc2-c2nnnn2C(c2ccccc2)(c2ccccc2)c2ccccc2)cc1.O=C(OO)c1cccc(Cl)c1
N.O=C(O)c1cc([N+](=O)[O-])c(Sc2c(Cl)cncc2Cl)s1
CC(c1oc(=O)c2ccccc2c1C1=CCN(C(=O)OC(C)(C)C)CC1)n1nc(I)c2c(N)ncnc21
CCOC(=O)c1csc(-c2ccc(C(C)(C)C)cc2)c1OCOC
O=C(O)CBr.O=C1N(c2ccc(C3CC3)cc2)CCC12CCNCC2
CC(C)(C)OC(=O)N1CC2C=C(C(=O)O)CC2C1.CNOC
C/C(C#N)=C1/c2ccc(CBr)cc2COc2cc(F)ccc21.c1ccc2[nH]c(CC3CC3)nc2c1
NC(=O)NC1(c2ccccc2)CCN(CCC2(c3ccc(F)c(F)c3)CN(C(=O)c3ccccc3)CCO2)CC1.[BH3-]C#N
CNC(=O)C(Cc1ccc2ccccc2c1)N1CCN(C(=O)C(Cc2ccc(F)cc2)NC(=O)OC(C)(C)C)C(COC)C1
CCOC(=O)c1csc(NC(=O)c2ccccc2Cl)n1
O=C(O)CNC(=O)c1ccc(S(=O)(=O)Nc2ccccc2Oc2ccc(F)cc2Cl)cc1.OC1CCNCC1
CC(=O)OC(C)=O.Nc1cc2c3c(c1)c1c(n3CCC2)CCCC1
Cc1ccc(S(=O)(=O)Cl)cc1.O=[N+]([O-])c1ccccc1CCO
COC(=O)c1ccc2c(c1)C(c1ccccc1OC)=CC(C)(C)O2
CCOC(=O)N1CCC(N2CCC2C(=O)[O-])CC1.N#CC1(NC(=O)[C@@H]2C[C@@H](S(=O)(=O)c3cccc(C(F)(F)F)c3)CN2)CC1
Fc1ccc(CNCc2ccccc2CNCc2ccc(F)cc2)cc1.O=S(=O)(Cl)c1cc(Cl)cc(Cl)c1
COC(=O)CCNc1cccc(-c2cc(Cc3cnc(N)nc3N)cc(OC)c2OC)c1
Brc1csc(Br)n1.Cc1cc(-c2ccc(C(F)(F)F)cc2)cc(I)n1
CC(C)(C)[Si](C)(C)Oc1ccc2c(c1)CCC1C2CC[C@@]2(C)C1CC[C@@H]2OC(=O)CO.NS(=O)(=O)c1cccc(C(=O)Cl)c1
C[C@]12CC[C@@H]3[C@H]4CCC(O)C[C@H]4CC[C@H]3[C@@H]1CCC2=O.OCCO
C=O.COCC[C@H]1CN(C2=Nc3ccccc3Nc3ccc(C)cc32)CCN1
C=CCOC(=O)O[C@H](C)[C@H]1C(=O)N(C(C(=O)OCC=C)=P(c2ccccc2)(c2ccccc2)c2ccccc2)[C@@H]1S.O=C(Cl)COc1ccc(F)cc1
Cc1ccc(-c2ccc(Cl)cc2)cc1C1C(=O)CC(CC=O)CC1=O.OCCCO
C[C@H](NC(=O)c1cc(F)c(N2CC(CC#N)(n3cc(B4OC(C)(C)C(C)(C)O4)cn3)C2)cc1F)C(F)(F)F.Cc1n[nH]c(C)c1Br
CN1CCNCC1.N#Cc1cc(Br)ccc1F
C[C@H](Nc1cc(-c2cnn(COCC[Si](C)(C)C)c2)cc(Cl)n1)c1ccc(F)cc1.Nc1cnccn1
CCOC(=O)CCc1cc(OC(C)C)n[nH]1.Fc1ccc(CBr)c(F)c1
CC(c1ccccc1)N1CCNCC1.O=C1Nc2cccnc2N(C(=O)CCl)c2ccccc21
CC(=O)Nc1ccc(NC2CCC2)c([N+](=O)[O-])c1
COC(=O)c1cc(Br)c(/C=C\C(=O)OC(C)(C)C)c(Br)c1
Ic1ccc(OC2CCN(C3CCC3)CC2)cc1.O=[N+]([O-])c1cn[nH]c1
CC(=O)Nc1ccc(OCCBr)cc1.Cc1cc2c(Cl)c(C#N)ccc2[nH]1
CS(=O)(=O)Cl.Cc1c(Nc2c(C#N)cnc3sc(C4=CCNCC4)cc23)ccc2[nH]ccc12
C1COCCN1.O=C(c1nnn(Cc2cc(C(F)(F)F)cc(C(F)(F)F)c2)c1Cl)N1CCC[C@H]1c1ccccc1Cl
CC(C)(C)OC(=O)N1CCC[C@@H]1C(=O)c1ccc(OCc2ccccc2)cc1.[NH4+]
NC(=S)Nc1ccc(S(=O)(=O)Nc2nccs2)cn1.O=C(CBr)Cc1ccc(Cl)cc1
CN1CCC(c2c[nH]c3ccc(N)nc23)CC1.O=C(Cl)c1ccc(Cl)cc1Cl
O=C(O)c1cc(C(F)(F)F)ccc1Cl.O=C(O)c1cc(F)ccc1S
CCOC(=O)CSc1cnc(NC(=O)N(CC2CCCC2)c2cccc(Cl)c2F)s1
CN(Cc1ccc(-c2ccc(O)c(Br)c2)cc1)C(=O)c1cn(C)c2ccccc12.N#CCBr
CCC(=O)Cl.Cc1ccc(O)cc1Cl
CC(C)(C)N.C[Si](C)(C)CCOCn1cc(C(=O)O)c2nc(Br)c(Cl)nc21
Cc1cc(F)ccc1/C=C/C(=O)O
COC(=O)C1CN(C(=O)CC[C@H]2O[C@H](c3cccc(OC)c3OC)c3cc(Cl)ccc3-n3cccc32)C1
CC(C)n1ccc(NC(=O)c2cc(Oc3ccc(C(=O)N4CCC4)cc3Cl)cc(O[C@@H](C)CO)c2)n1
CCC(CC)CBr.NC(=O)c1ccc(Oc2ccc3c(c2)CCCNC3)nc1
CCOC(=O)c1ccc(-c2cc3c(Cl)ncn(Cc4ccc(OC)cc4)c-3n2)cc1.Cc1cc2c(F)c(O)ccc2[nH]1
COc1ccc(CN)cc1.O=C1C=C(c2ccccc2)C(=O)O1
COC(=O)[C@@]12C[C@H]1C=CCCCCC[C@H](NC(=O)OC(C)(C)C)C(=O)N1C[C@H](Oc3nc(-c4cc(C)nn4C)nc4ccsc34)C[C@H]1C(=O)N2
CCCCCCBr.c1ccc(-c2nnn[nH]2)cc1
COC(=O)[C@@H](N)Cc1ccc(OCc2ccc(Cl)cc2)cc1.O=C(O)c1cn2ccc(-c3ccc(Cl)cc3)cc2n1
CC(C)(C)CC(=O)O.CCSC(=O)OCCl
CC(C)(C)OC(=O)n1nc(-c2ccccc2)c2ccc(Nc3ccccc3)cc21
C=CCNCC(O)COc1cccc2c1CC(=O)N2.O=C(O)C12CC3CC(CC(C3)C1)C2
COC(CCl)OC.Cc1cc(O)cc(O)c1
CS(=O)(=O)c1ccc(-c2ccccc2C(O)c2cccc(F)c2)cc1
CCC(C)C1=C[C@H]2[C@@H](C1)C[C@@]2(CN)CC(=O)OC(C)(C)C
Cc1cc([N+](=O)[O-])ccc1F.NC(=O)C1(c2cccc(O)c2)CC1
C#Cc1c(CC(=O)OC)cc2ccc(F)cc2c1OC(C)=O
COC(=O)CC(=O)CCl.COc1cc(Cl)cc(S)c1F
CC(C)(C)OC(=O)C1(CN)CCS(=O)CC1.COC(=O)c1nc(C#N)c2cc(Oc3ccccc3)ccc2c1O
Cc1ncc(N)cc1Br.O=C(O)C1(c2ccc3c(c2)OCO3)CC1
CC(O)c1c(F)cc(I)cc1F.[O-]Cl
O=[N+]([O-])c1ccc(N2CCCC2)nc1
Brc1cnc(OC2CCN(C3CCCC3)CC2)nc1.O=C(c1ccc(B(O)O)cc1)N1CCCC1
COC(=O)c1cc(Cl)cc2ccoc12
C1CNCCN1.COC(=O)c1ccccc1Br
Cc1c(C=O)[nH]c2c1C(=O)N(CCN(C)C)CCC2.O=C(CO)Nc1cc2c(cc1F)CC(=O)N2
CNC.O=C(O)[C@@H]1CCCN1C(=O)OCc1ccccc1
CCOC(=O)c1c(Nc2ccc(Br)cc2F)cc(=O)n2c1CCC2
CCOC(=O)[C@H]1CC[C@@H](Oc2ccncc2)CC1
O=C(Nc1nc2ccccc2s1)OCC(Cl)(Cl)Cl.c1ccc(-c2nsc(N3CCNCC3)n2)cc1
COC(=O)c1ccc2ncccc2c1.N
CC(C)(C)OC(=O)N[C@H](C(=O)O)C(C)(C)C.COC[C@@H](c1ccccc1)N(Cc1ccc(C(=O)OC)cc1)C(=O)[C@@H]1Cc2ccccc2CN1
CCOc1cc(C=O)ccc1O.O=C1CSC(=S)N1c1cccnc1
FC(F)(F)Oc1cccc(Br)c1.OCc1cccc(B(O)O)c1
Fc1ccccc1CBr.O=Cc1c[nH]c2ccccc12
CC(C)(C)OC(=O)N1CCC(N2CC[C@@H](Cc3c(Cl)cc(-c4ccc(F)cc4)cc3Cl)C2=O)CC1
BrC(Br)(Br)Br.CCCCOc1ncc(C(=O)CO)cc1-c1nc2c(CC)n(CCOC)nc2c(=O)[nH]1
NCC1COc2ccccc2O1.O=c1ccc2ccc(OCCCCl)cc2o1
CC(C)(C)OC(=O)N1CCN(c2ccc(-c3cc(-c4ccc5cn(Cc6ccccc6)nc5c4)c4c(N)ncnn34)cc2)CC1
CC(=O)N1CCNCC1.COc1cc(F)c(C#N)cc1[N+](=O)[O-]
COC(=O)C[C@H]1Nc2ccccc2NC1=O
CN[C@H]1[C@H](O)C[C@H]2[C@@H]3CC=C4C[C@@H](OC(C)=O)CC[C@]4(C)[C@H]3CC[C@@]21C
Cc1nc2cccc(Cl)c2nc1Cl.OB(O)c1cc(F)ccc1Cl
COc1ccc(CCl)cc1.O=C1CO[C@H](Cc2cc(Cl)cc(Cl)c2)CN1
C1CNC1.CN1CC(CCCl)Cc2nc(Cl)ccc2C1=O
O=C(O)c1cccc2c1N=C(c1ccccc1Cl)CC2=O.OCCO
CC(C)(C)C(O)COc1ccc(Cl)cc1
COc1cc(Cc2cnc(N)nc2N)c2cc(C3(c4ccccc4)OCCO3)oc2c1OC
ClCc1cscn1.c1cc2nonc2cc1Nn1cnnc1
CC1(C)OB(B2OC(C)(C)C(C)(C)O2)OC1(C)C.COC(=O)c1ccc(NC(CCC(F)(F)F)c2ccc(Br)cc2C)cc1
COC(=O)c1ccc([N+](=O)[O-])c2ccccc12
CCc1nc2c([N+](=O)[O-])cccc2o1
CSc1ncc2cc(-c3ccc(-c4cncc(C)n4)cc3Cl)c(=O)n(CC[C@H]3COC(C)(C)O3)c2n1.O=C([O-])O
CCOC(=O)COc1ccc(OCc2ccccc2)c(OC)c1
CC(Cc1cccc(Cl)c1Cl)CC(C(=O)C(C)(C)C)n1cncn1
CN.O=C(O)[C@@H]1C[C@@H](O)CN1C(=O)OCc1ccccc1
CCOC(=O)CC(c1ccc(OC2Cc3ccccc3C2)cc1)c1cc(F)cc(F)c1
Cc1ccc2[nH]c(=O)oc(=O)c2c1.Fc1ccc(CBr)cc1
CCOC(=O)Cl.COC(=O)c1ccc(N)cc1
Cc1[nH]c2ccnc(Cl)c2c1Cc1ccccc1.c1ccc2c(c1)CCNC2
COc1cc(N)c2nccc(C)c2c1.O=C1c2ccccc2C(=O)N1CCCCCCBr
C#CC(C)C.Nc1ccccc1I
CCN.Cn1ncc(C(=O)N2CCC2)c1C(=O)Nc1ccn2nc(C(=O)O)nc2c1
CC(C)(C)c1nc2cc(C(=O)O)ccc2n1CC1CCC(F)(F)CC1.COC(=O)CC1CCNCC1
CC1CC(=O)CC(C)(C)C1O.[NH4+]
COC(=O)[C@H](Cc1ccccc1)Nc1cc(-c2ccc(OS(=O)(=O)C(F)(F)F)cc2)ncn1.COc1ccc(B(O)O)cc1
CC(C)Oc1ccc(S(C)(=O)=O)cc1C(=O)O.N#Cc1ccc2c(c1)CNCC2
CCOC(=O)c1ccccc1Nc1nc(Nc2ccc3c(c2)CCN(CCOC)CC3)ncc1Cl.COCCCN
Nc1ccccc1.O=C(O)CCCCCCC(=O)O
FC(F)(F)c1cc(CN(Cc2cc(C(F)(F)F)ccc2-c2ccccc2OCc2ccccc2)c2ncc(N3CCOCC3)cn2)cc(C(F)(F)F)c1
COC(=O)c1ccc(NC(=O)CCCCc2ccccc2)cc1.NN
CC(=O)Nc1ccc(Nc2cc(C)nc(N)n2)cn1
COc1cc(C=O)cc(OC)c1OC.NCCNc1nc(Cl)nc2c1ncn2C1CCCC1
COC(=O)c1ccc2c(C(C)=O)nn(CC(=O)OC(C)(C)C)c2c1
C1COCCN1.CC(C)(C)OC(=O)N1Cc2ccc(Br)cc2C1
CC(C)(C)c1ccccc1Oc1nc(Br)ccc1N.N#C[Cu]C#N
COc1ccc(Nc2nc(Cl)cc3ccccc23)cc1
CO[C@H]1C[C@H](NC(=O)C(F)(F)F)[C@@H](C)[C@H](C)O1
CC1(C)OCC(=O)NC1c1ccc(F)c(F)c1.O=C(Cl)Oc1ccc([N+](=O)[O-])cc1
Cc1ccc(S(=O)(=O)Cl)cc1.O=C1CC[C@@H](CO)N1
COC(=O)C(C(=O)OC(C)(C)C)c1ccc([N+](=O)[O-])c(C(=O)N(C)C)c1
O=C(c1ccc(F)cc1)c1cc(Cl)ccc1Cl.c1c[nH]cn1
CC(c1cc(O)ccc1Cl)C(O)(c1ccnc(Cl)c1)C(F)(F)F.COC(=O)c1ccc(Cl)nn1
CCOC1(OCC)CCN(C[C@H](N)COc2cncc(-c3cc4c(cnc5cc(OC)c(OC)cc54)c(N)n3)c2)CC1
O=[N+]([O-])c1ccc(Cl)cc1.c1ccc2c(c1)[nH]c1ccccc12
CC(C)(C)OC(=O)NC(CN)c1ccccc1C(F)(F)F.O=C(O)Cn1nc(-c2ccc(Cl)cc2)n(C2CC2)c1=O
CI.Oc1ccc(Oc2ccccc2)cc1
CC(C)(C)OC(=O)N=C(NC(=O)OC(C)(C)C)N1CCc2ccc(OCC3CCNCC3)cc2C1.ClCc1ccncc1
NCC1N=C(c2ccccc2F)c2ccccc2NC1=O.O=C(Cl)c1cc2ccccc2[nH]1
CCOC(=O)Cc1c(C)n[nH]c1C.NN
CC(=O)Cl.CC(C)Cn1c(CON)nc2c(N)nc3c(c21)CCCC3
CC(C)(NC(=O)OCc1ccccc1)C(=O)O.On1nnc2ccccc21
CCOC(=O)C(CC(F)(F)F)n1cnc2cc(C)c(C)cc21
COc1ccc2c(c1)c(CC(N)=O)c(Br)n2Cc1ccccc1
CC1C=C(c2ccnc(Cl)c2)CCC1.COC(=O)c1ccc2c(c1)CCCC2(O)c1ncc(-c2cc(C)cc(N)n2)s1
CC(=O)O[C@H]1C=C(Cc2cccc(OCc3ccccc3)c2)C(=O)C1
Cc1cc(-c2ccnn2C)c2cccc(OCc3c(Cl)cncc3CCl)c2n1.N
COc1ccc(C(=O)Cl)cc1.O=C1CCCN1
CC[Mg+].O=Cc1ccc(Br)nc1
O=C(NCC(=O)N1CCNCC1)c1ccc(-c2ccccc2)cc1.O=C(O)c1ccc(Cl)nc1
Cc1ncc(-c2cc(Cl)nc3c2CCC3)cn1.OCc1cccc(F)n1
O=C(Cl)c1ccc(C(F)(F)F)cc1.O=C1CNC[C@@H]2C[C@@H](Oc3cnc(C4CC4)cn3)CN12
CCn1c(-c2ccc(NC(=O)C3CC3)cc2)c(C#N)c2ccc(O)cc21.ClCCBr
Cc1ccccc1-c1nc(C(=O)O)c(CCC23CC4CC(CC(C4)C2)C3)[nH]1.O=C(OCc1ccccc1)c1cccc(O)c1
Nc1nnc(Br)c(-c2ccccc2)n1.Oc1cc(F)cc(F)c1
C1COCCN1.COc1cc2c(Nc3cc(O)c(Cl)cc3F)c(C#N)cnc2cc1OCCCCl
CCCCC1CC(CN(C=O)OCc2ccccc2)(C(=O)O)C1.NNc1nccc(C(F)(F)F)n1
CC(C)(C)OC(=O)NN1CC=C(B2OC(C)(C)C(C)(C)O2)CC1.Clc1ccc(Br)nc1
COC(=O)c1ccc2nc(-c3ccccc3)c(N3CCC[C@@H]3C(F)(F)F)nc2c1
CNc1nc(Cl)ncc1Cl.COC(=O)c1ccc(N)c(OC(F)F)c1
CC(C)(C)OC(=O)N[C@@H](Cc1c[nH]cn1)C(=O)O.CC(C)CC[C@H](O)[C@@H](N)CC1CCCCC1
COc1cc(N2CCC(Br)C2=O)ccc1OCOCC[Si](C)(C)C.Oc1ccc(-c2ccccc2)cc1
CCOC(=O)C1(NC(=O)c2cccc(C)c2I)Cc2ccc(F)cc2C1.OB(O)C1=CCCC1
CC(=O)Cl.CC1(C)Oc2cc(NS(C)(=O)=O)ccc2N(c2ccc(F)c(N)c2)C1=O
CO.O=C(O)c1cc(F)cnc1Cl
Cc1nnc2n1-c1c(F)cccc1NCC2.Clc1ccc(I)cc1
CCOC(=O)CCl.Nc1ccc(OCC(F)(F)C(F)F)cc1
ClCc1cccnc1.c1ccc2[nH]ccc2c1
CC1(C)OB(c2cccc(C(=O)NC3CC3)c2)OC1(C)C.O=C(OCc1ccccc1)N1CCCC1c1ccc(Br)cc1
COc1cccnc1-c1cccc([N+](=O)[O-])c1
CI.O=Cc1cccc2[nH]ccc12
COc1ccc(-c2ccc(Br)c3ccccc23)cc1
CC(=O)CBr.CCCn1c(N)c(NC(=O)C23CC4CC(CC2C4)C3)c(=O)[nH]c1=O
COc1cccc(-c2cccc(-c3cccc(Br)n3)n2)c1O.Cc1ccc(O)c(B(O)O)c1
CCOC(=O)c1cccc(Oc2cccc(OC)c2)c1
Cn1cc(C(=O)O)nn1.Nc1cccc(Oc2ccc3nc(NC(=O)C4CC4)cn3n2)c1
Nc1ccc(Cl)cc1.O=C(Cl)c1ccccc1[N+](=O)[O-]
COc1nc2ccc(C(O)c3cnnn3C)cc2c(Cl)c1Cc1ccc(C(F)(F)F)cc1
CC(=O)/C=C/c1cc(F)c2ncc(C(=O)NCc3ccc(Cl)cc3)c(O)c2c1
COc1ccc2c(c1CCCC1CCN(C(=O)OC(C)(C)C)CC1)OCC2=O.O=Cc1n[nH]c2ccccc12
NCCN1CCC(Oc2ccc(F)c(F)c2)CC1.O=S(=O)(Cl)c1ccc(-c2ccccn2)s1
O=Cc1cc(Br)c(-c2ccccc2F)o1.Sc1ccccc1
CCN(Cc1cccc(-c2ccc(C=O)cc2)c1)C(=O)OC(C)(C)C.O=C1CSC(=O)N1
O=C1c2ccc([N+](=O)[O-])cc2C(=O)c2c1cccc2[N+](=O)[O-]
O=S(=O)(F)C(F)(F)C(F)(F)C(F)(F)C(F)(F)F.OCC(F)(F)C(F)F
CC1(C)OB(c2ccsc2C=O)OC1(C)C.COc1cc(-c2csc3c(I)cnc(N)c23)ccc1NC(=O)c1cc2ccccc2n1C
COc1ccc(CNc2ccc3c(C(=O)OC(C)(C)C)nn(Cc4ccc(OC)cc4)c3n2)cc1
CCCCCCCCCCCCCCCCCCOc1cc(OCCCOc2ccc(S(C)=O)cc2)cc(C(=O)OC)c1
CCOC(=O)c1c[nH]nc1N.O=Cc1ccccc1
BrCCCCCCBr.CC(CCO)CCO
CC(C)(C)OC(=O)N1CCCN(Cc2ccc(OCCCN3CCCCC3)cc2)CC1
Nc1ncc(-c2ccccc2)nc1Br
Brc1ccc2c(c1)CCc1nncn1-2.OB(O)c1cncc(C(O)(C(F)(F)F)C(F)(F)F)c1
CCOC(=O)CC(OCC)OCC.O=C(OCc1ccccc1)N1CCNCC1
CCOC(=O)Cc1nnc(CC)s1
CCOC(=O)/C=C/c1ccc(OCC)nc1Oc1ccc(Cl)cc1Cl
O=C(Nc1ccc(N2CCN(Cc3ccccc3)CC2)cc1)c1ccccc1-c1ccc(C(F)(F)F)cc1
CC(C)(C)OC(=O)N1CCC(n2cc(B3OC(C)(C)C(C)(C)O3)cn2)CC1.Clc1cc2cc[nH]c2nn1
CN(C)C(=O)c1ccc(-c2cccc(CO)n2)cc1.COc1cc(O)c2cc(-c3cn4nc(OC)sc4n3)oc2c1
CC(C)(C)OC(=O)NS(=O)(=O)NCc1cccc(Oc2cc(F)c(F)c(Nc3ccc(I)cc3F)c2C(N)=O)c1
CC(C)(C)c1cc(C(=O)c2c(Cl)[nH]c(Cl)c2Cl)cc(C(C)(C)C)c1O.CI
Cc1c[n+]([O-])c(Cl)cc1[N+](=O)[O-].N[C@H]1CC[C@@H](NC(=O)c2ccc(F)c(Cl)c2)CC1
C=Cn1cc(C(=O)OCC)c(=O)c2cc(F)c(Cl)nc21.O=C(NC1CCNC1)C(F)(F)F
CC(C)(C)OC(=O)N1CCc2ccc(Cl)c(CSc3ccc(-c4csc(NCC5CC5)n4)cc3)c2CC1
CC(C)(C)OC(=O)N1CCNCC1.Clc1ccccc1-c1c[nH]c2ncnc(Cl)c12
BrCCCCCCBr.COc1ccccc1CCCCO
Brc1ccc2c(c1)C1(CCCCC1)C(=NOCc1ccccc1)N2.OB(O)c1ccc(F)cc1
CCCCCCC(=O)Cl.NCCc1ccccc1Cl
CCOC(=O)c1cccc(Nc2c(C(N)=O)cnc3cc(Cl)ccc23)c1.OB(O)c1cc(F)ccc1F
O=C(O)C1(c2ccc(-n3cccn3)cc2)CC1.O=C1OC2(CCNC2)c2ccncc21
COC(=O)[C@H](C)NC(=O)[C@@H](NC(=O)[C@H](Cc1ccc(O)cc1)NC(=O)OCc1ccccc1)C(C)C
OCc1ccc(COc2ccccn2)cc1
Clc1ccc(SCC(Cn2ccnc2)OCc2ccc(Cl)cc2Cl)cc1.O=C(OO)c1cccc(Cl)c1
C[C@@H](O)[C@H]1COC[C@@H](c2ccc(Cl)cc2)N1.O=C(O)c1ccc([N+](=O)[O-])cc1
CC(C)(C)OC(=O)N1CCC(N)CC1.Fc1ccc(-c2cnc(Cl)o2)cc1
CCOC(=O)c1ccc(CN([C@@H](CC)c2ccccc2)S(=O)(=O)c2ccc(Cl)cc2)nc1
Cn1c2c(c3ccc(-n4ccc(OCc5ccccc5)cc4=O)nc31)CCN(C(=O)OC(C)(C)C)CC2
C1COCCN1.COc1cc(OC)c(F)c(N2Cc3cnc4c(cc(C=O)n4S(=O)(=O)c4ccccc4)c3C(C)(C)C2=O)c1F
CC(=O)O.Nc1ccc(-c2ccc(C(=O)O)c(=O)[nH]2)cc1
CC(C)(C)C(=O)Cl.CC1(C(=O)O)CC(Cc2ccc(-c3ccccc3)cc2)NC1=O
CCOC(=O)C(C)=Cc1ccc(-n2nc(C(C)(C)C)cc2N)cc1
CC(C)(C)NC(=O)c1cccc(Oc2ccc(Nc3ncnc4c3C=C(C=O)CCN4)cc2Cl)c1.COC1CCNCC1
CC1(C)CCCNC1.CCOC(=O)c1cn(C)c2cnc3cc(F)c(F)cc3c2c1=O
Cn1cnc2c(C#N)nc(Cl)cc21.OCCOc1ccc(B(O)O)cc1C(F)(F)F
Cc1cc(-n2cnn(CCC3CC3)c2=O)sc1C(=O)O.NCc1cccnc1
BrCC1COc2ccccc2O1.CC(=O)NCC1CCNCC1
CC(C)(C)C(=O)C(Br)C#N.NC(N)=S
CC(C)N.Cc1cc(C(=O)N2CCN(Cc3ccccc3)CC2CC=O)c(-c2ccccc2)n1-c1ccccc1
CC(C)(C)OC(=O)C(N)CC(=O)OCc1ccccc1.COc1ccc(S(=O)(=O)Cl)cc1
O=C(Nc1cn2cc(Br)ccc2n1)C(F)(F)F
BrCCCCCBr.Cc1nc2sc3c(c2c(N)c1C(=O)C1CC1)CCC3
NC(=S)Nc1cccnc1.O=C(O)c1ccc(C(=O)CBr)cc1
ClCc1ccncc1.OCCn1cnc2c(Oc3ccccc3)nc3ccccc3c21
COC(=O)CSC(Br)C(=O)c1ccc(C)cc1Cl.NC=S
CC(C)(C)OC(=O)N1CCN(Cc2c(O)ccc3c2O/C(=C\c2c[nH]c4ccc(Br)cc24)C3=O)CC1
CS(=O)(=O)N1CCNCC1.O=Cc1ccc(O)cc1
CC(C)(C)N=C=O.Cc1ccccc1-c1cc2cnc(N)nc2nc1N
C=Cc1ccc(N(CCCC)CCCC)cc1.O=Cc1ccc(Br)cc1
CC1(C)CC(=O)c2c(SC3CCCC3)sc(-c3cc[nH]n3)c2C1.CCCC(=O)Cl
CC(C)(C)OC(=O)N1CCN(c2ccccc2O)CC1.CN1CCC(O)C1
CCOC(=O)c1cn2c(cc1=O)-c1cc(F)c(OCCCOC)cc1CC2C(C)C
CCOc1ccc(-c2cccc(OC)c2)cc1C(=O)O.N[C@@H](CCO)Cc1c[nH]c2ccccc12
CN(CCN1CCC(OC(=O)Nc2ccccc2-c2ccccc2)CC1)C(=O)CCCCCNc1ccc(C(=O)NCCCN(C)C(=O)OC(C)(C)C)cc1
CCOc1ccc(C(F)(F)F)cc1C1=NC(c2ccc(Cl)cc2)C(c2ccc(Cl)cc2)N1C(=O)c1ccc(CCl)cc1.OCCN1CCNCC1
CC(N)C(O[Si](C)(C)C(C)(C)C)c1ccc2ncnn2c1.Cc1cccc(N=C=O)c1
C#Cc1cnn2c(C(F)F)cc(-c3ccc(C(F)(F)F)cc3)nc12.O=S(=O)(NCCO)c1cc(Br)c(F)cc1F
C#Cc1ccccc1.Cc1nc(N=[N+]=[N-])sc1C(=O)NCc1ccccc1
COc1cc(Br)cc(OC)c1NC(=O)CC(C)(C)C.c1ccc2c(c1)CCNC2
CC(C)(C)OC(=O)N1CCc2ccc(Oc3ccc(C(N)=O)cn3)cc2C1
CCCc1c(CCCC(=O)OCC)cccc1-c1noc(-c2ccc(OC(C)C)c(C#N)c2)n1
CN1CCN(c2cc(C(=O)O)cc(S(F)(F)(F)(F)F)c2)CC1.Cc1ccc(N)cc1-n1ccn2nc(-c3cccnc3)cc12
O=C(O)Cn1nnc(-c2cc(N3CCC(Oc4cc(Br)ccc4Cl)CC3)no2)n1.OB(O)c1ccc(OC(F)(F)F)cc1
Oc1ccc2[nH]ccc2c1
CC(=O)c1ccc(CC(C)O)s1.CCOC(=O)CP(=O)(OCC)OCC
Fc1ccc(-c2ccc3nnc(Cl)n3n2)cc1
CC(=O)Cl.CCCn1nc2c(N)nc3ccccc3c2c1NCCC1CCNCC1
CCCCn1c2c(cc(NC(=O)OCc3ccccc3)c1=O)CCCC2
BrCCOCCBr.COc1ncc(N)cc1Br
CCO/N=C(\c1ccc(Br)cc1)C1CCN(C2(C)CCNCC2)CC1.Cn1ccc2ccc(C(=O)O)cc21
COC(=O)C1=C(C)NC(C)=C(C(=O)OC)C1c1cccc([N+](=O)[O-])c1.COCCOCCl
Cc1c(C=O)[nH]c2c1C(=O)N(CCN1CCCC1)CCC2.O=C1Cc2c(Br)cccc2N1
CC(C)C(N)C(C)C.O=Cc1ccc(Br)cc1
COc1c(C)c(C)c2c(c1C)C(O)C1(CCC1)CN2c1ccc(Cl)cc1
O=C([O-])c1cc2nccc(Cl)c2s1.OC1CCNC1
COc1cc(C)c(OC(C)=O)cc1NC(C)=O
C=CCCC[C@H]1CC[C@H](C(=O)O)CC1.CCOc1ccc(O)cc1
CC(C)(C)OC(=O)NC1CCN(c2ccnc(-c3ccc4c(c3)C(C)(C)CCC4(C)C)n2)CC1
COC(=O)c1cc(-c2ccc(NC(=O)OCc3ccccc3)c(F)c2)ccn1
CC(C)(C)OC(=O)N1CCC(N)CC1.O=Cc1cc([N+](=O)[O-])ccc1O
COc1cc(OC)c(/C=C/S(=O)(=O)Cc2ccc(OC)c(O)c2)c(OC)c1
CCNC(=O)Nc1nc2cc(Br)ccn2n1.OB(O)c1cccnc1
Cc1cccc(B(O)O)c1.O=C(c1ccc2[nH]c(C(=O)N3CCS(=O)(=O)CC3)cc2c1)N1CCN(C2CCCC2)CC1
Cc1ccc(-c2nc3c(nc2-c2ccc(C)cc2)N(C(=O)OC(C)(C)C)CC(O)C3)cc1
Clc1ccncc1.Nc1cc(O)ccc1[N+](=O)[O-]
CC(Cl)OC(=O)C1CCCC1.CCCS(=O)(=O)Nc1ccc(F)c(C(=O)c2c[nH]c3ncc(-c4ccc(Cl)cc4)cc23)c1F
CC(C)CCC[C@@H](C)[C@H]1CC[C@H]2[C@@H]3CC=C4C[C@@H](OCCCCCCN5C(=O)c6ccccc6C5=O)CC[C@]4(C)[C@H]3CC[C@@]21C
O=[N+]([O-])c1ccc(-c2ccccc2F)nc1
CCC(=O)NC1=C(Cl)C(=O)c2ccccc2C1=O.COCCO
CCOC(=O)C(C)(C)C(O)c1ccc(OCc2cc(C)nc3ccccc23)cc1.NO
CN1CCC(Oc2cc(O)cc3ncnc(Nc4ccc(OCc5cccc(F)c5)c(Cl)c4)c23)CC1.COCCBr
COc1cccc([C@H]2O[C@H](CC(N)=O)C(=O)N(CC(C)(C)C)c3ccc(Cl)cc32)c1OC
Cc1ccc(S(=O)(=O)Cl)cc1.Nc1cccc([N+](=O)[O-])c1N
C[C@H](Oc1ccc(C#N)cn1)[C@H]1CN(Cc2ccccc2)C[C@@H]1c1ccc(F)c(Cl)c1
CCOC(=O)Cc1cc(S(=O)(=O)c2ccc(CCN)cc2)ccc1O.O=Cc1ccccc1
CCOC(=O)CCC(c1ccc(Cl)cc1)c1c[nH]c2c(CSC)cccc12
O=C1N(Cc2ccccn2)c2cccc(Br)c2C12COc1cc3c(cc12)CCO3.OB(O)c1ccoc1
O=[N+]([O-])c1cc(F)ccc1NCCCO
COC(=O)CS[C@H]1NC(=O)[C@H]1NC(c1ccccc1)(c1ccccc1)c1ccccc1.N
N=C(N)NN.O=Cc1cccc(C(F)(F)F)c1F
Nc1ccc2[nH]ccc2c1.O=C1C(=O)N(c2ccccc2)c2ccccc21
CS(=O)(=O)c1cc(CN)ccn1.O=C(O)c1cncc2c1cnn2-c1ccc(F)cc1
N#CCC(=O)NCc1cccc(F)c1.O=CC=Cc1ccc(O)c(O)c1
Nc1ccccc1NC(=O)OCC1CCN(c2ccncc2)CC1.O=C(O)c1ccc2c(Br)c[nH]c2c1
CCCI.COc1cc(C=O)cc([N+](=O)[O-])c1O
CC(=O)CCc1ccccc1.NNc1cc[nH]c(=O)c1
COC(=O)CCC/C=C\C[C@H]1[C@@H](OC2CCCCO2)C[C@@H](OC2CCCCO2)[C@H]1C(O[SiH](C)C)C(C)(C)C
CC(C)(C)OC(=O)N1CCc2cc(C(=O)O)ccc2C1.Nc1cnn(Cc2cccc3ccccc23)c1
CCOC(=O)N1CC[C@](O)(c2cccc(-c3ccccc3)c2)[C@@H](O)C1
CC(C)(C)OC(=O)NC1=N[C@](C)(c2cc(N)cc(Br)c2)COC1.O=C(O)c1ncc(Br)cn1
NNc1cccc(C(F)(F)F)c1.O=C1COc2ccc(C(=O)CC(=O)C(F)(F)F)cc2N1
CC(C)c1ccc(N)cc1.CCOC(CBr)OCC
COc1cccc(N=C=O)c1.NC1N=C(c2ccccc2)c2ccccc2N(CC(=O)N2CCCC2)C1=O
CC(C)(C)OC(=O)N[C@@H](CCCC(=O)OCc1ccccc1)C(=O)O[C@H](CC(N)=O)Cc1ccc2ccccc2c1
CC(C)CC=O.COC(=O)C1CCCN1N
CCCc1c(O)ccc(C(C)=O)c1O.COC(=O)c1ccc(OCCCCBr)cc1
CN1C(=O)N(c2ncc(F)cn2)CC1C(=O)O.NCc1ccc(Cl)cc1Cl
COC(=O)c1ccc(C=C2CCOC2=O)cc1
O=C(Cl)C12CC3CC(CC(C3)C1)C2.O=S(=O)([O-])CCCO
CCOC(=O)c1cc(C#N)c(N2CC(C(=O)O)C2)nc1OC.NS(=O)(=O)Cc1ccccc1F
Cc1cc2cc([N+](=O)[O-])ccc2n1CCN1CCCC1
CCC[C@H]1CC[C@H]([C@H]2CC[C@H](Br)CC2)CC1.CCOc1ccc(Br)cn1
CCOC(=O)c1ccnc(Cl)c1.COc1cc(B(O)O)cc(OC)c1Cl
COC(=O)c1cncc(Oc2ccc([N+](=O)[O-])cc2Cl)c1
CSc1ccc(/C(=C\C2CCCC2)C(=O)O)nc1.Nc1nccs1
CC1CCc2ccccc2S1.CCC(=O)Cl
Cn1cc(C=O)c2c(Br)cccc21.OB(O)c1ccccc1
CN(C)C(=O)COc1cc(Cl)ccc1C(=O)O.NCCN1CCC(Oc2ccc(Cl)c(Cl)c2)CC1
Cc1noc(C)c1-c1c(-c2ccc(O)cc2)c2ccccc2n1C=O.NO
CC(=O)OC1C(N2CCC(C)CC2)C2=CC(OC2=O)C2C(CC3(C)OC13)OC(=O)C2C.CCOC(=O)Cl
CC1(C)Cc2cc(B(O)O)ccc2O1.CCCc1nc(C)[nH]c(=O)c1Cc1ccc(-c2ccccc2C#N)cc1
COC(=O)CC(=O)CC(=O)OC.OCCO
COc1cc(C(=O)N(C)c2ccc(C)cc2OCc2ccccc2)ccc1NC(=O)c1cccc2[nH]c(CNC(=O)OC(C)(C)C)nc12
ClCc1cc2ncccc2s1.N
CC(C)(C)OC(=O)N1CCNCC1.Clc1nc(-c2ccoc2)ns1
CC(C)(C)OC(=O)NC1(c2ccc(-c3nc4c5c(-c6ccc(C#N)cc6)cccc5nn4cc3-c3ccccc3)cc2)CCC1
CCOC(=O)CN(Cc1cccc(OCCc2nc(-c3ccc(C(F)(F)F)cc3)oc2C)c1)S(=O)(=O)N(CC)CC
C=CCc1cc(OCC(=O)O)ccc1O.CCO
CCCOc1ccc(-c2cc(C(C(=O)OC)n3cc4nc(-c5cccc(F)c5F)nc-4cn3)on2)c(C(F)(F)F)c1.CN
CCOC(=O)CC(OCC)c1ccc(O)cc1.OCc1cccc(OC(F)(F)F)c1
CCc1cccc(CC)c1C=O.Cc1nc2cccc(N)c2[nH]1
CC(C)(C)OC(=O)NC(Cc1ccccc1)C(O)C(N)Cc1ccccc1.Cc1ccc(S(=O)(=O)N[C@H](C(=O)O)C(C)C)cc1
FC1(F)CNC1.O=C(O)c1ccc(Br)cc1F
CC(C)(C)OC(=O)NCC1CNCCO1.FC(F)(F)c1ccc(Br)cc1
CCOC(=O)CCCOc1cccc(CCCCCCOc2cc(-c3ccc4c(c3)OCO4)cc([N+](=O)[O-])c2)c1CCC(=O)OCC
COc1cc2c(Cl)ncnc2cc1OCCCN1CCCC1.Cc1cc2cc(O)ccc2[nH]1
CCNc1ncccc1N.Ic1ccccc1
COC(=O)c1cccc(Cn2ccc([N+](=O)[O-])n2)c1
CC(=O)N1CCC(c2[nH]nc3cc(F)ccc23)CC1.ClCc1ccccc1
Cc1cccc(-c2sc(C)nc2C(=O)N2C[C@@H]3C[C@@H]3[C@H]2CN)c1.N#Cc1ccc(C(=O)O)cc1
CC(C)(C)OCCOc1cc(NC(=O)OC(C)(C)C)c([N+](=O)[O-])cc1C#Cc1ccc(F)cc1
CCC1C=C(C)C(F)C(C)CC(OC)C2OC(O)(C(=O)C(=O)N3CCCCC3C(=O)OC(C(C)=CC3CCC(N=[N+]=[N-])C(O)C3)C(C)CCC1=O)C(C)CC2OC.CI
CC[C@@H]([C@@H](O)c1ccc(OC)cc1)[N+](=O)[O-]
NC1CCCCC1.O=[N+]([O-])c1ccccc1S(=O)(=O)Cl
C[C@H]1COCCN1C[C@H]1CN(S(=O)(=O)c2cccs2)CCN1.OCC(O)(c1ccc(Br)cc1)C(F)(F)F
CCOC(=O)C1=C(O)CCn2c1nc1ccccc12.Nc1ccncc1
CCCc1nc(C(C)(C)O)c(C(=O)OCC)[nH]1
C[C@H](N)C1CCCCC1.Cc1c(-c2ccccc2)nc2cc3c(cc2c1C(=O)O)OCCO3
CC(C)(C)OC(=O)N[C@@H](CCNC(=O)c1nc(C#N)c2cc(Oc3ccccc3)ccc2c1O)C(=O)O
CC(C)Cn1c(-c2c(F)cccc2F)c(Cl)nc(Cl)c1=O.CCCC[Sn](CCCC)(CCCC)c1ccccn1
CC(C)(C)OC(=O)C[Zn+].C[Si](C)(C)CCOCN1C(=O)c2ccc(Br)cc2S1(=O)=O
CI.OCc1cc(Br)ccc1Cl
CCOC(=O)C(=O)CC1CC1.O=C1CCC(=O)N1Br
COc1ccc(C(=O)c2cc(OC)c(OC)c(OC)c2)cc1
CC(C)CCBr.Sc1ccc(Br)cc1
CC(C)(C)OC(=O)OC(=O)OC(C)(C)C.NCCSSCCN
Cn1c2c(c(-c3cccc(OC(=O)c4cccs4)c3)c1-c1ccnc(N)n1)C(=O)N(C(=O)OC(C)(C)C)CC2
Cc1c(C)c2c(c(C)c1O)CCC(C)(C(=O)O)O2.NCCCn1ccnc1
CCOC(=O)C1(N)CCOCC1.O=S(=O)(Cl)c1ccc(Oc2ccc(F)cc2)cc1
CCOC(=O)/C=C(\C)c1ccc(-c2cc(OC)ccc2OC)cc1
BrCc1ccccc1.CN1CCN(c2nc3ccccc3o2)CC1
CCI.COc1ccc(CC2c3c(O)ccc(OC)c3CCN2CC(=O)NCc2ccccn2)cc1OC
CCCCC(Cc1ccc(OCCNC(=O)c2ccc(-c3ccccc3OC)cc2)cc1)C(=O)OCC
CC(C)c1cc(N)ccc1Cl.CC=CCCl
Cn1n[n+](CCl)cc1-c1ccccc1.Oc1ccc2ccccc2c1
CCOC(=O)c1csc(SCCN2C(=O)OC[C@@H]2CO)n1
CCCCNCC.O=[N+]([O-])c1cc(C(F)(F)F)cc([N+](=O)[O-])c1Cl
CCC1CC(OCc2ccc(OC)cc2)CC1c1nnc2cnc3[nH]ccc3n12.C[Si](C)(C)CCOCCl
N[C@H]1CC[C@H](Oc2ccc(Cl)cc2)CC1.O=C(O)CCCc1nc2ccccc2c(=O)[nH]1
CS(=O)(=O)Cl.OCCC#Cc1cccc(CF)n1
CCCCCCCCI.CCOC(=O)C(C)O
CCOC(=O)C1=C(C)NC(=O)N(C(C)=O)C1c1cc([N+](=O)[O-])ccc1OC(C)=O
CC(C(=O)OC(C)(C)C)c1ccc(C=O)cc1.O=C1CCCSC1
CC(C)(C)OC(=O)NC[C@H]1CCc2cc(I)ccc2O1.CCOC(=O)c1ccccc1O
OCc1[nH]cnc1-c1ccccc1
CC(C)OC(=O)Cl.O=C(Nc1noc2ccccc12)N1CCNCC1
CCOC(=O)CCC(Oc1cc(OCc2ccsc2)cc(F)c1C#N)c1ccccc1C
O=C(O)c1cc(F)cnc1Oc1ccc(F)c(Cl)c1.c1ccc2c(c1)CCCN2
COc1ccc(B(O)O)cc1.Cc1ccc(Br)cc1[N+](=O)[O-]
COCCN1CCc2ccc(N)cc2CC1.CS(=O)(=O)N(CC#N)[C@@H]1CCCC[C@H]1Nc1nc(Cl)ncc1Cl
O=C(Cl)Oc1ccc([N+](=O)[O-])cc1.O=P(OCCO)(OCc1ccccc1)OCc1ccccc1
CCCN=C=O.CN(C(=O)N(C)[C@@H]1CNC[C@H]1c1ccc(F)cc1)c1cc(C(F)(F)F)cc(C(F)(F)F)c1
COc1ccc2c(OCCBr)ccnc2c1.O=c1ccc(Cl)n[nH]1
CC(C)c1nc2ccccc2n1Cc1ccc(N)cc1.O=C(O)CC1NC(=O)NC1=O
O=P1(c2ccccc2)CCN(Cc2ccccc2)CC1
IC1COC1.OB(O)c1cncc(Br)c1
COC(=O)c1coc2cc(O[Si](C(C)C)(C(C)C)C(C)C)ccc12
C=CCCN1CCN(c2nc(C)c(C(=O)OCC)s2)C1=O
COC(=O)CBr.COc1ccc2cc(OCc3ccccc3)c(N)cc2c1
CCOC(=O)c1cc2cc(N3CCN(C4CCCC4)CC3)ncc2[nH]1
CCC(F)(CC)CN1CCC(COc2ccc(-c3ccc(C(=O)O)cc3)cc2)CC1.O[C@@H]1CCCNC1
N#Cc1cc(C=O)ccc1F.Oc1ccc(Cl)c(F)c1
COc1ccc(CN(c2nc(Nc3cc(C#N)cc(N4CCC5C(CCN5C(=O)OC(C)(C)C)C4)c3Cl)nn3c(C#N)cnc23)C2CC2)cc1
CCCCC(=N)NC(=O)Nc1ccc([N+](=O)[O-])cc1
CC(C)(C)OC(=O)N1CCC(C(=O)Nc2nc(-c3ccco3)c(-c3ccncc3)s2)CC1
Nc1ccc(N2CC(CO)OC2=O)cc1F.[N-]=[N+]=[N-]
CCOC(=O)c1csc(N2CCC(O)CC2)n1
CN1CCNCC1.COc1ccc(-n2c(=O)n(OCc3ccccc3)c(=O)c3cc(F)c(F)cc32)cc1
COc1ccc(C=C(C)C(=O)c2cc(OC)c(OC)c(OC)c2)cc1NC(=O)C(N)C(=O)OC(C)(C)C
O=[N+]([O-])c1cnccc1Nc1ccccc1
C=O.CC(C)(C)OC(=O)N[C@H]1CCNC1
COC(C)(C)C.O=C[C@H]1CC[C@H](c2ccc(-c3ccc(F)c(F)c3)cc2)CC1
CN1C2CCC1(C(N)c1ccccc1)CC2.Cc1cccc(F)c1C(=O)O
COc1ccc(C(=O)Nc2ccccc2C(=O)O)cc1Cl.NCCc1ccccc1
CC(=O)OC(C)=O.Nc1c(I)c(C(=O)Cl)c(I)c(C(=O)Cl)c1I
CC(C)c1ccc(OCC(=O)O)cc1.O=C1N[C@H](Cc2ccccc2)CO1
O=S(=O)(Cl)c1cccc2ccccc12
Cc1cc(Nc2nccc(C(F)(F)F)n2)cc(-c2cnc(C=O)s2)c1
N#Cc1ccc2c(c1)N(CCN1CCC(N)CC1)C(=O)CO2.O=C/C=C/c1cc(F)ccc1F
CC(C)(C)OC(=O)N[C@@H](Cc1ccccc1)C(=O)Nc1c(C(N)=O)oc2ccc(Br)cc12
Cc1ccc(S(=O)(=O)n2cc(C)c3c(Cl)nc(Cl)nc32)cc1.Nc1ccc2cn[nH]c2c1
COCCOc1ccc(C=O)cc1.OC1(C(c2ccc(OC(F)(F)F)cc2)c2ccc(OC(F)(F)F)cc2)CCNCC1
CC(C)(C)OC(=O)c1ccc(-c2ccccc2)cc1NC(=O)c1cc(O)ccc1OCc1ccccc1.CN1CCN(CCCBr)CC1
COc1ccc(O)cc1OC.N#CCBr
Cc1nc(C)c(-c2ccc3cc(-c4c(C5CCCCC5)c5ccc(C(=O)O)cc5n4CC(=O)N4CCOCC4)ccc3n2)s1
CCCN1CC[C@@H](c2ccc(N)cc2)C1.O=S(=O)(F)c1ccc(SC(F)(F)F)cc1
Cc1ccc2c([N+](=O)[O-])cccc2n1.O=C1CCC(=O)N1Br
NC(N)=S.S=C=Nc1ccccc1
Brc1ccc(Br)nc1.Fc1ccc(CS)cc1
Nc1nc(N)c2c(N3CCNCC3)cccc2n1.O=S(=O)(Cl)c1ccc(F)cc1
COCC(=O)Cl.Cc1[nH]c2c(-c3ccc(F)cc3OCC3CC3)ncnc2c1C(=O)N[C@H]1CC[C@H](N)CC1
COC(=O)c1ccc(-c2cc(N)n(-c3ccc(C(=O)N4CCN(C)CC4)cc3)n2)cc1.ICI
CCc1c(F)cccc1N1CCNCC1.O=CCCCOc1ccc2c(n1)NC(=O)CC2
CC1(C)OB(c2cnn(CCN3CCOCC3)c2)OC1(C)C.CCNC(=O)Nc1cc(Br)c(-c2cncc(-c3n[nH]c(=O)o3)c2)cn1
COC(=O)C(C)(C)CN.O=C1CCCC1
CCOC(=O)C(C(OCC)OCC)[N+](=O)[O-]
CC(=O)OC(C)=O.CC(C)(C)OC(=O)N1CCc2c(sc(N)c2-c2nc3cc(Cl)ccc3s2)C1
CCOC(=O)CCCN1CCC(O[C@@H](c2ccc(Cl)cc2)c2ccccn2)CC1
O=C(CCl)Nc1c(O)ccc2ccccc12
CCOC(=O)C1CCC(CC(=O)OC(C)(C)C)CC1
CCCCCCCBr.O=Cc1ccc(O)cc1
Cc1ccc(N)cc1Br.O=C(Cl)C1CC1
COc1cccc(Sc2ccc3sc(-c4ccnc(N)n4)c(C)c3c2)c1
COc1c(Br)cccc1NN=C1C(=O)N(c2ccc(C)c(C)c2)N=C1C.O=C(O)c1cccc(B(O)O)c1
CC(C)(C)OC(=O)c1ccc(-c2ccccc2)cc1N.O=C(O)c1ccc(-c2ccccc2)nc1
CNC(=O)[C@@H](N)CC(C)(C)C.O=C(O)c1cccc(-c2cccc(Cl)c2)n1
N#C[Cu].Oc1ccc(-c2ccc(Br)cc2)cc1
COc1cccc(C(=O)Cl)c1.Nc1cc(C(=O)NCc2ccccc2)ccn1
CC(C)(C)OC(=O)CCNCC(=O)OCc1ccccc1.CC(C)(C)OC(=O)OC(=O)OC(C)(C)C
C#CCOc1ccc(CCC(=O)NCc2ccc(COS(C)(=O)=O)cc2)cc1OC.Oc1ccccc1
O=C1CCC(N2Cc3c(OCc4cccc(CBr)c4)cccc3C2=O)C(=O)N1.O=S(=O)(N1CCNCC1)C(F)(F)F
COC(=O)C(C)(C)CC1CCN(c2ccc([N+](=O)[O-])cn2)CC1
CC(C)I.CS(=O)(=O)c1cccc(-c2ccc(CNS(=O)(=O)c3ccccc3C(F)(F)F)s2)c1
O=C(O)[C@@H]1CN(C(=O)OCc2ccccc2)CCN1C(=O)C(c1ccccc1)c1ccccc1
C#CCN(C(=O)c1ccc(Cl)cc1Cl)C(Cc1ccccc1)C(=O)OC
Nn1nc(C2CCCCC2)c2ccccc2c1=O.O=C(Cl)CC12CC3CC(CC(C3)C1)C2
COc1ccc(C(=O)Nc2ccc(F)c(F)c2)cc1N.S=C=Nc1cc(Cl)cc(Cl)c1
Brc1cscc1Br.C#CCCCCCC
C#CCBr.O=C(Cn1nc(C(F)F)cc1C(F)F)N1CCC(c2nc(C3=NOC(c4ccccc4O)C3)cs2)CC1
CCOC(=O)C(C)C1CCN(C(=O)OC(C)(C)C)CC1
CCOc1ccc(OCc2ccccc2)cc1C#N
CC(C)(C)OC(=O)OC(=O)OC(C)(C)C.Nc1ccc(N2CCNCC2)cc1Cl
CCOC(=O)CCCCCCBr.Cc1nc(-c2ccccc2)c(-c2ccccc2)[nH]1
COC(=O)c1cccc(Cc2c(-c3ccccc3)nn3cc(F)ccc23)n1
CC(C)(C)OC(=O)NC(Cc1ccccc1)C(=O)N1CCN(c2ccc(F)cc2)CC1
CCOC(=O)Cl.COc1cc(Nc2nc3c(C4=CCNCC4)cc(C)cn3n2)ccc1-n1cnc(C)c1
CC(=O)Nc1cc(CO)ccc1C.COCCCCl
Brc1cc(Br)cc(-c2nc3ccccc3s2)c1.OB(O)c1cccnc1
COc1ccc2c(c1)C(CC#N)=C2
CC(=O)O.COC(=O)c1cc(C=Cc2ccc(S(=O)(=O)O)cc2)ccc1O
COc1ccc(-n2cnnn2)cc1C(=O)N1CC[C@](CCO)(c2ccc(Cl)c(Cl)c2)C1.CS(=O)(=O)Cl
CCOC(=O)C=C(c1ccc(CC)cc1)n1cnc2ccccc21
COC(=O)c1cc(OCCC2(CC=O)CCCCC2)cc(C(=O)OC)c1.Cc1ccc(NC2CCNCC2)cc1
NCCN1CCOCC1.O=C(Cl)c1ccc(Cl)cc1
CCOC(=O)c1c(C(F)F)nn(C(C)(C)C)c1C(F)F
CCN1CCC(C(=O)NOC2CCCCO2)(S(=O)(=O)c2ccc(-c3ccc(OC(F)(F)C(F)F)cc3)cc2)CC1
C=CC(=O)OC.COC(=O)c1ccc(I)c(Br)c1
CC1(C)OB(c2cnn(C3CCOCC3)c2)OC1(C)C.Nc1cc(-c2cncc(Br)c2)cc(-c2ccccn2)n1
Brc1cnc(CCCCn2cncn2)cn1.OCc1coc(C=Cc2ccc(C(F)(F)F)cc2)n1
C1CN(CC2CC2)CCN1.CCCCNc1nc(N)c2nc(OC)n(CCCN3CCN(C)CC3)c2n1
O=C(Cl)c1ccc(CCBr)cc1.O=S(=O)(Nc1ccccc1)c1ccc(O)cc1
CC(C)c1cccc(C(C)C)c1NC(C)(C)c1cccc(Br)n1.Cc1cc(C)c(NCc2ccc3ccccc3c2B2OC(C)(C)C(C)(C)O2)c(C)c1
CCOC(=O)c1sc(N2CCN(CC3CCCCO3)C2=O)nc1C
CCOC(=O)CBr.Fc1ccc(Br)c(OC2CCN(c3noc(-c4cc[nH]n4)n3)CC2)c1
CCCCCCCCOc1ccc(-c2ccc(Br)cc2)c(F)c1F
CC(C)(C)OC(=O)N1CCC(=CCBr)CC1.O=C1NC(=O)c2ccccc21
C#CCN(C)Cc1cccs1.[N-]=[N+]=NC12CC3CC(CC(C3)C1)C2
Nc1ccccc1/C=C/c1n[nH]c2ccccc12.O=C1OC(=O)C2=C1CCCC2
CCOC(=O)C(F)CO[Si](c1ccccc1)(c1ccccc1)C(C)(C)C
COc1cc2c(-c3cc4cccnc4n3S(=O)(=O)c3ccc(C)cc3)cn(C)c2cc1OCCI.OC1CCNCC1
C#Cc1cncc2nc[nH]c12.Cc1ccc(C(=O)Nc2ccc(CN3CCN(C)CC3)c(C(F)(F)F)c2)cc1I
CC(C)(C)[Si](C)(C)OC(CCCCCCc1ccccc1)c1nc(Br)co1.CCCC[Sn](CCCC)(CCCC)c1cccnc1
CS(=O)(=O)OCC1=CCCCO1.Oc1ccccc1
CCOC(=O)c1cccnc1Cl.OB(O)c1ccc(C(F)(F)F)cc1
CC(C)(C)OC(=O)N1CCC(NCCc2ccccc2)CC1.COc1ccc(CC(=O)Cl)cc1
COC(=O)c1ccc(F)c(Br)c1.Oc1cccc(F)c1
Nc1ccc(C(=O)N2Cc3ccccc3Cc3ccccc32)cc1.O=C(Cl)c1ccc(C(F)(F)F)cc1
C#CC1CCCCC1.NS(=O)(=O)c1ccccc1NS(=O)(=O)CCc1ccc(Br)nc1
CC(C)(C)OC(=O)N(CCc1ccccc1)Cc1ccc(Oc2cnc(C(N)=O)cn2)cc1
OC1(c2ccc(CN3CCCC3)cc2)CC(CN2CCCC2)C1
CCOC(=O)/C=C/c1cc(-n2ncnn2)cc(C)c1N
Fc1cc(CCl)ccc1OCc1ccccc1.N#Cc1ccc(Nn2cnnc2)cc1
COc1cc([N+](=O)[O-])ccc1I.C[S-]
CC(C)(C)OC(=O)NCCC[C@H](NC(=O)OCc1ccccc1)C(=O)O
NC(=O)Cc1csc(N)n1
FC(F)(F)c1nnc2ccc(N3CCNCC3)nn12.O=Cc1ccc([N+](=O)[O-])cc1
C=O.O[C@@H]1CNC[C@H](c2ccc(C(F)(F)F)cc2)C1
C[C@H](c1cccc2ccccc12)N(CC1CN(c2c(F)cc(C(=O)O)cc2F)CCC1c1ccccc1)C(=O)OC(C)(C)C
CCOC(=O)c1cncnc1Cl.Oc1cc(Cl)ccc1Cl
CC(C)N(C=Nc1ccncc1O)C(C)C.CN(C)C(=O)Cl
CCOC(=O)c1sc(-c2cc(OC)c(OC)c(OC)c2)nc1C.NN
CC(C)[C@@H]1CC[C@@H](C)C[C@H]1OCCN(C)CCCl.[N-]=[N+]=[N-]
CC(C)(C)OC(=O)CCC(CP(=O)(CN)OC(C)(C)C)C(=O)OC(C)(C)C.O=C(Cl)c1ccccc1
c1ccc(COc2ccccc2C[P+](c2ccccc2)(c2ccccc2)c2ccccc2)cc1
CC(C)(C)OC(=O)c1cc(B2OC(C)(C)C(C)(C)O2)ccc1Cl.COC(=O)c1nc(Cl)ccc1Cl
Cc1noc(-c2ccc(Br)cc2)c1N.O=C1Cc2ccccc2C1
NC=O.Nc1c(Br)cc(Cl)cc1C(=O)O
COC(=O)CCCCc1ccc2cncn2c1
O=C(COc1ccccc1)NC1C(=O)N2C1SCN(S(=O)(=O)C(F)(F)F)C2C(=O)OCc1ccccc1.O=C(OO)c1cccc(Cl)c1
COc1ccc(B(O)O)c(OC)n1.O=C(COCC(=O)Nc1ccc(Cl)cc1C(=O)O)Nc1cccc(Br)c1
CC(C)(C)OC(=O)OC(=O)OC(C)(C)C.N[C@H]1CCc2cc(Br)ccc21
Cc1nc2c(N)nc3ccccc3c2n1CCOCCN.O=C=NC1CCCCC1
O=C(O)C1CCc2c(n(C(=O)c3ccccc3)c3ccc(Cl)cc23)C1
CN(C)S(=O)(=O)c1c(Cl)ccc([N+](=O)[O-])c1O
CC(C)(C)OC(=O)N1CCC[C@@H](n2nc(-c3ccc(Oc4ccccc4F)cc3)c3c(N)ncnc32)C1
C=O.Cn1ncc2cc(C(F)(F)F)cc(COCC3(c4ccc(F)cc4)CCNCC3)c21
BrCc1ccccc1.[N-]=[N+]=NCC(O)Cc1ccccc1
CC(C)(C)OC(=O)NC1=N[C@]2(c3cc(N)ccc3F)OCC[C@@H]2CS1.O=C1CCCC1
CCOC(CCn1c(-c2ccc(F)cc2)c(-c2ccccc2)c(C(=O)Nc2ccccc2)c1C(C)C)OCC
COC(=O)c1c(C)n(COCC[Si](C)(C)C)c2c(Cl)nc(C)nc12.Cc1ccc(OCC2CC2)c(B2OC(C)(C)C(C)(C)O2)c1
CNCC(=O)N1CCCC1c1cc(C(=O)Nc2ncc(F)s2)c(C)s1.COC(=O)CCCCBr
CSC1(c2c(C#N)nn(-c3c(Cl)cc(C(F)(F)F)cc3Cl)c2N)CC1(F)F.O=C(OO)c1cccc(Cl)c1
COCC(=O)Cl.O=C(N[C@@H]1CCCNC1)c1c[nH]c2c(-c3c(OCC4CC4)ccc4c3OCO4)ncnc12
CCCCCCCCCCCCCCCCCC[Si](C)(C)Cl
CC(=O)O[BH-](OC(C)=O)OC(C)=O.CCC(c1nc2snc(C)c2c(=O)n1Cc1ccccc1)N(CCCN)C(=O)c1ccc(C)cc1
CC#CCOc1cc(Cl)ncn1.Oc1ccc(F)cc1Cl
CC(=O)C(Br)c1ccnc(Cl)c1.NC(N)=S
COc1ccc(COc2cn(-c3cc(B(O)O)ccn3)ccc2=O)cc1.Ic1ccccc1
CC(C)(C)OC(=O)N[C@H]1CNc2ccccc2NC1=O.COC(=O)CBr
CCN(CC)CCCC(C)Nc1ncc2cc(Br)ccc2n1.Cc1ccnc(OCc2ccccc2)c1B1OC(C)(C)C(C)(C)O1
CCCC(CCC)(Oc1ccc(Cl)cc1C1CC(=O)NC(c2cc(F)ccc2C)C12C(=O)Nc1cc(Cl)ccc12)C(=O)O.CS(N)(=O)=O
CCc1nc(CO)n(CC)c1Sc1cc(C#N)cc(C#N)c1.O=C1NC(=O)c2ccccc21
N#Cc1cnc2c(Cl)cc([N+](=O)[O-])cc2c1Nc1ccc(F)c(Cl)c1
CCCCOc1ccccc1N.CN(CCCl)CCCl
Cc1cc(F)ccc1[N+](=O)[O-].NC1(CO)CCCC1
CC(=O)N[C@@H](C)COc1ccc2nc(-c3ccc(O)c(F)c3)oc2c1.CI
CC1(C)OB(c2cnn(C3CCNCC3)c2)OC1(C)C.CS(=O)(=O)Cl
CC(C)(C)OC(=O)OC(=O)OC(C)(C)C.CC(C)(N)CN
COc1cc(C2OCCO2)cc2c1OC(C)(C)C=C2CO
COc1cc(OC2CCN(C)CC2)ccc1[N+](=O)[O-]
C[C@]12CCC(=O)C[C@H]1CC[C@@H]1[C@@H]2CC[C@]2(C)[C@@H](c3ccoc3)C[C@H]3O[C@@]312
Cc1cc(Nc2ncc(Cl)c(Nc3ccccc3S(=O)(=O)C(F)F)n2)c(OC(C)C)cc1C1CCNCC1.O=C(Cl)[C@@H]1CCCN1
CN(C)CCCCl.Fc1ccc2c(C3CCNCC3)noc2c1
COc1ccc2nc(Cl)c3c(C)nc(CCC(F)(F)F)n3c2n1.C[Mg+]
CN(C)C=O.N#Cc1ccncc1Cl
Cc1ccsc1S(N)(=O)=O.O=C=Nc1ccc(Cl)cc1
Cn1cnc2nc(Cl)nc(Cl)c21.NC1CCCCC1
C1CNC1.Cc1ccc2nc(Cl)nc(NCc3ccc(NC(=O)C4CCN(Cc5ccccc5)CC4)cc3)c2c1
COc1cc(Oc2ccccc2)ccc1Br
CC(C)(C)[C@H]1CC[C@H](Oc2ccc3cc(C=O)ccc3c2)CC1.CCOC(=O)C1CCNCC1C
C[O-].Cc1cc2nc(N)c(Cl)nc2cc1C
C=CCCCC(CCC)C(=O)OC
CN1CCN(C(=O)c2cccc(Nc3c(Cl)c(=O)c3=O)c2O)CC1.Nc1ccccc1Cl
CS(=O)(=O)Cl.N#Cc1c[nH]c2cccc(C(CCO)c3ccccc3)c12
COC(=O)c1cnc(N2CCC(n3cc(F)c4c(Nc5ccc(C(=O)N(C)C)cc5F)ncnc43)CC2)nc1
CC(=O)Cl.CC(=O)OC1CC(C)(C)N(OC(=NC2CCCCC2)NC2CCCCC2)C(C)(C)C1
CCOC(=O)CC1OB(O)c2cc(Oc3cnccn3)cc(C)c21
C=C(C)c1cc(F)cc2c1cc1n2CCC1CC(=O)OC
Cc1nc2sccn2c1C(=O)NC[C@H]1NC[C@@H]2CC(C)C[C@H]12.Nc1nc(C(=O)O)c(-c2ccccc2)s1
CN1CCC(C(=O)O)CC1.NC(=O)c1sc(-n2cnc3ccc(CN4CCC(N)CC4)cc32)nc1-c1cccc(Cl)c1
CCNC(=O)c1ccc(-n2cc(C(=O)OCC)nn2)c(OCCCc2ccccc2)c1
CC1(CN=[N+]=[N-])Cc2cc(Cl)cc(-c3ccccc3)c2O1
COC(=O)C(F)(c1ccc(C(F)(F)F)cc1)S(=O)(=O)CCC(F)(F)F.N
CCOC(=O)CCc1cccc(NC(=O)OC(C)(C)C)c1
CN1CCN(C2CCc3cc(C(=O)O)ccc3C2)CC1.NCCN1CCCC1
CC(=O)CC(N)=O.O=Cc1ccc(Cl)cc1Cl
COC(=O)N(Cc1cc(C(F)(F)F)cc(C(F)(F)F)c1)Cc1cc([N+](=O)[O-])ccc1-c1cc(C(C)C)ccc1OC
C=CC(CC(=O)OCC)c1cnc(C)nc1.O=C([O-])O
Cc1ccc(F)cc1[N+](=O)[O-].Sc1ccccc1
C=C(CCCl)CC(c1ccc(F)cc1)c1nc(Nc2ccc(-n3ncnc3C)c(F)c2)n[nH]1
CCc1cc(C#N)ccc1CO.COC(=O)c1ccnc(-n2nccc2O)c1
Cn1ccc(-c2ccc(C(=O)O)c(Cl)c2)n1.c1cnc2c(c1)CNc1ccccc1N2
O=CNc1nc(C(=NOCCBr)C(=O)O)cs1.[N-]=[N+]=[N-]
CCNCC.CSc1cc(C(C)(C)C)nn1C(=O)Cl
COC(=O)C1(Nc2cccc(OC)c2)CCN(CCc2ccccc2)CC1
CN1CCCN(C(=O)CC2CCN(c3ncc(Br)cc3NC(=O)c3cccc(Cl)c3)CC2)CC1.OB(O)c1cccnc1
COC(=O)c1ccc(C)c(-c2ccc3c(=O)n(Cc4ccc(OC)cc4)ccc3c2)c1.NC1CC1
COC(=O)c1cccn(Cc2ccc3ccccc3c2)c1=O
CCc1cc2c(Cl)nc(Cl)nc2s1.COc1ccc(CN)cc1OC
COC(=O)c1ccc(CC(=O)c2ccc(O)cc2)cc1
O=[N+]([O-])c1ccc2c(cnn2CCN2CCOCC2)c1
CC(=O)OCc1nc(N2CCN(C(=O)OC(C)(C)C)CC2)c2cc(Cl)c(Br)c(F)c2n1
CC1(C)C(=O)C=CC1=O
CCOC(=O)Cc1nc(N(C)C2CC2)c2c3c(sc2n1)CCCCC3
CC(=O)COc1ccc(OCC=C(C)C)cc1.[BH3-]C#N
CN(C)C=O.O=C(CC1CCCCC1)Nc1c(Cl)ccc2nc(Cl)ccc12
C=CCN(C(C)=O)c1ccc2c(=O)n(-c3ccc(Cl)cc3)c(C(C)C)nc2c1C=C
CCOC(=O)c1cn2ncc(C#N)c(Cl)c2c1C.Cn1ccnc1Sc1ccc(N)cc1Cl
CC(C)(C)c1ccc(S(=O)(=O)Cl)cc1.Nc1ccc2cn[nH]c2c1
CCOC(=O)Cc1cccc(N)c1.O=C(O)c1csc(Cl)n1
NC1CCN(c2ccc(NC(=O)c3oc(N4CCCCC4)nc3C(F)(F)F)cn2)CC1.O=C(O)c1ccccc1F
CCC(C)(C)c1ccc(N)c([N+](=O)[O-])c1
N#CCCCCBr.O=C1NC(=O)c2ccccc21
CCCCCN.COC(=O)c1cc(N2CCN(C(=O)c3ccccc3C(F)(F)F)CC2)nn1C(=O)OCc1ccccc1
Clc1ccccn1.OB(O)c1cccc2c1oc1ccccc12
CC(=O)Cl.Nc1nsnc1-c1c(Cl)cccc1Cl
N#CCC(N)=O.O=Cc1cc(Cl)ccc1[N+](=O)[O-]
CCOC(=O)CC(=O)/C=C/c1ccc2cc[nH]c2c1
COc1ccnc(CCc2nc3cc(I)cnc3[nH]2)c1.OB(O)c1ccc2[nH]ccc2c1
COc1cc(Cl)ccc1I.c1c[nH]cn1
CC1C(=O)Nc2ccc(C(=O)CCl)cc2C1C
CC(Nc1ccc(OCCN2CCCC2)cc1)c1ccc(OC2CCCCO2)cc1.Cc1cc(C)c(S(=O)(=O)Cl)c(C)c1
CC1(C)CCC(CN2CCN(c3ccc(C(=O)NS(=O)(=O)c4ccc(NC5CCN(C(=O)OC(C)(C)C)CC5)c([N+](=O)[O-])c4)c(Oc4cnc5[nH]ccc5c4)c3)CC2)=C(c2ccc(Cl)cc2)C1
C1CCNCC1.N#Cc1ccc(C=O)cc1
COc1ccc(Br)cc1S(=O)(=O)Cl
CC(C)=CCC/C(C)=C/COc1ccccc1C(=O)O.CCN1CCCC1CN
CN(C)c1ccc(CN[C@@H](C(=O)O)[C@H](O)[C@H](Cc2ccccc2)NC(=O)OC(C)(C)C)cc1.COc1ccc(CNC(=O)[C@@H](N)C(C)C)c(O)c1
C1CSCN1.N#Cc1c(F)cccc1S(=O)(=O)Cl
CCI.COc1ccc2c(N[C@@H]3CCOC3)ncnc2c1OC
NC1CCC(C(=O)O)CC1.O=Cc1ccc(-c2noc(-c3nnn(-c4ccccc4F)c3-c3ccncc3)n2)cc1
Cc1cc(Oc2cccc(F)c2)ccc1F.O=C1CCC(=O)N1Br
O=C(O)c1ccc(C2CCCCC2)c(Cl)c1
CS(=O)(=O)Cl.C[C@H]1N[C@@H]1c1ccccc1
CC(C)(C)OC(=O)N1CC(=O)C1.FC1(F)CNC1
C/C(N)=C\c1ccc(-c2ccc(Cl)c(Cl)c2)o1
CC[C@@H](Nc1cnc(C)c(C(OC)OC)c1)c1ccc(Cl)c(C)c1
NC(=S)C1CC(c2ccc(OC(F)(F)F)cc2)CN(C(=O)N2CCOCC2)C1.O=C(CBr)C1CC1
CC(C)(C)OC(=O)N1CC=C(B2OC(C)(C)C(C)(C)O2)CC1.CC1(C)C(=O)NC(=O)N1c1nc2c(s1)CCOc1cc(Br)ccc1-2
CC(O)c1ccc(C(C)(C)C)cc1.Clc1ncnc2ccccc12
CC(C)C(NCC(Cc1ccc(F)cc1)NC(=O)OC(C)(C)C)C(=O)NC(Cc1ccc(O)c(C(C)(C)C)c1)c1nccs1
CN.Clc1nc(Cl)nc(NC2CCCC2)n1
Cc1cc(N)ccc1C1CCN(C(=O)OC(C)(C)C)CC1.O=c1[nH]ccc2cc(Cl)nc(Cl)c12
CC1(C)CCN(C2CC2)c2ccc(C#C[Si](C)(C)C)cc21
CCOC(=O)c1c(O)c2ccc(C)nc2n(CC)c1=O.COCCN
CCCCNCCC.COc1ccc2c(C(=O)C(C)(C)C)nn(CC(=O)O)c2c1
COC(=O)[C@@H](OC(C)(C)C)c1c(C)c(C(C)O)c2nc3cn2c1N1CCC(C)(CC1)OCCCC[C@H](C)Oc1ccc(F)cc1-c1cccc-3c1
CC(C)(C)OC(=O)N1CCC(Oc2ccc(NCc3ccc4ccc(C#N)cc4c3)cc2)CC1.COc1cccc(C(=O)Cl)c1
COc1cnn(-c2ccc(B3OC(C)(C)C(C)(C)O3)cc2)n1.C[C@@](CCn1ccc(I)cc1=O)(C(=O)NOC1CCCCO1)S(C)(=O)=O
CCOC(=O)c1cncn1-c1ccc(F)cc1
CC(=O)Nc1ccc2nc(CO)ccc2c1.CNC
CCOC(=O)c1cc2cc(OC)ccc2n1CCCl
CC(C)(C)OC(=O)NN.O=C1CCOC1
Cc1c(Cl)cc(C(C)(C)C)c(O)c1C(=O)O.Nc1ccc(S(=O)(=O)C(F)(F)F)cc1Cl
COc1ccc(B(O)O)cc1.NC(=O)C1CCN(c2ncncc2Br)CC1
COC(=O)[C@@H](N)Cc1ccccc1.O=C(O)CNC(=O)OCc1ccccc1
O=C(CCl)NC1CC1.Oc1cc(Br)ccc1F
Nc1ccccc1N1CCc2ccccc21.O=C(Cl)c1ccccc1F
CCCCCCCCOCc1ccc(CO)cc1
CC(c1ccc(Br)cc1Cl)C(O)(c1ccc2c(c1)N(C)C(=O)CO2)C(F)(F)F.CCOC(=O)C1CCNCC1
COc1ccc2c(c1)C(c1ccc(Cl)cc1)=N[C@@H](CC(=O)NCCN(C)C(=O)OC(C)(C)C)c1nnc(C)n1-2
CC(C)(C)OC(=O)N1CCC(OS(C)(=O)=O)CC1.N#Cc1ccc(-n2cc(Cl)c(O)cc2=O)cc1F
Clc1ncc(Br)cn1.Nc1ccc(C(=O)C(F)(F)F)cc1
CCOC(=O)c1cn2c(ccc3ccccc32)n1
Cc1ccc(N2CCCC2=O)nc1.O=C1CCC(=O)N1Br
COc1cc2ncc(C(N)=O)c(Cl)c2cc1OC.NC1CCc2ccccc21
COC(=O)c1ccc(C(O)c2ccc(SC)cc2)c(O)c1
CC(N)C(Oc1cc2cnn(-c3ccc(F)cc3)c2cc1Cl)c1ccc(F)cc1.O=C(OC(=O)C(F)(F)F)C(F)(F)F
C1COCCN1.C=CCOc1cc(F)ccc1C(C)=O
COc1cc(OC)c(Cl)c(COc2cnc(Nc3cnn(C4CCNCC4)c3)nc2)c1Cl.O=C(Cl)C1CC1
COc1cc2c(Oc3ccc(N)cc3F)ccnc2cc1OCCCN1CCOCC1.O=C(O)c1cccn(Cc2ccccc2)c1=O
CCOC(=O)COc1ccc(Sc2cc(O)cc(C#Cc3ccc(Cl)cc3)c2)cc1Cl.OCCCN1CCCCC1
Cc1c2n(c3c(Br)cc(Cl)cc13)CCNC2=O.N#Cc1ccc(B(O)O)cc1
BrCCCCCCCn1c(-c2ccccc2)nc(-c2ccccc2)c1-c1ccccc1.CCOP(OCC)OCC
O=C(Cl)c1ccc(Cl)cc1Cl.O=C1CC(=O)N(c2ccc(NC(=O)c3ccccc3)cc2)c2ccc3ccccc3c2N1
CCOC(=O)Cn1c(C)c(Cc2ccccc2S(=O)(=O)N2CCCC2)c(C#N)c1C1CCCCC1
CCOC(=O)C=C1CCC(C#N)(c2ccc(OC)c3c2OCCO3)CC1
CS(=O)(=O)Cl.OCC1CCC2(CC1)OCCO2
CN(C)S(N)(=O)=O.O=C(O)c1ccc2c(C3CCCCC3)c3n(c2c1)CC(O)Cc1ccccc1-3
COC(=O)c1cc(C2=CCCC2(C)C)c(OS(=O)(=O)C(F)(F)F)cc1F.COc1ccc(F)c(B(O)O)c1
COC(=O)c1nc2cc(NC(=O)c3ccccc3)ccc2[nH]1
CCCCN.O=C(O)[C@@H]1Cc2ccccc2N1C(=O)OCc1ccccc1
COc1cc(C(=O)c2cccc(C)c2)c(Oc2c(Br)cc(CC(=O)O)cc2Br)cc1C(C)C
CC(C)(C)[Si](C)(C)OCCC=O.CC(C)(C)c1cc(NC(=O)Nc2ccc(Oc3ccncc3)cc2)n(-c2cccc(N)c2)n1
CN(C)C(=O)C(Br)c1nc(-c2ccc(Cl)cc2)cs1.NC(=O)c1c(F)ccc(O)c1F
CC(C)Oc1ccc(S(=O)(=O)Cl)cc1.Cc1ccc(C(=O)c2cc(Cl)ccc2N)cn1
O=C(Cl)c1cccc(Cl)c1Cl.O=C1CNCCN1c1cc(N2CCOCC2)ccc1Cl
CC=O.O=C(OC1CCNCC1)[C@](O)(c1ccc(Cl)cc1)[C@@H]1CCC(F)(F)C1
O=C(NC[C@@H](O)[C@H](Cc1ccccc1)NC(=O)OC1COC2OCCC12)OCc1ccccc1
CN.COc1cc(C(=O)O)cc(-c2ccc3cc(OC)ccc3c2)c1
CN1CCC(C(=O)c2ccccc2F)CC1.NO
Cc1ccc(CC(C#Cc2ccc(CNCCC(=O)OC(C)(C)C)cc2)c2cccc(Cl)c2)cc1C
CC(C)(C)NNC(=O)c1ccccn1.O=C(Cl)c1ccccc1Br
CC(C)(C)OC(=O)N1C[C@@H](N=[N+]=[N-])CC[C@@H]1CCN1C(=O)COc2ccc(C#N)cc21
CNCCc1ccc(F)cc1.O=S(=O)(Cl)c1cc(Cl)sc1Cl
O=C1Cc2ccccc2C1.O=c1oc(-c2cc(Cl)cc3c2OCCC3)nn1C1CCNCC1
COC(=O)[C@@H](N)CSC(c1ccccc1)(c1ccccc1)c1ccccc1.O=Cc1ccccc1
Fc1ccc(I)cc1.O=c1cc(N2CCOCC2)nc2n1CC[C@@H](C(F)(F)F)N2
CC(=NO)c1cccc(N)c1.O=C(Cl)OCc1ccccc1
CCCN(CCC)Cc1nc(CN2C(=O)c3ccccc3C2=O)no1
COc1ccc(-c2c(-c3ccccc3)oc3ncnc(NCCCCCNC(=O)OC(C)(C)C)c23)cc1
CCN(CC)C(=O)CC(=O)CC(O)c1ccccc1
CN.C[C@@H](O[C@H]1CCN(C(=O)CCC(=O)O)C[C@H]1c1ccccc1)c1cc(C(F)(F)F)cc(C(F)(F)F)c1
CN1C(=O)CC[C@@]2(C)C1=CC[C@H]1[C@@H]3CC=C(OS(=O)(=O)C(F)(F)F)[C@@]3(C)CC[C@@H]12.OB(O)c1cncc(Cl)c1
COC(=O)c1cc(B(O)O)ccc1F.COc1c(C(C)=O)cc(Cl)c(C)c1Br
COC(=O)C(OC)c1ccc2ccccc2c1.NN
Cc1cc([N+](=O)[O-])cnc1Cl.OB(O)c1ccc(C(F)(F)F)cc1
BrCc1ccccc1.Nc1nc(N)c2c(N3CCNCC3)cccc2n1
COc1ccc([N+](=O)[O-])cc1NC(=O)NC(=O)c1cc(F)c(F)cc1Cl
CC(=O)Nc1ccc(C(=O)N2CCOCC2)c(C)c1
CC(C)(C)OC(=O)OC(=O)OC(C)(C)C.NC(C(=O)O)C(F)(F)F
Cc1ccc(S(=O)CC(C)(C(F)(F)F)C(F)(F)F)cc1.O=C1CCC(=O)N1Br
CC(C)(C)C(=O)Cl.COc1cc(N)ccc1F
CCOc1cc(CCl)cc(OCC)c1-c1ccc(F)cc1.COC(=O)CN1CC2(CCNCC2)CC1=O
COC(=O)c1nnc(Cc2c(Cl)cncc2Cl)c2ccc(OC)cc12.N#N
CC(=O)Nc1ccc(B2OC(C)(C)C(C)(C)O2)cn1.CN1CCN(c2cc(N3CCc4ccc(Br)cc4C3)nc(N)n2)CC1
CC(C)(C)OC(=O)N1CCC2(CCNC2)CC1.CCOC(=O)c1cc(C2CC2)c2c(C)c(Cl)c(F)cn2c1=O
CCOC(=O)[C@H]1CC[C@@H](Oc2ccc(C(=O)NCCNC(=O)OC(C)(C)C)cc2)CC1
CC(=O)Nc1cnc(-c2ccccc2)n(CC(=O)O)c1=O.COC(=O)[C@@H](N)C(C)C
Cc1cc(NS(=O)(=O)c2cccc(Cl)c2)c2c(Br)c(C)sc2n1.OB(O)c1ccc2cc[nH]c2c1
CN(C)C(On1nnc2cccnc21)=[N+](C)C.NC(=O)Nc1[nH]c2cc(Oc3ccc(N)cc3)ccc2c1C(N)=O
COc1cc2c(cc1OC)N(Cc1ccccc1)C(=O)N(CCCCl)CC2.NCCNc1cc(Cl)c(N)c(Cl)c1
O=C(C/C=C/c1ccccc1)Nc1cc(CCc2ccccc2)ccc1C(=O)O
C#C[Si](C)(C)C.OCc1cc(I)c(O)c(Cl)n1
CC(C)(C)OC(=O)OC(=O)OC(C)(C)C.N[C@@H](Cc1ccccn1)c1ccccc1-c1noc2cc(Br)ccc12
CC(C)(C)[Si](C)(C)OC[C@@H]1C[C@@H](N)C[C@@H]1O[Si](C)(C)C(C)(C)C.Fc1c(Cl)ncnc1Cl
COC(=O)c1sc(C#CC(C)(C)OC)cc1N(CC(=O)N1CCOCC1)C(=O)[C@H]1CC[C@H](C)CC1
CC(=O)CCCn1c(C)nc2c(N)nc3ccccc3c21.NO
N#Cc1ccc(-c2ccc(OC(F)(F)F)c(CN[C@H]3CCNC[C@H]3c3ccccc3)c2)c(F)c1.O=C(O)CN1C(=O)COC1=O
CC(C)(C)OC(=O)Nc1ccc(CCN2CCCC(Cc3ccccc3)C2)cc1
C1=COC(COCc2ccccc2)CC1.C1CCOC1
Brc1cccnc1.C[C@H](NC(=O)OC(C)(C)C)c1cccc(O)c1
C[C@@H]1OC(=O)N(C2CCNCC2)C1=O.O=C(O)c1nc2c(C(F)(F)F)cc(Br)cn2c1Cl
CNC(=O)c1c(-c2ccc(F)cc2)oc2ccc(-c3ccc(Cl)c(C(=O)OC)c3)cc12.NC(=O)c1ccccc1B(O)O
CC(C)N(CC(=O)O)S(=O)(=O)c1ccc(F)cc1.NCc1cc(N2CCC(C(F)(F)F)CC2)ncn1
CC(C)N(Cc1ccccc1)c1cnc(C=O)c(Cl)n1.OCCNCc1ccccc1
Cc1ccc(Cn2cnc(N)c2C(N)=O)cc1.O=C(O)c1cccnc1
CC(=O)O.Cc1cn(-c2c(Cl)cc(Br)cc2Br)c(N)c1C#N
CN[C@@H]1CCN(C(=O)C2CCN(C(C)=O)CC2)C[C@H]1c1ccc(Cl)c(Cl)c1.Cc1cc(C(=O)O)cc(C(F)(F)F)c1
Cc1cc(N)on1.O=S(=O)(Cl)c1ccc(Br)s1
CC(=O)Nc1nc(N(C(C)=O)C(C)=O)c(CCC=O)c(=O)[nH]1.CCOC(=O)c1ccc(N)cc1
C=C[C@@H]1C[C@]1(N)C(=O)NS(=O)(=O)c1ccccc1NCCCCN(C)CCCC(=O)OC.COc1ccc2c(O[C@@H]3C[C@@H](C(=O)O)N(C(=O)OC(C)(C)C)C3)cc(-c3csc(NC(C)C)n3)nc2c1
CC(=O)OC[C@H]1O[C@@H](c2ccc(C)c(Cc3ccc(Cl)s3)c2)[C@H](OC(C)=O)[C@@H](OC(C)=O)[C@@H]1OC(C)=O.CN(C)c1cccc(B(O)O)c1
O=C1CCc2c(Cl)cccc2N1.OB(O)C1CC1
CC(=O)NCCC(N)c1ccc(Cl)cc1.CC(C)(C)OC(=O)NC1(C(=O)O)CCN(c2ncnc3[nH]ccc23)CC1
Cc1nc(-c2ccccc2)cc2ccccc12.O=C1CCC(=O)N1Br
CC(C)(C)OC(=O)N1CCN(CCOC(=O)N[C@@H](Cc2ccc(OC(C)(C)C)cc2)C(=O)O)CC1.CNCc1ccccc1
CCCCCC(=O)Cl.CCCCOc1cc(CCS(N)(=O)=O)n(Cc2ccc(Cl)cc2Cl)n1
Nn1nc(C(F)(F)F)c2ccccc2c1=O.O=C(Cl)Cc1cccs1
CC(C)CC(c1ccc(S(C)(=O)=O)cc1)c1cc2cc(C(=O)O)cnc2[nH]1.CC(C)N
COC(=O)[C@H](CCO)O[Si](C)(C)C(C)(C)C.ClCOCc1ccccc1
O=C1CCC(N2Cc3c(OCc4ccc(CBr)cc4)cccc3C2=O)C(=O)N1.c1ccc(OC2CCNCC2)cc1
COC(=O)c1ccc(OC)c(C#N)c1
CC(C)CC(=O)O.N[C@H]1CC[C@H](CCN2CCCCC2c2coc3cccc-3c2)CC1
CC(C)(C)OC(=O)N1C[C@@H](C(F)Cc2ccccc2[N+](=O)[O-])OC[C@H]1CO[Si](c1ccccc1)(c1ccccc1)C(C)(C)C
NC(=O)c1ccc2c(c1)S(=O)(=O)c1ccccc1C2=O
Brc1cc2c(Nc3ccc4[nH]ncc4c3)ncnc2[nH]1.C=C(C)B1OC(C)(C)C(C)(C)O1
CCN.Cc1onc(-c2ccccc2)c1COc1ccc(C(=O)O)cn1
C=CC(=O)N1CCc2[nH]c3c(C(N)=O)c(-c4ccc(Oc5ccccc5)cc4)nn3c2C1.Cl
CC(C)(/C=C/C#N)c1cccc(OCc2ccccc2)c1
CC(C)CC=O.CCOC(=O)CC#N
CC(C)(C)OC(=O)N1CCC(=O)CC1.CCOP(=O)(Cc1ccc([N+](=O)[O-])c(Cl)c1)OCC
C#CC1(N)CCCCC1.O=S(=O)(Cl)c1cccc(Cl)c1
BrCc1ccccc1.COC(=O)c1cc(O)cc(Oc2ccc([N+](=O)[O-])cc2)c1
CC(C)(O)c1ccc2c(c1)NC(=O)c1ccc(Cl)cc1N2.Nc1ccncc1
CC(C)(C)OC(=O)NCCCBr.O=c1[nH]c(=O)n(Cc2ccccc2)cc1Br
CN1CCN(c2ccc(Br)cc2)CC1.CS(=O)(=O)c1ccc(-c2cccc3nc(N)nn23)cc1
CNC(=O)c1c(NC(=O)CCCl)sc2c1CCCC2.O=Cc1c[nH]nc1C(F)(F)F
OC1CCN(C(c2ccccc2)(c2ccccc2)c2ccccc2)CC1
C=CC(C)(C)C(O)c1cc(C(=O)OC)ccc1-c1cc(OC)ccc1F.CI
CCc1c(CCN2CCN(C(=O)OC(C)(C)C)CC2)ccc2c1COC2=O.Cc1c(CCN2CCNCC2)ccc2c1COC2=O
BrCC1CCCO1.Oc1ccc(Br)cc1
COC(=O)c1cccnc1Nc1ccc2c(c1)OCCO2
CC(=O)OC(C)=O.CN[C@H]1CCN(c2ccc(-n3ccc(OCc4ccccc4)cc3=O)cn2)C1
FC(F)(F)c1ccc(Cl)c(Cl)c1.N#CCc1ccc(O)cc1
NN.O=C(Cl)OCC1c2ccccc2-c2ccccc21
COc1ccc2ccc3ncc(Cl)cc3c(=O)c2c1F
CC(=O)OC[C@H]1O[C@@H](n2cnc3c(Cl)nc(C#N)nc32)[C@H](OC(C)=O)[C@@H]1OC(C)=O.NCC(c1cccc(Cl)c1)c1cccc(Cl)c1
Brc1cnc(Br)s1.CN1CCNCC1
COC(=O)c1ccc(CCC(=O)O)cc1.COc1nc2c(OCc3c(Cl)ccc(N(C)C(=O)CN)c3Cl)cccc2n1Cc1ccccn1
CCOC(=O)C1(C)CCC2(CC1)OCCO2
C1CNCCN1.Cc1nccc(Cl)n1
FCCNCC1CCNC1.O=C(O)c1cn(C2CC2)c2c(Cl)c(F)c(F)cc2c1=O
O=[N+]([O-])c1ccc(O)nc1.OCc1cccc(F)c1
CC(C)C1(C)Cc2cc(O)c(Cl)c(Cl)c2C1=O
CC(C)(C)OC(=O)N1CCN(c2ncc(Cc3ccccc3)cn2)CC1
CCOC(=O)C(C)=P(c1ccccc1)(c1ccccc1)c1ccccc1.O=Cc1cc(F)c(OCc2ccccc2)c(F)c1
COC(=O)Cl.O=C(O)[C@@H]1CSC(c2ccccc2)N1
Cc1ccc([N+](=O)[O-])c(-c2nc(C(F)(F)F)cs2)c1
OC1(C#Cc2ccccc2)CCNCC1
COc1ccc(F)c(C#N)c1F
CCOC(=O)C1CC1C=O.c1ccc([P+](Cc2ccc(-c3nc4ccccc4o3)cc2)(c2ccccc2)c2ccccc2)cc1
O=C(O)c1c(F)c(F)c(F)c(F)c1F.OCC(F)(F)C(F)(F)C(F)(F)C(F)F
OCCCC#Cc1ccc2ccccc2c1
Nc1ccccc1F.O=C(CBr)OCc1ccccc1
C1=COCCC1.O=C1N[C@@H](c2ccc(F)c(F)c2)[C@H](CO)O1
COC1(OC)CC(C(CCCCB2OC(C)(C)C(C)(C)O2)(NC(C)=O)C(=O)NC(C)(C)C)C1
N#Cc1csc(C=O)c1.NO
CC(C)(C)OC(=O)N[C@H]1CSC[C@@H](Cc2cc(F)c([N+](=O)[O-])c(F)c2)[C@@H]1O.COC[C@@H](O)C(F)(F)F
C[C@@H]1N[C@@H](CO)Cc2c(CCC(C)(C)O)cccc21.O=C(O)Cc1ccccc1Cl
CI.COc1cccc2oc(=O)c3c4c(ccc3c12)NC(C)(C)C(=O)N4
CC(C)(C)OC(=O)NC1CCNCC1.Fc1c(CBr)cc2scnc2c1-c1cccc(Cl)c1
CC(C)(C)OC(=O)N1CC=C(c2cc3c(Nc4ccc5[nH]nc(Cl)c5c4)ncnc3[nH]2)CC1
C[C@H](c1ccccc1)N1C[C@H](C(=O)O)CC1=O.O=C(c1ncc[nH]1)c1ncc[nH]1
CC(=O)OCBr.CCn1c(C(=O)c2cc(C)cc(C#N)c2)c(C(C)C)c(=O)[nH]c1=O
COc1ccccc1N1CCN(C(=O)C(Oc2ccccc2)c2ccccc2)CC1
Cc1ccc(Oc2ccc3nc(N)sc3n2)cc1NC(=O)c1cccc(C2(C#N)CC2)c1.O=C(Cl)c1cocn1
CN.O=C(O)Cn1c(-c2ccc([N+](=O)[O-])cc2)nc2cccnc21
CCCN.CCN(CC)CCCNc1nc(-c2cc(C(=O)O)ccc2C)c2ccc(=O)n(-c3c(F)cccc3F)c2n1
CCNC.CCOC(=O)c1c(OS(=O)(=O)C(F)(F)F)nc2c(F)cc(Cl)cc2c1Cc1ccccc1Cl
Nc1ccccc1.O=C1CCc2ccccc21
COC(=O)[C@@H](N)[C@@H](C)OC(C)(C)C.O=C(O)c1ccc(-c2ccc(F)c(F)c2)cc1[N+](=O)[O-]
N#Cc1ccc(B(O)O)cc1.Oc1ccc(C(=C2CCCCCCC2)c2ccc(Br)cc2)cc1
CCc1nc(N)nc(N)c1-c1ccc2[nH]cc(CC)c2c1.CS(=O)(=O)c1ccc(CBr)cc1
CN(C)CC[C@H](O)c1cccs1.Fc1cccc2ccccc12
CCOC(=O)Cn1cc(I)cc1C=O.OB(O)c1ccccc1
CNC(=O)[C@@H]1C[C@H](SC(C)=O)CN1C
CC(C)N1CCC(Oc2ccc3[nH]c(C(=O)N4CCC(F)(F)CC4)cc3c2)CC1.OB(O)c1cccc(F)c1
CCOC(C)=O.NC(=S)CCc1ccco1
CCOC(=O)C(C)(C)NC(=O)c1nnc2ccc(Cl)nn12.NCCCN1CCC(OC(c2ccccc2)c2ccccc2)CC1
CCOC(=O)c1ccc(OCc2cc3ccccc3o2)cc1
COC(=O)c1ccc(Cc2cn(C)c3ccc(NC(=O)OC4CCCC4)cc23)c(OC)c1
O=C(c1csc(Br)c1)N1CCC[C@@H]2CCCC[C@@H]21.O=C1CNCCN1
CC(=O)Oc1ccc(C(=O)Nc2cc(-c3ccccc3)ccc2C(=O)OC(C)(C)C)c(OCc2ccccc2)c1
COC(=O)c1sccc1N.O=S(=O)(Cl)c1ccc(F)cc1
CC(C)(C)OC(=O)NCCOc1ccc([N+](=O)[O-])cc1
CCOC(=O)/C=C/c1cc(C(=O)NCc2ccc(S(=O)(=O)C3CC3)cc2)c(=O)n(-c2cccc(C(F)(F)F)c2)c1C
CC(C)COC(=O)Cl.COC(c1ccc(NC(=O)c2c(C)nn(C)c2C)cc1CC(C)C)(C(F)(F)F)C(F)(F)F
CC1CCCC1N.O=C(Cl)c1ccc(F)c(F)c1
COC1CCN(C(=O)c2cc3nccc(Cl)c3s2)C1.Cc1cc2cc(N)ccc2[nH]1
CN(C)C=O.Cc1cc2ccccc2n1-c1ccc(OCc2ccccc2)cc1
COC(=O)[C@H](C(C)C)N1Cc2cc(-c3ccc(NC(=S)Nc4ccc(OC)cc4)cc3)ccc2C1=O
Cc1c(C=O)[nH]c2c1C(=O)N(CC(O)CN1CCOCC1)CCC2.Cc1cccc2c1CC(=O)N2
COCCOc1nc(N)c2nc(OC)n(Cc3ccc(F)cc3)c2n1
CCOC(=O)CP(=O)(OCC)OCC.Cc1cccc(C2=C(c3ccc4ncnn4c3)OC3(CCC(=O)CC3)C2=O)c1
CC1CCN(C2CCNCC2)CC1.Cc1cc(Cl)cc(Cl)c1S(=O)(=O)Cl
COC(=O)c1ccc(C(=O)[O-])cc1.NNC(=O)CSCCOc1ccc(Cl)cc1Cl
CC(=O)Cl.COC(=O)Cc1ccc(OC)c(-c2ccc(C(F)(F)F)cc2CNCCN(C)C)c1
O=C1c2cc(F)ccc2S(=O)(=O)N1CCCCBr.c1cnc(N2CCNCC2)nc1
COC[C@H](C)Oc1cc(Br)cc(OC)c1
CN(C)C=O.COCOCc1cc(-c2ccc(C(F)(F)F)cc2)on1
C=C[Mg+].O=C(c1cc(Cl)c(Cl)c(Cl)c1)C(F)(F)F
Cn1cccc1-c1cncc(NC(=O)OC(C)(C)C)c1
C=O.CCOC(=O)C1CCNCC1
CC(C)C(=O)Cl.Cc1ccc(N)cc1Br
Cc1cc(Cl)cc(C(=O)NC(C)(C#N)C2CC2)c1N.O=C(Cl)c1cc(C(F)(F)F)nn1-c1ncccc1Cl
CCn1ncc2c(Cl)c3cc(SC)ccc3nc21.O=C([O-])O
CNC(=O)c1ccc(-c2cc(OC)c(Nc3ncc(C(F)(F)F)c(Cl)n3)cc2C)cc1.Cc1cc(N)n[nH]1
COC(=O)c1cc(Cn2ccnn2)ccc1OC
C1COCCN1.Cc1nc(Cl)c2nc(-c3ccccc3)cc-2[nH]1
Nc1cnc2ncn(Cc3ccc(Cl)c(Cl)c3)c(=O)c2c1.O=C(Cl)OCc1ccccc1
NCC(O)CN1c2ccccc2CCc2ccc(Cl)cc21.O=S(=O)(Cl)c1ccc(OC(F)(F)F)cc1
C=O.Cc1c2ccc(N)cc2nn1C
O=C(Cl)OCc1ccccc1.O=C(O)[C@@H]1Cc2ccccc2N1
C1CCNCC1.CC(C)(CO)CBr
CC(C)(C)OC(=O)CCCOc1cnc(Cl)nc1.COc1ccc(C(C)C)cc1-c1ccc(C(F)(F)F)cc1CN
CCOC(=O)C1=CCCCC1S(=O)(=O)N(Cc1cc(C)c(OC(=O)CN(C)C(=O)OC(C)(C)C)c(C)c1)c1ccc(F)cc1Cl
CCNC(=O)C(C)c1ccc(C#Cc2cnc(Cl)nc2)cc1.OCCF
COC(C)(C)C1CCN(Cc2nc3c(N4CCOCC4)nc(Cl)nc3n2C)CC1.Nc1ccccc1N
O=c1ccn2c3ccc(Br)cc3c3cc(O)cc1c32.OCCCCCl
CC(C)(CO)NS(=O)(=O)c1cccc(N)c1.O=C(O)c1cnn2c(C(F)(F)F)cc(-c3ccc(C(F)(F)F)c(F)c3)nc12
CCOC(C)=O.O=C(O)c1ccnc(Cl)c1
O=C1c2ccccc2C(=O)N1CCN1C[C@@H](OCc2ccccc2)[C@H](OCc2ccccc2)[C@H]1COCc1ccccc1
CS(=O)(=O)Cl.Nc1ccccc1OC1CCCCC1
COc1ccc(NN)cc1.O=C1CCCSCCC1
CC(=O)N1C[C@H](N)C(=O)N(C)c2ccccc21.CC(F)(C(=O)O)C(=O)NCC(F)(F)C(F)(F)F
Cc1nc(C(=O)N2CCC[C@@H](C)[C@H]2CN)c(-c2ccc(F)cc2)s1.FC(F)(F)c1ccc(Cl)nc1
Cc1ccc2c3c(ccc2n1)OCC(COCc1ccccc1)O3
CCc1nc(-c2ccc(C(F)(F)F)cc2)oc1C=O.C[Mg+]
COC(=O)[C@@H](Cc1ccccc1)N=C=O.OCc1ccc(COc2ccccc2)cc1
NO.O=Cc1ccc2ncc(Cl)cc2c1
NC1CCCCC1.O=C(Cl)c1ccccc1I
Cc1csc([C@@H](C)N)n1.O=C(O)c1ccc(-c2cnc3nnc(C4(c5ccc6ncccc6c5)CC4)n3n2)cc1
COC1(c2ccc(Br)cc2)CC1.O=Cc1ccc(C2CC2)cc1
CC1CCCN1.O=C(NCc1nc2cc(Cl)ccc2[nH]1)c1ccc(C(=O)O)c(Cl)c1
CC1CCN(C(=O)c2ccc3[nH]c4c(c3c2)CN(C(=O)OC(C)(C)C)CC4)CC1.CN(C)C(=O)CCl
CC(C)(C)OC(=O)Nc1ccc(-n2c(=O)[nH]c3ccccc3c2=O)cc1
FC(F)(F)c1ccc(C2CCCN2)cc1.O=S(=O)(Cl)c1ccccc1
CC(=O)c1c(CCCl)sc2c1CCN(C(C)=O)C2.Fc1ccc2c(C3CCNCC3)noc2c1
CCOC(=O)N1CCNCC1.Cc1ccc(Cl)c(-c2nc(CCl)no2)c1
O=C(CCl)Nc1cccc(Cl)c1Cl.c1ccc(N2CCNCC2)nc1
CC(C)(CCN1CCCC1)NC(=O)OCc1ccccc1.CI
CC(=O)Cl.NCc1ccc(C2=NOC(c3cc(Cl)cc(Cl)c3)(C(F)(F)F)C2)cc1
CCOC(=O)N1CCC(N)CC1.Clc1ncccn1
CC(C)(C)OC(=O)OC(=O)OC(C)(C)C.COC(=O)[C@H](N)c1ccc(O)cc1
O=[N+]([O-])c1cccc(Cl)c1Cl.Sc1ccc(Cl)cc1Cl
COc1cccc2c1CC[C@H]1[C@@H]2CC(=O)N1CCCCC1CCCCC1
CN(C)CCc1cn(Cc2ccccc2)c2c(F)ccc(OCc3ccccc3)c12
CC(C)(C)OC(=O)N1CCN(Cc2cccc(O)c2)CC1.Clc1ncccn1
CCOC(=O)C1=C(Nc2ccc(OCC(O)CO)cc2C)OCC1=O.O=Cc1c[nH]c2ncccc12
Cc1c[nH]cc1C(=O)O.Fc1ccc(-c2noc([C@H]3CCCNC3)n2)cc1
CCOC(=O)c1ccc(Oc2ccc(C=O)cc2)nc1
CCCCOC(=O)CC(=O)CCl
CC(C)(C)OC(=O)NCCCBr.O=C1CCCCN1
CN(CCO)Cc1ccc(N)cn1.O=C(Cl)Oc1ccccc1
Cc1ccc(-c2cc(Cl)ccc2OCc2ccccc2)n1-c1ccc(C(=O)O)cc1.NCc1ccncc1
CO.O=C(O)c1cccc(Br)c1F
O=C(C[C@@H]1CCNC1)Nc1ccc2cc1CCc1cncc(c1)Nc1ncc(Cl)c(n1)N2.O=C=Nc1ccccc1F
COCCCCC(=O)OC
COC(=O)c1cccc(OCC(=O)O)c1.N#Cc1ccc(N)cc1
CC(=O)Cl.O=C(/C=C/c1ccccc1)N(c1ccc2cc[nH]c2c1)C1CCN(Cc2ccccc2)CC1
CS(=O)(=O)Cl.O=C1OCCN1c1ccc(CCO)cc1
CCCNCC(O)(CNc1cc(C)cc2c1cnn2-c1ccc(F)cc1)C(F)(F)F.Cc1ccccc1C(=O)O
CC1(C)OB(c2cccc(CN)c2)OC1(C)C.CCS(=O)(=O)N1CCC(c2c[nH]c3c(C(N)=O)cc(Br)cc23)CC1
Nc1ccc(Oc2ccnc3[nH]ccc23)c(F)c1.Nc1nc(Cl)cc(C2CCCN(C(=O)OCc3ccccc3)C2)n1
CCCC[O-].Clc1nc(NCc2ccccc2)c2ncn(C3CCCCO3)c2n1
CC(C)(C)OC(=O)OC(=O)OC(C)(C)C.NCC1CN(C(c2ccccc2)c2ccccc2)C1
CCCCc1ccc(B(O)O)cc1.COC(=S)c1cc(N)c(C)s1
CC(C)(C)OC(=O)N1CCC(Nc2ccc3cnccc3c2)CC1
Nc1ccccc1.O=C(O)c1ccc(Oc2ccc3ccccc3c2)cc1
CCOC(=O)C(Cc1ccc(OCCNC(=O)c2ccc(-c3ccc(F)cc3)cc2)cc1)Oc1ccccc1
CC(C)[C@@H](CNC(=O)[C@@H](NC(=O)OCc1ccccc1)C(C)C)NC(=O)OC(C)(C)C
N#Cc1ccccc1CBr.O=c1cc(Cl)[nH]c(=O)[nH]1
COc1c(C(C)(C)CC(O)(CO)C(F)(F)F)ccc(C)c1F
CCCCC[Mg+].CCOC(=O)C(=O)Cl
C#Cc1ccccc1.Nc1ccc(C#Cc2ccc(Br)cc2[N+](=O)[O-])cc1
Cn1c(CC(=O)O)nc(N2CCOC(CF)C2)cc1=O.Nc1ccc(F)c(Cl)c1
CCOC(=O)Cl.C[C@@H]1CN(C(=O)OC(C)(C)C)CCN1
CC(C)CBr.CCOC(=O)c1ccccc1-c1ccccc1-c1cc(Cl)ccc1O
CC(C)S(=O)(=O)Cl.CC(CNS(=O)(=O)C(C)C)Oc1ccc(-c2cccc(N)c2)cc1
CC(C)(C)OC(=O)Nc1cccc(NS(=O)(=O)Cc2cccc([N+](=O)[O-])c2)c1
CN.O=S(=O)(Cl)c1cc(C(F)(F)F)cc(C(F)(F)F)c1
CC[C@H](NC(=O)c1c(OCCNC(=O)CCC(=O)O)c(-c2ccccc2)nc2ccccc12)c1ccccc1
CCN(c1cc(B2OC(C)(C)C(C)(C)O2)cc(C(=O)OC)c1C)C1CCOCC1.CN1CCCN(c2ccc(I)cn2)CC1
CC(C)n1ncnc1-c1cn2c(n1)-c1cnc(Cl)cc1OCC2.OCC1CCCN1
CCOC(=O)CSc1cnc(N)s1.CS(=O)(=O)c1ccc(C(CC2CCCC2)C(=O)O)cc1
CN(C)N.C[C@]12CC[C@H](O)C[C@H]1CC[C@@H]1[C@@H]2CC[C@]2(C)[C@@H](C=O)CC[C@]12O
NCCN1CCCCC1CN1CCCCCC1.O=C1Nc2cccnc2N(C(=O)Cl)c2ccccc21
CC1(C)OC(=O)C=C(CC(O)(C#Cc2ccc(C(C)(C)C#N)c(F)c2)C2CCCC2)O1
CCOC(=O)N1CCC(=O)CC1.COc1cccc(C(=O)N[C@@H]2CCCNC2)c1
Clc1nc(Nc2cc[nH]n2)cc2ccccc12.Oc1ccccc1
CC(C)(C)OC(=O)N1CCN(Cc2cccc(-c3cccc(C#N)c3)c2)CC1
Cc1ccc(-n2cc(-c3ccccn3)nc2-c2ccc(I)cc2)cn1.Cc1cnc2[nH]ccc2c1
CCCc1ccc(S(=O)(=O)N2CCN(S(=O)(=O)c3ccc(N)cc3)CC2)cc1F.FC(F)(F)c1ccc2c(Cl)ccnc2c1
COC(=O)[C@@H](CCC(=O)N1CCC2(CC2)[C@H](O)C1)N1CCN(C(=O)Nc2ccc(C(F)(F)F)c(Cl)c2)[C@@H](C)C1=O
CCOC(=O)c1cc2cc(OC)c(Br)cc2[nH]1
CC(C)(C)OC(=O)OC(=O)OC(C)(C)C.COC(=O)[C@@H]([NH3+])c1ccccc1C
CC1(C)OB(c2ccc(N3CCNCC3)nc2)OC1(C)C.Cc1cc(C)c(CNC(=O)c2cc(Br)cc3c2cnn3C(C)C)c(=O)[nH]1
O=Cc1cc2nc(Cl)nc(N3CCOCC3)c2s1.OC1CCN(C2CNC2)CC1
CN1C(=O)CSc2cc(-c3ccc(C[C@@H](C#N)NC(=O)C4(NC(=O)OC(C)(C)C)CCOCC4)cc3)ccc21
COc1ccc(Cn2ncc3c(N)cccc32)cc1.Clc1ccnc(Cl)n1
C#Cc1ccc(NC(=O)c2ccc(F)cc2)cc1.CS(=O)(=NC(=O)c1cncc(Br)c1)c1ccccc1
CC(C)(C)N.Nc1ccc(Cl)cc1C(=O)O
Cc1cc(C(=O)N2Cc3ccccc3Cc3ccccc32)ccc1[N+](=O)[O-]
COc1ccc(CNc2nc(SC)nc(OC)c2C(=O)O)cc1Cl.NCc1ncccn1
BrCCCCBr.COC(=O)Cc1ccc(N)cc1
COc1cc(O)c(C2(O)C(=O)N(C(c3ccccc3)c3ccccc3)c3ccccc32)cc1F
CC(C)(C)OC(=O)OC(=O)OC(C)(C)C.NCCCCCCCCCCCCN
N#Cc1ccc(-c2ncccc2C(F)(F)F)cc1[N+](=O)[O-]
CCNC(=O)c1ccc(B2OC(C)(C)C(C)(C)O2)cn1.O=C1N([C@H]2CC[C@@H](O)CC2)CC[C@]12CCCN(c1ccc(Br)cc1F)C2
Clc1ncc2cccc(Br)c2n1.Nc1cccc(B(O)O)c1
OC1c2cc(C(O)C(F)F)ccc2C=Cc2ncc(Cl)cc21
CC1=C(C(=O)O)C(c2ccc(C(F)(F)F)cc2)CC(=O)N1.Nc1cc2cn[nH]c2cc1F
COc1ccc(C(C)(C)C)cc1S(=O)(=O)N=CN(C)C
COc1cc(-c2cnc3c(c2)CC(=O)N3)cc(OC)c1OC.N#Cc1ccc(C=O)cc1
CC(C)(C)OC(=O)OC(=O)OC(C)(C)C.O=[N+]([O-])c1ccc(Oc2ccnc3[nH]cc(I)c23)c(F)c1
C1COCCN1.COc1ccc(N(C)c2nc(Cl)nc3ccccc23)cc1
COc1cc2ncc(C(N)=O)c(Nc3cccc4c3CCC4=O)c2cc1OC
CCn1c(=O)n(-c2ccc(OCc3ccccc3)cc2)c2ncc(Cl)cc21
CC1(C)OB(c2cncc(C#N)c2)OC1(C)C.O=C(Nc1ccc(OC(F)(F)Cl)cc1)c1cnc(N2CC[C@@H](O)C2)c(Br)c1
COc1cc(OC2CCNCC2)ccc1Nc1ncc(Cl)c(-c2cnc3ccccn23)n1.CS(=O)(=O)Cl
CN(C)C(=O)[C@@H]1C[C@@H](O)CN1.COc1ccc(CO[Si](C)(C)C(C)(C)C)cc1C1(O)C(=O)Nc2ccc(Cl)cc21
COc1cc2c(=O)n(CCCO)c(SCc3cc(C)cc(C)c3)nc2c(OC)c1OC.CS(=O)(=O)Cl
CC(C)(C)OC(=O)N1CCN(CC(=O)O)C(=O)C1.Nc1ccc(C(F)(F)F)cn1
COC(=O)c1sc(-n2cnc3ccncc32)cc1O.FC(F)(F)c1cccc(CBr)c1
COC(=O)C(NC(=O)c1cc(-c2ccc(O)cc2)no1)C(C)C.Fc1ccc2nc(Cl)sc2c1
O=C(c1ccc2[nH]c(C(=O)N3CCS(=O)(=O)CC3)cc2c1)N1CCN(C2CCC2)CC1.OB(O)c1cccc(Cl)c1
C[C@@H](Oc1c(N)ncc2c(C3=CCNCC3)coc12)c1c(Cl)ccc(F)c1Cl.O=C=Nc1ccccc1Cl
COC(=O)c1c(Cl)cc(Cl)c(OC)c1N
ClC(Cl)(Cl)Cl.O=c1cc(-c2ccsc2)c2ccc(CO)cc2o1
CCN1CCN(Cc2ccc(Nc3nccc4c(N)c(C)ccc34)cc2C(F)(F)F)CC1.O=C(O)c1csc2c(NC3CC3)ncnc12
Brc1ccc(Br)nc1.CCC(C)CC(=O)N(C)OC
Cc1ccc2on(C(c3ccccc3)(c3ccccc3)c3ccccc3)c(=O)c2c1.O=C1CCC(=O)N1Br
CCCCOc1ccccc1CBr.CCOC(=O)c1cc[nH]n1
C=CCBr.COC(=O)C1CN(C(=O)OC(C)(C)C)CCC1=O
COc1cc2c(cc1OC)CC(=O)N(CCCN(C)C1CCc3cc(OC)c(OC)cc3C1)C=C2
CC(C)(C)N.CNC(=O)c1c(-c2ccc(F)cc2)oc2ncc(-c3cccc(C(=O)O)c3)cc12
C1CNCCN1.N#Cc1ccc(F)cc1F
CCC[C@H](NC(=O)Cc1cc(F)cc(F)c1)C(=O)[O-].CCOC(=O)c1ccc(N)nc1
Cc1ccc2c(N3CCN(C(=O)OC(C)(C)C)CC3)cccc2n1
CC(C)(C)OC(=O)C(C)(C)Sc1nc(CCOc2ccc(N3CCN(c4ccccc4)CC3)cc2)cs1
COc1c(Cl)cc(B(O)O)cc1Cl.NS(=O)(=O)c1ccc(-c2cc(F)c(F)cc2Br)cc1
CCCCCCCCCCCBr.O=Cc1ccccc1O
CCOC(=O)C=C(C)C=CCCCCCCOCc1cc(C(F)(F)F)cc(C(F)(F)F)c1
CCc1ccc(C(=O)N(C[C@@H]2CN(C(=O)OC(C)(C)C)C[C@H]2CO)C(C)C)cc1OCCCOC.CS(=O)(=O)Cl
CC(C)(C)OC(=O)NCCN(C(=O)C(Cl)Cl)c1cccc(-c2cc(-c3c(Cl)cccc3Cl)no2)c1
CCOC(=O)c1cc(C#N)c(N2CCNCC2)nc1C(F)(F)F.COc1cccc(OC)c1N=C=O
COc1ccc(-c2ccc3c(c2)CC(=O)N3)cc1.Cc1c(C=O)[nH]c2c1C(=O)N(CCN1CCCCC1)CCC2
CN(C)C(=O)C1CC2CCC1c1c2c2ccccc2n1C
CC(C)(F)C[C@H](N[C@@](C#CCO)(c1ccc(Br)cc1)C(F)(F)F)C(=O)O.NC(=O)[C@@H](N)CSC(c1ccccc1)(c1ccccc1)c1ccccc1
COC(=O)/C=C/c1cnc(N[C@@H]2CCNC2)cn1.O=Cc1cccc2ccccc12
COC(=O)c1cc(C(F)(F)F)c2nc(C(=O)NCc3cccs3)c(Cl)n2c1
O=[N+]([O-])c1ccc(Cl)cc1Sc1ccc(Cl)cc1
C=CCN[C@@H](C)c1ccccc1.CC(C)c1ccc2c(Nc3cc(C(=O)O)ccc3Sc3ccc(NC(=O)OC(C)(C)C)cc3)ncnc2n1
O=C(Nc1cccc(-c2nn3cccc(F)c3c2-c2ccnc(Cl)n2)c1)C(F)(F)F
C1COCCN1.COc1ccccc1C(C#N)NC(=O)[C@@H]1CCCC[C@H]1C(=O)O
CCCC[Sn](CCCC)(CCCC)c1cc(C)no1.Fc1cc(Cl)cnc1F
Cc1ccc(F)cc1O.Cn1nccc(NCC(=O)N2CCC(O)CC2)c1=O
CC(C)(C)NN.O=C(Cl)c1ccccc1
C[Si](C)(C)N=[N+]=[N-].N#CCCCn1c(-c2cnco2)cc2cc(OCc3c(Cl)cccc3Cl)ccc21
NC(=S)Nc1cccc(O)c1.O=C(CBr)c1ccncc1
CCOC(=O)c1cnn2c(Cl)c(C(=O)N3CCC(c4ccccc4)CC3)cnc12.Cc1ncccc1N
C#CCOc1cc(Cl)ncn1.Oc1cccc(Cl)c1Cl
CC(C)N(CCCl)C(C)C.COc1ccc2c(c1)C(=O)C(=O)N2
CC(C)(C)OC(=O)OC(=O)OC(C)(C)C.O=C(O)c1cc(N2CCCNCC2)ccc1[N+](=O)[O-]
COc1ccc(CCl)cc1.Cc1cccc(-n2c(-c3ccc4ncnn4c3)c(C)[nH]c2=O)c1
CC(C)CCn1c(=O)c(C2=NS(=O)(=O)c3cc(N)ccc3N2)c(O)c2cccnc21.O=S(=O)(Cl)c1cccs1
CC(C)C[C@H](NC(=O)[C@@H]1CCC(=O)O1)C(=O)OC(C)(C)C
Fc1ccc(CBr)cc1.NNc1ccc(F)cc1
CC(C)(C)OC(=O)N1CC=C(c2cc([N+](=O)[O-])cc(C(F)(F)F)c2)CC1
N#CCl.Nc1ccc(Cl)c(Cl)c1
O=C(Sc1c(F)c(F)c(F)c(F)c1F)c1cccc(O)c1.S=C(Cl)Cl
CCCCCCCCN.CS(=O)CCC(NC(=O)OC(C)(C)C)C(=O)O
C#CC.CCCCCCSc1nn2c(=O)cc(I)nc2s1
CCCCCc1nc(C(F)(F)F)ccc1C=CC(=O)OC
CN1CCN(c2ccc(N)cc2)CC1.CS(=O)(=O)c1ccccc1CNc1cccn2nc(Cl)nc12
C#CCCC1CCCCC1.Cc1nc(N=[N+]=[N-])sc1C(=O)NCc1ccccc1
COc1cc(CCCC2OC(=O)NC2=O)ccc1O.Cc1sc(-c2ccccc2)nc1CCl
O=C(Cl)Cl.Oc1ccccc1
CCOC(=O)c1cnn2c(Cl)c(C(=O)N3CCC(c4ccccc4)CC3)cnc12.Cc1cscc1N
CC(C)(C)OC(=O)N1CCC(c2n[nH]c(-c3cnc(N)c(-c4nnc(C(C)(C)C)o4)n3)n2)CC1.CCI
CN(C)c1cccc2c(S(=O)(=O)NCCCOCCOCCCN)cccc12.O=[N+]([O-])c1c(Cl)nc2ccccc2c1Cl
C=C[C@@H]1C[C@]1(N)C(=O)NS(=O)(=O)C1(CCCCCCCCCCCC(=O)OC)CC1.CC(C)(C)OC(=O)N1C[C@H](OC(=O)N2Cc3cccc(F)c3C2)C[C@H]1C(=O)O
CC(C)(C)OC(=O)NC[C@@H]1C[C@H]1c1cc(F)ccc1OCC1CC1
CC[C@H](C)[C@@H]([C@@H](CC(=O)OC(C)(C)C)OC)N(C)C(=O)[C@@H](NC(=O)[C@H](C(C)C)N(C)C(=O)OCC1c2ccccc2-c2ccccc21)C(C)C
CC(=O)O.CC(C)Nc1cc(Cl)ncc1C(=O)NCC[C@@H](C)N
CS(=O)(=O)CCBr.N#Cc1ccc(C2NC(=O)N(c3cccc(C(F)(F)F)c3)C3=C2C(=O)CCC3)cc1
CCSc1nc2c(C)ccnc2n1Cc1ccc(-n2cc(Cl)cc2C#N)cc1.[N-]=[N+]=[N-]
COCCBr.COc1cc(N[C@H]2CCNC2)ccc1[N+](=O)[O-]
CNC.Cc1cc(-c2ccc3c(c2)CN(c2cc(N4CCN(C)CC4)nc(N)n2)CC3)cnc1C(=O)O
Nc1cccc(F)c1.O=C(O)CCN1CCCOC(Cc2ccc(F)cc2)C1
CN(C)Cc1cccc(N)c1.COC(=O)c1ccc(C(=O)Cl)cc1
C/C(=C\CO)CCC[C@H](C)CCC[C@H](C)CCCC(C)C.CCCCCCCCCC=CC=CC=CC=CC=CC(=O)O
COc1cc(Cl)cc(CN)c1
O=C(Cl)Oc1ccc([N+](=O)[O-])cc1.O=C1N([C@H]2CC[C@H](O)CC2)CCC12CCCNC2
COC(=O)C1(NC(=O)c2cc3ccccc3cc2N)CCC(=O)CC1.Cc1cc(C)c(N=C=O)c(C)c1
C=CCBr.Nc1ccc(F)cc1
CN(C)[C@H]1CCNC1.Fc1cccc2nc(CN3CCC[C@H]4CCc5cccnc5[C@H]43)cn12
CCCCCC(Oc1ccc(C2=CCCCC2)cc1)C(=O)OCC
CCCCC(=O)Cl.Fc1cc2nc(COc3ccccc3)n(Cc3ccc(OC(F)(F)F)cc3)c2cc1N1CCNCC1
CCO[C@@]12CCC(=O)[C@@H]3Oc4c(O)ccc5c4[C@@]31CCN(CC1CC1)[C@@H]2C5.O=C([O-])[O-]
CC(C)(C)OC(=O)N1CCCC(c2cc(C(=O)N3CCCCCC3)cs2)C1
COc1cc(-c2cc3ncccc3c(O)n2)cc(OC)c1OC.COc1ccc([C@H](C)N2C[C@H]([C@H](C)O)CC2=O)cc1
CCO.COc1ccc2cc(C(C)C(=O)O)ccc2c1
C=O.CC(C)(C)OC(=O)N1CCC(NCc2ccc(-c3ccc(S(C)(=O)=O)cc3)nn2)CC1
NC1(Cc2ccccc2)CCOC1=O.O=C(Cl)OCc1ccccc1
CC(C)(C)OC(=O)N1CCCC(C(=O)O)C1.Nc1ccccc1
BrCc1ccc(Br)cc1.N#Cc1ccc(Nc2cccnn2)cc1
CC(=O)N1CCc2c(sc(C)c2CCBr)C1.Fc1ccc(-n2nc(C3CCNCC3)c3ccc(F)cc32)cc1
CC1NC(=O)NN=C1c1ccc2c(c1)CCC(=O)N2CCOCc1ccccc1
CC(C)(C)OC(=O)N1CCC(OS(C)(=O)=O)CC1.Cc1cc(O)ccc1[N+](=O)[O-]
CC(C)(C)OC(=O)N[C@H]1CSSC[C@@H](C(=O)OC(C)(C)C)NC(=O)C2(CCCC2)CCNC1=O
COc1c(NC(=O)c2cc3cccc(CN4CCN(C(=O)OC(C)(C)C)CC4)c3n2C)cc(C(C)(C)C)cc1NS(C)(=O)=O
CCCN[C@@H]1CNCC[C@@H]1NC(=O)c1nc(Cl)c(CC)[nH]1.CCOC(=O)c1sc(Br)nc1C
Cc1nc2cc3c(cc2n1C)C1CCC3CN(C(=O)OC(C)(C)C)C1
COc1cc(N)ccc1-c1cnco1.Cc1cc(C=O)cs1
C1CCNCC1.CCCCn1c(=O)c2[nH]c(Br)nc2n(CCCC)c1=O
CCOC(=O)CBr.O=[N+]([O-])c1ccc(Oc2ccc(O)c(Cl)c2Cl)cc1
CC1=CCC(C=O)(C2C3CCC(C3)C2(C)C)CC1
CCOC(=O)[C@@H]1C[C@H]1c1ccncc1
COc1ccc2[nH]c(-c3ccccc3)cc2c1.N#Cc1cccc(CCl)n1
CC(Br)c1ccc(F)cc1.O=C(Cc1ccc(C(F)(F)F)c(F)c1)Nc1cccc2c1CCNC2
CCOc1cc(C(C)(C)C#N)ccc1C1=N[C@@H](c2ccc(Cl)cc2)[C@@H](c2ccc(Cl)cc2)N1C(=O)Cl.CS(=O)(=O)CCN1CCNCC1
Cc1c2n(c3c(Br)cc(F)cc13)CCNC2=O.OB(O)c1ccc(Cl)nc1
NCC(N)=O.O=C(O)c1cnn2cc(Cc3ccc(F)c(C(F)(F)F)c3)cnc12
CN(C)C=O.C[C@H](c1ccccc1)N1CCOC(c2ccc(C(=O)O)cc2)CC1
O=C(c1ccc([N+](=O)[O-])cc1)N1CCCC1
Cc1nn(-c2cccc(C(F)(F)F)c2)c(C2CC2)c1C(=O)N1CCC(=O)CC1.O[C@H]1CCNC1
Brc1cccc2c1ccc1cc3ccccc3cc12.c1ccc(Nc2ccccc2)cc1
COC(=O)COc1cc(OC)c(SCc2ccc(-c3ccc(C(F)(F)F)cc3)cc2C)cc1C
CC(C)OC(=O)c1ccccc1S(=O)(=O)N=C=O.COc1nc(N)nc(C(F)(F)F)n1
COC(=O)C(C)(C)Cc1cc2cnn(-c3ccc(F)cc3)c2cc1C
CCOC(=O)c1cn(CC)c2c(OC)c(F)ccc2c1=O
COc1ccc(F)cc1-c1cc(NC(=O)[C@@H]2CCCN(C(=O)OC(C)(C)C)C2)ncc1Cl
CC(C)(C)OC(=O)N1C[C@H](N)C[C@H]1C(=O)Nc1cnc2ccccc2c1.O=C(O)[C@H](O)CCc1ccccc1
CC[C@H](C)[C@H](NC(=O)n1c(=O)n(CCN2CCOCC2)c2ccccc21)C(=O)O.CNC
COC(=O)c1cc(S(C)(=O)=O)c(F)cc1C.O=S1(=O)NCCN1C1CC1
CC(C)c1cnc2c(C(=O)O)c(NC(=O)OC(C)(C)C)oc2c1.C[C@@H]1C[C@H](NC(=O)OC(C)(C)C)C[C@H](c2ccncc2N)C1
CCOC(=O)/C=C/c1ccc2c(=O)n(CC(C)C)c(CNC(=O)OC(C)(C)C)c(-c3ccccc3)c2c1
NC(=O)Nc1ccc(Cl)cc1CC(=O)O
CC(C)C(=O)Nc1cccc(C2CCN(CCCCC(O)c3ccccc3)CC2)c1.CCOc1ccccc1O
Brc1ccc2cc[nH]c2c1.OB(O)c1ccccc1
Nc1c(Cl)cc(C[C@@H](OC(=O)N2CCC(N3CCc4ccccc4NC3=O)CC2)C(=O)N2CCC(N3CCC[C@@H]3C(=O)O)CC2)cc1C(F)(F)F.OCCN1CCOCC1
CCCCCc1ccc(-c2ccc(C=CC(=O)OC)cc2)cc1
CC(C)OC(=O)N1CCC(COS(C)(=O)=O)CC1.CS(=O)(=O)c1ccc(-c2ccc(O)c(F)c2)nc1
COc1ncc(-c2ccc3c(Cl)c(C(N)=O)cnc3c2)c(OC)n1.Nc1cc(C(=O)O)cc(C2CCCC2)c1
COC(=O)C1CCOCC1.N
CCOC(=O)c1ccc(OCCN2CCOCC2)c(F)c1
CC(C)(C)OC(=O)CN.O=C(CC1CCCCC1)Nc1c(Cl)ccc2nc(Cl)ccc12
COC(=O)C1(C)OCC(CCCCI)CO1.c1ccc2[nH]ccc2c1
CC(C)c1ccc2c(c1)OC1(O)c3cccc([N+](=O)[O-])c3C(=O)C21NC(=O)c1cccc[n+]1[O-]
COCCOc1ccc(C(=O)N[C@H](C(=O)OC)[C@@H](C)OC(C)(C)C)c(N)c1.Cc1cc(CC2CC2)cc(C)c1N=C=O
C=C(CN)CNc1cc(=O)c2ccccc2[nH]1.O=Cc1ccc(Cl)c(Cl)c1
CC1(C)OB(c2ccc(N3CCNCC3)nc2)OC1(C)C.O=C1Nc2ccc(Cl)cc2C1=Cc1ccc(Br)o1
CC1(C)OB(c2ccc3c(c2)NC(=O)CO3)OC1(C)C.Cc1nn(CC2CCC(=O)CC2)c(-c2ccc(F)cc2)c1Br
COC(=O)[C@@H](N)Cc1ccccc1
CO[C@H]1[C@@H](C)CO[C@@H](CO)[C@@H]1O[Si](C)(C)C(C)(C)C
COc1ccc2c(c1)C1(CCC2)CCCn2cncc21
CN(C(=O)CN1C(=O)COc2ccc(C(=O)O)cc21)C(CN1CCOCC1)c1ccc(-c2ccccc2)cc1.CN(C)[P+](On1nnc2ccccc21)(N(C)C)N(C)C
CCOC(=O)c1cc(C#N)c(N2CC(N)C2)nc1C.O=C=NS(=O)(=O)c1ccc(Cl)cc1
O=S(=O)(Cl)c1c[nH]cn1.c1ccc2c(c1)CCNC2
CC(C)(C)OC(=O)OC(=O)OC(C)(C)C.CC(N)(CO)c1cc(Br)ccc1F
CCOC(=O)c1ccc(Oc2ccc(Cl)c(Cl)c2)cc1
CC(C)(C)OC(=O)NCCC[P+](c1ccccc1)(c1ccccc1)c1ccccc1
CC(C)(C)OC(=O)N1CCCNCC1.O=C1CCC1
CN(Cc1cccc(C(=O)O)c1)C(=O)OC(C)(C)C.O=C1CNc2ccccc2N1
CC(C)(C)c1cnc(CCl)o1.CCOP(OCC)OCC
Cc1cc(C)cc(C#CCO)c1
O=[N+]([O-])c1cc(C(F)(F)F)ccc1Cl.Sc1nc(-c2ccc(Cl)cc2)c(-c2ccc(Cl)cc2)[nH]1
CC(C)(C)OC(=O)OC(=O)OC(C)(C)C.Cc1nc(-c2nc[nH]n2)ccc1Br
C#CC(OCC)(OCC)OCC.CS(=O)(=O)c1cncc(Br)c1
CC(=NN)c1ccc(Br)cc1F
CC(C)(C)OC(=O)NC1CC2(CCN(C(=O)OCc3ccccc3)CC2)CC1O
CCOC(=O)c1cnc2c(Br)cnn2c1Cl.Cc1ccc(C)c(N)c1
Cn1ccc(NC(=O)c2cc(O)c3c(c2)OC(C)(C)C3)n1.FC(F)c1ccc(Br)cc1
CC(=O)OC(C)=O.Nc1ccc(F)c(F)c1
Fc1cnc(Cl)nc1Nc1ccc2c(c1)OCCO2.Nc1cccc(N)c1
Cc1cc(C(F)(F)F)c(N)c(C)n1.O=C(Br)CBr
O=C(CCl)Nc1ccc(Cl)c(C(F)(F)F)c1.Oc1ccc(Br)cc1
CC(C)(C)OC(=O)N1CCN(c2nc(-c3cccc(C(F)(F)F)c3)cs2)CC1
CC(C)(C)OC(=O)OC(=O)OC(C)(C)C.CSC1=NCCN1
CCOC(=O)c1c(C)cc(N2CCOCC2)cc1OC
COC[C@H](C)Oc1cc(Oc2ccc(S(C)(=O)=O)nc2)cc(-c2ccc(C(=O)O)[nH]2)c1.C[C@H](O)[C@@H](N)CO
CN(C)CCCNc1nc(CN2CCNCC2)nc2ccccc12.Clc1ccc(C(Cl)c2ccc(Cl)cc2)cc1
COC(=O)C=Cc1ccc(OC)c(OC)c1.NO
C=CCBr.COC(=O)c1ccc(NC(C)=O)cc1O
Cc1ncc(CCl)c(N)n1.c1ccc(COc2ccc3c(c2)CNCC3)cc1
CC(C)Cc1cc(-c2cccc(CBr)c2)c(S(=O)(=O)NC(C)(C)C)s1.c1c[nH]cn1
CCn1c(=O)c(Br)cc2cnc(NCCC3CCN(C)CC3)nc21.O=S(=O)(c1ccc(B(O)O)cc1)C1CC1
CC(=O)Cl.COC(=O)C(C)(C)CO
CSc1nccc(Cl)n1.C[C@H](Nc1nccc(-n2cnc3cc([Sn](C)(C)C)ccc32)n1)c1ccccc1
COc1ccc(-c2ccc(C)cc2)cc1P(=O)(OC)OC.O=C1CCC(=O)N1Br
NO.O=C1CCN(CCS(=O)c2ccccc2)CC1
C#CCBr.CC(C)(C)OC(=O)NCCO[Si](C)(C)C(C)(C)C
CCCC[Sn](CCCC)(CCCC)c1ccc(S(N)=O)cc1.O=Cc1ccc(Br)o1
COc1ccc(CN2CCN(c3cc(Cl)cc(Cl)c3)CC2CO)cc1OC.O=[N+]([O-])c1ccc(CCl)cc1
NC(=O)N1c2ccccc2CC(=O)c2ccccc21.NNc1ccccc1
CC1(C)OB(c2cnc(N)nc2)OC1(C)C.CS(=O)(=O)N1CCN(Cc2cc3nc(Cl)nc(N4CCOCC4)c3o2)CC1
Brc1ccc2c(c1)[nH]c1cnccc12.N#C[Cu]
OCCBr.c1ccc(CNCc2ccoc2)cc1
COc1nc2c(N)nc(OCC3CCCO3)nc2n1C1CCCCO1
COC(=O)c1cc(Br)ccc1N.COc1cc(-c2ccc(Cl)c(C)c2)c(F)cc1I
CC(C)(C)C(O[SiH](c1ccccc1)c1ccccc1)[C@H]1CCC(=O)[C@@H]1C(O[SiH](c1ccccc1)c1ccccc1)C(C)(C)C
N[C@@H](CCl)C(=O)O.SC1CCC2(CC1)CCC(CCc1ccoc1)CC2
CN1C(=O)N(c2cnccn2)CC1C(=O)O.NCc1cccc(C(F)(F)F)c1Cl
CC(C)(C)c1cc(C#N)c(O)cn1
Brc1cn(-c2ccccn2)cn1.OB(O)c1cccc(Cl)c1
Nc1nc(-c2ccc(C(F)F)o2)nc2sc(C(O)c3ncccc3Cl)cc12
C[C@H]1c2cccc(CCO)c2C[C@H](CO[Si](C)(C)C(C)(C)C)N1C(=O)Cc1c(Cl)cccc1Cl
CN(C(=O)OC(C)(C)C)[C@H](Cc1ccccc1)C(=O)O.CNCCc1ccccn1
CNC.Cc1c(-c2nnc(-c3ccc(OC(C)C)c(C#N)c3)s2)ccc2c1CCN(CCC(=O)O)C2
CC(C)(C)OC(=O)c1ccc(N2CCc3ccccc32)cc1NC(=O)c1ccccc1
Fc1ccccc1N1CCNCC1.O=C(O)c1c[nH]c2cc(Cl)ccc12
CC(C)Nc1nc2c(nc1N1CCC(C(=O)c3cc(Cl)ccc3F)CC1)CNCC2.CN(C)C(=O)Cl
Cc1cnc(Br)[nH]1.Cn1cc(-n2ccc(=O)c(Cc3cccc(B4OC(C)(C)C(C)(C)O4)c3)n2)cn1
CCOC(=O)c1cnc(Nc2cc(OC)nc(OC)n2)s1
O=C(O)C(Oc1ccc(Cl)cc1)c1ccc(Cl)cc1
Cc1cccc([N+](=O)[O-])c1Cl
CCOC(=O)c1cncc(B2OC(C)(C)C(C)(C)O2)c1.Cc1cc(C(F)(F)F)nn1-c1nc(Nc2cccc(Cl)c2)ncc1Br
CC(C)[C@H](N)CO.O=C(O)c1nn(-c2cc(Cl)ccn2)c2c1C[C@@H]1C[C@H]21
CC1(C)OCCC(=O)c2ccccc2NC1=O.NO
CC(C)Oc1ccc(B(O)O)cc1.CCCc1nc(C)c(Br)c(=O)n1Cc1ccc(-c2ccccc2C#N)c(F)c1
CCC/C=C(\C)C(=O)O.O=C1N[C@@H](c2ccccc2)[C@@H](c2ccccc2)O1
CC(C)CBr.Cc1cc(C=O)ccc1O
Cc1ccc(S(=O)(=O)Cl)cc1.OCC1Cc2c(F)c(F)cc(Br)c2O1
CC(C)(C)OC(=O)OC(=O)OC(C)(C)C.Nc1ccc(F)cc1F
CC(C)(C)OC(=O)NCc1cc2ncc(N)n2cc1-c1ccc(Cl)cc1Cl.O=C(O)C1CCOCC1
CCN(CC)C1CCCCNC1.O=C1Nc2cccnc2N(C(=O)CCl)c2ccccc21
CC(C)(C)[Si](C)(C)OCCN[C@H]1CCN(c2ccc3c(NC(=O)CCc4ccccc4Cl)c(Cl)ccc3n2)C1
CC(C)(C)OC(=O)N1CCN(c2ccc([N+](=O)[O-])cc2Cl)CC1
CC(C)[C@H](N)C(=O)N1CCC(Oc2ccc(C(F)(F)F)nc2)CC1.O=C(O)c1nc2ccccc2nc1O
CC(=O)Nc1cccc(Oc2cnc(Cl)c(F)c2)c1
CCN(Cc1cc(Br)ccc1O)c1ccc(C(=O)OC)cn1
O=C(Cl)CCc1ccccc1.O=C(OCC=CCO)c1ccccc1
COC(=O)C(C)c1ccc(B2OC(C)(C)C(C)(C)O2)c(Cl)c1.Cc1nc(C)c(-c2ccc(OS(=O)(=O)C(F)(F)F)cc2)nc1C(N)=O
CC(C)c1[nH]nc(O[C@@H]2O[C@H](COC(=O)C(C)(C)C)[C@@H](OC(=O)C(C)(C)C)[C@H](OC(=O)C(C)(C)C)[C@H]2OC(=O)C(C)(C)C)c1Cc1ccc(OCCCCl)cc1OC1CCOCC1.[N-]=[N+]=[N-]
CCN=C=O.Cn1cc(-c2cc3c(-c4cnc(C5(N)CCC5)s4)c(Cl)cnc3[nH]2)cn1
BrCc1ccccc1.CC(=O)OC[C@H]1O[C@@H](Oc2nn(CCO)c(C(C)C)c2Cc2ccccc2O)[C@H](OC(C)=O)[C@@H](OC(C)=O)[C@@H]1OC(C)=O
FC(F)C(F)(F)CI.O=[N+]([O-])c1ccc(O)nc1
COc1cc2c(cc1OC)C(Cc1ccccc1CC(=O)O)NCC2
CCOC(=O)[C@@H](CCCCC1CCN(C(=O)OCc2ccccc2)CC1)N[C@@H](C)C(=O)OC(C)(C)C
C1COCCN1.C[C@@H]1CN(c2cc(=O)c3cc(C(=O)O)cc(C4CCCN4c4cc(F)cc(F)c4)c3o2)CCO1
Cc1cc(COc2ccc(C(=O)NCC3(C4CCNCC4)C(=O)NC(=O)NC3=O)cc2)c2ccccc2n1.O=Cc1cccnc1
CN1CCN([C@H]2CC[C@@H](C(=O)O)CC2)C1=O.Nc1ccc(-c2cc(F)cc(F)c2)cn1
CCOC(=O)COc1ccc(CNC(=O)OC(C)(C)C)cc1
CC(C)(C)OC(=O)OC(=O)OC(C)(C)C.COc1cncc(-c2cc(N)[nH]n2)c1
CCOC(CBr)OCC.CCOC(CO)OCC
COCCO.COc1cc2c(=O)c(C#N)c[nH]c2cc1F
CC(C)(C)OC(=O)N[C@H](CCCNC(=O)OCc1ccccc1)C(=O)N[C@@H](CO)c1ccccc1
CCc1ccc(-c2ccc(N(C(C)=O)c3ccc(C)cc3)cc2)cc1
C#CC(O)(CCC)CCC.O=C(NCCc1cccc(Br)c1)C(F)(F)F
CCCCOc1ccc(S(=O)(=O)C2(C(=O)OCC)CCN(Cc3ccncc3)CC2)cc1
COc1ccc(OC)c(OC)c1.O=C(Cl)CCCCCBr
COc1cccc(N)c1C#N.O=c1[nH]c2nccc(Cl)c2c2ccccc12
CN1C2C=C(c3cncc4ccccc34)CC1CC2
CC(c1ccc2c(c1)C(C)(C)CCO2)[P+](c1ccccc1)(c1ccccc1)c1ccccc1
CCOC(=O)CP(=O)(OCC)OCC.O=C1CCOCC1
O=C(Cl)Cl.c1ccc2c(c1)CCCN2
CC(=O)Nc1cccc(-c2nc(C)c(CO)[nH]2)c1
CN1CCC(=O)CC1.Cc1cc(C)c2nc(C)n(Cc3ccc(NCC4CCNCC4)cc3)c2n1
COC(=O)c1ccc(C#CC#CC#CC2CC2)cc1
Nc1nc2ccccc2n1-c1cccc(I)c1.OCc1cscc1B(O)O
C[C@H](O)C(F)(F)F.Fc1ncc(Cl)cc1-c1ccc(Cl)cc1
Clc1nc(Cc2ccccc2)nc2c1CCN(Cc1ccccc1)CC2.O=C([O-])[O-]
COC(=O)c1ccc(N)c2ccccc12
CCOC(=O)C1(c2ccc(-c3ccc(-c4onc(C)c4CN)cc3)cc2)CC1.O=C=NCc1ccccc1
Brc1cccc(-c2ccccc2)c1.COc1cc(C[C@H](N)C(=O)O)cc(OC)c1OC
O=S(=O)(c1cccc(Br)c1)C1(c2ccc(C(F)(C(F)(F)F)C(F)(F)F)cc2)CCN(Cc2ccccc2)C1
COC(=O)c1c(O)ccc2cc(C(=N)N)ccc12.NN=CNc1ccc(C(=O)O)cc1
CC(C)c1cc(-c2ccc(C(F)(F)F)cc2)nc(-n2cnc(Br)c2)n1.CC1(C)OB(c2cnc(N)nc2)OC1(C)C
COC(=O)c1cncc(B2OC(C)(C)C(C)(C)O2)c1.Fc1cc(C(F)(F)F)ccc1Br
CC(C)(C)OC(=O)N1CCC(c2ccc(OCCCOc3ccc(F)cc3F)cc2)C(O)C1.COCCCN1C(=O)COc2ccc(CCl)cc21
CC1(C)CCc2cc(C=O)ccc21.NCCc1cccc(C(F)(F)F)c1
CCOC(=O)c1cnc(N2CCNCC2)c(Cl)c1.O=C=Nc1cccc2ccccc12
CC(C)(C)OC(=O)NCCNc1cc(-c2ccccc2O)nc2ccccc12
CCNCC.CCOC(=O)CN(c1ccc(OC)cc1)c1cccc2nc(Nc3c(C)cc(Cl)cc3OC)n(C)c12
CCCCC(C)(C)C(O)C#CCC(CCCCCCC(=O)O)S(C)(=O)=O
CN1CC(=O)OB(c2ccc(OCCc3ccc(F)cc3)cc2)OC(=O)C1.COC1(C)CCN(c2c(Br)c(C)nc(C)c2[C@H](OC(C)(C)C)C(=O)OC(C)C)CC1
CCC(=C(c1ccc(O)cc1)c1ccc(OCCCl)cc1)c1ccc2oc(Cl)cc2c1.CN
CN(CCC(c1c[nH]c2ccccc12)N1CCOCC1)Cc1ccccc1
COC(=O)c1ccc(CN)nc1Nc1ccc([Si](C)(C)C)cc1F.O=CO
COc1ccc2c(Cl)cc(=O)oc2c1OC1CCCC1.Nc1c(Cl)cccc1C(F)(F)F
CCOC(=O)c1ccc(N2CCCS2(=O)=O)nc1.c1nc(N2CCNCC2)c(C2CC2)cc1C1CC1
CCI.Nc1c(CC(=O)O)cccc1C(=O)c1ccc(Br)cc1
CN.COC(=O)c1ncc2c(c1O)CCN(Cc1ccc(OC)cc1OC)C2=O
CCI.COc1ccc2[nH]c(=O)oc(=O)c2c1OC
C=CCCCC(=O)O[C@@H](CNC(=O)[C@@H](CC=C)CC(=O)OC(C)(C)C)c1ccccc1
O=C(Cl)c1cc(F)ccc1C(F)(F)F.O=C(NCCC1CC1)c1ccc(N2CCNCC2)nn1
CC(C)c1cc(O)nc(-c2cc(Cl)cc(Cl)c2)n1.Fc1ccc(CBr)cc1
CS(=O)(=O)c1cc(-c2ccncc2)ccc1N
NCCCCN1CCC(c2c[nH]c3ccccc23)CC1.O=C(O)C=Cc1cccnc1
COC(=O)[C@H](N)CC(C)C.O=CC1(NC(=O)OCc2ccccc2)CC1
COC(=O)NC(C(=O)N1CCCC1c1ncc(-c2ccc(B3OC(C)(C)C(C)(C)O3)cc2)[nH]1)C(C)C.COC(=O)NC(C(=O)N1CCCC1c1ncc(-c2ccc(Br)c3ccccc23)[nH]1)C(C)C
COc1cccc(-c2cccc3c2CC(=O)N3)c1.Cc1cc(C)c(C=O)[nH]1
CC(C)(C)OC(=O)CNC(=O)C1=C(O)c2c(F)cccc2C(C)(C)C1=O
Cc1ccc(C)cc1.N#Cc1ccccc1Cl
CC(C)(C)OC(=O)Nc1sc(-c2ccncc2)cc1C(=O)N1CCC(N2CCCC3(C2)CC(C)(C)OC3=O)CC1
Brc1csc(Br)c1.COc1ccc(B(O)O)cc1
CCOC(=O)Cc1nn(Cc2ccc(NC(=O)c3ccc4ccccc4c3)nc2)c2ccccc12
CC(C)(C)OC(=O)N[C@H]1C[C@H](OS(C)(=O)=O)C1.[N-]=[N+]=[N-]
N#Cc1ccc(C=O)cc1
C[O-].N#Cc1ccc(OCCCCCCBr)cc1
CC(=O)OCC(=O)C(C)(C)NC(=O)c1cc(Cl)cc(Cl)c1
COC(=O)c1ccc2[nH]c(C(=O)OCc3ccccc3)cc2c1
[truncated: 1,669,401 more chars]
