# Supplementary material for: Transfer Learning: Making Retrosynthetic Predictions Based on a Small Chemical Reaction Dataset Scale to a New Level
Source: Molecules. 2020 May 19;25(10):2357. doi: 10.3390/molecules25102357 (PMC7287934; doi:10.3390/molecules25102357)
Supplement: Supplementary file 1 [file molecules-25-02357-s001.zip › Reactants of USPTO-50K for validation.txt]

CCCCCCCNC(=O)N(C)c1cccc(-c2ccc(CCC(=O)OC)cc2O)c1.ClCCCI
COC(=O)/C=C/c1cnc(Cl)c(Cl)c1
CNCC(O)c1cccc(NC(C)=O)c1.Cc1c(CCl)sc2c(=O)c(C(=O)NCc3ccc(Cl)cc3)cn(C)c12
CCCCCCCCCCCCCCCCCCC(C)c1cc(O)c2c(c1)OC(C)(C)C1=C2CCS1.O=C(O)CCCN1CCSCC1
CNC.COCCN1C(=O)c2ccccc2C(C(=O)Nc2ccc(C(=O)O)cc2)C1c1cccs1
COC(=O)CBr.OCCN1CCCCc2c(O)cccc21
Cc1cccc2cc(Cl)[nH]c(=O)c12.OCCN1CCNCC1
C[S+](C)(C)=O.O=C1CCN(c2c(F)cc([N+](=O)[O-])cc2F)CC1
C1CC(N2CCc3nc(C4CCNCC4)sc3CC2)C1.O=C(O)c1csnn1
COc1ccc2c(C(F)(F)F)nnc(Cl)c2c1.NC1CCN(Cc2ccccc2)CC1
CCOC(=O)[C@@H](OC(C)(C)C)c1c(C)cc2nc(Br)sc2c1-c1ccc(Cl)cc1.CCc1cnn2cc(B(O)O)cnc12
CC1Cn2c(cc(Cl)nc2=O)N1C.OCc1ccc(F)c(F)c1
Cc1cc(Cl)ccc1-c1ccc(C(=O)CCC(=O)O)cc1
CC1(C)OB(c2cncc(C#N)c2)OC1(C)C.O=C(Nc1ccc(SC(F)(F)F)cc1)c1cnc(N2CC[C@H](CO)C2)c(Br)c1
CNC.O=S1(=O)C(CCCBr)Oc2ccccc2N1c1ccccc1
CC(C)(C)OC(=O)NCc1ccnc(CN)c1.O=C(Cl)OCc1ccccc1
Cc1cccc(S(=O)(=O)N2C[C@H](C)Oc3ncc(NC(=O)OC(C)(C)C)cc32)c1
CCCCC=O.Nc1cccc2c1CN(C1CCC(=O)NC1=O)C2=O
CC(=O)Cl.COc1cc(CCNC(=O)C(=COC(F)F)c2ccc3c(c2)CCCC3)ccc1O
CCS(=O)(=O)N1CCC(CN)(CC2CCCO2)CC1.O=C(O)c1ccc(C(F)(F)F)cc1Cl
Cc1ccc(NC(=O)c2ccc([N+](=O)[O-])c(NCCO)c2)cc1C
COC(=O)c1ccc(S(=O)(=O)NC(C)(C)C)cc1Cl
COc1cccc(-c2cc(=O)n(CC[C@](C)(C(=O)NOC3CCCCO3)S(C)(=O)=O)cc2F)c1F
CO.O=C(O)c1ccc(Cl)cc1Oc1cccc(C(F)(F)F)c1
COC(=O)c1ccc(Br)cc1OC.C[C@@H]1COC(=O)N1
COc1ccc2c(c1)ncn2-c1ccc2cccc(N3CCC(N)CC3)c2n1
CN1CC(CO)Oc2ccccc21.CS(=O)(=O)Cl
C1CNCCN1.O=C(c1ccccc1)c1cc(Cl)ccc1Br
CN(C)C1(CN)CCCC1.Nc1nc(Nc2ccc(C(=O)O)cc2)sc1C(=O)c1c(F)cccc1F
CN1C2C=CC(O)=CC2C2CCC(N)C21.O=C(Cl)OCc1ccccc1
FC(F)(F)c1ccc(-c2cc(Cn3cc4nc(Br)nc-4cn3)on2)c(C(F)(F)F)c1.OB(O)c1cccc2[nH]ccc12
COC(=O)c1csc2c(CSc3nc4ccccc4[nH]3)nccc12.O=S([O-])[O-]
COCCCC#Cc1ccc2c(c1)[C@@H](N(C)C(=O)OC(C)(C)C)CC[C@H]2c1ccc(Cl)c(Cl)c1
COCCO.Cc1cccc(C)c1N
CC(=O)c1ccc(Cl)s1.OCc1ccc(F)cc1
COC1(C)CCc2c(C)c(O)c(C)c(C)c2O1.ClCc1ccccc1
COc1ncc2cc(C(=O)Nc3cc(C(=O)O)ccc3Cl)c(=O)[nH]c2n1.NCc1cccc(C(F)(F)F)c1
CCOc1ccccc1NC(=O)OC(C)(C)C
C[O-].Cc1cc(=O)n(CCN2CCC(N(Cc3cc4c(cn3)OCCO4)C(=O)OC(C)(C)C)CC2)c2cc(F)cnc12
CC(C)(CO)C1CCCCC1
O=C(O)Cc1ccccc1C(F)(F)F.O=C1Nc2ccccc2C12CCNCC2
Cc1cc(Cl)ccc1OCC(=O)O.c1ccc2c(c1)CCCN2
COc1ccc(-c2cc3ccc(OC)cc3s2)cc1.COc1cccc(OC)c1C(=O)Cl
CCCCCCCCCCCCCCOC[C@@H](CBr)OCCCCCCCCCCCCCC.CNC
Cc1cc(C#N)ccc1S(=O)(=O)N1CCN(C(=O)OC(C)(C)C)[C@H](C)C1
C[C@H](N)c1nc2cc(Cl)ccc2[nH]1.O=C1CCN(c2ccc(C(=O)O)cc2C(F)(F)F)N1
CC(C)(C)OC(=O)N[C@H]1CC[C@H](Oc2cccc3cncc(Br)c23)CC1.N
COC(=O)Cc1cnc(N)s1.ClC(c1ccccc1)(c1ccccc1)c1ccccc1
COC(=O)C1(N2Cc3ccc(-c4ccc(N)cc4)cc3C2=O)CCC1.Cc1ccc(C(=O)Cl)cc1
COC(=O)/C=C/C(=O)O.COCCN(CCOC)C(=O)[C@H](C)O
NC1C2CC3CC1CC(O)(C3)C2.O=C(O)c1ccc(OCS(=O)(=O)c2ccccn2)cc1
CI.CNC(=O)c1nc(-c2ccccc2)c(-c2ccc(=O)n(C(C)C)n2)s1
CCOC(=O)CCN(C)C(=O)c1ccc(NC(CCCCS(C)(=O)=O)c2oc3ccc(OC)cc3c2C)cc1
CCC(=O)OC(=O)CC.NCCC1CCc2ccn3nccc3c21
COc1ccc(COc2ccc(CCN3CCC[C@H]3C)cc2Cl)cc1
CCOC(=O)CCCCOc1cccc(O)c1C=O
Nc1cccc(-c2c(Cc3ccccc3)cnc3c(C(F)(F)F)cccc23)c1.O=Cc1cc(C(F)(F)F)ccc1C(F)(F)F
CCOC(=O)c1cc2cc(Cl)ncc2[nH]1
O=C(N1CCCC(COc2ccc(F)cc2)C1)C1(c2ccc(Cl)cc2)CCC1
Cc1ccccc1C(=O)CCc1c(C(=O)N(C)C)cc2c(nc(C)n2C)c1O
CC(C)(C)OC(=O)NCCc1ccc(Oc2ccc(C(F)(F)F)cc2)cc1
Cc1c[nH]cn1.ClC(c1ccccc1)(c1ccccc1)c1ccccc1
COC(=O)CCCc1nnc(-c2nccs2)c2cc(OC)ccc12.NO
COC(=O)CCCCN(Cc1ccc(OC)cc1)c1cc(C)c(Br)cc1C=O
CCOC(=O)C1CCN(c2ccc(C3=NNC(=O)CC3C)cc2[N+](=O)[O-])CC1
COC(=O)CC1CCC(c2ccc(B3OC(C)(C)C(C)(C)O3)cc2)CC1.COc1ncc(Nc2ccc(Br)nc2)cc1F
COC(=O)C1CCCC(N2Cc3ccc(-c4ccc(N)cc4)cc3C2=O)C1.O=C(Cl)c1cccc(Cl)c1
CN[C@H]1CC[C@H](OCCCCBr)CC1.O=S(=O)(Cl)c1ccc(F)cc1F
COC(=O)c1ccc2nc(N3CCSc4ccccc4C3)cc(Cl)c2c1.N
CC1(C)OB(c2cnc(N)nc2)OC1(C)C.Cc1c(-c2cccc(OCCN3CCOCC3)c2)sc2c(N3CCOCC3)nc(Cl)nc12
COc1cc(Cl)ccc1[N+](=O)[O-].OB(O)c1ccncc1
CC(C)(C)OC(=O)N1CCC[C@H]1CNC(=O)C(F)(F)F
CCCNC(=O)c1nnc2c(Br)c(F)ccc2c1N.COc1cccc(F)c1B(O)O
Cc1cccc(N=C=O)c1.Nc1nc(N2CCNCC2)c2nc(-c3cccnc3)sc2n1
C1COCCN1.CC(C)(C)c1nc2cc(S(=O)(=O)Cl)ccc2n1CC1CCOCC1
CC(=O)OC(C)=O.Cc1ccc2cccc(OCc3c(Cl)ccc(N(C)C(=O)CN)c3Cl)c2n1
Cn1cc(-c2ccc(F)cc2)c(C(=O)O)n1.c1ccc2sc(CC3CCCCN3)nc2c1
C#Cc1ccc(-c2ccc(Cl)cc2)cn1.Fc1cc(I)ccc1OCCN1CCCC1
COC(=O)Cc1cccc(Cn2cnc3c(N)nc(Cl)nc32)c1.CSCCO
CCOC(=O)CCNCC(=O)OCC.CCOC(=O)Cl
CC(=O)CC(C)=O.N#Cc1ccc(C=O)c(OC(F)(F)F)c1
CN1CCCn2c1cc(Cl)nc2=O.OCc1ccc(Oc2ccc(Cl)c(Cl)c2)cc1
N#CC(=O)c1cccc(Cl)c1Cl.N=C(N)NN
CNC.Cc1cccc(Cn2nc(C)c3c(NC(=O)c4cnc5cc(CC=O)ccn45)cccc32)n1
CC(C)S(=O)(=O)c1ccccc1Nc1ncnc(Cl)n1.COc1cc(N2CCC(N3CCN(C)CC3)CC2)ccc1N
CN(C(=O)OC(C)(C)C)C1CCNC1.Clc1ccc2c(Cl)ccnc2c1
CC(C)(C)c1ccc(C(=O)Cl)cc1.COC(=O)c1ccccc1N
O=C(Cc1c(Cl)cccc1Cl)N=C=S.O=C(Cc1ccccc1)NC(=S)Nc1ccc(Oc2ccnc3ccsc23)c(F)c1
C#Cc1ccc(CO)cc1.CC(C)c1cc(N=[N+]=[N-])c(OCc2ccccc2)cc1OCc1ccccc1
BrCc1ccccc1.CC(=O)c1ccc(O)c2ncccc12
CI.Oc1ncccc1Br
Clc1ncnc2[nH]ccc12.NC1(COCc2ccc(Cl)cc2)CCNCC1
C=C(C)[C@@H]1CC[C@]2(CNCCc3ccc(C(=O)OC)cc3)CC[C@]3(C)[C@H](CC[C@@H]4[C@@]5(C)CC=C(c6ccc(C(=O)O)cc6)C(C)(C)[C@@H]5CC[C@]43C)[C@@H]12
BrCCCCCCBr.CN(C(=O)OC(C)(C)C)[C@H]1CC[C@H](O)CC1
Cc1c(C2=CCC(Cc3ccccc3)(N(C)C)CC2)[nH]c2ccc(OC(F)(F)F)cc12
CC(C)(F)CN1CCC(COc2ccc(-c3ccc(C(=O)O)cc3F)cc2C#N)CC1.O[C@@H]1CCCNC1
Clc1cccc2nc(N3CCNCC3)ccc12.O=C(NCC(F)(F)F)C1(CCCCBr)c2ccccc2Oc2ccccc21
C=[N+]=[N-].O=C(O)C=Cc1ccc(Cl)c([N+](=O)[O-])c1
CC(C)(C)OC(=O)OC(=O)OC(C)(C)C.CCOC(=O)c1nccn1N
COC(=O)Cl.N[C@H](Cc1ccccc1)C(=O)O
COC(=O)c1cc(C)ccn1.O=C1CCC(=O)N1Br
C1COCCN1.CN(c1cccc2cc(C3=NCC(C(=O)O)S3)[nH]c12)S(=O)(=O)c1cccs1
COC(=O)Cc1csc2cc(OCc3cc(C(F)(F)F)nn3C)cc(C)c12
CC(C)COC(=O)[C@H](C)N.O=C(O)Cc1cc2ccccc2o1
Cc1ccncc1I.O=C1NCCc2cc(Cl)c(Cl)cc21
COc1ccc2c(Cl)ncnc2c1OC.NC1CCOC1
CC(C)(C)OC(=O)OC(=O)OC(C)(C)C.Nc1ncnc2c1c(I)nn2C1CCCNC1
N#CC1(NC(=O)[C@@H]2CCCC[C@H]2c2oc(-c3cccc(Cl)c3)nc2-c2ccc(Br)cc2)CC1.O=S1(=O)CCNCC1
COC(=O)NC(C(=O)N1CCCC1c1ncc(-c2ccc(-c3ccc4cc(-c5cnc(C6CCCN6C(=O)C(NC(=O)OC)C(C)C)[nH]5)ccc4c3)cc2)[nH]1)=C1CCOCC1
NCCCCO.O=C(O)c1ccc2c(c1)OCO2
COc1ccc(N)cc1OC.O=C([O-])c1ccc(COc2ccc3c(c2)CCC(CCN2CCCCC2)C3)cc1
C=C(CBr)c1ccccc1.CCOP(OCC)OCC
CNc1ccccc1.O=S(=O)(Cl)c1ccccc1C(F)(F)F
Cc1ncoc1CSCCN.O=C(N=C=S)c1ccccc1
Cc1nc(C(=O)N2CCOC3(CCNCC3)C2)cs1.O=Cc1cccc(CBr)c1
C=CCN.C=CCNc1nc(Cl)nc2c(-c3ccccc3)csc12
C=CCO.Oc1cnccc1Cl
CC(C)(C)OC(=O)CBr.COc1ccc2nccc(-n3cc4c(n3)CCC(NCc3ccc5c(c3)NC(=O)CS5)C4)c2n1
CC(=O)Nc1nc(C)c(-c2ccc(S(=O)(=O)Cl)s2)s1.CC1(C)OCC(CN)O1
C=Cc1cc(OC)c(CCC)c(OC)c1.Fc1cccc(F)c1Br
CCOC(=O)CCCCCCN1C(=O)CC[C@@H]1CCC(O)c1ccc(-c2ccccc2C)o1
COC(C)(C)OC.O=C(O)C1Cc2cscc2C1
CCCCC[Mg+].O=Cc1cccc(-c2ccc(C(F)(F)F)cc2)n1
CC(C)(C)OC(=O)OC(=O)OC(C)(C)C.CC(C)(O)[C@H](F)CN
CNc1ccccc1[N+](=O)[O-]
C=C1CCc2c(F)c(F)cc3c(=O)c(C(=O)O)cn1c23.CN1CCNCC1
CCOc1ccc(F)cc1-c1ncnc2c(C(=O)NC3CCNCC3)c(C)[nH]c12.COCC(=O)Cl
CCCCCO.O=C1C=CC(O)N1
CCN(CC)c1c(Cl)cc(N=C=S)cc1Cl.CNN
CC(C)(C)OC(=O)Nc1cc(F)c(OCc2ccccc2)c(F)c1C(=O)O
COC(=O)CCc1cccc(CNCc2ccc(-c3nccs3)cc2)c1.O=S(=O)(Cl)c1ccc(Cl)cc1
CCc1c(C=O)cccc1-c1cnc(-c2ccc(OC(C)C)c(C#N)c2)s1.O=C(O)[C@@H]1CCCN1
CCCCC(CC)COC(=O)CC#N.O=C(c1ccccc1)c1ccccc1
Cc1nc2c(OCc3c(F)cccc3F)cccn2c1C(=O)NC(CNC(=O)OC(C)(C)C)c1ccc(F)c(F)c1
C[Si](C)(C)CCO.O=C=Nc1cc([N+](=O)[O-])ccc1F
COC(=O)c1ccc(NS(C)(=O)=O)c(I)c1
CC(C)(C)C(=O)N1CCC(CCO[Si](C)(C)C(C)(C)C)(c2ccccc2)OC1
ClCc1ccc(Cl)nc1.O=[N+]([O-])C=C1NCCS1
COC(=O)c1ccc2cc(C(C)(C)C)ccc2c1
CC(C)(C)Oc1nccnc1C=O.CC1(C(=O)Cc2ccccc2F)CCNCC1
COC(=O)c1cc(SCc2ccc(OC)cc2)c(F)c(F)c1Nc1ccccc1F.[N-]=[N+]=[N-]
CN(C)C(=O)C(Cc1cccc(O)c1)NC(=O)OC(C)(C)C.N#Cc1cccc(B(O)O)c1
O=C1CCN(C2(c3ccccc3)CCCCC2)CC1.[BH3-]C#N
CC(=N)O.NCCC[C@H](NC(=O)c1ccc(C(c2ccccc2Cl)c2ccccc2Cl)s1)C(=O)O
C#CC(C)(C)Cl.CCNCC
COc1ccc(Cl)cc1C(=O)/N=c1\sc(C(C)(C)C)cn-1C[C@@H]1CCN1C(=O)OC(C)(C)C
Cn1cc(-c2ccnc(-n3ncc4cc(C(C)(C)C)cc(F)c4c3=O)c2C=O)cc(Nc2ccc(N3CCN(C4COC4)CC3)cn2)c1=O
COC(=O)c1ccc(OCc2ncccc2N2CCN(C)CC2)cc1
C=C(C)C(F)(F)F.COC(=O)c1ccc(I)cc1
CC1CN(C(=O)OC(C)(C)C)CCN1.O=[N+]([O-])c1ccccc1Br
C1=COCCC1.OCCCNc1cccc(Br)n1
CC1(C)S[C@@H]2[C@@H](Br)C(=O)N2[C@H]1C#N.O=Cc1ccccc1
CC#CCBr.CCCCOCCOc1ccc(-c2ccc3c(c2)C=C(C(=O)OC)CCN3)cc1
Cc1oc(-c2ccccc2)nc1CCOc1ccc(C=O)cn1
CNC(=O)c1c(-c2ccc(F)cc2)oc2ccc(-c3cc(C(=O)O)c(OC)cc3C)c(F)c12.NC1(c2ncc(F)cn2)CC1
Cc1n[nH]c(-c2ccccc2)c1N.O=C(Cl)c1ccccc1
CI.O=C1Nc2ccc([N+](=O)[O-])cc2C1=O
NCCNc1ccc(-c2ncc[nH]2)c(-c2ccc(Cl)cc2Cl)n1.Nc1nc(Cl)ccc1[N+](=O)[O-]
Cc1c(Br)cccc1C(=O)N1CCC(N2CCCC2)CC1.OB(O)c1cccc(OC(F)(F)F)c1
O=C(Cl)c1ccc(NC(=O)c2ccccc2-c2ccccc2)nc1.c1ccc2c(c1)CNc1ccccc1N2
O=[N+]([O-])c1ccc(N2CC(O)C2)nc1
CN.COc1ccc2sc(-c3ccc(F)cc3)c(C(=O)O)c2c1
COC(=O)CCC1=CCN(Cc2ccc(N)cc2)C1=O.O=C(Cl)c1ccccc1
CCn1ncc2c(NC3CCOCC3)c(C(=O)O)cnc21.NC1(CO)CCOCC1
COc1ccc(C(Cc2ccccc2)NC[C@H](O)c2ccc(Cl)nc2)cc1OC
Cc1cc(-n2cnn(Cc3ccc(F)cc3)c2=O)sc1C(=O)O.Cc1cnc(CN)cn1
CCS(=O)(=O)c1ccc(Cl)cc1Cn1c(=O)[nH]c2c(Cl)c(C=O)c(C(F)(F)F)cc2c1=O.CN(C[C@@H]1CCCNC1)C(=O)OC(C)(C)C
COC(=O)c1c(-c2ccccc2)c2cc(Br)ccc2c(=O)n1Cc1ccc(C(=O)NNC(=O)OC(C)(C)C)cc1
CN(C)Cc1ncc2n1C(=O)N(C1CCN(Cc3ccccc3)CC1)C2
CC(C)(C)[Si](C)(C)O[C@@H](CN)c1ccc(O)c2[nH]c(=O)ccc12.COc1cccc(Nc2c(C(N)=O)cnc3c(C)cc(S(=O)(=O)c4cccc(C(=O)Nc5cccc(C#CCCCBr)c5)c4)cc23)c1
Cc1cccc(CBr)c1.O=[N+]([O-])c1cc(O)ccc1Cl
C1COCCN1.CCCCCOc1cc(C(=O)O)ccc1OC
CS(=O)(=O)c1ccc(C(=O)c2cc3nc(Cl)nc(N4CCOCC4)c3s2)cc1.Nc1ncc(B(O)O)cn1
CCOC(=O)c1noc([C@H](CCCC2CCCCC2)CC(=O)OC(C)(C)C)n1
Brc1cc(-c2ccccc2)c2nncn2c1.CCCC[Sn](/C=C\OCC)(CCCC)CCCC
Cn1nnc(-c2ccc([N+](=O)[O-])cc2)n1
N#Cc1ccccc1.[N-]=[N+]=[N-]
CN(CCCN)CCCNc1n[n+]([O-])c2ccccc2[n+]1[O-].Cc1cccc2cc3cccc(C(=O)O)c3nc12
CCOC(=O)c1cc(CO)n(Cc2cc(-c3ccc(Cl)s3)on2)n1
O=C(NC1CCCCCC1)c1onc(-c2ccccc2)c1[N+](=O)[O-]
CC(C)c1nc(-c2cccc(NS(=O)(=O)c3c(F)cccc3F)c2F)c(-c2ccnc(Cl)n2)s1.Nc1ccc(N2CCN(CCF)CC2)c(F)c1
CC(C)C[C@H](N[C@@H](C)C(=O)N1C(=O)N(Cc2ccccc2)C[C@H]1C(=O)OC(C)(C)C)C(=O)OCc1ccccc1
CCOC(=O)c1sc(Oc2ncccn2)c2c1CCc1cnn(C)c1-2
NCCc1ccccc1.O=C(O)CN1C(=O)[C@@H](NC(=O)c2cc3ccccc3[nH]2)[C@H](c2ccccc2)Sc2ccccc21
O=[N+]([O-])c1ccccc1S(=O)(=O)N1CCN(c2ccc(C(O)(C(F)(F)F)C(F)(F)F)cc2)CC1
CC(C)(C)c1ccc(C(=O)O)c(F)c1.N
CC(=O)Nc1cccc(Br)n1.CC(=O)OO
CCOC(=O)c1ccc(-n2cc(C#N)c3c(OCc4ccccc4)cccc32)cc1
Cc1nsc(N2C(=O)c3ccccc3C2=O)c1N1CCCC1
CC(C(=O)Cl)c1ccc(-n2cc(Cl)cn2)c(Cl)c1.N
Cc1ccc2nc(Cl)ccc2c1N.O=C(Cl)CC1CCCCC1
Cc1nc(Cl)c(C#N)c(-c2ccc(Cl)c(Cl)c2)n1.NC(=O)CS
COc1cc(N)c(Cl)cc1C(=O)NCC1CN(Cc2ccccc2)CCO1
COc1ccc2nc(-n3ccnc3)nc(NCc3ccccc3)c2c1
CCCC(C)N.O=C(O)CSc1nc2c([nH]c3ccccc32)c(=O)n1-c1ccccc1
CNC(=O)c1c(-c2ccc(F)cc2)oc2ccc(-c3cc(C(=O)O)ccc3C)cc12.Cc1ccnc(C2(N)CC2)n1
NC(Cc1cccc(C(F)(F)F)c1)C(=O)N1CCSC1.O=C(O)c1cc2cc(Cl)ccc2[nH]1
O=C(c1ccccc1)N1C[C@H]2[C@@H](C1)OCCN2Cc1ccccc1
O=c1ccn2cc(C#Cc3ccc(F)cc3F)ccc2c1-c1c(F)cccc1F
Cc1cc([C@@H](C)N)c(F)cc1NS(C)(=O)=O.O=C(O)c1ccc2nc(C(F)(F)F)cc(N3CC[C@H](O)C3)c2c1
CC(C)(C)OC(=O)N1CCCC(c2ccc(Br)cc2)C1.CN1CCNCC1
CCOC(=O)c1cc2c(C=Cc3ccccc3)nc(N)nc2s1
C=O.CC(C)(C)OC(=O)Nc1c(N)cccc1F
CCCCCCCC/C=C\CCCCCCCC(=O)Cl.N#CC1(N)CC1
CN(C)C1(c2ccccc2)CCC(=CC(=O)O)CC1.c1ccc2c(C3CCNC3)c[nH]c2c1
CCOC(=O)C(C)Br.O=C1NCN(c2ccccc2)C12CCN(Cc1cccc3ccccc13)CC2
Cc1c(C(=O)NN(C)C(=O)OC(C)(C)C)nn(-c2ccccc2)c1N
Cc1ccccc1C(CC1(C2CCC(O)CC2)OCCO1)c1ccc(S(C)(=O)=O)cc1
COC(=O)C1=CC[C@H](O[Si](C)(C)C(C)(C)C)[C@H]1COCc1ccccc1
CC(C)n1ncnc1-c1nc2c(s1)CCOc1ccc(Br)cc1-2.COc1cncc(B2OC(C)(C)C(C)(C)O2)c1
C[Si](C)(C)CCS(=O)(=O)N1CCCC(CO)C1
CCOC(=O)c1ccc(NC(=O)C(C)CSC(C)=O)nc1
CN.O=C1CC(c2cc(F)cc(F)c2F)CN1Cc1cnc(Cl)s1
C1CCNC1.O=Cc1ccc(Br)cn1
CC(=O)Cl.c1ccc(-c2c[nH]cn2)cc1
Cn1nnc(C(=O)O)n1.Nc1cccc(Oc2ccc3nc(NC(=O)C4CC4)cn3c2)c1
COC(=O)C1(c2ccc(Nc3nc(NC(C)(C)C)cc(-c4ccccc4)n3)cc2)CCC1
Cc1ccc(N)cc1I.O=C(O)CN(CC(=O)O)CC(=O)O
CNCc1ccccc1.ClCCCBr
CC1(C)OB(c2ccc3cccnc3c2)OC1(C)C.O=C(C1CC1)N1CC(Cn2cnnc2-c2ccc(Br)cc2F)C1
CC(=O)OC(C)=O.Nc1cccc(-c2ccc3nncn3n2)c1
CC=CN1C(=O)CCC1=O.Cl
CC(=O)S[C@H]1C[C@@H](C(=O)Nc2cccc(C(=O)O)c2)N(C(=O)OCc2ccc([N+](=O)[O-])cc2)C1.NCC(=O)OCc1ccc([N+](=O)[O-])cc1
Nc1c(N=O)c(=O)n(C2CC2)c(=O)n1C1CC1
CC(C)(C)OC(=O)N[C@H]1CC[C@H](CC#N)CC1
O=C1COc2cc(O)ccc21.O=Cc1cccc(Oc2ccccc2)c1
COC(=O)c1ccc(NS(=O)(=O)c2cccc(-c3ccccc3O)c2)cc1O
CC(=O)CC(C)=O.CC(C)(C)OC(=O)N1CCC(C=O)CC1
CCCCCOC(=O)c1cc(C2CCC(=O)CC2)ccc1O
C=CCc1cc(C(=O)OC)ccc1O[Si](C)(C)C(C)(C)C
CN(CCO)c1ccc(-c2ccc(Cl)c3c(NS(C)(=O)=O)nn(C)c23)c([C@H](Cc2cc(F)cc(F)c2)NC(=O)C(F)(F)F)n1
[N-]=[N+]=NCC(=O)c1ccccn1
CC(C)(C)OC(=O)NC1=Nc2cc(Br)ccc2C=C(C(=O)O)C1.CCCNCCCF
C[C@@H](O)c1cc(F)cc(F)c1.C[C@@H]1CNCCN1
CC(C)(C)OC(=O)N1CCN(c2cc(CBr)cc(-c3ccnc(NC4CCCCC4)c3)n2)CC1.[N-]=[N+]=[N-]
CCCC(=O)c1ccc(N)cc1.Cc1nn(-c2ccccc2)c(C)c1C=O
CC(=O)OC(C)=O.CN1CCNCC1
CCOC(=O)C(N)(CC)c1ccccc1.O=CO
COc1cccc2cc(C(=O)O)c(=O)oc12.Nc1cccc(-c2ccccc2S(=O)(=O)N2CCOCC2)c1
CCOC(=O)CCCC(=O)Nc1cc(OC)c(OC)c(OC)c1
NS(=O)(=O)c1ccc(CO)cc1
Cn1cnc(S(=O)(=O)N2C[C@@H](N)[C@H](c3ccc(F)cc3)C2)c1.O=Cc1ccccc1
C#CCCBr.c1c[nH]cn1
CCCC[Sn](Cl)(CCCC)CCCC.Ic1cc(C2=CCCC2)ccn1
Nc1ccc(Br)cc1F.OB(O)c1ccc(F)cc1F
CN(C)C=O.Nc1cc(Br)c2[nH]cnc2c1
CC(C)(C)OC(=O)Nc1cnc(CCC#N)cn1
CO.COc1cc(F)c(C(=O)O)c(F)c1
Fc1cnc(-c2ccc(C3=CCNCC3)cc2F)nc1.O=C(Cl)CCl
C=C[Mg+].O=CC1CCN(C(=O)c2ccccc2)CC1
Brc1ccc2cc[nH]c2c1.CON(C)C(=O)c1ccc(F)c(S(N)(=O)=O)c1
CC(C)(C)OC(=O)CBr.COc1ccc2ccc(S(=O)(=O)N[C@H]3CCN(Cc4ccnc(C#N)c4)C3=O)cc2c1
COC(=O)c1c(CO[Si](C)(C)C(C)(C)C)cccc1[N+](=O)[O-]
C1COCCN1.C[C@H](NC(=O)c1c(CN2CCN(CC(=O)O)C(=O)C2)c(-c2cccs2)nc2ccccc12)C1CCCCC1
C=O.CC(C)CNc1ccc2c(n1)CCN(Cc1ccccc1)C2
Cc1ccccc1CCl.Cc1nc2c(N)cc(C(N)=O)cn2c1C
CC(C)(C)OC(=O)N1CCC[C@@H]1COc1cc(OCc2ccccc2)cc2ncnc(Cl)c12.Nc1ccc(F)c(Cl)c1
COc1ccc(C(=O)c2oc3c(O)c(C)c(C)cc3c2C)cc1
CCOC(CBr)OCC.O=c1ccc2ncc(F)cc2[nH]1
CC(=O)OC(C)=O.Nc1ncc(Oc2ccc(Cl)cc2)c(N2CCNCC2)n1
CCOP(=O)(CC(=O)NC1CCC(O)CC1)OCC.O=Cc1cccnc1Sc1ccc(Br)cc1
O=C(CCl)NC1CC1.Oc1ccc(F)c(Br)c1
COC(=O)c1ccc([N+](=O)[O-])c(C(=O)Nc2ccc(Cl)cc2)c1.N
COC(=O)C1(S(=O)(=O)c2ccc(Oc3ccccc3)cc2)CCN(C(=O)OCc2ccccc2)CC1
CC(C)Oc1ccc(-c2nc(-c3ccc4c(c3)CCN(CCCC(=O)O)CC4)no2)cc1C#N.CN
CC(C)(C)OC(=O)N[C@@H](CCc1ccccc1)C(=O)Nc1cc2[nH]c(-c3ccccc3)c3cn[nH]c(=O)c(c1)c23
CC=CC(C)(C)C(C)C(=O)OCC.O=C1CCC(=O)N1Br
OC1(c2cccs2)CCNCC1
CN(C(=O)Cl)c1ccccc1.O=S(=O)(NCCC1CCCCC1)c1ccc(O)cc1
COCCN(C)S(=O)(=O)c1ccccc1Nc1nc(Cl)ncc1Cl.COc1cc2c(cc1N)CCN(CC(=O)N(C)C)CC2
CCOC(=O)C(O)C([NH3+])Cc1ccccc1.O=C(O)c1cccnc1-c1csc(-c2ccccc2)n1
Nc1ccc(C(=O)N2Cc3cccn3Cc3ccccc32)cc1.O=C(Cl)c1ccccc1F
C[Mg+].[O-][n+]1c(F)c(F)c(F)c(F)c1F
COC1COC2C(OS(C)(=O)=O)COC12.[N-]=[N+]=[N-]
Cc1cc2c(cc1C1=CCCC1=O)C(C)(C)CCC2(C)C
O=Cc1ccc(F)cn1.Oc1ccc(F)c(C(F)(F)F)c1
NCCN.O=C1Cc2c(N=C=S)cccc2N1
C=C1c2ccccc2CC(=O)Cc2ccccc21
Nc1cc(Cl)c(C(=O)Nc2ccc3cn[nH]c3c2)cc1[N+](=O)[O-]
CCn1cc(C(=O)O)c(=O)c2cc(F)c(N3CCNCC3)c(F)c21.OCCBr
O=Cc1csc2ccccc12.[Mg+]C1CCCCC1
N#Cc1ccc(CCO)cc1
CC(C)(F)Cn1c(CCOCc2ccccc2)nc2c(N)nc3cccnc3c21
NCCc1ccc(Br)cc1.O=C(Cl)CCCCl
Cc1occc1C(=O)Nc1ccc(C(=O)Cl)cn1.c1ccc2c(c1)CNc1ccccc1N2
COC(=O)[C@@H](N(C)C(=O)OC(C)(C)C)C(C)(C)C
C[C@H]1C[C@@H](c2ccncc2NC(=O)c2ccc(F)c(-c3c(F)cccc3F)n2)C[C@@H](NC(=O)OC(C)(C)C)[C@H]1N=[N+]=[N-]
COC(=O)c1ccc(NS(=O)(=O)c2cc(Br)c(Cl)s2)cc1O.COc1ccc(F)cc1B(O)O
CC(=O)CCl.CCCCCC(Br)C(=O)O
CN(C)C(=O)c1cc2cnc(Nc3ccc(C(=O)O)cn3)nc2n1C1CCCC1.O[C@@H]1C[C@@H]2C[C@H]1CN2
CC(=O)c1ccc(OCCCCN2C(=O)c3ccccc3C2=O)cc1
CCOc1cc(C)c(NC(=O)OC(C)(C)C)cc1C
C=C(C)C(=O)Cl.O=c1c2ccc3c4cccc5cccc(c6ccc(c(=O)n1CCCCCO)c2c36)c54
O=C(O)c1ccc(B(O)O)cc1.O=S(=O)(OC1=CCC2(CC1)OCCO2)C(F)(F)F
CCCCc1ccc(CN(CCCCCCC(=O)OCC)S(C)(=O)=O)cc1
N#Cc1cccc(CBr)c1.NCCO
CCOC(C)=O.NC1Cc2ccccc2C1
BrCc1cccc(I)c1.COC(=O)[C@@H]1C[C@@H](O)CN1C(=O)OC(C)(C)C
CC(C)(C)COc1c(/C=C/c2nc3sccn3c2C(=O)O)cccc1OC(F)F.NCc1cccc(C(F)(F)F)c1
NC(=O)c1cc(Br)cc(Br)c1.Nc1cccnc1
C=CCCCCC[C@H](NC(=O)OC(C)(C)C)C(=O)O.C=C[C@@H]1C[C@]1(NC(=O)[C@@H]1C[C@@H](Oc2nc(-c3ccccn3)nc3ccsc23)CN1)C(=O)OC
CCOC(=O)C1(COS(C)(=O)=O)CC1.Cc1c(O)ccc(OCc2ccccc2)c1C
O=C1NCCO1.O[C@H]1CC[C@H](Nc2nc(Cc3ccccc3)cc(Nc3nc4ccc(Cl)nc4s3)n2)CC1
BrCC1CC1.CC1(C)CC(=O)c2c(C(F)(F)F)nn(-c3ccc(C#N)c(NC4CCC(N)CC4)c3)c2C1
CCCn1c(=O)[nH]c(=O)c2c1nc(CC)n2C.Clc1ccc(CBr)cc1
COC(=O)C(C)Cl.OCCNCCO
C=O.CNC.O=C(CCCCSc1ccccc1)N1CCc2occc2C1
CC(C)(C)N1C(=O)C(NCCCBr)=C(c2ccccc2)S1(=O)=O.O=C(O)c1ccc(O)cc1
CC(=O)OCC(C)(C)CC1NC(C(=O)OC(C)(C)C)C(c2cccc(Cl)c2F)C12C(=O)Nc1cc(Cl)ccc12
COc1cc2ccccc2nc1Br.COc1cc2ccccc2nc1[Sn](C)(C)C
CC(C)C[C@@H]1NC[C@H](C(C)C)NC1=O.O=C(O)c1cc(-c2cccs2)on1
C1COCCN1.Nc1ncc(Br)s1
C1CCN(C2CCNCC2)CC1.O=C(Cl)N1Cc2ccccc2Oc2ccc(Cl)cc21
COC(=O)CN.O=C(O)c1cc(OC(F)(F)F)ccc1[N+](=O)[O-]
Cc1ccc(C(=O)O)s1.Nc1cnc2ccccc2c1N
Cc1c(OCCN(C)C)cn2ncnc(Oc3ccc([N+](=O)[O-])cc3F)c12
CN1CCCc2cccc(CCl)c21.COc1ccc2nc(S)[nH]c2c1
CS(=O)(=O)Cl.OCC1CCCC1
CC(C)(C)OC(=O)OC(=O)OC(C)(C)C.C[C@](N)(CO)c1ccc2c(C(F)(F)F)c(OC3CCC(C4CCCC4)CC3)ccc2c1
CI.COc1cc2ncnc(N3CCc4[nH]nc(CO)c4C3)c2cc1OC
CC(C)(C)OC(=O)N1CCNCC1.Fc1ccc(-c2csc(Br)n2)cc1
Cc1nc2c3c(c(C(=O)N(C)C)cn2c1C=O)CCC(c1ccccc1)C3
CC1(C)C2CC[C@@]1(CS(=O)(=O)N1CCC3(C=Cc4ccccc43)CC1)C(=O)C2.NO
C1CCNC1.C=O.O=C(c1ccc(CCc2ccccc2)cc1)N1CCc2ccoc2C1
C1CNCCN1.ClC1=Nc2ccccc2Sc2ccccc21
N.O=C(O)c1cc(F)ccc1[N+](=O)[O-]
CCOC(=O)c1cn([C@@H]2C[C@@H]2F)c2c(C)c(F)c(F)c([N+](=O)[O-])c2c1=O
COC(=O)/C=C/c1ccc2[nH]ccc2c1
FC(F)(F)CCI.N#Cc1ccc(N[C@H]2CCNC2)cc1Cl
CC(C)(C)OC(=O)N[C@H]1CCN(c2ccc(OCc3ccccc3)cc2)C1=O
CC(=O)OC(C)=O.CCc1ccc(Oc2ccc(NCCCN)cc2F)c(OCc2ccccc2)c1
NCc1cccnc1.O=C(Cl)Oc1ccc([N+](=O)[O-])cc1
CCCCCCCCCCCCCCCCCCOCC(COCCCCCCCCCCCCCCCCCC)(COCCCCCCCCCCCCCCCCCC)COc1ccc(C=O)c(OC)c1.NO
COCCOC(=O)Cl.c1ccc(C2NCCc3[nH]cnc32)cc1
C1CSCCN1.Cc1onc(-c2ccc(F)cc2)c1COc1ccc(C(=O)O)cn1
COC(=O)[C@@H]1c2cc3c(c(O)c2[C@@H](O[C@@H]2O[C@@H](C)[C@H](OC)[C@@](C)(OC)[C@H]2OC)C[C@]1(C)O)C(=O)c1c(O)cc2c(c1C3=O)O[C@@H]1O[C@@]2(C)[C@H](O)[C@@H](N(C)C)[C@@H]1O
O=C(O)C1(COCc2ccccc2)CCCO1
CC(C=O)c1ccc2c(=O)c3ccccc3ccc2c1.NNC(N)=O
CC(C)(C)OC(=O)N1CCC(F)(CO)CC1.O=C1NC(=O)c2ccccc21
COC(=O)c1ccc(OC/C=C(\C)CCC=C(C)C)cc1
COc1c(N)cc(C(C)=O)cc1C(C)(C)C.N#CCBr
Cn1cc(-c2cnc3ccc(B4OC(C)(C)C(C)(C)O4)cc3n2)cn1.O=S(=O)(Nc1cncc(Br)c1)c1ccc(F)cc1F
C[C@H](N)c1nc2ccn(C)c2cc1-c1ccnn1C.Fc1cnc(Cl)nc1Cl
COC(=O)c1cccc(C(O)c2c(N3CCCC3)nn3c([Si](C)(C)C)c(Cl)ccc23)n1
CC(C)(C)OC(=O)N[C@@H]1CC[C@@H](c2cccc(F)c2F)CN(CC(F)(F)F)C1=S
CC(=O)OC(C)=O.N[C@H]1C[C@@H](C(=O)N2CCC[C@@H]2C(=O)NC[C@H]2CCCN(CC3CCCCC3)C2)N(C(=O)CC(c2ccccc2)(c2ccccc2)c2ccccc2)C1
CC(C)(C)OC(=O)N1CC=C(OS(=O)(=O)C(F)(F)F)CC1.OB(O)c1ccc(OC(F)(F)F)cc1
O=C(NCCCCO)C1Cc2ccccc2C1
CCOC(=O)CCN1C(=O)CC1(C(=O)OCC)C(=O)OCC
CC(C)C[C@@H](/C=C/C(=O)N1CCc2ccccc21)NC(=O)[C@@H]1CCCCN1C(=O)OC(C)(C)C
CNCc1ccc(C(=O)N2CC3(C)CC2CC(C)(C)C3)cc1.CS(=O)(=O)Cl
COC(=O)c1ccc2[nH]c(COc3ccccc3)cc2c1.FC(F)(F)Sc1ccc(CBr)cc1
CC(C)OCCO.O=C(Cl)C1CC1
CC(C)(C)CN.CCOC(=O)c1noc2c(Cl)c(N3C[C@H](C)O[C@H](C)C3)c(CO[Si](c3ccccc3)(c3ccccc3)C(C)(C)C)nc12
CC(C)(C)CO.O=C(O)Cc1cccc2c(=O)cc(C3=CCCCC3)oc12
CCN(c1cn2nc(-c3ccc(F)cc3)c(C(=O)NC)c2cc1OCc1ccccc1)S(C)(=O)=O
CCCn1ccc([N+](=O)[O-])n1
CC(=O)c1ccc(OC(F)(F)F)cc1.NNc1ccc(Br)cc1
O=C(O)CCC1CCC(=O)N1
CNC1CN(C(=O)C2CCN(C(=O)C3(C)CC3)CC2)CC1c1ccc(Cl)c(Cl)c1.O=C(O)c1ccc(Cl)cn1
CCOC(=O)CN1C[C@@H]2CCC[C@@H]2C1=O.N
Cn1cc2c(/C=C\CO)cccc2n1.ICI
COC(=O)C1CC(N(C)C(=O)C(F)(F)F)CN1C(=O)OC(C)(C)C
CCOC(=O)C=C1CCSCC1
CS(=O)(=O)C1CCN(c2cc(Cl)nc3ccsc23)CC1.N[C@H]1CCN(C(=O)Cc2ccc(OC(F)(F)F)cc2)C1
NCCCO.O=C1CCN(Cc2ccccc2)CC1
CS(=O)(=O)Cl.Cc1c(N)c(C(N)=O)nn1Cc1cc2c(cc1Br)OCO2
CCCCCCCNCCc1cccc(OC(C)(CC)C(=O)OCc2ccccc2)c1.O=C(O)c1ccc(F)cc1F
CC(C)(O)CCCCCl.CCCCn1cnc2c1c(=O)[nH]c(=O)n2C
Fc1ccccn1.N[C@H]1CC[C@H](CNc2nc(NCc3ccccc3OC(F)(F)F)ncc2[N+](=O)[O-])CC1
CCn1nc(-c2cccc(C#N)c2)cc1Oc1ccc(F)cc1[N+](=O)[O-]
CC(C)Oc1ccc(S(C)(=O)=O)cc1C(=O)N1CCC(O)CC1.CCOC(=O)c1ccc(O)cc1
CCCC[Sn](CCCC)(CCCC)c1cnccn1.C[C@@H]1C[C@H]2[C@@H]3CCC4=CC(=O)CCC4=C3[C@@H](c3ccc(Br)cc3)C[C@]2(C)[C@H]1C(=O)C1CC1
COC(=O)[C@H](C(C)C)N1Cc2ccc(-c3ccc(NC(=O)c4ccc(OC(F)(F)F)cc4)cc3OC)cc2C1=O
CCOC(=O)c1cc(F)cn1N.O=C(Cl)c1ccc(Br)cc1
CCOC(=O)c1noc([C@H](CCCC2CCCCC2)CC(=O)OC(C)(C)C)n1.CNC
COC(=O)N1CC(C)C(=O)C(C#N)C1.OCCO
COc1ccc(C(=O)NC2(C(=O)O)Cc3ccccc3C2)cc1OCCc1cccc(SC)c1.OO
CCOc1cc(CBr)c(C#N)cc1C(=O)N(C)C(=O)OC(C)(C)C
CN(C)c1ccnc(-c2cc(O)cc(CCl)n2)c1.CNCc1cc(-n2cccc2)ccn1
Nc1ccc(O)cc1.O=C(O)c1cc(NC2CCCC2)ncn1
CC(NC(=O)c1cc(N)ncn1)c1ccc(OCC(F)(F)F)nc1.O=C(Cl)C1CC1
CC(C)(C)OC(=O)N[C@H]1CCCC[C@H]1N.COc1ccc(CN2C(=O)c3c(Cl)nc(Cl)c(F)c3C2(C)C)c(OC)c1
CCOC(=O)c1ccc(CN2CCC(CNC(=O)c3n[nH]c4ccc(Br)cc34)CC2)o1
C=CS(C)(=O)=O.COCc1nc2c(N)nc3cc(Br)ccc3c2n1CC(C)(C)O
NS(=O)(=O)Cl.O=C(N[C@@H]1C[C@H](CO)[C@@H](OC(=O)c2ccccc2)[C@H]1OC(=O)c1ccccc1)c1ccncc1
BrCC1CCC1.C[C@H]1C[C@]2(CCN1)C(N[C@@H]1CCCC[C@H]1F)=NC(=O)N2c1cccc(F)c1
COc1cc(F)c(F)cc1OC
CCOC(=O)c1c(NC(C)=O)sc2c(OCCN(CC)CC)c(Br)ccc12.[N-]=[N+]=NCc1cc(N=[N+]=[N-])cc(B(O)O)c1
CC(C)(C)[Si](C)(C)OCCN(C(=O)c1nc(CC2(c3ccccc3)CCCC2)nc(O)c1OCc1ccccc1)C1CCOCC1
CC1(C)OC[C@@H](C=O)O1.COc1ccc(CN)c(OC)c1
COC(=O)[C@H](CC(C)C)NC(=O)c1ccc(NC[C@@H](N)CS)cc1-c1ccccc1
CC(C)(C)OC(=O)N1CC2CNCC(C1)O2.O=[N+]([O-])c1ccc(-c2nc(Cl)c3cnn(CC(F)(F)F)c3n2)cc1
CC1(C)OB(c2ccc(F)c(C(F)F)c2)OC1(C)C.Cc1c(-c2ccccn2)nc2cc(F)cc(F)c2c1Nc1cc(N2CCOCC2)ncc1I
C=CCn1c(=N)sc2ccccc21.CC(C)(C)C(=O)Cl
COC(=O)c1ccc(N2CC[C@H](Oc3ccccc3C(F)(F)F)C2)nn1.NN
Cn1cc(C#Cc2ccc(NC(=O)C3COCCN3C(=O)C(N)c3ccccc3)cc2)c(-c2cc(Cl)ccc2O)n1.O=C(Cl)N1CCOCC1
C1CCNC1.O=c1oc2c(I)c(O)ccc2c(Cc2ccc(OCCBr)cc2)c1-c1ccc(Cl)cc1Cl
CCOC(=O)/C=C/c1nn(C2CCCCO2)c2cc(OCc3ccccc3)ccc12
CN(C)C=O.Clc1cc2c(cc1Cn1c(C3OCCO3)nc(Br)c1Br)OCO2
Cc1c(-c2ccc(C(=O)O)s2)noc1C(F)(F)F.OC1CCCNC1
CC(C)(C)OC(=O)N1CC(Cc2nc3c(C(F)(F)F)cc(C(F)(F)F)cc3[nH]2)C1
Cc1nc(-c2ccc(Oc3ccc(N)c(CN4CCCC4=O)c3)cn2)no1.O=C(O)c1ccccn1
C=CCCC(CCCC)C(=O)OC.O=C(OO)c1cccc(Cl)c1
CS(=O)c1ccc(N2C(=O)N(Cc3ccccc3Br)C(C)(C)C2=O)cc1C(F)(F)F.Nc1ccc(F)cc1F
COc1ccc([N+](=O)[O-])cc1NC(=O)OC(C)(C)C
O=C(Cl)c1ccc([N+](=O)[O-])cc1.O=C1CCCNc2ccccc21
C/C(=C\c1ccc(C(=O)O)cc1)c1ccc2c(c1)C(C)(C)CCC2(C)C.ClCc1ccccc1
CNOC.C[C@@H](OC(C)(C)C)[C@@H](C(=O)O)N(C(=O)OCc1ccccc1)[SiH](C)C
C1CCNCC1.O=S(=O)(CCCl)Nc1ccc(-c2nnc(CSCCOc3ccccc3)o2)cc1
CC(C)(C)OC(=O)OC(=O)OC(C)(C)C.NC1CN(Cc2ccccc2)CC12COC2
CC(=O)CCc1c[nH]c2ccc(F)cc12.NC(=O)c1ccc(F)c2c1CC(N)CO2
OC(Cc1ccccc1F)C1CCN(Cc2ccccc2)CC1
CN(c1ccc(Cl)cc1)S(=O)(=O)c1cccc(C(=O)Nc2ccc(Br)cc2C(=O)O)c1.CS(N)(=O)=O
CC(C)(C)OC(=O)NC1CCNCC1.O=C(NCCBr)OCc1ccccc1
COCC1(C(=O)Nc2cccc(OC(=O)N(C)C)c2)CCN(C(=O)OC(C)(C)C)CC1
CNS(=O)(=O)Cc1ccc2[nH]cc(CCCOS(C)(=O)=O)c2c1.COc1cncnc1N1CCNCC1
Nc1ccnc(Cl)c1.O=C=NCCCl
Fc1ccc2nc(Cl)sc2c1.O=S(=O)(Nc1ccccc1OCC1CCNC1)c1ccccn1
C=O.COc1ccccc1N1CCNCC1.Nc1cc(C2CC2)nn1-c1ccccc1
CCOc1ccc2c(C#N)c(-c3ccc(N)cc3)n(C3CCC3)c2c1.O=C(OC(=O)C(F)(F)F)C(F)(F)F
ClCc1nn(Cc2ccccc2)c2ccccc12.OCCCO
CC(C)(C)OC(=O)N1CCN(Cc2cc([N+](=O)[O-])ccc2C(F)(F)C(F)(F)F)CC1
Cc1ccc(Cl)cc1.O=C(Cl)c1ccccc1
COc1cc2ncnc(Cl)c2cc1OC.c1ccc(C2CNCCO2)cc1
FC(F)(F)c1ccccc1OC1CCN(c2ncc(Br)s2)CC1.O=C1CCCN1
COC(=O)c1ccc(CBr)cc1.Oc1cc(Cl)ccc1-c1nc2cc(F)c(F)cc2n1CC1CCCCC1
CNC(=O)Cc1cccc(Br)c1
CC(O)CN.O=C[C@H](O)[C@@H](O)[C@H](O)[C@H](O)CO
CCOC(=O)Cl.Nc1ccccc1OC(F)(F)F
COC(=O)[C@@H](Cc1c[nH]c2ccccc12)NS(=O)(=O)c1ccc(OC)cc1
Nc1c2c(nn1-c1ccccc1)CCCC2.O=C1CCCCC1
COc1ccc(C(=O)Cl)cc1.Oc1cccc(O)c1
CN(C)Nc1c([N+](=O)[O-])cc(C(F)(F)F)c(Cl)c1[N+](=O)[O-].N
Nc1cc(Br)cc([N+](=O)[O-])c1.OB(O)c1ccoc1
Brc1cccc(-c2nnn[nH]2)c1.COc1ccccc1B(O)O
COC(=O)c1cc(N)cc(C(=O)OC)c1.ICCCCI
Clc1ccc2nc(Cl)nc(NCc3ccc4c(c3)OCO4)c2c1.OC1COC(c2ccccc2)OC1
CCCCCCCCON1C(C)(C)CC(N)CC1(C)C.COC(=O)CCc1cc(-n2nc3ccccc3n2)c(O)c(C(C)(C)C)c1
COC(=O)[C@H](Cc1ccc(-c2c(C)ccn(C)c2=O)cc1)NC(=O)c1c(C)cccc1Cl
CC(C)(C)c1ccc(Oc2ccc(-c3ccc(Cc4nc(-c5ccc(Cl)cc5Cl)cn4Cc4ccc(C(=O)O)cc4)cc3)cc2)cc1.CS(N)(=O)=O
CCOC(=O)CC[Zn+].Cc1c(NS(C)(=O)=O)cccc1N(Cc1ccccc1)Cc1ccc(Oc2cccc(Br)c2)cc1
COc1ncnc(Cn2cc(C(=O)O)c3ncc(C)cc32)c1C.NCC(F)F
CC(C)C(=O)O.Nc1cccc(Oc2cc3c(cn2)nc(-c2nonc2N)n3-c2ccc(O)cc2)c1
CC(=O)OC(C)=O.Nc1ccc(S[C@@H]2O[C@H](CO)[C@@H](O[C@H]3O[C@H](CO)[C@@H](O)[C@H](O)[C@H]3O)[C@H](O)[C@H]2O)cc1
COC(=O)c1ccc(OC2C=CCCC2)cc1C(=O)OC
CCOC(=O)CNc1ccc2oc3c(OC)ccc(C(=O)Nc4c(Cl)cncc4Cl)c3c2c1
CCN(CC)CCOc1ccc2[nH]c(C=O)cc2c1.O=C1Cc2cc(-c3ccccc3)ccc2N1
CCN1CCN(Cc2ccc(N)cc2C(F)(F)F)CC1.O=C(O)Cc1ccc(-n2cnc3cccnc32)cc1Cl
CCOC(=O)CCc1cc(C(=O)c2cc(OCC(C)C)ccc2OCC(C)C)ccc1OCC(C)C
COc1ccc2[nH]c(-c3ccc(Cl)c(S(=O)(=O)NC4CCCCC4)c3)c(CC(=O)O)c2c1
COC(=O)c1cc(N)cc(-c2ccccc2)c1.COc1ncc(-c2ccc3c(Cl)c(C(N)=O)cnc3c2)c(OC)n1
CC(C)(C)OC(=O)N1CCNCC1.O=C(Cl)c1ccc([N+](=O)[O-])o1
CCc1sc(C(=O)N[C@@H]2[C@H](NC(=O)OC(C)(C)C)CCCC2(F)F)cc1B1OC(C)(C)C(C)(C)O1.FC(F)Oc1cnc2c(Br)cnn2c1
CS(=O)(=O)Cl.Cc1cc(Nc2nccc(C(F)F)n2)cc(-c2cnn(CCN)c2)c1
COc1ccc(Cc2ncnn2-c2cc(C#Cc3ccc(C)cn3)nc(C)n2)cc1OC
CC(C)(c1ccc(Cl)c(Cl)c1)c1cnc(C=O)n1-c1ccc(F)cc1
CC(C)(C)OC(=O)N1CCN(c2ncc(C(=O)O)cc2Cl)CC1.CNOC
CCCCc1ccc(C#Cc2ccc(CNc3ccc4c(c3)C(=O)OC(C)(C)O4)cc2)cc1.O=C(Cl)c1cc2ccccc2s1
COc1ccc2c(c1OC)C(C)(C)N1CCc3cc4c(cc3C1=C2)OCO4
CCn1cc(C(=O)O)c(=O)c2cc(F)c(Cl)cc21.c1ccc(OCC2CNCCN2)cc1
CCc1cc(-c2ncc(-c3cc(C)nc(NC(C)C)n3)o2)cc(C)c1O.OC[C@H](O)CCl
Cc1cc(Cl)cc(C(=O)NC2(C)CS(=O)(=O)C2)c1N.O=C(Cl)c1cc(OCC(F)(F)F)nn1-c1ncccc1Cl
CC(C)(C)OC(=O)OC(=O)OC(C)(C)C.CCOC(=O)c1csc(N)n1
COc1ccc(CN)cc1.O=Cc1c(F)cccc1F.[C-]#N
Cc1ccc(Oc2ccc3nc(NC(=O)C4CC4)cn3n2)cc1N.Cc1nc(C)c(C(=O)O)s1
CC(C)(C)OC(=O)N1CCN(C2=NC(=O)CS2)C[C@@H]1CO.O=Cc1ccc2c(c1)c(Cl)nn2Cc1ccc(C(F)(F)F)cc1C(F)(F)F
CCOC(=O)N1CCc2ccc3c(c2CC1)C(O)(C1CC1)CC3
CN(CCNC(=O)OCc1ccc([N+](=O)[O-])cc1)C(=O)c1csc(N2CC(O)C2)n1.CS(=O)(=O)Cl
C[Si](C)(C)CCOCN1C(=O)C2(Cc3cc([N+](=O)[O-])cnc3C2)c2cccnc21
CC(=O)CBr.Fc1cc(S)c(Br)cc1F
CS(=O)(=O)c1ccc(-c2cc3nccc(Oc4ccc([N+](=O)[O-])cc4F)c3s2)cc1
BrCCCCBr.Oc1ccc2c(-c3ccc(Cl)cc3)nsc2c1
CC(C)(C)OC(=O)N[C@H]1CC[C@H](Nc2cc(-n3c(C(F)F)nc4ccccc43)nc(N3CCOCC3)n2)CC1.CC(C)CBr
CC(=O)O[C@@H]1[C@@H](C(=O)O)OC(C)(Br)[C@H](OC(C)=O)[C@H]1OC(C)=O.[N-]=[N+]=[N-]
O=C(NCc1ccc(Cl)cc1Cl)c1ccc(F)nc1.Oc1ccc(F)cc1
O=[N+]([O-])c1ccc(F)c(-c2cnccn2)c1
CC(C)(C)OC(=O)N1CCN(S(=O)(=O)c2c(Cl)ccc(N)c2O)CC1.O=c1c(Cl)c(Cl)c1=O
CC(C)(C)OC(=O)N1CCN(c2ccccc2O)CC1.ClCc1ccncc1
CC(C)(C)OC(=O)N1CCCC(Nc2cc(-c3ccc(F)c(NC(=O)c4cnc(C(C)(C)C)cn4)c3)n[nH]c2=O)C1
Cn1cccc1C1=CCNCC1.O=C(O)c1cc2ncc(Br)cn2n1
COC(=O)[C@@H]1CNC[C@H]1c1ccc(F)cc1F.N#Cc1ccc(Cl)nc1
COc1cc2nc[nH]c2cc1OC.N#Cc1sc(Cl)nc1-c1ccccc1
CC(=O)Nc1cccc(B(O)O)c1.COc1ccc(C=C2C(=O)Nc3ccccc32)cc1Br
C=Cc1ccc(CN2CCOCC2)cc1.C[Si](C)(C)CCOCn1nc(I)c2ccc(C=O)cc21
O=[N+]([O-])c1ccc(N2CCCC2)cc1N1CCNCC1
COc1ccc(-n2nc(Br)c3c2C(=O)N(c2ccc(N4CCCCC4=O)cc2)CC3)cc1
CC(C)(C)OC(=O)NCCCCN.CC(C)C[C@H](NC(=O)c1cc2ccccc2s1)C(=O)O
CN(CCN[C@@H]1CCC[C@H](Nc2nc(-c3c[nH]c4ncc(Cl)cc34)ncc2F)C1)C(=O)OC(C)(C)C
CC1(C)OB(c2cn[nH]c2)OC1(C)C.O=[N+]([O-])c1ccc2c(c1)c(Br)nn2C(c1ccccc1)(c1ccccc1)c1ccccc1
CCOC(=O)Cc1c(C)c(Sc2ccc(S(C)(=O)=O)cc2Cl)c2cc(C#N)ccn12
CC(C)(C)OC(=O)OC(=O)OC(C)(C)C.N[C@@H]1CCC[C@H](O)C1
COC1CCN(c2cccc(S(=O)(=O)n3cc(C4=CCC(NC(=O)OC(C)(C)C)CC4)c4ncccc43)c2)C1
CCOCC(=O)O.C[C@]12C[C@H](O)[C@H]3[C@@H](CCC4=CC(=O)C=C[C@@]43C)[C@@H]1CC[C@]2(O)C(=O)CO
C=CCOC(=O)c1cccc(OC(C)(C)C(=O)OC(C)(C)C)c1
CC(C)(C)OCc1ccc(B(O)O)cc1.Fc1cccc(-c2nc3cnn(Cc4ccc(Cl)nn4)cc-3n2)c1F
CC(C)c1ccc(NC(=O)C2CCCc3c(OCc4ccccc4)cccc32)cn1.CCc1nc(CCl)cs1
COc1cc(Br)cc(F)c1C(=O)O.NCc1ccc(Cl)cc1
C[C@H]1CNC[C@@H](C)N1.O=Cc1ccc([N+](=O)[O-])cc1
CI.N#Cc1n[nH]c2ccccc12
CC1(C)OB(c2ccc(N)cc2)OC1(C)C.Cc1c(C(=O)O)oc2ccccc12
Cc1cc2ncccc2cc1CC(=O)OC(C)(C)C
C#CC1(C2CCCC2)CC(=O)CC(=O)O1.Cc1cccc(I)c1
Nc1ccc(OCc2cccc(F)c2)c(Cl)c1.OCc1ccc(Cn2ccc3ncnc(Cl)c32)cc1
CC(C)(C)OC(=O)N1CCN(c2nc3c(C(=O)O)cccc3o2)CC1.N[C@@H]1CN2CCC1CC2
C=CCOc1cc(C(=O)CS(C)(=O)=O)cc(OCC=C)c1NC(C)=O
CCOC(=O)c1c(N)cc(Cl)n1-c1ccc(CC)cc1.O=C(Cl)Cc1ccccc1
CC(C)(C)c1ccc(N)cc1.O=C(O)c1ccc(Br)cn1
COc1ccccc1C1=NCCC1
COc1cccc(C(=CC#N)c2cc(OC)cc(OC)c2)c1
CC(C)(C)OC(=O)NC1CCNCC1.O=C(Cl)OCc1ccccc1
CC(C)(C)OC(=O)N1CCNCC1.O=[N+]([O-])c1c(Cl)nc(Cl)nc1NC1CCOCC1
CNCc1ccc(Oc2cncc(C#N)c2)c(C#N)c1.COc1ccc2c(c1)CCn1c-2cc(Cl)nc1=O
CCCI.Cc1cc2c(cc1-c1cc(C=O)ccc1OC(F)(F)F)NC(=O)C2(C)C
CI.O=c1ccc2ccc(Br)cc2[nH]1
CC(c1cc(-c2cnc(Oc3ccc(O)cc3Cl)s2)no1)N1C(=O)c2ccccc2C1=O.OCC1CC1
Cc1ccc(C(NC(=O)Cc2ccc3oc(C(Cl)c4c(C)noc4C)cc3c2)c2ccccc2)c(C)c1.N
CNC1CCN(Cc2ccccc2)CC1.Cc1nc(NCC(=O)O)nc(C)c1[N+](=O)[O-]
Cn1c(-c2cccc(C(F)(F)F)c2)nc(I)c1C(=O)N1CCC(N2CCCC2)CC1.OB(O)c1cccnc1
CC(C)N.Clc1nc2ccccc2n2ccnc12
COc1cc(Br)cc(OC)c1
CCI.O=C1c2cnccc2-c2c1c(Cl)nc1cc(O)ccc21
CC(=O)N[C@H](C(=O)N[C@H](C(=O)NC(Cc1ccccc1)C(O)C(Cc1ccccc1)NC(=O)[C@@H](NC(=O)[C@@H](NC(C)=O)C(C)C)C(C)C)C(C)C)C(C)C
Clc1nsnc1C1(Cl)CN2CCC1CC2
COCC1CN(C(C)(C)C)CC2(CCN(C(=O)OC(C)(C)C)CC2)O1
COc1cc(Cl)c(-c2nc(C3(c4ccccc4OCc4ccccc4)CC3)sc2C)cc1C
BrC(Br)(Br)Br.CC(C)C(C)(c1ccc(-c2cc(CO)no2)cc1)c1ccc(OCc2ccccn2)cn1
C#CCBr.CC(=CCOc1ccc(C(=O)O)cc1)CCC(C)=C(C)C
NCCO.Nc1ncnc2c1c(-c1ccccc1)cn2-c1cccc(C(=O)O)c1
CCCC(C)C(C(=O)Nc1cccc(CCC(=O)OC(C)(C)C)c1C)c1ccc(CN2N=C(c3ccccc3)OCC2=O)cc1
CC(C)(C)OC(=O)N1CC=C(c2cc(C(F)(F)F)ccc2Br)CC1.OB(O)c1cccc2cnccc12
O=[N+]([O-])c1ccc(Br)cn1.Oc1ccccc1
Fc1ccc(-n2ncc3cc(Br)c4cnccc4c32)cc1.N#C[Cu]
COCCBr.O=Cc1ccc[nH]1
C=CC(=O)Cl.CC(C)(C)c1cc(C2NCCS2)cc(C(C)(C)C)c1O
CCOc1ccc(C2(c3cccc(Br)c3)COC(N)=N2)cc1C.COc1cccc(N)c1
O=C(Nc1ccccc1)Oc1cccc2c1CC[C@H]1[C@H]2CCCN1Cc1ccccc1
CC(C)(C)C(=O)N1CCN(c2cc(Cl)c([N+](=O)[O-])cn2)CC1
CNC.COC(=O)c1ccccc1C(=O)NN(C)C(=S)Nc1ccccc1
CC(=O)Cl.CC(C)(C)OC(=O)N1CCC[C@H](CN)C1
CNC(=O)c1cc(Oc2ccc3[nH]c(Nc4ccc5c(c4)CN(C(=O)OC(C)(C)C)CC5(C)C)nc3c2)ccn1
NC(=S)Nc1ccc(C(F)(F)F)cc1.O=C(CBr)c1ccc(Cl)cc1
COCCn1ccc(=O)c(OCc2ccccc2)c1C
CC(C)(C)OC(=O)NCc1ccccc1-c1ccc(CO)cc1.CC(C)(NC(=O)OCc1ccccc1)C(=O)N[C@@H]1CCc2ccccc2NC1=O
Cc1ccc(S(=O)(=O)c2ccccc2S(=O)(=O)N=CN(C)C)cc1.O=C1CCC(=O)N1Br
CNCCN(C)C.Cc1ccc2c(c1)nc(N)c1ncc(CCc3ccc(C(=O)Cl)cc3C)cc12
BrCc1cccc(CBr)c1.O=S1(=O)Nc2ccccc2N1c1ccccc1F
CCOP(=O)(CO)OCC.Nc1ncnc2c1nc(CBr)n2CCc1ccccc1
COc1ccc2c(Cl)nc(Nc3cc(C)[nH]n3)cc2c1.Nc1ccccn1
Cc1cc[nH]n1.O=C(c1ccc(Cl)nc1Cl)N1Cc2cccn2Cc2ccccc21
CCI.COc1cc2c(cc1O)C(Cc1ccc(OC)c(OC)c1)N(CC(=O)NCc1ccccc1)CC2
CCOC(=O)CSc1cnc(NC(=O)N(CC2CCCC2)c2ccc(F)c(F)c2F)s1
O=c1c(OCc2ccccc2)cccn1Cc1ccccc1
CCOC(OCC)[C@H](CC(=O)OC(C)(C)C)NS(=O)(=O)c1ccc(N)cc1O.CSc1nc2ccccc2n1C[C@H](C)O
CSCC[C@@H](NC(=O)OCc1ccccc1)C(=O)O.Nc1ccc(Cl)cc1
COC(=O)C1=C(C)NC(C)=C(C(=O)OC)C1c1cccc(N)c1.O=C(Cl)CCCl
Cc1sc2nc(CCl)[nH]c(=O)c2c1-c1ccccc1.O=Cc1c[nH]nc1C(F)(F)F
COc1ccc(CN2CC(C)N(c3ccc(C(=O)N4CCN(c5nc(C)c(C)cc5C)CC4)c(F)c3)C2=O)cc1
COC(=O)c1cc(B2OC(C)(C)C(C)(C)O2)c(C)cc1OC.Nc1nc(Cl)cc(Cl)n1
CCc1nc2c(cnn2CC)c(NC2CCOCC2)c1CNC(=O)CCC(=O)OC
COC(=O)C(=O)c1ccc(OCCOc2ccc(F)cc2)cc1
COCCOCCN.O=Cc1ccc(-c2cc3nccc(Oc4ccc([N+](=O)[O-])cc4F)c3s2)nc1
Nc1ccc(C(F)(F)F)cc1.O=C(O)[C@H]1[C@H](c2ccccc2)C12CCCC2
CI.O=C1Nc2ccccc2C2(CCN(C3CCCCCC3)CC2)O1
C=O.CNC.Fc1ccc2cc[nH]c2c1
CCOC(=O)c1ncc(O)c2c1CCN(Cc1ccc(F)c(Cl)c1)C2=O
CCC(=O)Cl.O=c1[nH]nc(C[C@@H]2CCNC2)n1-c1ccc(Br)cc1F
O=[N+]([O-])c1cnc(O)c(I)c1.OB(O)C1CC1
CC1(C)OB(c2ccc(N)nc2)OC1(C)C.FC(F)(F)c1cccc(-c2cc(C(F)(F)F)nc(-c3cccc(Br)c3)n2)c1
CC(C)(C)OC(=O)OC(=O)OC(C)(C)C.NCc1cc(Br)ccc1F
CC(C)Oc1cc(OCCN2CCNCC2)cc2ncnc(Nc3c(Cl)cnc4c3OCO4)c12.CN(C)CC(=O)Cl
CN(C)CCN.[O-][n+]1nc(Cl)nc2cc3c(cc21)OCCC3
ClCc1ccncc1.NCCS
C[Si](C)(C)CCOCn1c(O[C@@H]2CO[C@@H]3[C@H](O)CO[C@H]23)nc2cc(Cl)c(I)nc21.OB(O)c1ccc(-c2ccc(Br)cc2)cc1
CI.Cc1cc(F)c([N+](=O)[O-])cc1O
C[C@H]1[C@@H](c2ccccc2)OC(=O)CCC=CC[C@@H](CC(=O)OC(C)(C)C)C(=O)N1C
Nc1ccc(Oc2ccnc(NC(=O)N3CCC(CN4CCCC4)CC3)c2)cc1.O=C=NC(=O)Cc1ccc(F)cc1
CCOC(=O)CN1CCN(S(=O)(=O)Nc2cc(OC)nc(SCc3cccc(F)c3F)n2)CC1
CCc1nc2c(OC)ccc(C(=O)O)c2s1.Cn1nccc1N
CC(C)c1ccc(Cl)cn1.[Zn+]c1ccccn1
COC(=O)CON=C(C(C)=O)C(=O)OC(C)(C)C
Nc1ccc(N2C(=O)CC(=O)Nc3c2ccc2ccccc32)cc1.O=C=Nc1ccccc1Cl
Cc1cc(C#CCN2CCN(C)CC2)cc2c1C(=O)N(Cc1ccc(OC(F)(F)F)cc1)C2
CC(=O)Nc1cn2nc(Cl)ccc2n1.O=S(=O)(Nc1cc(Br)cnc1Cl)c1ccc(F)cc1
COc1cc(F)c(C)cc1[N+](=O)[O-].CS(=O)(=O)CCC1CCNCC1
CCCC#CC(=O)O.Nc1nccn2c([C@@H]3CCCN3)nc(-c3ccc(C(=O)Nc4ccccn4)cc3)c12
COCCCN1CCOc2ccc(CO[C@H]3CN(S(=O)(=O)c4ccc(C)cc4)C[C@@H](CO)[C@@H]3c3ccc(OC)cc3)cc21
COc1cc(C)c2[nH]c(=O)c3sccc3c2c1Br.C[C@@H](NC(=O)OC(C)(C)C)c1ccc(Br)cc1
COC(=O)c1sc(-c2ccccc2)cc1N(Cc1ccc(-c2cccc(C(F)(F)F)c2)o1)C(=O)c1ccc(Cl)cc1Cl
O=Cc1cc([N+](=O)[O-])ccc1Cl.SCCS
CC(C)N(CCN)C(C)C.CCOC(=O)CN1C(=O)CCC1C
COc1cccc(CCNC=O)c1
COC(=O)C(CC(C)C)N1C(=O)C(=O)c2cc(C)ccc21
CCCCCc1ccc(C(=O)O)cc1.Oc1ccc(F)c(F)c1F
CC(=O)Nc1c(I)c(NC(C)=O)c(I)c(C(=O)[O-])c1I.CCOC(=O)OC(C)Cl
NC(=O)c1cc(-c2ccccc2F)sc1N.OCC(O)c1cccc(Br)n1
Nc1nc[nH]n1.O=C(NCc1ccc(C(F)(F)F)cc1)c1ccc(S(=O)(=O)Cl)cc1
COc1cccc(Br)c1.NC1CC1
CC(C)(C)c1noc(N2CCC(NC3CC3)CC2)n1.N#Cc1ccc(-c2cc(C(=O)O)on2)c(F)c1
C=CCOC(=O)Nc1cccc(-c2nc(C(C)(C)C)sc2-c2ccnc(Cl)n2)c1F.N
C1COCCN1.CCOc1cc(C(CC(=O)O)N2Cc3cccc(NC(C)=O)c3C2=O)ccc1OC(F)F
C1CCNC1.CC(C)(C)OC(=O)N1Cc2ccc(CO)cc2C1
NCCCNc1ccc2ccccc2n1.O=Cc1ccoc1
CCOC(=O)C[C@@H]1CCc2cc(OCCc3nc(-c4ccc(C)c(N(C)C)c4)oc3C)ccc21
CCOC(=O)CC1CCN(c2ncc(Br)cc2[N+](=O)[O-])CC1
CCCc1ccc(OCc2ccc(OCc3nc(-c4ccccc4)oc3C)cc2)c(CC(=O)OC)c1
CC(=NN)c1csc(-c2ccc(Cl)c(Cl)c2)c1O.COC(=O)CN=C=S
C#CC(C)(C)O.Clc1nc(I)nc2[nH]cnc12
CCOC(=O)c1[nH]nc(C)c1Cl.O=C(CCl)N1CCN(c2ccc(F)cc2)CC1
CC(C)(C)OC(=O)NCCCNCC(=O)O.COC(=O)C(N=C=O)c1ccccc1
COc1ccc(OCCO)c(CN(C(C)=O)c2cc(F)ccc2Oc2ccccc2)c1.CS(=O)(=O)Cl
BrC(Br)(Br)Br.OCC#CCO
COc1cc(Br)c2c(c1)CNC2=O
CC(Br)c1ccccc1.CCNC(=O)c1ccc(-n2cc(C(=O)NC3CC3)nn2)c(O)c1
CC(C)NC(=O)C1CCN(c2nc(-c3ccnc(Cl)c3)cc3cnccc23)CC1.NC1CCOCC1
CCOC(=O)c1sc(-c2ccc(Cl)cc2)cc1-c1ccc(S(N)(=O)=O)cc1
C[C@@H](c1ccccc1)N1CC(C(=O)c2ccccc2F)CC1=O.NO
CC(C)c1ccc(Cl)c(-c2ccc(C(F)(F)F)cc2CBr)c1.COc1ccccc1[C@@H]1CCNC(=O)O1
CC(O[Si](C)(C)C(C)(C)C)c1oc(=O)c2ccccc2c1-c1ccccn1
CN(C)C(=O)CCl.COc1ccc(F)cc1-c1c(F)cnc2[nH]c(C3=CC4CNCC4C3)cc12
CCOC(=O)c1cc2cc(F)ncc2n1Cc1cccc(F)c1.Cc1nc2cc(N)ccc2s1
CCOC(=O)Cc1cc(C)c(C(=O)c2ccc(Cl)cc2Cl)n1C
O=C(NCCc1c[nH]c2ccc(Cl)cc12)c1cccc(CCl)c1.c1c[nH]cn1
CC1CCCN1c1cccc(Nc2cc(Cl)nn3ccnc23)n1.OB(O)c1ccccc1
O=C1COC[C@H]([C@@H](OC(=O)c2ccc([N+](=O)[O-])cc2)c2ccccc2)N1
CC(=O)OCCn1ccc2c(N)c(Cl)ccc2c1=O.O=C(O)Cc1ccc(F)c(C(F)(F)F)c1
O=c1[nH]c(-c2ccc(Br)cc2)cn2nc(CBr)cc12
O=Cc1cccn1NCc1ccncc1F
Brc1cnc2nccnn12.CC1(C)OB(c2ccc(F)c(-c3ccccc3C#N)c2)OC1(C)C
Cc1ccc(S(=O)(=O)OC[C@@H]2NC(=O)[C@@H]2N=[N+]=[N-])cc1
CN1CCC(O)CC1.O=[N+]([O-])c1cc(F)cc(F)c1
NC12CC3CC(CC(C3)C1)C2.O=Cc1ccc(-c2ccccc2)cc1
COc1ccc(C2=NN(C3CCN(C(=O)[C@@H](Cc4ccc(C)cc4)NC(=O)OC(C)(C)C)CC3)C(=O)[C@@H]3CCCC[C@H]23)cc1OC
BrCCOc1ccc(Oc2nc3ncccc3s2)cc1.c1cnc(OC2CCNCC2)nc1
Brc1cc2c(I)nn(C3CCCCO3)c2cn1.OB(O)c1ccccc1F
CCc1cc(C2CCN(C(=O)OC(C)(C)C)CC2)ccc1Nc1ncc(C(F)(F)F)c(C#Cc2ccccc2CC(=O)OC)n1
COC(=O)C[C@@H]1COc2cc(O[C@@H]3CCc4c(Oc5ccc(O[Si](C)(C)C(C)(C)C)c(C#N)c5)ccc(F)c43)ccc21
CC(=O)OCC(=O)Cl.CN1C(=O)C(Cc2ccc3ccccc3c2)N=C(c2ccc(N)nc2)c2cc(Cl)ccc21
CCOc1ccc(C(=O)NCCN)cc1.O=C(O)c1cn(-c2ccccc2)nc1C(F)(F)F
C=CCOC(=O)N[C@H](C(=O)N[C@@H](C)C(=O)Nc1ccc(COC(=O)Nc2cc(O[Si](C(C)C)(C(C)C)C(C)C)c(OC)cc2C(=O)N2C=C(/C=C/C)C[C@H]2CO[Si](C)(C)C(C)(C)C)cc1)C(C)C
Clc1ncc2cnn(CC3CCCNC3)c2n1.Cn1cc(N)cn1
C=CCN(CC=C)c1nc(N)n2oc(=O)nc2n1.O=C(Cl)c1ccc(Cl)cc1Cl
CCOc1cc(O[Si](C)(C)C(C)(C)C)c(F)c(N(Cc2nc(-c3ccccc3)cn2C(c2ccccc2)(c2ccccc2)c2ccccc2)c2ccc(C#N)cc2)c1
CCCCBr.COc1cccc([C@]23CCNC[C@@H]2CCC(=O)C3)c1
BrCCCCBr.CCc1cc(O)ccc1-c1noc(-c2ccc(OC(C)C)c(Cl)c2)n1
CC(=O)Oc1cc2c(cc1OC(C)=O)C(=O)OC2
CCOC(=O)c1nnc(-c2ccc(NS(=O)(=O)C(F)(F)F)cc2)o1.CNCc1ccc(Cl)c(Cl)c1
COc1ccc([C@@H](O)[C@H](NC(=O)[C@H](C)NC(=O)CN2CCOCC2)C(=O)O)cc1.C[C@]1(C(=O)[C@@H](N)CC2CCCC2)CO1
COc1ccc(-c2ccccc2)c2nc(Cl)sc12.Cc1cc(N2CCC(N)CC2)ncn1
COC(=O)c1ccc(-c2noc(-c3cc(-c4ccccc4)c(C(F)(F)F)s3)n2)cc1
CB(O)O.CC(C)(C)OC(=O)N1CCN(c2ncc(C(F)(F)F)cc2Cl)CC1
CC(C)(CN)CO.COC(=O)c1ccc(OCc2c(-c3ccc(F)c(F)c3)noc2C)nc1
ClCC1CC1.Sc1nnc(-c2ccc3c(c2)CCO3)o1
O=C(OC(=O)C(F)(F)F)C(F)(F)F.O=C1CCNCC1
CC1CCCN1c1nc(Cl)cc(-c2ccc(F)cc2)n1.COc1ccc(Cl)c(N2CCN[C@H](C)C2)n1
C[C@@H]1OC(=O)N(C2CCNCC2)C1=O.O=C(O)c1nc2c(C(F)(F)F)cc(-c3ccoc3)cn2c1Cl
CC(=Nc1ccc(NC(=O)C(C)Br)cc1)N(C)C.CCNCC
CCCCCCCC(O)C#CC(C)(C)NS(=O)(=O)c1ccc(C)cc1.COC(=O)Cl
C=CC#N.O=C(NCCO)c1cnn2cc(Cc3ccc(Br)cc3)cnc12
COc1cc(N)cc(OC)c1OC.Clc1cccc(Oc2cncc(Cl)n2)c1
C1CCNC1.ClCc1cccc(I)c1
NCC1(C(F)(F)F)OC(=O)Nc2ccc(Cl)cc21.O=C(O)c1ccc(F)cc1
CCNCc1cc(C(F)(F)F)ccc1-c1cc(C(C)(C)C(=O)OCC)ccc1OC.O=C(Cl)OCc1ccccc1
COc1ccc([N+](=O)[O-])c(Cl)n1
CC(C)(C)OC(=O)c1cc2[nH]cc(C3CCCCC3)c2s1.COC(=O)CBr
COC(=O)c1ccc(CBr)cc1.Oc1cc(-c2ccc(OC(F)(F)F)cc2)cc2ccccc12
CCCOc1nc(Cl)ncc1C(=O)NC1C2CC3CC1CC(O)(C3)C2
COC(=O)c1ncccc1O.NN
CCCCCCCCCCCCNC(=O)N(C)c1ccc2nc(CCCC)n(Cc3ccc(-c4ccccc4C(=O)OC(C)(C)C)cc3)c2c1
CCCCC1=NC2(CCCC2)C(=O)N1.N#Cc1ccccc1-c1ccc(CBr)cc1
COC(CC1CCc2cc(Cl)ccc2C1=O)OC
COc1cc(=O)n(Cc2nc3cc(CNC(=O)OC(C)(C)C)ccc3n2CCCCO)c2ccccc12
CCOC(=O)CSc1cnc(NC(=O)N(CC2CCCC2)c2cccc(C(=O)N(C)C)c2)s1
C1COCCN1.COc1ccc(N2CCN(C)CC2)c2c1CCN(C(=O)Cc1cccc(Br)c1)C2
CC(C)(C)OC(=O)NC[C@H]1CC[C@H](C(=O)NC(Cc2ccccc2)c2cc(Br)cs2)CC1.NC(=O)c1ccc(B(O)O)cc1
Cc1ccc(C=CCCl)cc1.Nc1nc2c(s1)CCNCC2
CCN(Cc1ccccc1F)C(=O)Cc1ccc(O)cc1.COC(=O)c1ccccc1CBr
Fc1ccc(-c2nc3sccn3c2-c2ccnc(NC3CCCNC3)n2)cc1.O=Cc1ccc(F)cc1
CO[C@H]1CC[C@H](N2C(=O)c3ccccc3C2=O)CC1
CNC[C@H]1CCc2cc(OC)ccc2[C@H]1c1ccccc1.COC(=O)C(C)Br
COc1c(Cl)cc(C(=O)N2CS(=O)(=O)c3ccccc32)cc1Cl
COC(=O)c1cc(C2CCCN2C(=O)OC(C)(C)C)sc1C
BrCCOc1ccccc1.O=C(N[C@H]1CN2CCC1CC2)OC(c1cccc(F)c1)c1cccc(F)c1
CC(C)(C)OC(=O)N1CCN(C(=O)OCc2ccccc2)C[C@H]1C(=O)Nc1ccc(Oc2ccc(F)cc2)cc1
C#CCO.Cc1cc(C)cc(I)c1
COC(=O)c1ccc(C(=O)OC)cc1.NN
NC(=O)c1cc(Br)c2ccccc2n1.OB(O)c1c(Cl)cc(F)cc1Cl
N#CCCl.NCc1ccccc1
CC(C)(C)OC(=O)N[C@@H](CN)Cc1c[nH]c2ccccc12.O=C(Cl)CBr
CC(C)(C)OC(=O)Nc1cccc(CNC(=O)c2cccc([N+](=O)[O-])c2)c1
CC(=O)OC(C)=O.c1ccc2c(c1)CCCNC2
COc1cc2c(cc1B1OC(C)(C)C(C)(C)O1)c1ccccc1n2CCC(C)CCCC(C)C.COc1cc2c(cc1Br)c1ccccc1n2CCC(C)CCCC(C)C
CC(C)(C)OC(=O)N1CCC(N)CC1.O=C=Nc1ccc(OC(F)(F)F)cc1
CCCNCCC.CN(C(=O)Oc1ccc(NC(=O)c2ccc(CCl)cc2)cn1)c1ccccc1
ClCc1ccnc2sc(Cl)nc12.OB(O)c1cccc(C(F)(F)F)c1
CCC(N)C(O)c1nnc(-c2ccncc2)o1.O=C(O)C(CC(=O)N1CCCC1)CS(=O)(=O)Cc1ccccc1
O=C(NNc1ccc([N+](=O)[O-])cc1)c1ccc(Cl)cc1
CC(c1ccccc1)N1CCN(C(=O)OC(C)(C)C)CC1=O
CCS(=O)(=O)c1cccc(B(O)O)c1.Cc1cnc(F)c(-c2c(Cl)cc(C(F)(F)F)c(C)c2[N+](=O)[O-])c1
CC(=O)OCC(=O)Cl.NC1CC(n2cnc3c(N[C@H](CO)Cc4ccccc4)nc(Cl)nc32)C(O)C1O
BrCc1ccccc1.CC(C)(C)c1cc(Br)c(O)c(C=O)c1
CC(C)=CCC/C(C)=C/CBr.CNC
CC(C)(C)OC(=O)N1CCN(C(=O)CC#N)CC1
CC(C)(C)OC(=O)n1nc(-c2ccccc2)c2ccc(Nc3cccnc3)cc21
CCc1ccc(C=C(Br)Br)cc1
O=C(Nc1ccc(Oc2ccc(F)cc2)cc1)[C@@H]1C[C@@H](Cc2c(F)cc(F)cc2F)CN1.O=C(O)Cn1nccn1
CC(=O)c1cccc(O)c1.C[Mg+]
NNC(=O)c1ccc2ccccc2c1.O=Cc1ccccc1C(F)(F)F
CC(C)(C)c1ccc(CN)cc1.COc1ccc(/C=C/c2nc(-c3ccc(Cl)cc3Cl)cn2CC(=O)O)cc1
CCN.CCOC(=O)c1nnc(CNC(=O)OC(C)(C)C)o1
CC(C)(C)OC(=O)N1CCc2c(n(CC(=O)O)c3cc(Cl)c(Cl)cc23)CC1.COc1ccc(N)cc1
CCCCCC(=O)OC(=O)CCCCC.Nc1n[nH]c2ncnc(Nc3cccc(Cl)c3)c12
CC1Cc2cc(Br)cc(S(N)(=O)=O)c2OS1(=O)=O
COc1ccc2c(c1)cc1n2CC(CC2CCN(Cc3ccccc3)CC2)C1=O
Cc1c(F)c([N+](=O)[O-])cc2oc(=O)[nH]c12
CC[C@H](N)C(N)=O.O=C(O)CNCc1ccccc1
O=C(O)CCC(=O)C(=O)O.[NH4+]
CCOC(=O)CCl.COc1ccc2c(c1)CCNC2=O
COCCCc1ccc(Cl)c(CN(C(=O)[C@H]2CN(C(=O)OC(C)(C)C)CC[C@]2(OC)c2ccc(F)c(F)c2)C2CC2)c1
CC1(C)OC(=O)Nc2ccc(-c3ccc(C#N)[nH]3)cc21.CI
CN1CCN(CCCOc2ccc(N)c([N+](=O)[O-])c2)CC1
CON(C)C(=O)c1sc(-c2cccnc2)nc1C(F)(F)F
COc1ccc(Nc2ncc(-c3ccsc3)s2)c(C(F)(F)F)c1
Cc1n[nH]nc1C(=O)O.N#Cc1cc(Cl)cc(Oc2c(Cl)ccc(CN)c2F)c1
C1=COCCC1.CC(C)(C)C(=O)Nc1cc(O)c(F)c(F)c1F
CC(C)(C)OC(=O)N1Cc2ccccc2C1C(=O)Nc1c(F)cccc1F
COC1(OC)CN(C(=O)c2ccccc2)[C@@H]2CCN(C(=O)OCc3ccccc3)[C@@H]21
CC(C)(C)OC(=O)N1CCC(n2cc(-c3cnc(N)c(-c4nc5ccccc5o4)c3)nn2)CC1
Cc1nc(N)ccc1C#C[Si](C)(C)C
C1CNCCN1.N#Cc1ccc(F)cc1F
BrCCBr.COc1cc2nc[nH]c(=O)c2cc1OC
CCNCC.CN1CCN(c2nc(-c3ccccc3Cl)nc3ccc(C(=O)O)cc23)CC1
CC(=O)Nc1nc(-c2cccc(Br)c2)c[nH]1
COc1cccc(-c2cc(Cl)c3cc(OC)ccc3n2)c1.N
COc1ccc(-c2nc(N)sc2Cc2ccccc2)cc1.COc1ccc(CCC(=O)Cl)cc1OC
N[C@H]1CC[C@H](CCN2CCCCC2c2coc3cccc-3c2)CC1.O=C(O)C1CCC(C(F)(F)F)CC1
Cc1ccc(S(=O)(=O)n2ccc3c2ncc2nnc(C[C@@H]4CCNC4)n23)cc1.N#Cc1cnc(Cl)cn1
CS(=O)(=O)c1ccc(O)cc1.Clc1ncnc2c1cnn2C1CCCCO1
COc1c([N+](=O)[O-])ccc2c1CN(C)C2=O
CS(=O)(=O)Cc1ccccn1.O=C(OO)c1cccc(Cl)c1
C=CCC1CCC(C)(O)C1(C)C.CC(=O)Cl
O=C(Cl)OCc1ccccc1.O=C(OCc1ccccc1)N(CCC(=O)N(CCNCCc1ccc(OCc2ccccc2)c([N+](=O)[O-])c1)C1CCCCC1)CCc1ccccc1
CC(C)(C)OC(=O)N[C@H]1CCCC[C@H]1Nc1nc(Cl)c2c(c1F)CN(C(=O)OC(C)(C)C)C2=O.Cc1ccn2ncc(B3OC(C)(C)C(C)(C)O3)c2c1
Cc1ccc(CCCO)cc1.Cc1ccc(S(=O)(=O)Cl)cc1
CNc1ccc(Cl)cc1Cc1ccccc1.O=C(Br)CBr
NC(=O)[C@H]1[C@@H]2C=C[C@@H](C2)[C@H]1Nc1c(Cl)cnc(N)c1N.S=C=Nc1ccccc1
CCCCCCCCCCCCCCCCO.CNCC(=O)O
CC(=O)c1ccc2c(c1)CC(=O)N2C(C)=O.CCCCCCCC(=O)O
COc1cc2nccc(Oc3ccc4c(c3)OCCN4C(=O)Nc3cc(CO[Si](C)(C)C(C)(C)C)on3)c2cc1OC
CC1(CO)CC1.Cc1ccc(O)cn1
Nc1ccc(Br)cc1[N+](=O)[O-].OB(O)c1ccncc1
CCCS(=O)(=O)[C@@]1(c2ccc(-c3ccccc3)cc2)C[C@H]2C(=O)N[C@]3(C(=O)O)C[C@H]3C=CCCCCC[C@H](NC(=O)OC(C)(C)C)C(=O)N2C1.NS(=O)(=O)C1CC1
CC(C)(C)[Si](C)(C)OC1C=C(c2cnc(N)cn2)CCC1
C[C@]12CC[C@H]3[C@@H](CC=C4NC(=O)CC[C@@]43C)[C@@H]1CC[C@@H]2C(=O)O.Cc1ccc(C[C@H](N)c2ccccc2)cc1
CC(C)(C)OC(=O)N1CCC(=O)C(Br)C1.NC(N)=S
Cc1cccc(N=C=O)c1.NCC(=O)N(CC(=O)NCc1ccccc1)c1ccccc1
CCNCC(=O)c1ccc(F)c(C)c1.O=C(Cl)COCc1ccccc1
CCOC(=O)c1nnc(-c2ccccc2)cc1-c1cccc([N+](=O)[O-])c1.CN(C)CCN
COC(=O)[C@H](CC(=O)OC(C)(C)C)NC(=O)c1ccc(-c2ccc(OC)cc2)cc1NC(=O)Nc1c(C)cc(C)cc1C
CCOC(=O)c1ccc(N2CCN(c3ccc(C(=O)Nc4cccc(C(C)(C)C)c4)cc3)CC2)cc1
CN(C)CCCCl.N#Cc1ccc(Cn2ccc3cc(/C=C4\SC(=O)NC4=O)ccc32)c(C(F)(F)F)c1
COc1ccc(OC)c(B(O)O)c1.Nc1c(C(=O)NC2CC2)nnc2c(Br)cccc12
COc1ccc2ccc(N)nc2n1.O=C(O)c1ccco1
CCN1C(=O)C(C)(C)c2cc3[nH]c(-c4n[nH]cc4N)nc3cc21.O=C(Cl)COc1ccccc1
CCCCC1CC(C=NOCc2ccccc2)(C(=O)OC)C1
CCCC[C@H]1CN(Cc2ccccc2)CCN1C(=O)c1cccc(C)c1C
CCOC(=O)C(C)(C)Oc1cc(OCCCCCOc2ccc(C=NN)cc2)ccc1C(=O)N(C(C)C)C(C)C
NC(=O)c1cc(Cl)cc(N)c1N.O=C(O)C(F)(F)F
C1COCCN1.O=[N+]([O-])c1cc(F)c(F)c(F)c1
O=C1NCCn2c1cc1cc(F)cc(Br)c12.OB(O)c1ccncc1
C#CCN.O=C(Cl)OCc1ccccc1
CC(C)(C)c1nc(-c2cccc(NS(=O)(=O)c3cc(F)ccc3F)c2F)c(-c2ccnc(Cl)n2)s1
NCc1ccc2c(NC(=O)c3ccccc3)nccc2c1
Nc1nccn2c([C@@H]3CCCN3)nc(-c3ccc(C(=O)Nc4ccccn4)cc3)c12.O=C(O)/C=C/CN1CCCC1
CC(Oc1ccc([N+](=O)[O-])cc1)C(F)(F)F
BrCCCCBr.COC(=O)C1=C(C)NC(C)=C(C(=O)O)C1c1cccc([N+](=O)[O-])c1
CC(=O)Cl.COc1cc(N)ccc1N1CCN(CCN(C(=O)C2CCCCC2)c2ccccn2)CC1
CC(C)[C@H](NC(=O)OC(C)(C)C)C(=O)O.Clc1ccccc1N1CCNCC1
CCOC(=O)COc1ccc([N+](=O)[O-])cc1
N#C[C@@H]1CCCN1C(=O)CCl.NC12CC3CC1CC(O)(C3)C2
CC(C)(C)OC(=O)NCc1cccc(CO)c1.O=C(Nc1cccc2c1C(=O)NC2=O)c1ccc(Cl)s1
CN.O=Cc1cc(-c2ccccc2)n(S(=O)(=O)c2ccccc2)c1Cl
COC(=O)CCCC1(C)OCCO1.NNC(=O)N1Cc2ccccc2Oc2ccc(Cl)cc21
CCS(=O)(=O)Cl.Fc1ccc(NCc2cccnc2)c(F)c1
CC(C)c1nc2ccccc2c(=O)n1N.O=C(Cl)CC12CC3CC(CC(Cl)(C3)C1)C2
CCOC(=O)CCc1c[nH]c2ccccc12.NN
CC(C)(C)C=O.N#CCC(=O)N1CCCC(n2nc(-c3ccc(NC(=O)c4ccc(C(F)(F)F)cc4)cc3)c3c(N)ncnc32)C1
O=C(c1cccc([N+](=O)[O-])c1)N1CCOCC1
COC(=O)C(C)(C)c1cc(C(F)(F)F)cc(C(F)(F)F)c1
Nc1ccc(SCC(F)(F)F)cc1[N+](=O)[O-]
C#Cc1ccc2ccnc(Cc3ccc(CCCC)cc3)c2c1
CCOC(=O)CSc1nc(Cl)c2sc(N3CCC(Oc4cc(F)ccc4Br)CC3)nc2n1
COc1cc(F)c2ncc(NC(=O)OC(C)(C)C)c(Br)c2c1
O=C(O)CCOc1ccccc1
COc1cc(N2CC[C@@H](NC(C)=O)C2)ccc1Nc1ncc(Cl)c(-c2cnc3ccccn23)n1
COC(=O)C1(N)CCN(OC)CC1.Cc1cc(C)c(C2CC2)cc1CC(=O)Cl
CCOC(=O)C(=O)Cl.NC(=O)c1cccn1N
Cc1c(N)cccc1Cl.O=[N+]([O-])c1cccnc1Cl
Cc1cc(NC2CCN([C@H]3CC[C@H](OC(C)C)CC3)CC2)c([N+](=O)[O-])cc1F
Nc1ncccc1OCc1c(F)ccc(F)c1F.S=C=Nc1ccc(Cl)cc1
CC(C)(CCO)c1ccccc1
CCc1sc(Br)cc1Br.Clc1ccc(I)cc1
CCCC[C@H]1CC[C@@H](O)[C@@H]1COCc1ccccc1
CCOC(=O)c1cc2cc(OC)ccc2[nH]1
COC(=O)c1ccc(OCCN(C)C)cc1
CC(C)(C)c1ccc(C(=O)O)s1
O=c1cc(NCCC2CC=CCN2Cc2ccc(Cl)c(Cl)c2)[nH]c2ccccc12
COc1cc2c(Oc3cc4cccnc4nc3C)ccnc2cc1O.ClCCBr
CC(C)(C)OC(=O)NCCS(=O)(=O)c1ccccc1
CCOC(=O)[C@H](CCc1ccccc1)N[C@@H](C)C(=O)N1[C@H](C(=O)OCc2ccccc2)C[C@@H]2CCC[C@@H]21
CCCc1c(OCc2cccc(C(=O)OC)n2)ccc(C(C)=O)c1O
CC(=O)OC(C)=O.Nc1ccc2c(c1)CCC(COC1CCCCO1)O2
CCCCc1ccc(C#Cc2ccc(CN(Cc3ccc(OCC(=O)OC)cc3)S(=O)(=O)c3cccs3)cc2)cc1
O=C1C2CCCC2=Nc2ccccc2N1Cc1ccc(Cl)cc1Cl
COC(=O)c1ccc(Br)c(O)c1.OCCc1ccc(Cl)cc1Cl
Clc1cc(Cl)nc(Cl)n1.c1ccc2[nH]cnc2c1
CN(C)CCCCl.Oc1ccc2c(c1)Oc1ccccc1-c1ccsc1-2
COCC1NCC(C)N(Cc2ccc3c(N)ncnc3c2)C1=O.Clc1ccc2cc(CBr)ccc2c1
Brc1ccc2c(c1)CCN2.O=C(Cl)C=Cc1cccc(Cl)c1
COC(=O)[C@@H]1C[C@H](O)CN1.N#Cc1cccc(S(=O)(=O)Cl)c1
CC(C)(C)OC(=O)N1CCN(C(=O)c2ncn([C@@H]3CCCCC[C@H]3O)c2-c2ccccc2)[C@H](Cc2ccccc2)C1.COCCCBr
CSc1cc(C(C)(C)C)c(O)c(C(=O)Nc2ccc(S(=O)(=O)C(F)(F)F)cc2Cl)c1C.O=C(OO)c1cccc(Cl)c1
CNc1ccc(C#N)cc1Cl.COCO[C@H]1CCN(C[C@@H](O)c2ccccc2)C1
CN1C(=O)COc2nc(-c3ccc(C4(NC(=O)OC(C)(C)C)CCC4)cc3)c(CC3CC3)cc21
CC(C)(C)OC(=O)c1ccc(-n2c(C#N)cc3ccccc32)cc1
Cc1ccc(N=C=O)cc1.NC(=O)c1c(-c2ccc(N)cc2)nsc1NC(=O)N1CCCC1=O
C#CCN(C(=O)C(C)SC)c1cn(-c2cccnc2)nc1Cl.OO
CCOC(=O)c1ccc(COCc2csc3nc(C(=O)NCc4ccc(F)c(Cl)c4)[nH]c(=O)c23)cc1
CC(C)(C)OC(=O)N1CCC(Nc2ccc(C(=O)NCCC3CC3)nn2)C1.O=C(Cl)c1ccccc1C(F)(F)F
CC(C)N1CCC(N)CC1.O=C(N[C@@H](COCc1ccccc1)CS(=O)(=O)Cl)OCc1ccccc1
Cc1ccc(CCN)cc1.O=CC1CC1
COC(=O)c1cn(-c2cccc([N+](=O)[O-])c2)[nH]c1=O
COC(=O)Cc1ccc(OCC[C@@H]2C[C@@H]2C2CCN(C(=O)OC3(C)CC3)CC2)cc1F
CO[C@H]1O[C@@H](C)[C@@H]2C(=O)[C@H]3CCCC[C@@H]3C[C@H]12.C[Si](C)(C)[N-][Si](C)(C)C
COC(=O)c1cc(F)c(NS(=O)(=O)c2ccc(-c3cnc(C4=CCOCC4)nc3)cc2)cc1F
O=C(N[C@H]1CCc2ccccc21)C1COCCN1c1nc(Cl)ncc1Br
CC(C)(C)OC(=O)CBr.CC(C)(C)OC(=O)c1ccc(CCNC(=O)OCc2ccccc2)cc1
COc1c(C)cnc(CN2C(=O)Cc3c(Cl)nc(N)nc32)c1C.Cc1c(C=O)[nH]c(Cl)c1C(=O)NCCN1CCCC1
CCOC(=O)c1cn([C@@H](C(C)C)C(C)(C)O[SiH2]C(C)(C)C)c2cc(Cl)cnc2c1=O.Fc1ccc(C[Zn+])cc1F
CC(C)(C)OC(=O)N1CCC(OS(C)(=O)=O)CC1.Oc1cc(F)ccc1Br
O=C(c1cccs1)c1cc2c(c(Cl)c1Cl)OC(C(=O)O)C2
CC(C)C[C@H](N)c1ccccc1N1CCCCC1.CCOC(=O)c1ccc(CC(=O)O)cc1OCC
COc1cc2c(cc1OC)C(=O)OC2.O=C1CCC(=O)N1Br
COc1cc([N+](=O)[O-])ccc1OCCN1CCC(C(N)=O)CC1
CC(C)(C)OC(=O)N[C@H]1CCNC1.O=Cc1cccc(C(F)(F)F)c1
NC1=NC(c2cccc(Br)c2)(c2ccnc(Cl)c2)c2ccccc21.OB(O)c1cncnc1
CC(=O)Oc1c(C)cccc1C(Br)CCBr
Cc1ccc(C(C)(C)C)cc1[N+](=O)[O-]
CC(C)CBr.CC=CCC1Cc2ccc(O)cc2C1=O
CC(C)(C)OC(=O)CBr.CC(C)(C)OC(=O)c1cccc(CCN)c1
CC(=O)OCc1ccc2c(c1)C(=O)c1ccc(Br)cc1-2
NCCC1CCC(CN2CCCC2)CC1.O=C(O)c1ccc(-c2ccc(Cl)cc2)cc1
CCCc1cc(C(N)=S)ccc1O.O=C1CCCCC1Cl
NCC(=O)N1CCN(C(=O)c2cc(F)ccc2C(F)(F)F)CC1.O=C(O)c1cc(-c2ccccc2C(F)(F)F)[nH]n1
Cc1ccc([C@@H](C)N)cc1.OC[C@H]1O[C@@H](n2cnc3c(Cl)ncnc32)[C@H](O)[C@@H]1O
CC(C)CO.O=c1cnn(-c2ccc(C(Cl)c3ccc(Cl)cc3)c(Cl)c2)c(=O)[nH]1
O=C(Cl)CCl.O=C1Nc2cc(Br)c(Br)cc2Nc2ncccc21
C#Cc1ccc(OCc2ccccc2)nn1.OCCc1ccc(I)cc1
CCOP(OCC)OCC.COCOc1cc(CI)cc(OCOC)c1CC=C(C)CCC=C(C)CO[Si](c1ccccc1)(c1ccccc1)C(C)(C)C
CC1(C)OB(c2ccc(F)cc2F)OC1(C)C.COC(=O)c1cc(Br)ccc1NC(=O)COCC(=O)N1CCN(C(c2ccccc2)c2ccccc2)CC1
CC(=O)O[C@@H]1CS[C@H](Br)[C@H](OC(C)=O)[C@H]1OC(C)=O.Sc1ccccc1
CC(=O)C(CCCCCCC(=O)OCc1ccccc1)CCCC(O)COCc1ccccc1
CC(=O)Nc1cc(CN2C(=O)N(c3ccc(S(=O)(=O)C(F)(F)F)cc3)C(=O)C2(C)C)ccn1
CN1CCN(CCCN)CC1.Cc1ccc(F)c(NC(=O)Nc2ccc(Oc3ccnc4cc(C(=O)O)sc34)cc2F)c1
CCCNC(=O)c1nnc2c(Br)cccc2c1N.COc1ccc(Cl)cc1B(O)O
CC(C)(C)OC(=O)N[C@H]1CC[C@@H](N)CC1.Cc1c(C(=O)O)c2nccc(-c3c(OCC4CC4)ccc4c3OCO4)c2n1COCC[Si](C)(C)C
CC(C)c1cc(NC(=O)Nc2cc(Oc3ccc([N+](=O)[O-])nc3)ccc2F)n(-c2ccc3ncccc3c2)n1
CCCCCN1C(=O)C(O)(c2cc3c(cc2O)OCO3)c2cnccc21
COC(=O)c1nc(C#N)c2c(Oc3ccccc3)cccc2c1O.NCC(=O)O
CC(=O)Nc1nc(CCc2ccc(NCCNC(=O)OC(C)(C)C)cc2)cs1
CC(=O)Nc1cc(COC(C)=O)ccn1
CC(C)(CO)C(=O)O.CO
CCCC[Sn](/C=C/CBr)(CCCC)CCCC.OCCNCCO
CC(C)(C)C1CCCC(CCC=O)C1.c1ccc(CC[P+](c2ccccc2)(c2ccccc2)c2ccccc2)cc1
Clc1cccc(-c2cccc(Oc3cccc(Oc4ccccc4)c3)c2)c1.Oc1ccccc1Oc1ccccc1
CCSc1ccccc1B1OC(C)(C)C(C)(C)O1.FC(F)(F)c1ccc2nc(Cl)cnc2c1
Nc1ccc(OC(F)(F)F)cc1.O=C(O)c1cccc(Br)c1F
C1CCNC1.Cc1cc(C)nc(Cl)n1
CN(C)CC[P+](c1ccccc1)(c1ccccc1)c1ccccc1.O=C1CCN(CCOc2ccccc2)CC1
COc1ccc(Br)cn1.OB(O)c1ccc(Br)cc1
CN(C)CCCOc1ccc(C=O)cc1.Oc1c(Cl)cc(-c2cc(N3CCNCC3)c(OCCc3ccc(Cl)cc3)nn2)cc1Cl
COc1cc(B(O)O)ccn1.Cc1ccc(Nc2ccc(Oc3ncccc3Br)cc2)nc1
CC(C)=CCC/C(C)=C/COc1ccc(C(=O)O)cc1.COc1ccc(NCCN)cn1
CCCCCC1CCC(CCC2=CCC(C3CCC(=O)CC3)CC2)CC1
BrC(Br)(Br)Br.COC(=O)c1c(CO)noc1C(C)C
C=O.CCOC(=O)CC(C=CCCCCc1cccc(NCc2ccc(OC)cc2)n1)c1cncnc1
CCOC(=O)c1cnc(-c2ccc(F)cc2)cc1Cl.Oc1ccccc1Cl
COCOc1c(C)c(C)c2c(c1C)CCC(C)(C=C(Cl)Cl)O2
Brc1cncc(Br)c1.N[C@H]1CCCC[C@H]1C(=O)NCC(F)(F)F
CCOC(=O)C1Cc2nccnc2C1
CCS(=O)(=O)c1ccc(Cl)cc1Cn1c(=O)[nH]c2c(Cl)c(C3OCCO3)c(OC(F)(F)F)cc2c1=O
C=CCC(O)c1c(C)noc1-c1ccc(-c2ccc(C3(C(=O)OCC)CC3)cc2)cc1.FC(F)(F)c1ccccc1I
BrCc1ccc2nsnc2c1.Cc1cccc(-n2c(-c3ccc4ncnn4c3)c(C)[nH]c2=O)c1
CC1(C)Cc2cc(C(=O)O)ccc2NC1c1cccc(N2C(=O)OC[C@@H]2Cc2ccccc2)c1.NS(=O)(=O)C1CC1
COC(=O)c1ccc(C(=O)Nc2nccs2)cc1
CC(C)(C)OC(=O)N1CCNCC1.Nc1cccc(Cl)c1[N+](=O)[O-]
CCOCCNc1ccccc1C(=O)OCC.N#CCC(=O)O
NC(=O)c1cccc2nc(-c3ccc(-c4ccccn4)cc3)oc12
COC(=O)c1cc(Br)oc1C
COc1ccc2ncc(=O)n(CCN3CCC(N)CC3)c2c1.O=Cc1cc2c(cc1Br)OCCO2
O=C1CCCC1c1ccccn1
CCCCc1nc(CC)[nH]c(=O)c1Cc1ccc(-c2ccccc2C#N)cc1.OB(O)c1ccccc1
Nc1nnn(C(F)F)n1.O=C(Cl)C(c1ccccc1)c1ccccc1
CC(=O)NC(C(=O)OC(C)(C)C)C(C(O)C[N+](=O)[O-])N1CCc2ccccc2C1=O
CCCN1CCN(c2ccc(C(=O)O)cc2)CC1.N#CCNC(=O)C1(N)CCCCC1
CC(C)c1nc(C(=O)N2CCOC3(CCNCC3)C2)cs1.OCCc1cccc(CBr)c1
CC(C)(C)c1n[nH]c(SCCO)n1.O=C=Nc1ccc(C(F)(F)F)cc1
COC(=O)c1cccc(C=O)c1.NO
COc1cc(OC)c(F)c(/N=C/c2cnc3[nH]ccc3c2Cl)c1F
CC1(C)CC(N)CC(C)(C)N1.Cc1cccc(OCc2ccc(C(=O)O)cc2)c1
O=C(O)C=Cc1ccc(F)c(F)c1.OCCc1ccccc1
O=[N+]([O-])c1c(Cl)nc(Cc2ccc(F)cc2)nc1-c1ccc2c(c1)OCO2
FCCBr.N#Cc1cccc(O)c1
Cc1c(C(=O)O)cnn1-c1ccc(Cl)cc1.NC(=O)c1cc(N)ccc1N1CCC(N2CCOCC2)CC1
CS(=O)(=O)c1ccc(I)c(C(=O)N2CCN(c3ccc(C(F)(F)F)cc3)CC2)c1.NCC1CCCO1
O=C(O)C=Cc1ccc(F)cc1
CS(=O)(=O)Cl.OCCn1c(SCc2noc(-c3cc(Cl)ccc3F)n2)nnc1-c1cccs1
CC(C)(C)C1=CN(c2c(Cl)cccc2C(=O)Cl)NO1.Cc1cc(OC(F)(F)F)ccc1N
CCCCCn1nc(-c2ccc(OC)cc2)c2cccc(Cl)c21
CCCc1nc2c(C)cc(-c3cn(CCc4ccccc4)cn3)cc2n1Cc1ccc(-c2ccccc2C(=O)OC(C)(C)C)cc1
COc1ccc(Cc2ccc(F)nc2)c(F)c1-c1cccc(Cl)c1.O=C(O)[C@@H]1CCCN1
CC(C)(C)OC(=O)N1CCC2(CC1)CNCCO2.CC(C)c1nc(C(=O)O)cs1
CC(C)(C)CC(=O)N1CCC2(CC1)CCN(c1ccc(C(O)C(F)(F)F)cc1)C2=O
COc1nc(Cl)cnc1N.Cc1ccc(S(=O)(=O)Cl)s1
CC(C)CN(C[C@@H](O)[C@H](Cc1ccc(O)cc1)NC(=O)O[C@H]1CO[C@H]2OCC[C@@H]12)S(=O)(=O)c1ccc2c(c1)OCO2.OCCc1ccccc1
CS(=O)(=O)Cl.OC1CCN2CCCC12
CC1=CC(=O)OC1c1ccc(OCCCBr)cc1
NCC(=O)N1CCN(C(=O)c2ccccc2C(F)(F)F)CC1.O=C(O)C1CCN(c2ccccc2)CC1
CCOC(=O)CP(=O)(OCC)OCC.COCOc1ccc(C=O)c(OCc2ccccc2)c1
CS(=O)(=O)c1cccc(B(O)O)c1.Cc1oc(-c2ccc(Br)cc2)nc1CCN1CCCC1
CNc1nc(Cl)nc(OC)n1.OB(O)c1ccccc1
CC(C)c1ccc(NCc2ccc(N(C)C)cc2)cc1.CC(C)c1ccc2c(c1)C(C(=O)O)CCC2
CCOC(=O)c1ccc(Nc2nccc(-c3cnc(C)n3C(C)C)n2)nc1
COc1ccc2c(C(=O)O)c(C(C)C)n(Cc3ccccn3)c2c1.NCc1ccc(F)c(F)c1
CCOC(COCCCCO)OCC.Oc1c(Cl)cc(OCC=C(Cl)Cl)cc1Cl
CCOC(=O)c1cn2cc(Br)ccc2n1.NCc1ccc2c(c1)OCO2
COc1cc(N2CCN(CCO)CC2)ccc1N.Cc1cnc(Cl)nc1-c1cnc2ccccn12
CC(C)c1nc(CCl)cs1.CN
BrCC1CCCCC1.CC(=O)c1ccc(O)cc1
C=COCC.O=C1N[C@H](c2ccccc2)[C@@H]1O
CC#CC(=O)O.N[C@H]1CC[C@H](CCN2CCN(c3nccc4c3CCO4)CC2)CC1
CCOC(=O)c1cnn(-c2nc(NC3CCCC3)c3ncn(C4O[C@H](CO)[C@@H](O)[C@H]4O)c3n2)c1
COC(=O)[C@H](CCCC(N)C(=O)OC(C)(C)C)NNC(=O)c1cc(NC(=O)c2cc(NC(=O)c3cc([N+](=O)[O-])nn3Cc3ccc(OC)cc3)nn2Cc2ccc(OC)cc2)nn1Cc1ccc(OC)cc1
C1CC2(CCN1)OCCO2.Clc1nc2ccccc2[nH]1
C1CCN(CCCCN2CCNCC2)CC1.O=c1[nH]c(Cl)cc2ccc(Br)cc12
O=C(Nc1ccc(C2CCNCC2)cc1)c1nc(-c2ccccc2)oc1C(F)(F)F.O=C(O)CCc1cc(O)no1
CC(C)(C)CNc1noc2ccc(-c3cccc(C=O)c3)cc12.NC1CC1
COc1cc2ncnc(Cl)c2cc1OCCCN1CCN(C)CC1.Nc1ccc2nc(NC(=O)c3ccccc3)sc2c1
CCCOc1cc(OC)c2c(c1)C(=O)c1cccc(O)c1-2.CCN(CC)CCCl
CCOC(=O)C1CCNCC1.Cc1ccc(-c2cc(Br)ccc2Cl)nc1
CC(C)(C)OC(=O)NC[C@H]1CC[C@H](CNC(=O)c2cc(-c3cccc(CN)c3)nc3ccccc23)CC1.CS(=O)(=O)Cl
C1COCCN1.CC(=O)N(Cc1cc(C(F)(F)F)cc(C(F)(F)F)c1)C1CCCN(C(=O)OC(C)C)c2ccc(Br)cc21
COCC[C@@H](C(=O)OC)N1CC(Oc2ccccc2Cl)=CC1=O
CNC(=O)COc1cc(C#N)ccc1CN.O=C(O)c1cncc(Cl)c1
COC(=O)/C=C/CN(C)[C@H]1CCOC1
COC(=O)CCc1ccc(O)cc1.Cc1cccc(C)c1Cc1cccc(CO)c1
COc1ccc(C(Cc2ccc(Br)cc2)c2cn(C)c(N)n2)cc1.OB(O)c1ccsc1
CC(=O)Cl.COC[C@]1(O)CCCC[C@H]1n1cnc(C(=O)N2CCN(C(=O)OCc3ccccc3)C[C@H]2CCNc2ccccc2)c1-c1ccccc1
CI.O=C(Nc1ccccn1)N1c2nc(-c3cccc(C(F)(F)F)c3)ccc2N2CC[C@H]1C2
CCCc1c(SC2CCCCC2)c2cc(Cl)ccc2[nH]c1=O.O=C(OO)c1cccc(Cl)c1
NCCC1CCCCC1.O=C(O)c1cccnc1SCCS(=O)(=O)c1ccccc1
Nc1ccsc1C(=O)Nc1ccc(OC(F)(F)F)cc1.O=Cc1ccnc2ccccc12
CC(C)N1CCOC(CCl)C1.c1ccc2c(c1)CCc1ccccc1N2
CC(C)(C(=O)O)n1ccc2ccc(C(F)(F)F)cc21.O=C1CNCCN1c1ccc(S(=O)(=O)Nc2nccs2)cc1
COC(=O)c1ccc(C(OCCN(C)C)c2ccccc2)cc1
O=C(OC(=O)C(F)(F)F)C(F)(F)F.O=C(c1cccc([N+](=O)[O-])c1)C1CCNCC1
CC(=O)c1ccncc1.NNC(=O)Oc1ccccc1
Cn1cncc1C(O)(c1ccc2c(c1)c(-c1cccc(Cl)c1)cc(=O)n2C)c1ccc(Cl)cn1.NC1CC1
COC(=O)CC(=O)C(C)Br.COc1cc(S)cc(Cl)c1
COC(=O)Cc1cc2ccc(F)cc2c(C(=O)O)c1C.Fc1ccc(N2CCNCC2)cc1
COCC1(NC(=O)OC(C)(C)C)CCCC1
CC(C)(C)OC(=O)N[C@@H](Cc1ccccc1)C(=O)O.Fc1ccc(C(c2ccc(F)cc2)N2CCNCC2)cc1
CC=C(C(=O)OCC)C(C)CCCC
CI.COc1cc(N2CCN(C(=O)Cn3nc(-c4ncc[nH]4)c4cccnc43)CC2)ccc1Cl
CC(C)c1cc(C(C)C)c(O)c(C(C)C)c1.CCOC(=O)CS(=O)(=O)Cl
Cc1ccc(S(C)(=O)=O)cc1N.O=C(Cl)CCl
BrCc1ccc(Br)cc1.CCOC(=O)c1cnn(-c2cccc(-c3ccccc3O)n2)c1C(F)(F)C(F)(F)F
CC(=O)Oc1ccc2c(c1)CCC2=O
CC1(O)CCC2(CC1)OCCO2
CCOC(=O)Cc1cccc(N)c1.O=C(O)c1cccc(Br)c1
CC1(C)OB(B2OC(C)(C)C(C)(C)O2)OC1(C)C.COC(=O)c1c(I)cnn1C
CO.O=C(O)CCCc1ccc(C(=O)C=Cc2ccccc2)cc1
C[C@@H](C1CCCCC1)N1CC[C@](CCCOS(C)(=O)=O)(c2ccc(F)cc2)OC1=O.[N-]=[N+]=[N-]
COCCOc1ccn2c(C(=O)O)cnc2c1.Nc1cccc2c1cnn2Cc1ccccc1
CCOC(=O)CC1Sc2ccccc2NC1=O.N#CCBr
CC(C)(C)OC(=O)c1ccccc1-c1ccc(CBr)cc1.CCCc1nc2c(C)cc(-c3nc4ccc(N(C)CCO)cc4n3C)cc2[nH]1
CC(C)(C)OC(=O)N1CCC(CC(=O)O)CC1.CS(=O)(=O)Nc1ccccc1C1CCN(C(=O)[C@H](N)Cc2ccc(Cl)cc2)CC1
COCCOc1ncc(C(=O)O)cc1-c1ccc(Cl)c(C)c1.NCc1nc(C(F)(F)F)no1
CS(=O)(=O)Nn1c(=O)[nH]c2cc([N+](=O)[O-])c(-n3ccc(C=O)c3)cc2c1=O
CC(C)(C)c1cc(C=O)c(O)c(-c2ccc(C(F)(F)F)nc2)c1.NO
O=C([C@H]1COc2ccccc2O1)N1CCC[C@@H](c2ccccc2F)C1
COc1ccc2c(Cl)nc(Nc3cc[nH]n3)cc2c1.OB(O)c1ccncc1
C[C@@H]1CN(Cc2ccc(C3Nc4cccc5c(=O)[nH]nc(c45)C3c3ccc(F)cc3)cc2)C[C@@H](C)N1C(=O)OC(C)(C)C
CC(C)(C)OC(=O)OC(=O)OC(C)(C)C.Cc1cc(N)nc(C)c1C#N
CC(C)(C)OC(=O)NCCCN.COC(=O)CC1Cc2ccc(C(=O)O)cc2NC1=O
CCI.CCOc1ccc(NC(=O)c2c[nH]c3c2C(=O)CCC3)cc1
C[Si](C)(C)[N-][Si](C)(C)C.O=CC12CCC(c3ccccc3)(CC1)CC2
O=C[C@H](O)[C@@H](O)[C@H](O)CO
CC(C)C(=O)Nc1cccc(C2CCN(CCCCC(=O)c3ccc(Br)cc3)CC2)c1.NNc1ccccc1
CCOC(=O)c1cc(C#N)cc(C(F)(F)F)n1.Nc1ccc(Cl)cn1
COc1c(Cl)ncnc1OC1CCN(C(=O)OC(C)C)CC1.CS(=O)(=O)c1ccc2c(c1)CCN2
N#CCCCCCCc1nc(-c2ccccc2)c(-c2ccccc2)o1.[N-]=[N+]=[N-]
CCN(CC)CCN.Cc1cc(C(=O)O)c(C=O)[nH]1
COc1ccc(S(=O)(=O)Cl)cc1.O[C@H]1CCNC1
NCCc1c[nH]c2ccc(Cl)cc12.O=C(O)c1ccc(Cl)nn1
CC(C)(C)OC(=O)N1CCN(c2nc(-c3ccnc(Cl)c3)cc3cnccc23)CC1.NC1CCOCC1
COC(=O)CCCCCOc1ccc2nc(-c3ccc(OC)cc3)n(CCC=O)c2c1.c1ccc(N2CCNCC2)cc1
C1CNCCN1.O=S(=O)(c1ccccc1)n1cc(-c2ccc3oc(CCl)nc3c2)c2ccc(F)cc21
CC(C)(C)N.O=[N+]([O-])c1ccc(Br)cc1F
CCOC(=O)CP(=O)(OCC)OCC.COc1cc(-c2cc(C=O)ccn2)cc(OC)c1OC
C1CCNC1.Clc1ccc(-c2noc(-c3sccc3Cl)n2)cc1CBr
CCOC(=O)c1sc(Cl)nc1-c1cccc(C#N)c1
CC[C@@H]1C(=O)N(C)c2cnc(Nc3ccc(C(=O)O)c4c3OC(C)(C)C4)nc2N1C1CCCC1.N[C@H]1CC[C@H](N2CCN(CC3CC3)CC2)CC1
CCOC(=O)C(C)(C)Oc1ccc(Cl)cc1
N#Cc1c(F)cccc1F
COc1ccc(-c2ccccc2)c2c1CCC(=O)N2Cc1ccc(-c2ccccc2)cc1
Fc1ccc(Cc2noc([C@H]3CCCNC3)n2)cc1.O=C(Cl)c1ccc(F)cc1
C=C(C)C(=O)O.COC(CN)OC
CC(C)(C)OC(=O)N1CCC(N)CC1.COc1ccc(-c2ccnc3c(C(=O)O)c(C)n(COCC[Si](C)(C)C)c23)c(OCC2CC2)c1
COc1ccccc1CC(=O)O.NCc1cccs1
OB(O)c1ccoc1.OC1CCCC(Nc2ccc3ncc(-c4cc(F)nc(Cl)c4)n3c2)C1
C#CCO.CC(C)(Br)C(=O)O
COc1ccc(-c2nc(CCC(=O)c3ccccc3O)co2)cc1OCc1ccccc1.FC(F)Cl
CC(=O)Cl.Nc1cccc(C2=NNC(=O)C3CC23)c1
CCC1=[SH]C(=N)N(Cc2ccc(-c3ccccc3C#N)cc2)N1.[N-]=[N+]=[N-]
C=O.NC(=O)C1(c2ccccc2CCc2nc(Nc3ccc(C4CCNCC4)cc3)ncc2C(F)(F)F)CC1
CCOC(=O)c1cc(N2CCN(CCN(C)C)CC2)ccc1Cl
CCCC[Sn](CCCC)(CCCC)c1ccc(C)cn1.CCN(CC)CC(O)c1cc(Br)cc(C(=O)OC)c1
CN1CCC(N2CCNCC2)CC1.O=S(=O)(O)CC1CCCCN1S(=O)(=O)c1cccc(C(F)(F)F)c1
O=C=Nc1ccccc1.O=c1[nH]c2ccccc2c2cc(CO)nn12
COC(=O)[C@H](N)[C@@H](C)c1c[nH]c2ccccc12.O=C(O)C1CCN(C(=O)c2ccccc2)CC1
CCOC(=O)c1cc(C#N)c(N2CCC(C(=O)N(CC(=O)OC(C)(C)C)S(=O)(=O)Cc3ccccc3)CC2)nc1C
C=Cc1cccc(S(=O)(=O)N2C[C@H](C)Oc3ncc(NC(=O)OC(C)(C)C)cc32)c1
CC(C)(C)OC(=O)OC(=O)OC(C)(C)C.Ic1cccc2c3c([nH]c12)CCNC3
COCCNc1cc(NC(=O)N2CCCc3cc(CO[Si](C)(C)C(C)(C)C)c(C(OC)OC)nc32)ncc1C#N
CCCCCCCCOc1ccc(C=O)cc1.NCCc1ccccc1F
CCCc1c(OCCCBr)ccc(C(=O)OC)c1O.CCOC(=O)C(=O)c1ccc(O)cc1
COC(=O)C1(CN)CC12CCCC2
COC(=O)c1cc(-n2cnn(Cc3ccc(F)cc3)c2=O)nn1Cc1ccc(OC)cc1
CC(=O)OC(C)=O.CC1C(=O)Nc2cc(Br)ccc21
CNC[C@H](O)[C@@H](O)[C@@H](O)[C@H](O)CO.N#Cc1c[nH]c2ccc(CCNC(=O)c3ccc(-c4ccnc(Cl)n4)cc3)cc12
CCOc1ccc(-c2cc3[nH]c(C[P+](c4ccccc4)(c4ccccc4)c4ccccc4)nc3c(C#N)n2)cc1C(F)(F)F.O=CCCl
CC1(C)O[C@H](CC#N)C[C@H](CC(=O)N(c2ccccc2)c2ccccc2)O1
Nc1c[nH]nc1-c1nc2ccccc2s1.O=C(Cl)C1CCCC1
CN1CCN([C@H]2CC[C@@H](n3nc(-c4ccc(Nc5nc6ccccc6o5)c(F)c4)c4c(N)ncnc43)CC2)CC1
CCCC1CCc2cc(C(=O)OC)[nH]c21
COC(=O)CCCCc1noc(-c2ccccc2OC)n1
N#Cc1csc(CBr)n1.[N-]=[N+]=[N-]
CC1(C)CC(I)C(=O)Nc2cc([N+](=O)[O-])ccc21.[N-]=[N+]=[N-]
Cc1c(N)cccc1[N+](=O)[O-].O=Cc1ccc(Oc2ccc(CCC(=O)O)cc2)cc1
CCS(=O)(=O)N1CCC(c2c[nH]c3c(C(N)=O)cc(Br)cc23)CC1.COCCNCc1cncc(B2OC(C)(C)C(C)(C)O2)c1
CCOc1cc(C=O)cc(OCC)c1F.Cc1nccc2nc(NC3CCNCC3)oc12
Cc1cc(=O)c2ccc(Br)cc2n1-c1cc(NC(=O)OC(C)(C)C)c(F)cc1F.Cc1noc(C)c1B1OC(C)(C)C(C)(C)O1
CC(C)(C)OC(=O)N[C@H]1CCC[C@@H](CO)C1
CS(=O)(=O)Nc1ccc(B(O)O)cc1.O=C(c1ccc2[nH]c(C(=O)N3CCC(F)(F)CC3)cc2c1)N1CCN(C2CCC2)CC1
COC(=O)c1ccc(OCC(C)=O)cc1.NNc1ccc(F)cc1
C=C1c2c(C)c(N3CCN(c4ccc(OC)cc4)CC3)c(C)c(C)c2OC1(C)C.OO
C/C=C/C=O.Nc1ccc(F)c(Br)c1
CCCCCCc1cc2ccccc2[nH]1.CI
NC(=O)C(O)C(N)Cc1ccccc1.O=C(O)c1cccnc1-c1nc(-c2ccc(F)cc2)cs1
COC(=O)C(CC1CCCC1)c1ccc(-n2nnnc2C)c(F)c1
CC(C)c1cccc(N)c1.O=C(O)c1cncc(Br)c1
CC(O)C1CN(Cc2ccccc2)CC1c1ccc(Cl)c(Cl)c1.Oc1ccc(C(F)(F)F)cn1
ClCc1cccnn1.O=c1cc(O)ccn1CCc1ccc(CO)cc1
C=CCc1cc(OC)c(O)c(B(O)O)c1.COc1ccc(O)c(-c2cccc(-c3cccc(Br)n3)n2)c1
CCc1oc(C=Cc2ccccc2)nc1C(=O)O
CC(C)(C)OC(=O)N1CCC(C=O)CC1.CCCCc1cc(OC2CCNCC2)c2ncccc2c1
CCc1cc(O)c(F)cc1-c1ccc2c(-c3nc4c([nH]3)CCN(C(=O)c3cnc(Cl)cn3)C4)n[nH]c2c1.CN(C)[C@@H]1CCNC1
CN1CCN(c2ccnc(Cl)n2)CC1.Nc1ccc2sc(NC(=O)c3ccccc3)nc2c1
CC1(C)OB(c2cnc(N)nc2)OC1(C)C.C[C@H](O)C(=O)N1CCN(Cc2cc3c(N4CCOCC4)nc(Cl)nc3s2)CC1
COc1cc(O)c2c(c1C(N)=O)OC1=CC(O)=C(C(C)=O)C(=O)[C@]12C.Cc1ccc2ccc(C)c(C=O)c2c1
Brc1ccc2c(c1)CCO2.Cc1ccncc1N1CCNC1=O
COc1ccc(CCl)cc1.O=C(O)[C@@H](O)CC1CCC1
COC(CN(C(=O)C1CCCCC1)c1ccccn1)OC
CCN.CCOC(=O)c1sc(C)nc1C
COC(=O)CSc1ncnc2sc(C)c(Br)c12.OB(O)C1CC1
CC(C)(C)OC(=O)OC(=O)OC(C)(C)C.COC(=O)C1CCCC(=O)N1
CCCCCCCCCCCC(=O)Cl.CC[Si](CC)(CC)c1occ(CO)c1-c1ccccc1
CCC(C)(C)c1ccc(Oc2ccc(C(F)(F)F)cc2N)c(C(=O)[O-])c1.O=C=Nc1cc(C(F)(F)F)cc(C(F)(F)F)c1
O=C1Nc2ccc(Br)cc2CC1O.O=S(=O)(c1ccc(Br)cc1)C(F)(F)F
CC(C)n1ncnc1-c1cn2c(n1)-c1ccc(C3CN(C(=O)OC(C)(C)C)C3)cc1OCC2
CCCCBr.Oc1cc(F)cc(F)c1
Cc1nc(N2CCN(CC3CC3)C2=O)sc1C(=O)O.NCc1ccncn1
CC(C)(C)N1C(=O)C(NCCCBr)=C(c2ccccc2)S1(=O)=O.CCCCNCc1ccccc1
CCCCCBr.COC(=O)c1ccc2[nH]ccc2c1
CC[Mg+].O=Cc1ccccc1Br
CSCc1cccc(Cl)c1N.O=C(OC(=O)C(F)(F)F)C(F)(F)F
CCCCCn1c(=O)n(-c2ccccc2)c(=O)c2c1ncn2Cc1ccc(OC)cc1
COC(=O)CN(c1ccc2c(c1)nc(Cc1ccc(C(=N)N)cc1)n2C)S(=O)(=O)c1cccc2cccnc12.COC(=O)Cl
ClCc1ncc2ccccc2n1.OCc1cccc(O)c1
CC(C)C[C@H](CO)Nc1nc(S)nc2nc(N)sc12.C[C@@H](Cl)c1cc(C#N)ccn1
C#CCN1C(=O)COc2cc(F)c(N)cc21.CCCN=C=O
CC(C)(C)OC(=O)N1CCC[C@H]1C(=O)Nc1ccccc1
ON=C1CCc2oc3ccccc3c21
COc1cc([C@@H](C)N[C@H]2CC[C@@H](c3ccc(F)nc3)C2)ccc1F.NCCO
COc1ccc(C(=O)CCC(=O)Nc2cc(-c3ccccc3)c(Cc3ccccc3)s2)cc1CCCOC(C)=O
CCOC(=O)c1c(NC(=O)c2nc(C3CC3)cnc2Nc2cncnc2)cnn1C
CC(C)(C)OC(=O)N1CCNCC1.OCC[C@@H]1CSC(c2cc3cc(Cl)cc(NC4CCCC4)c3[nH]2)=N1
COc1cc2c(=O)n(COC(=O)C(C)(C)C)cnc2cc1O.ClCCCBr
CN(C(=O)OC(C)(C)C)C1CCC(Oc2ncnc3sc4c(c23)[C@@H](CC(=O)O)CC4)CC1.Nc1ccc(F)cn1
C1CCN(C2CCNCC2)C1.N#Cc1ccc(-c2ccc(F)cc2)[nH]c1=O
CC(C)n1ncc2c(=O)[nH]c([C@@H]3CNC[C@H]3C)nc21.O=Cc1ccnc2nccnc12
Nc1ccccc1.O=C(O)c1cccc(-n2c(=O)n(C3CCC(NC(=O)c4cn5ccccc5n4)CC3)c(=O)c3cc(F)cnc32)c1
CCOC(=O)C(=Cc1ccc(OC)c(C(=O)NCc2ccc(C(F)(F)F)cc2)c1)OC
CN1CCN(c2ccc([N+](=O)[O-])c(O)n2)CC1
CCNc1ccc(C#N)cc1[N+](=O)[O-]
CC(C)(C)OC(=O)n1ccc2c([N+](=O)[O-])cccc21
FC(F)(F)c1cc(CBr)cc(C(F)(F)F)c1.O=C(CCc1c(-c2ccc(Cl)cc2)[nH]c2ccc(Cl)cc12)N1CCNCC1
CN.O=[N+]([O-])c1ccc(CCBr)cc1
CC(C)(C)OC(=O)NC12CCC1CNC2.O=C(O)c1cn(C2CC2)c2c(F)c(F)c(F)cc2c1=O
C=COC(C)=O.CC(=O)O
COC(=O)Cc1c(OC)cccc1OCc1ccccc1
CC(C)OC(=O)C1CCC(c2ccccc2)N1.Cc1cccc(NC(=O)NCC(=O)O)c1
COCC1(c2ccc(F)cc2)CCN(Cc2cc(F)c(C(=O)OC(C)(C)C)cc2C2CC2)CC1
COC(=O)c1ccccc1COc1cccc(CCOc2ccc(OS(C)(=O)=O)cc2)c1
Cc1cc(F)nc(F)n1.c1ccc(-c2ccc3c(n2)NCCC3)cc1
CC(C)(C)[Si](C)(C)Oc1ccccc1-c1cc(-c2cccc([N+](=O)[O-])c2)c(C#N)c(N)n1
COc1ccc(-c2c(-c3ccccc3)oc3ncnc(Cl)c23)cc1.Oc1cccc(O)c1
CC(C)(C)OC(=O)N1CCC(CN2CCN(S(=O)(=O)c3ccc(CO)cc3)CC2=O)CC1
CCOC(=O)Cc1c(C(=O)OCC)c2cc(OS(=O)(=O)C(F)(F)F)ccc2n1-c1ccc(C(C)C)cc1.OB(O)c1ccc(C(F)(F)F)cc1
CC(C)(C)OC(=O)NC1(c2ccc(-c3oc4ncc(Cl)nc4c3-c3ccccc3)cc2)CCC1.Cc1n[nH]c(C)c1B1OC(C)(C)C(C)(C)O1
CCOC(=O)/C(C)=C/[C@H](C(C)C)N(C)C(=O)[C@@H](N)C(C)(C)C.CN[C@H](C(=O)O)C(C)(C)c1cccs1
CN[C@@H]1c2ccccc2C[C@H]1NC(=O)c1cc2cc(Cl)sc2[nH]1.COCC(=O)O
N#Cc1ccc(N2C(=O)N[C@H]3CCCC[C@@H]32)cc1C(F)(F)F.OCc1ccc(I)cc1F
CCOC(=O)c1ccc(S(=O)(=O)CCC2CCN(C(=O)OC(C)(C)C)CC2)cc1.N
CN.O=C(Cl)Cc1ccccc1
CC(=O)c1ccccc1
COC(=O)C1CC2C(=O)C(C(=O)c3ccc(C(F)F)nc3C)C(=O)C1C=C2Br
CNC(=O)CC(c1ccccc1)c1ccc2[nH]nc(OC)c2c1
COC(=O)c1cc(-c2ccccc2)nc(-c2ccccc2)n1
Nc1ccc(Br)cc1.O=[N+]([O-])c1cc(S(=O)(=O)Cl)ccc1Cl
COC(=O)c1c(C)cccc1CBr.OCCCOCc1ccc2ccccc2n1
CC(C)C[C@@H](C=NNC(N)=O)NC(=O)[C@@H](N)Cc1c[nH]cn1.O=C(Cc1cccc2ccccc12)NCC(Cc1ccccc1)C(=O)O
CC(C)(C)OC(=O)N(CCc1ccc(Oc2ccc(N)cc2)cc1)Cc1ccccc1.O=C(Cl)c1ccccc1
CN1CCN(c2ccc3cc(C(=O)O)c(=O)[nH]c3n2)CC1.COC(=O)c1cccc(N)c1
CCN(CCO)c1ccccc1.COCCl
COc1ccc(Cc2ccc(I)cc2)cc1
O=C1CSC(Nc2c(Cl)cccc2Cl)=N1.O=Cc1ccc([N+](=O)[O-])c(O)c1
CCC#CCBr.COc1cc(C=O)ccc1O
CC(C)(C)OC(=O)N1CCC[C@@H](OC(=O)c2ccc(OCc3ccccc3)cc2)[C@H](NC(=O)c2ccc(OC(=O)c3ccc(F)cc3)cc2)C1
CC(=O)Nc1cccc(C(=O)O)c1.CN(C(=O)c1ccc(Cl)cc1)[C@@H]1CCNC[C@H]1c1ccc(Cl)c(Cl)c1
COC(=O)c1nc(Br)c(C(F)(F)F)cc1N.Cc1ccc(B(O)O)cn1
C1COCCN1.C[C@@H]1CC[C@@H](C)N1C(=O)c1ccc(-c2ccc(OCCCCl)cc2)cc1
COc1ccc([Mg+])cc1.Fc1cc(F)cc(Br)c1
CCCCCCN1CC2C(C1=O)C2(C)c1cccc(O)c1
CO.ClCCc1c[nH]c(-c2ccc(OCc3ccccc3)cc2)n1
COC(=O)C(Cc1ccc(OCCN(C)c2nc3ccccc3o2)cc1)OC
CCOc1ccc(Oc2cccc(C=C3CCN(C(=O)OC(C)(C)C)CC3)c2)nc1
Cc1csc2c1C(C)C1CN(Cc3ccccc3)CC21
CCOC(=O)CN1CCN(Cc2c(F)cccc2Cl)CC1.NN
CC(C)(C)NC(=O)c1cn(COCC[Si](C)(C)C)c2ncc(Br)nc12.CS(=O)(=O)c1cccc(N)c1
O=C(O)c1ccc([N+](=O)[O-])cc1Cl.c1ccc2c(c1)CCCCN2
COc1ccc2c(c1)CCN=C2C1CCCCC1
CCOC(=O)CNC(=O)Nc1nc2ccccc2s1
Cn1c(C2CC2)nc2ccc(-n3ccc(O)cc3=O)cc21.Fc1cccc(CBr)c1
COc1ccc2nccc(C#C[Si](C)(C)C)c2n1
CCC(=O)Cl.Nc1cccc2c1-c1ccccc1C2=O
COC(=O)c1sc(-n2cnc3ccncc32)cc1O.Fc1ccc(CBr)c(C(F)(F)F)c1
COCCS(=O)(=O)Cc1cccc(N)c1.Fc1ccc(-c2nc(Cl)ncc2F)c(OCc2ccccc2)c1
COC(=O)/C=C/c1ccc(O)cc1.FC(F)(F)C(F)(F)C(F)(F)C(F)(F)C(F)(F)C(F)(F)C(F)(F)C(F)(F)CCCI
CS(=O)(=O)Cl.Cn1cccc1CCO
CCOC(=O)CN1C(=O)COc2cc(F)ccc21.N
COC(=O)C1CC(O)C(C#N)C1
BrC(Br)(Br)Br.OCc1nc(-c2ccccc2)nn1-c1ccccc1
CC1(C)OB(c2cn[nH]c2)OC1(C)C.ClCCBr
O=C(CCc1ccc(OCc2ccccc2)cc1)C1CCCC1
COc1ccc2ncsc2c1
CCNC(=O)Nc1nc2cc(OS(=O)(=O)C(F)(F)F)cc(-c3ccccn3)c2s1.CCOC(=O)C1(C)Oc2cc(B3OC(C)(C)C(C)(C)O3)cnc2NC1=O
CNC(=O)COc1cc(C#N)ccc1CN.Cc1nc(C(=O)O)co1
Cc1ccsc1C(=O)O.Nc1cc(N2CCOCC2)ccc1/C=C/c1n[nH]c2ccccc12
CCOC(=O)C(=O)C(Br)Cc1cccc(SC)c1.NC(N)=S
CC(=O)OCCN.CC(=O)SC[C@H]1CCCCCC[C@H](C(=O)O)NC1=O
O=C(O)CCc1ccc(OCc2ccccc2)cc1Cl
CN(C)[C@H]1CC[C@H](N)CC1.CS(=O)(=O)c1cnc2ccc(Cl)nc2c1Cl
C[Si](C)(C)C#Cc1ccc(NCCN2CCOCC2)nc1
O=[N+]([O-])c1ccc(Oc2ccnc3cc(-c4cccc(OCCCCl)c4)sc23)c(F)c1
CS(=O)(=O)c1ccc(Oc2cc(OCC3CCOCC3)c3[nH]c(C(N)=O)cc3c2)cc1
COC(=O)c1cc2ccccc2n1N.O=C(N=C=S)c1ccccc1
C[Sn](C)(C)Cl.Cn1cccn1
CCOC(=O)CNC(C)(C)C.NN
COc1cc(CNC(C)=O)c(Br)cc1OC(C)=O
Cc1ccc(S(=O)(=O)Cl)cc1Cl
CCOC(=O)CI.OCCc1cccc(F)c1
COc1cc(F)c(N2CCN(C(=O)c3ccc(C(C)(C)C)cc3)CC2)cc1F
Clc1ncnc2ccc(-n3ccnc3)cc12.Nc1ccc(F)c(F)c1
COC(OC)N(C)C.O=C(Cc1ccc(Cl)cc1)c1ccccc1Cl
C#CCBr.CCC(C)=CCCC(CC)Oc1ccc(C(=O)O)cc1
CCCCOc1ccc(N)c([N+](=O)[O-])c1
CCCC[C@H]1CC[C@H](C(=O)O)CC1.Oc1ccc(Br)cc1
COC(=O)CN.COC(=O)c1ccc([N+](=O)[O-])c(F)c1
CON(C)C(=O)c1ccc(C)cc1.COc1ccc(Br)c(C(=O)O)c1
COCCOc1ccn2c(C(=O)O)cnc2c1.Nc1cccc2c1c(C1CC1)nn2Cc1ccccc1
CN(CCc1ccccc1)C(=O)OC(C)(C)C
Cn1cc(-c2ccnc(-n3ncc4cc(C(C)(C)C)cc(F)c4c3=O)c2C=O)cc(Nc2cc3n(n2)CCN(CC(F)(F)F)C3)c1=O
COc1ccc(F)cc1C(=O)c1cnc(NC2CCNCC2)nc1N.O=S(=O)(Cl)CCCCl
COc1cc(B(O)O)c(Cl)cc1Cl.C[Si](C)(C)CCOCn1cc(C#N)c2c(Cl)ccnc21
COc1cc(N2CCCC2=O)cc([N+](=O)[O-])c1
CCCOc1c(OC)cc(Cl)c2c1CN1CCc3cc(OC)c(OCc4ccccc4)cc3C1C2
CC(C)S(=O)(=O)c1ccc(-c2cnc(N(C(=O)OC(C)(C)C)C(=O)OC(C)(C)C)c(-c3cc(-c4ccc([N+](=O)[O-])cc4)no3)n2)cc1
CN1C(=O)C(N)c2ccccc2-c2ccccc21.O=C(O)C(F)C(=O)NCc1cc(F)cc(F)c1
CC(C)CC(=O)Nc1ncc[nH]1
C#Cc1nc(C)c(C(=O)NCc2ccccc2)s1.[N-]=[N+]=NCc1ccccc1
Cc1cc(-c2cc(F)cc(F)c2)cc(C(=O)Nc2c(F)ccc(O)c2F)c1C
CC(C)(C)OC(=O)N1C[C@@H]2C[C@H]1CN2c1ccc(-c2ccnc3c(-c4ccc(F)c5[nH]ncc45)c(-c4ccncc4)nn23)cc1
CN(C)CCCl.COc1cccc(C=Cc2nc3c(s2)NCCC3)c1OC
CCOC(=O)C(=O)CBr.N=C(N)NC(N)=S
CC1CCCN1.Nc1nc(C(=O)N2Cc3ccccc3C2)c2cc(-c3cc(F)ccc3C=O)ccc2n1
C[C@@H]1CNCCN1c1nnc(-c2ccccc2)c2ccncc12.O=C(Cl)N1CCCCC1
COc1ccc(C2=NNC(=O)C2(C)C)c(F)c1F
CC[C@@H](C(N)=O)N1CN(Cc2ccccc2)CC1=O
CN1CCNCC1.O=C(NC1N=C(c2ccccc2)c2ccccc2N(CCOCCCl)C1=O)c1cc2ccccc2[nH]1
CC(=O)OC(C)=O.NS(=O)(=O)c1ccccc1NC(=O)c1cccc(OCC2CCCCC2)c1
COc1cccc(C=O)c1.NNc1cc(N2CCOCC2)n2nc(-c3ccccc3)cc2n1
COC(=O)[C@@H](NC(=O)OC(C)(C)C)[C@H]1CC[C@@H](OS(C)(=O)=O)CC1.[N-]=[N+]=[N-]
CCOC(=O)CN1C(=O)C(C(C)C)N(C(C)=O)C=C1c1ccccc1
CC(C)(C)OC(=O)OC(=O)OC(C)(C)C.Nc1ccc2ncccc2c1Br
CC(C)(C)OC(=O)N1CCN(c2ccc([N+](=O)[O-])nc2)C(=O)C1
O=C1CCN(S(=O)(=O)c2ccccc2)CC1.OCCC1CCCCN1
CC(C)(C)OC(=O)N1CCC[C@@H](O)C1.CC(C)(C)OC(=O)c1cc(Cl)c(F)cc1F
CI.O=Cc1ccc2c(c1O)CCC2
CNCc1cccs1.O=C(O)c1nc2c(C(F)(F)F)cc(-c3ccoc3)cn2c1Cl
CN1CCNCC1.Cc1ccc(-c2nnc(-c3ccc(OC(F)(F)F)cc3)o2)c(=O)n1Cc1ccnc(Cl)c1
CC(=O)N(CC(=O)O)Cc1ccc(C(Nc2ccc3c(N(C(=O)OC(C)(C)C)C(=O)OC(C)(C)C)nccc3c2)C(=O)NCc2cccc(N)c2)cc1
CCN(CC)CCOc1c(OC)cc([N+](=O)[O-])cc1OC
COCCN1CCNCC1.Nc1cc(Cl)ncn1
COc1ccc(C(=O)Cl)c(OC)c1.NC1CN2CCC1CC2
CN1CCN(C(=O)c2cccc(B3OC(C)(C)C(C)(C)O3)c2)CC1.COc1cc(-c2cc3nccc(Cl)c3o2)cc(OC)c1OC
COc1cc(NCCCNC(=O)OC(C)(C)C)nc2ccccc12
CCOC(=O)Cl.COC(=O)CCCCc1cc(N)cc(F)c1
C=CCOC1(C)CCN(c2c([C@H](OC(C)(C)C)C(=O)OCC)c(C)nc3cc(CO)nn23)CC1.CS(=O)(=O)Cl
COC(=O)c1cc(Br)cc(C(=O)OC)c1.Cc1ccc(B2OC(C)(C)C(C)(C)O2)c(C#N)c1
C=CCCOC(=O)N[C@H](C(=O)O)C(C)(C)C.C=Cc1cc([C@@]2(OC)CN[C@H](C(=O)OC)C2)ccc1-c1ccccc1
CC(C)(C)OC(=O)Nc1nc2c(Br)cc(CBr)cc2s1.c1cn[nH]c1
CC(C)I.Cc1cc(C#N)cc(C(=O)c2[nH]c(=O)[nH]c(=O)c2C(C)C)c1
CCCCCCCCN.O=C(O)C=Cc1ccccc1[N+](=O)[O-]
CC(C)C(=O)Nc1cccc(C2CCNCC2)c1.O=Cc1cccn1-c1ccc(Cl)cc1
CCOC(=O)CCc1nc(-c2cc3ccccc3o2)cs1
C1CC2COCC(C1)N2.N#CCBr
COC(=O)Cl.Cc1ccc2c(c1)nc(-c1cc(N)ccc1Cl)n2C
CC(C)(C)[Si](C)(C)Oc1ccc(C#CCCn2ccnn2)cc1
C#Cc1ccccc1.[N-]=[N+]=NC1CCN(Cc2ccccc2)C1
CCOC(=O)c1cnn(C(C)C(O)c2ccccc2)c1N
C[Si](C)(C)C#Cc1cncc(C(=O)N=[S@@](C)(=O)c2ccccc2)c1.O=C(O)c1cccc(I)c1
COc1ccccc1C1(Cl)C(=O)Nc2ccc(Cl)cc21.O=C([C@@H]1CC(F)CN1)N1CCC1
CS(=O)(=O)c1ccc(Br)c(Cl)c1O.ClCCC1OCCO1
COC(=O)CCC/C=C\[C@@H]1C[C@@H](NC(=O)OCc2ccccc2)CN1Cc1ccccc1
COc1ccc2c(C)c(CCCl)c(=O)oc2c1OC.COc1ccccc1N1CCNCC1
Brc1ccc(Br)nc1.C#C[Si](C)(C)C(C)(C)C
N[C@@H](CC(=O)O)C(=O)O.O=C=Nc1ccc([N+](=O)[O-])cc1
COCCCN.COCCCn1c(-c2ccc(C(C)(C)C)cc2)nc2ccc(OCCCCCC(=O)OC)cc21
CCCCCCCCNCc1ccc(F)cc1F.CCOC(=O)[C@H](Cc1ccc(OCC(=O)O)cc1)OCC
Nc1cn[n+](C2CCCCC2)c(Cl)c1
C[C@@H]1OC(c2c(F)cccc2F)=N[C@@H]1c1ccc(Br)cc1.OB(O)c1ccc(OC(F)(F)F)cc1
CCc1cccc(Br)c1.COc1ccc(B(O)O)cc1
C=C(c1cc(Cl)ccc1N)c1cccc(OC)c1OC.COc1ccc(C=O)c(OC)c1
Cn1ccnc1C(=O)CCCNC(=O)OC(C)(C)C
C[O-].Clc1ncc(Br)c2cc[nH]c12
COc1ccc2ncc(=O)n(CCN3CCC(NC(=O)OC(C)(C)C)CC3)c2c1
CN(C)CC1CN(Cc2ccccc2)c2ccccc2N1C=O
COC(=O)c1ccc2nc(-c3ccc4[nH]nnc4c3)c(N(C)C(C)C)nc2c1
CCOc1cc2nc(-c3cccc(C(F)(F)F)c3)c(CN3CCC(N4CCOCC4)CC3)c(C(=O)OC)c2cc1S(C)(=O)=O
O=C(Cl)c1ccccc1.OCCc1ccc(Br)cc1
CCCC[Sn](CCCC)(CCCC)c1ccc(C(=O)OCC)cc1.O=S(=O)(OC1=CCCc2ccccc21)C(F)(F)F
COCOc1ccc(F)cc1CCc1ccc(F)cc1
C[C@@H]1CN(c2cccc([N+](=O)[O-])c2)C(=O)CN1.O=C(OC(=O)C(F)(F)F)C(F)(F)F
COc1nc2cc(F)cc(CBr)c2nc1OC.[N-]=[N+]=[N-]
O=[N+]([O-])c1cc(O)ccc1Cl.O=[N+]([O-])c1ccc(Br)cn1
CN(C)C(=O)N1CCNCC1.COC(=O)[C@@H](OC(C)(C)C)c1c(C)cc2nc(-c3ccnc(Cl)n3)sc2c1-c1ccc(Cl)cc1
COC(=O)/C(=C\c1cc2ccnc(NC(c3ccccc3)(c3ccccc3)c3ccccc3)c2cc1OC(F)(F)F)N1CC[C@H](NC(=O)OC(C)(C)C)C1=O
C[S-].O=Cc1c(Cl)cccc1Cl
N#CCC1(n2cc(-c3cnn4c(-c5cccc(NC(=O)NCC(F)(F)F)c5)cnc4c3)cn2)CNC1.O=C(Cl)N1CCCC1
CC1Cc2ccc(-c3ccc(C(=O)O)nc3)cc2CN1c1cc(N2CCN(C)CC2)nc(N)n1.CN1CCNCC1
COc1ccc2nc(-c3ccc(N)cc3)sc2c1.O=C(O)c1ccc(Br)nc1
CC(C)CN(c1ccc(C(O)(C#CC(=O)O)C(F)(F)F)cc1)S(=O)(=O)c1ccccc1.CN
C=C(C)C(=O)Cl.NCC(=O)O
C1COCCN1.ClCCOc1ccccc1C=Cc1ccccn1
CCCCc1nnc2ccccc2c1Cl.N#Cc1ccc(CBr)cc1
CC(=O)Nc1ccc(O)cc1.CC(C)OC(=O)C(OC(=O)Cl)OC(=O)C(C)C
CC(C)(C)OC(=O)N1CCN(C(=O)c2ncn(C3CCCCC3(O)COC3CCS(=O)(=O)CC3)c2-c2ccccc2)[C@H](Cc2ccccc2)C1
C[C@H](N)c1nc2cccc(-c3cnn(C)c3)c2c(=O)n1C1CC1.Cc1noc(-c2c(N)ncnc2Cl)n1
C#C.CC/C=C(\F)C=O
CSc1ccsc1Br.O=C(OO)c1cccc(Cl)c1
C=CCOC1CC(C=C(C)C2OC(=O)C3CCCCN3C(=O)C(=O)C3(O)OC(C(OC)CC(C)CC(C)=CC(CC)C(=O)CC(O[Si](C)(C)C(C)(C)C)C2C)C(OC)CC3C)CCC1O[Si](C)(C)C(C)(C)C
Cn1cc(-c2ccc(Nc3ccc4c(n3)O[C@H](c3ccccc3)CN(C(=O)OC(C)(C)C)C4)nc2)cn1
CS(=O)(=O)Cl.OCCc1cccc2c1CCO2
CC(C)COc1cccc(F)c1C=O.NO
CCOC(=O)C1=Cc2cc(Cl)c(Oc3ncc(CC)cn3)cc2OC1C(F)(F)F
CC(=O)N1c2ccc(Br)cc2[C@H](Nc2ccc(C#N)cn2)C[C@@H]1C.COCCn1cc(B2OC(C)(C)C(C)(C)O2)cn1
CC1CC(O)CCO1.CCCCc1nc(C)n(-c2ccc(O)cc2)c(=O)c1Cc1ccc(-c2ccccc2-c2noc(=O)[nH]2)cc1
CO.O=C(O)CCCc1ccc(I)cc1
CC(C)(C)OC(=O)N1CCC(CNC(=O)C2Cc3cnc4cccc(n34)S2)CC1
Brc1ccc2ncnc(N3CCOCC3)c2c1.O=S(=O)(Nc1cncc(Br)c1)C1CCNCC1
CC(C)(C)OC(=O)N1CCC(C=O)CC1.NCc1noc(-c2cc3cnccc3o2)n1
CS(=O)(=O)Cl.OCCC#Cc1ccccn1
CC(C)C1=CCC(c2ccc(Cl)c(Cl)c2)c2ccccc21
Fc1ccc(Cl)c(Cl)c1.OC1CCNCC1
COCCO.O=C(O)c1ccc(NS(=O)(=O)c2cc(Cl)sc2Cl)cc1O
CCI.COC(=O)c1cc(O)c2cccc(C3CC3)c2n1
CC(C)(C)OCCOc1cc(NC(=O)OC(C)(C)C)c([N+](=O)[O-])cc1I.OB(O)c1ccc(F)cc1
CC(C)(C)OC(=O)N1CCN(Cc2ccc(Br)cc2Oc2ccccc2)CC1.Cc1cccc(B(O)O)c1
O=[N+]([O-])c1ccc(CBr)cc1.OCC(F)(F)F
CC(C)(C)OC(=O)N1CCC(S(=O)(=O)c2ccc(Br)cc2)CC1.[C-]#N
CC(C)(CNC(=O)OC(C)(C)C)CNC(=O)c1ccc(Nc2nc(NC3(c4ccc(Cl)cc4)CC3)nc(OCC(F)(F)F)n2)c(F)c1
COC(=O)C1CCN(c2cc(C=O)ccc2Cl)CC1.C[C@@H](N)c1ccccc1
COC(=O)c1c(C)[nH]c(C)c1C=O.O=C(Cl)OCc1ccccc1
CC(C)(C)OC(=O)[C@@H]1CCCN1.O=C(CC(C(=O)O)c1ccccc1)c1ccccc1
CCCCCCCCCCCCCC(C)=O
CC1CCCN(C2(C(=O)O)CC2)C1.N#CC1(NC(=O)[C@@H]2C[C@@H](S(=O)(=O)c3ccccc3Cl)CN2)CC1
CN(C)CCN.Cc1c(Sc2cccc(C(=O)O)c2)c2ccc(Br)cc2n1Cc1ccccc1
CC(C)(C)[Si](C)(C)O[C@H]1CN(C(=O)OCc2ccccc2)C[C@@H]1CN=[N+]=[N-]
CCCCCCCCCCCCCCCC(=O)Cl.CCOC(=O)c1ccc(N)c(F)c1
CC(C)(C)[Si](C)(C)OCCCC#C[Si](C)(C)C.CCOC(=O)c1ccc(N)c(I)c1
CC(C)(C)OC(=O)Nc1cc([N+](=O)[O-])cc(C(F)(F)F)c1.CN(C)CCCCl
CNCc1ccc(C(=O)N2CC3(C)CC2CC(C)(C)C3)cc1.O=C=NC(=O)c1ccccc1
CC(O)C1C(=O)N2C(C(=O)OCc3ccc([N+](=O)[O-])cc3)=C(SC3COC(CO)C3)C(C)C12.CS(=O)(=O)Cl
CCCc1nc2ccccc2n1Cc1ccc2c(c1)CCc1ccccc1/C2=C\C#N.C[Si](C)(C)N=[N+]=[N-]
Cc1cc(C(=O)O)nn1Cc1cc(Cl)ccc1OCc1ccccc1.Nc1ccccn1
CN(C)c1ccc(-c2cccc(C3Nc4c(cc(Cl)cc4C(=O)O)CC3(C)C)c2)cc1.NS(=O)(=O)C1CC1
Cn1cnc(-c2cc(C#N)ccn2)c1Br.OB(O)c1ccc(Cl)c(OCc2ccccc2)c1
Cc1ccccc1B(O)O.N#Cc1ccc(Cl)cc1
CC(C)(C)OC(=O)N1CC[C@@H](O)[C@H](N=[N+]=[N-])C1
CCCN(CCC)CC1CCc2ccc(NC(C)=O)cc21
COC(=O)Cc1ccc(CB2OC(C)(C)C(C)(C)O2)cc1.O=S1(=O)CCCc2nc(-c3cccc(Cl)c3)nc(OS(=O)(=O)C(F)(F)F)c21
Cc1ccnc(CCl)c1.Nc1ccc(-c2cc(Cc3ccc(O)cc3)no2)c(N)n1
CCc1cc(-c2cccs2)ncc1Nc1cc2c(cn1)ncn2C.CI
Clc1ccc2c(c1)CC(N1CCNCC1)c1ccccc1O2.O=C1OCCN1CCCl
CNC(=O)c1ccccc1Nc1nc(Cl)ncc1Cl.COc1cc2c(cc1N)CCOC(=O)N2C
CN(Cc1ccco1)[C@@H]1CCCC[C@H]1N.O=C(Cl)c1ccc(Cl)c(Cl)c1
CCOC(=O)c1[nH]c2ccccc2c1N.S=C=Nc1cccc2ccccc12
O=C(O)[C@@H]1CCCN1.O=Cc1ccc(Cl)c(F)c1
CN1C(=O)N(CC(=O)CBr)C(=O)C1(C)C.SCc1ccccc1
Nc1cccc(Cl)c1.O=Cc1cnn2c(NC3CC3)cc(Cl)nc12
CC(C)(C)OC(=O)N1CCC(CCCO)CC1.NS(=O)(=O)c1ccc(O)cc1F
O=C(O)c1ccc(-c2ccc(O)cc2)cc1.OCCCCCCBr
CN1CCC(OC(c2cccc(C=O)c2)c2nc3ccccc3[nH]2)CC1
BrCc1ccc2nonc2c1.Cc1cccc(-n2c(-c3ccc4ncnn4c3)c(C)[nH]c2=O)c1
CC(=O)N1CCc2cc(C(=O)CCCCl)sc2C1.Fc1ccc2c(C3CCNCC3)csc2c1
COC(=O)c1ccc(-c2ccc(OCC3CCN(CC(C)(C)F)CC3)cn2)cc1
COc1cc2ncnc(N3CCC(n4c(=O)[nH]c5ccc([N+](=O)[O-])cc5c4=O)CC3)c2cc1OC.N#CCBr
CNCc1cccc(OCSC)c1.OO
Nc1cc(Br)ccc1C(=O)O.O=S(=O)(Cl)c1ccccc1
O=C1Nc2c(I)cccc2C1=O.OB(O)c1ccccc1
CCC1CC(=O)CCN1C(=O)OC(C)(C)C.NC1CCCCC1
CCOC(=O)c1ccc(CCCC2SCC(=O)N2CCC2=CCCCC2)cc1
COc1ccc(OC)c(C=NCC(OC)OC)c1
CC(=O)Cl.Cc1cc(O)ccc1F
CC(C)[Si](OCc1cncc(C(C)(C)F)c1)(C(C)C)C(C)C
CC(C)(C)OC(=O)N1CC(C=O)C(Cc2cc(F)cc(F)c2)C1.NCc1ccncc1
CON=C(CCC(=O)NC1CCN(C(=O)OC(C)(C)C)C1)c1ccc(Cl)c(Cl)c1
COc1cc2c(Cl)c([N+](=O)[O-])cnc2cc1-c1c(C)noc1C.NCC1CCOCC1
CCCCCC1CCC(C(=O)O)CC1.O=C(/C=C/c1ccc(O)cc1)OCCCCCCOC(=O)c1cc([N+](=O)[O-])cc([N+](=O)[O-])c1
CC(C)(C)OC(=O)NCC(=O)N1C[C@H](NC(=O)c2ccccc2)C[C@H]1C(=O)O
CCOC(=O)C=C(C)C(C)C
CC(C)(C)OC(=O)Nc1ccc(-c2cnc(CCCOC3CCCCO3)nc2)cc1
COC(=O)[C@@H](N)C1CCCCC1.O=C(Nc1cc(-c2cccnc2)sc1C(=O)O)Nc1c(Cl)cccc1Cl
CS(=O)(=O)Cl.OCCC1CCCC1
CN(C)CCN.O=C(O)c1cccn2c(=O)c3ccc(Br)cc3nc12
O=C(C[C@@H]1CC=CC[C@H](NC(=O)OCC2c3ccccc3-c3ccccc32)C(=O)O[C@H](c2ccccc2)CNC1=O)NCc1ccc(Cl)cc1
CCOC(=O)c1cc(F)c(-c2nn(C(=O)c3c(Cl)cccc3C3CCC3)c3cccnc23)c(F)c1
CCOC(=O)C1CC2(CCN(C(=O)OC(C)(C)C)CC2)CN1.O=Cc1ccc(CN(Cc2ncc[nH]2)Cc2ncc[nH]2)cc1
COc1cc2c(cc1N)CCN(CC(=O)N1CCOCC1)CC2.NC(=O)[C@H]1[C@@H]2C=C[C@@H](C2)[C@H]1Nc1nc(Cl)ncc1Cl
COC(=O)CC[C@H]1O[C@H](c2cccc(OC)c2OC)c2cc(Cl)ccc2-n2c(C=O)ccc21
CNCCCCS(=O)CCCC(F)(F)C(F)(F)F.Oc1cccc(C2=C(CCCCCCBr)c3ccc(O)cc3CCC2)c1
COC(=O)c1cc(OS(=O)(=O)C(F)(F)F)c2cccc([N+](=O)[O-])c2n1.OB(O)c1ccccc1
N[C@H]1C(=O)Nc2ccccc2S[C@H]1c1ccccc1.O=C(Cc1cc(F)cc(F)c1)N[C@@H](Cc1cc2ccccc2[nH]1)C(=O)O
CC(CO)(CO)NS(=O)(=O)c1cc(N)c(Cl)s1.O=C(O)c1cnn2c(C(F)(F)F)cc(-c3ccc(C(F)(F)F)cc3)nc12
CS(=O)(=O)Cl.OCCN1CCCC1
Cc1n[nH]c(N)c1-c1nc2ccc(S(=O)(=O)Cl)cc2s1.NCc1ccc(Cl)cc1
N#Cc1ccc(C2OCCCO2)c(S(=O)(=O)CCO)c1
Clc1ccc2c(c1)C1(CCN(Cc3ccccc3)CC1)OC2
CC(NC(=O)C(Cc1ccccc1)NC(=O)OC(C)(C)C)C(=O)NC(CC(=O)N1CCn2c(nnc2C(F)(F)F)C1)Cc1cc(F)c(F)cc1F
COC(=O)c1cc(OCCCN2CCCCC2)ccc1N.O=C(O)c1cccc(CCl)c1
CC(C)(C)OC(=O)N1CCN(c2cc(N)cc3ccoc23)CC1.O=S(=O)(Cl)c1ccccc1Cl
CC(C)(C)OC(=O)NCCCn1c(=O)c(-c2ccccc2)cn(Cc2ccccc2)c1=O
C1CCN(C2CCNCC2)CC1.CS(=O)(=O)OCC[C@]1(c2ccc(Cl)c(Cl)c2)CCN(C(=O)Cc2c(F)cccc2Cl)C1
CC1(NC2CC2)CN(C(c2ccccc2)c2ccccc2)C1
COc1cc(CCNC(=O)C(=CO)c2ccc(C)cc2)ccc1OCc1ccccc1
N#Cc1ccc(C(=O)CBr)cc1.O=c1ncc(Cl)c[nH]1
CC(C)c1ccc2c(c1)OC1(O)c3cccc([N+](=O)[O-])c3C(=O)C21NC(=O)c1ccc([N+](=O)[O-])cc1
COc1ccc(C(=O)c2c(CO[N+](=O)[O-])n(C(C)=O)c(=O)n2C(C)=O)cc1
Cc1c(O)ccc(CCC(=O)OC(C)(C)C)c1C.OCc1cc(F)cc2sc(C(F)(F)F)nc12
Cn1c(C(F)(F)F)cc(=O)n(-c2cc(Oc3cccc(OCc4ccccc4)c3)c(Cl)cc2F)c1=O
Nc1ccccc1Cl.O=C1CCCc2c1[nH]c1ccc(Br)cc21
CCOC(=O)CC(c1cc(OCc2cnc(-c3cc(OC)ccc3F)c(O)c2)ncn1)C1CC1.OCCC(F)(F)F
FC(F)(F)c1ccc2c(c1)NCCO2.O=C(Cl)c1cc(Cl)c(O)c(Cl)c1
COc1ccccc1CC(=O)Nc1ccc(N2C(=O)CC(=O)Nc3c2ccc2ccccc32)cc1
COC(=O)C1CCCN1CCOc1cc(Nc2ncnc3cc(-c4ncccc4C(F)(F)F)ccc23)ccc1C(C)(C)C
Nc1cnc(OCC(F)(F)F)c(-c2ccc(Cl)cc2)c1.O=C(O)C1CCCO1
CNC(=O)c1ccccc1Nc1nc(Cl)ncc1Cl.Nc1ccc2c(c1)NCCNC2=O
C1CCNCC1.CC(C)(C)OC(=O)N1CCC(C(=O)O)CC1
BrCC1CC1.CS(=O)(=O)c1cccc(-c2ccc(CNS(=O)(=O)c3ccccc3C(F)(F)F)s2)c1
COC1CCC(C(=O)CCl)CC1.CS(=O)(=O)c1ccc2c(c1)[nH]c(=O)n2C1CCNCC1
CC(C)=CCCC(C)=CCCC(C)=CCCC(C)=CC(=O)O.CCN1CCCC1CN
CCOC(=O)N1Cc2sc3ncnc(Cl)c3c2C1.Nc1ccc(Cl)c(Cl)c1
CCOC(=O)c1ccc(C#Cc2ccc(C3(OCC)CC3)c(C(C)(C)C)c2)cc1
CCCCn1c2c(cc(CO)c1=O)CCCC2
CC(=O)OC(C)=O.CC(C)(C)C(=O)n1ccc2ccc(OC(=O)CCl)cc21
CCOC(=O)c1ccc(C2CCC3(CC2)CC3C(=O)OC(C)(C)C)cc1
CCOc1cc(N)n(-c2ccccc2)n1.O=C(Cl)Oc1ccccc1
OCCc1c(Cl)ccc(NCC(F)(F)c2ccccc2)c1F
CN.Cc1cc(OCc2ccc(F)cc2F)c(Br)c(=O)n1Cc1ccc(C(=O)O)o1
CCC(C)NC.O=C(O)c1cc2sccc2c(-c2ccccc2)n1
O[C@@H](CNCc1ncc(Cl)nc1Cl)c1ccccc1
Fc1ccc(CNc2nc(Cl)nc3sc4c(c23)CCCC4)cc1.c1c[nH]cn1
Cc1cc(C=O)cc(C)c1O.N#CCC#N
Cc1cc(C)c(CN)c(O)n1.Cc1nn(C(C)c2ccccc2)cc1C(=O)O
CCOC(=O)c1cccc(N2CCN(C(=O)OC(C)(C)C)CC2)c1
CC=CCBr.Cc1cc(C(=O)CCc2ccc(F)cc2F)[nH]c1C
COC(=O)c1c(-c2ccc(Cl)cc2)sc(Br)c1NC(=O)OCc1ccccc1
CCOC(=O)CCc1c[nH]c2c(-c3noc(-c4ccc(OC(C)C)c(C#N)c4)n3)c(F)ccc12
CC(C)(C)[Si](C)(C)OCCNCc1ccccc1.O=C(O)c1nc(CC2(c3ccc(Cl)cc3)CCCC2)nc(O)c1OCc1ccccc1
Cc1cccc2c1NC(=O)C(CCCBr)S2.Fc1ccccc1N1CCNCC1
Nc1ncc(Cl)nc1Cl.O=S(=O)(Cl)c1cccc(Cl)c1Cl
Cc1cc(-n2ccnc2)ccc1[N+](=O)[O-]
CCC(c1ccncn1)N1C(=O)c2ccccc2C1=O
CCOC(=O)C(C)Br.COC(=O)c1cc(Br)ccc1O
CCCc1ccc(O)cc1.N#Cc1cccc(F)c1
CN1CCCC1CCCl.COc1ccccc1CCc1ccccc1O
Nc1cc(C(=O)N2CCOCC2)cc(C(F)(F)F)c1
COC(=O)c1cccc(C(O)c2c(CC(C)C)nn3cc(OC)ccc23)n1
COc1cc2c(cc1Br)-c1c(Cl)c3c(n1CC2)C(=O)N(C(C)(C)C)CCCC3.OB(O)c1cccnc1
C1COCCN1.Cc1ccn2c(-c3ccnc(-c4ccc(C=O)cc4)c3)c(-c3cccc(C)n3)nc2c1
CCCN1CCCC(c2ccc([N+](=O)[O-])cc2)C1
CCCC(CC(=O)OC)c1ccc(Cl)c(NC(=O)[C@H](c2ccc(Cl)cc2)[C@@H](C)C(F)(F)F)c1
CCc1ccc2c(-c3cccc(C#N)c3)c3c(nn12)C(=O)CS3(=O)=O
C/C=C\c1ccc2c(c1)CCc1c(CC3CCCN(C(=O)OC(C)(C)C)C3=O)ncn1-2
Nc1cccc(Oc2ncnc(N)c2-c2ccc(Oc3ccccc3)cc2)c1.O=C(O)/C=C/CN1CCOCC1
Nc1ccccc1-c1nc2cccnc2s1.O=C(O)c1cc(O)cc(-c2ccccc2)n1
CCOC(=O)CC(=O)NN.O=C=Nc1cccc(C(F)(F)F)c1
CCOC(=O)c1c(Cl)ccc(Cl)c1CBr.[C-]#N
CCOC(=O)CCc1cc(F)c(OCc2c(-c3ccc4c(c3)CCO4)csc2C(F)(F)F)c(F)c1
CCOC(=O)C=Cc1ccc([N+](=O)[O-])cc1
Cn1cc(C(=O)NCc2ccc(Cl)cc2)c(=O)c2cc(C#CCCCO)oc21
Brc1ccccc1.C=Cc1ccc([Mg+])cc1
CCCC[Sn](CCCC)(CCCC)c1ccco1.O=Cc1cc(Br)ccc1F
COC(=O)c1ccc2ccc(S(=O)(=O)N(Cc3ccccc3)Cc3ccccc3)cc2c1
CNC.O=C(O)Cc1c(C(=O)O)n(Cc2csc3ccc(F)cc23)c2ccc(F)cc12
Cn1c(N)c(NC(=O)Cc2ccc(NC(=O)OC(C)(C)C)cc2)c(=O)n(C)c1=O
O=C(O)c1ccncc1.O=C1Nc2cccnc2Nc2ccccc21
CCNC1=C(C(=O)OCC)C(=O)CO1.O=Cc1c[nH]c2ncccc12
Cc1nc2cc(O)ccc2n1C.O=C(Nc1cn2nc(I)ccc2n1)C1CC1
CS(=O)(=O)c1ccc2[nH]ccc2c1.Clc1ccc(CBr)nn1
CC(C)(C)OC(=O)N1CCC(c2ccc(CCO)cc2)C(OCc2ccc3ccccc3c2)C1.O=C=Nc1ccccc1
CCCN.Clc1ccc2ncc(Br)n2n1
COC(=O)c1sccc1N.O=S(=O)(Cl)c1ccc(C(F)(F)F)cc1
CC(C)C(=O)CBr.CCN(CC)CCNC(=O)c1cc(Cl)c(N)cc1O
C=O.CC(=O)c1ccc(C)cc1.CNCc1cccc2ccccc12
CC(=O)OC(C)=O.COc1cc2ncnc(Nc3cccc(Cl)c3F)c2cc1OCC1CCNC1
CC(=O)c1ccc(C)cc1.O=C1CCC(=O)N1Br
CCOC(=O)C(C)(C)Oc1ccc(CNCc2ccc(C(F)(F)F)cc2)cc1C.FC(F)(F)c1ccc(-c2cccc(Br)n2)cc1
C=C(C)OC(=O)Cl.Nc1ccc(Br)nc1
O=[N+]([O-])c1ncc(Cl)cc1O.OCC1CCCC1
COC(=O)c1ccc(NS(=O)(=O)c2cnc(Cl)c(Br)c2)cc1O.COc1cccc(B(O)O)c1F
CC(C)(O)Cn1ccc([N+](=O)[O-])n1.CI
COC(=O)Cl.Cn1[nH]c(=O)c2c1NC1=C(C(=O)CC1)C2c1ccc(F)c(Br)c1
[N-]=[N+]=NC1CCc2cccc(NC(=O)OCc3ccccc3)c2C1
CON(C)C(=O)c1csc(C)n1.Cn1cncc1Br
COC(=O)[C@@H](N)Cc1ccccc1.O=C(O)c1nc(-c2ccccc2)cs1
COc1ccc(COC(=O)C2CCC(OC(=O)[C@@H](NC(=O)OCc3ccccc3)C(C)C)CC2)cc1
COC(=O)Cc1ccc(C#Cc2cc(C(=O)OC(C)(C)C)c3c(c2)C(C)(C)CC(C)(C)O3)cc1
CC(C)(C)OC(=O)NCC(=O)O.CN[C@@H]1CCN(Cc2ccccc2)C1
COC(=O)c1ncc(Cc2ccc(F)cc2)c(C)c1O.NO
Cc1ccc2nc(-c3ccc(N)cc3)sc2c1.O=C(Cl)c1ccco1
CCOC(=O)c1c(-c2ccccc2OC)csc1N1C(=O)c2ccccc2C1=O
CC(C)(C)OC(=O)[C@@H]1CCCN1C(=O)CCl.COC(=O)/C=C/C(=O)O
CI.Cc1ccc(O)c(I)n1
C1CNC1.FC(F)(F)Oc1ccc(C2CCc3c(Cl)nc(Cl)nc32)cc1
COC(=O)[C@@H](N)Cc1c[nH]cn1.O=C1CCC2(CCCCC2)CC1
COc1cc2nc(-c3ccc(CC(=O)Nc4cc(C5(C(F)(F)F)CC5)on4)c(F)c3)cnc2cc1O.ClCCBr
Cc1cc(N)cc(C)c1S(=O)(=O)C[N+](=O)[O-].O=C(Cl)COc1ccccc1
CC(C)(C)OC(=O)C[C@H](NC(=O)[C@@H]1CCCN(C(=O)CCC2CCN(C(=O)OC(C)(C)C)CC2)C1)c1cncc(OCc2ccccc2)c1
C=C(C)C(=O)Cl.Cc1cc(N)ccc1C#N
CCOC(=O)C1=CNC2=C(C(=O)N(C)C)CCC(C)N2C1=O.N
COC(=O)c1ccc(Nc2ccc(C)nc2)c(Cl)c1
CN1C(=O)NC(=O)C12Cc1cc3ccc(C(=O)O)nc3cc1C2.Nc1ccccc1
COc1ccc(Cc2cc(Br)ccc2Cl)cc1
COc1ccc(CCl)cc1.Oc1cccc(O)c1
C=CCOC(=O)N1C[C@@H](C(C)(C)C)C[C@@]1(CCCO)O[SiH](C)C.CS(=O)(=O)Cl
C=CC(=O)OC(C)(C)C.Oc1ccc(C(=C2CCSCC2)c2ccc(Br)cc2)cc1
CCOC(=O)c1c(N2CCOCC2)nc2ccc(Cl)cc2c1-c1ccccc1
Cc1nc2c3ccccc3ccn2c1CC#N.[N-]=[N+]=[N-]
CCc1ccc(/C(=C/C2CCCC2)c2ccc(O)c(Cl)c2)nc1OC.CI
CCOC(=O)C(=O)Nc1ncc(C)s1
COC(=O)N[C@H]1CN(Cc2ccccc2)C[C@@H]1N.O=C(O)CCC(F)(F)CCl
CC(C)(C)C(=O)OCn1cnc2cc(OCc3ccccc3)cc(O)c2c1=O.CC(C)O
O=c1cc(C(F)(F)F)cnn1-c1c(F)cc(Cl)c(O)c1[N+](=O)[O-]
CCC(=O)c1ccccc1.NO
CCOC(=O)Cc1coc2c1ccc1ccccc12
COc1ccc(C2(CN)CCCC2)cc1OC.O=C(O)CSc1ccccc1
COc1cc2c(cc1CN[C@H]1CCCN(C(=O)OC(C)(C)C)[C@H]1c1ccccc1)C(c1ccccc1)(C(F)(F)F)OC2
O=C(O)c1cncc(B(O)O)c1.O=C(c1ccc(Br)s1)C(F)(F)F
CCOc1cc(C=O)ccc1OC.Nc1cccc(-c2c(Cc3ccccc3)cnc3c(C(F)(F)F)cccc23)c1
CC(C)c1ccc(S(=O)(=O)c2ccccc2)cc1S(=O)(=O)Cl.NC1CCN(C(=O)c2ccccc2F)CC1
CN1C(=O)CNC1=O.Cc1cc(C2CC2)cnc1N1CCN(C(=O)c2ccc(Br)cc2F)CC1
COc1cnc([N+](=O)[O-])c(NC(=O)CCl)c1
COC(=O)c1cc(Cl)ccc1O.CSCCCl
COc1ccc(N(C)c2nc(Cl)nc3ccccc23)cc1.[N-]=[N+]=[N-]
CCCCCCCCN.COc1cccc(CN=C=S)c1
OCc1ccc(I)c(OCc2ccccc2)c1
CC(C)[C@H](N)CNC(=O)c1cc2ccccc2o1.C[C@H](NC(=O)OC(C)(C)C)C(=O)O
CCOC(=O)C1OCCN1C(=O)c1cc(C)ccc1-n1nccn1
COc1cccc(C(=O)O)c1.Nc1ccc(-c2ccccc2)nc1N
OC(c1ccccc1)c1nn2ccccc2c1-c1ccnc(NC2CCCC2)n1
Brc1cccc(Br)c1.CN(C)c1ccc2c(=O)[nH]ccc2c1
Cn1c2c(c3ccc(Br)nc31)CN(C(=O)OC(C)(C)C)CC2.O=C1CN(CCc2ccccc2)CCN1
CC(C)c1cccc(C[C@H]2CN(C(=O)OC(C)(C)C)C[C@H]2CN(Cc2ccccc2)c2ccc(Cl)cc2)c1
N/C(=C\C(=O)N1CCn2c(nnc2C(F)(F)F)C1)Cc1cc(F)c(F)cc1F
O=C(O)c1ccccc1.c1cc(OCCCN2CCCCC2)ccc1CN1CCNCC1
CC(C)(C)C(=O)Cl.CC(C)N
COCCC(=O)Nc1cccc(CO)c1
COC(=O)c1ccncc1C(=O)C(C(=O)OC(C)(C)C)c1ccc(Cl)cc1
ClCCC12CCCN1CCC2.O=CNc1ccccc1
CC(C)(C)OC(=O)[C@@H](NC(=O)c1ccc(-c2ccc(F)c(F)c2)cc1[N+](=O)[O-])C1CCCCC1
CC[C@@H]1CC[C@@H](C(=O)O)N1C(=O)C1=C(C(C)C)N2C(=N[C@@](C)(c3ccc(Cl)cc3)[C@H]2c2ccc(Cl)cc2)S1.CN(C)[C@H]1CCNC1
CC(C)(C)c1nc(N2CCN(CCCCN)CC2)cc(C(F)(F)F)n1.O=C(O)C1CCN(Cc2ccccc2)CC1
O=C1c2ccccc2CCC12CCCCN2
N#CCBr.O=Cc1cccc(O)c1
CCOC(=O)c1c(N)c2cccnc2n(CC)c1=O.O=C(OC(=O)C(F)(F)F)C(F)(F)F
CCOC(=O)/C(F)=C(/CC)c1cc(C(C)C)cc2c1N(CC)CCC2(C)C
CCOC(=O)C(C)(C)Oc1ccc(OCc2cc(-c3ccc(OC(F)(F)F)cc3)nn2C)c(C)c1C
COc1ccc2c(Nc3c(Cl)cncc3Cl)cc(Cl)nc2c1OC1CCCC1.OCCO
CCOC(=O)c1cccc(Sc2c(C)[nH]c3cc(Cl)c(F)cc23)c1.CCn1cc(Br)cn1
BrCC1CCCCC1.COC(=O)c1ccccc1-c1nc2cc(F)c(F)cc2[nH]1
CC(=O)c1ccccn1.NNc1ccccn1
C1COCCN1.O=Cc1ccc(F)c(Br)c1
CC(C)[C@H](N)c1cccc(F)c1N1CCN(C(=O)C2CN(C(C)C)CC2c2ccc(Cl)cc2Cl)CC1.CN(C)CCC(=O)O
CCCCCCCCCCCc1noc(-c2ccc(C=O)cc2)n1.C[C@@H](N)c1ccc(C(F)(F)F)cc1
CC1Cc2c(N3CCNCC3)c(F)c(N)c3c(=O)c(C(=O)O)cn1c23.CI
CC(C)(C)OC(=O)OC(=O)OC(C)(C)C.O=C1CCC2(CCNCC2)CC1
CC(=O)SCC(Cc1ccccc1)C(=O)NN1CCCCCC1
CCOC(=O)c1cc[nH]n1.N#Cc1cc(Br)cc2ccccc12
COC(=O)c1cncc2cccc(Cl)c12
O=[N+]([O-])c1ccn[nH]1
CCCCCCCCCCCCCCCCOCC(CN)OC.O=S(=O)(Cl)CCCCl
O=C(Cl)C=Cc1ccc(Br)cc1.[N-]=[N+]=[N-]
COC(=O)CBr.c1cc(-c2cn[nH]c2)n2nc(Nc3ccc(OCCN4CCCC4)cc3)nc2c1
O=C(Cl)CCCc1ccccc1F
ClC(c1ccccc1)(c1ccccc1)c1ccccc1.NC1C2CC3CC1CC(O)(C3)C2
Nc1ccc(S(=O)(=O)O)c2cccc(S(=O)(=O)O)c12.O=C(Cl)c1cccc([N+](=O)[O-])c1
CN(C)CCCN(C)c1ccc(N)cc1C(F)(F)F.O=C(O)Cc1ccc(-n2cnc3cccnc32)cc1Cl
CC(C)(C)C(=O)Cl.Cc1nc2ccccc2n1C1C[C@@H]2CC[C@H](C1)N2CCC1(c2cccc(F)c2)CCN(C(=O)C2(N)CCCC2)CC1
CN1CCC(c2c[nH]c3ccc(N)nc23)CC1.O=C(Cl)c1ccccc1
C1COCCN1.Clc1ncnc2c1ncn2[C@H]1C[C@H](Nc2ncc3ccccc3n2)C1
C=C(C)C.C[C@H](O)[C@@H](N)C(=O)NC(=O)OCc1ccccc1
CCCCCCCCCCCCCCCCBr.N#Cc1ccc(N)cc1
Ic1ccc(-c2nc(-c3ccccn3)cn2-c2cccnc2)cc1.c1ccc2[nH]cnc2c1
Cc1c(N)cccc1B1OC(C)(C)C(C)(C)O1.Clc1nc(N2CCOCC2)c2sccc2n1
CC(C)(C)OC(=O)CBr.OCCSc1ccccc1
CC(C)(C)OC(=O)NC1=N[C@](C)(c2cc(N)ccc2F)Cn2c1nc(Cl)c2C#N.O=C(O)c1ccc(Cl)cn1
CC(C)C(=O)c1c(C(C)C)nn2ccccc12
Cc1nn(C)cc1-n1c(=O)n(C)c2cnc3ccc(Br)cc3c21.OB(O)c1cncnc1
CC(C)(C)OC(=O)N(CCCc1ccc(Br)cc1)C[C@H](O)c1cccnc1.COC(=O)c1ccc(B(O)O)cc1OCC(C)C
CNc1ccccc1.Cc1cc(NC(=O)NCCN2CCC(C(=O)O)CC2)c2ccccc2n1
COc1cc(Nc2n[nH]c(C(CCCCCl)c3ccc(OC(F)(F)F)cc3)n2)c(F)cc1-n1cnc(C)n1
COC(=O)c1ncccc1-c1ccc(Cn2cnc3cc(C(=O)N[C@@H](C)c4cccc(C(C)C)c4)ccc32)cc1
Cc1ccc2c(c1)c1c(n2CCN)CCN(C)C1.O=C(O)C1CCCC1
CC1(CO[Si](C)(C)C(C)(C)C)Cc2nnc(C3(c4ccc(-c5ccn[nH]5)cc4)CC3)n2CCS1
C1CNC1.O=S(=O)(Cl)c1cnc(Cl)c(Br)c1
Cc1ccc(CCOC(=O)N[C@@H](C(=O)O)[C@H](C)O)cc1
Cc1ncc(C(C)(C)C#N)c(C2CCN(C(=O)OC(C)(C)C)CC2)n1
COCc1nccc(N2CCCCC2)n1
O=C(O)c1cnc(C2CCC3(CC2)OCCO3)s1.On1nnc2ccccc21
CCCN.O=CCCc1ccc(F)cc1
C#Cc1ccc(Cl)nc1C.COC(C)(C)C
CCOC(=O)c1cc(Br)c(C)cc1OCC.O=C1CCC(=O)N1Br
CCCCCCCCc1ccc(S(=O)(=O)Cl)cc1.Nc1nncs1
C[C@@H](N)C(N)=O.Nc1nc2nc(SCc3cccc(F)c3F)nc(Cl)c2s1
CCN1CCNCC1.COc1ccc(CN(Cc2ccc(OC)cc2)c2ncc(-c3nc(N4CCOCC4)nc4c3CCN4c3ccc(C(=O)O)cc3F)cn2)cc1
CN(C)CCCCl.Nc1ccc2ncnc(N3CCc4ccc(Cl)cc43)c2c1
N#CCCCc1ccc(N2CC(=O)NS2(=O)=O)c(OCc2ccccc2)c1
CNC(=O)c1nc(B2OC(C)(C)C(C)(C)O2)ccc1N.N#Cc1nn(CCCO)cc1Br
CCn1cc(C2(c3cccc(Br)c3)N=C(N)c3c(F)cccc32)cc(C)c1=O.OB(O)c1cncnc1
CNc1ncc2cc(Br)ccc2n1.Cc1ccc(C(=O)Nc2ccc(F)c(C(F)(F)F)c2)cc1B1OC(C)(C)C(C)(C)O1
C1COCCN1.Nc1ncnc2c1c(-c1cccc(OCc3ccccc3)c1)cn2[C@H]1C[C@H](CNC(=O)NCCBr)C1
O=C1CCC(c2ccc(F)cc2)(c2ccc(F)cc2)CC1.O=c1[nH]c2ccccc2n1C1CCNCC1
C=CCBr.O=[N+]([O-])c1ccc2c(c1)C1CN(C3CCOCC3)CCC1N2
C=C[Sn](CCCC)(CCCC)CCCC.Cn1ncc2cc(Cc3cnc4ccc(Cl)nn34)c(F)cc21
COCC1CCCN(c2nc3cc(C(=O)OC)ccc3nc2-c2ccc(F)cc2)C1
COC(=O)c1ccc(B(O)O)c2ccn(S(=O)(=O)c3ccc(C)cc3)c12.O=C1C=C(Br)CC1
CC(C)(C)OC(=O)N1CCC(CO)(NC(=O)c2ccc3c(n2)NC(=O)CS3)CC1
COC(=O)c1cnc2cc[nH]c2c1.Cc1cccc(C)c1CCl
C=CCCCO[C@](C)(C=C)COC(=O)c1ccccc1
Cc1cccc(Cl)c1C#N
CC(C)(C)Oc1ncc(B2OC(C)(C)C(C)(C)O2)cc1Cl.CS(=O)(=O)NC(=O)c1cc(F)c(CBr)cc1F
CCCc1c(C(=O)NCc2ccc(-c3ccc(OCC(=O)OC)cc3)cc2)cnn1-c1ccccc1
COc1cc(F)ccc1-c1cc2c(s1)c(=O)n(C1CCN(C(=O)OC(C)(C)C)CC1)c(=O)n2Cc1ccc(OC)c(F)c1F
Brc1cccc(COC2CCCCO2)n1.c1c[nH]cn1
CI.Cc1c(Br)cccc1-n1c(=O)[nH]c2c(F)cccc2c1=O
CCOC(=O)C1CCNCC1.COc1ccccc1OCCCc1oc(Cl)nc1-c1ccc(Cl)cc1
Clc1cccc(Cl)c1N1CCNCC1.FC(F)(F)c1ccc2nc(Cl)[nH]c2c1
CN(C)C=O.O=Cc1ccc2cc[nH]c2c1
Nc1nc(-c2ccccc2)cs1.O=S(=O)(Cl)c1ccc(-c2ccccc2)cc1
CS(=O)(=O)Cl.O=C(C(CO)c1ccccc1)N1CCC(=C2c3ccc(Cl)cc3CCc3cccnc32)CC1
COC(=O)c1ccc(C(C)Oc2ccncn2)cc1
Cc1cccc(C)c1COc1cccc(C(=O)CCC(=O)O)c1
O=[N+]([O-])c1ccc(COCCn2ccnn2)cc1
NC1CCCCC1.O=C(O)c1cnn(-c2ccc(Br)cc2)c1C1CC1
C=CCCc1ccc(CCc2ccc(O)cc2)cc1.CC[C@H](C)COc1ccc(C(=O)O)cc1F
CC(C)(C)C(=O)Cl.CCCCCCN1CCc2c1cc(C)c(N)c2C
Cc1ccc(S(=O)(=O)N2CCNC(=O)[C@H]2CC(=O)NC2CCCc3c2cnn3CCO[Si](C)(C)C(C)(C)C)cc1
CN.O=c1[nH]c(-c2ccccc2C(F)(F)F)cc2ccc(Br)cc12
CC(=O)N1CCc2nc(Nc3ccc(-c4cnco4)cc3)nc(OS(=O)(=O)C(F)(F)F)c2C1.c1ccc2c(c1)CCN2
NCC1C(=O)Nc2ccccc21.O=C(O)c1ccc(-c2cc(F)cc(F)c2)nc1
CCN=C=O.Cn1cc(Nc2ncc(Cl)c(NC[C@H]3CCCN3)n2)cn1
COC(=O)C1CCC(c2ncc(-c3ccc(N)cc3)s2)CC1.O=C=Nc1cccc(Cl)c1F
CC(C)(C)OC(=O)N1CCN(c2c(COc3ccccc3C(F)(F)F)cc(Br)cc2NC(=O)c2nccc3ccccc23)CC1
COc1cccc(OCc2ccccc2)c1CC=O.NC(=O)c1ccc2ccn(C3CCNCC3)c2c1
CC(C)NC(=O)N1CCc2ccc(S(N)(=O)=O)cc2CC1.O=C=NC1CCCCC1
CC(C)(C)OC(=O)OC(=O)OC(C)(C)C.O=Cc1c[nH]cn1
BrCCBr.O=Cc1cccc(O)c1
COC(=O)C1=Cc2cc(-c3ccc(F)cc3)ccc2OCC1
C=CCNC.O=C(OC(=O)C(F)(F)F)C(F)(F)F
CNc1nc(Cl)nc2[nH]cnc12.ClCc1ccccc1Cl
CC(=O)N1C(=O)C(=C(O)c2cc(C)on2)c2ccccc21.ClC(Cl)(Cl)Cl
COC(=O)C12CN(Cc3ccccc3)CC1(c1cccc(OC)n1)C2
Cc1cncc(B(O)O)c1.O=C(Nc1cnccn1)N1c2nc(Cl)ccc2N2CC[C@H]1C2
COc1ccc2cc3ncc(C#N)c(Cl)c3cc2c1.Nc1ccc(Cl)cc1Cl
COC(=O)c1ccc(CC2CCN(CCCN(C(=O)C3CCN(C(C)=O)CC3)c3ccc(Cl)c(Cl)c3)CC2)cc1
FCC(CF)OC1CCNCC1.O=C(O)c1cc(Cc2n[nH]c(=O)c3ccccc23)ccc1F
CN1CCNCC1.Clc1nc2cccc3c2n1CCC3
COC(=O)c1cccc2[nH]c(CN(C)C3CCCc4cccnc43)nc12
COC(=O)[C@@H](NC(=O)c1ccc(C#C/C=C/CC(O)CO)cc1)C(C)(C)NC(=O)OC(C)(C)C
CC(C)(C)OC(=O)CBr.NC(=O)c1c(NC(=O)Nc2ccc(Cl)cc2)sc2c1CCNC2
N#Cc1cnn2c1NCC=C2c1cccc(F)c1
Cc1ccc(Oc2ccc3nc(NC(=O)C4CC4)nn3c2)cc1NC(=O)OC(C)(C)C
COC(=O)CCCCS(C)(=O)=NC(=O)c1cnc(N)c(C#Cc2cccc(NC(=O)c3occc3C)c2)c1
O=C1c2c(-c3ccccc3F)noc2CCC1CCCCl.c1ccc2c(N3CCNCC3)nsc2c1
CO[C@H]1C[C@]2(C)C(=O)CC[C@H]2[C@@H]2CCc3cc(O)ccc3[C@@H]12.Cc1ccc(S(=O)(=O)NN)cc1
CS(=O)(=O)Cl.CS(=O)(=O)c1ccc(-c2cc(N)nn2-c2ccc(F)cc2)cc1
CC(C)(C)[Si](C)(C)OCc1c[nH]c(=O)[nH]c1=O.CCCCCCN=C=O
CCOC(=O)CCc1cc(Br)c2c(c1)CCO2
CC(C)(O)c1nc2c(N3CCOCC3)nc(Cl)nc2[nH]1.CCCCBr
N#Cc1ccc(-c2cnc3cnc(Br)cn23)cc1.O=C(O)c1ccc(B(O)O)c(F)c1
C#Cc1ccc2cc(OC)ccc2c1.Cc1cc(I)ccc1N
CCc1cc(C(N)=S)ccn1.COC(=O)CC(=O)CCl
CN1CCN(C(=O)c2ccc3c(c2)[nH]c2c(C(N)=O)ccc(N4CCC[C@@H](NC(=O)OCc5ccccc5)C4)c23)CC1
CC(C)OC(=O)N1CCC(O)CC1.Cc1c(Cl)ccnc1Cl
CC(C)(C)OC(=O)N1C2CCNCC1CC2.CN(C)C(=O)c1cc2cnc(Nc3ccc(C(=O)O)cn3)nc2n1C1CCCC1
CON(C)C(=O)c1ccccc1NC(=O)OC(C)(C)C.[Mg+]c1ccc(Cl)cc1
COc1ccc(Br)cc1C=O.OB(O)c1ccsc1
N#CCBr.c1cc(C2CCNCC2)ccn1
O=S(CCn1ccnn1)Cc1ccc(O)cc1.O=S(c1ccc(C=Cc2nc(CCl)co2)cc1)C(F)(F)F
CS(=O)(=O)Cl.Cc1cnc(N2CCC(c3ccc(N)cc3)CC2)n1C
CC(C)(C)OC(=O)N1[C@@H](c2c[nH]c3c(Cl)ncnc23)[C@@H]2OC(C)(C)O[C@@H]2[C@H]1CO.[N-]=[N+]=[N-]
Brc1cncc(N2CC3CC4CC2CN(C4)C3)c1.COc1ccccc1B(O)O
O=C1Cc2ccc(Cl)cc2N1.O=Cc1cccc(Cl)c1F
COCCN(C(C)(C)C)S(=O)(=O)c1ccc(I)cc1.Cc1ncc(-c2ccnc(N)n2)n1CC1CC1
NC1CCN(Cc2ccccc2)CC1.O=C(O)c1ccc(NCc2ccnc3ccccc23)cc1
CCn1cnc(C=O)c1C
CC(C)(C)OC(=O)COc1nc(-c2ccc(F)cc2)cs1
CC(C)(C)c1ccc2c(c1)C(C)(C)CC2=O.CC1(C(=O)CC#N)CCCCC1
Nc1nc2ccc(-c3ccccc3C(=O)C3CCOCC3)cc2cc1N1CCOCC1
COC(=O)c1ccc(CN(c2ccc(Cl)c(Cl)c2)c2nnc(-c3cccc(Oc4cccc(C(F)(F)F)c4)c3)s2)cc1
CC(C)(C)[Si](C)(C)Oc1ccccc1-c1cc(-c2cccc(NC(=O)C3CCC(=O)O3)c2)c(C#N)c(N)n1
COC1CN(C(=O)OC(C)(C)C)CC1n1cnnc1-c1ncc(Cl)cc1NS(=O)(=O)c1ccc(Cl)c(C(F)(F)F)c1
BrC(Br)(Br)Br.CN(c1ccccc1CO)S(C)(=O)=O
Cc1cccnc1CN(CCCN)C(C)c1ccccn1.O=C(O)c1ccc(O)nc1
CN.COc1ccc(Cn2ncc(Br)c(Br)c2=O)cc1
BrCc1ccccc1.O=Cc1ccc([N+](=O)[O-])c(O)c1
CC(C)(C)c1nc(CCl)co1.CCOP(OCC)OCC
CCc1ccc(O)c(C(C)(C)c2ccccc2)c1.COC(=O)CCc1ccc(OCC[C@H](C)OS(C)(=O)=O)cc1C
CCC1NCCCNC1=O
COC(=O)COc1c(-c2ccccc2)nc2ccccc2c1C(=O)NN(C(=O)OC)c1ccccc1
CC1CCCN(C2CCNCC2)C1.O=S(=O)(Cl)c1ccccc1
C[C@H](CO)N1Cc2c(NC(=O)CC34CC5CC(CC(C5)C3)C4)c(Cl)cc(Cl)c2C1=O
C=C(C)CN.CC(C)(C)OC(=O)N1C[C@@H](C=O)[C@H](Cc2ccccc2)C1
CI.Oc1ccc(Cl)nc1
CN1CCC(N)CC1.O=C(O)c1cc([N+](=O)[O-])c(Sc2c(Cl)cncc2Cl)s1
C=CCC(CC(=O)c1ccc(=O)[nH]c1)c1ccc(Br)cc1.CI
Fc1cc(I)ccn1.NCCCN1CCOCC1
C=CC[C@H](NC(=O)OC(C)(C)C)C(=O)O.CNOC
C1COCCN1.OCCCBr
COc1ncc2cc(C(=O)Nc3cc(C(=O)NC(c4ccccc4)C(F)(F)CNC(=O)OC(C)(C)C)ccc3Cl)c(=O)[nH]c2n1
COc1cc2nc(N3CCC(Nc4ccc(C(=O)OC(C)(C)C)cc4)CC3)nc(Nc3ccc(C)cc3)c2cc1OC
Cc1ccc(Br)cc1.Cc1cccc(Cl)c1N
C=CC1OCC(CCCCO)O1.ClCl
CNc1c(N)cccc1N.O=C(O)Cc1c(Cl)cc(C(F)(F)F)cc1Cl
CC(=O)OCCN1CCN(C)C1=O.Nc1ccccc1N1CCOCC1
CCOC(=O)c1cccn2cc(-c3ccc(CN4CCOCC4)cc3)nc12
CC(C)(C)OC(=O)OC(=O)OC(C)(C)C.NCCc1ccc(N)cc1
COc1cc2c(cc1OC)C(=C(C#N)SCC(CN1CCOCC1)OC(C)=O)NCC2
COc1cc2c(cc1OC)S(=O)(=O)NC(=O)N2.COc1ccccc1N1CCN(CCCl)CC1
CC(C)(C)OC(=O)N(CCCN1C(=O)c2ccccc2C1=O)Cc1ccc(F)cc1
Cn1cc(CCl)cn1.N#Cc1cc(CCc2cc[nH]c(=O)n2)ccc1Oc1cccc(C(F)(F)F)c1
O=S(=O)(Nc1cc(Cl)cnc1C(O)c1ccncc1)c1ccc(Cl)c(C(F)(F)F)c1
CC(C)S(=O)(=O)c1ccccc1Nc1nc(Cl)ncc1Cl.COCCNC1CCCc2c(ccc(N)c2OC)C1
CN1CCC(NC(=O)c2ccc([N+](=O)[O-])c(Cl)c2)CC1
CC(C)(C)OC(=O)OC(=O)OC(C)(C)C.c1csc(OCCc2ccc3c(n2)NCCC3)c1
COC(=O)C1CN(c2nnc(Cl)c3ccccc23)CCN1C(=O)OC(C)(C)C
C#Cc1ccccc1.C[Si](C)(C)CCOCn1c(S(C)(=O)=O)nc2cc(I)c(Cl)cc21
O=C1CCc2ccccc21
COc1ccccc1Br.O=C(Cl)c1ccccc1Br
CC(C)I.O=C(c1ccnc(Cl)c1)c1c[nH]c2ccncc12
COc1cc(N)c(C(N)=O)c(OC)c1.NC(=O)COc1ccc(C=O)cc1
CCOC(=O)c1ccc(N)c(CN(Cc2ccccc2)C(C)(C)C)c1
CCOC(=O)Cn1nnc(-c2cnc(N3CC4CN(C(=O)OC(C)(C)C)CC4C3)s2)n1
CC(=O)c1ccc(S(=O)(=O)Cl)cc1.NCc1cccc2ccccc12
C#CC(O)c1cccc(OC)c1OC.COc1cc[nH]c1/C=C1\C(=O)Nc2cccc(Br)c21
NNc1ccc(-c2cnco2)cc1.O=Cc1ccc(O)cc1
CC(C)(C)OC(=O)NCC[C@H](NC(=O)OCc1ccccc1)C(=O)NCC(O)CNC(=O)OC(C)(C)C
Cc1noc(C)c1B(O)O.O=c1[nH]c2ccc(Br)c3c2n1C(C1CCCCN1)CO3
CCCn1c(=O)c2[nH]c(C34CCC(CCCC(=O)OC)(CC3)CC4)nc2n(CCC)c1=O
COC(=O)c1ccc(/C=C\CCCCCN(C)C)cc1
COCCn1cc(C(=O)N2CCC(c3cc(CNC(=O)C(F)(F)F)ccc3F)CC2)c2c(N)cccc21.O=C(O)C1CC2CCC1C2
CC(C)C(=O)CC(C(=O)c1ccc(F)cc1)c1ccccc1.NCCC1CC(OCc2ccccc2)CC(=O)O1
COC(=O)c1ccc(F)c(-c2c(F)ccc(C(=O)N(C)C)c2F)n1
COc1cccc(-c2nc3ncn(Cc4ccccc4)c3c(=O)[nH]2)c1
O=CC(F)(F)F.O=[N+]([O-])c1ccc2c(c1)OCCN2
C#CCN1CCC(=O)N(C)c2cnc(Cl)nc21.COc1cc(C(=O)NC2CCN(C)CC2)ccc1N
COC(=O)C(C(=O)OC)C(c1ccccc1)c1cc2cc(Br)ccc2nc1OC
CI.O=Cc1cccc(O)c1O
O=C(CBr)c1ccc(Cl)cc1.c1nc[nH]n1
Cc1nc(N)sc1C(=O)NCc1ccccc1.O=C(Cl)CCCCBr
CC(=O)c1cn(CC(=O)N2C[C@H](F)C[C@H]2C(=O)Nc2cccc(-c3ccccc3Cl)c2F)c2ccc(Nc3cncnc3)cc12.CC(C)(C)C(=O)OCCl
Nc1ccc2c(c1)NC(=O)/C2=C(\Nc1ccc(CN2CCCCC2)cc1)c1ccccc1.O=C(O)Cc1ccccc1
COC(=O)c1ccc(-c2ccc3c(c2)[C@H](NC(=O)OC(C)(C)C)C[C@H](C)N3C(C)=O)nc1
CCN(CC)CCCl.Oc1ccc(-n2ccnc2)cc1
COc1cccc(C2=C(c3cn4c5c(cccc35)CCC4)C(=O)NC2=O)c1
CC(C)(C)OC(=O)N1CCN(c2ccc(Nc3ncc(C#N)c(NC4CCCC4)n3)nc2)CC1
CC(=O)OC1NC(=O)C1N.O=C(O)C(CS(=O)(=O)Cc1ccccc1)NC(=O)N1CCOCC1
CC(C)(C)[Si](C)(C)Oc1ccc(NC(=O)CCl)cc1.OC1(Cc2ccc(Cl)cc2)CCNCC1
CN(CCO)C(=O)C(=O)Nc1c(C(=O)C(C)(C)C)oc2nc(-c3ccccc3Cl)c(-c3ccc(Cl)cc3)cc12
CN(C)CCCN.O=C(Cl)c1ccc(-n2nc3c4ccccc4[nH]c(C4CC4)c-3c2=O)cc1
CC(C)(C)C(=O)Cl.CCOC(=O)Cc1ccc(OC)c(Oc2ccc(N)cc2CSC(C)C)c1
CC(C)O.COc1cc(C(=O)N2CCC3(CC2)CC(O)c2nn(C(C)(C)C)cc2O3)ccc1OC(C)C
O=C(CBr)C1(C(=O)NCc2ccccc2)CCCC1
CCC(C)n1cnc2c(Cl)nc(Cl)nc21.NCc1cccc(I)c1
C=C(c1ccc(NCc2ccc(C(F)(F)F)cc2)nc1)c1c[nH]c2ncccc12
CC(C)Br.O=Cc1ccc(O)cn1
CCOC(=O)c1ccc2ncccc2c1Cl
CC1Cc2cc(CC3OCCO3)ccc2C(=O)O1
COc1cc(OC2CCN(C)CC2)ccc1N.Cn1cc(-c2cccc3cnc(Cl)cc23)cn1
FC(F)(F)CNCc1ccccc1.O=C(O)c1cc(Cl)ncn1
N#CC1(N(Cc2ccccc2)Cc2ccccc2)CCOC1
CC(C)(C)OC(=O)NC1(c2ccc(-c3c(Cl)nc4n3-c3cccnc3Nc3ccccc3-4)cc2)CCC1.O=C(OCc1ccccc1)c1ccc(B(O)O)cc1
COc1cccc(Nc2c(C(N)=O)cnc3c(C)cc(S(=O)(=O)c4cccc(C(=O)Nc5ccc(-c6ccc(CCCC=O)cc6)cc5)c4)cc23)c1
COC(=O)c1ccc(Cl)c2[nH]c(=O)n(C)c12.NC=O
COc1c(C(C)=O)cc(Cl)c(F)c1Br
CC(C)(C)OC(=O)NC1(C(=O)O)CCCC1.On1nnc2ccccc21
CCCC1(CCC)OC(=O)N(CCC(C)(C)NCC(O)c2cc(OCc3ccccc3)cc3c2OCC(=O)N3)c2ccccc21
CC[C@H](C)n1cc(C(=O)O)c(=O)c(Br)c1C.CS(=O)(=O)c1ccc(CN)nc1
CC(C)(C)OC(=O)N1CCC(C(N)=O)(c2ccccn2)CC1
Brc1cccc(I)c1.C#Cc1ccc2c(c1)CCC(OC)C2
NC(=O)c1cc(Oc2ccc(N(Cc3ccc(F)cc3)C(=O)C3(C(N)=O)CC3)cc2F)ccn1
COC(=O)c1ccc(-c2ccccc2)c([N+](=O)[O-])c1
CC(=O)OCc1ccc(CBr)cc1OCOCC[Si](C)(C)C.Cn1cc(C2=C(c3c[nH]c4ccccc34)C(=O)OC2=O)c2ccccc21
CCCc1nc2c(C)cc(Br)cc2n1CC(=O)OCC
BrCc1ccc(Br)cc1.COCCO
Nc1ccccc1Br.OB(O)c1ccc(Cl)cc1Cl
CN1C(=O)Nc2ccc(Br)cc2C1(C)c1ccccc1.Cc1noc(C)c1B(O)O
CCC(O)c1cccnc1F
OB(O)c1ccccc1.c1cnc2cc[nH]c2c1
CN(CCN)C1CCCCC1.O=C(CCl)OC(=O)CCl
COc1cc2c(c3c1OC(C)(C)C3)C(c1cccc([N+](=O)[O-])c1)=NC(C)(C)C2
N[C@H]1CC[C@H](O[N+](=O)[O-])CC1.O=C1CC[C@@H](C(=O)O)N1
C=C(c1ccc(-c2ccnn2C)cc1)[C@](O)(Cn1cncn1)c1ccc(F)cc1F
CC(C)n1c(C(=O)O)cc2cc(C(=O)N3CCCN(C(=O)OC(C)(C)C)CC3)ccc21.FC1(F)CCNCC1
Cc1c(C(OC(C)(C)C)C(=O)O)c(-c2ccc(Cl)cc2)c2ccccc2c1C#CCN(C)C
Brc1ccccn1.C#CCCc1nc2c(F)cccc2o1
CNC(=O)c1c(-c2ccc(F)cc2)oc2ccc(-c3cc(C(=O)O)ccc3C)cc12.NC1(c2ncc(F)cn2)CC1
CC1(C)Oc2ccncc2NC1=O
C#CCO.COC(=O)C(CC1CCCC1)c1ccc(I)cc1
N#Cc1ccc(C=O)cc1.[N-]=[N+]=[N-]
COc1cccc(B(O)O)c1.O=S(=O)(Oc1cccc2c3ccccc3c3ccccc3c12)C(F)(F)F
CCN(CC)C(=O)Cl.FC(F)C(F)(F)Sc1nc(-c2ccccc2)c(-c2ccccc2)[nH]1
CCOC(=O)c1cc(S(=O)(=O)c2ccc(CCN(C[C@H](OC3CCCCO3)c3cccc(Cl)c3)C(=O)OC(C)(C)C)cc2)ccc1NC
CC(=O)Nc1ccc(C(=O)CBr)cc1
CCOC(C)=O.O=C1Cc2cc(Cl)ccc2N1
CC(C)(CO)NCCCn1ccnc1.ClCc1ccc(Cl)cc1
COC[C@@H]1CN(C(=O)OC(C)(C)C)C[C@H](C(=O)N(C2CC2)[C@H](C)c2cc(CCCNC(=O)OC)nc(OC)c2)O1
O=C(O)CCCc1ccc(N(CCCl)CCCl)cc1
CC(N)(C#N)Cn1nc2cccc(Cl)c2n1.O=C(Cl)c1ccc(Oc2ccccc2)cc1
CC(C)(C)OC(=O)CC1(C(=O)O)Cc2ccccc2C1
CCOC(=O)Cc1ccc(Oc2ccc(C(=O)NCCc3ccc(Cl)cc3)cc2)c(Br)c1.CS(=O)(=O)c1cccc(B(O)O)c1
COC(=O)c1ccnc2[nH]c(-c3ccccc3)nc12
BrC(Br)(Br)Br.C[C@H](C=O)[C@H]1CC[C@H]2[C@@H](O[Si](C)(C)C(C)(C)C)CCC[C@]12C
CC(=O)N1CCC(C(=O)O)CC1.CN(C(=O)c1cc(C(F)(F)F)cc(C(F)(F)F)c1)[C@@H]1CCNC[C@H]1c1ccc(Cl)cc1
Nc1nc(=S)ss1.O=C(O)Cc1ccc(OCc2ccc(F)cc2)cc1
C/C=C(/C=O)CC.CCOP(=O)(CC#N)OCC
COC(=O)C1CC(F)CN(C(=O)OC(C)(C)C)C1
CC(C)N.Cc1nn(-c2ccc(C#N)c(Cl)c2)c(C)c1Cc1ccc(C(=O)O)cc1
CN(C)C(=O)CCC#Cc1cccc(C(O)CCNC(=O)C(F)(F)F)c1
CC(=O)Cl.NNC(=O)CCCCCCCCCC=C(F)F
C=C(NC(C)=O)C(=O)OC.Cc1cc(Br)cc(Cl)c1N
CC(=O)OC(C)C(=O)Cl.CCNc1cn(-c2cccnc2)nc1Cl
CCOC(=O)c1c(N)sc(-c2ccc([N+](=O)[O-])cc2)c1C.O=C=Nc1ccccc1
C#C[C@@H](CCCCCCCCC)NC(C)=O.C=C[C@H](O)C#CBr
CS(=O)(=O)Cc1ccc(Oc2ccc([N+](=O)[O-])c(OC3CCOCC3)c2)cn1
Cc1c(Nc2ccc(I)cc2F)c(N)c2n(c1=O)CCO2.O=S(=O)(Cl)C1(COCc2ccccc2)CC1
CC(C)(C)OC(=O)NC1(c2ccc(-c3oc4ncc(Cl)nc4c3-c3ccccc3)cc2)CCC1.NC(=O)c1cccc(B(O)O)c1
COC(=O)c1cnc(Br)s1.FC(F)(F)c1ccccc1O[C@H]1CCNC1
O=C(O)CCBr.O=c1[nH]c(S)nc2ccc(F)cc12
CC(C)=CCBr.Sc1ccc(Br)cc1
BrCc1ccccc1.CCCCCCCCCCCCCCCCCCOc1ccc(O)c(C(=O)OC)c1
CNC.CSc1nc(Cl)cc(Cl)n1
CC(C)(C)OC(=O)OC(=O)OC(C)(C)C.O=[N+]([O-])c1ccc(NCCn2nccc2NC(c2ccccc2)(c2ccccc2)c2ccccc2)nc1
Cc1nc(C#Cc2ccnc(Cl)c2)c[nH]1.FC(F)(F)c1ccnc(Cl)n1
Cc1ccc(S(=O)(=O)n2ccc3c(-c4cc5c(cc4Oc4ccc(F)cc4F)nnn5C4CCCCO4)cn(C)c(=O)c32)cc1
COc1cc2nccc(Cl)c2cc1OC.Nc1ccc(O)cc1
CCOC(=O)c1ccc(-c2ccc(OCCCCNC(C)C)c(-c3ccc(N(CC)CC)c(C(C)(C)C)c3)c2)cc1
COc1cncc(C(=O)O)c1.Nc1cnc(OCC(F)(F)F)c(-c2ccc(Cl)cc2)c1
COC(=O)c1ccc(CNC(=O)c2nc3ccc(OC)cc3c(=O)[nH]2)cc1
Cc1ccc(C(=O)O)cc1.Nc1ccccc1
CCOC(=O)CCCN.COc1ccc(C=O)c(OC)c1
Brc1ccc(I)cc1.Cc1cccnc1Br
C=O.Cc1nccn1-c1ccc(Nc2nc3c(c(NCC4CCOCC4)n2)CNCC3)cc1
NCCc1c(N)cc([N+](=O)[O-])cc1S(=O)(=O)Cc1ccccc1
CN1C(=O)C2(CC2)CN(C2CCCC2)c2nc(Cl)ncc21.CN1CCC(NC(=O)c2cc(Cl)c(N)cc2F)CC1
CC(C)COC(=O)N1CCNCC1.Clc1cc(Br)ccn1
CCc1c(-c2cn(-c3cc(C(=O)OC)ccc3C)cn2)cnn1-c1ccccc1.COc1c(N)cc(C(C)(C)C)cc1C#N
O=C(O)c1cc(F)cc(Br)c1
CCOC(C(=O)NCc1ccc(C#N)cc1)c1c(F)cc(-c2ccccc2C=O)cc1F
CCOCCl.O=S(=O)(Nc1ccc(Cl)cc1Oc1ccc(Cl)cc1Cl)C(F)(F)F
C=C/C=C/C[C@H]1C[C@H](NC(=O)C(F)(F)F)[C@H](OC(=O)c2ccc([N+](=O)[O-])cc2)[C@H](C)O1.O=C1C=CC(=O)c2ccccc21
CC(c1ccc(Br)cc1Cl)C(O)(c1ccc2c(c1)N(C)C(=O)CO2)C(F)(F)F.N#CCc1cccc(B(O)O)c1
CCOC(=O)N1CCC(=O)CC1.Nc1cccnc1Cl
CC(=O)Nc1nn2c(=O)cc(-c3ccc4c(c3)nnn4C(C)=O)[nH]c2c1-c1ccccn1
CCOCCOc1nc(N)c2nc(OC)n(Cc3ccccc3)c2n1
O=C(Nc1ccc2c(c1)c(-c1nc3ccccc3[nH]1)nn2C1CCCCO1)Nc1ccc(F)cc1F
CS(=O)(=O)Oc1cc(C(=O)O)ccc1OCc1ccccc1.[O-][n+]1cc(Cl)c(C[C@H](O)c2ccc(OC(F)F)c(OCC3CC3)c2)c(Cl)c1
O=C(c1ccc([N+](=O)[O-])c(C(F)(F)F)c1)N1CCOCC1
CCOC(=O)c1cc2c(ccc3nc(O)c(O)nc32)s1
CSc1ncc(CO)c(N)n1
CC(C)(C)OC(=O)COc1ncc(C(=O)NCc2ccccc2)cc1C(=O)NCc1ccccc1
CN(C)C(=O)N(C)C(=O)Cl.Nc1ccccc1
CC(C)(NC(=O)c1ccc(Br)s1)C(=O)O.CN1CCCCN1c1ccc(N)cc1Cl
CC1CC(=O)NN=C1c1ccc(Cl)c([N+](=O)[O-])c1.NCCCc1c[nH]cn1
COc1cc2ncc(C#N)c(Cl)c2cc1OC.Nc1cccc2[nH]ccc12
CC(=O)[O-].CCOc1c(OC)cccc1C(=O)c1cc(Cl)ccc1-n1cccc1
Cc1c([N+](=O)[O-])cc(NC(=O)OC(C)(C)C)cc1[N+](=O)[O-]
CC(C)(C)OC(=O)Nc1ccc(O)cc1F.Fc1ccnc(Cl)c1
Brc1ccc2[nH]ccc2c1.O=Cc1ccc(B(O)O)cc1
CS(=O)(=O)Cl.Nc1cc([N+](=O)[O-])ccc1F
CC(C)c1ccc(N)cc1.CC1(C)CN(c2ccccc2)C(CC(=O)O)C(=O)O1
COC(=O)CCN(CCc1ccc(OC)cc1)S(=O)(=O)c1cccc([N+](=O)[O-])c1
CC(C)(C)OC(=O)N[C@@H]1CCN([C@@H]2CCCC[C@@H]2N=[N+]=[N-])C1
CC(C)(C)OC(=O)N1CCC[C@H]1CO.O=[N+]([O-])c1ccc(Cl)c(O)c1
COc1ccc(C2=NN(C3CCNCC3)C(=O)C2(C)C)cc1OC.O=C(O)c1ccc2ccccc2n1
CN1CCN(Cc2ccc(C(=O)O)cc2)CC1.Nc1ccc(CO)c(Nc2nccc(-c3cccnc3)n2)c1
COC(=O)CC[C@H]1CC[C@@H](c2ccc(F)cc2)N1S(=O)(=O)c1ccc(C)cc1
CC(C)(O)c1ccc(Br)cn1.CCCC[Sn](CCCC)(CCCC)c1ccn(-c2ccc(F)cc2)n1
CC1CCNCC1.O=c1oc2ccccc2n1CCCCCl
CCc1nnn([C@@H]2C=C[C@H](n3cnc4c(Cl)nc(Cl)nc43)C2)n1.CO[C@H]1CCC[C@@H]1N
Cc1cncc2[nH]c3c([N+](=O)[O-])cc(Cl)cc3c12
COC(=O)[C@H]1C[C@H](OCc2ccccc2)C1
O=C(OCc1ccccc1)C(CCSc1ccccc1)C(=O)OCc1ccccc1
C=CCBr.Cc1ccc(O)c([N+](=O)[O-])c1
COC(=O)[C@H]1C[C@H](Nc2nc(-c3ccccc3OC)nc3ccccc23)CN1C(=O)OC(C)(C)C
O=C(O)c1ccccc1-n1cccn1.c1ccc(CNCc2ccc3c(c2)OCO3)cc1
C#C/C=C(\CC)c1cccc(O[Si](C)(C)C(C)(C)C)c1
COCCOc1ccc(N(Cc2cnccc2C)C2CCN([C@H](C)CCN)CC2)cc1.Cc1ccnc(Cl)c1C(=O)O
CC(C)(C)c1ccc(S(=O)(=O)N2Cc3ccc(C(F)(F)F)nc3Nc3ccc(-c4n[nH]c(=O)o4)cc32)cc1.CI
O=C(O)c1ccc(S(=O)(=O)Cl)cc1O.Oc1c(Br)cc(-c2ccc(-c3c(Cc4ccccc4)sc4ccccc34)cc2)cc1Br
CC(=O)Cc1ccc(C)cc1.NCC(O)c1ccccc1
NCCc1ccccn1.O=C(NCc1ccccc1-c1ccccc1C(=O)O)OCc1ccccc1
CCOc1ccc(C=O)cc1OC.O=C1COc2cc(O)ccc21
COC(=O)c1cnc(-c2ccc(Cl)cc2Cl)c(-c2ccc(Cl)cc2)c1
CC(C)(C)OC(=O)NCCC(=O)O.CC(C)(N)CO
CC(C)(C)C(F)(F)c1cccc(Oc2ccc(Nc3ncnc4ccn(CCN)c34)cc2Cl)c1.CC(C)(O)CC(=O)O
CCN(CC)CCn1cc(-c2ccccc2)c(OCc2ccccc2)n1
O=[N+]([O-])c1ccccc1F.Oc1cc(Cl)cc(Cl)c1
COc1ccccc1-c1cc2c(Cl)ncnc2[nH]1.Nc1cccc(Cl)c1
O=Cc1cccc(C(F)(F)F)c1.OCCNCCO
CCOC(=O)c1cncc(-c2ccc(N3CCC(Oc4ccccc4C(F)(F)F)CC3)nc2)c1
CC(C)(C)OC(=O)Nc1cc(Br)ccc1Cl.CC1(C)OB(/C=C/C2CC2)OC1(C)C
CI.COc1c(C(=O)Nc2c(Br)cc(C(F)(C(F)(F)F)C(F)(F)F)cc2Br)cccc1N(C)C(=O)c1ccncc1
COc1cc(CCN)cc(OC)c1OC.O=CC1CC1
Cc1cc2nncn2nc1-c1cccc([N+](=O)[O-])c1
CC(=O)OC(C)=O.CC1=CC(NCc2ccccc2)C(O)C(C)(C)CC1=O
C#CCO.Cc1cccc(Nc2nc(-c3ccnc(Br)c3)cs2)c1
O=C(O)[C@H]1NCC[C@@H]1c1ccccc1
CN.ClCCOc1ccccc1C=Cc1ccccn1
CCCP(=O)(CCC)c1cccc([N+](=O)[O-])c1
COC(=O)CCc1ccc(O)cc1.OCCCc1ccccc1
CN(C)C(=O)c1ccc(NC(=O)OCC(Cl)(Cl)Cl)cc1.Nc1ccc(Br)c(F)c1F
CC(Br)c1cc([N+](=O)[O-])c(Sc2ccc(Cl)cc2Cl)s1.N
CC(C)(C)OC(=O)OC(=O)OC(C)(C)C.CCOC(=O)C1CNc2cc(Cl)ccc2O1
Brc1ccc(I)cc1.c1ccc(-c2ccc(Nc3ccc(-c4ccccc4)cc3)cc2)cc1
C=CC(=O)OC.OCc1cccc(I)c1
COC(=O)/C=C/c1c(-c2ccccc2)n(C)c(=O)c2ccccc12
CC(C)(C)OC(=O)N1CCCC1c1cc(-c2cccc(Cl)c2)on1
CCCCCCCCCCCCCCCCCC(=O)NC(CS[C@@H]1O[C@H](COC(C)=O)[C@H](OC(C)=O)[C@H](OC(C)=O)[C@H]1OC(C)=O)C(=O)OC
CC(C)I.O=C(c1c[nH]c2cc(C(F)(F)F)ccc12)C(F)(F)F
ClCc1ccncc1.O=c1[nH]cc(-c2cccc(Cl)c2)c2ncccc12
BrC(Br)(Br)Br.CC(C)(C)OC(=O)N1CCC(CO)CC1
CCCc1c(OCc2ccccc2)ccc2c(=O)cc(CCC(=O)OCC)oc12
CC(C)(C)OC(=O)N1CCC(=O)CC1.Nc1ncnc2c1c(-c1ccc(Oc3ccccc3)cc1)cn2C1CCNCC1
C1CCNC1.O=C1CC(c2cccc(-c3ccnc(CO)c3)c2)=Nc2cc(OCC(F)(F)F)c(C(F)(F)F)cc2N1
COc1ccc(Oc2ccc(C#N)cc2)cc1
CS(=O)(=O)OCc1nc2c(F)cccc2cc1-c1ccccc1S(C)(=O)=O.[N-]=[N+]=[N-]
CNC.Cc1ccc(-c2cc(COS(C)(=O)=O)c(=O)n(CC(C)C)n2)cc1
CC(C)(C)OC(=O)OC(=O)OC(C)(C)C.CC(N)CCO
Cc1nc(-c2cn3c(n2)-c2ccc(OC(C)C4CCCN(C(=O)OC(C)(C)C)CC4)cc2OCC3)n(C(C)C)n1
CCOC(=O)c1cnn(-c2ccc(Br)cc2)c1C#N.CN
CC(C)(C)OC(=O)N1CCC(N)CC1.COc1cc(C(=O)O)ccc1Nc1ncc2c(n1)N(C1CCCCC1)CC(F)(F)C(=O)N2C
COC(=O)C1=C(O)c2sc3ccccc3c2S(=O)(=O)N1C.Nc1ccc(Cl)cn1
Clc1ccc2c(c1)N=C(N1CCNCC1)c1ccccc1N2.O=C(Cl)OCc1ccc([N+](=O)[O-])cc1
CCCCCC1CC(C(=O)O)C1.CCCCCCOc1ccc(-c2ccc(O)c(F)c2)cc1F
COC(=O)c1ccc(B2OC(C)(C)C(C)(C)O2)cn1.N#Cc1ccc(-c2cnc3cnc(Br)cn23)cc1
CCCCCC(CC(=O)Nc1cc(C(N)=O)ccc1C(C)(C)C)c1ccc(OC)cc1OC.O=C(O)CCC(=O)OCc1ccccc1
CN(C[C@H]1C[C@@H](OS(C)(=O)=O)C1)C(=O)OC(C)(C)C.Oc1cc(Cl)c(CN2CCCC2)cc1Cl
COc1ccc(CN2Cc3ccc(OC)cc3C2=O)cc1
COc1cccc(Cl)c1C[P+](c1ccccc1)(c1ccccc1)c1ccccc1.Cn1cccc1C=O
CCCBr.COC(=O)C1Cc2cc(Br)ccc2CN1C(=O)c1cccc(C)c1O
COc1ccc(C(=O)C(O)c2ccc(OC)cc2)cc1.O=C(O)CBr
Nc1ccc([N+](=O)[O-])cn1.O=C(Cl)Cc1ccccc1
CCCC1CCC(C2CCC(C=Cc3ccc(OCC)c(F)c3C(F)F)CC2)CC1
COc1ccc(S(=O)(=O)N2c3ccccc3-c3ccccc3[C@@H]2C)cc1
CCOC(=O)CCCOc1cccc(CCCCCCBr)c1CCC(=O)OCC.Oc1cc(Br)cc(Br)c1
CCI.COC(=O)c1ccc(-c2cc(OC)ccc2F)c(CO)c1
COc1ccc2c(Cl)nc(Nc3cc(C)[nH]n3)cc2c1.[Mg+]C1CCCCC1
CI.O=C(O)c1cc(O)cc(S(F)(F)(F)(F)F)c1
COc1ccc(-c2nn(C)c(C)c2C)cc1C
CC(C)(C)OC(=O)N1CC(O)C1.CS(=O)(=O)Cl
CC(C)(C)OC(=O)C1CCNCC1.CCOC(=O)c1cc(Cl)c(Cl)nc1CN1CCCC1=O
O=[N+]([O-])c1ccc(F)cc1.OC1CCOC1
CC(C)(C)OC(=O)N1CCC(Cn2cc(C(N)=O)cn2)CC1
COc1ccc(B(O)O)cc1.O=C1N(Cc2ccccn2)c2cccc(Br)c2C12COc1cc3c(cc12)OCCO3
CC1(C)OB(c2cnc(N)nc2)OC1(C)C.Clc1nc(N2CCOCC2)c2ncn(CC3CC3)c2n1
CC(C)(C)OC(=O)OC(=O)OC(C)(C)C.Nc1ccc(CO)cc1
NO.O=Cc1ccc(C(F)(F)F)cc1C(F)(F)F
Cc1c(Br)cccc1N1C(=O)c2ccncc2C1=O
Nc1ccc(Cl)cc1C(O)c1ccccc1Cl.O=C(O)C(F)(F)F
C1=COCCC1.O=C1C[C@H]2[C@H](C[C@@H](O)[C@@H]2COCc2ccccc2)O1
CCCCCCCCCCCC(=O)Cl.O=C1CCc2ccc(OCCCCN3CCN(c4cccc5sccc45)CC3)cc2N1
CC(C)(C)C[C@@H]1N[C@@H](C(=O)O)[C@H](c2cccc(Cl)c2F)[C@@]1(C#N)c1ccc(Cl)cc1F.COC(=O)c1cc(OC)c(N)cc1F
NCCCCCC(=O)O.O=S(=O)(Cl)c1ccc(Cl)cc1
CCN(CC)CCCl.Cc1cccc(Cl)c1C(=O)N[C@@H](Cc1ccc(-c2c(C)n(C)c(=O)n(C)c2=O)cc1)C(=O)O
O=C(O)c1ccc(-c2cc3cccnc3c(Br)n2)cc1.OB(O)c1cccc2nonc12
CC1(C)OB(c2ccc3c(c2)[C@@]2(COC(N)=N2)[C@H]2CC(=O)CC[C@@H]2O3)OC1(C)C.N#Cc1cc(Cl)cc(Br)c1
CC1(C)OB(B2OC(C)(C)C(C)(C)O2)OC1(C)C.N#Cc1ccc(S(=O)(=O)N2CCc3cc(Br)ccc32)cc1
COC(=O)CN(C)c1ccc(Br)c(C(F)(F)F)c1
CC(C)(C)OC(=O)NC1CCNCC1.Oc1ccccc1-c1nc(Cl)c2cc(F)ccc2n1
CCOC(=O)/C=C/c1cc(Cl)nc(Cl)c1.OB(O)C1CC1
CCOc1cc2c(cc1C(F)(F)F)NC(=O)CC(c1cccc(-n3nncc3CO)c1)=N2.NCC(F)(F)F
COc1ccc(N)cc1.O=C(Cl)c1ccc([N+](=O)[O-])cc1
CCOC(=O)c1cccnc1Oc1ccc(F)cc1
COC(=O)CCCCCCCBr.COc1ccc(-n2c(-c3ccccc3)c[nH]c2=O)cc1
C=CCOc1ccc(CNc2nc(Nc3ccc(C(=O)NCC(=O)O)cc3)nc(OCC(F)(F)F)n2)cc1.C=CCS(N)(=O)=O
O=C=NC(=O)c1ccccc1.OCCCc1c[nH]cn1
CC(C)(C)OC(=O)N1CCC(N)CC1.CN(C)c1ccc(C=O)cc1[N+](=O)[O-]
Cc1cc(O)cc(Br)c1.FC(F)(F)c1ccc(Cl)nc1
C1CCNC1.O=C(O)C1Cc2ccccc2N1c1ncccn1
CNS(=O)(=O)c1ccc2c(C(=O)O)c[nH]c(=O)c2c1.NC[C@@H](O)CN1CCC(Oc2ccc(Cl)c(Cl)c2)CC1
CC(C(N)=O)c1ccccc1CCc1nc(Nc2ccc(C3CCN(C(=O)OC(C)(C)C)CC3)nc2)ncc1Cl
CCCCCC1CC2C=CC(C2)C1=O
CC(=O)CCc1ccc(O)cc1.COC(=O)CBr
BrCc1ccccc1.Brc1ccc2[nH]c3c(c2c1)CCCC3
COC(=O)c1c(Br)ccn1N.C[C@H](NC(=O)OC(C)(C)C)C(=O)O
NC1CCN(Cc2ccccc2)CC1.O=C(O)c1ccccc1-c1ccc(C(F)(F)F)cc1
ClCc1ccccc1.OCCOCCOCCOCCOCCOCCO
C#CC(C)(C)NC(C)(C)C.CCc1cc2cc(C(=O)OC(C)C)ccn2c1C(=O)c1ccc(I)cc1
CC1COc2ccccc2C1(O)c1ncc[nH]1
CCOC(=O)C(Br)CC.Cc1c(O)cccc1[N+](=O)[O-]
NCCCCCCCCCN1CCC(OC(=O)Nc2ccccc2-c2ccccc2)CC1.O=C(O)c1cc(Cl)c(O)c(Cl)c1
N[C@H]1C[C@@H](CO)[C@H](O)[C@@H]1O.Nc1ncnc(Cl)c1[N+](=O)[O-]
CC(C)(C)OC(=O)N1CCC(n2c(=O)[nH]c3ccccc32)CC1.CI
CON(C)C(=O)c1ccc2oc(CCN3CCC[C@H]3C)cc2c1.Fc1cc(F)cc([Mg+])c1
CC(=O)[O-].CCCCCCCCCCCCCCCCOc1cc(NS(=O)(=O)c2cc([N+](=O)[O-])ccc2N2CCOCC2)c(O)cc1C(C)(C)CC(C)(C)C
CCOC(=O)C(OC1CCOCC1)c1ccc(S(=O)(=O)C2CC2)cc1
CN(C)CCNc1ncc2cc(Br)ccc2n1.O=C(NC1CC1)c1ccc(C(F)(F)F)c(Cl)c1
CC(C)(C)OC(=O)n1ccnc1CCCc1ccc([N+](=O)[O-])cn1
CN1CCN(c2cccc(O)c2)CC1.Nc1ccc2ccccc2c1
COc1cccc2c1ncc1c(=O)n(-c3cccc(Cl)c3)c(=O)n(C3CCNCC3)c12.O=S(=O)(Cl)c1ccccc1
N#Cc1c[nH]c2ccc(CCNC(=O)c3ccc(-c4ccnc(Cl)n4)cc3)cc12.NCCCO
Cc1c(Nc2ccc(I)cc2F)c(N)c2n(c1=O)CCS2.O=S(=O)(Cl)C1(COCc2ccccc2)CC1
CCOC(CBr)OCC.Oc1ccc(Cl)cc1
CC(C)C(C(=O)Cl)c1ccc(OC(F)F)cc1.N#CC(O)c1cccc(Oc2ccccc2)c1
C[C@H]1COCCN1c1cc(C2(S(=O)(=O)c3ccc(F)c(Cl)c3)CC2)nc(-c2ccc(N)cc2)n1.O=C(Cl)Oc1ccccc1
CN(C)C1(c2ccccc2)CCC(=O)CC1.NCCc1c[nH]c2ccc(OCc3ccccc3)cc12
CCOC(=O)COc1ccc(-c2ccc(C(=O)OCC)cc2)cc1
C[C@H]1C[C@@H](C)CN(C(=O)C2Cc3ccccc3N2)C1.Clc1ncccn1
C1CCNC1.OC1CCN(c2ncc3ncnc(Nc4ccc(F)c(Cl)c4)c3n2)CC1
CC(C)N=C=O.CCOCc1nc2c(N)nc3cc(OCCN)ccc3c2n1CC(C)(C)O
CC(=O)O.OCCCc1c[nH]c2c1CCCCC2
CCOC(=O)CC(=O)CCl.Cc1ccc(C)n1CCO
CN(C)C=O.CN1CCN(c2c(F)c(F)c3c(=O)c(C(=O)O)cn(C4CC4)c3c2F)CC1
CC(=O)N1CCN(CCCO)CC1.COc1cc2c(Cl)ncnc2cc1O
COC(=O)/C=C/c1cc(OC(C)C)nn1Cc1ncc(C(F)(F)F)cc1Cl
CC(=O)Nc1ccc(Br)c([N+](=O)[O-])c1
CI.OCc1ncc(-c2cc(OCc3ccccn3)nc3c2CCCC3)s1
CC1(C)OCC(CN)O1.Cc1ccc(Cn2c(-c3ccc(Oc4ccc5[nH]c(C(=O)NCC(O)CO)cc5c4)cc3)cc(C(F)(F)F)c(C#N)c2=O)c(C)c1
Cc1cc(C)c(N)c(C)c1.Clc1nc(Cl)c2sccc2n1
C1COCCN1.COc1cccc(Oc2c(NS(=O)(=O)c3ccc(SC)cc3)cc(C(=O)O)cc2OCC(O)CO)c1
CCN.Oc1ccc2ccccc2c1
CC(=Cc1ccccc1)CNCCN1CCCCC1.COc1cc(C(=O)O)cc(OC)c1OC
CO.O=C(O)Cc1ccccc1[N+](=O)[O-]
COC(=O)N[C@H](C(=O)O)C(C)C.COC(=O)[C@@H]1C[C@@H](O)CN1
Brc1nn(C2CCCCO2)c2ccc(-c3ncn(C(c4ccccc4)(c4ccccc4)c4ccccc4)n3)cc12.NCC1CCN(Cc2cc(-c3ccccc3)no2)CC1
COC(=O)C(SC)c1ccc(N(C)C)cc1
C#CCn1c(Cc2cc3c(cc2I)OCO3)nc2c(N)nc(F)nc21.C=O.OC1CCNC1
CCCNCCC.O=[N+]([O-])c1ccc(F)c([N+](=O)[O-])c1
Nc1onc(-c2ccc(F)cc2)c1-c1ccncn1.O=C(Cl)Cc1ccccc1
O=[N+]([O-])c1ccc2[nH]cc(CCNCc3cccc(Oc4ccccc4)c3)c2c1
O=[N+]([O-])c1ccc(N2CCN(C(c3ccccc3)c3ncco3)CC2)c(Br)c1
Nc1cc(Cl)c(Oc2ccc(F)cc2F)cc1N.O=C(O)C(F)(F)C(F)(F)F
CCS(=O)(=O)NCc1cncc(Br)c1.CN1C(=O)CCc2cc(B3OC(C)(C)C(C)(C)O3)cc(Cl)c21
CCCCN(CCCC)C(=O)c1nn(-c2ccc(C(=O)OCC)cc2C(=O)N2CCc3ccccc3C2)c(C)c1Cl
CC1(C)OC(=O)C(=CC(=O)Cl)O1.CONCc1ccc(NC(C)=O)cc1
COc1cc(CO)ccc1OCc1csc(N2CCCCC2)n1.O=Cc1cn(-c2ccccc2)nc1O
C#CCBr.CC(C)(C)OC(=O)NC1(c2ccc(-c3nc4c(cc3-c3ccccc3)NC(=O)CO4)cc2)CCC1
CC(C)C[C@H](N)C(=O)OC1CCCC1.Cc1cc(C(=O)c2ccc(=O)n(-c3c(F)cc(OCCCOS(C)(=O)=O)cc3F)c2N)ccc1F
CC(C)Cn1c(=O)n(C)c(=O)c2c(Br)c(C(=O)c3nc4ccccc4n3C)sc21.CC(C)S
COc1cc(-c2cc(CN3CCC(=O)CC3)ccn2)cc(OC)c1Cl.Nc1ccccc1
Brc1cnc(Br)s1.O=C(O)c1ccc(B(O)O)s1
CNc1ccc(Oc2ccnc3cc(-c4nccn4C)sc23)c(F)c1.O=C(Cc1ccccc1)N=C=S
O=C(NCc1cn(-c2ccccc2)c2cc(Cl)ccc2c1=O)c1cnc(Br)s1.OC1CCNCC1
BrC(Br)(Br)Br.CSc1ccc(CO)cc1
CC(C)c1nnc2c([N+](=O)[O-])cc(Br)cn12
OC[C@@H]1CCCO1.Oc1cccc(Br)c1
Clc1ncnc2[nH]cnc12.NC(=O)c1cccc2c(NCc3cccc(N)c3)ncnc12
C[C@H]1[C@H]2[C@H](C[C@H]3[C@@H]4CC[C@H]5C[C@@H](O)CC[C@]5(C)[C@H]4CC[C@@]32C)O[C@]12CC[C@@H](C)CO2
CC(C)(C)OC(=O)NC1(c2ccc(-c3nc4c(cc3-c3ccccc3)-c3n[nH]cc3CC4)cc2)CCC1
COC(=O)c1sccc1NC1CCN(C(=O)OC(C)(C)C)CC1
CCOC(=O)Cc1ccc(OC)c(Oc2ccc(N)cc2CSC(C)(C)C)c1.O=C(Cl)c1ccccc1
CC[Mg+].CON(C)C(=O)c1ccc(OC(F)(F)F)cc1
CN(C(=O)c1ccc(Cl)cc1)[C@@H]1CNC[C@H]1c1ccc(Cl)c(Cl)c1.O=C(O)C1CCN(C(=O)CO)CC1
Brc1nccs1.CC(C)(C)OC(=O)N1CCC(N2C(=O)NC[C@H]2c2ccccc2)CC1
CC(=O)CCC(C)=O.NNc1nnc(N2CCOCC2)c2ccccc12
CC(C)(F)CN1CCC(COc2ccc(-c3ccc(C(=O)O)cc3F)cc2F)CC1.O[C@H]1CCCNC1
CN(C[C@H]1C[C@@H](O)C1)C(=O)OC(C)(C)C.CS(=O)(=O)Cl
Cc1sc2cc(OCCOS(C)(=O)=O)ccc2c1-c1ccc(C(F)(F)F)cc1.c1c[nH]cn1
CCOC(CCCN)OCC.O=C(Cl)OCc1ccccc1
CCOC(=O)C(Cc1ccc(OC(c2sc(-c3ccc(C(F)(F)F)cc3)nc2C)C(C)C)cc1C)OCC
CCCCCCCCCCCCCC1=C(OC)C(=O)C=C(NCCCC(=O)OC(C)(C)C)C1=O
CC(C)(C)OC(=O)OC(=O)OC(C)(C)C.Cc1ccccc1[C@H]1CCNC[C@@H]1O
COc1ccc2c(Cc3ccc(OCCN4CCCCC4)cc3)c(-c3ccc(S(C)(=O)=O)cc3)ccc2c1
Nc1ncnc2c1ncn2[C@@H]1O[C@H](CSCCO)[C@@H](O)[C@H]1O.O=[N+]([O-])c1ccc(CBr)cc1
Cc1nc(-c2ccc(Cn3c(=O)[nH]c4ccccc43)cc2)no1.ClCCBr
COc1cccc(-c2c(NC(=O)Nc3c(C(C)C)cccc3C(C)C)c(=O)[nH]c3ncccc23)c1.O=C1c2ccccc2C(=O)N1CCCBr
C#Cc1ccccc1.CC(C)(C)OC(=O)NC1(c2ccc(Br)cc2)CCC1
NCCCCn1c(=O)c2cccc3ncc(c1=O)n32.O=S(=O)(Cl)CC(F)(F)F
COC(=O)c1ncc2c(ccn2Cc2ccc(F)cc2)c1C#CCN(OC(=O)OC(C)(C)C)C(=O)OC(C)(C)C
C1COCCN1.CC(C)(C)OC(=O)NCc1ccc(C=O)cc1
Clc1ncccn1.NCCN1CCC(Nc2nc3ccccc3n2Cc2ccc(F)cc2)CC1
C1COCCN1.COc1cc(C#N)c(N)cc1OCCCCl
Cc1ccccc1S(=O)(=O)Cl.O=C(CC1CCNCC1)Nc1ccc2cc1CCc1cncc(c1)Nc1ncc(Cl)c(n1)N2
CC(C)(C)OC(=O)NC1CCc2cc(CN3CCCCC3)ccc2C1
O=C(O)c1ccc2nccn2c1.c1ccc2c(c1)CC[C@@H]1NCCC[C@H]21
O=S(=O)(Cl)c1ccc(F)cc1.c1cc2c(cc1OCCCN1CCCCC1)CNCC2
CCOC(=O)c1cnn2c(-c3cccc(C(F)(F)F)c3)ccnc12
COC(=O)c1cc(F)ccc1N.O=C1CCC2(CC1)OCCO2
CNCCCS(=O)(=O)CCCCC(F)(F)F.Oc1ccc2c(c1)CCCC(c1cc(F)cc(F)c1)=C2CCCCCCBr
CCOC(=O)C(=O)C1CCCCC1
N#Cc1ccc(B(O)O)cc1.O=Cc1ccccc1Br
CC(C)S(=O)(=O)Cl.CCOC(OCC)c1cc2cncc(N3CCNCC3)c2o1
CCOC(=O)c1cc(CCCO[Si](C)(C)C(C)(C)C)[nH]n1
CC(C)(C)OC(=O)NCc1cc(C2=NOC(c3cc(Cl)c(Cl)c(Cl)c3)(C(F)(F)F)C2)ccc1Br
CC1CC(=O)NN=C1c1ccc(-n2ccc(C=O)c2)cc1.CNC
C1COCCN1.Clc1ccnc2ccc(Br)cc12
COc1ccc(CO[C@@H](C(=O)O[C@@H](C)c2ccccc2)C(C)(C)COS(=O)(=O)CCCCl)cc1
NC(N)=S.O=C(CBr)c1ccccc1
COC(=O)C[C@@H]1COc2cc(O[C@@H]3CCc4c(Br)ccc(F)c43)ccc21.Cc1ccc(-c2cc(C)c(Br)c(C)c2)nn1
CC(C)(C)OC(=O)N1CCC(=O)CC1.O=C(CBr)OCc1ccccc1
COc1cc(C(C)C(=O)O)cnc1NS(C)(=O)=O.NCc1cc(C(F)(F)F)nn1-c1cccc(Cl)c1
O=C(O)c1ccc(I)cc1F.c1nc(N2CCNCC2)c(C2CC2)cc1C1CC1
COc1ncc(CN2C(=O)C3(COc4cc5c(cc43)OCCO5)c3ccccc32)cn1
CCOc1nc(C(C)(C)C)ncc1C1=NC(C)(c2ccc(Cl)cc2)C(C)(c2ccc(Cl)cc2)N1C(=O)Cl.OC1CCCN(C2CCNCC2)C1
O=[N+]([O-])c1ccc(Cl)nc1.OC1CCCC1
COC(=O)C1(C)CCc2ccc(O)cc2C1.OB(O)c1ccc(Cl)cc1
COC(=O)Nc1cc(Cl)nc(NC(=O)OC)[n+]1[O-].OC1CCCNC1
CC=O.CCC1COc2cc([N+](=O)[O-])ccc2N1
Cc1oc(-c2cccc(C(F)(F)F)c2)nc1CCl.OC(c1ccc(NCC(F)(F)F)cc1)(C(F)(F)F)C(F)(F)F
NC1Cc2ccccc2C1.Oc1ncnc2ccsc12
COc1ccc2cc(C(C)C#N)ccc2c1Br
CC[O-].Clc1ccc2c(c1)c(-c1ccccc1)nn1c(Cl)nnc21
NNc1ccccc1.O=C1CCCC(=O)C1
COC(=O)[C@@H]1C[C@H](O)CN1.N
COc1cc2c(Oc3cc(C)c(C)cc3C(C)=O)ccnc2cc1O.ClCCCBr
CC(C)N.Cc1nc(CCc2c(-c3ccccc3)noc2C)sc1C(=O)O
CB(O)O.O[C@@H]1CO[C@@H]2[C@H](Oc3nc4nc(-c5ccc(-c6ccc(-n7cncn7)cc6)cc5)c(Cl)cc4[nH]3)CO[C@H]12
CC(C)(N)C#N.O=C(O)c1ccc(C2CC2)c(OCC2CC2)n1
COc1ccc(B(O)O)cc1.O=Cc1ncccc1Br
CC(C)(C)OC(=O)Nc1ccc(C2=NC(Cc3ccccc3Br)C(=O)Nc3ccc(Cl)cc32)cc1
CC(C)c1ccc(C(=O)CBr)cc1.CCOC(=O)c1cccc(C(N)=S)c1
CC(C)c1onc(COC2CCCC2)c1CO.COC(=O)c1ccc2cc(-c3ccc(O)cc3)ccc2n1
CC1(C)OB(c2ccc([N+](=O)[O-])c(C=O)c2)OC1(C)C.O=S(=O)(NCCc1ccccc1Br)c1ccccc1
CCCCS(=O)(=O)NC1Cc2ccc(-c3ccc(=O)n(CC#N)n3)cc2C1.[N-]=[N+]=[N-]
COC(=O)C(C)(C)Oc1ccc(Cl)c2nc(OC(F)F)c(Cc3ccc(Cl)cc3)c(C)c12
CCOC(=O)c1cc(O)c2cc(C)oc2c1.CS(=O)(=O)c1ccc(Br)nc1
COc1cc2c(Oc3ccc(N)cc3F)ccnc2cc1OCCCN1CCOCC1.O=C(O)C12CC1CN(c1ccc(F)cc1)C2=O
CCC1(CS(=O)(=O)Cl)NC(=O)NC1=O.Cc1cc(COc2ccc(N)cc2)c2ccccc2n1
COc1ccc(COc2cc(Oc3c(C=O)c(C)nn3C)c(Cl)cc2Cl)cc1
COc1nc2cc(B3OC(C)(C)C(C)(C)O3)cnc2n1C.Cc1nn(C)cc1-n1c(=O)n(C)c2cnc3ccc(Br)cc3c21
CCOC(=O)c1c(C)nc2cccc(OC[C@@H](N)C(C)C)c2c1N.O=C(O)c1cccc(O)c1
O=C(Nc1cc(-c2cncc(NCC3CCOCC3)n2)c(Cl)cn1)[C@H]1CN(C(=O)OCc2ccccc2)C[C@H]1F
O=C1CCCc2cc(OS(=O)(=O)C(F)(F)F)ccc21.OB(O)c1ccc(F)c(Cl)c1
CCOC(=O)C(CO)(C(=O)OCC)c1ccccc1.O=C(O)CN1CCC(NC(=O)c2ccccc2-c2ccc(C(F)(F)F)cc2)CC1
CCN(CC)CCOc1ccc(N)cc1Cl.O=C(O)C#Cc1ccc(-c2ccccc2)cc1
COC(=O)[C@H](CC(=O)O)NC(=O)OC(C)(C)C.c1ccc2c(c1)Sc1ccccc1C2=C1CCNCC1
CC(C)(C)OC(=O)N1CCN(c2ccc(N)nc2)CC1.CN(C)C(=O)c1cc2cnc(Cl)nc2n1C1CCCC1
CCOC(=O)[C@@H]1C[C@H](c2ccc(OC)cc2)[C@@H](O)CN1.O=C(Cl)OCc1ccccc1
CCCCOCCOc1ccc(-c2ccc3c(c2)C=C(C(=O)O)CCN3CC(C)C)cc1.Nc1ccc(SCc2ccno2)cc1
CC(C)(N)CO.N#Cc1ccc(Cl)cc1
CC1(C)CCC(C)(C)c2cc(C(=O)COc3ccc(C(=O)O)c(O)c3)ccc21.CCOC(C)=O
N#Cc1cc(OCC(F)(F)F)c(C(F)(F)F)cc1[N+](=O)[O-]
COCN(c1cc(Cl)cnc1C(=O)c1ccccc1N)S(=O)(=O)c1ccc(Cl)c(C(F)(F)F)c1.CS(=O)(=O)Cl
CCCC[Sn](CCCC)(CCCC)C1=CC(=O)CCC1.NC(=O)c1cc(F)c(Cl)nc1Nc1ccc(N2CCOCC2)cc1
CCOC(=O)CCCc1ccc(O)c(Br)c1.N#C[Cu]
CC(C)=CC(=O)Cl.NS(=O)(=O)c1ccccc1NC(=O)c1ccc(C#Cc2ccccc2)cc1
NO.O=Cc1cn(-c2ccccc2)nc1-c1ccc([N+](=O)[O-])o1
Cc1cc(N[C@H]2CCN(C3CCNCC3)C2=O)c(F)cc1S(C)(=O)=O.Clc1cnc(Cl)cn1
CC(C)(C)OC(=O)NC1Cc2ccc(C(=O)O)cc2C1.NCc1ccccc1
CC(=O)c1ccc(Oc2ccc(Cl)cc2)cc1C.CS(C)=O
CCCCN(CCCC)CCCOc1ccc(C(=O)Cl)cc1.CNC
Clc1nccc2ccc(Br)cc12.OB(O)c1ccc2[nH]ccc2c1
C[Si](C)(C)C#Cc1cc(N)ccc1F.Cn1ncc2c(Br)cncc21
COC(=O)c1ccc2c(C3CCCCC3)c(-c3cccn3C(=O)OC(C)(C)C)[nH]c2c1.ClCCCBr
CNC.O=S(=O)(Nc1ccc2c(Cl)nccc2c1)c1ccc(Cl)cc1
CC(C)C(=O)Cl.Cc1nc2ccccc2n1C1CC2CCC(C1)N2CCC1(c2ccccc2)CCN(C(=O)c2ccc(Cl)c(S(N)(=O)=O)c2)CC1
O=C(O)N(Cc1ccccc1)[C@@H](CO)Cc1ccccc1
COc1ccc2c(Cl)c(C#N)cnc2c1.Nc1ccc2cn[nH]c2c1
CC1(C)Cc2cc(C(=O)O)ccc2NC1c1cccc(N)c1.O=C(O)c1ccccn1
CCOC(=O)CSC(CCCCOS(C)(=O)=O)CCCc1cccnc1.[N-]=[N+]=[N-]
CCC(=O)O.OCc1ccc(O)cc1
Cc1ccc(B(O)O)cc1.Clc1nccc2ccccc12
O=C(Nc1ccc(F)cc1)N1CCN(c2ccnc3cc([N+](=O)[O-])ccc23)CC1
CC(CC(=O)O)c1ccc(Br)cc1
O=P(Cl)(Cl)Cl.[O-][n+]1nc(O)nc2ccccc21
CSc1ccc(C(=O)O)cc1[N+](=O)[O-].N#Cc1ccc(C2CCNCC2)cc1
CCOC(=O)Cn1nc(C(=O)C(C)C)c2ccc(OC)cc21
CN(C)c1cccc(CN)c1.COc1cc(OC)nc(-n2c(=S)[nH]c3cc(C(=O)O)ccc3c2=O)n1
Cc1ccc(S(=O)(=O)Cl)cc1.O=S1(=O)CCC(CO)CC1
NC(CO)C(=O)Nc1ccccc1.O=C(O)c1cc2cc(Cl)ccc2nc1Cl
CCOC(=O)C(=O)c1csc(NS(C)(=O)=O)n1
ClCC12CCCN1CCC2.O=CNc1cccc2ccccc12
COC(=O)CCC(C(N)=O)N1Cc2c(OCc3ccc(CBr)cc3)cccc2C1=O.[N-]=[N+]=[N-]
O=Cc1ccc(C(=O)O)s1
O=C(NC1=N[C@@]2(c3cccc(F)c3F)CO[C@H](CF)[C@H]2CS1)c1ccccc1
C#C[Si](C)(C)C.Cc1cc(-c2cc(C(F)F)n3ncc(I)c3n2)ccc1Cl
CC(C)(C)OC(=O)N(Cc1ccc2c(c1)OCCO2)C1CCNCC1.O=CCn1c(=O)ccc2cccnc21
COc1ccc(N)c(C)c1.COc1ccc(Nc2nc(Cl)ncc2Cl)c(NS(C)(=O)=O)c1
C=CCN.O=C(O)c1ccc([N+](=O)[O-])cc1Br
CC(=O)OC[C@@H](OC(C)=O)[C@H](OC(C)=O)[C@@H](OC(C)=O)[C@@H](OC(C)=O)C(=O)NC[C@H]1O[C@@](O)(Cc2ccccc2)[C@H](NC(=O)OCc2ccccc2)[C@@H](OC(C)=O)[C@@H]1OC(C)=O
N#C[C@@H]1C[C@@]2(c3ccccc3)C(=O)CC[C@@H]1N2Cc1ccccc1
Cc1c(N)cccc1OCCc1ccc(C#N)cc1.O=S(=O)(Cl)c1ccccc1
C=O.CS(=O)(=O)N1CCNCC1.O=C1COc2cc(O)ccc21
CC(C)(C)N1CCNCC1.CC(C)(C)n1cc(C(=O)O)c(=O)c2cc(F)c(Cl)cc21
O=C(Cl)c1ccc(Cl)nc1.c1ccccc1
O=C(O)CN1CCC(c2ccc(F)cc2)(c2ccc(F)cc2)C1=O.c1ccc(CN2CCC3(CC2)CNC3)cc1
Fc1ccc(-c2nc3nc(-c4ccncc4)ccc3n2-c2ccnc(NC3CCCC3)n2)cc1
C[C@](NC(=O)Cn1nc(-c2ccc(Cl)cc2)n(C[C@H](O)C(F)(F)F)c1=O)(C(N)=O)c1cccc(C(F)(F)F)c1
COC(=O)CCCOc1ccc2cc(CC3CCN(C4CCCCC4)C3=O)ccc2c1
Clc1cnc(Cl)cn1.c1nc[nH]n1
C#CC[C@@]1(NC(=O)OC(C)(C)C)CCN(C)C1=O.CCOc1ccc(F)c(-c2cc(C)nc(I)n2)c1
BrCc1csc(-c2ccccc2)c1.O=C1NC(=O)c2ccccc21
COCOc1cnc(Cl)cc1-c1ncc[nH]1
C[C@H](N)CO.O=[N+]([O-])c1ccccc1S(=O)(=O)Cl
CCCSc1nc(Cl)c([N+](=O)[O-])c(N[C@H]2C=C[C@@H](O)C2)n1
O=C1NC(=O)c2ccccc21.OC[C@H]1CO1
COc1ccc2cc(C=O)sc2c1.NC12CC3CC(CC(C3)C1)C2
FC(F)(F)c1cn[nH]c1.Fc1ccc(Cl)cc1Br
Cc1cc(NC(=O)c2csc3cnc(N[C@@H]4CCCC[C@@H]4NC(=O)OC(C)(C)C)nc23)cc2cccnc12
O=C(OO)c1cccc(Cl)c1.c1cnc2[nH]ccc2c1
Brc1ccc2[nH]ccc2c1.C#CCCN1CC=C(c2ccccc2)CC1
C=CCC(=O)O.CC(C)(C)C(=O)OC[C@H]1O[C@@H](Oc2n[nH]c3nccc(CCc4ccc(Br)cc4)c23)[C@H](OC(=O)C(C)(C)C)[C@@H](OC(=O)C(C)(C)C)[C@@H]1OC(=O)C(C)(C)C
COc1cc(B(O)O)ccn1.Clc1ccc2ncc(Br)n2c1
COC(=O)c1cc(C)cc(F)c1.O=C1CCC(=O)N1Br
CCC(c1ccc(N)c([N+](=O)[O-])c1)n1ccnc1.Cc1ccccc1CC(=O)Cl
NCCNc1noc(C2CC2)n1.O=C(O)/C=C/C(F)(F)F
CC1(C(=O)O)CCN(c2ccc(F)cc2)C1=O.COc1cc2c(Oc3ccc(N)cc3F)ccnc2cc1OCCCN1CCOCC1
CCC1c2cc(F)ccc2-c2cc(Br)ccc2N1S(=O)(=O)c1ccc(OC)cc1.CI
C=CCC(C)(C)C(=O)O.Nc1cc(NS(=O)(=O)c2ccccc2)ccc1NCC1CCCCC1
O=[N+]([O-])c1ccc(N2CCOCC2)nc1
Nc1cccc(O)c1.O=C(O)c1ccc(S(=O)(=O)N2CCCc3ccccc32)cc1
COC(=O)c1ccc2c(c1)NC(c1cccc(N3CCOCC3)c1)CC2(C)C
C=O.CCOC(=O)C1=C(C)NC2=C(C1c1cccc(Cl)c1Cl)S(=O)(=O)CCNC2
CCOC(=O)C(=O)CC(=O)c1ccc2c(c1)c1cc(-c3ccc(Br)cc3)c(=O)n(C)c1n2C.NN
CC1CN(C(=O)OC(C)(C)C)CCN1.Clc1nccnc1Cl
COC(=O)C/C=C/c1ccc(Nc2ncccn2)cc1
C=CCc1cc(F)ccc1O.O=C1NCN(c2ccccc2)C12CCN(CCCCl)CC2
CCC/C=C/C(=O)O.O=S([O-])OO
COC(=O)[C@H](CC(C)C)NC(=O)Nc1n[nH]c(=S)s1.NCc1ccccc1
CC(C)(C)OC(=O)N1CCc2[nH]c3c(N)cccc3c2C1.O=C(Cl)CCCl
CCOC(=O)c1c(-c2cc(F)ccc2Cl)nc2ccncn12
CN(C(=O)Cl)C1c2ccccc2Oc2ccccc21.CN(C)N
COC(=O)C(C)(C)N.COc1ccc2c(c1)OCCn1c-2c(C2CCCCC2)c2ccc(C(=O)O)cc21
C[C@]12C[C@H](C(F)F)[C@@H]3[C@H]4CCC(=O)C=C4CC[C@H]3[C@@H]1CCC2=O
COC(=O)c1ccc2cc(-c3ccc(OCCCc4c(-c5c(Cl)cccc5Cl)noc4C(C)C)cc3)ccc2n1
Cc1ncc(-c2cccc(Cl)c2)o1.O=C1CCC(=O)N1Br
COC(=O)c1cc(N2CCCC2=O)cc([N+](=O)[O-])c1
CCCCN1CCC(CN)CC1.CCc1cn2c(N)c(Cl)cc(C(=O)O)c2n1
CC1(C)CC(=O)c2c(C(F)F)nn(-c3ccc(C(N)=O)c(Br)c3)c2C1.NC1CCSCC1
CCOC(=O)C1c2cccn2CCN1S(=O)(=O)c1c(C)cccc1Cl
Nc1ccc(CC(F)(F)F)cc1.O=C(O)c1cccc(-c2cncnc2)c1
C=CC(O)CCc1c(C)c(OC)c(OC)c(OC)c1OC.C=CCBr
CN1CCC(N)CC1.COc1cc(OC)nc(-n2c(=S)[nH]c3cc(C(=O)O)ccc3c2=O)n1
CNC(=O)c1c(-c2ccc(F)cc2)oc2nc(Cl)c(-c3cccc(C(=O)OC(C)(C)C)c3)cc12.NCC(F)(F)F
Cc1nnc2n1-c1ccccc1NC(C)C2.Clc1ccc(I)cc1
CCS(=O)(=O)n1cccc1CN.Nc1ccc(C(F)(F)F)cc1C(=O)O
CCCCSC1(SCC)CC[C@H]2[C@@H]3CCC4=CC(=O)C=C[C@]4(C)[C@@]3(F)[C@@H](OC(C)=O)C[C@@]21C
COC(=O)c1ccccc1COc1ccc(CCC(=O)N(C)CCc2ccc(OC)c(OC)c2)cc1
COC(=O)c1cccc(C(=O)c2c(-c3cccnc3)nn3cc(OC)ccc23)n1
COC(=O)Cc1ccc(OC)c(-c2ccc(C(F)(F)F)cc2CN(CC(C)(C)C)C(C)=O)c1
CC(C)=O.COC(=O)c1c(N)cccc1S(=O)(=O)NC(C)(C)C
C#Cc1cc(NC(=O)Nc2ccc(C(=O)OCC)c(F)c2)cc2c1OC(C)(C)CC2(C)C
NNc1ncc(Cl)cc1Cl.O=C(CC(=O)C(F)(F)F)c1ccco1
C[Sn](C)(C)N=[N+]=[N-].N#Cc1ccc2c(c1)nc(-c1ccc(OCc3ccccc3)cc1)n2C1CCCCC1
O=C(O)C1CCCCC1.O=S(=O)([O-])CCO
COCCCN(C)CC#N
CC(C)(O)c1ccc(Br)cc1.CI
CCC(=O)O.NCc1sc(N2CCC(c3cc(Cl)c(Cl)c(Cl)c3)(C(F)(F)F)C2)nc1C(F)(F)F
C[C@@H]1O[C@H](C)CN2c3c(cc4c(N5CCN(C(=O)OC(C)(C)C)CC5)noc4c3F)CC3(C(=O)NC(=O)NC3=O)[C@@H]12
CCC(=O)c1ccc(N)nc1.Cc1c(F)cncc1C(=O)O
N#C[S-].O=C(CCCl)N1CCCC1
CC(C)(C)NC(=O)c1ccc(C2=CCCn3cncc32)cc1
COC(=O)c1cc(-c2nc(CCl)c(C)o2)ccc1C.COc1cc(C=O)ccc1O
CC(C)N1CC2(CCN(c3ccc(O)cc3)CC2)OCC1=O.C[C@@H]1CCCN1CCCBr
CC(C)(CO)CCl.ClCc1cccc(Oc2ccccc2)n1
NCC(=O)N1CCC(Oc2cccc(C(F)(F)F)c2)CC1.O=C(O)c1cc(-c2ccccc2C(F)(F)F)[nH]n1
C1CNC1.CC(C)(C)c1nc(Cl)c2nnn(Cc3ccccc3Cl)c2n1
CS(=O)(=O)OCc1cccc(C(=O)N2CCCC2)c1.Cc1cc(/C=C(\F)c2ccc(OC(F)(F)F)cc2)n[nH]1
Cn1nnnc1Cl.O=C(CCCS)c1ccccn1
CC(C)(C)CO.Cc1nc(NCCCc2cccc(O)c2)nc(C)c1C(=O)N[C@@H](CNC(=O)c1cccs1)C(=O)O
C[C@@H]1C[C@@](C)(c2cccc(Br)c2)N=C(NC(=O)OC(C)(C)C)S1.OB(O)c1cncnc1
CC(C)c1ccc(S(=O)(=O)Cl)cc1.NCC(=O)NCC1CCN(Cc2ccc(Cl)cc2)CC1
CC(C)(C)OC(=O)c1c(-c2ccccc2)csc1NC(=O)CCCCC(=O)O.COC(=O)c1cc(Cl)ccc1N
CCNCC.O=Cc1ccccc1Oc1ccc(-c2cn(C3CCOC3)c3ncnc(Cl)c23)cc1
CCCCc1nc(Br)c(C=O)n1Cc1ccc(C(=O)OC)c(F)c1F.NO
Brc1ccc(OCc2ccccc2)cc1.COCOc1cc(OC)ccc1C(=O)N(C)OC
Brc1cnc(Br)nc1.CCCCOc1ccc(B(O)O)cn1
CC(=O)Nc1cc(Cl)ccc1/C=C/C(=O)O.C[C@H]1CN[C@H](COCc2ccccc2)CN1Cc1ccc(F)cc1
CI.OCCc1c[nH]c2ccccc12
CCc1ccccc1Nc1c(C(N)=O)cnc2cc(O)c(OC)cc12.OCCN1CCNCC1
CC(C)(C)OC(=O)Nc1cccc(N)c1.O=[N+]([O-])c1c(OS(=O)(=O)C(F)(F)F)ccc2ccccc12
C=C(CC)C(=O)c1ccc(OC(C)C(=O)OCC)c(Cl)c1Cl
N#Cc1ccc(O)cc1F.OCc1cccnc1
COc1cccc(C(C#N)CC(C)C)c1
CN(C)CCO.Clc1nc(-c2ccncc2)nc2sc3c(c12)CCCC3
CN(C)C1(c2ccccc2)CCC(=CC(=O)O)CC1.c1ccc2c(C3CCCNC3)c[nH]c2c1
CCS(=O)(=O)Nc1ccc(CCN)cc1.O=C(O)c1ccnc2[nH]c(-c3ccc(Cl)cc3)nc12
CCOC(=O)c1c(C)nc(NC/C=C/B2OC(C)(C)C(C)(C)O2)nc1C.Oc1cccc(Br)c1
CC(=O)Nc1cccc(-c2ccc3nncn3n2)c1.CCI
Cn1c(=O)n(C2CCNCC2)c2ccc(Cl)cc21.O=C(O)CCCc1nc2ccccc2c(=O)[nH]1
CN.O=Cc1c(F)c(-c2ccccc2)n(S(=O)(=O)c2ccccc2)c1Cl
COC(=O)c1cncn1Cc1cc(-c2ccc(Cl)s2)on1
CCOC(=O)CCNC.CN(CC[C@H]1CC[C@H](C(=O)O)CC1)C(=O)Oc1ccc(Cl)cc1
CC(=O)OC(C)=O.N#CCCCCN(OCc1ccccc1)C(=O)CCC(=O)NCCCCCN(OCc1ccccc1)C(=O)CCC(=O)NCCCCCNOCc1ccccc1
[N-]=[N+]=N[C@@H]1CCC(F)(F)C[C@H]1O
CCOC(=O)Cn1c(=O)c2[nH]c(N3CCN(C(=O)OC(C)(C)C)CC3)nc2n(C)c1=O.COc1ccccc1B(O)O
Cc1nc([N+](=O)[O-])ccc1Oc1ccnc(NC(=O)OC(C)(C)C)c1
CC(C)(C)OC(=O)OC(=O)OC(C)(C)C.Nc1nc(Br)ns1
C[C@H](NC(=O)OC(C)(C)C)C(=O)N(C)C
ClCCN1CCOCC1.NC(=O)c1nn(-c2cccc(I)c2)c2ccc(O)cc12
CCOC(=O)c1cnc(N2CCNCC2)c(Cl)c1.COc1ccccc1N=C=O
COc1nc2ccc(C(=O)c3cncn3C)cc2c(Cl)c1Cc1ccc(S(C)(=O)=O)cc1.[Mg+]c1ccccn1
C=C[C@@H]1C[C@]1(N)C(=O)OCC.COC(=O)c1cc(O[C@@H]2C[C@@H](C(=O)O)N(C(=O)OC(C)(C)C)C2)c2ccc(OC)cc2n1
CCC1=C(c2cccc(F)c2)C(=O)N(c2ccc(Cl)c(C(F)(F)F)c2)C1
Brc1cnc(I)nc1.OC/C=C/c1ccc(B(O)O)cc1
CCOC(=O)/C=C/c1cn(-c2ccccc2)nc1OCc1ccccc1
C#Cc1ccc(-c2ccc(Cl)cc2)cn1.OCCn1ncc2cc(I)ccc21
COC(=O)CC(=O)Cl.CSc1sc(C(=N)NC(=O)OC(C)(C)C)cc1S(=O)(=O)c1cccc(-c2c(C)cccc2N)c1
Brc1cnc(N2CCOCC2)c2nc(COc3ccc4ccccc4n3)cn12.CC1(C)OB(c2cccnc2)OC1(C)C
O=[N+]([O-])c1cnn(-c2ccccc2)c1
COC(=O)c1ccc(-c2ccc(OCC3CCN(CC4(C(F)(F)F)CCCC4)CC3)nc2)cc1
N#Cc1c(Cl)ncnc1-c1cccc(NC(=O)Nc2ccc(C(F)(F)F)cc2)c1.NC(=O)CS
N#CC1CCC2(CC1)OCCO2
CCOC(=O)c1csc(-c2ccc(C(F)(F)F)cc2)n1.Cc1cc(N)cnc1C1=CCC(N2CCOCC2)CC1
COC(=O)[C@@H](N)CCSC.Cc1cn(CC(Oc2ccc(CCc3ccc(F)cc3)c(C(=O)O)c2)c2nccs2)cn1
CCNCc1ccc(C(F)(F)F)cc1-c1cc(CC(=O)OCC)ccc1OC.O=C=NCc1ccccc1
CC(=O)Cl.ClC(Cl)=Cc1cccs1
O=C(O)c1ccc2[nH]nnc2c1.On1nnc2ccccc21
O=C(NCc1c[nH]cn1)c1ccc(Cl)s1.O=c1ccccn1-c1ccc(I)cn1
C#CC#CCC/C=C/C=C/C(=O)O.NCCc1ccccc1
CCc1ccc(-c2cnc(N)cn2)c(F)c1O.Nc1ccnc(Cl)n1
COc1nc(C#C[C@H]2CCC(=O)N2)ccc1Cl
CC1(C)OB(c2cncc(C#N)c2)OC1(C)C.NC1=NC2(CO1)c1cc(Br)ccc1O[C@H]1CCC(=O)C[C@@H]12
CC(C)N.O=C(O)c1cnc(OCc2conc2-c2ccccn2)cn1
CC(C)(C)OC(=O)N1CCC2(CC1)CC(=O)NN2Cc1ccc(F)cc1.CC(C)COc1ccc(CBr)cc1
Cc1cc(O)c(C)c(C)c1NC=O.Fc1ccc(/C=C/CBr)cc1
C=CC(=O)Cl.CN1CCN(c2ccc(Nc3ncc(Cl)c(Oc4ccc(N)cc4)n3)cc2)CC1
CC(=O)Nc1ccc2c(c1)CCCC2=O.CI
N.O=C(O)c1c[nH]c2cc([N+](=O)[O-])ccc12
C=C(C)C(=O)Cl.COc1ccc(/C=C/C(=O)N2CCC(O)CC2)cc1
CI.Nc1ccc(F)c(CO)c1
CCCCc1nc2c(N)nc3cccnc3c2n1CCCCN.O=C(Cl)c1cccnc1
CC1(C)OB(C2=C(c3cc(C(F)(F)F)ccc3OCc3ccccc3)CCCC2)OC1(C)C
O=C(O)[C@H](CCC(F)(F)F)NS(=O)(=O)c1ccc(Cl)s1
CCN.N#CC(NC(=O)c1sc(Br)nc1C(F)(F)F)c1cccs1
CCOC(CCc1c(N(C(C)=O)C(C)=O)nc(NC(C)=O)[nH]c1=O)OCC
CCCCO.CS(=O)(=O)NC(=O)C[C@@H](Cc1ccc(-c2cccc(Cl)c2)cc1)NC(=O)CCC(=O)O
CC(=O)N(C)c1ccc(NC(=O)OCC(Cl)(Cl)Cl)cn1.c1ccc(-c2nsc(N3CCNCC3)n2)cc1
C#CC(=O)O.CCOC(=O)CN=[N+]=[N-]
O=C1Cc2cc(F)ccc2N1.O=Cc1[nH]cc2c1CCNC2=O
CCOC(=O)[C@H]1CN(CCc2ccc(OC)c(OC)c2)CC[C@@H]1NC(=O)OC(C)(C)C
CCc1ccc(O)c(Br)c1.OB(O)c1cccnc1
O=[N+]([O-])c1ccc(F)cc1.OCC(F)(F)F
CNC(=O)c1c(-c2ccc(F)cc2)oc2cc(Br)c3c(c12)CC(C)O3.Cc1noc(C)c1B(O)O
NC(=O)c1ccc(F)c(Cl)c1.OC1CNCc2ccoc21
CC(C)(C)OC(=O)N1CCCC(CO)C1.Oc1cccc(Br)c1
CCI.O=C(C1CC1)N1CC[C@]23COCC[C@H]2[C@H]1Cc1ccc(O)cc13
CCOC(=O)Nc1nc2ccc(OC)cc2nc1OC.Cc1ccccc1N1CCNCC1
NCCCCCO.O=C1c2ccccc2C(=O)c2c(Cl)cccc21
CC1=NN(CC(=O)O)C(C)C1.Fc1cccc(F)c1C1CC(c2csc(C3CCNCC3)n2)=NO1
CN(C)CC1(F)CNC1.O=C(O)/C=C\n1cnc(-c2cc(C(F)(F)F)cc(C(F)(F)F)c2)n1
CC(C)c1cc(Nc2cc(NC(=O)c3c(Cl)cccc3Cl)ccn2)nc(Cl)n1.CS(=O)(=O)N1CCNCC1
N#Cc1cc(CO)ccc1Oc1cccc(C(F)(F)F)c1.O=c1nc(Cl)cc2n1CCN2C1CC1
CC(C)[C@@H](Nc1ccc(C(F)(F)F)cc1Cl)C(=O)O.N#C[C@@H](O)c1cccc(Oc2ccccc2)c1
CCOC(=O)N[C@H](C(=O)O)C(C)C.COC(=O)N[C@H](C(=O)N[C@@H](Cc1ccccc1)[C@@H](O)CN(N)Cc1ccc(-c2cncs2)cc1)C(C)(C)C
O=C(N[C@@H]1CCN(Cc2ccccc2)C[C@H]1O)c1ccccc1
CCc1sc(C(=O)CCc2cc(C)c(OCCO)c(C)c2)c2c1CC(C)(C)CC2.CS(=O)(=O)Cl
CC(C)(C)OC(=O)COc1cccc(CN)c1.O=Cc1ccc(-c2ccccn2)cc1
CONC(=O)N(Cc1ccsc1)C1CCN(CCCN2C(=O)c3ccccc3C2=O)CC1
CCOC(=O)CS.O=[N+]([O-])c1ccc(-c2ccc(C(F)(F)F)cc2)cc1CBr
COc1cc2ncc(C#N)c(Cl)c2cc1OC.O=[N+]([O-])c1ccc(O)c(F)c1
CC(C)c1ccc(N)cc1.CCN1CC(C)(C)OC(=O)C1C(C)(C)C(=O)O
BrCc1ccccc1.CC(C)(C)OC(=O)CN1C(=O)[C@@H](N[C@@H](CCC2CCCCC2)C(=O)O)COc2ccccc21
CC(C)(C)OC(=O)NCCCN(CCCCN(CCCN(CCCN1C(=O)c2ccccc2C1=O)C(=O)OC(C)(C)C)C(=O)OC(C)(C)C)C(=O)OC(C)(C)C
CC(C)=O.Cc1ccc(C(C)C)c(N2C(=O)CS/C2=N\C(=O)NCCc2ccc(-c3ncn(-c4ccc(OC(F)(F)F)cc4)n3)cc2)c1
CC1(C)OB(c2cc(F)c(N)c(F)c2)OC1(C)C.O=C=Nc1cc(C(F)(F)F)ccc1F
COc1cccc(C2(O)CCCNC2)c1.O=C(Cl)c1ccc([N+](=O)[O-])cc1
CCOC(=O)COc1cc(C2CCCN(C(=O)c3sc(-c4ccc(C(F)(F)F)cc4)nc3C)C2)ccc1C
CN1CCNCC1.COC(=O)[C@@H]1[C@H](c2ccccc2)[C@H]1c1ccc(Br)cc1
C[C@H]1CN(C(=O)COc2ccc(Cl)cc2CNS(=O)(=O)CCN2C(=O)c3ccccc3C2=O)[C@H](C)CN1Cc1ccc(F)cc1
CC(C)(N)CO.CCn1ncc2c(NC3CCOCC3)c(C(=O)O)cnc21
Cc1cc(Br)c2c(c1)cc1n2CCCNC1=O.OB(O)c1ccc(F)c(F)c1
CCC(CC)(Oc1ccc(Cl)cc1C1CC(=O)NC(c2cc(F)ccc2C)C12C(=O)Nc1cc(Cl)ccc12)C(=O)NS(C)(=O)=O.COCCOC(=O)Cl
Oc1ccc(C2=CCCCC2)nc1
N#CCCn1c(CCCO)nc2ccccc21
Cc1nc2sccn2c1C(=O)N[C@@H]1CCCNC1.O=C(O)c1ccccc1-c1cccc(Cl)c1
CCCCCCC(C)(C)c1ccc(Br)c(O)c1.OB(O)c1cc(Cl)cc(Cl)c1
CC(C)COC1=CC(=O)C(Cc2cccc(CCI)c2)C1.[N-]=[N+]=[N-]
CCOC(=O)/C(F)=C(/C)c1cc2c(cc1OCC)OC(C)(C)C=C2c1ccccc1
O=C1CCC(c2cccc(F)c2)CC1
CNCCCS(=O)CCCC(F)(F)C(F)(F)F.Oc1ccc2c(c1F)CCCC(c1ccc(F)cc1)=C2CCCCCCBr
Cc1cc2c(cc1Br)[nH]c(=O)n2C1CCN(C(=O)OC(C)(C)C)CC1
CC(C)(C)c1ccc(OCCOCCOCCN=[N+]=[N-])cc1
CC(=O)N1CC2CCC(C1)N2.ClCc1coc2cc(Oc3nc4ncccc4s3)ccc12
COc1ccc(COc2cn(C)c3ccc(C(=O)O)cc3c2=O)cc1.NCCN1CCCC1
CCOC(=O)c1ccc(Br)cc1C.Oc1ccccc1
Cc1ccccc1C[Zn+].O=C(Nc1cccc(Br)n1)C1(c2ccc3c(c2)OCO3)CC1
COc1ccc2c(c1OC)CCNC2.O=C(O)c1nc(-c2ccc(F)cc2)nc2ccccc12
Cc1nc(CN2C(=O)CSC2=O)n[nH]1.O=Cc1ccc2c(c1)nnn2Cc1ccc(Cl)cc1C(F)(F)F
CCCC[Sn](CCCC)(CCCC)c1nccs1.COc1cc2nccc(Oc3ccc(C)nc3I)c2cc1OC
COc1cnc(Br)c2[nH]ccc12.Clc1cn[nH]c1
C[C@@H](c1ccccc1)N1C[C@H](C2(NC(=O)OC(C)(C)C)CC2)CC1=O
N.O=C(O)c1cc([N+](=O)[O-])c(N(CCCl)CCCl)c([N+](=O)[O-])c1
COc1ccc(CCCC(=O)O)cc1
COc1cc(C(=O)O)cc(S(C)(=O)=O)c1.C[C@H](C[C@H](O)[C@@H](N)Cc1ccccc1)C(=O)NC1CC2CCC1C2
COC(=O)c1ccc(B(O)O)c(F)c1.Ic1nn(C2CCCCO2)c2cccnc12
CS(=O)(=O)N1CCC(CC(=O)Nc2ccc(Br)nc2)CC1.OB(O)c1cc(F)cc(F)c1
CC1(C(=O)O)CCNCC1.CCOC(=O)c1cc(C#N)c(Cl)nc1C
CCOC(CBr)OCC.Nc1ccc(OC2CCCC2)cc1
CC(C)[Si](O[C@@H]([C@H](C)O)[C@H](COC[C@@H](NC(=O)OC(C)(C)C)C(=O)OCc1ccccc1)Cc1ccccc1)(C(C)C)C(C)C
CCOC(=O)CC(=O)/C=C/c1c(-c2ccc(F)cc2)c2ccccc2n1C(C)C
COC(C)(C)C#Cc1ccc2c(c1)[C@]1(COC(N)=N1)c1cc(-c3cncnc3)ccc1O2
NCCc1ccccc1.O=C(Cl)CCl
CC(C)(C)OC(=O)N1CCC(C)(C(=O)NCc2cc(C(F)(F)F)cc(C(F)(F)F)c2)CC1
CC(C)(C)CC(C)(C)N.CC(C)(C)c1cc(C=O)cc(C(C)(C)C)c1O
CC(C)(C)[Si](C)(C)OCCN[C@H]1CCN(c2ccc3c(NC(=O)CCC4CCCC4)c(Cl)ccc3n2)C1
Cc1ccc(CNc2ccc3c(C=O)cccc3n2)o1
CC1(C)OB(c2ccc(O)cc2C=O)OC1(C)C.O=C(N[C@H]1CC[C@@H](n2c(=O)c3cc(F)cnc3n(-c3cccc(I)c3)c2=O)CC1)c1cn2cc(F)ccc2n1
CN1Cc2c(Cl)cc(Cl)cc2C(c2cccc(NC(=O)CCOCCOCCOCCN3C(=O)c4ccccc4C3=O)c2)C1
CCCI.NC(=O)c1[nH]c2ccc(O)cc2c1S(=O)(=O)N1CCOCC1
N.O=[N+]([O-])c1ccc(Cl)nc1Cl
CC(C)(C)OC(=O)N1CCCC(Cc2ncn3c2CCc2cc(O)ccc2-3)C1=O.CCI
C#Cc1cnc2c(C)cc(-c3ccc(Cl)cc3)cn12.NS(=O)(=O)c1cncc(Br)c1
COC(=O)COc1cccc2c1OCC2CCO
COC(=O)c1ccc(-n2nc(-c3c(Cl)cccc3Cl)[nH]c2=O)cc1OC.Nc1cc(C(F)(F)F)ccc1F
CC(C)(C)OC(=O)NC1(C(=O)O)CC1.CC1CCC(C)C1O
CC(=O)OC(c1ccc(C(=O)CCCCl)cc1)C(C)C
CN.O=[N+]([O-])c1ccc(F)c(F)c1
CSc1ccccc1C1CCN(C(=O)OCc2ccccc2)CC1.[OH-]
Clc1cccc(OCCCBr)c1.OC(c1ccccc1)(c1ccccc1)C12CCN(CC1)C2
Cc1ccnc(Cl)c1C(=O)O.N
COc1ccc(-c2[nH]nc(C)c2N)cc1.O=C(Cl)c1ccccc1
N#Cc1ccc(OCC(F)(F)F)c(F)c1
CC(C)(CC(O)(C=O)C(F)(F)F)c1ccc(Cl)c2c1OCO2.COC(=O)c1ccc2c(N)cccc2n1
CC(C)(C/C=C/C(=O)O)NC(=O)OC(C)(C)C.CN[C@H](Cc1ccc2ccccc2c1)C(=O)N(C)[C@H](Cc1ccccc1)C(=O)N1CCC(CN(C)C)CC1
CC(C)OC(=O)[C@H](OCc1ccccc1)C(C)(C)COS(=O)(=O)CCCCl.[N-]=[N+]=[N-]
COC(=O)c1ccc(S(=O)(=O)Cl)o1.c1ccc2c(c1)CCCN2
CC1(C)OB(c2ccc(N)nc2)OC1(C)C.O=C=Nc1ccccc1
NO.O=Cc1ccccc1-c1ccc(C(=O)N2Cc3ccc(C(=O)NCc4cccnc4)n3Cc3ccccc32)cc1
CCCCCCCC(Br)C(=O)OCC.CCCc1ccc(S)cc1
CCC(C)(C)c1nc2cc(S(=O)(=O)n3cc(C(=O)O)cn3)ccc2n1CC1CCOCC1.CN(C)C(On1nnc2cccnc21)=[N+](C)C
CC(C)(C)OC(=O)N1CCC(Br)CC1.Oc1ccc2c(-c3c(-c4ccccn4)nn4c3CCC4)ccnc2c1
CN(C)C=O.Fc1ccc(I)c(Cl)c1
COc1cc(C)cc(C)c1-c1cccc2c(NCC3CC3)c(OC)nn12.O=CC1CCOCC1
CCN(C(=O)OCc1ccccc1)[C@H]1Cc2ccc(Br)cc2C1.N=C(c1ccccc1)c1ccccc1
COC(=O)CCCCCCCCC(=O)c1cc(C)ccc1OC
CC(C)(C)OC(=O)N1CCC[C@@H](C(=O)O)C1.Cc1cccc(N)c1N
O=CC1=C(c2cccc3ccc(Cl)cc23)N2CCN=C2S1
CC(C)OC(=O)Cl.CS(=O)(=O)c1ccc(-c2cnc(NCC3CCNCC3)nc2)cc1
CNc1ccccc1N.O=C(O)CCCC1CCNCC1
Cc1cccc(-n2c(-c3ccc4ncnn4c3)c(C)[nH]c2=O)c1.O=[N+]([O-])c1cccc(CCl)c1
C=[N+]=[N-].CP(=O)(CC(=O)O)OCc1ccccc1
Nc1ccc2[nH]c(=O)c3[nH]ccc3c2c1.O=S(=O)(Cl)c1ccccc1
CC(=O)Nc1cc(-n2cccc2)cc(-n2cnc3cc(-c4cnco4)ccc32)c1
CC(=O)OCc1cc(CO)c(N2C[C@H](C)O[C@H](C)C2)c(F)c1F
CC(C)(C)OC(=O)N1CCC(CNc2ccccc2)CC1.CS(=O)(=O)Cl
BrCC1CC1.O=C(O)Cc1c(C(=O)c2ccccc2-c2ccccc2)[nH]c2ccccc12
CC(=O)O.CC(C)(C)OC(=O)N1CCN(c2c(C(=O)NN)cnc3[nH]ccc23)CC1
Cc1c(CBr)cccc1C(F)(F)F.O=[N+]([O-])c1cc(Br)c2nc[nH]c2c1
CCOC(=O)c1c(C)[nH]c(C=O)c1CCCN1CCN(C)CC1.O=C1Cc2c(cccc2-c2ccc(Cl)cc2)N1
Cc1csc2nc(C(=O)NCc3cccc(CN)c3)[nH]c(=O)c12.O=C(O)c1ncn(C(c2ccccc2)(c2ccccc2)c2ccccc2)n1
C=C(Cl)CC1(C(=O)O)CCCC1.CN(Cc1ccco1)C(=O)[C@@H](N)Cc1ccc(-c2ccccc2)cc1
CNN=C(c1sccc1Br)C1CCN(C(=O)OC(C)(C)C)CC1
CC[O-].Clc1cc(-c2ccccn2)nc(-c2ccccn2)c1
CCCC[Sn](CCCC)(CCCC)c1ccccn1.N#Cc1cccc(-c2ccc(Br)o2)c1
C=CCC(c1ccc(F)cc1)c1nc(Nc2ccc(-n3cnc(Cl)c3)c(OC)c2)nn1CC=C
CC1(C)OB(c2cnn(CCN3CCOCC3)c2)OC1(C)C.Clc1ncnc2cc(Br)sc12
Cc1oc2c(C)c(C)c(NC(=O)c3ccc(F)cc3)c(C)c2c1-c1ccccc1
Brc1ccc(-c2nc3ccccc3nc2-c2ccccc2)cc1.c1ccc(-c2ccc3[nH]c4ccc(-c5ccccc5)cc4c3c2)cc1
N#Cc1ccc(N2CCC(C(=O)O)C2)nc1.Nc1cccc(-c2noc(C(F)(F)F)n2)c1
C#CCNC(=O)OC(C)(C)C.COC(=O)c1ccc(Br)s1
COC(=O)c1ccc(OCC(COC(=O)c2ccccc2)C(C)C)cc1
CCOC(=O)c1ccc(N)cc1.Cc1ccccc1C(=O)Cl
CC(C)(C)[Si](C)(C)OC1CN(C[C@H](Oc2ncnc3c2cnn3-c2ccccc2Cl)C(=O)Nc2ccc(F)cn2)C1
COc1ccc(C(=O)CBr)cc1.NC(N)=S
CNCC(=O)N(Cc1ccc(C2CCCCC2)cc1)c1ccc(C(=O)OCc2ccccc2)c(OCc2ccccc2)c1.N#Cc1ccc(S(=O)(=O)Cl)cc1
CNC(=O)CC#N.O=Cc1ccc2cn[nH]c2c1
C#CC(=O)Cl.CN1CCC(O)N(c2nnc(C3CC3)s2)C1=O
COc1c(C(=O)O)nn(-c2ccccc2Cl)c1-c1ccc(Cl)cc1.NN1CCOCC1
CN1CCNCC1.O=[N+]([O-])c1cccc(CCl)c1
COC(=O)c1ncccc1-c1ccc(Cl)c(C(=O)O)c1.NCC1(O)CCCCCC1
BrCc1ccccn1.Clc1ccc2c(c1)CNCc1nnc([C@H]3CC[C@H](c4ccccc4)CC3)n1-2
O=C(Nc1cc(Oc2ccc([N+](=O)[O-])cc2F)ccn1)N1CCC(CN2CCCC2)CC1
CCN(CC)C(=O)Cl.Cc1c(O)c(=O)ccn1C
COc1ccc(S(=O)(=O)Cl)cc1F.COc1ccc(S(=O)(=O)N2C[C@H](C)NC[C@@H]2C)cc1OC
CC(C)CC=O.COC(=O)[C@@H]1CCCCC[C@@H]1N
CCCOc1ccc2c(CCC3CCNCC3)noc2c1CN(C)C.O=Cc1ccccc1
CC(=O)NCc1cccc2c1C1(CCN(Cc3ccccc3)CC1)CN2c1ncnc2c1[C@H](C)C[C@H]2O
COc1cccc2c1C(=O)NS2(=O)=O
CN(C)CCCN.COc1ccccc1-c1n[nH]c2nc(Cl)ncc12
N#Cc1cc(N)cc(Cl)c1
CN(CCCc1ccc(F)cc1)C(=O)OC(C)(C)C
CC(=O)Oc1cc2cc(C(=O)CN3CCOCC3)oc2c(C)c1C
CC(=O)OC(C)=O.CNCCN(C)C
CC(C)(C)c1cc(S)cc(C(C)(C)C)c1O.CC1(C)OC(=O)Nc2ccc(OCCCCCl)cc21
COC(OC)c1ccncc1N1CCN(c2ccc3ncsc3c2)C1=O
O=C(c1cnc(Cl)nc1C(F)(F)F)N1CCS(=O)(=O)CC1.OC1CN2CCC1CC2
C=CCBr.Oc1cccc(Cl)c1Cl
Cn1c2c(ccc1=O)C(=O)CCC2.NCCc1ccc(Cl)cc1
CC(=O)CC(C)CC(C)C.CCOC(=O)CC#N
COc1ccc(-c2ccc3c(c2)CC(=O)N3)cc1.Cc1c(C=O)[nH]c2c1C(=O)N(CCN1CCCCC1)CCC2
NCc1cn(-c2ccccc2)c2cc(Cl)ccc2c1=O.O=C(Cl)c1cccc(F)c1F
CC(C)C(=O)C(N)Cc1ccccc1.O=C=NC1C2CC3CC(C2)CC1C3
NC1CCN(Cc2ccccc2)CC1.O=C1CCOCC1
CNC(=O)Nc1cc(CNc2ccccc2C(=O)Nc2ccc3nn(CCOC)cc3c2)ccn1
CCCI.O=[N+]([O-])c1cc(F)ccc1O
Brc1ccccn1.OB(O)c1cccc(Br)c1
CCn1ccc2c1C(=O)NCC2.Cc1ccncc1I
CC(C)(C)OC(=O)NC1(c2ccc(-c3nc4ccc(Cl)nc4cc3-c3ccccc3)cc2)CCC1.NN
CCCCC(=O)N(Cc1ccc(-c2ccccc2-c2nnn[nH]2)cc1)[C@H]1CCCC[C@H]1C(=O)OCC
COc1cc(OC)c2c(=O)[nH]c(-c3cc(C)c(OCCN4C(=O)c5ccccc5C4=O)c(C)c3)nc2n1
CCN(CC)C(=O)COc1ccccc1.O=C(Cl)CCl
OC(c1ccccc1)(c1ccccc1)C12CCN(CC1)C2.Oc1ccccc1OCCCBr
CC1CC(N)CC1c1cnc2cnc3c(ccn3COCC[Si](C)(C)C)n12.O=S(=O)(Cl)C1CC1
N#Cc1c(N)nc2c(c1-c1ccc(Cl)cc1Cl)CCc1ccccc1-2
CCOC(=O)C(C(O)CCOCc1ccccc1)N(Cc1ccccc1)Cc1ccccc1
C1CSCCN1.O=[N+]([O-])c1cc(Cl)cnc1N1CCOCC1
CCOC(=O)C(C)Oc1ccc(O)cc1.O=[N+]([O-])c1cc2cc(Cl)ccc2nc1Cl
CC(C)(C)OC(=O)NC1CCN(CC(=O)c2coc3ccccc23)CC1
CC(C)(C)OC(=O)N1CCc2cc(-c3cncc(F)c3)ccc21
C1CCNCC1.C=CCBr
CC1(C)Cc2c(c(N3CCOCC3)nc3oc4c(Cl)ncnc4c23)CO1.NCCN1CCOCC1
CCCCCCCC[C@@H](Br)C(=O)O.CSc1ccc2ncccc2c1N
CNC(=O)c1cccc(F)c1Nc1nc(Cl)ncc1Cl.COC(=O)NC1CC(C)(C)c2ccc(N)cc2NC1=O
CCCc1cc2cc(OC)ccc2c(OCOC)c1Br.OB(O)c1ccc(F)cc1
Cc1cc2c3c(ccn2n1)CCC3CCN.O=C(Cl)C1CC1
O=C(Cl)CCCOc1ccccc1
CC(C)(C)OC(=O)NC[C@H]1CC[C@H](CN)CC1.Nc1sc2ccccc2c1C(=O)O
CCCOc1cc(C(F)(F)F)ccc1C=CC(=O)OC
COC(=O)c1ccc(C)nc1Cl.Cc1cc[nH]n1
Cc1c(C(=O)NN2CCCCC2)nc(-c2ccc(Cl)cc2Cl)n1-c1ccc(O)cc1.O=S(=O)(Cl)CCCC(F)(F)F
CC(C)(C)OC(=O)CN1CC(c2cccs2)SCC(N)C1=O.O=C(OCc1ccccc1)C(Br)CCc1ccccc1
COC(=O)c1ccc(CN(CC2CCOCC2)S(=O)(=O)c2ccc(Cl)cc2)cc1
CC(C)(C)OC(=O)N1CCN(c2nc(-c3ccccc3)ns2)CC1
CO/N=C1/C[C@@H](C(N)=O)N(C(=O)c2ccc(-c3ccccc3)cc2)C1
C#Cc1ccc(OC)c(F)c1.CCOC(=O)Cl
O=[N+]([O-])c1nc(Cl)[nH]c1I
C#Cc1ccc(CCC)cc1.N#Cc1ccc(I)cc1F
N#Cc1cccc(S(=O)(=O)Cl)c1.Nc1ccc(Cl)cc1C(=O)c1ccncc1
COC(=O)c1cccnc1N1CCCNCC1.CS(=O)(=O)OC[C@H]1COc2ccccc2O1
CC(C)(C)OC(=O)N1CCC[C@@H]2CNC[C@@H]21.Nc1nc(Cl)cc(Cl)n1
COC(=O)C(=O)Nc1cccc(OCCCOc2ccc(C(C)=O)c(OC)c2CCC(F)(F)F)c1
CC(c1ccc2c(c1)C(C)(C)CCC2(C)C)[P+](c1ccccc1)(c1ccccc1)c1ccccc1.O=Cc1ccncc1
NCCc1ccccc1.O=[N+]([O-])c1ccc(Cl)cc1
CC(C)(C)O.O=C(O)c1ccc(CBr)cc1
CC(C)NC(=O)c1cc(N)c(F)cc1Cl.CCOC(=O)Cl
COc1ccc(C2(C#N)CC2CO)cc1
COC(=O)Cc1cc(Br)c(Oc2cc(C(C)C)c(OC)cc2C(Cl)c2ccccc2C)c(Br)c1.Oc1ccc(F)cc1F
CCC(=O)NCc1ccc(Cl)c(CO)c1
CC(C)Cc1c[nH]c2cc(Cl)ccc12.CCOC(=O)c1ccc(Br)s1
O=C1NC(c2ccccc2)c2cc(Cl)ccc2-n2nc(CO)cc21
CCOC(=O)CCCOc1c(-c2csc(C(=O)N3CCC(Cc4ccccc4)CC3)n2)cc(Br)c(O)c1Br
C1CNC1.Cn1cc(-c2ccccc2)nc1CCNC(=O)c1c(C(=O)O)nnn1C
COC(=O)CCBr.Cc1cccc(S)c1
CCn1ncc2c(NC3CCOCC3)c(CN)c(C)nc21.O=C(O)c1ccc(C(F)(F)F)nc1
O=[N+]([O-])c1ccc(Oc2ncnc3[nH]ccc23)c(F)c1
CC(=O)c1cc(C(=O)N[C@@H](C)Cn2ccc(-c3ccc(C#N)c(Cl)c3C)n2)[nH]n1
Nc1cc(Cl)cc(Cl)c1.O=C(O)c1cc(F)ccc1O
CCn1nnc2c(N3CCOCC3)nc(-c3ccc(NC(=O)Nc4ccc(C(=O)O)cc4)cc3)nc21.CN(C)CCN
CCOC(=O)c1cc2ccc(Cl)c(N)c2[nH]1.O=S(=O)(Cl)c1cccs1
CC(C)(C)OC(=O)OC(=O)OC(C)(C)C.C[C@@H](O)CN
Cc1nnc2sc(C(=O)O)c(N)c2c1C.NCc1ccc(OCF)cc1
Cc1nc(NN)c(F)c(N2CCN(C)C[C@@H]2C)n1.O=CN(C[C@@H](CC1CCCC1)C(=O)O)OCc1ccccc1
CCOC(=O)COc1cccc(C2CCCCC2=Cc2nc(-c3ccccc3)c(-c3ccccc3)o2)c1
COC(=O)[C@]1(C)[C@H](O)CCN1S(=O)(=O)Nc1ccc(C#N)c(Cl)c1C
CC(C)(SCC[C@H]1CCOC1)C(=O)O.C[C@H](OC1CCCCO1)C(C)(C)c1cc(N)on1
Cc1nc(Cl)c(F)c(N2CCN3CCOC[C@@H]3C2)n1.NN
CCCCCCCCC/C=C1\SC(=O)NC1=O.CCOC(=O)CBr
Cc1nc(-n2cnn(CCOc3ccc(F)cc3)c2=O)sc1C(=O)O.NCc1cccnc1
Cc1ccc(S(=O)(=O)Cl)cc1.Fc1ccc([C@@H]2CCCN2)cc1
CC(C)(C)OC(=O)OC(=O)OC(C)(C)C.COc1ccc(CNc2ccc(C=O)c(F)n2)cc1
CI.Nc1ccc(OC(F)(F)F)cc1[N+](=O)[O-]
CC(C)(C)c1ccc(CS(N)(=O)=O)cc1.CCOC(=O)c1cc(C#N)c(N2CCC(C(=O)O)CC2)nc1CN1CCCCC1=O
CCNC(=O)Nc1cc(-c2nc(C(F)(F)F)cs2)c(B2OC(C)(C)C(C)(C)O2)cn1.CCOC(=O)c1cn(C(CC)CO)c2ccc(I)cc2c1=O
COc1ccc2cc(I)c(NC(=O)OC(C)(C)C)cc2c1.Cl
O=S(=O)(F)C(F)(F)C(F)(F)C(F)(F)C(F)(F)F.[OH-]
CCOC(=O)CCNc1ccccc1.O=C(Cl)Cc1ccc(Cl)c(Cl)c1
COCOC1CCC(c2c(-c3ccccc3)c(C)c(C#N)c3nc4ccccc4n23)C1
N#CCCNc1ccccc1.O=C(Cl)Oc1cccc(NC(=O)C2CC2)c1
CS(=O)(=O)Cl.Cc1c(-c2ccc(C(N)=O)c3[nH]c4c(c23)CNCC4)cccc1-n1cnc2ccccc2c1=O
C#Cc1cnn2c(C(F)(F)F)cc(-c3ccc(Cl)c(Cl)c3)nc12.NS(=O)(=O)c1cc(Br)c(F)cc1F
O=C1NCCn2c1cc1cc(F)cc(Br)c12.OB(O)c1ccc(F)c(F)c1
N#Cc1ccc(C(=O)O)cc1[N+](=O)[O-].Nc1c(Cl)cc(C(F)(C(F)(F)F)C(F)(F)C(F)(F)F)cc1Br
Nc1ccc(O)cc1.O=S(=O)(Cl)c1ccccc1
CN(C)CCN(Cc1ccc(C(=O)Nc2cscc2NC(=O)OC(C)(C)C)nc1)C(=O)Nc1ccc2c(c1)OCCO2
Cc1ccc(C(C)(C)C(=O)c2cnn3c2N(Cc2ccccc2)C(c2ccccc2)CC3(C)C)cc1
COc1cc(COC2CN(C(=O)OC(C)(C)C)CCC2c2ccc(O)cc2)c(OC)c2ccccc12.N#Cc1cccc(CBr)c1
CC1(C)CC(C)(C)c2ccc(C(=O)Oc3ccc(C(=O)OCc4ccccc4)cc3)cc2O1
CCC(N)C(=O)OCC(C)C.O=C(O)Cc1ccccc1O
Cn1nc(C(F)(F)F)cc1B(O)O.Nc1ncc(Br)s1
O=C(O)c1cc(F)ccc1Sc1ccccc1
C[Si](C)(C)CCOCn1cc(C(=O)N[C@@H](C(=O)N2CC(C#N)C2)C2CC2)c2nc(-c3cc4nccc(Cl)c4s3)cnc21.OCC(F)(F)F
BrCC1CC1.OCc1c(F)cc(O)cc1F
Cc1ncccc1-c1cc[nH]c(=O)n1.ClCCCCBr
CN(C)C(=O)Cl.Fc1ccc(OC2CCN(c3nc4c(nc3NCC(F)F)CCNC4)CC2)c(F)c1
COCCOc1ccc(C(=O)O)cc1[N+](=O)[O-].NC(=O)c1nc(Nc2ccnc(F)c2)sc1N
Cc1cccc2cc(C=O)c(Cl)nc12.Cc1ccccc1B(O)O
CCCC[Sn](Cl)(CCCC)CCCC.CNC(=O)c1ccnc(I)c1
CC(C)[Mg+].COc1ccc(C=O)cc1-c1ccc(F)cc1
Cc1nc2c3c(nn2c(C)c1Cl)CN(C(=O)c1ccc(F)cc1O[C@@H]1CCN(C(=O)OC(C)(C)C)[C@@H](C(F)(F)F)C1)C3
C=CCc1cccc([N+](=O)[O-])c1O.CC#CCBr
O=C1c2ccccc2C(=O)N1CCCCBr.c1ccc2c(c1)Cc1ccccc1N1CCNC[C@@H]21
O=C(NCc1ccccc1)NCC(C(=O)O)C(F)(F)F
COC(=O)c1cc(F)c(NS(=O)(=O)c2ccccn2)cc1F
CNC(=O)c1cc(Cl)ccn1.Nc1ccc(O)cc1F
c1ccc(N2CCC3(CC2)OCCO3)nc1
C[C@H](C(=O)O)N(C(=O)OC(C)(C)C)c1ccc([N+](=O)[O-])cc1
CCOC(=O)c1c(-c2ccc(C(F)(F)F)cc2)cc(C)nc1C
CC(C)S(=O)(=O)Cl.CC(C)S(=O)(=O)NC1CCC=C1c1ccc(OCCN)cc1
CNN.O=[N+]([O-])c1ccc(N=C=S)c(Cl)c1
COC(=O)CC(=O)Cl.CS(=O)(=O)Nc1ccc(N)c(S(N)(=O)=O)c1
N#C[C@@]1(C2CC2)CCN(c2ccnc(Cl)n2)C1=O.Nc1cnn(C2(CO)CCC2)c1
O=CC=Cc1ccccc1
COCCN1CCN(c2ccc3ncn(-c4cc(C(=O)O)ccc4C)c(=O)c3c2)CC1.Nc1ccon1
CC(=O)NC1CCN(C(=O)OCc2ccccc2)CCC1O
Brc1ccc2c(ccc3ncnn32)c1.CCCCC(CC)COC(=O)CCS
O=C1c2ccccc2C(=O)N1CCn1cc(C(c2ccccc2)c2ccccc2)ccc1=O
CC(C)(C)[Si](C)(C)N1C(=O)[C@@H]2[C@H]1[C@@H](O)CN2C(=O)OCc1ccccc1
CCCCCCCCCCCCN.O=C1C=CC(=O)O1
C=O.CCc1cc(Cl)c2c(c1)[C@H]1CNC[C@@H]1NC2=O
COc1ccccc1C(O)c1cc2c(N)nc(-c3cccc(OC(F)(F)F)c3)nc2s1
CC(C)(C)c1ccc(NC(=O)c2ccc(Br)cn2)cc1.OB(O)c1ccccc1Cl
C=CC1CC1(NC(=O)C1CC(O)CN1C(=O)OC(C)(C)C)C(=O)OCC.O=C(Cl)c1ccc([N+](=O)[O-])cc1
COc1cc(-c2ccncc2)ccc1C(=O)O.NC1CCc2ccccc21
CC(C)(C)OC(=O)N1CCC(O)CC1.O=[N+]([O-])c1ccc(F)cn1
CCOC(=O)c1cc2ccc(F)cc2n1C(=O)OC(C)(C)C
COc1ccc(Cn2cnc(C(F)(F)F)c(Oc3cc(C#N)cc(OC(F)F)c3)c2=O)cc1
CC(=O)OC(C)=O.COc1ccc(-c2cc3cccc(Cl)n3n2)cc1
CCCCCCCCCCCCCCCC(=O)OC[C@H](O)[C@H]1OC(=O)C(O)=C1O.Cc1ccc(S(=O)(=O)Cl)cc1
CC(C)c1cc(CCC(=O)O)n(Cc2ccc(C(F)(F)F)cc2Cl)n1.CCCCCS(N)(=O)=O
CCCI.O=S(=O)(c1cccc(C2CCNCC2)c1F)C(F)(F)F
CCCC[Sn](CCCC)(CCCC)c1ccccn1.COc1ccc(Cl)nn1
COC(=O)[C@H](CN)NC(=O)c1c(C)nc(NCCCc2cccc(O)c2)nc1C.O=C(O)c1sccc1Cl
OCCCc1ccc(F)c(C(F)(F)F)c1
COc1cccc([N+](=O)[O-])c1C
C[Si](C)(C)CCOCn1cc(I)c2c(Cl)nc(Cl)nc21.OC1CCC1
COC(=O)CC(=O)c1ccc(Br)s1.O=Cc1ccc(Cl)c(Cl)c1
CCOC(=O)C(C)(C)Oc1ccc(O)cc1.COCc1nc(-c2ccc(C(F)(F)F)cc2)nc(C2CC2)c1CCl
Nc1ccc(C(F)(F)F)cc1N.O=C(O)c1ccc(-c2ncccc2Cl)cc1
C[C@@H](c1ccc(Br)cc1)N1CC[C@](CCCO)(c2ccc(F)cc2)OC1=O.Cc1cccc(B(O)O)n1
CC(c1ccc2c(c1)C(C)(C)CC2(C)C)[P+](c1ccccc1)(c1ccccc1)c1ccccc1.CCOC(=O)c1ccc(C=O)cc1
c1ccc(CN2CCN3CCOC[C@H]3C2)cc1
CC(=O)Nc1ccccc1Oc1ccc(-c2nnnn2Cc2ccccc2)c(-c2nnnn2Cc2ccccc2)c1
CC(C)OC(=O)c1cc(-n2c(Cl)nc(C(F)(F)C(F)(F)F)cc2=O)c(F)cc1Cl.C[O-]
COc1ccc(F)c(F)c1C(=O)c1cnc(NC2CCN(S(C)(=O)=O)CC2O)nc1N
CC(C)c1ccc2c(Nc3cc(C(=O)O)ccc3Sc3ccc(NC(=O)OC(C)(C)C)cc3)ncnc2n1.CC(N)c1cccnc1
CCO[Si](OCC)(OCC)C(C)Br.CN(C)Cc1ccccc1
C=COCC.OCCI
CCOC(=O)c1cnc(SC)nc1N[C@@H]1CCC[C@H](OC)C1
CCCC[C@@H](C)C[C@H](O)/C=C/[C@@H]1C(SCCCCCC(=O)OC)=CC[C@H]1O
C#CCOc1c(C)cccc1C(=O)NC1(C(=O)OCC)Cc2ccccc2C1
COc1ccc2c(c1C#CCN1CCN(C(=O)OC(C)(C)C)CC1)OCC2=O
Cc1c2c(nn1-c1nnc(-c3ccc(OC(C)C)c(C#N)c3)s1)CCN(C(=O)OC(C)(C)C)C2
BrCCCCSc1ccccc1.CC1(C)OC(=O)Nc2ccc(O)cc21
CC(C)CCC[C@@H](C)[C@H]1CC[C@H]2[C@@H]3CC=C4C[C@H](N=[N+]=[N-])CC[C@]4(C)[C@H]3CC[C@@]21C
OCC(=C(c1ccc(F)cc1)c1ccc(F)cc1)c1nnn(C(c2ccccc2)(c2ccccc2)c2ccccc2)n1
CS(=O)(=O)Cl.OCCCc1ccc(SCc2coc(/C=C/c3ccccc3)n2)cc1
CCOC(=O)C(C)(C)c1ccc([N+](=O)[O-])cc1
O=S(=O)(c1ccccc1)n1ccc2c(CBr)cccc21.OCC1CCC2(CC1)OCCO2
Cc1cc(N)nc(S)n1.Clc1cncc(Cl)c1CBr
CC(C)(CCS(=O)(=O)CCOCCOCCO)NC(=O)OCc1ccccc1
CCOC(=O)c1cnc2ccc([N+](=O)[O-])cc2c1O.NCc1ccc(Cl)cc1
COc1cccc(C(=O)c2cnn(-c3ccc(F)cc3)c2N)c1
CC(C)(C)OC(=O)N(CCN(Cc1ccc(F)cc1)C(=O)OC(C)(C)C)CCN1C(=O)c2ccccc2C1=O
C=CCOc1cc(Oc2ccc(C=O)cc2)cc(C(=O)OC)c1.Cc1c(N)cccc1[N+](=O)[O-]
CCN1C(=O)C(Cc2cccc(C#N)c2)N=C(c2ccccc2)c2cc(OC)c(OC)cc21
CCOC(=O)Cl.c1ccc(CN2CC3CCNC3C2)cc1
COC(=O)C[C@@H]1COc2cc(O[C@@H]3CCc4c(O)ccc(F)c43)ccc21.Cc1cc(F)cc(C)c1C#N
COc1cccc(C(=O)Cl)c1.O=c1cc(CNc2cccc(Cl)c2)c2cccc(F)c2[nH]1
C=CCOc1ccc(C2CCN(C(=O)OC(C)(C)C)CC2O)cc1.COc1cc(CCl)c(OC)c2ccccc12
O=C1SCC(c2ccc(Cl)cc2)=NN1Cc1cccc([N+](=O)[O-])c1
Nc1ccc(Cl)cc1-c1nccc2ccccc12.O=S(=O)(Cl)c1ccc(-c2cnco2)cc1
COc1c(C(C)C)cc(C=O)cc1C(C)C.O=C1Cc2ccc(O)cc2N1
CN1C2C=C(c3c[nH]c4cc(F)ccc34)CC1CC2
CNCc1ccc(-c2nc3cccc(C(=O)OC)c3o2)cc1.[NH4+]
CN1CCN(c2ccccc2-c2ccc(COS(C)(=O)=O)cc2)CC1.c1ccc2[nH]ccc2c1
Brc1ccccn1.Nc1ccc([N+](=O)[O-])cn1
CCOC(=O)c1cnc2c(C(F)(F)F)cccc2c1Cl.Nc1cccc(B(O)O)c1
O=C(N[C@H](CCCO)c1nc(-c2ccccc2)c(-c2ccccc2)o1)OCc1ccccc1
CC(C)(C)OC(=O)N[C@H]1CCC[C@@H](O)CC1
COc1cc2nc[nH]c(=O)c2cc1OC.ClCCCI
CC(C)(C)OC(=O)NCC(=O)O.Nc1ccc(CO)cc1
CC(C)(C)c1cc(C=O)cc(C(C)(C)C)c1O.SCCS
CC(=O)[O-].Cc1ccc(N2N=C3c4cc(C(=O)CCl)sc4CCC3CC2=O)cc1
CNC.Nc1nc(Cl)cnc1-c1cccc(Cl)c1Cl
CC(C)(C)[Si](C)(C)O[C@H]1CCN(CC#CCBr)C1=O.c1c[nH]cn1
CC(=O)OC(C)=O.COc1cccc2c1c(NS(=O)(=O)c1ccc(Cl)s1)nn2Cc1cccc(CN)c1
FC(F)(F)c1ccc2c(c1)CC(Cl)c1ccccc1S2.O=C1OCCN1CCN1CCNCC1
CC1=NCCn2c(C)ccc21
CCOC(=O)CCNC.Cc1c(C(Nc2ccc(C(=O)O)nc2)C2CCCCC2)oc2ccc(F)cc12
CN.COC(=O)C1CCC(c2csc(NC(=N)N)n2)C1
CCCC(=O)C(Cl)CC.Cc1cc(S)c(C)o1
O=Cc1ccc(SCc2ccccc2)cc1
O=C([C@H]1COc2ccccc2O1)N1CCC[C@@H](c2ccc(C(F)(F)F)cc2)C1
CI.O=C1NCCN1c1nc(-c2ccc(Br)cc2)cs1
CCCc1cc(C(=O)O)ccc1OC(C(=O)NS(=O)(=O)c1ccc(C(C)C)cc1)c1ccc2c(c1)OCO2.NS(N)(=O)=O
CCCOc1ccc(NC(C)=O)cc1NC(C)=O
COc1ccc(C[C@@H]2CN(Cc3ccccc3)CCN2C(=O)c2cc(C(F)(F)F)cc(C(F)(F)F)c2)cc1
CC(C)(C)c1ccc(C=O)cc1.NCCc1ccc(Cl)c(C(F)(F)F)c1
Cc1ccc(C)c(B(O)O)c1.O=C(Nc1ccc(OCCN2CCOCC2)c2ccccc12)c1cccc(Br)c1
Brc1ncnc2[nH]cnc12.CC(=O)Nc1c(C)c(Cl)cc(C(C)N)c1-c1cccc(F)c1
Nc1ccc(Cl)cc1.O=C(O)C1=CCN(c2ncccn2)CC1
COCCOc1cc2c(Br)cnnc2cc1OC.OB(O)c1cccc(Br)c1
CCOC(=O)C=C(C)Cl.Oc1cccc(Br)c1
C[C@H](N)C(N)=O.O=C(O)C1CC12CCCCC2
COc1ccc2c(COCc3ccccc3)nnc(NC3CCN(Cc4ccc5ccccc5c4)CC3)c2c1
CCOc1ccccc1B(O)O.Nc1cc(Cl)ncn1
Cc1nc2cccc([N+](=O)[O-])c2c(=O)n1[C@@]1(C)CCC(=O)NC1=O
COC(=O)[C@@H]1C[C@H]1c1ccc(F)cc1Br
O=C(O)c1ccc(C2(c3ccccc3)SCCS2)cc1.c1cc2c(o1)CNCC2
Brc1ccccn1.C#CCCn1cc(-c2ccc(F)cc2)nn1
CC(C)(OCc1ccc(Cl)cc1)C(=O)COc1cccc(Cl)n1.C[S+](C)(C)=O
COc1c(Br)cnn1C.COc1ccc(F)c(Cl)c1[C@@H](C)c1c[nH]c2ncc(B3OC(C)(C)C(C)(C)O3)cc12
CC(C)(C)OC(=O)NOC(C(=O)OCc1ccccc1)c1ccccc1
CC(C)[Si](OC[C@H]1O[C@@H](c2ccncc2NC(=O)c2ccc(F)c(-c3c(F)cccc3F)n2)C[C@@H](O[Si](C(C)C)(C(C)C)C(C)C)[C@@H]1O[Si](C(C)C)(C(C)C)C(C)C)(C(C)C)C(C)C
CC(C)(C)OC(=O)N1CCC(O)CC1.Cc1cc([N+](=O)[O-])cnc1Cl
CC(C)(C)OC(=O)N[C@@H]1C[C@H]1c1ccc(C(=O)O)cc1.CNCc1ccccc1
CS(=O)(=O)Cl.O=C(c1csc(N2CC(O)C2)n1)N1CCOCC1
CC=O.Cc1cc(NC(=O)c2ccc3c(c2)CCNC3)nn1Cc1cc(Cl)ccc1OCC(C)C
NC(N)=S.O=C(O)CC(Br)C(=O)c1ccc(F)cc1
COc1ccc2cnc(N)cc2c1.Clc1cc(CN2CCCC2)ccn1
C[C@H]1CNC[C@@H](NC(=O)OC(C)(C)C)C1.O=[N+]([O-])c1cnccc1Cl
C1C[C@@H]2CNCCN2C1.CC(C)N(c1cccc(C(=O)O)c1)S(=O)(=O)c1cccc(C(F)(F)F)c1
CC(C)(C)OC(=O)NCCCCCCN.O=S(=O)(Cl)c1ccc(Oc2ccccc2)cc1
CCOC(=O)C(C)c1ccc(CNS(C)(=O)=O)c(F)c1
N#Cc1ccc(CBr)cc1.NC(=O)[C@@H]1CCCC[C@@H]1NS(=O)(=O)c1ccc(Cl)cc1
CC1=[N+](CCCCCC(=O)O)c2ccc(Br)cc2C1(C)C.CCO
CC(C)(C)OC(=O)N1CCC(C#N)(C(=O)Nc2ccc(F)cn2)CC1
C[C@@H](N)C1CCC1.FC(F)(F)c1ccc(Cn2cnc3cc(Cl)nc(Cl)c32)cc1
CC(C)(C)n1nc(CCC=O)cc1-c1ccccc1.Clc1ccc(N2CCNCC2)cc1Cl
CN(C(=O)c1cc(=O)c2ccc(F)cc2o1)C1CCNCC1.O=Cc1ccc2c(c1)OCO2
BrCC1CC1.Cc1ccc(C(=O)NC2CC2)cc1-c1ccc2[nH]ncc2c1
Cc1ccc(C)c(Br)c1.[C-]#N
CC(=O)C=NO.NNc1c(Cl)cc(C(F)(F)F)cc1Cl
CC[C@@H]1C[C@H](Nc2ncc(O)c(Cc3cc(C(F)(F)F)cc(C(F)(F)F)c3)n2)c2nc(OC)ccc2N1C(=O)OCC(C)(C)C(=O)OC.N#CCCCBr
CCOC(=O)c1c(-c2cc(I)ccc2F)noc1C
O=C(CBr)c1ccc(CO)cc1.O=c1cc(OCc2ccccc2)nc[nH]1
CCCCN1CC[C@@H](N(C(=O)OC(C)(C)C)c2ccc(/C=C/C(=O)OCC)cn2)C1
CCOC(=O)C[C@H]1CC[C@H](CN(CC)c2ccc(C(F)(F)F)cc2C=O)CC1
CC(C)(C)OC(=O)C=Cc1ccc(C(F)(F)F)nc1
CC(C)(S)CNc1ccccc1N.CC(C)SC(C)(C)C=O
CCOc1cccc(C(=O)N2C[C@H](O)C[C@H]2C(=O)O)c1.NCc1ccc(-c2ccccc2)cc1
BrCCOc1ccccc1.Cc1ccc(N)c([N+](=O)[O-])c1
COc1cc2c(cc1N1CCN(C)CC1)CCC2=O.O=Cc1cccnc1
CCOC(=O)c1nc(Nc2ccc(C(C)(C)C)cc2)c2ccc(-c3ncccc3C)nc2n1
CS(=O)(=O)Cl.O=[N+]([O-])c1ccc(N2CC(O)C2)cc1
C#Cc1cccc(Nc2ncnc3cc(OC)c(OCCCN4CC5CN(C(=O)OC(C)(C)C)CC5C4)cc23)c1
C1CC2(CCN1)OCCO2.O=[N+]([O-])c1cc(F)c(F)c(F)c1
BrCC1CCCO1.O=C1C(=O)c2ccccc2C2=C1SCC1(CCNCC1)O2
C1COCCN1.Nc1ncnc2c1c(-c1cccc(OCc3ccccc3)c1)cn2[C@H]1CC[C@@H](NC(=O)NCCCCl)CC1
CC(=O)Nc1cc2c(cc1[N+](=O)[O-])OC(C)O2
COC(=O)c1cc(Br)cc(C(=O)O)c1
COc1ccccc1CNc1ccc2cc(CN)ccc2n1.O=Cc1ccc(F)cc1
C[C@H]1CCCN1.O=C(O)c1nc2c(s1)CCOc1cc(-c3cn[nH]c3)ccc1-2
C1CCNC1.CC(C)(C)OC(=O)N[C@@H](CC(=O)N1CCn2c(C(F)(F)F)nc(C(=O)O)c2C1)Cc1cc(F)c(F)cc1F
Cc1nc(OCCCC=O)nc2c1ccc(=O)n2C.Fc1ccc2cccc(N3CCNCC3)c2c1
COc1cc(-c2csc3c(/C=C/CO)cnc(N)c23)ccc1NC(=O)c1cc2ccccc2n1C
CC1(C)OB(c2ccc(N)nc2)OC1(C)C.Cc1nn(C)cc1-n1c(=O)n(C)c2cnc3ccc(Br)cc3c21
CC(C)(C)OC(=O)OC(=O)OC(C)(C)C.N#Cc1cc(-c2cccc([N+](=O)[O-])c2)c2nc(N)sc2c1
CN.COc1cc(C(=O)O)ccc1-c1cc(C(F)(F)F)cc2[nH]ncc12
CC(=O)c1ccccc1-c1cnn2c(-c3cccc(NC(=O)c4cccc(C(F)(F)F)c4)c3)ccnc12
Cc1cc(Nc2cc(C(F)(F)F)ccn2)nc(-c2cnn(CCO[Si](C)(C)C(C)(C)C)c2)c1
CC1(C)CCC(C)(C)c2cc(-c3csc(N4CCC(N)CC4)n3)ccc21.O=CCCCCO
Clc1ncc(Br)cn1.OC1CCNCC1
CCCCCCCCCCCO.CCCN=C=O
Cc1cccc(C)c1CNc1cc(-n2cc(C(=O)OCc3ccccc3)ccc2=O)cn2c(C)c(C)nc12
CCCCCC(=O)CCCCC.NO
Cc1cccc(-n2c(-c3ccc4ncnn4c3)c(C)[nH]c2=O)c1.Fc1cccc(CBr)c1
CC(=O)c1ccc(O)cc1O.COCCO
Clc1ccccc1-c1nc2ccccc2[nH]1.O=c1cc(CBr)c2ccc(F)c(F)c2[nH]1
C1COCCN1.C=O.CNC(=S)C(OC)c1ccccn1
COC(=O)C1=C(O)c2sccc2S(=O)(=O)N1C.Cc1noc(N)c1C
CN(C)C1CCN(c2nc3ccc(N)cc3s2)C1.COc1ccc(/C=C/C(=O)O)cc1
CCOC(=O)c1cc2c(=O)n(C)c3ccccc3n2c1
CC(=O)OCC(=O)N[C@H]1C[C@@H](n2cnc3c(Cl)nc(Cl)nc32)[C@H](O)[C@@H]1O.NCC(c1ccc(O)cc1)c1ccc(O)cc1
CC(C)(C)OC(=O)NCC(=O)O.Cc1ccc(NC(=O)Nc2cc(C(C)(C)C)sc2CN)cc1
COc1cccc(I)c1.Nc1ncccc1-c1ccc(O)cc1
COc1cc(OCC2CC2)c(-c2ncnc3c(C(=O)O)c(C)[nH]c23)cc1F.COc1ccc(C2=NN(C3CCN(C(=O)[C@H](N)Cc4ccc(C(C)(C)C)cc4)CC3)C(=O)[C@@H]3CCCC[C@H]23)cc1OC
CC(C)C[C@H](N)C(=O)O.O=C(F)OC12CC3CC(CC(C3)C1)C2
NCC(=O)Cc1cc([C@@H]2O[C@H](COCc3ccccc3)[C@@H](OCc3ccccc3)[C@H](OCc3ccccc3)[C@H]2OCc2ccccc2)ccc1Cl.O=C(O)c1ccccc1
COC(=O)[C@@H](N)Cc1ccc(OCc2cccc(C)c2)cc1.O=C(O)c1cn2ccc(-c3ccc(Cl)cc3)cc2n1
CCCn1cc(Br)cn1.CCOC(=O)c1cccc(Sc2c(C)[nH]c3c(F)c(Cl)ccc23)n1
CN1CCN(CCCCN2CCNCC2)CC1.Cc1cccc2c(=O)[nH]c(Cl)cc12
CC(C)(C)c1cc(-c2n[nH]c3ncccc23)cc(C(C)(C)C)c1O.CCCCCCCCI
BrCC1CCC1.Cc1cc(C=O)ccc1O
CCO.O=C(O)Cc1ccccc1
CCOC(=O)c1cc(-c2ccc(F)cc2)n(-c2ccccc2)c1C
C#Cc1cccc(F)c1.O=C1C[C@H]2CCC[C@H]2N1c1ccc(I)cn1
COC(=O)[C@H](CCSC)NC(=O)c1ccc([N+](=O)[O-])cc1C#Cc1ccc(F)cc1
CC1=COC(C)(C=O)CC1
CCCI.Cc1c(S(=O)(=O)NC[C@H](C)O)sc2cc(Cl)c(F)cc12
CCCCCCCBr.c1ccc(COc2ccc3[nH]ccc3c2)cc1
CC(=CBr)c1cccc(F)c1.Cc1ccc2[nH]c3c(c2c1)CCN(C)CC3
CC(C)(C)OC(=O)N1CCC(N)CC1.Clc1cc(Cl)c(Cl)nn1
CCOC(=O)COc1ccc(CBr)cc1C.COCCNc1cccc(-c2ccc(C(F)(F)F)cc2)c1
CC(C)(C)[Si](C)(C)OCCN(CC1CC1)C(=O)c1nc(CC2(c3ccccc3)CCCC2)nc(O)c1OCc1ccccc1
CC(C)(C)OC(=O)NCCCN(CCc1ccccn1)C(=O)OC(C)(C)C.CCN(CCCBr)C(=O)OC(C)(C)C
O=C(OO)c1cccc(Cl)c1.c1ccc(-c2cnc(NC3=NC[C@@]4(CN5CCC4CC5)O3)s2)cc1
CC(=O)OC(C)=O.Nc1ccc(C(=O)c2ccccc2)cc1
CC(=O)O[BH-](OC(C)=O)OC(C)=O.Cc1ccc(C(=O)NC2CC2)cc1-c1ccc2c(=O)n(CC3CC3)cc(CN3CCCNCC3)c2c1
N#Cc1c(F)cccc1S(=O)(=O)Cl.O=C1CCNC1
CCOC(=O)c1ccnc(-c2cc(OC)c(Cl)c(OC)c2)c1
O=[N+]([O-])c1ccc(CN2CCOCC2)cc1
CC(C)(C)c1ccnc(CN(Cc2ccc(CN)cc2CO)C2CCCc3cccnc32)c1.O=C(O)C1Cc2ccccc2CN1
Cc1ccc2c(c1)c1c(n2-c2cccc(Br)c2)CCN(C)C1.OB(O)c1cn[nH]c1
CC(C)CN(c1cccc(C(O)(C#CC=O)C(F)(F)F)c1)S(=O)(=O)c1ccccc1.CC(C)N
CC(C)N1CCC(O)CC1.CCOC(=O)c1cc2cc(O)c(Br)cc2[nH]1
CCC(O)C(C)(C)C1CCOC(C)(C)O1
CCC(Oc1ccc(F)cc1)C(=O)O.C[C@H]1C=CC2=C[C@@H](C(C)(C)C)C[C@H](O)[C@@H]2[C@@]1(CC[C@@H]1C[C@H](C(C)(C)C)C(O[SiH](C)C)C(=O)O1)O[SiH](C)C
CC(=O)CCc1ccc(C)o1
COC(=O)c1ccccc1N.O=C(O)c1ccc(Oc2ccc3ccccc3c2)cc1
C1CNCCN1.Cc1ccc(F)c(S(=O)(=O)O)c1
C[O-].Clc1ccc(Br)cn1
CNc1ccc(OC)cc1.COc1ccc2nc(Cl)nc(Cl)c2c1
COC(=O)[C@](C)(NC(=O)c1cc2ccccc2cc1NC(=O)Nc1c(Cl)cc(OC(F)(F)F)cc1Cl)C1CCCCC1
N#CC1(N2CCN(C3CC3)CC2)CCN(Cc2ccccc2)CC1
CCOC(=O)c1csc(Nc2nc(C)cc(C(F)(F)F)n2)n1
CC(C)(C)OC(=O)N1CCc2cccc(CN(Cc3cc(C(F)(F)F)cc(C(F)(F)F)c3)c3ncc(N4CCOCC4)cn3)c21
CCOC(=O)C(OCC)Oc1ccc2ncccc2c1
CN(C)c1ccc(CCO)cc1.Clc1cncc(Cl)n1
COCCl.Cc1cc(O)cc(C)c1-c1cccc(C=O)c1
CC(=O)Nc1ccc(Oc2ccnc3c2c(Br)cn3S(=O)(=O)c2ccc(C)cc2)c(F)c1.OB(O)C1CC1
CC(C)(C)OC(=O)NCCCNc1nccc(C(=O)NCC23CC4CC(CC(C4)C2)C3)c1Cl
Cc1nc(CCC(=O)O)cs1.O=C1CCC(=O)N1Br
COc1cc(C=O)ccc1S(=O)(=O)N(C)C
CCC(O)(C=Cc1ccc(C(CC)(CC)c2ccc(OCC(=O)O)c(C)c2)cc1C)CC.NCCNC(=O)OCC1c2ccccc2-c2ccccc21
CCO[C@@H]1C[C@@H]2CN(C(=O)[C@@H](NC(=O)[C@H](C)N(C)C(=O)OC(C)(C)C)c3ccc(F)cc3)[C@H](C(=O)N[C@@H]3CCOc4ccccc43)CN2C1
N.O=[N+]([O-])c1c(Cl)ccnc1Cl
CCCSCCCBr.CCNCC(O)c1ccc(C#N)cc1
CC(=O)c1cc(S(=O)(=O)N(C)CC(O)c2ccc(F)cc2)c(NC(=O)OC(C)(C)C)s1
C=CC#N.CC(C)(C)OC(=O)N1CC[C@H](O)C1
CC(C)Oc1ccc(S(C)(=O)=O)cc1C(=O)O.Oc1cccc2sc(N3CCNCC3)nc12
CC1(O)CNC1.O=C(Nc1ccc(OC(F)(F)Cl)cc1)c1cnc(Cl)c(I)c1
CC(=O)N[C@@H](C)COc1ccc(C(=O)O)cc1.CCCCC(CC)COC(=O)CCSc1cc(OCc2ccccc2)ccc1N
CC=O.Nc1ccccc1-n1nc2c3ccccc3n(Cc3ccc(-n4cccn4)cc3)cc-2c1=O
O=C(Cl)CCCCCCl.c1ccccc1
CCCC[Sn](Cl)(CCCC)CCCC.Cn1nnc(I)n1
NC1Cc2ccccc2C1.Oc1ncnc2ncccc12
CCC[C@@H](C)C[C@@H](CC(=O)OC(C)(C)C)C(=O)O
CC(C)(C)OC(=O)CBr.Sc1nc(-c2ccc(Cl)cc2)cs1
Nc1cccc(N)c1.O=[N+]([O-])c1ccc(Cl)nc1Cl
CCOP(=O)(Cc1ccccc1C=O)OCC.NNC(N)=S
CCCc1ccc(S(=O)(=O)c2ccc(F)cc2)cc1S(=O)(=O)Cl.NCCc1ccncc1
COc1ncnc(CCl)c1C.O=[N+]([O-])c1c[nH]c2cccnc12
CC(C)(C)OC(=O)N1CCC(c2nsc(Nc3ncc(Oc4ccc(Br)cc4)cc3Sc3ccccc3Cl)n2)CC1.CN(C)C=O.[Li]C
CCOC(=O)CCc1ccoc1
Cn1cccc1C(=O)c1ccc([N+](=O)[O-])cc1.O=C(Cl)CCl
CNN.FC(F)(F)c1cc(Cl)nc(C(F)(F)F)c1
COC(=O)c1sc(-c2cc(C(F)(F)F)cc(C(F)(F)F)c2)nc1C
CCOC(=O)c1cc(-c2cccc(F)c2)n(-c2cccc(OC)c2)n1
CCC(=O)c1cc(OC)c(OC)c(OC)c1.COc1ccc(C=O)cc1
COC(=O)Cc1ccc(Nc2ncccc2[N+](=O)[O-])cc1C
BrCc1ccccc1.COC(=O)c1[nH]c2ccccc2c1Oc1ccc(Cl)cc1[N+](=O)[O-]
CC1(C)OB(c2ccc(CBr)cc2)OC1(C)C.Cc1cc(O)c2ccccc2n1
O=C(Cl)CCl.OC12CC3CC(CC(C3)C1)C2
CN1CCOCC1.COc1nc(Cl)nc(OC)n1
CC[C@@H]1CN(c2nc3c(N4CCOCC4)nc(-c4cnc(N)nc4)nc3n2CC(F)(F)F)CCN1.C[C@H](O)C(=O)O
CC(C)(C)OC(=O)N(CCOc1cc(Cl)cc(C(=O)O)c1)c1ccncc1.O=S(=O)(F)CCNc1ccccc1
CCOC(=O)CC(c1cccc(CO)c1)C1CC1.COc1ccc(F)c(-c2ccc(O)c(C(CC(C)(C)C)OC)c2)c1
CN(C)C=O.Cc1cccc(C(C)C)c1Br
Nc1ncnc2ccc(Cl)nc12.O=C(O)c1cccc(B(O)O)c1
NC(=O)c1cc(-c2ccc(F)cc2)c2ccc(CBr)cc2n1.c1ccc2[nH]cnc2c1
COC(=O)[C@@H]1C=C(C)CN1C(=O)OC(C)(C)C
CCCc1c(O)ccc(C(C)=O)c1O.CCOC(=O)CCl
CCNCCN(C)C.Nc1ncc(-c2ccc(C(=O)O)cc2)cc1C(=O)Nc1ccncc1
O=c1n(CCCC2CCCCC2)nnn1-c1ccc([N+](=O)[O-])cc1
CC(=O)c1ccc(Nc2nc(F)nc3c2ncn3C2CCCCO2)cc1.CNC1CCN(C)CC1
Clc1nc(Cl)c2c(n1)CCC2.Cn1cnc(N)c1
CC(C)(C)OC(=O)N(C[C@@H](N)Cc1ccc(C(F)(F)F)cc1)c1nnc(-c2ccc3ncncc3c2)s1
COC(=O)CCCN(C(=O)c1cc(Cl)cc(OCCN(C(=O)OC(C)(C)C)c2ccncc2)c1)c1ccccc1C(N)=O
C#CCCO.CC1(C)CC(=C(c2ccc(O)cc2)c2ccc(I)cc2)CC(C)(C)C1
ClCCl.O=C(O)COCCNc1ccc(C(=O)O)cc1F
NC(=O)c1cnccn1
CCOC(=O)CNC(=O)N1Cc2ccccc2Oc2ccc(Cl)cc21
COCCCN1CCOc2ccc(CO[C@H]3CN(S(=O)(=O)c4ccc(C)cc4)[C@H](CC=O)C[C@@H]3c3ccc(COC[C@@H](C)COC)cc3)cc21.C[Mg+]
O=C(O)c1[nH]c2ccccc2c1Nc1ccncc1.OCCN1CCCCC1
CC1(C)OB(c2ccc3c(c2)NC(=O)CO3)OC1(C)C.Cc1nc(N2N=C(Cl)C[C@@H]2C2CCCC2)ccc1C#N
CC(C)(C)OC(=O)Nc1ncc(Br)cc1NS(C)(=O)=O
CC(C)(C)OC(=O)N1CC[C@@H](CSCc2ccccc2)C1
CC(C)(C)OC(=O)N1CCN(c2ccc(OCc3ccccc3)cc2)[C@@H](COc2ccc3ccccc3c2)C1
CC(C)(C)OC(=O)N1CCc2cc(Oc3ccc(C(N)=O)cc3)ccc2C1
CC(C)COc1cc(N2CCNCC2)ncn1.Cn1nc(C(=O)O)cc1I
Nc1ccc([N+](=O)[O-])cc1Cl.O=C1c2ccccc2C(=O)c2c(Cl)cc(Cl)cc21
FC(F)(F)CI.Nc1ncccc1O
CCc1cccc(CNC[C@@H](O)[C@@H](N)Cc2cc(F)cc(F)c2)c1.COC(=O)CCc1cnc(-c2cccc(C(=O)O)c2)o1
CN(C)C1(C)CNC1.O=C(O)c1cn(C2CC2)c2nc3cc(F)c(F)cc3cc2c1=O
CCc1ccccc1Oc1ccc(NC(=O)C(C)(C)NC(=O)OC(C)(C)C)cn1
BrCc1ccccc1.Cc1cc2c(O)cccc2n1Cc1ccccc1
COC(=O)c1nc(Br)cc(N)c1OC
COC(=O)c1ccc(-c2cccc(CBr)c2)cc1Cl.O=c1c2ccc(O)cc2sn1C1CCCC1
CCN.Cc1ccc(C(=O)O)cc1B1OC(C)(C)C(C)(C)O1
NCc1ccccc1.O=[N+]([O-])c1cc2c(Cl)nc(Cl)nc2s1
BrCBr.CN1CCCC1
CC#CCO.Fc1ccc(F)c(Cc2cc(Cl)ncn2)c1Cl
COc1cc2c(Cl)ncnc2cc1OCCCN1CCOCC1.Nc1c(Cl)ccc2c(Br)coc12
CCOC(=O)c1nc(Br)c2ccccn12.OB(O)c1ccc(F)cc1
O=Cc1ccc(F)cc1Br.O=[N+]([O-])c1cccc(O)c1
COc1cc(-c2cccc([N+](=O)[O-])c2)ccc1N
CC(C)(C)[Si](C)(C)Oc1ccc(-c2cnc(N)c(Br)n2)cc1.OB(O)/C=C/c1ccccc1
CC(C)(C)OC(=O)NCCCCCNC1CCCc2cccnc21.O=Cc1cn2ccccc2n1
CCNc1c(Br)cnc(Cl)c1N.N#CCC(=O)O
CC(C)C=O.O=S(=O)(C=C1CN(C(c2ccc(Cl)cc2)c2ccc(Cl)cc2)C1)Cc1cccc(N2CCNCC2)c1
C1COCCN1.COC(=O)c1ccc2cncc(Br)c2n1
CCOC(=O)c1cnc(Cl)nc1-c1ccccc1.NN
C#Cc1cc(CN)cc(F)c1NS(C)(=O)=O.CCCc1cc(C(F)(F)F)ccc1C=CC(=O)O
CC(C)CC1(C#N)CCN(C(=O)OC(C)(C)C)CC1.Cl
CC(C)(C)OC(=O)N1CCC(=O)CC1.Cn1c2c(c3ccc(-n4ccc(OCc5ccccc5)cc4=O)cc31)CNCC2
COc1cc(C=O)ccc1OCc1nc(-c2ccccc2)oc1C.c1ccc([P+](CC2OCCO2)(c2ccccc2)c2ccccc2)cc1
COc1ccc(C(=O)O)c(OC)c1.Cc1cccc(-c2sc(C)nc2C(=O)N2C[C@@H]3C[C@@H]3[C@H]2CN)c1
CS(=O)(=O)Cc1ncc(Oc2ccc(F)cc2F)c(Cl)n1.Cn1cc(B2OC(C)(C)C(C)(C)O2)c2ccccc2c1=O
CC(C)(C)N1CCC(Oc2ccc(-n3cc(C(N)=O)nn3)cc2)CC1
CC(=O)Nc1nc2ccc(B3OC(C)(C)C(C)(C)O3)cc2s1.N#CCOc1cncc(Br)c1
Cc1cc(C(=O)Cl)ccc1OC(C)C
COc1ccc(C)cc1S(=O)(=O)Cl.C[Si](C)(C)c1cc2cc(N)cc(Br)c2o1
CC1(O)CCNCC1.O=C(Cn1ccc(OCc2ccccc2)cc1=O)c1ccc(CBr)c(F)c1
N=C(N)c1ccc(F)c(Cl)c1.O=S(=O)(Cl)c1ccc(F)c(Cl)c1
COc1ccc(N)cc1O.O=S(=O)(Cl)c1c(F)c(F)c(F)c(F)c1Br
COc1cc(N)c(Cl)cc1C(=O)NC[C@H]1CCNC[C@H]1OC.O=C(CCCCCBr)c1ccccc1
COC(=O)c1cccc2ncn(C(c3ccccc3)(c3ccccc3)c3ccccc3)c12
C=CC[C@H]1CN(C2CCCC2)c2nc(Nc3ccc(C(=O)O)cc3OC)ncc2N(C)C1=O.CN1CC(N)C1
CCOP(=O)(Cc1cc(OC)c(C(C)C)c(OC)c1)OCC.O=Cc1ccco1
NC/C=C\COc1cc(CN2CCCCC2)ccn1.O=C(O)c1cc[nH]c1
CCOC(=O)C1(CN=C(c2ccccc2)c2ccccc2)CCN(C(=O)OC(C)(C)C)CC1
Cc1ccc(C(=O)Nc2c(C)cnn2C)cc1B1OC(C)(C)C(C)(C)O1.Fc1ccc(-c2n[nH]c3cc(Br)ccc23)cc1
CC(=O)OC(C)=O.COc1ccc(OCCOC2CCCCO2)c(CNc2cc(F)ccc2Oc2ccccc2)c1
COc1ccc(C(O)CCN2CCC(c3cccc(NC(=O)C(C)C)c3)CC2)cc1.Oc1ccc(F)cc1
CC(C)I.O=C1C(Cc2ccc(O)cc2Cl)CCN1C1CCc2n[nH]cc2C1
NC1CCOC1.OC[C@H]1O[C@@H](n2cnc3c(Cl)ncnc32)[C@H](O)[C@@H]1O
COc1c(C)cccc1C(=O)c1ccc(Cl)cc1.O=C1CCC(=O)N1Br
CCOC(=O)C(=O)c1csc(N)n1.O=C=Nc1ccc(Cl)c(Cl)c1
CC1(CO[Si](C)(C)C(C)(C)C)Cc2nnc(C3(c4ccc(B5OC(C)(C)C(C)(C)O5)cc4)CC3)n2CCS1.Cc1ccc(Cl)nn1
COC(=O)c1nnn(Cc2ccc(Cl)c(Cl)c2)c1C
CCCN(CCc1cccs1)C1CCc2c(cccc2OC)C1
Cc1cc([N+](=O)[O-])ccc1Oc1c(C)cccc1C
O=C(O)c1cc([N+](=O)[O-])cc2c1OCCO2
O=C(Nc1ccc(Oc2ccc(F)cc2)cc1)[C@H]1C[C@@H](O)CN1.O=C(O)Cn1cncn1
BrCc1ccccc1.O=S1(=O)COc2cc(F)ccc2N1
CCOC(=O)/C=C/c1csc(NC2CCN(C(=O)c3ccc(Cl)cc3)C2)n1
CN1CCN(Cc2ccccc2)C(c2ccccc2)C1=O
COCCN.COc1cc2c(cc1[N+](=O)[O-])CCC(=O)CC2
C1CNCCN1.Clc1noc2ccccc12
CCCCCCBr.O=CC1=Cc2cc(O)ccc2OC1
CCOC(=O)C(Br)C(C)=O.NC(=S)c1ccc(O)cc1
COc1ccc(N)cc1N1CCN(C(=O)OC(C)(C)C)CC1.O=S(=O)(Cl)c1cccc(OC(F)F)c1
N.O=C(NC(Cc1ccc(OC(F)(F)F)cc1)C(=O)O)c1ccc(OCCCC(F)(F)F)cc1
CC1(C)CC(=O)c2ccc(OS(=O)(=O)C(F)(F)F)cc21.COc1ccc(B(O)O)cc1
CC(C)(C)OC(=O)N1CCN(c2ccc(C(=O)CSc3ccnc4ccccc34)cc2)CC1
NCC1OCCO1.O=[N+]([O-])c1ccc(Cl)nc1Cl
CCc1ccc(-c2c(F)cc(B(O)O)cc2F)cc1.CCc1ccc(Br)s1
CC(C)(C)OC(=O)OC(=O)OC(C)(C)C.CCOC(CCN)OCC
COc1cc([N+](=O)[O-])cc2c(Nc3ccc(F)c(Cl)c3)c(C#N)cnc12
CC(C)(C)OC(=O)OC(=O)OC(C)(C)C.CCOC(=O)c1c(N)sc2ccccc12
COc1ccc(COc2cccc(OC)c2-c2cc(Nc3cnc(C#N)cn3)n[nH]2)cc1
C#CC(C)(C)O.CC1(C)OB(c2ccc(Br)cc2)OC1(C)C
N#Cc1cccc(-c2ccncc2C=O)c1.[Mg+]c1ccccc1
Cc1cc(C2(c3ccccc3)C(=O)Nc3ccccc32)c(NS(=O)(=O)c2ccc(C(C)(C)C)cc2)cc1O
Cc1cc(-c2ccc(NC(=O)NCCc3ccc(Br)cc3)cc2)ccn1.[C-]#N
Nc1ccc2ncnc(Nc3cc(Cl)c(Cl)cc3F)c2c1.O=C(Cl)CCl
C1CCNC1.COC(=O)c1cc2c(ncn2CCC(=O)O)c(F)c1Nc1ccc(Br)cc1Cl
Cc1ccc(Cl)nn1.NCc1ccccc1
CCOC(=O)CCCCCCn1c(-c2ccccc2)nc(-c2ccccc2)c1-c1ccccc1
COc1cc2c(Nc3cc(OC)c(Cl)cc3Cl)c(C#N)cnc2cc1F.O=S1(=O)CCN(CCCO)CC1
CNCCO.Cn1cc(C(=O)NCc2ccc(Cl)cc2)c(=O)c2cc(CO)ccc21
CC(=O)N(C)c1ccc2c(c1)nc(C(C)(F)F)n2CC1CCOCC1
CC(C)(C)OC(=O)N1CCC(NCc2cccc(-c3ccnc(Cl)n3)c2)CC1.CS(=O)(=O)Cl
O=C1CSC(=O)N1Cc1cc(C(F)(F)F)cc(C(F)(F)F)c1.O=Cc1cc(Cl)ccc1O
CC(C)N1CCC(NC(=O)c2nc3c(OCCO[Si](C)(C)C(C)(C)C)cccc3n2CC(=O)Nc2ccc(Cl)cn2)CC1
CN.O=[N+]([O-])c1ccc(OCCCl)cc1
CC(O)c1c(N2CCC[C@@H](NC(=O)OC(C)(C)C)C2)n(Cc2ccccc2Cl)c2c(=O)n(C)c(=O)n(C)c12
CNOC.O=C(O)c1cc2cc(F)cc(F)c2s1
CC(C)(O)CC(=O)O.NCCn1ccc2ncnc(Nc3ccc(Oc4cccc(Oc5ccccc5)c4)c(Cl)c3)c21
CCNc1ccc(-c2cc(OCC)cc(C(=O)O)n2)cc1.Nc1nnn[nH]1
CC(C)(C)n1nc(CCC=O)cc1-c1ccc(F)cc1.Cc1cccc(N2CCNCC2C)c1
Cc1nc(CO)co1.O=S(=O)(Nc1ncc(Cl)nc1Cl)c1cccc(Cl)c1Cl
O=S(=O)(c1ccc(O)cc1)C1CCN(CCCCc2cccc(OCc3ccccc3)c2)C1
CN1CCNCC1.O=[N+]([O-])c1cc(C(F)(F)F)ccc1S(=O)(=O)Cl
CCOC(=O)c1nc(-c2cccc(Cl)c2)c(-c2ccc(=O)n(C(C)C)n2)s1.NC1CC1
CCOC(=O)Cc1cc(OC)ccc1S(=O)(=O)Nc1ccc2c(c1)B(O)OC2
CCC(=O)C1=C(O)CC(c2c(C)cc(C)c(N)c2C)CC1=O.CS(=O)(=O)Cl
CC(=O)c1ccc2c(c1)oc(=O)n2CCCCl.Fc1ccc2c(C3CCNCC3)noc2c1
CCOC(=O)[C@@H](Cc1ccsc1)NC(C)=O
Clc1ncc(Cl)c(Cl)n1.N#CCOc1ccccc1N
OC/C=C/c1cccc(F)c1
COC(=O)c1cccc(NC(=O)c2nn(-c3c(Cl)cccc3Cl)nc2COc2ccccc2)c1
CCOc1cc(CN2CCC(N)CC2)ccc1OC.Cc1cc(Cl)nc(N)n1
CC=O.CCOC(=O)c1ccc(Nc2cc3c(cc2C)C(C)(C)CC=C3CC)cc1
COC(=O)CC(C)(c1ccc(Cl)c([N+](=O)[O-])c1)C1CCC1
CCOC(=O)CCCCCBr.Cc1cc2c([nH]1)CC(C)(C)CC2=O
C#CCN.O=C(O)Cc1ccc(CBr)cc1
CCCCBr.Clc1ccc(-c2cc3c4c(c2)[C@@H]2CNCC[C@@H]2N4CCC3)c(Cl)c1
Cc1cc(OCC2CC2)cc(C)c1C(=O)CBr.NC(N)=S
CC(C)c1cccc(-c2ccc3c(c2)NC(=O)C3)c1.Cc1[nH]c(C=O)c(C)c1C(=O)NCCN1CCCC1
C#Cc1ccc2c(c1)N(C(C)C)C(=O)CC2(C)C.CCOC(=O)c1ccc(I)cc1
CCOC(OCC)[C@H](C)N(Cc1cccc2cccnc12)C(=O)[C@@H](N)CC(=O)NC(c1ccccc1)(c1ccccc1)c1ccccc1.CN(CC(=O)O)NC(=O)NCc1ccc(Cl)cc1
CCc1nc2c(cnn2CC)c(NC2CCOCC2)c1CNC(=O)c1cccc(C(=O)NCc2ccc(C)c(-c3cccc(C=O)c3)c2)c1.C[C@H]1CNC[C@@H](C)N1
COC(=O)COc1ccc2cc(-c3ccc(-c4ccccc4)n3Cc3ccc(C(F)(F)F)cc3)ccc2c1
Cc1cc(B2OC(C)(C)C(C)(C)O2)ccn1.Cc1cc(I)cc(C)c1Br
Cc1ccc(S(=O)(=O)Cl)cc1.Nc1ccccc1C(=O)O
CSc1nc(N)nc(-c2ccc(C)o2)c1C#N.O=C1CCC(=O)N1Br
Cc1cc(C)nc(Cl)n1.O=C(c1ccccc1-c1cccs1)N1CC2CNCC2C1
Cc1c(CO)cc(-c2ccc(S(C)(=O)=O)cc2)n1-c1ccc(F)cc1.Oc1ccc(Cl)cc1
COC(=O)c1ccc(S(=O)(=O)n2cc(C3CCOCC3)c3ccccc32)cc1
CC(C)(C)OC(=O)OC(=O)OC(C)(C)C.C[C@@]1(c2cc(Br)ccc2F)CS(=O)(=O)C2(CC2)C(N)=N1
N.O=[N+]([O-])c1cccc(Br)c1F
CON(C)C(=O)c1ccc(Cl)nc1.Fc1cccc(Br)c1F
COC(=O)C(Cc1cnc(Cl)nc1Cl)c1ccc(OC)cc1.Nc1ccccc1
CCCCCCCCCCCCCCCCSCC(O)COC(c1ccccc1)(c1ccccc1)c1ccccc1.CI
CCN(Cc1cncc(-c2ccc3c(c2)c(-c2ncc(C(=O)O)[nH]2)nn3C2CCCCO2)c1C)C(=O)OC(C)(C)C.C[C@H]1CNC[C@@H](C)O1
N[C@H]1CC[C@H](Oc2ccnc3ccccc23)CC1.O=C(Cl)c1ccc(F)c(F)c1
CC(C)(C)OC(=O)OC(=O)OC(C)(C)C.OCCNCC(O)Cc1ccccc1
C=CCNc1nc(Cl)nc2ccc([N+](=O)[O-])cc12.NC1CCCCC1
Brc1cnc(N2CCOCC2)c2nc(/C=C/c3ccc4ccccc4n3)cn12.CC(C)(C)OC(=O)Nc1ccc(B2OC(C)(C)C(C)(C)O2)cn1
CP(C)(=O)c1ccc(N)cc1.Clc1nc(Cl)nc(Cl)n1
COC(=O)c1cc(Br)cc(C(=O)OC)c1
CNCC(O)c1c[nH]c2ccccc12.Cn1cc(C(=O)NCc2ccc(Cl)cc2)c(=O)c2sc(CCl)cc21
CC(C)(C)OC(=O)N[C@H]1CCCN(c2ccncc2N)C1.CC(C)(C)OC(=O)Nc1sc2cc(C3CCOCC3)cnc2c1C(=O)O
CC(C)(C)OC(=O)NC(CF)c1ccc(CO)cc1
CCn1cc(Br)nc(Br)c1=O.N
CNC.O=C(O)Cc1cc2c(Br)ccnc2[nH]1
COC(=O)c1cc(O)n[nH]1.ClCc1ccc2ccccc2n1
CC(C)(C)OC(=O)N1CCC(CCc2cccc(C(=O)O)c2)CC1.NCCBr
COCCBr.CSc1nc2oc(Br)c(-c3ccccc3)c2c(=O)[nH]1
COC(=O)CCCc1nnc(-c2ccc(N)cc2)o1.O=C=Nc1cccc(C(F)(F)F)c1
CCCSc1ncc(C(=O)OCC)n1Cc1ccc(OCc2ccccc2)cc1
NNc1nncc(N2CCC(c3ccccc3)CC2)c1Cl.O=C(Cl)CC(F)(F)F
CC(C)(C)N1CC(O)C1.Cc1cc(Cl)n2nc(-c3ccccc3Cl)c(-c3ccc(Cl)cc3)c2n1
CC(C)I.CC(C)c1c(C(=O)NCc2ccc(F)c(F)c2)c2ccc(O)cc2n1Cc1ccccc1
BrC(Br)(Br)Br.C[Si](C)(C)CCOCOc1cc2ccccc2cc1CO
NC1CCN(C[C@@H]2Cn3c(=O)ccc4ccc(=O)n2c43)CC1.O=Cc1ccc2c(c1)OCC2
CN1CCN(CCO)CC1.Cc1c(B2OC(C)(C)C(C)(C)O2)ccc(O)c1Cl
CCOC(=O)C(C)(C)N[C@H]1CC[C@H](N)CC1
O=C(Cl)c1ccccc1.OCc1cc(C2O[C@H](COCc3ccccc3)[C@@H](OCc3ccccc3)[C@H](OCc3ccccc3)[C@H]2OCc2ccccc2)ccc1Cl
CN.Cc1cc(C(=O)O)ccc1Nc1ncc2c(n1)N(C1CCCC1)CC(F)(F)C(=O)N2C
Brc1cncc2ccccc12.C=C
C#Cc1ccc(C(F)(F)F)cc1.COc1ccc(CN2CCCN(c3ccc(Oc4ccc(Br)cn4)c(C)c3)C2=O)cc1OC
CCn1c(C)c(Cl)c(=O)n1-c1ccc(Cl)cc1.O=C1CCC(=O)N1Br
O=C(NC(Cc1cc(=O)[nH]c2ccccc12)C(=O)O)c1ccc(Cl)cc1.OCCBr
CC(=O)Cl.CNCc1ccc(Cl)c(Cl)c1
CCOC(=O)/C=C/c1ccc(C(F)(F)C(O)(Cn2cnnn2)c2ccc(F)cc2F)nc1
Fc1ccc(NC(=S)[S-])c(F)c1F.O=C(CCl)CCl
COc1cc(C(=O)OCc2ccccc2)cc(Cl)c1OCc1ccccc1
CC(C)(C)OC(=O)NCCCN.O=[N+]([O-])c1c(Cl)nc2ccccc2c1Cl
Cc1cc(F)ccc1-c1cc(Cl)ncc1N(C)C(=O)C(C)(C)c1cc(C(F)(F)F)cc(C(F)(F)F)c1.OC[C@H]1CN2CCC[C@@H]2CN1
CC(C)(C)OC(=O)OC(=O)OC(C)(C)C.Cc1cccc(S(=O)(=O)N2CC(N)COc3ncc(NC(=O)C(F)(F)F)cc32)c1
CS(=O)(=O)Cl.C[C@H]1C[C@H](O)[C@@H](CN=[N+]=[N-])O1
COc1ccccc1C=O.NCCCCNC(=O)c1ccc(CN(Cc2ncc[nH]2)Cc2ncc[nH]2)cc1
Cc1ccncc1C#Cc1cc(Cl)ccc1OCC(=O)OC(C)(C)C
COc1ccc(CO)c(N(C)c2ccnc(Cl)n2)c1.Nc1cc(N2CCOCC2)cc(N2CCOCC2)c1
COc1cccc(-c2cc(Nc3cccnc3)nc(CC(=O)N3CCOCC3)n2)c1
O=C(Cl)c1cccc(Cl)c1.O=C1C(=O)c2ccc(-c3ccccc3)cc2C2=C1SCC1(CCNCC1)O2
COc1cccc(OC)c1B(O)O.O=C(OCc1ccccc1)c1ccc(Cl)cc1OCc1ccccc1
O=C(Cl)CCCCCBr.c1ccccc1
CCI.COc1ccc(-c2nc3cc(OC)cc(Br)c3o2)cc1
N#Cc1cnc(Cl)s1.Nc1ccnc(Cl)n1
CC(=O)C(C)C=CC1CCC(C)C1(C)C
CC(C)(C)OC(=O)N1CCC(C(=O)O)CC1.Nc1cc(OCc2ccccc2)ccc1Br
CC1(C)CC(c2cccc3ccccc23)c2ccc(O)cc2O1.CN(C)CCCl
CC(C)(C)OC(=O)c1ccc(-c2ccccc2)cc1NC(=O)c1ccc(I)cc1OCc1ccccc1.CNCCN(C)C
Cc1[nH]c(C=O)c(C)c1C(=O)NCCCN(C)C.O=C1Cc2cc(-c3ccccc3)ccc2N1
C1CCNCC1.O=C(O)Cc1ccc(F)cc1
CC(=O)N1c2cc3c(cc2C(N)CC1C)OCO3.OB(O)c1ccc(Cl)cc1
CCOC(=O)Cl.N#Cc1cc(F)c(F)cc1N
CN(C)C=O.Cc1cc(Cl)cc(C)n1
COC(=O)c1[nH]c(=O)[nH]c1CSc1ccc(O)cc1.Cc1cc(CO)c2ccccc2n1
BrCc1ccccc1Br.O=c1[nH]nc(-c2ccc(Cl)cc2)n1C1CC1
CC(C)Oc1ccc(-c2nc(-c3cccc4c3OCCN(C(=O)OC(C)(C)C)C4)no2)cc1Cl
C=CCCCCBr.OCC1CCCCC1
CCCCCCCCC(=O)Cl.O=C(O)c1ccc(O)cc1
CCOc1cc(C(C)(C)C)ccc1C1=NC(C)(c2ccc(Cl)cc2)C(C)(c2ccc(Cl)cc2)N1.O=C(Cl)c1ccc(Cl)cc1
COc1cc(-c2ncc(C(F)(F)F)cc2Cl)ccc1Cl.C[O-]
COC(=O)C1CNC1.Cc1cc(CO)sc1-c1noc(-c2ccc(Oc3ccccc3)c(F)c2)n1
N#Cc1ccc(Br)cc1Cl.OB(O)c1ccc(F)cc1F
COC(=O)Cc1cc(C)c(-n2cnnn2)cn1
CCI.CCN(CC)CCc1c[nH]c2ccc(NS(=O)(=O)c3ccc4ccccc4c3)cc12
COC(=O)c1cnc(Oc2ccc3c(c2)CCN(C(=O)OC(C)(C)C)CC3)cn1
C1=COCCC1.CCCC(=O)c1ccc(N2CC(O)C2)cc1
CCCCCCCN=C(NCCCCCCC)SCC.Cc1csc(N=C=O)c1
C#Cc1cccnc1.Cn1cc(C(=O)NCc2ccc(Cl)cc2)c(=O)c2cc(CN3CCOCC3)cc(I)c21
CC(C)(C)OC(=O)OC(=O)OC(C)(C)C.CCCn1nc(CC)c(C(=O)OC)c1Cc1ccc(-c2ccccc2S(N)(=O)=O)cc1
CCCCCCCCCCCC(=O)Cl.O=C([O-])CNCCC(=O)O
C#CCO.Cc1ccc(O)cc1C
O=C(c1ccccc1Cl)c1cc(Cl)ccc1-n1ccnc1CO.O=C1NC(=O)c2ccccc21
Cc1c(OCC(=O)OC(C)(C)C)cc(C(=O)NCc2ccc(S(C)(=O)=O)cc2)c(=O)n1-c1cccc(C(F)(F)F)c1
CC1CCN(C(=O)Cl)CC1.Oc1noc2ncccc12
CC(C)(C)OC(=O)OC(=O)OC(C)(C)C.COc1ccc(C(C)CN)cc1OC1Cc2ccccc2C1
COc1ccc(Cn2ncc3c2N(CCCN2C(=O)c4ccccc4C2=O)CCCC3=O)cc1
CC(=O)c1ccc(OS(=O)(=O)C(F)(F)F)c(C)c1.CS(N)(=O)=O
CCOC(=O)c1ccc(NC(=O)Nc2ccccc2)cc1.COC(=O)c1cccc(CN2CCNCC2)c1
CC1(C)OB(c2ccc(C3(C#N)CCOCC3)cc2)OC1(C)C.Nc1cnc(Br)cn1
CN.CN(C)c1nc(Cl)nc2c1ncn2Cc1ccccc1F
CC(C)(C)OC(=O)NC(C)(C)C(=O)NC(COCc1ccccc1)C(=O)O.CN1N=C2CCNC[C@@]2(Cc2ccccc2)C1=O
CCC(Oc1ccc(C(C)(C)C)cc1)C(=O)O.C[C@H]1C=CC2=C[C@@H](C(C)(C)C)C[C@H](O)[C@@H]2[C@@]1(CC[C@@H]1C[C@H](C(C)(C)C)C(O[SiH](C)C)C(=O)O1)O[SiH](C)C
CC(C)Nc1nc2c(nc1N1CCC(C(=O)c3cc(Cl)ccc3F)CC1)CCNC2.CN(C)C(=O)Cl
CCSc1ccc(C(F)(F)F)cc1C#N
NC(C(=O)O)c1ccc(F)cc1C(F)(F)F
COC(=O)C(N)P(=O)(OC)OC.O=C(NCc1cccc(O)c1)c1ccc(C(=O)O)c(Br)c1
CN(CC1=C(C#N)C(c2cccc3nonc23)c2c[nH]nc2N1)C(=O)OC(C)(C)C
COC(=O)Nc1cc(Cl)nc(N2CCN(C(=O)OC(C)(C)C)CC2)c1.Nc1ccccc1
CNc1ccc(C(=O)Nc2ccc(Br)cc2)cc1[N+](=O)[O-]
NCCc1ccc(Br)cc1.O=C(Cl)c1cc([N+](=O)[O-])c(Sc2c(Cl)cncc2Cl)s1
CCOC(=O)c1coc(Oc2ccc3c(c2)C(C)(C)CC3)n1.COc1nc(NCCN(C)C)nc(OC)c1N
C[Si](C)(C)C[Mg+].O=C(c1ccc2nc(-c3ccc(C4OCCCO4)cc3F)sc2n1)C1CCC1
CI.COc1cnc(-c2cc[nH]n2)c2[nH]cc(C(=O)C(=O)N3CCN(c4nnnn4-c4ccccn4)CC3)c12
N#Cc1ccc(CCC(=O)N2CCCc3cc(N)ccc32)cc1.O=Cc1ccccc1
C1CSCCN1.COc1ccc(N2CCOCC2)c2sc(NC(=O)c3ccnc(Br)c3)nc12
COC(=O)c1cn(-c2ccc3ccccc3c2)cn1
Cc1cc(C)c2c(C#N)c(/C=C/C(=O)O)n([C@H]3CCCc4ccccc43)c2n1.Nc1ccc(Cl)cc1
Nc1ncccn1.O=C(O)C(CC1CCCC1)c1ccc(Cl)c(Cl)c1
O=C(CN1CCC(N2C(=O)NCc3ccccc32)CC1)c1ccc2c(c1)OCO2
COC(=O)c1ccc2c(C3CCCCC3)c(B3OC(C)(C)C(C)(C)O3)[nH]c2c1.O=[N+]([O-])c1cccc(Br)c1OCCOC1CCCCO1
CC(C)(C)OC(=O)N1CCN(Cc2ccccc2)C[C@@H]1CCO.CI
CCOC(=O)C(C)(C)C(=O)c1ccc(OCc2ccccc2)cc1
NCC(c1ccc(C(F)(F)F)nc1)C1CC1.O=C(O)c1cccc(Cl)c1Cl
CC(C)C(=O)Cl.COC(=O)c1cc(N)cc(-c2ccc(C)cn2)c1F
C[SiH](C)OCC1=C(O)CC(C(C)(C)C)OC1=O
COc1ccc(C)cc1S(=O)(=O)Cl.Nc1ccccc1NS(=O)(=O)c1cc2ccccc2s1
C=CC(=O)O.CCCc1ccnc(NC(=O)c2ccc(-c3nc([C@@H]4CCCCN4)n4ccnc(C)c34)cc2)c1
BrCc1ccccn1.COc1cc(=O)n(C)nc1-c1ccccc1O
CC(C)(C)OC(=O)NC[C@H]1CCc2cc(I)ccc2O1.COC(=O)c1ccc(B2OC(C)(C)C(C)(C)O2)cc1
COc1ccc2nc(Sc3ccc(N)cc3)ccc2c1.FC(F)(F)c1cc(N=C=S)ccc1Cl
C#CC(C)O.COc1ncc(-c2ccc3nnc(Br)n3c2)cc1NS(=O)(=O)c1ccc(F)cc1F
CC(C)(C)OC(=O)N[C@@H]1CCN(CC23CCC(CC2)O3)C1
NCC1Cc2cc(F)cc(-c3ccccc3Cl)c2O1.O=C(Cl)OCc1ccccc1
O=Cc1c(C2CC2)nc2ccc(Cl)nn12
CS(=O)(=O)Cl.Cc1cc(-c2nnc3c4ccccc4c(OCc4ccc(CO)cn4)nn23)no1
CCc1nc(Cl)cc(-c2cccc(Cl)c2)n1.NC(=O)Cc1ccc(N)cc1
Cc1ccc(-n2nc(C(C)(C)C)cc2N)cc1.O=C(Cl)CCl
COC(=O)c1cc(Cl)cc(N(Cc2ccccc2)C(C)C)c1
C=C[Mg+].O=Cc1ccccc1OCc1ccccc1
COC(=O)c1ccccc1S(=O)(=O)c1ccc2nc(-c3ccc(F)cc3)ccc2c1.[OH-]
COc1cc(F)ccc1-c1nnc(-c2c(-c3ccccc3)noc2C)o1.c1c[nH]nn1
COC(=O)c1ccc(C=C[C@@H]2C[C@H]2C(=O)NCc2ccc(-c3cccc(F)c3C(=O)OC)cc2F)cc1
CI.CNC(=O)c1c(-c2ccc(F)cc2)oc2nc(NS(C)(=O)=O)c(I)cc12
CC(C)N(C)C/C=C/C(=O)O.Fc1ccc(Nc2ncnc3oc4c(c23)CCNC4)cc1Cl
CN(C(=O)c1ccc(Cl)cc1)[C@@H]1CCNC[C@H]1c1ccc(Cl)c(Cl)c1.N#Cc1cccnc1Cl
CCNCc1cc(C(F)(F)F)ccc1Br.O=C=NCc1ccccc1
CC1CC(N)=NN1c1ccccc1.CCC(=O)OC(=O)CC
CC1(C)OCc2ccc(Br)cc21.CN(C)C=O
O=C1CC2C(CC(OC(=O)c3ccccc3)C2CCC(F)COc2cccc(Cl)c2)O1
CC(C)(C)OC(=O)N1CC(Oc2ccc3ncnc(Nc4ccc(OCc5ccccn5)c(Cl)c4)c3c2)C1
CC(C)(C)OC(=O)NN.O=C1CCc2ccccc21
Fc1ccc(CCl)cc1.O=C1CCN(Cc2ccccc2)CC1
COc1cc(F)c(C(C)C)cc1B(O)O.C[C@H]1[C@@H](c2cc(C(F)(F)F)cc(C(F)(F)F)c2)OC(=O)N1Cc1nc(Cl)ccc1Br
CC(C)(C)[Si](C)(C)OCc1ccc(C(=O)NN)cc1.CCCCCCCC(=O)Cl
N[C@H]1CC[C@H](O)CC1.O=c1[nH]cnc2cc(F)ccc12
C#CCN.O=[N+]([O-])c1ccc(F)cc1
CC1Sc2c(C(=O)O)c(=O)c3cc(F)c(N4CCNCC4)cc3n21.Cc1oc(=O)oc1CBr
COc1ccc(C=O)cc1C1CCCC1.Cc1c(Cl)ccc2c1CC(=O)N2
N#Cc1cc(CCC2(O)CC[NH2+]CC2)ccc1F.O=C(O)Cc1ccc([N+](=O)[O-])cc1
COC(=O)[C@@H]1[C@@H]2C[C@@H](OC(C)=O)[C@@H]([C@H]2I)N1[C@H](C)c1ccccc1
C1CC2(CCN1)OCCO2.Cc1ccc(F)cc1S(=O)(=O)Cl
C=CCN1CC2C(C1)C2(CC)c1cccc(N)c1.CS(=O)(=O)Cl
CCCCCCCCCCCCCCCCCC(=O)c1cc(C(=O)OCC)ccc1O
COc1cncc(-c2cnc(N3CCOCC3)cc2N)c1.Cc1c(-c2ccccn2)nc2cccc(F)c2c1Cl
CC(C)(C)OC(=O)C(C)(C)CN.COC(=O)c1ncc2c(cc(-c3ccccc3)c(=O)n2Cc2ccccc2)c1O
CS(=O)(=O)Cl.C[C@H](CO)NC(=O)OC(C)(C)C
CCCCCCCOc1ccc(-c2cnc(-c3ccc(C[C@H](NC(=O)c4ccc(C(C)(C)C)cc4)C(=O)N[C@@H](CC(=O)OCc4ccccc4)C(=O)OC(C)(C)C)cc3)nc2)cc1
NCc1ccccc1.O=C(O)c1cccnc1Cl
CS(=O)(=O)OCc1ccc(-c2ccc3c(nnn3CC3CC3)c2C(F)(F)F)cc1.[N-]=[N+]=[N-]
Brc1c2ccccc2cc2ccccc12.OB(O)c1ccccc1
CC(=O)OCC(COC(C)=O)(COC(C)=O)C(=O)Cl.CC(=O)OCc1c(I)c(N)c(I)c(C(=O)NCC(COC(C)=O)OC(C)=O)c1I
CC(C)(C)OC(=O)NN.O=C(Cl)Cc1ccc(F)cc1F
CC(C)(C)OC(=O)NCCBr.O=C(O)c1cc(O)cc(S(F)(F)(F)(F)F)c1
N#Cc1cc(F)c(Nc2cc(C3CC3)[nH]n2)nc1N[C@@H](CO)c1ccc(F)cc1
Fc1cccc(-c2noc(C3CNCC(c4ccc(OC(F)(F)F)cc4)C3)n2)c1.O=C(Cl)OC(Cl)(Cl)Cl
CC(C)=CCC/C(C)=C/CCl.CCOP(OCC)OCC
Brc1ccccn1.C#Cc1ccc(NC(=O)OC(C)(C)C)c([N+](=O)[O-])c1
CCOc1cc(C(C)(C)C)ccc1C1=NC(C)(c2ccc(Cl)cc2)C(C)(c2ccc(Cl)cc2)N1.O=C(Cl)C1CC1
CCC1NCCc2ccccc21.O=C(O)c1cc2ncc(Cl)cn2n1
CC(C)(C)c1ccc(S(=O)(=O)Cl)cc1.Nc1ccc(Br)cc1C(=O)c1ccccc1
CC(C)(C)OC(=O)c1ccc(-n2c(CCC#N)ccc2-c2ccccc2)cc1.C[Si](C)(C)N=[N+]=[N-]
NCCOc1ccc(-n2ccnc2)cc1.O=Cc1ccc2c(c1)OCO2
BrCc1ccc(CBr)cc1.CC#C[C@@H](CC(=O)OCC)c1ccc(O)cc1
COC(=O)CC1(C)SCCc2c1[nH]c1ccccc21
CC(C)(C)OC(=O)Nc1nc2cc(F)c(Sc3nnc4ccc(-c5ccc(F)cc5)nn34)cc2s1
COc1cc(C#Cc2nn(C3CCN(C(=O)OC(C)(C)C)C3)c3ncnc(N)c23)cc(OC)c1
N[C@H](c1cccc(F)c1)C1CC1.O=C(O)c1c(CN2CCCC2=O)c(-c2ccccc2)nc2ccccc12
O=C(O)CCC1CCCCC1
CCOC(=O)/C=C/c1cc(C(=O)CCC(=O)Nc2nc(-c3ccccc3)c(Cc3ccccc3)s2)ccc1OCC
COC(=O)[C@H]1CN(C(=O)OC(C)(C)C)CCN1.O=C(Cl)c1ccc(Cl)cc1
CC(=O)c1ccccc1.CCCCCCCCCc1ccc(N)cc1
ClCCN(CCCl)C[C@H]1COc2ccccc2O1.Nc1cccc(CO)c1
CN.O=C1CCN(Cc2ccc(Cl)c(Cl)c2)CC1
CNc1ccc(Cl)cc1.COC(=O)c1cc(Cl)ccc1NC(=O)C(CCC(=O)O)NC(=O)OCc1ccccc1
Cc1cc(-n2cc(C(F)(F)F)cn2)nc(Cl)n1.Oc1ccnc(C(F)(F)F)c1
CC(=O)NCc1ccc(CNC2CCCc3cccnc32)c(CO)c1.Cc1cc(Cl)cnc1C=O
C=O.COc1ccc(Cn2nc(O[C@H]3CCCNC3)c3c(Oc4ccc(NC(=O)c5ccnn(-c6ccc(F)cc6)c5=O)cc4F)ccnc32)cc1
BrCc1ccccc1.CC(C)(C)OC(=O)NN[C@@H](CC(N)=O)C(=O)O
NNc1c(Cl)cc(C(F)(F)F)cc1Cl.O=C(Cl)CCl
C[C@H]1CN[C@H](C)CN1C(=O)OC(C)(C)C.Cc1cc([N+](=O)[O-])cnc1Cl
CCOC(=O)c1ncccc1NC(=O)C12CC3CC(CC1C3)C2
CS(=O)(=O)Cl.Fc1ccc(OC2CCN(c3nc4c(nc3NCC(F)F)CCNC4)CC2)c(F)c1
COC(=O)c1cccc2ncsc12
COCCn1ccc2c(Cl)nc(S(=O)(=O)c3ccc(F)cc3)nc21.Nc1cc[nH]n1
Oc1cccc2cc(Br)c(F)cc12.[C-]#N
CC(C)(C)OC(=O)NCCn1c(CCCCc2ccccc2)nnc1-c1ccc2cnccc2c1
CCN(Cc1ccccc1)c1nc2ccccc2n1-c1nc(N2CCOCC2)c2nc(CN3CCC(C(C)(C)O)CC3)n(C)c2n1
CN.Nc1ccc(C(=O)O)cc1Cl
CC(C)(C)OC(=O)N[C@H](CCc1ncc(Br)s1)[C@@H](O[Si](C)(C)C(C)(C)C)c1ccc(C(F)(F)F)cc1.OB(O)c1ccc2cnc(F)cc2c1
CN.COC(=O)CCc1c(-c2ccccc2)n(C)c(=O)c2cc(Cl)ccc12
CC(C)(N)CO.Cc1nnn(-c2ccccc2F)c1-c1cn(-c2ccc(C(=O)O)cn2)cn1
O=C1c2ccccc2C(=O)N1CC(=O)N(Cc1ccccc1)C1c2ccccc2OCC1Cc1ccccc1
COC1=C(OC)C(=O)C(Cc2cccc(C(=O)Nc3ccc(N4CCOCC4)cc3)c2OC(C)=O)=C(C)C1=O
CC(=O)OC(C)=O.NCc1ccc2c(c1)Cc1c-2[nH]c(=O)c2nccn12
CCCC[Sn](CCCC)(CCCC)c1ncccn1.Nc1c2c(nc3c(Br)cccc13)CN(C1CCC1)C2=O
Cc1cc(OCc2ccccc2)cc2[nH]c(C(=O)NC3CCCCC3)cc12
CCCC[Sn](CCCC)(CCCC)c1ccc([N+](=O)[O-])cc1.COc1c(I)c(=O)c2ccc(Cl)cc2[nH]c1=O
COC(=O)c1cc(OCc2ccccc2C)cc(C(=O)O)c1
CCOc1ccc(-c2nccnc2N2CCN(C(=O)OC(C)(C)C)CC2)cc1
O=C(OCc1ccccc1)N1CCC[C@H]1C(=O)N1CCC[C@H]1C(O)CS(=O)c1ccccc1
CNC1CCN(C(C)C)CC1.O=C1c2ccccc2C(=O)N1CCS(=O)(=O)Cl
C=CCc1cccc(C)c1C.OO
Cc1nc2ccccc2n1C1CC2CCC(C1)N2CCC1(c2ccccc2)CCNCC1.O=C(Cl)c1ccccc1
Cn1c2c(cc(C(=O)O)c1=O)CC=Cc1cc3c(ccn3C)cc1-2
C#CC1CC1.Cn1cc(-c2cc(OCc3cccnc3)c3c(I)cnn3c2)cn1
CC(C)(C)S(=O)(=O)Cc1ccc(C#N)cc1
CC(C)N=C=O.COc1c(Cl)cc(Cl)c2c1C(Nc1ccc3cc(N)ccc3n1)CC2
COC(=O)c1cc(Cl)cc(-c2ccnn2C)c1Cl
CNC(=O)c1ccc(S(C)(=O)=O)cc1.COC(=O)c1c(CBr)c(=O)c2ccc(Cl)cc2n1-c1ccccc1
Cc1ncccc1Oc1ccc(NC(=S)NC(=O)c2ccccc2)cn1
CN1CCN(CC(=O)O)CC1.COc1cccc2c1C(Nc1ccc3cc(N)ccc3n1)CO2
N#Cc1ccc(N=C=O)cc1.c1ccc(-c2nsc(N3CCNCC3)n2)cc1
CCCC(CCOS(C)(=O)=O)Oc1ccc2c(-c3ccccc3)coc2c1.CCOC(=O)C(C)(C)Oc1ccc(O)cc1
CC(C)c1nc2c(n1Cc1ccc(Cl)c(Cl)c1)C(=O)CCC2
COC(=O)[C@@H](N)C(C)C.C[C@H](NC(=O)Cc1ccccc1)C(=O)O
CCOC(=O)CBr.O=c1[nH]c2cc(Cl)ccc2c(=O)n1Cc1ccc(Br)cc1F
Cn1cc(NC(=O)c2cccc([C@@H]3C[C@H]3NC(=O)OC(C)(C)C)c2)cn1
COP(OC)OC.Cc1cc(C(C)(C)C)c(O)c(C)c1CCl
CC(C)Cc1ccc(-c2nc3ccc(CO)cc3o2)cc1C(F)(F)F.O=C(O)C1CNC1
BrCCCCBr.Sc1ccccc1
CCn1c(SC)nc(O)c(Br)c1=O.ClCc1ccc(C2CCCCC2)cc1
CC(C)(C)[Si](C)(C)Oc1ccc(Br)cc1.CNCC(C)C
CCNCC(O)(CNc1cc(C)cc2c1cnn2-c1ccccc1)C(F)(F)F.O=C(O)c1ccccc1Cl
CCn1cc(B2OC(C)(C)C(C)(C)O2)cn1.Nc1ccc(Oc2ccnc(Cl)c2)cc1F
C[C@@H]1CCCN1[C@H]1C[C@H](c2nc3ccc(Br)cc3s2)C1.Cc1ccc(=O)[nH]n1
CC(CCC1CCN(C(=O)OC(C)C)CC1)Nc1ccc2c(c1)CCN(S(C)(=O)=O)C2.CI
CCOC(=O)c1cccc(CCc2cncc3ccccc23)c1
CNCCCC(=O)OC(C)(C)C.N#Cc1ccc(CBr)cc1
O=C(NC1CCNCC1)c1ccccc1.OCCBr
CCOC(=O)Cc1cn2c(C(=O)NCC34CC5CC(CC(C5)C3)C4)cccc2n1
NNC1=Nc2ccc(Br)cc2C(c2ccccc2)=NC1.O=C(CO)CCl
Clc1nc2ccccc2nc1Cl.NS(=O)(=O)c1cccc([N+](=O)[O-])c1
O=C(CN1C(=O)CSC1=S)NCCc1ccccc1.O=Cc1ccc(-c2ccc(C(=O)O)c(O)c2)o1
CCOC(=O)c1nc(-c2ccc(C)cc2)oc1C
N[C@@H](COCc1ccccc1)C(=O)Nc1ccc(Oc2ccc(F)cc2)cc1.O=C(O)Cc1cnccn1
COc1cc2nccc(Cl)c2cc1OC.Oc1cccc(O)c1
Cc1cc(O)c(C2(O)C(=O)N(C(c3ccccc3)c3ccccc3)c3ccccc32)cc1C
CS(=O)(=O)CCN1C2CCC1CC(Oc1ccc([N+](=O)[O-])cc1)C2
CC1(C)OB(c2ccc3ncsc3c2)OC1(C)C.COC(=O)C(OC(C)(C)C)c1c(C)nc2sc3c(c2c1Cl)CCCC3
CS(=O)(=O)Cl.Fc1ccc(OC2CCN(c3nc4c(nc3NCC(F)F)CCNC4)CC2)c(F)c1
NC(=O)c1c(F)ccc(O)c1F.OCc1cc2cc(C(F)(F)F)ccc2s1
CC(C)(C)OC(=O)N1CCC(N2C(=O)C(C)(C)Cc3ncc(Cl)cc32)CC1.O=C1CCC(=O)N1Br
CCCCCCBr.CCCCCCCCCCCCNC(=O)CCN1CCN(C)CC1
O=C1C=COC(COCc2ccccc2)C1
NC(=S)Nc1cccc(F)c1.O=C(CBr)c1ccc(Br)cc1
CNC(=O)[C@H](Cc1ccccc1)NC(=O)CNC(=O)OC(C)(C)C
CNc1cc(Nc2cccc(Cl)c2)ncn1.Cc1cccc(C)c1N=C=O
Cc1cc(C(=O)O)nc(Nc2ncco2)n1.NCc1ccc(OCC(F)(F)F)nc1
CCCC1C(=O)N(Cc2ccc3c(N)ncnc3c2)C(C)CN1C(=O)OC(C)(C)C
CO[C@H]1C[C@@H](c2nc3ccc(Cl)c(C)c3[nH]2)N(C(=O)OC(C)(C)C)C1
CCCCc1ncc(/C=C(\Cc2ccc(OC)cc2)c2nnn[nH]2)n1Cc1ccccc1Cl
C=CCBr.COc1ccc(-c2n[nH]c3c(C)cccc23)cc1
CC1CCC(CS(N)(=O)=O)CC1.CCOC(=O)c1cc(C#N)c(N2CCC(C(=O)O)CC2)nc1CN1CCCCC1=O
CC(C)(C)OC(=O)Nc1ccc(C(=O)O)cc1.Nc1ccc(C(=O)O)c2ccccc12
COC(=O)c1ccc2c(c1)NC(=O)CO2
COC(=O)[C@@H]1C[C@@H](O)CN1C(=O)c1ccc(-c2ccc(OCC3CCN(CC(C)(C)F)CC3)cn2)cc1F
CC(C)(C)OC(=O)N1CCNC[C@@H]1CCO.O=C(O)c1cccc2cccnc12
N#Cc1ccc(CBr)cc1.NC(=O)[C@@H]1CCC[C@@H]1NS(=O)(=O)c1ccc(Cl)cc1
Brc1ccc(N2CCNCC2)cc1.CC(C)C(CS(=O)(=O)Cl)C(=O)OC(C)(C)C
CC(C)c1cc(C(=O)Oc2ccc(C=CC(=O)OCc3ccccc3)cc2)cc2c1OC(C)(C)CC2(C)C
CCOC(=O)c1nc(CC2(c3ccccc3)CCCC2)n(C)c(=O)c1O.CN
CCc1sc(C(=O)OC)cc1-c1ccnn1C
CNc1ccc(S(C)(=O)=O)cc1[N+](=O)[O-]
CCCCCCOc1ccc(S(=O)(=O)N(CC(=O)OCC)CC(C)C)cc1.NO
Cc1cc([N+](=O)[O-])ccc1Oc1ccc(CO)nc1.O=C(OO)c1cccc(Cl)c1
CC(C)n1cnc2c(NCc3ccccc3)nc(F)nc21.CC[C@@H](N)[C@H](C)O
O=C1c2ccccc2C(=O)N1CCCCOc1cc(Br)cc(Br)c1
COc1ccc(C(C#N)CN)cc1OC1CCCC1.C[Si](C)(C)N=C=O
O=S(=O)(Nc1ccc(F)c(Nc2ncccc2-c2ncnc3c2ncn3C2CCCCO2)c1F)c1ccsc1
Cc1c(F)cc(Br)cc1[N+](=O)[O-].O=C1CCC(=O)N1Br
CCOC(=O)c1cn([C@H](CO[Si](C)(C)C(C)(C)C)C(C)C)c2nc(OC)c(Br)cc2c1=O.O=C([O-])[O-]
Cc1oc(=O)oc1C.O=C1CCC(=O)N1Br
CC(C)(C)N.Cc1onc(-c2ccccc2)c1COc1ccc(C(=O)O)cn1
CC(=O)Cl.O=[N+]([O-])c1cccc2c1CCC2O
C1=COCCC1.CCc1cc(O)cc(O)c1C=O
Cc1cc(C2(O)C(=O)Nc3ccccc32)cc(C)c1O[Si](C)(C)C(C)(C)C.OB(O)c1cccc(OC(F)(F)F)c1
CC1(Nc2ncc(C(F)(F)F)cc2F)CCCC1N.O=C(O)c1ncccc1-c1ncccn1
CCOC(=O)C(Cc1ccc(NC(=O)c2c(Cl)cncc2Cl)cc1)c1ccc(OC)c(N(CC(C)C)C(=O)C(C)(C)C)c1
CC(=O)N1CCC(n2cc(-c3cnc(N)c4oc(Cl)cc34)cn2)CC1.CC1(C)OB(c2cccc3cnncc23)OC1(C)C
Cc1nc[nH]n1.N#Cc1ccc(S(=O)(=O)CCBr)cc1
O=[N+]([O-])c1ncccc1OC(F)(F)F
CCn1c(-c2nonc2N)nc2cnc(Br)cc21.CN1CCN(C(=O)CCC(=O)c2cccc(O)c2)CC1
COCCOc1ccc(/C=C/C(=O)O)c(Oc2ncc(C(F)(F)F)cc2Cl)c1.N#Cc1cccc(S(N)(=O)=O)c1
CC(C)(C)C(=O)Cl.NS(=O)(=O)c1ccccc1NC(=O)c1ccc(C#Cc2ccccc2)cc1
OCCCCCCCCCCO[C@@H]1O[C@H](COCc2ccccc2)[C@@H](OCc2ccccc2)[C@H](OCc2ccccc2)[C@H]1OCc1ccccc1
C#CC(C)(C)O.O=[N+]([O-])c1cc(Cl)cnc1Br
CCOC(=O)NS(=O)(=O)N(C)S(C)(=O)=O.COc1cc(C)nc(N)n1
CC(C)(C)OC(=O)N1CCC(=O)CC1.CCOP(=O)(Cc1ccccc1C(=O)OC)OCC
C=O.CC(=O)c1cn(C)c2ccc(C)cc12.CNC
CCN(C)C.OCCCCCCCl
CCCCc1nc2c(N)nc3cccnc3c2n1CCCCN.Cc1cn(CC(=O)O)c(=O)nc1O
COCOc1nc2c(c(C)nn2C)c2ccccc12.O=C1CCC(=O)N1Br
Nc1ccc2c(=O)cc(-c3ccccc3)oc2c1[N+](=O)[O-]
CC1(C)OB(c2ccncc2-c2ccccc2)OC1(C)C.CC[C@@H]1C(=O)N(C)c2cnc(Cl)nc2N1C(C)C
COC(=O)[C@H](C(C)C)N1Cc2cc(-c3ccc(NC(=O)Nc4cccc(C(F)(F)F)c4)cc3)ccc2C1=O
CCN1C(=O)CC[C@H]1C(=O)OC.NCc1ccc(F)cc1Cl
CCCCCOc1ccc(Cn2c(OCC)nc3c(C)cc(Br)cc32)c(Cl)c1.O=C(O)c1ccc(B(O)O)cc1
CC(C)(C)OC(=O)NCc1ccc(Br)cc1.OB(O)c1ccncc1
COC(=O)CC1Cc2ccc(O)cc2CN(C)C1=O.O=C(NCCCO)OCc1ccc([N+](=O)[O-])cc1
CCOC(=O)C(CC)n1ccc(C(F)(F)F)n1
CCOC(=O)COc1ccc2c(c1)oc(=O)n2CC(=O)N1CCN(c2ccc(Cl)c(OC)c2)CC1
CS(=O)(=O)c1cccc(C(=O)O)c1
CC(C)(C)OC(=O)Nc1cccc(COS(C)(=O)=O)n1.CN1CCNCC1
Nc1ccc2cnn(CCN3CCCC3)c2c1.O=C(O)CCSc1ccc2ccccc2c1
CCc1ccc(OC)c(Oc2ccccc2C)c1
C=C[C@@H]1C[C@]1([NH3+])C(=O)NS(=O)(=O)C1CC1.O=C(O)[C@@H]1C[C@@H]2CN1C(=O)[C@H](C1CCCCC1)NCCCCC=Cc1cccc(c1)-c1cccc(c1)CO2
C1COCCN1.COc1ccc(C2CCOCC2)c2oc(NC(=O)c3ccnc(Br)c3)nc12
CCCCC(CC)CO.O=C(O)CNC(=O)c1ccccc1
CCC[Mg+].COc1ccc(CN2CCCC(C(=O)N(C)OC)C2)cc1
C#Cc1ccccn1.COc1cc2ncnc(Nc3ccc4[nH]ccc4c3)c2cc1I
C#C[Si](C)(C)C.Cc1nc(N)c(Br)nc1Br
COC(=O)c1cc(OC)c2ccnc(C3CC3)c2c1
COC(=O)Cc1c(Cl)ccc2ncc(C)cc12.O=C1CCC(=O)N1Br
CCn1c(NCCO)nc2oc(-c3ccc(C4(NC(=O)OC(C)(C)C)CCC4)cc3)c(-c3ccccc3)c2c1=O
CC1CCN(C(=O)Cl)CC1.Oc1noc2cc(Cl)ccc12
COc1ccc(C(=O)CBr)cc1Cl.O=C(O)Cc1ccc(OCc2ccc3ccccc3n2)cc1
NC1CCC2(CC1)OCCO2.NS(=O)(=O)c1ccc(F)c([N+](=O)[O-])c1
CCC1(CC)C(=O)c2cc(OC)c(C)c(C)c2C1=O
CC(C)(C)OC(=O)NCCSC(C)(C)C(=O)OC(C)(C)C
Nc1cc2ccccc2cn1.O=C(Cl)c1cccnc1Cl
CCOC(=O)n1nc(N)c2cc(C(=O)OC(C)(C)C)sc21.O=C(O)c1ccc(N2CCOCC2)cc1
CC(C)(C)OC(=O)Nc1cc(N2CCOCC2)ccc1F
Cn1nccc1B1OC(C)(C)C(C)(C)O1.O=C1c2ccccc2C(=O)N1C[C@H](CC1CCCCC1)N1Cc2cc(Br)ccc2C1=O
CCOC(=O)C(C)(C)Oc1ccc2c(c1)C(=CCCN1CCC(O)(c3ccc(Cl)cc3)C(C)(C)C1)c1cccnc1CO2
C=CCC(C)(C)CCOC(=O)N[C@H](C(=O)O)C(C)(C)C.C=Cc1cc2cc([C@@]3(OC)CN[C@H](C(=O)OC)C3)ccc2cc1OC
CN.O=C(NC(Cc1ccccc1)C(O)C(=O)O)c1cccnc1-n1ccc(-c2ccccc2)n1
NN1CCCCC1.O=C(O)c1cnc(-c2ccc(Br)cc2)c(-c2ccc(Br)cc2)n1
CC(C)(C)OC(=O)N1CCC(=O)CC1.CCOP(=O)(CC(C)=O)OCC
COC(=O)c1c(CS(=O)(=O)c2ccccc2OC)ccc(Br)c1O.OB(O)c1ccoc1
C#CCNC(=O)OC(C)(C)C.C[Si](C)(C)N=[N+]=[N-].[Cu]I
O=C(O)/C(=C/c1cccs1)CC(=O)N1C[C@H]2CCCC[C@H]2C1
NCc1ccccc1.O=[N+]([O-])c1cc(I)ccc1F
C#Cc1ccccn1.COC(=O)COc1ccc(OC/C=C(\I)c2ccc(Br)cc2)cc1C
C1CN(CCN2CCOCC2)CCN1.COc1ccccc1[C@H](c1cccc2ccccc12)[C@@](C)(C#N)C(=O)O
O=C(Cl)c1ccc([N+](=O)[O-])cc1Cl.c1ccc2c(c1)NCCc1cccn1-2
CC(C)(C)OC(=O)CCN(CC(=O)O)C(=O)OC(C)(C)C.FC(F)(F)c1sc(COc2ccc3c(c2)OCCN3)cc1-c1ccccc1
COc1ccc2c(c1)CCC21CCCc2cncn21
COC(=O)c1ccc2c(c1)nc(NC(=O)c1ccno1)n2C[C@H]1CCCN1C(=O)OC(C)(C)C
CNC.O=C(CCl)Nc1ccc(Oc2ccc3c(c2)CCC(c2ccccc2)O3)nc1
CC(C)(C)OC(=O)n1c(-c2ccc(C=O)cn2)ccc1C(CC1CCOCC1)c1ccc(S(=O)(=O)C2CC2)cc1
CC(=O)c1cc([N+](=O)[O-])c(Cl)s1.Sc1cnc2ccccc2n1
CCCC(=O)Cl.Cn1nc(C(F)(F)C(F)(F)F)c(C(F)(F)F)c1C(=O)Nc1ccc(Cl)c(C[NH3+])c1
CC(C)(C)OC(=O)N1CCC(n2cc(B3OC(C)(C)C(C)(C)O3)cn2)CC1.CN1CCN(c2cc(N3CCc4ccc(Br)cc4C3)nc(N)n2)CC1
C=O.CC(C)(C)OC(=O)N1CCC(NCc2ccccc2)CC1
CCCC(C)(F)C(=O)O.CCCCOc1ccc(-c2ncc(-c3ccc(O)cc3)cn2)cc1
COC(=O)CBr.COc1ccc(COC(=O)C=Cc2ccc(C=O)cc2)cc1
CC(C)(C)OC(=O)N[C@H](CCI)c1ccc(Cl)c(Cl)c1.C[S-]
CCOC(=O)c1c(CCCNCCN2CCOCC2)[nH]c(C(=O)OC(C)(C)C)c1C
ClCC1CO1.O=[N+]([O-])c1ccc(O)cc1
COc1ccc(Cc2cc([C@]3(OC)O[C@H](CO)[C@@H](OCc4ccccc4)[C@H](OCc4ccccc4)[C@H]3OCc3ccccc3)ccc2Cl)c(F)c1F
COC(=O)c1cnc(Cl)c([N+](=O)[O-])c1.NN
OC(CCI)C(F)(F)F.[N-]=[N+]=[N-]
CCCCc1nc(-c2ccc(F)cc2)c(C=O)[nH]1.N#Cc1ccccc1-c1ccc(CBr)cc1
CCOC(=O)N1CCC(N=C=S)CC1.CNc1ccccc1
Cc1nn(-c2ccccn2)c(C)c1CO
COC(=O)CCCCCCNC(=O)c1ccc(C(C(=O)Nc2cccc3cccnc23)C(=O)Nc2cccc3cccnc23)cc1.NO
COc1ccc(COc2ncccc2-c2nc3cc(F)c(F)cc3n2Cc2cccc(Cl)c2)cc1
CC(C)c1ccccc1S.Cc1ccccc1I
Cc1cc(C(=O)O)ccn1.Nc1cc(Br)cnc1N
CN(C(=O)OC(C)(C)C)[C@@H]1CCNC1.O=C(Nc1ccc(OC(F)(F)F)cc1)c1cnc(Cl)c(Br)c1
NCC12CC3CC(CC(C3)C1)C2.O=C(O)c1cc(F)ccc1Br
CCOC(=O)CC1CCc2c1[nH]c1ccc(-c3noc(-c4cc(OC(F)(F)F)cc(N5CCCC5)c4)n3)cc21
O=Cc1cccnc1-c1cccc([N+](=O)[O-])c1
CC(C)(C)OC(=O)N1CC[C@H](OCc2c(Cl)cccc2C#N)C1.OB(O)c1cc(F)ccc1F
COC(=O)c1nn(C)cc1NC(=O)c1nc(C2CC2)ccc1Nc1cncnc1.OC1CCNC1
CC(C)C(=O)CBr.O=C1NC(=O)c2ccccc21
C[C@@H](c1ccc(B2OC(C)(C)C(C)(C)O2)cc1)N1CC[C@](CC(C)(C)O)(c2ccc(F)cc2)OC1=O.N#Cc1ccc(Br)nc1
O=[N+]([O-])c1cccc(-c2ncsc2-c2ccnc(Cl)n2)c1
Cc1ccc(S(=O)(=O)Cl)cc1.NC1CCCNC1=O
COc1cc2oc(=O)c3c(c2cc1OCCCCl)CCC3.COc1ccccc1N1CCNCC1
CC(=O)OC[C@H]1O[C@@H](O[C@H]2[C@H](OC(C)=O)[C@@H](OC(C)=O)[C@H](OCCBr)O[C@@H]2COC(C)=O)[C@H](OC(C)=O)[C@@H](OC(C)=O)[C@H]1O[C@H]1O[C@H](COC(C)=O)[C@H](OC(C)=O)[C@H](OC(C)=O)[C@H]1OC(C)=O
CC(=O)NN.O=C(O)[C@@H]1CCCCN1S(=O)(=O)c1ccc(F)cc1
CCC#C[Si](C)(C)C.Fc1nn(C2CCCCO2)c2ccc(Br)cc12
CC(C)(C)NN.O=C(c1cccc(Br)c1)c1c(O)ccc[n+]1[O-]
Cc1cnc(Cl)nc1NC1COC2C(O)COC12.Cn1cc(N)cn1
CCOC(=O)c1nn(-c2ccc(OC)cc2)c2c1ccc1[nH]ncc12.NN
C#CCCN.CC(C)(C)OC(=O)OC(=O)OC(C)(C)C
CCOC(=O)[C@H](CCCCNC(=O)OC(C)(C)C)N[C@H]1CSc2ccccc2N(CC(=O)OC(C)(C)C)C1=O
Cc1nc2ccccc2[nH]1.Cn1c(CN2CCC(C3(O)CCC3)CC2)nc2c(N3CCOCC3)nc(Cl)nc21
CCN(CC)C/C=C/c1cnc(N)c2c(-c3ccc(NC(=O)OC(C)(C)C)c(OC)c3)csc12
COC(=O)c1ccc(C=CC2CCOCC2)cc1
NNc1ccc(Br)cc1.O=C1CCNCC1
CCOc1cc2c(cc1Br)OCO2.Cn1c(S)nc(C(N)=O)c1N
Nc1cc(Nc2cccc(C(F)(F)F)c2)cc(N(C=O)c2cc(Cl)cc(Cl)c2)c1.S=C=Nc1cc(Cl)cc(Cl)c1
CC(C)(C)Nc1nc(Cl)cc2ccn(C[C@@H](O)CO)c(=O)c12.Nc1cnccn1
CCOC(=O)CNC(=O)CCS.O=C(Nc1ccc(N2CCCCC2)cc1C(=O)N/N=C/c1ccc(Cl)c(C(F)(F)F)c1)c1cccc(CBr)c1
CC1CC(c2ccc(C#N)cc2)CCN1.CCc1nnc(-c2cc(C(=O)O)c(C)cc2C2CCC2)[nH]1
CNc1nc(C=O)c(-c2ccncc2)s1.CS(C)=O
CC(=O)N1CCNCC1.COC(=O)c1ccc(Br)cc1
CNOC.O=C(Cl)C1CCCC1
CC(C)(C)[S@@](=O)N[C@@H](CC(=O)O)c1ccc(Cl)c(Oc2ccccc2)c1F
O=[N+]([O-])c1c(F)cccc1F.Oc1ccc(C(F)(F)F)cc1Cl
CC(C)(C)OC(=O)N1CCC[C@H](CO)C1.Cc1cc(Br)cc(C)c1O
C1COCCN1.O=C(Cl)c1ccc(Br)cc1F
CCCCCCCCCCCCC(=O)O.COc1ccc(C(CN(C)C)C2(O)CCCCC2)cc1
C=CCC(O)(C#C[Si](C(C)C)(C(C)C)C(C)C)C(F)(F)F.O=C(Cl)c1ccc([N+](=O)[O-])cc1
O=C(CCl)c1ccccc1
Cn1ccnc1C(=NOCc1nccc(N)n1)c1ccccc1.O=C(O)C1CC1
C=CCN1CCC2=C(C1)c1c(O)cc(C(C)C(C)CCCCC)cc1OC2(CC)CC.O=C(O)CCCN1CCCCC1
CC#CCBr.Oc1ccc(O)cc1
CC(C)O.COCCOc1cc2c(Cl)nc(Nc3cc(C)[nH]n3)cc2cc1OCC1COC(C)(C)O1
CCOC(C(=O)O)c1c(F)cc(OC)cc1F.N#Cc1ccc(CN)c(Oc2ccccc2)c1
C1CCNC1.C=O.CC(=O)c1ccc(NS(C)(=O)=O)cc1
CCC(Br)C(=O)OC(C)(C)C.N#Cc1ccc(NCC(F)(F)F)cc1Cl
O=c1cccc2c(O)c([N+](=O)[O-])ccc2n1
O=C(NC1CCNCC1)c1ccccc1-c1ccccc1.O=Cc1ccc2ccccc2n1
CCC#CCBr.O=C(O[C@H]1CN2CCC1CC2)C(O)(c1cccs1)c1cccs1
CC(C)(C)c1cc(NC(=O)NCc2cc(F)ccc2Oc2ccc3c(cnn3CCO)c2)n(-c2ccc(C=O)cc2)n1
CN(CCCOc1ccc(C=O)cc1)c1nc2ccccc2o1.O=C1CSC(=O)N1
CC(C)(C)OC(=O)OC(=O)OC(C)(C)C.NC[C@@]1(c2ccccc2)C[C@H]1COCc1ccccc1
ClCc1cccc2ccccc12.O=C1NCN(c2ccccc2)C12CCNCC2
CC1(C)CC(=C(c2ccc(O)cc2)c2ccc(F)cc2)CC(C)(C)C1.CCOC(=O)CCCBr
CCOC(=O)C(Cc1ccc(OCCN2c3ccccc3Oc3ccccc32)c(I)c1)OCC
CC(=O)OO.c1ccc2c(c1)Oc1cccnc1O2
N#Cc1cc(F)c(Cl)cc1O[C@H](CN=[N+]=[N-])c1ccccc1
C#Cc1cc(C2CC2)c2c(c1)C(C)(C)CCC2=O.CCOC(=O)/C=C/c1ccc(I)cc1
NC(=O)c1cc([N+](=O)[O-])ccc1Cl
COc1ccc2c(c1C)[C@H]1CCCN[C@H]1C2.O=C(O)c1ccc2[nH]cnc2c1
O=C(Cl)Oc1ccc(Oc2ccc(C(F)(F)F)cn2)cc1.O=C1CCCN1C1CCNCC1
Nc1cccc(B(O)O)c1.O=[N+]([O-])c1cc(Br)ccc1F
CNC1(c2ccccc2Cl)C(=O)Nc2ccc(Cl)cc21.O=[N+]([O-])c1ccc(S(=O)(=O)Cl)cc1
CC1=C(C(=O)O)C(c2ccc(C(F)(F)F)cc2F)CC(=O)N1.CCc1n[nH]c2ccc(N)cc12
CI.O=[N+]([O-])c1cc(O)ccc1F
Nc1ccncn1.O=C1CN(C(=O)C(F)(F)F)CCN1c1ccc(S(=O)(=O)Cl)cc1
CCCCC1CN(C2CCOCC2)C(=O)N1C1CCNCC1.COC(=O)c1ccc(Sc2ccc(C=O)c(C)n2)cc1
CCOC(=O)N1CCc2c(oc3c(OC)ccc(C(=O)O)c23)C1.O=[N+]([O-])c1ccc(O)cc1
NS(=O)(=O)c1ccc(NCCCNC2CC2)c([N+](=O)[O-])c1.O=C1COC1
CC(C)(C)OC(=O)N1C[C@H]2C[C@@H]1CN2.Clc1ccc2oc3c(Cl)ncnc3c2c1
COc1cc([N+](=O)[O-])ccc1C=O.Cc1ccc(S(=O)(=O)O)cc1
COCCN(C)CCO.COc1cc2c(Oc3ccc4[nH]c(C)c(C)c4c3)ncnc2cc1O
COC(=O)C(Cc1ccc(Cl)cc1)NC(=O)C1Cc2ccccc2CN1C(=O)OC(C)(C)C
CC(=O)O.Cc1c(Cl)cc(N)c(O)c1Cl
CC(C)(C)OC(=O)N1CCC(CCN)CC1.O=[N+]([O-])c1c(C(F)(F)F)nc2ccccc2c1Cl
CN(C)C(=O)Cl.Cc1csc(N)n1
Fc1ccc(-c2nc(CI)co2)cc1.OCC1(CO)COCOC1
CC(C)(C)OC(=O)OC(=O)OC(C)(C)C.COC(=O)[C@H]1CNCCN1C(=O)OC(C)(C)C
CC(C)OC(=O)Cl.Cn1nccc1-c1cc(N)ccc1OCCN1CCCOCC1
CC(O)CCCCCCCCCCCCCCCn1c(=O)c2c(ncn2C)n(C)c1=O
CCOc1cc(C(C)(C)C)ncc1C1=N[C@@](C)(c2ccc(Cl)cc2)[C@@](C)(c2ccc(Cl)cc2)N1C(=O)N1CCC(CC(=O)O)CC1.FC(F)(F)C1CCCN1
CCS(=O)(=O)c1c(CNC(=O)OC(C)(C)C)cc(Cl)cc1OC
CC(=O)C1CC(C(=O)OC(C)(C)C)NC1c1ccccc1.Cc1cccc(NC(=O)NCC(=O)O)c1
Cc1cc(Br)ccc1C(=O)O
Cc1cc(F)c([N+](=O)[O-])cc1OCc1ccccc1
CC(C)(C)OC(=O)CN1C(=O)[C@@H](N)COc2ccccc21.CCOC(=O)C(=O)CCCCCC1CCN(C(=O)OCc2ccccc2)CC1
COc1ccc(CCl)cc1.O=[N+]([O-])c1cccc2[nH]nc(I)c12
CC(C)Oc1ccc(B(O)O)cc1.CCCc1nc(C)[nH]c(=O)c1Cc1ccc(-c2ccccc2C#N)cc1
CN(C(=O)c1ccc(Cl)cc1)[C@@H]1CCNC[C@H]1c1ccc(Cl)c(Cl)c1.COC(=O)N1CCC(C(=O)O)CC1
OC1CCc2cnc3c(c21)CCO3
CS(=O)(=O)Cl.O=C1NCc2c(O)ccc(I)c21
CCCOCCn1c(=O)c(N2CCN(CCO)CC2)nc2cnc(Cl)cc21.COc1ccc(B(O)O)cn1
CC(=O)NC[C@@H]1OC(=O)N2c3ccc(Br)cc3C[C@@H]12.CC1(C)OB(B2OC(C)(C)C(C)(C)O2)OC1(C)C
Cc1c(F)cc(C(=O)NC2CC2)cc1B1OC(C)(C)C(C)(C)O1.O=c1[nH]nc2cc(I)ccn12
CC(F)(F)c1ccc(-c2cc(N)sn2)cc1.C[C@@H]1C[C@H]1C(=O)OCc1ccccc1
CCOC(=O)CC(=O)Nc1cnn(C)c1N.ClC(c1ccccc1)(c1ccccc1)c1ccccc1
C=CCBr.CC(C)=CCCn1c(Sc2nc3ccccc3[nH]2)nc2c(N)ncnc21
COc1cc(C#N)ccc1C=O
COCCOc1cc(Br)ccc1CBr.O=Cc1[nH]c(-c2ccccc2)nc1Cl
CN(CC(=O)NCCC[P+](c1ccccc1)(c1ccccc1)c1ccccc1)C(=O)OC(C)(C)C
CCN(CC)CCN(C)Cc1ccc(C(=O)O)cc1.Nc1ccc(N2CCCCC2)cc1C(=O)Nc1ccn(-c2cccc(C(F)(F)F)c2)n1
CCOC(=O)C=Cc1cc(C(=O)Nc2cc(CCCCCCN3C(=O)c4ccccc4C3=O)c(OCCCCCCCN3C(=O)c4ccccc4C3=O)c(CCCCCCN3C(=O)c4ccccc4C3=O)c2)n(Cc2ccccc2)c1C#CC(O)(c1ccccc1)c1ccccc1
COc1cc([N+](=O)[O-])cc(S(C)(=O)=O)c1
CC(C)(C)OC(=O)NCCOc1cccc(N)c1.O=S(=O)(Cl)C1CCCCC1
N#Cc1cccc(Br)c1.O=S1(=O)CCN2C(=N1)C1(c3ccc(O)cc3)CCC2CC1
COC(=O)C12CCCC(NC(=O)OC(C)(C)C)(C1)C2
COC(=O)[C@@H](N)CCCCOCc1ccccc1.COC(=O)c1ccc(S(=O)(=O)Cl)cc1
BrCc1ccccc1.CCOC(=O)CCCCc1ccc(O)c(OC)c1
NCc1nc(C(F)(F)F)no1.O=C(O)c1cnc(OCC(F)(F)F)c(-c2ccc(Cl)cc2F)c1
CN(C)Cc1c(Cl)c(C(F)(F)F)nn1CC(=O)O.COc1cc(N2CCNCC2)ccc1Cl
Fc1cccc(Nc2ccc(Cl)cc2)n1.c1ccc2[nH]ncc2c1
COc1cccc(N2CCC(c3ccccc3[N+](=O)[O-])C2)c1
CN(CC[C@H](c1ccccc1)c1c[nH]c2ncccc12)C(=O)OC(C)(C)C
N#Cc1ccc(C(CCCO)n2cncc2C(=O)N2CCN(c3cccc(Cl)c3)C(=O)C2)cc1
CC(C)N(CC(=O)O)S(=O)(=O)c1ccc(F)cc1.NCc1cc(-c2ccc(C(F)(F)F)cc2)ccc1F
COCCn1cc(C(=O)N2CCC(c3cc(CNC(=O)C(F)(F)F)ccc3F)CC2)c2c(Cl)cccc21
CCOC(=O)C(C)(C)c1ccccc1Cl
CN1[C@H]2CC[C@@H]1C[C@@H](O)C2.O=C(Cl)Oc1ccccc1
Cc1ccc(C(N)=O)c(N)c1.O=C(O)c1csc(Br)n1
CN(Cc1nc(-c2ccccc2F)c(Br)s1)C(=O)OC(C)(C)C.Sc1cccc(Br)c1
COC(=O)C(CC1CCCC1)n1ncc(Oc2ccccc2C(C)=O)cc1=O
O=C(O)c1cn(-c2ccc(OC(F)(F)F)c(Cl)c2)cn1
COC(=O)c1c(-c2c(F)cccc2Cl)noc1-c1ccccc1
COC(=O)c1ccc(C2CCC2)c([N+](=O)[O-])c1
CC(C)(C)OC(=O)Nc1ncc(C=O)s1.COC(=O)[C@H](CCI)NC(=O)OC(C)(C)C
CN(C)C=O.c1ccc(N(c2ccccc2)c2cccc3ccccc23)cc1
CN1CCN(c2cccc3c2CC[C@H](N)C3)CC1.O=S(=O)(Cl)c1cccc(Cl)c1
Nc1cc(C(=O)Nc2ccccc2)ccc1F.S=C=Nc1cc(Cl)cc(Cl)c1
Cc1ccc(Br)c(C(=O)Nc2ccn(C)n2)n1.Nc1ccc(F)cc1
Nc1ccc(OCCN2CCCC2)cc1.O=Cc1ccc(OC2CCCCO2)cc1Cl
BrCc1ccccc1.OCc1c(CN2CCN(c3ccc(Cl)cc3Cl)CC2)nc2ccc(Cl)cn12
CC(C)(C)c1ccc(CCl)cc1.N#Cc1c[nH]c2cc(F)c(F)cc2c1=O
BrCC1CC1.O=c1[nH]c2ccccc2c(=O)o1
CN(C)CCCl.O=Cc1cccc(O)c1
COC(=O)[C@H](CC[C@H](Cc1ccccc1)C(=O)O)Cc1ccccc1.N[C@H]1CCCCN(c2ccccc2)C1=O
C[Mg+].Cn1c(-c2cnccc2C=O)nc2ccc(Cl)cc21
CC(=O)c1cccc(Br)n1
CC1(C)OB(c2ccc3c(c2)CNC3=O)OC1(C)C.COc1ccc2c(Oc3ccc(OCCN4CCCCC4)cc3)c(Br)sc2c1
CI.Nc1ncc(Cl)c(Nc2cc(I)ccc2OC2CCOCC2)n1
CC(C)(C)OC(=O)N[C@H](C(=O)Nc1cc2[nH]c(-c3ccccc3)c3cn[nH]c(=O)c(c1)c23)C1CCCCC1
Cc1cc(O)ccc1NC(=O)OC(C)(C)C.NC(=O)CBr
COc1ccc(NC(=O)C(C)(CO)NC(=O)OC(C)(C)C)cc1NS(=O)(=O)c1ccc(-c2ccc(C)o2)c(F)c1
COC(=O)Cl.Cc1cc(Br)cs1
CC(=O)c1cc(CCl)ccc1O.O=C1NCCN1
Fc1ccc(CCl)nc1.Nc1ccc(-c2cc(Cc3ccc(O)cc3)no2)cn1
BrCc1ccc(-c2ccccc2-c2nnnn2C(c2ccccc2)(c2ccccc2)c2ccccc2)cc1.CCCCc1nc(C(=O)C(C)(C)C)c(C#N)[nH]1
CSc1nc(Cl)c2c(n1)N(c1c(F)cccc1F)C(=O)NC2.Cc1ccc(NC(=O)c2ccsc2)cc1B1OC(C)(C)C(C)(C)O1
CN1CCN(C2CCN(C(=O)Nc3cc(Oc4ccc(NC(=O)C5(C(=O)OCc6ccccc6)CC5)c(F)c4)ccn3)CC2)CC1
C1COCCN1.C=O.O=c1cc(CO)occ1O
CC#N.O=C(O)c1ccc([N+](=O)[O-])c(Br)c1
FC(F)(F)Cn1ncnc1-c1cn2c(n1)-c1cc(Br)ccc1OCC2.OB(O)c1cccnc1F
COC(=O)CC[C@@H](CF)NC(=O)COc1ccc(Cl)cc1Cl
CCOC(=O)C(=CNc1ccc(F)cc1)C(=O)c1cc(F)c(F)cc1Cl
CC(C)(C)c1cc(NC(=O)C2CNCCO2)no1.FC(F)(F)c1ccc(Br)nc1
CC(C)(C)OC(=O)N1Cc2ccc(I)cc2C1.CCCC[Sn](CCCC)(CCCC)C1=CCOCC1
O=C(Cl)CCCCCCCBr.c1ccccc1
CC(C)(C)OC(=O)OC(=O)OC(C)(C)C.COc1ccc(CC2NCCSc3cc(OC)c(OC)cc32)cc1OC
CCBr.O=C1CC2CNCCN2c2ccccc2N1
CN(C)CCCN.COC(=O)c1sc2ncnc(Nc3ccc(C(F)(F)F)nc3OC3CCOCC3)c2c1C
COc1ccc(CN(c2ccccc2)c2cc(Cl)nn3c(Br)cnc23)cc1.[C-]#N
COc1ccc(CN2C[C@@H](C)N(c3ccc(C(=O)N4CCN(c5ncc(C)cc5C)CC4)cn3)C2=O)cc1
COC(=O)CBr.COC(=O)c1ccc(O)c([N+](=O)[O-])c1
Cc1nc(-c2ccccc2Cl)n2c1c(C)nc1cc(OCc3cccc([N+](=O)[O-])c3)ccc12
CC(C)COC(=O)Cl.NCCCc1cn(C(c2ccccc2)(c2ccccc2)c2ccccc2)c(F)n1
COC(=O)C(Cc1ccc2nc(-c3c(Cl)cccc3Cl)ccc2c1)NC(=O)c1c(Cl)cccc1Cl
CC(C)(C)OC(=O)N1CC[C@H](Oc2ccc(N)cc2)C1.CCOc1cccc2c1cc(C(=O)O)n2CC
CN(C)C(=S)Cl.N#Cc1cc2c(cc1O)CCCC2
CC(C)(C)OC(=O)N1CCN(c2cc(Cl)cc(C(=O)Nc3ccc(Cl)cn3)c2[N+](=O)[O-])CC1
CCCCC=O.O=C1CCCC1
Cc1ccc(-c2c(C(C)Br)oc(=O)c3ccccc23)cn1.Nc1ncnc2[nH]ncc12
CCC(=O)CC.Cc1cc(C)c(-c2cccc(N)c2NC(=O)OC(C)(C)C)c(C)c1
COc1ccc(CN(Cc2ccc(OC)cc2)c2nc(C)nc(Cl)n2)cc1.C[C@H](c1cnc(F)c(B(O)O)c1)N1CCN(C(=O)OC(C)(C)C)CC1
CNC.COC(=O)COCC1CCN(c2ccc3nnc(C(F)(F)F)n3n2)CC1
Cc1nnc(N)nc1C.O=C=NS(=O)(=O)c1ccccc1Cl
C#Cc1ccc(C)cc1.CC(C)(C)OC(=O)Nc1ccc(I)cc1[N+](=O)[O-]
CC(=O)Cl.CCCN1CCC[C@H]2Cc3nc(N)sc3C[C@@H]21
Cc1cc(C(O)(C(F)(F)F)C(F)(F)F)cc(C)c1OCC(=O)NCc1ccccc1
CCc1cccc2c1OC1(O)c3ccccc3C(=O)C21N.O=C(O)c1ccc[nH]1
CC(C)c1ccc(N(Cc2ccc(N(C)C)cc2)C(=O)C2CCCc3c(OCc4ccccc4)cccc32)cc1
O=C(Cl)CCBr.c1ccc(C2CNc3ccccc32)cc1
Nc1ccc(CCC(=O)c2ccccn2)cc1.O=C(Cl)c1ccccc1-c1ccc(C(F)(F)F)cc1
CCOC(=O)CP(=O)(OCC)OCC.CC[O-].O=Cc1cc2ccccc2s1
Nc1ccc(NS(N)(=O)=O)cc1.O=C1Nc2ccccc2C1=CO
C1CCNCC1.O=[N+]([O-])c1c(Br)c[n+]([O-])c2ccccc12
CCOP(=O)(Cc1ccc(Cn2c(Br)nc3c(N)nc(OCCOC)nc32)cc1)OCC.C[O-]
Nc1ccc(Oc2cc(NC(=O)N3CCN(CCN4CCCC4)CC3)ncn2)c(F)c1.O=C(Cc1ccccc1)N=C=S
COc1ccc(N=C=O)cc1.NCc1cn(-c2ccccc2)c2cc(Cl)ccc2c1=O
CCOC(=O)c1c(C(F)(F)F)nc(C(F)F)c(SC(C)C)c1CC.O=C(OO)c1cccc(Cl)c1
Nc1ccc(N2CCOCC2)nc1.O=[N+]([O-])c1cccc(-c2csc3cnc(Cl)nc23)c1
CCOC(=O)C1CN(C(=O)OC(C)(C)C)CCN1C(=O)OCc1ccccc1
CC(c1oc(=O)c2ccccc2c1-c1ccccc1)n1nc(I)c2c(N)ncnc21.C[Sn](C)(C)c1cccc2[nH]ncc12
CCOC(=O)CBr.CCOC(=O)CN(CCOC)c1noc2ccc(COc3ccc(-c4cc(F)c(F)cc4OC)cc3)cc12
COC(=O)c1sc(N2CCOCC2)c(C#N)c1Cc1ccc2ccncc2c1
Brc1cncc(N2CC3CC4CC2CN(C4)C3)c1.OB(O)c1ccc2c(c1)OCCO2
CC(C)(C)[Si](C)(C)OCCBr.COC(=O)N=C(SC)C(=Nc1ccc(-c2noc(C)n2)cc1)c1cc(OC)c(O)cc1F
C[C@@H]1NC(=O)OC1=O.O=C(Cl)c1ccccc1
O=C1Cc2ccccc2N1CO.c1ccc2[nH]cnc2c1
COCOc1cccc(CCc2ccccc2OCCC2CCN(C)CC2)c1
CCCCCCCOc1ccc(-c2ncc(C#N)c(Cl)n2)cc1
CC(=O)Nc1cc(C(=O)OC(C)(C)C)ccc1C(N)=O
COC(=O)[C@@H]1C[C@H](F)CN1.COc1ccccc1C1(Cl)C(=O)Nc2ccc(Cl)cc21
CC(C)(C)OC(=O)OC(=O)OC(C)(C)C.COc1c(Cl)cc(N)cc1Cl
Cc1c(C(=O)c2ccccc2)c(NC(=O)CI)cn1C.NO
CC(C)(C#N)c1ccccc1[N+](=O)[O-]
CCc1ccc(OC)c(CC)c1C=O
COC(=O)c1cc(Br)cc2c1cnn2C1CCCC1
CC1(C)OCC(c2csc(N)n2)O1.CS(=O)(=O)c1ccc(/C(=C\C2CCCC2)C(=O)O)cc1Cl
C#CC(O)(CF)CF.O=S(=O)(Cl)c1ccccc1
CCOC(=O)CC(c1ccc2sccc2c1)c1c[nH]c2c(CSC)cccc12
CC(C)(C)OC(=O)N1CC(O)C1.Fc1ccc(Nc2ncnc3cccc(F)c23)cc1Cl
Cn1ncc(Br)c1NC(=O)OCC(Cl)(Cl)Cl.c1ccc(-c2nsc(N3CCNCC3)n2)cc1
C[Mg+].O=CCC1CN(C(=O)COc2ccc(Cl)cc2)CCN1Cc1ccc(F)cc1
CC(C)S(=O)(=O)Cl.O=C(OC1C2CC3CC(C2)CC1C3)N1CCC2(CC1)CNCc1ccccc12
CC(C)(C)OC(=O)OC(=O)OC(C)(C)C.COc1ccc(Oc2ccc(Cl)cc2/C=C2\C(=O)Nc3cc(Cl)ccc32)cc1
CC(C)(C)OC(=O)C1(c2ccc(Br)cc2)CC1.CC1(C)OB(c2cnc(N)nc2)OC1(C)C
CCO.COCCOC.Cc1ccsc1Br.[Cu]Br
COc1ccc(CC2CCNCC2)cc1.O=C(O)C(=O)Nc1ccc2[nH]c(=O)oc2c1
CC(C)(C)OC(=O)c1nc(N2CCc3cccc(C(=O)Nc4nc5ccccc5s4)c3C2)ccc1CCCI.Oc1ccnc(Cl)c1
CC(C)(C)OC(=O)CCOCCc1cccc(Br)c1.COCCn1cc(B2OC(C)(C)C(C)(C)O2)cn1
CC(C)(C)c1cc(N=C=O)n(-c2ccccc2)n1.Nc1cccc(Oc2ccnc3ncc(=O)[nH]c23)c1
CCO[C@@H](Cc1ccc(OCc2nc(-c3ccccc3F)oc2C)cc1F)C(=O)OC
CC(C)c1noc(N2CCC(O)CC2)n1
CC(OCc1ccccc1)c1nn2c(I)ncc2c(=O)[nH]1.CC1(C)OB(C2=CCOCC2)OC1(C)C
CCC=C(C)C(CCC(C)C)OC
O=C1CC[C@@]2(c3ccc4c(c3)OCO4)CCN(Cc3ccccc3)[C@H]2C1.[BH3-]C#N
N#Cc1ccc(B(O)O)cc1F.O=C1CCCc2c(Br)cccc21
C1COCCN1.COC(=O)c1c(Cl)cccc1Br
COc1cc(NC(C)=O)ccc1[N+](=O)[O-]
CCOC(=O)c1c(O)c(O)c(C(=O)OCC)n1-c1ccc(F)cc1.OCCOCc1ccccc1
COc1ccccc1N1CCNCC1.O=C1CNC(=O)N1CCCCCl
CNC(=O)c1c(-c2ccc(F)cc2)oc2ccc(OS(=O)(=O)C(F)(F)F)cc12.COC(=O)c1cc(B2OC(C)(C)C(C)(C)O2)c(C)cc1OC
COC(OC)c1ccc2cccnc2n1
Cc1cc(C)c(O)c(Br)c1.OB(O)c1ccco1
CN(C)C=O.COc1cccc2c1OCC2
CCCCCCCC/C=C\CCCCCCCC(=O)OC
CNCCN1CCN(c2nccnc2Cl)CC1.Cc1nn(C)cc1S(=O)(=O)Cl
CCCCOc1cc(C(=O)O)cc([N+](=O)[O-])c1C(=O)c1ccccc1
CC(C)COc1ccc(C(=O)O)cc1C#N.COC(=O)c1cccc(N)c1Cl
CC=O.N#Cc1c(O)c2c(-c3ccc(OCC4(O)CCNCC4)cc3)c(Cl)sc2[nH]c1=O
CC1CCNCC1.O=C(O)c1cc2cc(C(=O)N3CCN(C4CCCC4)CC3)ccc2[nH]1
Fc1ccc2nc(N3CCNCC3)oc2c1.O=C(O)c1ccc(NS(=O)(=O)c2ccccn2)cc1
O=Cc1ccc(F)cc1.OCCN(Cc1ccccc1)c1nc2ccccc2s1
CCOc1cc2c(c3c1OC(C)(C)C3)C(c1ccc(/C=C/C(=O)OC)c(C)c1)=NC(C)(C)C2
CC(C)CC1CC(=O)CC(=O)N1C(=O)OC(C)(C)C
C=CCCC[Mg+].N#Cc1ccc([C@H]2CC[C@H](CI)CC2)cc1
O=C(OCc1ccccc1)N1CCc2ccc([N+](=O)[O-])cc2CC1
O=C(O)C1(O)CCN(Cc2cc(Br)ccc2OCc2ccc(Cl)cc2)CC1.OCCN1CCNCC1
Cc1c(Cl)nc(Cl)c(=O)n1CC(=O)OCc1ccccc1.NC[C@@H]1COCCN1Cc1ccccc1
COC(=O)C[C@H](NC(=O)c1nc(C#N)c2cc(Oc3ccccc3)ccc2c1O)c1cccnc1
CC(C)(C)c1nc2c(Cl)cc(F)c(-n3c(=O)cc(C(F)(F)F)[nH]c3=O)c2o1.CI
C1CNCCN1.N#Cc1c(Cl)c2cc(Cl)ccc2n(Cc2ccccc2)c1=O
CCOCCBr.Clc1ncnc2cc(-c3ccco3)[nH]c12
COc1cc(N)cc(OC)c1.CSc1ncc(C=O)c(N)n1
COc1cc([N+](=O)[O-])ccc1OCCBr.FC1CCNC1
CCC1CCCCN1.O=c1sc2ccccc2n1CCCl
CC(C)(C)[Si](C)(C)OC[C@@H]1C[C@@H](Nc2c(Cl)cnc(N)c2[N+](=O)[O-])C[C@@H]1O[Si](C)(C)C(C)(C)C
CON=C(C#N)c1ccccc1C.O=C1CCC(=O)N1Br
CC(=O)N1CCNCC1C.O=C(O)c1cn(C2CC2)c2cc(F)c(F)c(NCc3ccccc3)c2c1=O
CN=C1CCC(c2ccc(Cl)c(Cl)c2)c2ccccc21
CC1(C)C=C(c2cc([N+](=O)[O-])ccc2N2CCNCC2)CC(C)(C)C1.CCCC=O
CN.Fc1ccc2[nH]c(-c3ccc(F)nc3)cc2c1
CC(C)c1ccc(N)cc1.COc1ccc(S(=O)(=O)N2CCCCC2)cc1C(=O)O
COC(=O)c1ccc(Br)c(N)c1.[C-]#N
O=[N+]([O-])c1cnc2[nH]c(CO)nc2c1
C[S+](C)(C)=O.O=C1CCC(N2CCOCC2=O)CC1
CCOP(=O)(CN(c1ccc2cc(NC(=O)OC(C)(C)C)ccc2c1)S(=O)(=O)c1cc(Cl)cc(Cl)c1)OCC
NCCc1ccccc1Cl.O=c1cc(-c2ccccc2)cc2n1CCCN2c1cc(Cl)ncn1
COC(=O)[C@@H]1CN(C(=O)OC(C)(C)C)CCN1.Nc1cc2ccccc2cc1C(=O)O
CCCO.Clc1cc(I)ccn1
CN.O=C(Nc1ccc(Cl)cn1)c1cc(Cl)ccc1NC(=O)c1scc(CCl)c1Cl
COC(=O)Cl.Cc1c(-c2ccccc2)nc2ccccc2c1C(=O)NNc1ccccc1
Cc1ccc(S(=O)(=O)Cl)cc1.OCC(F)(F)C(F)(F)C(F)(F)F
Nc1ccc(C(F)(F)F)cc1N.O=C(O)CCCCCNC(=O)C=C1c2ccccc2-c2ccccc21
NC(=O)c1cccn1N.O=C(Cl)c1ccc(Br)cc1
CCOC(=O)CN(C(=O)OC(C)(C)C)[C@H](Cc1ccc(OC)cc1)C(=O)OCc1ccccc1
COC(=O)c1cc(Cl)c(NC(C)=O)cc1OC.NC1CCN(CC2CCCCC2)CC1
N#Cc1cccc(-c2ccc3c(c2)CCC3=O)c1
COc1cc2c(cc1S(N)(=O)=O)CCNCC2c1ccccc1
Cc1nc(N2C[C@H](C)N(Cc3ccc(F)cc3)C2=O)sc1C(=O)O.NCc1cccnc1
CCOC(=O)c1cc(=O)c2cccc(NC(=O)c3ccc4oc(COCc5ccccc5)cc4c3)c2o1
CCOP(=O)(Cc1ccc(Nc2ncc(C(F)(F)F)c(Cl)n2)c(OC)c1Cl)OCC.CNC(=O)c1nc(Br)ccc1N
CCC(=O)Cl.O=C1Nc2ccccc2Nc2cscc21
Cc1cc(C(=O)O)cc2cc(NC3CCC4(CC3)OCCO4)ncc12.NCc1ccccc1
CC1(C)CNC(=O)CC(C)(C)N1.O=C=Nc1ccc(Cl)cc1
CC(C)(CCBr)CC(=O)Cl.CC1(C)Oc2cc3nonc3cc2C(N)C1O
BrCc1ccccc1.C[SiH](C)OC(C1CCCCN1)C(C)(C)C
CS(=O)(=O)Cl.Cc1nc(-c2ccc(C(F)(F)F)cc2)ccc1CO
CC=O.COc1ccc([C@H](Cc2c(Cl)c[n+]([O-])cc2Cl)OC(=O)c2ccc(CNC(C(=O)O[C@H]3CN4CCC3CC4)c3ccccc3)s2)cc1OC
CCOC(=O)C(=O)N1CCC(c2ccc(OC)c(OC3CCCC3)c2)CC1
Cc1nnc(N2N=C(c3cc(F)ccc3F)SC2(CCCNC(=O)OC(C)(C)C)c2cccc(O[Si](C)(C)C(C)(C)C)c2)s1
N#Cc1ccccc1C(=O)O.c1ccc2nc(N3CC4CNCC4C3)cnc2c1
NC(=O)c1c(Cl)c(-c2ccccc2)n2c1CNCC2.O=S(=O)(Cl)Nc1ccccc1
CNCCN1CCOCC1.COc1cc(F)c([N+](=O)[O-])cc1Nc1ncc(Cl)c(-c2cnn3ccccc23)n1
COc1ccc(S(=O)(=O)Cl)c(OC)c1.O=c1[nH]c2ccc(Cl)cc2n1-c1cccc(Cl)c1
COc1ccccc1COc1ccc(C=O)cc1.NC12CC3CC(CC(C3)C1)C2
COCOc1ccc(I)cc1Cc1ccccc1.O=C1CCCN1
CCOC(=O)C1C(=O)N(C)CC1c1c(OC)cc(OC)cc1OC
COc1cc(CO)ccc1F
CC(C)(C)OC(=O)NC1(c2ccc(-c3nc4cc(Br)ccn4c3-c3ccccc3)cc2)CCC1.CC(C)(C)OC(=O)n1cc(B(O)O)cn1
CC(=O)OCCCCBr.c1cc(N2CCNCC2)c2ccsc2c1
C=CCCC(O[Si](C(C)C)(C(C)C)C(C)C)c1ncccc1C=C
CCOC(=O)CP(=O)(OCC)OCC.O=C(c1ccc(C(F)(F)F)cc1)c1ccc(C(F)(F)F)cc1
NC(=O)c1cnc(N)c2c1sc1cc(Br)ccc12.OB(O)c1ccccc1
COC(=O)C1NC2CCC1C2.COC(=O)CCC(C)C(=O)O
CC1(C)OB(c2ccc(F)cc2C#N)OC1(C)C.Fc1cccnc1Cl
COC(=O)c1ccc(C)c(NC(=O)CCc2c(Br)cc(OC)cc2Br)c1
C(=NNc1ncnc2c1cnn2-c1ccccc1)c1ccncc1.O=Cc1cccc(OCCO)c1
CC(=O)NC1C2CN(Cc3ccccc3)CC21
CCCCCCCCC1(CCCCCCCC)c2ccccc2-c2ccc(C(=O)Cl)cc21.NNC(=O)c1cc(Cl)ccc1Cl
CNS(=O)(=O)c1ccc(-c2ncnc3ccc(-c4cn(C(c5ccccc5)(c5ccccc5)c5ccccc5)nc4-c4ccc(F)cc4)cc23)s1.O=C(CCl)N1CCOCC1
NC[C@@H]1C[C@H](S)CN1C(=O)OCc1ccc([N+](=O)[O-])cc1.NS(=O)(=O)Cl
CCO.COC(=O)c1ccc(F)c(-c2c(F)cc(O)cc2F)n1
CCOC(=O)CBr.O=C1NCCC1Cc1ccccc1
NCc1ccc(Cl)cc1.O=C(O)c1ccc2c(=O)n(-c3ncccn3)c(=S)[nH]c2c1
CC(C)(C)OC(=O)NC1(C(N)=O)CCCC1
CCOC(=O)c1cc(C#N)c(N2CC(C)(C(=O)O)C2)nc1C.NS(=O)(=O)c1ccc(Cl)s1
O=C(NCC(O)CO)c1cc(C(O)CO)cc([N+](=O)[O-])c1
CSc1nc(-c2cc(C(C)(C)C)c(O)c(C(C)(C)C)c2)cs1.O=C(OO)c1cccc(Cl)c1
C#Cc1ccccc1.CC(C)(C)OC(=O)COc1cc(NC(=O)OC(C)(C)C)c([N+](=O)[O-])cc1I
O=C(O)Cc1ccc2c(c1)CC(NS(=O)(=O)c1ccc(Cl)cc1)C2
Cc1noc(C)c1N=C=O.Nc1ccc(N2CCC(C(c3ccccc3)c3ccccc3)CC2)c(F)c1
CCOC(=O)c1cc(-c2ccn(C)n2)ccc1Cl
COC(=O)c1cn(C)c(-c2ccc(I)cc2)n1
Cn1cc(C(=O)O)c(C(F)F)n1.Nc1ccc(F)cc1-c1ccc(Cl)c(F)c1
C[C@H]1CCc2c(ccc(Br)c2O)N1C(=O)C1CC1.OB(O)c1ccccc1
C=C(c1cccnc1)c1c(C)[nH]c2ccccc12
CC(C)(C)C[C@@H](CO)NC(=O)OC(C)(C)C.Cc1ccc(S(=O)(=O)Cl)cc1
CC(C)(C)CC(=O)Cl.Cc1c(C)c2c(c(C)c1N)C(=O)C(C)(C)O2
CC(C)[C@@H](NC(=O)OC(C)(C)C)C(=O)O.Nc1ccccc1NCc1ccccc1
C[Si](C)(C)CCl.NCc1cccc(C(F)(F)F)c1
C[Si](C)(CCl)c1ccc(Cl)cc1Cl.c1c[nH]cn1
COC(=O)c1ccc2c(c1)CC(C)(C)C(c1cccc(C(=O)NCCN(C)C)c1)N2
C=CCCOc1nc(N2CCNCC2)nc2ccccc12.O=C(Cl)OCc1ccccc1
CC(C)(C)OC(=O)N1CCC(COc2sncc2N)CC1.O=C(O)c1ccc(F)c(-c2c(F)cccc2F)n1
CC=O.CCOC(=O)C1(c2ccc(-c3ccc(-c4onc(C)c4CNC[C@H](C)c4ccccc4)cc3)cc2)CC1
C1CN(C2CCOCC2)CCN1.Cc1cc(C[C@@H](OC(=O)N2CCC(N3CCc4ccccc4NC3=O)CC2)C(=O)O)cc(C)c1O
BrCC1CC1.Cc1cc(C#Cc2c[nH]c(C)n2)ccn1
CCNCc1ncc[nH]1.CN(C)c1cccc(N(CC(=O)O)S(=O)(=O)c2ccc(C(C)(C)C)cc2)c1
CCc1cccc(CC)c1S(=O)(=O)Cl.Nc1cc(C(F)(F)F)cc(C(F)(F)F)c1
CN(C)S(=O)(=O)c1cc(C(F)(F)F)ccc1Cl.NCc1ccccc1
C[C@H](NC(=O)OC(C)(C)C)C(=O)NCc1cccc(Nc2n[nH]c3ncnc(Nc4cccc(Cl)c4)c23)c1
Nc1ccc2oc3c(c2c1)CCCCCC3.O=C(O)Cc1ccncc1
C[C@H]1COCCN1.Clc1nc(Cl)c2c(n1)CCSC2
C1CC2(CCN1)OCCO2.CS(=O)c1cc(OS(=O)(=O)C(F)(F)F)nc2sc(C(N)=O)c(N)c12
CC(C)(C)OC(=O)NCCn1cc([N+](=O)[O-])cn1
CC(=O)[O-].COCCOc1cc(Br)cc(Br)c1
Cc1ccc(Br)s1.OB(O)c1ccc(Cl)cc1
CCOC(=O)c1cc(C2CCCC2)on1
CC(C)(O)CC=CC1(C2=CC[C@H]3[C@@H](O)CCC[C@@]23C)CC1
CC/C(=C\c1ccc(C(=O)OC(C)(C)C)s1)C(=O)OC
CC(C)(C)OC(=O)N[C@H]1CCCN(Cc2ccccc2)C1
BrCc1ccc2ccccc2c1.COC1(C#CCO)CCOCC1
COc1ccc(CNc2cccc(CCCCC(=O)CP(=O)(OC)OC)n2)cc1.Cc1ncc(C=O)cn1
COc1ccc(N2CCC(N3CC[C@@H](NC(=O)CNC(=O)c4ccc(Cl)c(Cl)c4)C3)CC2)cc1
CCOC(=O)CCCC(C)=O
O=[N+]([O-])c1cnc2ccccc2c1N[C@H](CO)COCc1ccccc1
ClC(c1ccccc1)(c1ccccc1)c1ccccc1.O=[N+]([O-])c1c[nH]cn1
CCNCC1CCNC1.CCn1cc(C(=O)O)c(=O)c2cc(F)c(Cl)nc21
Cc1cc(O[Si](C)(C)C(C)(C)C)cc(C)c1OCC1CCCN(C)C1
CCOC(=O)[C@@]12C[C@H]1C=CCCCCC[C@H](NC(=O)c1cc(C)on1)C(=O)N1C[C@H](Oc3nc4ccccc4c4ccccc34)C[C@H]1C(=O)N2
CC(C)NC(C)C.O=C(Cl)c1ccc2cc(Br)ccc2c1
CC(C)(C)OC(=O)COc1cncc(C(=O)N2CCN(c3ccccc3C(C)(C)C)CC2)c1
CC1(C)OB(c2ccc(OC3CCN(C=O)CC3)cc2)OC1(C)C.O=C(Nc1ccc2[nH]nc(I)c2c1)C(c1ccsc1)N1CCCC1
Nc1cccc(-c2c(N)ncnc2Oc2ccc(Oc3ccccc3)cc2)c1.O=C(O)/C=C/CN1CCCC(F)(F)C1
CC(C)c1nc(N2CCC(CCCO)CC2)no1.CS(=O)(=O)Cc1ccc(O)cc1F
CC(CO)CCC(C)(C)C.Cc1cc(CCl)c(O)c(-n2nc3ccccc3n2)c1
CN.Cc1cc(S(=O)(=O)c2ccc(N)cc2)cc(Br)n1
C1COCCN1.COc1cccc2c1C(NC1=Nc3ccc(NC(=O)CCl)cc3CO1)CO2
CC1CN(c2ccc(C(F)(F)F)cn2)C(C)CN1C(=O)OC(C)(C)C
CCBr.CCN(CC)CCO
Brc1cnc2[nH]c3cnc(-c4cccnc4)cc3c2c1.CN(C)CCCOc1ccc(B2OC(C)(C)C(C)(C)O2)cc1
c1ccc(COc2cccc(-c3cnco3)c2)cc1
CC[C@H](N=[N+]=[N-])[C@H](O)CNC(=O)OC(C)(C)C
CC(C)c1ccc2c(c1)OC1(O)c3cccc([N+](=O)[O-])c3C(=O)C21NS(C)(=O)=O
CC(C)S(=O)(=O)C[C@@H]1C[C@H](NC(C)(C)C)CC[C@@H]1NC(=O)OCc1ccccc1
CCOC(=O)CBr.Nc1ccccc1
COc1ccc(CN2C(=O)N(c3ccc(C#N)c(C(F)(F)F)c3)[C@@H]3COCC[C@H]32)cc1
Fc1ccccc1-c1ncco1
COC(=O)c1ccc(-c2ccccc2NC(=O)c2cccc(-c3ccc(OC)cc3OC)c2)s1
CC(C)(C)OC(=O)N1CCC(Nc2ccc(C#N)c(C(F)(F)F)c2)CC1
CCCc1nc(C)n(-c2ccc(O)c(F)c2)c(=O)c1Cc1ccc(-c2ccccc2C#N)cc1.CCI
CC(C)Oc1ccc(-c2noc(-c3ccc4[nH]ccc4c3)n2)cc1Cl.COC(=O)C1CCC(Br)C1
CC(C)Oc1cc(Cl)c(S(N)(=O)=O)cc1C1=NC(C)(c2ccc(Cl)cc2)C(C)(c2ccc(Cl)cc2)N1C(=O)Cl.CS(=O)(=O)CCCN1CCNCC1
COc1ccc([C@@H](O)[C@H](NC(=O)[C@H](CO)NC(=O)OC(C)(C)C)C(=O)OCc2ccccc2)cc1
CC(C)(C)[Si](C)(C)OC(C(=O)c1ccccc1)c1ccncc1
Nc1ccc2[nH]c(=O)oc2c1.O=CCCc1ccccc1
CCN(CC)C1CCC(Nc2c(C(=O)C3CC3)cnc3ccc(Br)cc23)CC1.COc1cc(B2OC(C)(C)C(C)(C)O2)cc(Cl)c1O
COCCC(=O)Cl.Nc1cnc2cc(Br)ccc2c1O
COC(=O)c1ncc(Br)cn1
CCn1cc2c3c(cc(C(=O)OC)cc31)N(C)S(=O)(=O)CC2
C=Cc1ccc2c(c1Cl)CC[C@]1(C)CN(Cc3ccccc3)C[C@@H]21
Cn1c(N2CCN(CCCOc3ccc([N+](=O)[O-])cc3)CC2)cc(=O)n(C)c1=O
[N-]=[N+]=N[C@H]1C[C@@H](C(=O)N2CCC[C@@H]2C(=O)NC[C@H]2CCCN(CC3CCCCC3)C2)N(C(=O)CC(c2ccccc2)(c2ccccc2)c2ccccc2)C1
CCOC(=O)Cl.COc1ccccc1N(CCN1CCC(C(=O)c2ccc(F)cc2)CC1)C(=O)c1ccc(N)cc1
N#Cc1ccc(N(C(=O)C(F)(F)F)c2cccc3c2CCC=C3)cc1.O=C(OO)c1cccc(Cl)c1
COc1ccc(Cn2nc(C)c3cc(Br)ccc32)cc1.[C-]#N
CN1CC(=O)Nc2cc(-c3ccccc3)c(-c3ccc(C4(NC(=O)OC(C)(C)C)CCC4)cc3)nc21
CN(C(=O)[C@@H]1CCCN1C(=O)OC(C)(C)C)C1CC1
CCCCCc1nn(C(=O)OC(C)(C)C)c2ccc(Oc3c(C)cc([N+](=O)[O-])cc3C)cc12
CC(C)(C)OC(=O)N[C@H]1CCCC[C@@H]1Nc1cc(Cl)c(Br)cc1C#N.O=C([O-])[O-]
COc1cc2nccc(Oc3ccc(N)c(C)c3C)c2cc1OC.O=C(N=C=S)c1ccccc1
Nc1cccc(C(=O)O)c1.O=S(=O)(Cl)c1cccc(-c2ccccc2)c1
Brc1ccc2ncccc2c1.C#CC(OCC)OCC
CC[C@@H]1c2c(C#N)ncn2-c2cnc(Cl)nc2N1C1CCCC1.COc1cc(C(=O)O)ccc1N
CC(C)(C)OC(=O)N=NC(=O)OC(C)(C)C.Fc1nc(Cl)c2nc[nH]c2n1
COc1cc(OC)c(F)c(COc2cnc(Nc3cc(COC4CCCCO4)n(C)n3)nc2)c1F
Brc1cccc2[nH]ncc12.[C-]#N
Cc1nc(C)c(-c2ccnc(Nc3cccc(CO)c3)n2)s1.ClCCN1CCOCC1
NCC(=O)N1CCN(C(=O)c2ccccc2C(F)(F)F)CC1.O=C(O)c1cc(-c2ccc(O)cc2)on1
CC(C)(C)C1CCC(N2CCNCC2)CC1.CC1(C)CCCC(=O)C1
CCCCCCCCC1(CO)CCCCC1=O
NCCc1cc(Br)cs1.Nc1nc(Cl)nc2c1ncn2[C@@H]1O[C@H](CO)[C@@H](O)[C@H]1O
COC(=O)c1cccc2c1NC(c1cccc(C(=O)NC3CCN(C)C3)c1)C(C)(C)C2
CC1(c2ccc3c(c2)OCCO3)NC(=O)NC1=O.CCCc1c(OCCCCBr)ccc2c(C(F)(F)F)cc(=O)oc12
CC(C)(O)C(=O)NC1CCC(CCN2CCN(c3cccc4c3OCO4)CC2)CC1.CI
O=C1CO[C@@H]2OCC[C@@H]12
CCOC(=O)c1cc2ccccc2[nH]1.N#CCBr
O=C(NS(=O)(=O)N1CCOCC1)OCc1ccccc1
CC(C)(C)OC(=O)NCc1ccc2c(c1)CN(C(N)=O)C2
NC=O.Nc1ccc(Br)cc1C(=O)O
Cc1cnc2[nH]c3c(OS(=O)(=O)C(F)(F)F)cccc3c2c1.OB(O)c1ccccc1
CCOc1ccc(Nc2ccc(CN)cc2)c(C(F)(F)F)c1.O=C(NC1(C(=O)O)CC1)c1cncnc1
CC1CN(C(=O)OCc2ccccc2)C12CCCN(C(=O)OC(C)(C)C)C2
COc1nc2ccc(C(O)(c3ccc(Cl)cc3)c3cncn3C)cc2c(Cl)c1Cc1ccc(-n2cccn2)cc1
Cc1c(OC2CCCCO2)cc2c(c1C)OC(C)(CCC=O)CC2.O=C1CSC(=O)N1
CC(C)(C)OC(=O)N1CCN(C(=O)CCn2ncc3cc(-c4c[nH]c5cc(F)ccc45)ccc32)CC1
CN1CCN(C(=O)[C@@H]2C[C@H](N)CN2C(=O)OC(C)(C)C)CC1.Fc1ccc(Br)c(F)c1
COc1ccc(CN2Cc3cc(Cl)c(OC)cc3C2)cc1
CCOCCBr.O=C(NCc1ccccn1)c1cc(OCC(F)(F)F)ccc1O
CCCc1cc2ccc(C(=O)OC)cc2[nH]1.Clc1ccccc1CBr
Clc1ccc2c(Cl)nncc2c1.O=C1OC[C@@H]2CNCCN12
CCC(OC)c1cc2c(=O)n(NS(C)(=O)=O)c(=O)[nH]c2cc1C(F)(F)F.CCCC(=O)Cl
NC(=O)N1C[C@@H]2C[C@H]1CN2.O=Cc1ccc(Oc2nc3ccccc3s2)cc1
CNCCCO.COc1ccc2c(Nc3c(Cl)cncc3Cl)cc(=O)[nH]c2c1OCCCCCCCl
CC(C)I.Oc1cccc(F)c1
Cc1cc(Cl)n2nccc2n1.N#Cc1ccccc1-c1oc2ccc(CN)cc2c1Br
Nc1cccc(C(=O)O)c1.O=C(CC1CCCCC1=O)c1ccccc1
CCOC(=O)CP(=O)(OCC)OCC.O=Cc1ccc2c(c1)CCO2
CCOC(=O)c1cc(OCC(=O)OCc2ccccc2)n(-c2ccccc2)n1
CC(C)CS(=O)(=O)Cl.CS(=O)(=O)c1ccc(Oc2ncnc3c2cnn3C2CCNCC2)cc1
CN=C=O.Cc1cc(Cc2ccc(N)cn2)n(C)c1C(=O)c1ccc(Cl)cc1
Cc1ccc(-c2oncc2C(=O)O)cc1.FC1(F)CCCNC1
CC(C)(C)OC(=O)N(Cc1ccc2c(c1)OCCO2)C1CCN(CCn2c(=O)ccc3cc(N)ccc32)CC1
CS(=O)(=O)c1ccc(-c2ccc(C(=O)O)cc2)cc1.C[C@@H]1CCCN1C[C@@H]1CCCN1
C1CNCCN1.CCOC(=O)CC(=O)c1cc(F)c(Cl)nc1Nc1ccc(F)cc1F
BrCc1ccccc1.c1ccc2c(c1)[nH]c1ccccc12
CCCCCCN=C=O.Cn1c(=O)[nH]c2ncccc21
CC(C)C(=O)Nc1cccc(C2CCN(CC[C@@H](O)c3ccccc3)CC2)c1.Oc1cccc2ccccc12
N#Cc1cnc(Nc2cc(N3CCNCC3)ncn2)s1.O=C(CBr)NC1CC1
CCCc1c(C=O)ncn1S(=O)(=O)N(C)C
C[C@@H]1CNC[C@H]1c1nc2c(cnn2C2CCCC2)c(=O)[nH]1
CC(C)(C)c1cn2cccc(CO)c2n1
CC(=O)N1c2ccc(-c3cn(CCO[Si](C)(C)C(C)(C)C)nn3)cc2[C@H](N)C[C@@H]1C.Cc1ccc(Br)nc1
Cc1ccc(C(=O)NC2CC2)cc1-c1ccc2c(=O)n(CC3CC3)cc(C=O)c2c1.OCCN1CCCNCC1
CCC(CC)Nc1nc(C)nc(Cl)c1[N+](=O)[O-].Cc1cc(C)c(O)c(C)n1
CC(C)(C)OC(=O)NC[C@H](N)C(=O)O.COc1cc2ncnc(Nc3cccc(Cl)c3F)c2cc1C=O
COC(=O)C1CC(c2ccc(OC(F)(F)F)cc2)CN(C(=O)N2CCC(O)CC2)C1
CC(C)(C)OC(=O)[C@H]1CCCN1c1ccc(C(F)(F)F)cc1
COc1ccccc1N.Clc1cc2c(cn1)c(I)nn2C(c1ccccc1)(c1ccccc1)c1ccccc1
COC(=O)c1cnc(N2CCN(C(=O)Cc3ccccc3)CC2)s1
c1ccc(CN2CCCN3c4ccccc4CC3C2)cc1
COC(=O)c1csc(-c2ccccc2)c1
C=C(C)[Mg+].CON(C)C(=O)[C@H](CC1=CCCC1)NC(=O)OC(C)(C)C
CC(C)=CC(=O)Cl.Sc1ccc(Br)cc1
Cc1ccc(NC(=O)OC(C)(C)C)cc1NC(=O)CN1C(=O)c2ccccc2C1=O
COC(=O)c1ccc([C@H](C)NC(=O)c2cc(Cl)ccc2O)cc1.OCCc1c(F)cccc1F
COC(=O)c1cccc(N)n1.Nc1ncc(Cl)nc1C(=O)O
CC(C)(C)OC(=O)NCCN.COc1c(C)c2c(c(O)c1C/C=C(\C)CCC(=O)O)C(=O)OC2
COc1ccc2c(O[C@@H]3C[C@H]4C(=O)N[C@]5(C(=O)O)C[C@H]5C=CCCCCC[C@H](NC(=O)OC(C)(C)C)C(=O)N4C3)cc(-c3ccccc3)nc2c1
CC(C)(C)OC(=O)NCc1cccc(C(=O)O)c1.COC(=O)C1CC(N)c2c(Cl)cc(Cl)cc2N1
NCc1cc(Cl)cc(Cl)c1.O=c1[nH]nc(Cl)c2cc(Br)ccc12
CN1C(=O)[C@]2(N=C1N)c1cc(Br)ccc1O[C@H]1CCCO[C@@H]12.OB(O)c1cccnc1F
CNC.Cc1nc(N2CCN(Cc3ccc(F)cc3)C2=O)sc1C(=O)O
C=CC[C@@H](C(=O)OCC)c1ccc(-c2ccc(-n3nnc(C)c3NC(=O)OC(C)c3ccccc3)cc2)cc1
CCOC(=O)c1ccn(-c2ccc(Cl)c(F)c2)n1
COc1ccc(N)c(NCCO)c1.O=CO
COc1ncc(CO)cc1F
Nc1cccc(O)c1.O=C(CC1CC1)Nc1cn2nc(I)ccc2n1
O=C1Cc2c(Br)ccc3cccc1c23
CCCCCCCNC(=O)Nc1ccccc1C(=O)Nc1cccnc1
CC(C)(C)OC(=O)OC(=O)OC(C)(C)C.CC(C)N(C(=O)CN1C(=O)C(Cc2c[nH]c3ccccc23)c2nnc(-c3ccccc3)n2-c2ccccc21)c1ccccc1
CCC[C@H]1CC[C@@H](CCC)N1.COc1ccc2oc(C(=O)C(C)(C)C)c(CC(=O)O)c2c1
COC(=O)CCc1cccc(CN)c1.O=S(=O)(Cl)c1ccccc1
Cc1nc(N)nc(N[C@@H](C)c2nc3ccn(C)c3cc2N2CCC(N3C(=O)c4ccccc4C3=O)C2)c1C#N
C#Cc1ccc(CC(C)NC(C)=O)cc1.COc1ccc(Br)c(OC)c1
CN1CCNCC1.Cn1cc(C(=O)O)c(=O)c2cc3cc(F)c(Cl)cc3nc21
CS(=O)(=O)Cl.Nc1cc(C(F)(F)F)ccc1-c1cc(Oc2ccc3cccnc3c2)ncn1
Cc1cc(C(=O)O)nn1C.Cc1ccc(S(=O)(=O)NC(=O)OCCc2ccc(Nc3cc(Cl)c(C(F)(F)F)cc3N)cc2)cc1
C[N+](C)(C)c1ccc(CNC(=O)c2cc3cc(OCc4ccccc4)ccc3n2Cc2cccc(C(=N)N)c2)cc1
CC(C)(C)OC(=O)C(Cc1cccc2ccccc12)CC(O)CN1CCOCC1
CCOC(=O)c1cnc2cc(CNC(=O)OC(C)(C)C)c(-c3ccc(Cl)cc3Cl)cn12
C[C@@](O)(C(=O)O)C(F)(F)F.Nc1cccc([N+](=O)[O-])c1Cl
CCCc1c(OCCCOc2ccc(C(=O)NC)c(OC)c2CCC)ccc2c1OC(C(=O)OC)CC2
C#CCCc1ccc(CN2CCCC2)cc1.N#Cc1cc(-c2ccc(Cl)cc2)cnc1Cl
COC(=O)C(C)(C)NC(=O)c1ccc2ccccc2c1O.OCc1cnc(Cl)c(Cl)c1
C[C@H]1CN(c2ncc(Br)cc2C=O)C[C@@H](C)O1.OB(O)c1cn[nH]c1
CC(C)Cc1ccc(C(C)C(=O)O)cc1.Cc1ccc(CO)cc1
CC(Nc1nccc(-n2cnc3ccccc32)n1)C1CCCNC1.CN(C)CC(=O)O
O=[N+]([O-])c1ccc(Oc2ccc(C(Cc3ccncc3)c3ccc(OC(F)F)c(OC(F)F)c3)cn2)cc1
CCC1CCCCN1.O=Cc1cc(Br)ccc1F
COc1c(Br)cc(CC2NCCc3cc(OCc4ccccc4)c(NS(=O)(=O)c4ccc(C)cc4)cc32)cc1Br
O=C(Nc1ccccc1)C(C(C(=O)O)C1CCCCC1)=S(=O)=O
CCOC(=O)c1cc(C2(C)OCCO2)on1
C=CC(C)(C)O.COc1ccc(O)cc1
COc1ccc(SC)c2c1CC(NC(C)=O)CC2
O=c1ccn2nc(Cl)ccc2c1-c1c(F)cccc1F.[NH4+]
CC1(c2cncc(Br)c2)OCCO1.CN(C)C=O
CC(C)Cn1cc(COc2ccc3c(c2)CCN3C(=O)OC(C)(C)C)c(C(F)(F)F)n1
CCOC(=O)CCc1cccc(-c2noc(-c3cnc(OC(C)C)c(Cl)c3)n2)c1Cl
COC(=O)c1ccc(C#Cc2cncc(C3CCCN3C)c2)cc1
O=C(CCCCl)c1ccc(F)cc1
Clc1nccnc1N1CCNCC1.O=Cc1cnn(CCO)c1
CCOC(=O)Cn1c(C)cnc(Nc2cccnc2CC)c1=O
C[C@@H](CO)NC(=O)Cn1cc(N)cn1.Clc1nccc(NCc2c(Cl)cccc2Cl)n1
COc1cc2c(Nc3ccc4cc[nH]c4c3)ncnc2cc1O.OCCN1CCCCC1
COc1cc2c(Cl)ccnc2cc1OCC[C@H](NC(=O)OC(C)(C)C)C(=O)OC1CCCC1
O=[N+]([O-])c1ccc(OCc2ccccc2)c(Br)c1.OB(O)c1ccccc1
Nc1c(F)cc(Cl)c2nc(Cl)sc12.O=C1OC(=O)C2=C1CCCC2
CC(C)(C)C(=O)n1ncc2cc(NC3CCCNC3)ccc21.CSc1ccc(C=O)cc1
O=S(=O)(c1ccccc1)[C@@H]1C[C@]2(c3ccccc3)N(Cc3ccccc3)[C@H]1CC[C@@]2(O)C#CCO
Cc1nc2ccc(Br)cc2n1C.O=c1cc(OCc2ccc(F)cc2)cc[nH]1
COc1ccc(Cl)cc1NC(=O)Nc1cccc2c1CCN2Cc1ccnc2c1ccn2C(=O)OC(C)(C)C
Cc1cccc(CCN)c1.O=CC1CC1
C/C=C/C=O.Nc1ccc(Cl)c(C(=O)O)c1
CC1(C)OB(c2ccc3cn(Cc4ccccc4)nc3c2)OC1(C)C.Nc1ncnn2c(CCCO)cc(Br)c12
CCOC(=O)[C@H](Cc1ccc(OC/C(CC)=C(/C)c2ccc(Br)cc2)cc1)OCC
CCN(C(=O)Cc1ccc(F)cc1)C1CCNCC1.O=C(CCCl)c1ccc(F)cc1
Br.C=C(CCCN1C(=O)c2ccccc2C1=O)C(=O)O
Cc1ccc([N+](=O)[O-])cc1-c1cccnc1
CC(C)N.Cc1ccc(C(=O)NC2CC2)cc1NC(=O)c1ccc(OCc2ccc(CO)cn2)cc1
Brc1ccccn1.CCO[C@H]1CNC[C@H]1Nc1nc(CC)c(-c2ccc(OC)cc2C)nc1CC
N[C@H]1CCN(C(=O)c2cc(Cl)cc(Cl)c2)[C@H](Cc2ccccc2)C1.O=C(O)c1cc2ccccc2[nH]1
CN1CCNCC1c1nc(-c2ccc(F)cc2)no1.O=C(Cl)c1ccc(F)cc1
NC12CC3CC(CC(C3)C1)C2.O=Cc1cc2cccnc2s1
CC(=O)Nc1nc(C)c(I)s1.CCCC[Sn](CCCC)(CCCC)c1cccs1
COC(=O)c1nc(SC)ncc1C#CC1CC1
CNCCCN(C)C.O=S(=O)(Cl)c1cnc(Cl)c(Cl)c1
CC(C)(C)OC(=O)C1CC(=O)C1.Clc1cccc(Cl)c1COc1ccc2c(c1)OCC21CCNCC1
COc1ccc(-c2nocc2C(=O)O)cc1Cl.Cc1cc(C2(O)CCNC2)ccc1F
Cn1cnc(Nc2ncc(Cl)c(NC3CCC4(CCNCC4)CC3)n2)c1.N#CCC(=O)O
COC(=O)C1CCC(c2noc(=O)[nH]2)CC1
CC(=O)OCCl.O=C(O)Cc1oc2cccc-2cc1-c1ccccc1
CCOC(=O)Cn1c(=O)n(Cc2ccc(Br)cc2F)c(=O)c2ccc(Cl)cc21
CC(=O)c1cc([N+](=O)[O-])c(Cl)s1.Cn1ccnc1S
COC(=O)c1nc([C@H](CCCC2CCCCC2)CC(=O)NOCc2ccccc2)oc1C
CC(C)(C)OC(=O)c1ccccc1-c1ccc(CBr)cc1.CCCCc1nc(C(=O)c2ccccc2)c(C#N)[nH]1
Cc1cc(C(=O)N(C)C)cc(Cl)n1.N=C(c1ccccc1)c1ccccc1
CCOC(=O)c1[nH]c2c(Cl)cncc2c1N.C[Si](C)(C)c1ccc(OS(=O)(=O)C(F)(F)F)c(F)c1
O=C(O)c1ccc2cc[nH]c2c1
CC(C)c1cc2c(Cl)ncnc2s1.NC1CCC(N)CC1
COC(=O)CCCCNC(=O)C(CO)NS(=O)(=O)c1ccc(Cl)cc1.CS(=O)(=O)Cl
NO.O=C(Nc1ccc(F)c(Cl)c1)c1cocn1
COC(=O)[C@H](Cc1c[nH]c2ccccc12)NC(=O)CCC(=O)[C@H](Cc1ccccc1)NC(=O)c1ccccc1
C#CC(C)(C)C.NS(=O)(=O)c1ccccc1NS(=O)(=O)CCc1ccc(Br)cc1
CC(=O)OCc1c(B2OC(C)(C)C(C)(C)O2)cccc1N1CCc2cc(N(C)C)ccc2C1=O.Cn1cc(Br)cc(N)c1=O
CC(C)(C)C(=O)OC[C@H]1O[C@@H](Sc2ccccc2)[C@H](OC(=O)C(C)(C)C)[C@@H](OC(=O)C(C)(C)C)[C@@H]1OC(=O)C(C)(C)C.O=C(OO)c1cccc(Cl)c1
C[C@H](O)C(=O)O.C[C@H]1CN(c2nc3c(N4CCOCC4)nc(-c4cnc(N)nc4)nc3n2CC2CC2)CCN1
Brc1cccc2nc[nH]c12.C1CNCCNC1
O=C(O)C(CC1CCCCC1)c1ccc(OCc2ccc3ccccc3n2)cc1
COC(=O)c1ccc2c(/C=C3\Oc4c(ccc(O)c4CN4CCN(C(=O)OC(C)(C)C)CC4)C3=O)c[nH]c2c1
Cc1c(N)c(C(=O)[O-])n(C)c1C.O=[N+]([O-])c1ccccc1Cl
CC(=O)Oc1cc(C)cc(C(=O)N[C@@H](Cc2ccccc2)[C@H](OC(C)=O)C(=O)O)c1C.CCNC(=O)[C@H]1NCC(F)(F)C1(C)C
COC(=O)c1cc(Br)c2[nH]ccc2c1
Cc1cccc(C)c1N.ClCC1COCO1
COCCCOc1cc(C(=O)N(C[C@@H]2CN(C(=O)OC(C)(C)C)C[C@H]2CN=[N+]=[N-])C(C)C)ccc1OC
Cc1c(-c2ccccc2)nc2cc(Cl)ccc2c1C(=O)N[C@@H](C)C1CCCCC1.O=C1CCC(=O)N1Br
C#Cc1cc(C#N)cc(Br)c1N
COC(=O)C1(c2ccc3c(c2)CCCC3)CCC1
CN1CCc2ccc([N+](=O)[O-])cc2C1
CO.Cc1cccc(C(=O)Cl)c1[N+](=O)[O-]
CC(C)n1ncnc1-c1cc2n(n1)-c1cc(C(=O)O)ccc1OCC2.OC1CCNCC1
NCCO.O=C(O)C1CN(C(=O)c2ccc(F)c(F)c2Nc2ccc(I)cc2F)C1
CCC(Br)c1nc(C)c(C)c(=O)n1Cc1ccccc1.Cc1ccc(C2CNCCN2)cc1
N[C@H]1CC[C@H](CCN2CCN(c3nccc4c3CCO4)CC2)CC1.O=C(O)c1ccc2ncccc2c1
CCOC(=O)c1ccc(C2CC2)c(O)n1.CI
CS(=O)(=O)Cl.OCCCc1c[nH]c2ccccc12
COC(=O)c1ccc(C2(N)CC2)cc1.O=C(O)c1cc(Cl)cnc1N1CCC(Oc2cccc(F)c2)C1
CS(=O)(=O)Cl.OC[C@@H]1COc2ccccc2O1
COc1cccc(-c2nc(SCc3ccc(NC(=O)OC(C)(C)C)cc3)[nH]c(=O)c2C#N)c1
CC(C)(C)OC(=O)NCCN1CCNCC1.Fc1cccc2nc(CN3CCC[C@H]4CCc5cccnc5[C@H]43)cn12
CCc1nc2c(C#N)cccn2c1-c1cccc(O)c1.COc1ccc(CN(Cc2ccc(OC)cc2)S(=O)(=O)c2cccc(Br)c2)cc1
CC(C)C(=O)NC1CCC(CNC(=S)NC(=O)c2ccccc2)CC1
BrCCOCc1ccccc1.C[C@H](NC(=O)OCc1ccccc1)C(=O)N(C)C
C=CCN1CC[C@]23c4c5ccc(O)c4O[C@H]2C(=O)CC[C@@]3(O)[C@H]1C5.CN
COC(=O)C12CC3CC(F)(CC(F)(C3)C1)C2
C[C@]1(N2C(=O)c3cccc(N)c3C2=O)CCC(=O)NC1=O.O=C(Cl)CCl
CC(C)(C)OC(=O)NCCc1ccc(Br)cc1.OB(O)c1cccc(O)c1
CC(C)(C)OC(=O)N1CCN(c2ccccc2CNC(=O)c2cnc3c(-c4cccc(Cl)c4)cnn3c2)CC1
CC(C)(C)OC(=O)CBr.CCCc1c(Cc2ccc(-c3ccccc3C#N)cc2)c(=O)[nH]c2ncnn12
CCCC[Sn](CCCC)(CCCC)c1nccn1C.O=C(N[C@H]1CCCC[C@@H]1O)c1cn(Cc2ccc(Br)cc2)c2cccnc12
CON(C)C(C)=O.Fc1ccc(CN2CCOCC2)cc1Br
CCC=CCCC(O)C#CC(C)O
COc1ccc2c(c1)C(=O)C(=O)N2C(CC1CCCC1)C(=O)O
CS(=O)(=O)Cl.OC1CCCCCC1
CC(C)(C)OC(=O)NN.O=C(O)c1ccc(Br)cc1Cl
O=[N+]([O-])c1ccc(N2CCC(C(c3ccccn3)c3ccccn3)CC2)c(F)c1
BrCCC(c1ccccc1)c1ccccc1.O=c1c2cc(N3CCNCC3)ccc2cnn1Cc1ccccc1
N#Cc1ccccc1COc1ccc([N+](=O)[O-])cc1Cl
CCCCCCCCOc1ccc(-c2ccc(C=O)s2)cc1.N#CCC(=O)O
Cc1c2c(nn1-c1nnc(-c3ccc(OC(C)C)c(C#N)c3)s1)CCN(C(=O)OC(C)(C)C)C2
C=O.O=C(NC1CCc2ccccc2CC1=O)OCc1ccccc1
COC(=O)c1ccccc1N.COc1cccc([C@H]2O[C@H](CC(=O)O)C(=O)N(CC(C)(C)COC(C)=O)c3ccc(Cl)cc32)c1OC
Clc1ccc2c(n1)CCN(Cc1ccccc1)C2.OB(O)C1CC1
CS(=O)(=O)CC(=O)O.FC(F)(F)C1(c2cc(Cl)cc(Cl)c2)CN=C(c2ccc3c(c2)COC32CNC2)C1
COC(=O)c1cc(C(F)(F)F)cnc1N1CC(Oc2cc(C)on2)C1
CN(c1ccccc1CNc1cccn2nc(Cl)nc12)S(C)(=O)=O.Nc1ccc(OCCN2CCCC2)cc1
Brc1ccc(Br)nc1.C1COCCN1
CC(C)[C@]1(C(=O)N2CCN(c3cccc(C(F)(F)F)c3)CC2)CC[C@@H](N)C1.COCC1COCCC1=O
Cc1ccc(-c2cc(Cl)ccc2OCc2ccccc2)n1-c1cccc(C(=O)O)c1.NCc1ccccc1
CC(C)(C)OC(=O)NCCCN.CCC(O)c1nn2cccc2c(=O)n1Cc1ccccc1
CC(=O)Oc1ccc(C(=O)O)cc1.COc1cc2nccc(Oc3ccc(N)cc3)c2cc1OC
CC(C)(C)OC(=O)N[C@H]1CC[C@@H](N)CC1.COc1ccc(OCC2CC2)c(-c2ccnc3c(C(=O)O)c(C)n(COCC[Si](C)(C)C)c23)c1
COC(=O)c1sccc1S(=O)(=O)N=C=O.COc1cc(C#N)nc(N)n1
COc1cc(C#N)c(C)c(C#N)c1O
CC(C)(C)OC(=O)COc1ccc(Cl)cc1C#Cc1ccc2c(c1)S(=O)(=O)CC2
CN(C(C)(C)c1ccccc1)S(=O)(=O)c1ccccc1
CCC(C)S(N)(=O)=O.O=C=Nc1ccc(Br)cc1
CC(C)(C)[Si](C)(C)O[Si](C)(C)C(C)(C)C.O=C(CCO)c1ccc(Cl)c(Cl)c1
Cc1nc(N)sc1C(=O)NCc1ccccc1.O=C(O)Cc1ccccc1C(=O)O
CCOC(=O)c1n[nH]c2cc(Cl)c(-c3ccc(N4CCOCC4)cc3)cc12
CO.O=C(O)C1Oc2ccccc2C2(CC2)c2ccccc2O1
CC(C)CC(=O)Nc1cccc(-c2ccnc3c(Br)cnn23)c1.COc1ccc(B(O)O)cc1C=O
CCOC(=O)CCCN.CN(c1cccc2cc(-c3ncc(CCl)s3)[nH]c12)S(=O)(=O)c1cccs1
CCCCCCCCCC(C)(C)c1cc(Br)ccc1O.CI
CC(N)=S.CCOC(=O)C(Br)C(=O)c1ccc(C)cc1
COc1ccc([C@@H]2Sc3ccccc3N(CCN(C)C)C(=O)[C@@H]2O)cc1.O=C(O)c1ccc([N+](=O)[O-])c([N+](=O)[O-])c1
C=C(c1csc2c1OCCN(C(=O)OC(C)(C)C)C2)C(F)(F)F
CCOC(=O)CC1c2cc(OC)ccc2NC1C.Clc1nc(Cl)c2ccccc2n1
CCNCc1ncc[nH]1.Cc1ccc(N(CC(=O)O)S(=O)(=O)c2ccc(C(C)(C)C)cc2)cc1
CCCC(c1cc(Br)cs1)n1ccnc1.N#C[Cu]
Cc1c(O[C@@H]2CCC[C@H](N(C)c3ccccc3)C2)ccc2c1cnn2C1CCCCO1
N#Cc1cc2nccn2cc1Br.OB(O)c1ccc(Cl)cc1Cl
CCOC(=N)N1Cc2ccccc2-c2ccccc2C1.O=C(Cl)c1cccc(F)c1
Cc1cc(C(=O)Cl)ccc1[N+](=O)[O-].NC1CC1
NCC1CCCCN1.O=C(OCC(F)(F)F)c1cc(OCC(F)(F)F)ccc1OCC(F)(F)F
CC(=O)OC(C)=O.Cc1cc(N)ncc1CN
COc1ccc2nc(CO)n(C)c2n1.O=C1SC(Cc2ccc(O)cc2)C(=O)N1C(c1ccccc1)(c1ccccc1)c1ccccc1
CCn1cc(N)cn1.COc1cc(Oc2ccnc3ccc(F)cc23)ccc1C(C)C(=O)O
Cn1nc(N)c2c(Cl)ccc(-c3ccc(C#CC(C)(C)O[Si](C)(C)C(C)(C)C)nc3[C@H](Cc3cc(F)cc(F)c3)NC(=O)OC(C)(C)C)c21.O=C(OC(=O)C(F)(F)F)C(F)(F)F
CI.Nc1ccccc1C(=O)COC(=O)c1ccccc1
C#Cc1ccccc1.CCOC(=O)c1ccc2nc(C)n(Cc3ccc(I)cc3Cl)c2c1
CCOC(=O)Cn1c(C)c(Cc2ccccc2S(=O)(=O)c2ccccc2)c2c1CCC(C)(C)C2
Clc1ccc(-n2nc3ccccc3c2NC2CCCCC2)cc1.O=C(Cl)OC1CCCCC1
CC(C)(C)OC(=O)N1CCNCC1.COc1ccc(C(=O)O)cc1C#Cc1ccccn1
CC(C)(C)[O-].O=C(CNC(=O)c1cccc(C(F)(F)F)c1)NC1CN(C2CCC(O)(c3ccc(F)nc3)CC2)C1
CN(C)C(On1nnc2ccccc21)=[N+](C)C.O=C(O)c1cn(-c2ccnc(Cl)c2)cc1-c1ccccc1Cl
COC(=O)C1(NC(=O)c2ccc(OC)c([N+](=O)[O-])c2)Cc2ccccc2C1
CC(C)(C)OC(=O)N1CC[C@H](N)C1.O=[N+]([O-])c1ccc(S(=O)(=O)Cl)cc1
CC[C@H](N)C(=O)OC.C[C@H](NC(=O)Cc1cc(F)cc(F)c1)C(=O)O
Cc1cc(S(=O)(=O)Cl)c(C(F)(F)F)o1.Nc1ccc(F)c(Nc2ncccc2-c2ncnc3c2ncn3C2CCCCO2)c1F
Cn1nc(C(N)=O)c2c1-c1nc(Nc3cc([N+](=O)[O-])ccc3OC(F)(F)F)ncc1CC2
CC(C)N(C(=O)Cl)C(C)C.Cc1cc(Oc2ncc(C(F)(F)F)cc2Cl)n[nH]1
CC(C)(C)OC(=O)N(CCF)[C@H]1CCN(C(=O)OCc2ccccc2)C1
CCCCCCCCN(C)C(=O)C=Cc1cc(C)c(N(C)S(=O)(=O)c2ccc(OC)cc2)c(C(=O)OC)c1
N#Cc1cccnn1
COC(=O)CCC(=O)c1ccc(-c2ccc(F)cc2)cc1
CCOC(=O)c1cccc2c1C[C@H]1N(Cc3ccccc3)CC[C@]2(C)C1(C)C
CI.c1ccc(-c2c[nH]cn2)cc1
CCOC(=O)CCCS(=O)(=O)c1ccc([N+](=O)[O-])cc1
O=C(NNC(=O)c1sccc1Cl)c1cccnc1
COc1cc(C2(c3cccc(Br)c3)N=C(N)c3c(F)cccc32)ccn1.C[Sn](C)(C)c1cc(C#N)ccn1
COC(=O)CN1C(=O)[C@@H](NC(=O)OC(C)(C)C)CNc2ccccc21
Cc1ccc(F)c(NC(=O)c2ccc(F)c(Oc3ccnc(-c4cc(C(=O)NCCNC(=O)OC(C)(C)C)c[nH]4)c3)c2)c1
C[C@H](O)C(=O)N(C)C.Cc1ccc(Oc2ccc(Nc3ncnc4cccc(F)c34)cc2C)cn1
O=C(O)[C@@H]1CO[C@@](CI)(c2ccc(F)cc2F)C1
Cc1ccc(O)cc1.OCCCl
COC(=O)c1ccc2c(C3CCCCC3)c3n(c2c1)CCCN(C)c1ccccc1-3
CC1(C)[C@@H]2CC[C@@]1(C)c1[nH]n(-c3ccc(F)cc3Cl)c(=O)c12.Fc1ccc(CBr)c(F)c1
C=CC(=O)OC.Clc1cc(Cl)cc(I)c1
C=O.CC(C)C1=C(C(=O)N2C[C@H](F)C[C@H]2C(=O)N2CCNC3(CC3)C2)SC2=N[C@@](C)(c3ccc(Cl)nc3)[C@@H](c3ccc(Cl)c(F)c3)N21
CC(C)(C)OC(=O)N1CCC[C@H]1c1ncc(Br)[nH]1
Cc1ccc2nc(N3CCS(=O)(=O)c4ccccc4C3)cc(Cl)c2c1.NCCN1CCS(=O)(=O)CC1
C=CCn1c(=O)n([C@@H]2O[C@H](CO)[C@@H](O)[C@H]2O)c2nc(N)[nH]c(=O)c21
CCCC[Sn](CCCC)(CCCC)c1ccc(C)cn1.COC(=O)c1cc(Br)cc(I)c1
COCCC(=O)N1c2ccccc2N(Cc2c(OC)ccc3cc(Br)ccc23)C(=O)[C@@H](NC(=O)[C@H](C)N(C)C(=O)OC(C)(C)C)[C@@H]1C
COC(=O)CCc1cnc(C[C@@H]2S[C@@H](c3cccc(OC)c3OC)c3cc(Cl)ccc3-n3c(CF)nnc32)s1
CCOCCn1c(N2CCCNCC2)nc2ccccc21.COc1cc(C(=O)N2CCC(CCOS(C)(=O)=O)(c3ccc(F)cc3)C2)cc(OC)c1OC
C1CCN(C2CCCNC2)CC1.Cc1cc(C#N)ccc1-c1cnn(-c2ccc(C(=O)O)cn2)c1O
O=C(O)c1ccc(C2CCNCC2)cc1.O=C(OC(=O)C(F)(F)F)C(F)(F)F
FC(F)(F)c1ccc(-c2cncc(CCl)c2)cc1.Oc1ccc(CCCCn2ccnn2)cc1
C[C@@H](Oc1cc(-n2cnc3ccc(S(C)(=O)=O)cc32)sc1C(N)=O)c1cccc(OC2CCN(C(=O)OC(C)(C)C)CC2)c1Cl
CSc1nc(N)n(-c2ccccc2)n1.ClCCNCCCl
CC(C)(C)OC(=O)N1CCC(=O)CC1.Nc1ccc(Cl)cc1
OC1CCOCC1.Oc1cncc(Br)c1
CC(C)CCNCc1ccc(B(O)O)s1.CCS(=O)(=O)N1CCC(c2c[nH]c3c(C(N)=O)cc(Br)cc23)CC1
Clc1ccc2c(C3CCNCC3)cn(Cc3ccccc3)c2c1.O=CC1CCCCCCC1
O=C(O)C12CCN(CC1)CC2
COC(=O)[C@@H](N)CC(N)=O.O=C(O)CNC(=O)c1ccc(S(=O)(=O)Nc2ccccc2Oc2ccc(Cl)cc2Cl)cc1
C=C(C)CBr.O=C(CCCl)c1ccccc1
C#CC(C)(C)C.COC(=O)c1ccc([N+](=O)[O-])cc1Br
CN1C(=O)OCc2cc(N3C[C@H](COS(C)(=O)=O)OC3=O)ccc21.[N-]=[N+]=[N-]
CCCCN1CCN(C(=O)c2ccc(C=O)cc2)CC1.Nc1ccc(C(F)(F)F)cc1
CC(C)(C)OC(=O)OC(=O)OC(C)(C)C.CNC(C)c1cc([N+](=O)[O-])ccc1Oc1ccc(Cl)c(Cl)c1
CCN(CC)C(=O)c1cccc2nc3n(c12)CCCN3c1ccc(Cl)cc1Cl
N#CCc1cnn2ccc3c(c12)CCO3
BrCc1ccccc1.N#Cc1ccc(O)c([N+](=O)[O-])c1
Cc1c(C)n2nnnc2c2nc(CCl)n(CCCCNC(=O)OC(C)(C)C)c12
C#CC(=O)O.[N-]=[N+]=NCc1c(F)cccc1F
COC(=O)[C@H]1CC[C@H](Oc2cc(C)nc(C)n2)CC1.NN
COC(=O)c1ccc(CBr)cc1.Cc1cc(OCc2ccccc2C#N)c(Br)c(=O)[nH]1
C#CCO.Clc1cc(Cl)c(I)c(Cl)c1
N#CCc1ccc(CBr)cc1.c1ccc(C2CCNCC2)cc1
COc1ccc(C2=NN(C3CCN(C(=O)[C@H](N)[C@H](C)c4ccccc4)CC3)C(=O)[C@@H]3CCCC[C@H]23)cc1OC.Cc1[nH]c2c(-c3c(OCC4CC4)ccc4c3OCO4)ncnc2c1C(=O)O
CC(C)(C)OC(=O)c1ccc(OCC(=O)C(C)(C)Oc2ccc(CCCO)cc2)cc1.CS(=O)(=O)Cl
Nc1ncc(C(F)F)cc1[N+](=O)[O-].O=C(OC(=O)C(F)F)C(F)F
O=C(C1CC2C=CC=CC21OCCCCl)N1CCCCC1.[N-]=[N+]=[N-]
CCCN=C=O.CCOC(=O)c1ccccc1N
NC(=O)N1c2ccccc2CC(O)c2ccccc21
CCN1c2ncc(CCO)cc2C(=O)N(C)c2ccc(F)nc21.Oc1ccnc2ccccc12
C[C@H]1C[C@]2(CCN1C(=O)OCc1ccccc1)C(=O)NC(=O)N2c1cccc(C#N)c1
CC1(C)OB(B2OC(C)(C)C(C)(C)O2)OC1(C)C.CNc1ccc(F)cc1Br
CN(CCCc1ccc(Cl)cc1)c1nc(NCCc2ccc(O)cc2)nc(N2CCNCC2)n1.ClCc1cccnc1
CC(C)(C)OC(=O)N1CCC(=O)CC1.NCc1ccc(Cl)cc1Cl
COc1cc(C#N)ccc1O
N[C@H]1CC[C@H](O)CC1.O=[N+]([O-])c1ccc(Cl)nc1
COC(=O)c1ccc(CC(=O)Nc2ccc(OC)cc2C(F)(F)F)cc1
COc1cc(N)c(C(N)=O)c(OC)c1.Cc1ccccc1C=O
COc1ccnc(COc2ccccc2-c2ccc3c(c2)CCN(C(=O)OC(C)(C)C)CC3)c1
BrCC1CCOCC1.Nc1ccc2c(c1)NC(=O)CO2
COc1ccc2[nH]c(SCc3nccc(N4CCOCC4)c3Cl)nc2c1.O=C(OO)c1cccc(Cl)c1
CN(CCNS(=O)(=O)c1cc(S(=O)(=O)c2ccccc2)ccc1C(F)(F)F)C(=O)N[C@H]1CCN(C(=O)OC(C)(C)C)C1
O=C(C(Br)c1ccccc1Cl)C(F)(F)F.c1cc2c(s1)CCNC2
BrCc1ccccc1.COC(=O)CCCCCOc1ccc2nc(S)n(-c3ccc(C)cc3)c2c1
CN.Cc1sc2cc(OCCOS(C)(=O)=O)ccc2c1-c1ccc(C(F)(F)F)cc1
CCOP(=O)(Cc1ccc(-c2nc3ccc(C)cc3s2)cc1)OCC.O=Cc1ccc(O)cc1
CC(C)(C#N)c1ccc(B(O)O)cc1.Nc1ncc(Br)nc1-c1ccc2c(c1)CCNC2=O
COC(=O)Cc1cn(C2CCCCC2)nc1OCc1ccccc1
CCOC(=O)C1CNCCC1C.O=C(Cl)Cc1cccs1
CC(=O)O[BH-](OC(C)=O)OC(C)=O.COc1cc(C2CCNCC2)ccc1Nc1ncc(OCc2c(Cl)c(OC)cc(OC)c2Cl)cn1
CCOC(=O)c1cn2c(c1O)C(=O)N(Cc1ccc(F)cc1)CC2
C[C@@]12C=CC[C@H]1[C@@H]1CCC3=CC(O)CC[C@]3(CO)[C@H]1CC2
O=C(OC[C@H]1CC(O)C[C@@H]1COC(=O)c1ccccc1)c1ccccc1
C[O-].NC1=N[C@@]2(CO1)c1cc(-c3cccnc3)ccc1Oc1c2cc(-c2cccnc2)nc1F
CCNC1CNC1.Nc1nc(-n2cc(C(=O)O)c(=O)c3cc(F)c(F)c(Br)c32)c(F)cc1F
COC(=O)C[C@@H]1COc2cc(O[C@@H]3CCc4c(B5OC(C)(C)C(C)(C)O5)ccc(F)c43)ccc21.Cc1cc(OCC(C)(C)O)cc(C)c1Br
CC(=O)OC1COc2c(c(=O)n(-c3ccccc3)c3ncccc23)C1
C=CCBr.O=C(CNC(=O)c1cccc(C(F)(F)F)c1)N[C@@H]1CN(C2CCOCC2)C[C@H]1O
CC1(C)CC(=O)c2ccccc21.NNc1ccccc1
CCOC(=O)C(OCC)c1c(F)cc(Oc2ccc(OC)cc2)cc1F
CCCCCCCCO
CC1(C)OB(c2ccc3[nH]c(=O)[nH]c3c2)OC1(C)C.Fc1ccc2c(c1)COc1cc(F)ccc1C2=CBr
O=C(O)c1cccnc1Cl.[O-]c1ccccc1
CC(=O)N1CCC2(CC1)NC(=O)[C@H](Cc1ccccc1)N2.ClCc1ccccc1
Cc1nn(-c2ccc(C(F)(F)F)cn2)c(C)c1C(=O)N1CC2CN(CCC3(c4ccccc4)CCNC3)CC2C1.O=C(Cl)C1CCCC1
CC(C)(C)OC(=O)N1C[C@H](O[Si](C)(C)C(C)(C)C)C[C@@H]1C(=O)O.CN(C)C(=O)c1ccc(N)c(F)c1
COc1cc(COc2nn(-c3ccccc3)cc2C=O)ccc1OCc1nc(-c2ccco2)oc1C.N#CCC#N
CCOC(=O)c1cc2c(F)ccc(Br)c2s1
COC(=O)[C@H]1N(C(=O)OC(C)(C)C)CC(F)(F)C1(C)C
CCCCCC(CCCCl)OC(C)=O.CCOC(=O)CCCCCCNS(C)(=O)=O
Cc1ccc(C(=O)[C@@H]2CCCN2C(=O)OC(C)(C)C)cc1F
CC(C)(CS(=O)(=O)CCO)NC(=O)OC(C)(C)C
NNc1ccccc1C(F)(F)F.O=C1CCNCC1
Fc1ccc(N2CCNCC2)c(C(F)(F)F)c1.O=S(=O)(Cl)c1ccc(Cl)c(Cl)c1
C[C@H](COC(c1ccccc1)(c1ccccc1)c1ccccc1)Oc1cc(Cl)nc(SCc2cccc(F)c2F)n1.NS(=O)(=O)c1ccncc1
CCN.COc1ncc(Br)cc1C(=O)O
Cc1c(-c2ccc(=O)n(Cc3cccc(F)c3F)c2)c2cc(F)ccc2n1CC(=O)O
CCOC(=O)C1CCOc2c1cc(Cl)c(Oc1ccc(C(=O)OC(C)(C)C)cc1)c2Br
CC(C)(C)OC(=O)[C@H]1CCCN1c1ccc(C(F)(F)F)cc1
CC(C)CCN.CSc1nc(Cl)c2ccnc-2[nH]1
Brc1ccc(Cn2ccnc2)cn1.COc1ccc(B(O)O)cc1OC
NC1=NC(c2ccc(C(F)(F)F)nc2)(c2cccc(Br)c2)c2ccccc21.OB(O)c1cncnc1
CN(C)C(=O)Sc1nc(-c2ccccc2)c[nH]1.O=[N+]([O-])c1ccc(Cl)nc1
O=C(Cl)c1ccccc1.OCC1CCNCC1
Cc1cc(F)ncc1C(=O)N1CCN(c2ccc(C3CC3)cc2C2CC2)CC1.O=C1NCCO1
COC(=O)CCCCCNc1ncnc2oc(Br)c(-c3ccc(OC)cc3)c12.OB(O)c1ccc(F)cc1
CC(C)(C)[S@](N)=O.O=CC(F)c1ccccc1
C1CCNC1.N#Cc1ccc(Br)cc1
CC(=O)O[C@@H]1[C@@H](N=[N+]=[N-])O[C@@H](C)[C@@H](OC(C)=O)[C@H]1OC(C)=O
CC(C)(C)OC(=O)N[C@H]1C[C@@H](N2CCn3nc(C(F)(F)F)nc3C2)CO[C@@H]1c1cc(F)c(F)cc1F
CC(C)Oc1ccc(-c2nc(-c3cccc4c(Br)nccc34)no2)cc1Cl.O=C(O)c1cccc(B(O)O)c1
COC(=O)c1cccc([N+](=O)[O-])c1OCc1ccccc1
NC(=O)c1cc(OCc2ccccc2-c2ccc(C(F)(F)F)cc2)n(CC(=O)NC2CCCCC2OCc2ccccc2)n1
Brc1cnc2c(c1)CNCCN2.CC(C)(C)OC(=O)OC(=O)OC(C)(C)C
Clc1cccc(OC2CCNCC2)n1.O=C(O)CNC(=O)c1cc(-c2ccccc2)[nH]n1
CN1CCC(C=O)CC1.CNCc1cc2nc(Cl)nc(N3CCOCC3)c2s1
CCOC(=O)c1cccc(-c2cscn2)c1
COC(=O)c1cc(C2CC2)c(OC[C@@H]2CCCNC2)cc1F.Fc1ccc(CBr)c(Cl)c1
CC1(C)OB(c2ccc(C#N)nc2)OC1(C)C.CCOc1ccc(-c2ccc3nc(C)c(-c4ccc(Cl)nc4)n3n2)cc1OC
COc1ncc(B2OC(C)(C)C(C)(C)O2)cc1NS(=O)(=O)c1ccc(F)cc1F.Cc1ccc(S(=O)(=O)n2ncc3c(NC(=O)c4csc(CN5C[C@H](C)O[C@H](C)C5)n4)cc(Br)cc32)cc1
CC(C)(C)OC(=O)N1CCC(C(=O)O)CC1.CN(C(=O)c1ccc(N2CCOCC2)cc1)[C@@H]1CCNC[C@H]1c1ccc(Cl)c(Cl)c1
Cc1cccc(O)c1.O=C(Cl)C(=O)c1c[nH]c2ccccc12
C#Cc1ccccc1C(CC)C(N)=O.CC(C)(C)OC(=O)N1CCC(c2ccc(Nc3ncc(C(F)(F)F)c(Cl)n3)cc2)CC1
CCOC(=O)c1nc(I)c2c(-c3ccc(F)cc3)noc2c1O.N#C[Cu]
CN(C)S(=O)(=O)c1ccc(CBr)cc1.COc1ccc(CNC(=O)c2cc3c(=O)[nH]c(=O)n(C)c3s2)cc1
COc1ccc(C=O)cc1C(C)C.O=C1Cc2cc(Cl)ccc2N1
Cc1c(Cl)cc[n+]([O-])c1C.OCCCS
CCc1ccc2c(c1)C(NC[C@@H](O)[C@H](Cc1cc(F)cc(F)c1)NC(=O)OC(C)(C)C)CCN2C
Nc1ccccn1.O=C(Cl)OCC(Cl)(Cl)Cl
COC(=O)c1ccc(C)nc1Cl.O=C(NCC12CC3CC(CC(C3)C1)C2)c1cc(B(O)O)ccc1Cl
Cc1ccc(S(=O)(=O)Cl)cc1.OCC1COc2c(F)cc(F)cc2O1
CC(C)[C@H](NC(=O)OCc1ccccc1)C(=O)N1CCC[C@H]1C(=O)OC(C)(C)C
CC(C)(O)C1CCN(Cc2nc3c(N4CCOCC4)nc(Cl)nc3[nH]2)CC1.CC(C)I
CC(C)(C)OC(=O)N1CCN(C(=O)OC(C)(C)C)[C@@H](CCCC(=O)O)C1
CCCCCCCCCCCC(=O)O.COc1ccc(C(OC(c2ccccc2)C2CC(O)CN2C(=O)CCCCCN)c2ccc(OC)cc2)cc1
COC(=O)c1cc(Cl)ccc1NC(C)C
COCOCC1C(N2C(=O)c3ccccc3C2=O)CC2CC1C2(C)C
Cc1nc2ccccc2n1-c1nc(N2CCOCC2)c2nc(CBr)n(C)c2n1.NC1CCC(O)CC1
CC(C)(C)OC(=O)N1CCN(Cc2c(O)ccc3c2OCC3=O)CC1.COc1ccc2[nH]nc(C=O)c2c1
CC(C)(C)OC(=O)N1CCC(CNC(=O)C(F)(F)F)C1
C#CC1CC1.COC(=O)Cl
CC(C)Oc1ccc(-c2nnc(Br)s2)cc1Cl.CCc1c(/C=C/OC)cccc1B1OC(C)(C)C(C)(C)O1
COC(=O)c1ccc2c(=O)[nH]c(Cc3ccc(Cl)c(Cl)c3)nc2c1
CCCCC(Oc1ccc(CC(=O)OC)cc1)c1cccc(-c2ccc(C(F)(F)F)cc2)n1
COc1c(Br)ccc(-c2cnc(N)cn2)c1F.OB(O)c1ccc(C(F)(F)F)cc1
NCc1c(-c2ncco2)n(-c2ccccc2)c2ncccc2c1=O.O=C(O)c1ccc(N2CCOCC2)nc1
CN(C)c1ccc(C(=O)O)cc1.NCCc1c2n(c3ccccc13)C(=O)CCC2
CC1NCCn2c(-c3ccsc3)ccc21.O=C(O)c1cc2ncc(Br)cn2n1
COc1c(Br)cccc1Br.OB(O)c1ccccc1
ClCCCOc1ccc2c(Cl)ncnc2c1.NCCc1ccc(N)cc1
CC(C)(C)OC(=O)N[C@@H](Cc1ccccc1)C(=O)O.O=C(OCc1ccccc1)[C@@H]1CCCN1
BrCc1ccccc1.CC(C)(C)OC(=O)N1CC[C@](O)(c2ccccc2)[C@@H](O)C1
COC(=O)c1ccc(O)cc1.COc1cccc(CCCCCCBr)c1OC
CC(C)(C)OC(=O)N[C@@H](CCc1ccccc1)C(=O)O.CNCCNC(=O)c1ccc(C(F)(F)F)cc1
CCCCCC(C)C(C)c1cc(O)c2c(c1)OC(C)(C)C1=C2CNCC1.N#CBr
COC(=O)c1ccc2nc(-c3ccccc3)c(N3CCC[C@H]3CO)nc2c1
CC(C)(C)OC(=O)CC[C@H](N)C(=O)Nc1cccc(COc2ccc3[nH]c(C(N)=O)cc3c2)c1
COC(=O)Nc1cc(OS(=O)(=O)c2ccc(C)cc2)nc(N)n1.O=S([O-])[O-]
COC(=O)[C@H](Cc1ccc(C(F)(F)F)cc1)C(=O)OC(C)(C)C
Cc1nc(N2CCN(CC(=O)NCc3ccc(F)cc3)C2=O)sc1C(=O)O.NCc1cccnc1
CCCCc1noc(C)c1CO.Clc1ccc(Cl)nn1
O=C1NC(=O)c2c(O)cccc21
CCC(=O)Cl.c1ccc(CN2CCCC(Nc3ccccc3)C2)cc1
CC(C)(C)OC(=O)NCCN(CCCc1c[nH]c2ccc(-n3cnnc3)cc12)Cc1ccccc1
C#C[Si](C)(C)C.Cc1c(Nc2ccc(I)cc2F)c2c(=O)n(C[C@@H](O)CO)cnc2n(C)c1=O
CCCCc1ccccc1C(=O)NN.O=CC=Cc1ccc([N+](=O)[O-])o1
CCCCC(CC)CN.ClCCCOc1ccc2ccccc2c1
NO.O=C1CCCc2ccncc21
CC(C)c1onc(-c2c(Cl)cccc2Cl)c1CCl.COC(=O)c1cc(C(=O)OC)c2ccc(-c3ccc(O)cc3)cc2n1
BrCc1ccccc1.Cc1c(Cl)ccc(C(=O)c2cnn(C)c2O)c1Cl
CCN.Cn1cc(C=O)cn1
CC(C)(CCNc1ccc(C(F)(F)F)cc1N)NC(=O)OC(C)(C)C.O=C(n1ccnc1)n1ccnc1
CC(=O)OC(C)=O.CCOC(=O)c1ncc2[nH]c3ccc(N)cc3c2c1C
CN(Cc1nc2c(N)cccc2[nH]1)C1CCCc2cccnc21.O=C(O)c1cccnc1
CC=O.c1cc2c(cc1OCCCCN1CCCCC1)CNCC2
CC(C)(COCc1ccccc1)CN1CCN(c2ccccc2OCC(F)(F)F)CC1
CC(C)(C)OC(=O)N1CCNCC1.CCOC(=O)c1ccc(CBr)c(Br)c1
CCCC(=O)CCC.Cc1cc(C)c(N2CCCc3c2nn(C)c3N)c(Cl)c1
CC(C)(Br)C(=O)Br.Nc1ccccc1O
CCOC(=O)CN1C(=O)C(=Cc2cc(C(C)(C)C)c(O)c(C(C)(C)C)c2)Sc2ccccc21.N
COC(=S)NCc1cn(-c2ccc(N3CCC(=O)CC3)c(F)c2)nn1.N#CCC#N
C[C@H](c1ccccc1)N1CCO[C@@H](c2ccc(Br)cc2)C1.NC1CCCCC1
CCOC(=O)Cn1cc(-c2ccc(OC)cc2)ccc1=O
COCCNC(=O)C(Cc1ccccc1)NC(=O)[C@H](Cc1csc2ccccc12)NC(=O)OC(C)(C)C
CCOC(=O)c1cc2cc(C(=O)OC(C)C)ccc2[nH]1.Clc1ccc(-c2cc(CBr)no2)s1
Fc1ccc2c(C3CCNCC3)nsc2c1.O=C1c2ccccc2C(=O)N1CCBr
CC(C)(C)OC(=O)N1CC2CC(C(=O)O)CC2C1.NCC(F)(F)F
Cc1cc(O)cc(C)c1[N+](=O)[O-].Fc1ccc(CCl)cc1
CC(=O)Nc1ncc(/C=C/c2ncc(C(C)(C)C)o2)s1
Nc1nc(Cl)cc(Cl)n1.O=C(Nc1cccc(C(F)(F)F)c1)N1CCCCc2cc(O)ccc21
Cc1oc(C=Cc2ccccc2)nc1CN1c2ccc(C(O)(C(F)(F)F)C(F)(F)F)cc2CC1C
CI.O=c1[nH]cc(F)c(=O)[nH]1
CC(C)(C)OC(=O)N1CCC(n2cc(C#N)[nH]c2=O)CC1
CCCCCCCCCCC#Cc1ccccc1F.CN(C)C=O
COC(=O)c1ccc(NS(=O)(=O)c2cc(-c3cccc(C(=O)O)c3)c(Cl)s2)cc1O.O=C(n1ccnc1)n1ccnc1
COC(=O)c1cc(Br)ccc1N.OB(O)c1ccccc1
C=CCOCCO.CC(Br)C(=O)Cl
CC#C[Sn](CCCC)(CCCC)CCCC.N#Cc1cnc2cnc(NCCN3CCOCC3)cc2c1Nc1cccc(I)c1
CC1CN(C(=O)OC(C)(C)C)CCN1C(=O)c1ccc(NC(=O)NC2CCC2)cc1
C[C@@H]1CCCN(C(=O)c2cc(F)ccc2-c2ncccn2)[C@@H]1CN1C(=O)c2ccccc2C1=O
CC1(C)CC(c2ccccc2N)Nc2ccc(C#N)cc21.CS(=O)(=O)Cl
CCCCn1nccc1COc1ccccc1C[C@@H](Oc1ncnc2sc(-c3ccc(F)nc3)c(-c3ccc(OCCN4CCN(C)CC4)c(Cl)c3C)c12)C(=O)OCC.COCCO
C=CCI.Cc1ccc(O)c2c1NC(=O)C2(C)C
Cc1cccc2snc(Br)c12.NCCCN
CO.O=C(O)c1ccc(O)cn1
COc1cccc(N)c1.O=Cc1ccc(O)nc1
C#CCBr.O=C1NCCN1c1cccnc1
C1CCNC1.CC(C)(C)c1nc(Cl)c2nnn(Cc3ccccc3Cl)c2n1
O=C(N[C@H]1CCCC[C@H]1O)c1cnc(OCC(F)(F)F)c(Br)c1.OB(O)c1ccc(Cl)c(Cl)c1
Clc1ccc(Br)cn1.O=C(OCc1ccccc1)N1C[C@@H]2CN[C@@H]2C1
COc1ccccc1C(F)(F)COc1ccc(CC#N)cc1
COc1cnc(Cn2ccnc2-c2ncccn2)c(Cl)n1.C[O-]
CC(=O)Oc1cccc(OCc2ccccc2C(=O)O)c1C=O
COc1ccc(CN(c2nc(Nc3cc(C#N)cc(N4CCC5(CCN(C)C5=O)CC4)c3Cl)nn3c(C#N)cnc23)C2CC2)cc1
CN(C(=O)OC(C)(C)C)[C@@H]1CN(C(=O)c2ccc(C#N)cc2)C[C@H]1c1ccc(Cl)c(Cl)c1
CCOC(=O)C1C=Nc2c(cccc2[N+](=O)[O-])C1=O
COC(=O)COc1ccc(CC(C)N2CCOC(c3csc(C(F)(F)F)n3)C2)cc1
CCN(CC)CCO.CS(=O)(=O)c1cc(CCC(=O)O)nc(-c2nc(=O)c3ccc(Cl)cc3s2)c1
CCOC(C)=O.Cc1ccc(Cl)cc1N
CC(C)(C)OC(=O)N1CCC(CN([C@@H]2CC(F)(F)CCNC2=O)S(=O)(=O)c2ccc(Cl)cc2)CC1
CCCC[Sn](Cl)(CCCC)CCCC.Fc1ccc(-c2cc(C(F)(F)F)nc(-n3cnc(I)c3)n2)cc1
COc1cc2c(cc1O)CCNC2COc1ccc(Cl)cc1
COc1ccc2c(c1)CCC2(N)C(=O)O
C1=C(c2cccc(-c3ccccc3)c2)CCNC1
COc1cc(C2CC(=O)NC(C)=C2C(=O)Nc2ccc3[nH]nc(Cl)c3c2)ccc1Cl
ClCc1cccs1.O[C@H]1CO[C@@H](c2ccccc2)OC1
CC(C)(C)OC(=O)c1ccc(Oc2ccccc2)cc1N.COc1ccc(C=CC(=O)O)cc1OC
BrCc1ccccc1.CCOC(=O)c1sc(-n2cn[nH]c2=O)cc1C
CN(C)c1ccc(CN)cc1.O=C1OC(=O)C(c2ccccc2)=C1Cl
CC1(c2ccccc2)OC(C(=O)O)=CC1=O.CO
NCCc1cccs1.O=C(Cl)c1ccc(-c2ccccc2)cc1
C=C(OCC)[Sn](CCCC)(CCCC)CCCC.Fc1ccc2c(Cl)nc(Cl)nc2c1
CC(C)(C)OC(=O)N(CC(=O)O)Cc1ccc(F)cc1[N+](=O)[O-]
CCc1cc(-c2noc(-c3cc(C)c(CC(C)C)cn3)n2)cc(C)c1CCC(=O)O.CN
CC1(C)CC(c2cccc(N)c2)Nc2ccc(C(F)(F)F)cc21.CS(=O)(=O)Cl
CC(CN)c1ccc(-c2ccsc2)cc1.O=C(Cl)N1CCOCC1
Brc1ccncc1.C#Cc1c(OC)ccc2c(=O)[nH]ncc12
COC(=O)c1c(-c2ccc(C#N)cc2)noc1C
CC(C)(C)OC(=O)NC1(C(=O)O)CCN(C(=O)OCc2ccccc2)CC1.CC(C)c1ccc(N)cc1
Nc1ccc(C(=O)N2Cc3ccccc3Cc3ccccc32)cc1.O=C(Cl)c1ccc(F)cc1F
COC(=O)c1cnc(N2CCNCC2)s1.Cc1ccc(S(=O)(=O)Cl)cc1
CC1(c2ccc(S(=O)(=O)Cl)cc2)CCOCC1.Cc1ncccc1C(=O)c1cc(Cl)ccc1N
CCCCCS(N)(=O)=O.COCCOc1ccc(CCCC(=O)O)c(Oc2ncc(C(F)(F)F)cc2Cl)c1
CC1(C)CCC(N(C(=O)[C@@H]2CCCO2)[C@H]2C[C@@H](C(=O)O)N(C(=O)OC(C)(C)C)C2)CC1.CCN
CC(C)(C)OC(=O)N1CCNCC1.Cc1cc(-c2cc(COS(C)(=O)=O)c(=O)n(Cc3c(Cl)cccc3Cl)n2)ccc1F
CCOC(=O)c1nc2ccccn2c1-c1cccnc1
CC(=O)Cl.O=C1CNCCN1Cc1ccc(CCn2cnc3cc(-c4ccc(Cl)cc4)sc3c2=O)cc1
CCCCNc1nc(N)c2nc(OC)n(CCCN3CCN(C)CC3)c2n1.CCCN1CCNCC1
COCc1nc(Cl)c(-c2cc(C(=O)OC)ccc2C)[nH]1
CC(C)(C)CC1NC(C(=O)O)C(c2cccc(Cl)c2F)C12C(=O)Nc1cc(Cl)cc(F)c12.COc1cc(C#N)ccc1N
O=C(NCc1cn(-c2ccc(I)cc2)cn1)c1ccc(Cl)s1.O=C1NCCCN1
Cc1c(N2C(=O)[C@@H]3[C@H](O)CCN3C2=O)ccc(C#N)c1Cl
CC(C)(C)OC(=O)CBr.CC(C)(C)OC(=O)NC(CN)(c1cc(Br)ccc1F)C(F)F
CN1CCNCC1.O=S(=O)(c1ccccc1)n1cc(-c2ccc(Cl)nc2)c2ccc(F)cc21
Cc1nn(C)c(C(N)=O)c1C(F)(F)F
COC(=O)c1cc2cc(OCc3ccccc3)ccc2[nH]1.O=S(=O)(Cl)c1ccc(Cl)c(Cl)c1
CN(c1ncccc1[N+](=O)[O-])S(C)(=O)=O
O=[N+]([O-])c1cccc2c(-c3ccncc3)n[nH]c12
O=C(O)Cc1ccc(O)cc1.O=C(c1cc2nccc(Cl)c2s1)N1CCC1
NC1CCCCC1.O=C(O)Cc1cccc(CC(=O)O)c1
Brc1nc(Nc2ccc(N3CCOCC3)cc2)nc2[nH]ccc12.CC(=O)Nc1ccc(B(O)O)cc1
NC(Cc1ccc(C(F)(F)F)cc1)C(O)c1ccc(F)cc1.O=C(O)c1cccc(Oc2ccccc2)c1
C/C=C/C=O.COc1ccc(Cl)c(N)c1
O=C(Cl)c1ccccc1.O=S(=O)(c1cccc2cnccc12)N1CCNCC1
COC(=O)CN([C@H]1CCCN(C2CCN(C(C)C)CC2)C1=O)S(=O)(=O)c1ccc2cc(Cl)ccc2c1.N
Cc1cc2nc(CC[C@H](NC(=O)OC(C)(C)C)C(=O)OCc3ccccc3)[nH]c2cc1C.O=[N+]([O-])c1cccc(B(O)O)c1
CN.Nc1c(C(=O)O)ccc2c1OCO2
COc1cc(O)c2c(c1C(N)=O)OC1=CC(O)=C(C(C)=O)C(=O)[C@]12C.Cc1cc(Br)c2ccccc2c1C=O
CS(=O)(=O)Oc1ccc2cc(C(=N)N)ccc2c1.N=C(N)NCc1ccc(C(=O)O)o1
COC(=O)c1cc(-c2ccccc2)c(Br)c2cc(C(C)(C)C)oc12
O=C(O)c1cccnc1.O=C(c1ccccc1)c1cc(Cl)ccc1O
COc1ccc(C(C)(C)CC#N)cc1C=O.N[C@H]1CCCN[C@H]1c1ccccc1
ClCc1ccc2ccccc2n1.Oc1cccc(C(O)(c2nccs2)C(F)(F)F)c1
CN(c1ccccc1)c1cc2c(cn1)C(C)(C)CN2C(=O)OC(C)(C)C
COC(=O)c1cnc(Cl)c([N+](=O)[O-])c1.C[S-]
N=C(N)NN.O=Cc1cc(F)cc(C(F)(F)F)c1
BrCC1=Cc2ccccc2Oc2ccccc21.C#CCNC
C1CSCCN1.O=[N+]([O-])c1ccc(F)cc1
COc1cc([N+](=O)[O-])ccc1F.Oc1ccc(Cl)c(Cl)c1
CC=NNc1ccc(OC)cc1.O=C(Cl)c1ccccc1
COCCNc1cc(Cl)nc(-c2ccc(OC)cc2)n1.Sc1ccc(Cl)cc1
CC(C)(C)[Si](C)(C)OCCBr.CCCCc1nc(C)n(-c2cccc(O)c2)c(=O)c1Cc1ccc(-c2ccccc2C#N)cc1
CCO.O=C(O)c1cc(F)cc(Br)c1
BrCCCBr.COc1cc2c(cc1O)CCC2=O
CCCCCCCCOc1ccnc(CCl)c1C.Sc1nc2ccccc2[nH]1
Cc1cc2c(c3c1NC(=O)CC3)OC(CNNC(=O)OCc1ccccc1)C2
CC(C)(C)OC(=O)NC(CN1CCCC1)c1ccc(OC(F)(F)F)cc1
C=CCCCCCC1(S(=O)(=O)NC(=O)OC(C)(C)C)CC1
O=Cc1ccc2ccn(C(c3ccccc3)c3cccc(/C=C/c4ccc5ccccc5n4)c3)c2c1
O=C(O)C=Cc1cccc(Cl)c1
C[C@]12C[C@H](O)[C@@]3(Br)[C@@H](CCC4=CC(=O)CC[C@@]43C)[C@@H]1CCC2=O
Cc1nc2c3c(c(C(=O)O)cc2n1C)CCC(c1ccccc1)O3.NCC(O)CO
Cc1ccc(C(=O)c2ccc(CBr)cc2)cc1.Cc1cccc2nc(S)n(C)c(=O)c12
CCN(CC)CCCC(N)C(C)C.Clc1c2ccccc2nc2ccccc12
Brc1ccc2c(c1)Cc1ccccc1-2.O=[N+]([O-])c1ccccc1
Cc1cc(CO)cc2c1nc(C)n2Cc1ccc(-c2ccccc2)cc1Cl.O=C(O)c1ccnc(Cl)c1
Brc1ccc(I)cc1.Cc1ccnc(Br)c1
COCC(=O)NC1CCC(CNc2nc3c(s2)CCOc2ccccc2-3)CC1
Cc1ncc(CO)cc1O.O=C(Cl)c1cccs1
CCOC(=O)[C@@H]1C[C@@H](C(C)C)[C@H](c2ccc(OC)c(OCCCOC)c2)N1C(=O)OC(C)(C)C
COc1cccc2oc(-c3cc(C)no3)cc12
O=C(O)C1CC(C(=O)O)CN(S(=O)(=O)c2cccc([N+](=O)[O-])c2)C1
Clc1nccc(Oc2ccc3[nH]ccc3c2)n1.Ic1ccccc1
COc1c(F)cc(C(=O)O)cc1F
C[C@@H](O[C@H]1CCc2c(ccc(CNC(=O)OC(C)(C)C)[n+]2[O-])[C@@H]1c1ccc(F)cc1)c1cc(C(F)(F)F)cc(C(F)(F)F)c1
Cc1cccc(N)c1.O=Cc1cc(F)c(F)cc1F
COc1cc2nccc(Cl)c2cc1OC.Oc1cc2ccccc2nc1-c1ccc(F)cc1
N#Cc1ccccc1CN1CCC[C@@H](N)C1.O=C(O)c1ccc2c(c1)c(-c1ccncc1)nn2C(c1ccccc1)(c1ccccc1)c1ccccc1
C[C@H]1CNC[C@@H](C)O1.Cc1ccc(C(=O)c2cc(Cl)ccc2NS(=O)(=O)c2ccc(Br)cc2)cn1
CNCCC1CNCCO1.O=C(O)c1cn(C2CC2)c2c(F)c(F)c(F)cc2c1=O
COC(=O)c1ccc(N)cc1.NC(=O)c1ccc(Cl)nc1Cl
CN.COc1ccccc1COCCCOc1ccc([C@H]2CCN(C(=O)OC(C)(C)C)C[C@@H]2OCc2ccc3c(c2)N(CCOS(C)(=O)=O)CCC3)cc1
C=O.CC(C)(C)OC(=O)N1CCC(NCc2ccc(-c3ccc(S(C)(=O)=O)cc3)nc2)CC1
Clc1nc2ccncc2nc1Cl.Fc1ccc(CN2CCNCC2)c(F)c1
CCOC1(C#N)C=CC(C2(C(=O)OC)CCCCC2=O)=CC1
CCOC(=O)c1cnc2ccc(Br)cn12
CC(C)NC(=O)CCl.Cc1onc(-c2ccccc2)c1C(=O)c1cc2cccc(O)c2o1
CC(C)(C)OC(=O)NC(C(=O)c1ccc(O)cc1)c1ccc(Cl)cc1.OC1CCCCC1
O=C(C1CC12CCNCC2)N1CCN(C2CCCCC2)CC1.O=CCOCc1ccccc1
COC(=O)c1[nH]c(C)c(C)c1C=O.CS(=O)(=O)OCC=CC(F)(F)F
CCCOC(=O)N1CCN(C(=O)C(NC(=O)OCc2ccccc2)C(C)F)CC1
COC(=O)c1cc(Br)cc2c1ccn2C(C)C
COc1cc2nc(Cl)nc(N)c2cc1OC.O=C(C1=CCCC1)N1CCNCC1
COc1ccc(COC(=O)c2ccc(O)cc2)cc1.OCCBr
CC(C)(N)CCc1ccncc1.O=C(O)c1cnc(C2CC2)c(OCC2CC2)n1
CC(C)(C)OC(=O)N1[C@@H](c2c[nH]c3c(N=[N+]=[N-])ncnc23)[C@@H]2OC(C)(C)O[C@@H]2[C@@H]1CO.CC(C)C[C@H](NC(=O)OC(C)(C)C)C(=O)O
CNc1nc(Cl)ccc1[N+](=O)[O-].OB(O)c1ccc2ccccc2c1
CC(C)(C)OC(=O)N1CCC[C@@H]([C@@](C)(OCCO)c2cccc(Cl)c2)C1.O=C1NC(=O)c2ccccc21
C[C@H]1COCCN1c1cc(CS(=O)(=O)c2ccccc2)nc(-c2ccc(NC(=O)OC(C)(C)C)cc2)n1
NNc1nc2ccccc2s1.O=C(O)c1coc(-c2ccc3c(c2)C(=O)CCC3)n1
CC(C)C1=C(C(=O)N2CCC[C@H]2C(=O)O)SC2=N[C@@](C)(c3ccc(Cl)cc3)[C@@H](c3ccc(Cl)cc3)N21.CNCCN(C)C(C)=O
O=[N+]([O-])c1cccc2ccccc12
CCOC(=O)c1ccc2ccnc(Cl)c2c1.CN
CC(C)N1CCN(C(=O)c2ccc(-c3cncc(-c4cc(Cl)nc(-c5ccccn5)n4)c3)cc2)CC1.CC(C)O
COC(=O)c1cc(Oc2ccc3c(c2)C[C@@H](N(C[C@H](O)c2cccc(Cl)c2)C(=O)OC(C)(C)C)CC3)cc([N+](=O)[O-])c1
CCOC(=O)C(=O)CBr.COc1cc2c(NC(N)=S)cnc(CNC(=O)OC(C)(C)C)c2cc1OC
Cc1ccc(S(=O)(=O)OCC2Cc3cccc(Br)c3O2)cc1.OB(O)c1cccc(F)c1F
CC(=O)Nc1cccc(C=O)c1.O=C1CC(c2ccccc2)Oc2ccccc21
O=C(Cl)c1cccc(CBr)c1.O=C([O-])O
COc1ccccc1Oc1c(NS(=O)(=O)c2ccc(C)cn2)nc(C)nc1OCCN.O=S(=O)(Cl)c1ccccc1
CC(=O)O.CN(C(=O)c1cc(C(F)(F)F)cc(C(F)(F)F)c1)[C@@H]1CCNC[C@H]1c1ccc(Cl)c(Cl)c1
CCOC(=O)c1c(-c2ccc(Br)cc2)ncn1C
CC(C)Oc1ccc(-c2nc(-c3ccc(O)cc3)no2)cc1C#N.CCOC(=O)CCCBr
CC(C)(C)OC(=O)OC(=O)/C=C/c1ccc(F)cc1F.O=C1N[C@@H](Cc2ccccc2)CO1
CCOC(=O)c1cc2c(OCC3CCCC3)cccc2[nH]1
COc1ccc(CNC(=O)CBr)cc1.Cc1c(Cl)cccc1NS(=O)(=O)c1ccc(F)cc1
CNc1cc(F)c(C(=O)OC)cc1[N+](=O)[O-]
Brc1nccs1.Cc1[nH]c(C(=O)NC2CCNCC2)c(Cl)c1Cl
Nc1nc2c(s1)CC(C(=O)N1CCN(c3ccccn3)CC1)CC2
C1CCNC1.CC(C)(C)OC(=O)N1CCO[C@@H](c2ccc(OCCCBr)cc2)C1
CCOC(=O)c1cccc(N)c1.Cc1onc(-c2c(F)cccc2Cl)c1C(=O)Cl
C[C@@H]1CCS(=O)(=O)N1.Cc1cc(C)c(N2CCN(C(=O)c3ccc(Br)cc3S(C)(=O)=O)CC2)nc1C
C#Cc1ccccn1.COC(=O)COc1ccc(OC/C=C(/c2ccc(F)cc2)c2ccc(I)cc2)cc1C
CS(=O)(=O)c1cc(-c2ccncc2)ccc1N
CC(C)CN1C(=O)NC2(CCN(C(=O)OC(C)(C)C)CC2)C1=O.FC(F)(F)Oc1ccc(CBr)cc1
O=C(O)CC(c1ccc(Cl)cc1)c1ccc(Br)cc1.O=C(n1ccnc1)n1ccnc1
CC(C)(C)OC(=O)OC(=O)OC(C)(C)C.O=Cc1c[nH]c2cc(N3CCOCC3)ccc12
CC(C)(C)OC(=O)OC(=O)OC(C)(C)C.Nc1noc2ccc(Br)cc12
CCCc1cc(Oc2ccc(Cl)cc2)ccc1C(=O)c1cc(OC)c(Cl)cc1F.NO
CCn1cc(N)c(C)n1.COc1cc(OCc2ccccc2)ccc1CC(=O)O
Cc1onc(-c2ccccc2)c1NC(=O)c1cc(Cl)nc2ccc(Br)cc12.Nc1cccc(O)c1
CCOC(=O)c1cc2c(-c3cc(OCc4ccccc4)c(Cl)cc3Cl)nc(N)nc2s1
CCc1c(-c2cccc(OCc3ccccc3)c2)c2c(N)ncnc2n1[C@H]1C[C@@H](C(=O)OC)C1
O=C1Nc2ccccc2N2CCCCCC12
Nn1nc(-c2ccc(Cl)cc2)c2ccccc2c1=O.O=C(O)Cc1ccc(O)cc1
Brc1ccsc1.Cc1ccccc1Br
CCOC(=O)C(F)(F)F.N[C@@H](Cc1ccc(OCc2ccccc2)cc1)C(=O)O
COC(=O)C1(c2ccc(-c3ccc(-n4nnc(C)c4NC(=O)O[C@H](C)c4ccccc4)cc3)cc2)CC1
CCCC(C)(c1ccccc1)c1cc(O)c2c(c1)OC(C)(C)C1=C2CCC1.O=C(O)CCCN1CCOCC1
Cc1cc(C2CC2)cnc1N1CCN(C(=O)c2ccc(Br)cc2C#N)CC1.O=S1(=O)CCCN1
COC(=O)Cc1ccc(OC2CCN(C(=O)OC(C)(C)C)CC2)cc1OCC(F)(F)F
O=[N+]([O-])c1ccc(/C=C/c2ccc(OCCOCCOCCF)nc2)cc1
C[Si](C)(C)CCOCCl.Clc1ncnc2[nH]cc(Br)c12
BrCCCCCCn1c(-c2ccccc2)nc(-c2ccccc2)c1-c1ccccc1.[C-]#N
COc1ccc(C(=O)Nc2cccc(C(C)(C)CN)c2)cc1OC.O=C(O)c1cnc2ccccn12
CC1(C)Cc2cc(B(O)O)ccc2O1.CCCc1nc[nH]c(=O)c1Cc1ccc(-c2ccccc2C#N)cc1
CC(=O)O[C@H](COCc1ccccc1)[C@@H](O)c1ccccc1Cl
OC1CN(C(c2ccccc2)c2ccccc2)C1
CCCCC1CCC(c2ccc(B3OC(C)(C)C(C)(C)O3)c(F)c2)OC1.Fc1cc(OC(F)(F)c2c(F)cc(Br)cc2F)cc(F)c1C(F)(F)F
Nc1ccc(C(=O)O)cc1.c1ccc2c(c1)C[C@@H]1NCCC[C@H]21
CC(=O)Cl.CCOC(=O)C1CNCCC1NS(=O)(=O)c1ccc(OCc2cc(C)nc3ccccc23)cc1
CCCC[Sn](CCCC)(CCCC)c1ccc2c(=O)n(C)n(C)c2c1.CCOC(=O)[C@@H](OC(C)(C)C)c1c(C)cc2nc(-c3ccnc(Cl)c3)sc2c1-c1ccc(Cl)cc1
COCCC(COC)Nc1cc(C)nc(Cl)c1[N+](=O)[O-]
CC(=O)[O-].COc1ccc(C(=O)CBr)cc1
CC(C)(C)c1ccc(C(=O)Cl)cc1.CNC(C)c1nc2ccccc2c(=O)n1-c1ccc(OC)cc1
CCOC(=O)/C=C/c1cnc(NCCNC(=O)OC(C)(C)C)c(Cl)c1
CCOC(=O)Cl.CCOC(C(=O)NCc1ccc(C(=N)N)cc1)c1c(F)cc(-c2ccc(N)nc2)cc1F
COC(OC)OC.O=C(O)Cc1ccccc1Cl
OCCCCCCCOC1CCCCO1
COc1cc2oc(=O)c3c(c2cc1OCCCCl)CCC3.COc1ccc(N2CCNCC2)cc1
BrC(Br)(Br)Br.CCOC(=O)c1ccc(CCCO)cc1
N#Cc1cc([N+](=O)[O-])ccc1F.OCc1cccc(F)c1
Cn1c(CC2CCCCC2)ncc(Br)c1=O.OB(O)c1ccc(OCc2ccccc2)c(F)c1
CCCc1cccc(O)c1.O=Cc1ccc(F)cc1Cl
C#CCN.[N-]=[N+]=Nc1ccc([C@@H](O)[C@@H](CF)NC(=O)C(Cl)Cl)cc1
C=O.CC(C)(C)OC(=O)NC[C@@H]1CNC[C@H]1CNC(=O)OC(C)(C)C
CCCOc1cc(F)cc(NC(=O)N2CCN(S(=O)(=O)c3ccc(N)cc3)CC2)c1.Clc1ccc2c(Cl)ccnc2c1
COC(=O)CN.O=Cc1ccc(Br)cc1Cl
CC(C)(C)CC(=O)c1cccc(O)c1.O=[N+]([O-])c1ccc(F)c(Cl)c1
CS(=O)(=O)c1ccc(OC2CCCCC2)c(C(=O)O)c1.CS(=O)(=O)c1cnc(N2CCNCC2)s1
CN(C)CCOC(c1ccccc1)c1ccc(C(=O)Cl)cc1.Cc1nc(N)c2ncn(CCCCN)c2c1C
CCC(O)COC.O=C(O)c1ccc(NS(=O)(=O)c2cc(-c3ccccc3)c(Cl)s2)cc1O
CN(C)CCN=C=S.NCCNCc1nccs1
C=CCCCCCOC(=O)N[C@H](C(=O)N1C[C@H](OCC#Cc2ccccc2Br)C[C@H]1C(=O)OC)C(C)(C)C.C=C[Sn](CCCC)(CCCC)CCCC
COC(=O)c1cnccn1.N#Cc1cc(N)n(-c2c(Cl)cc(C(F)(F)F)cc2Cl)n1
Cc1ccc(C2(CN)CCCCC2)cn1.O=C(O)c1cn(-c2ncccn2)nc1Cl
CC(C)(C)OC(=O)N[C@H]1CC[C@H](CC=O)CC1.CNc1nc(Cl)c(Cl)c(N2CCNCC2)n1
Nc1cc(Br)ccc1[N+](=O)[O-].OB(O)c1cccs1
CCCCc1ccc(N)cc1.NC(=O)c1[nH]c2ccc(C=O)cc2c1Sc1ccccc1
BrCC1CCCO1.Oc1cccc(Br)c1F
CNCCCN(C)C.COC(=O)c1cc2cc[nH]c(=O)c2c2cc(-c3cccc(C=O)c3)ccc12
C1CCNC1.O=C1CC[C@@H]2CN(C(=O)c3cc(C(F)(F)F)cc(C(F)(F)F)c3)[C@H](Cc3c[nH]c4ccccc34)CN2C1
CCOC(=O)CBr.Oc1ccc2cc[nH]c2c1
CC(C)(C)OC(=O)N[C@H]1C[C@@H](O)C[C@H]1C(=O)O.COc1ccc2c(Cl)cc(-c3ccccc3)nc2c1
CCOC(=O)/C(=N\O[C@H]1CC[C@H](C)CC1)C(=O)CBr.NC(N)=S
CC(C)(C)OC(=O)N1CCN(CCCCN2C(=O)c3ccccc3C2=O)CC1
CCOc1cnc(-c2cccc(Cc3nn(-c4cnn(CCOCc5ccccc5)c4)ccc3=O)c2)nc1
C1CNCCN1.O=[N+]([O-])c1ccccc1F
COCCCOc1c(Cl)ccnc1C
Nc1cccc([N+](=O)[O-])c1.Nc1cccnc1Cl
CB1OB(C)OB(C)O1.CCN(CCNC(=O)CN(CC(=O)N(C)N1Cc2ccccc2C1)c1cc2c(I)nn(C)c2cc1C)C(=O)OC(C)(C)C
CC(C)(C)OC(=O)NC(CC=O)c1ccccc1.O=C1N(Cc2ccc(Br)cc2)CCC12CCNCC2
CC(C)c1cccc(C(C)C)c1N.Cc1ccc2c(c1)C(C(=O)O)c1ccccc1CO2
NCCBr.O=C(Cl)OCc1ccccc1
CCOC(=O)c1cnc(Cl)c(Cl)c1N.O=C(NS(=O)(=O)c1ccc(Cl)s1)C1CCNCC1
Clc1ccc2c(c1)NCc1ccccc1S2.O=C(Cl)Cl
CCOC(=O)C(CCc1ccccc1)n1cnc(C(N)=O)c1
CCOP(=O)(COCCCl)OCC.[N-]=[N+]=[N-]
Cc1cc(C)c(-n2nc(C)c3c(Cl)cc(C)nc32)c(C)c1.OC1CCOC1
CCc1cnc(Cl)nc1.COC(=O)c1ccc(NC(CCC(F)(F)F)c2ccc(B3OC(C)(C)C(C)(C)O3)cc2C)cc1
CN1CCN(C(=O)c2cc3nccc(Oc4ccc([N+](=O)[O-])cc4F)c3s2)CC1
CCOC(=O)c1cn(Cc2ccccc2)nc1OCc1ccc(OCc2nc(-c3ccco3)oc2C)c(OCc2ccccc2)c1
BrCc1ccccc1.COC(=O)CO
CNc1ccc(Cc2nc3c([nH]2)c(=O)n(Cc2ccccc2F)c(=O)n3CC2CC2)cc1.Cc1cncc(C(=O)O)c1
NO.O=C1CO[C@H]2[C@@H]1OC[C@H]2Oc1nc2nc(-c3ccc(-c4ccccc4)cc3)c(Cl)cc2[nH]1
Nc1cnc(-c2ccc(Br)cc2F)cn1.OB(O)c1ccc(F)cc1F
CN1CCN(Cc2ccc(N)cc2C(F)(F)F)CC1.Cc1ccc(C(=O)Cl)cc1I
Cc1ccc(S(N)(=O)=O)cc1.O=C(O)c1ccc(-c2ccc(OCCc3ccc(Cl)cc3)nn2)cc1
CN1CCNCC1.Cc1cccc2cc(Cl)[nH]c(=O)c12
C#CC[C@H](/C=C/C=C/C#C[C@H](CCCC(=O)OC)O[Si](C)(C)C(C)(C)C)O[Si](C)(C)C(C)(C)C.CC[C@H](/C=C/I)O[Si](C)(C)C(C)(C)C
CCN(C(C)C)C(C)C.CCc1c(C)nc(-c2cccs2)nc1Nc1ccc(CC(=O)O)cc1
CI.Cc1ccc(C#Cc2ccc(S(=O)(=O)N[C@H](CC(=O)OCc3ccccc3)CN(C)C)s2)cc1
NCC(=O)N1CCN(C(=O)c2cc(F)c(F)c(F)c2)CC1.O=C(O)c1cn(C2CCCC2)nn1
COC(=O)c1sc(-n2cnc3cnc(CO[Si](C)(C)C(C)(C)C)cc32)cc1O[C@@H](C)c1ccccc1C(F)(F)F.N
COC(=O)c1ccc(Cl)nc1.Oc1ccc(Cl)cc1
CC(C)OC(=O)COc1cccc(NC2CCc3ccc(-c4cccc(F)c4)cc32)c1.CI
COC(=O)COc1nc(Oc2cc(-n3c(=O)cc(C(F)(F)F)n(C)c3=O)c(F)cc2Cl)ccc1[N+](=O)[O-]
Cc1cc(F)c(Br)cc1N.N#C[Cu]
O=[N+]([O-])c1ncccc1OC(F)F
CC(C)(C)OC(=O)N1CCN(c2ncccc2Cl)CC1
CI.COc1cccc(Nc2nc(Cl)nc3ccccc23)c1OC
CC(C)(C)OC(=O)N1CCN(C(CN)c2ccccc2F)CC1.CCC(CC)CBr
CN1COCNC1=N[N+](=O)[O-].Clc1ncc(CI)s1
CC(C)(O)c1ccn2c(-c3ccc(F)c(Cl)c3)cnc2c1F.OB(O)c1cccc(OC(F)(F)F)c1
COC(=O)c1cccc(COc2ccc(C#N)cc2)c1
CC(C)(C)OC(=O)Nc1cccc(N)c1.O=[N+]([O-])c1cccc(OCCBr)c1
CN(C)c1cc(N)ccn1.O=C(O)[C@@H]1CC[C@@H]2CN1C(=O)N2OCc1ccccc1
COc1cc(OCc2cccc(-c3ccc(C(C)OC4CCCCO4)cn3)c2)c2cc(-c3cn4nc(OC)sc4n3)oc2c1
COC(=O)CC(=O)CCl.NC(=S)NCc1ccccc1
CC(=O)Nc1nc(CCCc2ccc(CO)cc2)cs1
CCOC(=O)CCc1c[nH]nc1-c1ccccc1.ClCc1ccc(OCc2ccc3ccccc3n2)nc1
CC(C)(C)CCN.CC(C)(C)Cc1ccc(C(=O)Cl)cc1
COC(=O)c1cc(Br)cnc1Cl.NCCN1CCOCC1
CCOC(=O)c1cc(Cl)c(N2CCC(C(=O)NS(=O)(=O)Cc3ccccc3)CC2)nc1CN1CCCC1=O
ClC(c1ccccc1)(c1ccccc1)c1ccccc1.c1ccc(-c2c[nH]cn2)cc1
CCOC(=O)c1cc2ccc(O)cc2[nH]1.Cc1ccc(Cn2c(-c3cccc(Br)c3)cc(C(F)(F)F)c(C#N)c2=O)c(C)c1
NCC=CCN1CCN(c2cccc(Cl)c2Cl)CC1.O=C(O)c1ccc(O)cc1
CC(O)c1nc2ccc(F)cc2o1
COc1ccccc1-c1nnc2ccc(-c3ccc(OC)c([N+](=O)[O-])c3)cn12
CC(C)(C)OC(=O)N1CCC[C@H](C(=O)Nc2cc(-c3cncc(NCC4CCOCC4)n3)c(Cl)cn2)C1
CC1(CN=[N+]=[N-])Cc2cc(Cl)cc(-c3cccs3)c2O1
CCOC(=O)Cl.Nc1ccc2[nH]ccc2c1
COC(=O)c1ccc2c(C3CCCCC3)c(-c3cc([N+](=O)[O-])c4nc(-c5sc(C)nc5C)ccc4c3)n(CC(=O)N3CCOCC3)c2c1
CC(C)(C)c1ccc(N)cc1.Clc1ccccc1-n1ncc2c(Cl)ncnc21
O=C(Nc1ccc(-c2coc(-c3ccccc3)n2)cc1)c1ccc(Cl)cc1Cl
CCCCC(=O)c1sc2cc(OC)ccc2c1C.CCOC(=O)CP(=O)(OCC)OCC
CNC(=O)C(C)(C)C.Nc1ccccc1N1CCCCC1
COC(=O)C[C@H]1CCCCN1C(=O)C=Cc1c(-c2ccccc2)nn2ccccc12
C=O.O=S(=O)(c1ccccc1)c1cnc2c(N3CCNCC3)cccc2c1
COC(=O)[C@@H](OC(C)(C)C)c1c(C)c(C=O)c2nc3cn2c1N1CCC(C)(CC1)OCCCC[C@H](C)Oc1ccc(F)c(F)c1-c1cccc-3c1
CNOC.O=C(O)c1ccsc1
c1ccc(COc2cccc3cc[nH]c23)cc1
O=C1Cc2cc3c(cc2C(c2ccc([N+](=O)[O-])cc2Cl)=NN1)OCO3
NNC(=O)c1ccc(O)cc1.O=Cc1ccccc1
CC[C@@H](N)CC(=O)O.FC(F)(F)c1ccc(Br)cc1
COc1ccc(B(O)O)cc1.Cc1cc(Nc2cc3ccccc3c(Cl)n2)n[nH]1
COCCn1cc(C(=O)N2CCC(c3cc(CNC(=O)OC(C)(C)C)ccc3OCC(=O)OC)CC2)c2cccc(C)c21
CC(C)(C(=O)O)c1ccc(OCc2ccccc2)cc1.CCO
Brc1ncc(Br)n2ncnc12.Nc1nc(CN2CCOCC2)cs1
CI.O=Cc1c[nH]c2ccc(F)cc12
Nc1cccnc1.O=C(NC(N=C=S)C(Cl)(Cl)Cl)c1ccc(Cl)cc1
BrCc1ccc(Br)cn1.[C-]#N
COc1ccc(CN(C[C@H]2COC(N)=N2)c2cccc(Cl)c2)cc1
COC(Cc1cccc(C#CCCCOc2ccc(Oc3ccccc3)cc2)c1)C(=O)O
COc1ccc(OCC(O)[C@@H]2CCCN2C(=O)[C@@H]2CCCN2C(=O)OCC23CC4CC(CC(C4)C2)C3)cc1
Brc1ccc(I)cc1.CC1(C)c2ccccc2-c2ccc(Nc3ccc(-c4ccccc4)cc3)cc21
CCc1cc(Br)cc(Cl)c1O.CI
COc1ccc(CCCC2(Br)C(=O)NC(=O)NC2=O)cc1.OCCN1CCNCC1
COc1ccc(N2CCN(CCc3ccccc3)CC2)c(C)c1
CCCCc1noc(C)c1CNc1ccc(C(=O)OC)cn1
CCOC(=O)c1cc(Cl)ccn1.O=[N+]([O-])c1ccc(O)cc1F
Cc1ccc([N+](=O)[O-])cc1C(=O)c1ccc(Nc2cccc(F)c2)cc1Cl
CC(C)(C)OC(=O)OC(=O)OC(C)(C)C.O=C(O)CC1CCNCC1
COC(=O)c1ccc(Oc2ccc(SC)cc2)c(CN(C)C)c1
CCOC(=O)CCCCCCCCCCCc1cccc(I)c1
CC(C)(C)N1CCN(c2ccc(Cl)c(Cl)c2)C(C#N)C1
CCOC(=O)c1cnc(Cl)c2c(COc3cccc(-c4nnn(C)n4)c3)csc12.N
CCOC(=O)CC#N.C[C@@H]1CC(=O)C[C@H]1C
O=C1NC(=O)/C(=C/c2ccc3c(cnn3Cc3ccc(Cl)cc3C(F)(F)F)c2)S1.OC[C@H]1CN2CCC[C@H]2CO1
CCN(CC)CCCl.O=[N+]([O-])c1ccc(S)cc1
O=Cc1ccc(Br)cc1.OB(O)c1ccc(C(F)(F)F)cc1
C[C@H]1CN(c2c(N)cnc3c2CCO3)C[C@@H](NC(=O)OC(C)(C)C)[C@@H]1O[Si](C)(C)C(C)(C)C.O=C(O)c1ccc(F)c(-c2c(F)cccc2F)n1
CN(Cc1cnc2nc(N)nc(N)c2n1)c1ccc(C(=O)N[C@H](CCC(=O)NCCOCCOCCOCCN=[N+]=[N-])C(=O)OC(C)(C)C)cc1
CN(C(=O)N(C)[C@@H]1CNC[C@H]1c1ccc(Cl)c(Cl)c1)c1cc(C(F)(F)F)cc(C(F)(F)F)c1.O=C(O)C1CCOCC1
Cc1nc(C(=O)N2C[C@@H]3C[C@@H]3[C@H]2CN)c(-c2cccc(Cl)c2)s1.O=C(O)c1cnc2sccn12
CC(Cl)OC(=O)Cl.O=C(CCCC(CO[N+](=O)[O-])O[N+](=O)[O-])O[C@@H]1CO[C@@H]2[C@H](O)CO[C@H]12
CN1CCN(CCN(c2cc(C(=O)O)ccc2C(F)(F)F)S(C)(=O)=O)CC1.[O-][n+]1cc(Cl)c(C[C@H](O)c2ccc(OC(F)F)c(OCC3CC3)c2)c(Cl)c1
CC(C)(N)c1nccs1.O=C(O)c1ccc(N2CCCS2(=O)=O)c(OCC2CC2)n1
CCOC(=O)C(Cc1ccc(OCCc2ccc(OCc3ccccc3)cc2)cc1)OCC
CC(C)(C)OC(=O)N(Cc1ccc(OCCN2CCC3(CC2)CN(C(=O)C(F)(F)F)CCO3)cc1)C[C@H](O)c1ccc(O)c2[nH]c(=O)sc12
CC(C)(CCO)NC(=O)OC(C)(C)C
Cc1ccc(N)cc1-n1ccn2nc(-c3cccnc3)cc12.O=C(O)c1cc(Cl)cc(S(F)(F)(F)(F)F)c1
CC(=O)C(Oc1cc2cnn(-c3ccc(F)cc3)c2cc1Cl)c1ccc(F)cc1.[BH3-]C#N
C=CCBr.CCCc1cc(Oc2ccccc2)ccc1O
CC(C)(C)OC(=O)N1CCCC[C@H]1C(=O)O.C[C@H]1CCC[C@@H](C)N1CCN
Brc1ccc2ncnc(I)c2c1.N#Cc1cccc(B(O)O)c1
CCOC(=O)C1=C(c2ccc([Si](C)(C)C)cc2)CCOC1
CC(C)c1c[nH]c2ccc(O)cc12.Cc1cc([N+](=O)[O-])cc(C)c1F
Nc1cnc(Nc2ccc(C(=O)NCCN3CCCC3)nc2)nc1.O=C(Nc1ccc(Cl)c(C(=O)O)c1)c1cccc(C(F)(F)F)c1
CCC(CC)(c1ccc(/C=C/C2(O)CCOCC2)c(C)c1)c1ccc(-c2cncc(CC(=O)OC)c2)c(C)c1
CCCN.Nc1nc(-c2ccco2)c(-c2ccnc(F)c2)c(-c2ccco2)n1
Nc1ccc(F)c([N+](=O)[O-])c1.O=C(Cl)c1ccc(F)cc1Cl
CCCNC(=N)N.CCOC(=O)CC(C)(C)c1ccc(-c2ccc(C(=O)N3CCN(C)CC3)cc2)c(OCCCOC)c1
CC(C)(C)[Si](C)(C)Oc1cc(F)cc(C=O)c1F.CC[Mg+]
CCOc1cccc(Br)n1.O=C(Cc1cn[nH]c1)NCc1ccc(F)cc1Cl
CC(C)Nc1ccc(F)cc1.O=C(Br)CBr
CCOC(=O)Cc1nc2cc(F)c(N3CCN(C(=O)OC(C)(C)C)CC3)cc2n1C1CC1.[NH4+]
CC(C)(C)OC(=O)NC1CCNCC1.CI
CC(C)=CCCC(C)=CCCC(C)=CCCC(C)=CCCC(C)=CCCC(C)=CCCC(C)=CCCC(C)=CCCC(C)=CCCC(C)CC(=O)O.N
COC(=O)[C@H](Cc1ccc(-c2ccccc2OC)cc1)NC(=O)c1ccc(C(=O)OC(C)(C)C)cc1Cl
CCOC(=O)C1CCCN(C(=O)COC2CCN(C(=O)OCc3ccccc3)CC2)C1
BrCc1cncc(Br)c1.C[S-]
CC(C)(C)OC(=O)NC1(c2ccc(-c3nc4c(cc3-c3ccccc3)-n3c(nnc3-c3ccncc3)CO4)cc2)CCC1
CC(C)CO.O=C1CCCc2c1ccc(O)c2CCl
CC1(C)CC2(CCCN(C3CCN(C(=O)c4cc(Cl)nc5ccccc45)CC3)C2)C(=O)O1.OC1CCNCC1
BrCCOc1ccc2c(-c3ccc(Br)cc3)nsc2c1.CNCCO
CC(C)(C)OC(=O)NC1(c2ccc(-c3nc4c(cc3-c3ccccc3)-n3c(nn(CC(F)(F)F)c3=O)CO4)cc2)CCC1
COc1cc2nccc(Oc3ccc(N)cc3)c2cc1OC.O=C=Nc1ccc(Cl)cc1
NS(=O)(=O)C1CC1.O=C(O)c1cc(C2CC2)c(CN2CCO[C@H](Cc3cc(Cl)cc(Cl)c3)C2)cc1F
CCOC(CN=C=S)OCC.Cc1ccc2c(N)c(F)ccc2n1
Brc1cccnc1.c1ccc(CN2CCCC23CCNC3)cc1
COC(=O)c1ccc(C(C)(O)c2ncc(-c3cc(C)cc(Nc4nccc(C(F)(F)F)n4)c3)s2)cn1
Cc1cc(C)c2c(c1)[C@@H](Nc1nnn(C)n1)CCCN2C(=O)OCc1ccccc1.FC(F)(F)c1cc(CBr)cc(C(F)(F)F)c1
Brc1ncc(Br)n2ccnc12.CN(C)Cc1cn(-c2ccc(N)cc2)nn1
CCCCCCCCCCCC#CCO
C=C(CNC(=O)OC(C)(C)C)c1ccc2c(c1)CCCC2NC(=O)CC1CCCN1S(=O)(=O)c1cccc(C(F)(F)F)c1
CC(C)(C)OC(=O)N1CCC(Oc2ncnc3ccc(Cl)nc23)CC1.CC1(C)OB(c2cncc(NS(=O)(=O)c3ccccc3)c2)OC1(C)C
CCOC(=O)CC1CCc2c1[nH]c1ccc(-c3noc(-c4cc(Br)cc(OC(F)(F)F)c4)n3)cc21.OB(O)c1cccnc1
CN(C[C@H](O)c1cccc(O)c1)c1cnc(-c2ccccc2)c(-c2ccccc2)n1.COC(=O)CBr
CCCOc1ccc(F)cc1N.O=C(OC(=O)C(F)(F)F)C(F)(F)F
CCCC(C(=O)OC)c1c(C)nc(N2CCCCC2)nc1Cl.OB(O)c1cccc2ncccc12
C1COCCN1.CC1(C)O[C@@H]2O[C@@H](C(=O)O)[C@@H](O)[C@@H]2O1
CCOP(=O)(CCCBr)OCC.Cc1ccc2c(c1)nc(N)c1ncc(CCc3ccc(O)cc3C)cc12
CCOC(=O)c1cn2c3c(c(Br)c(F)c(F)c3c1=O)OC[C@@H]2C.Cc1cc([Sn](C)(C)C)cc(C)n1
CC(C)(C)[Si](C)(C)O[C@@H](CN)c1ccc(O)c2[nH]c(=O)ccc12.Cc1nc(C(=O)N2CCOC3(CCN(CCCOc4cccc(C=O)c4)CC3)C2)cs1
CCC(=O)c1ccc2c(c1)NC(=O)C(C)O2
Nc1nc(/C(=N/OC(c2ccccc2)(c2ccccc2)c2ccccc2)C(=O)N[C@H]2C(=O)N3C(C(=O)OC(c4ccccc4)c4ccccc4)=C(Cl)CCC23)c(Cl)s1.Sc1nncs1
CCI.Cc1nc(N2CCc3nc(N)sc3CC2)c([N+](=O)[O-])c(=O)[nH]1
CC(=O)NC(C)(C)c1ccc(CCl)cc1.c1csc(N2CCNCC2)n1
CC(C)(C)Oc1ccc(C(=O)O)cc1.N[C@H]1CC[C@H](CCN2CCCCC2c2coc3cccc-3c2)CC1
COC=C(C(=O)OC)c1c(OC)ncnc1Oc1cccc(CBr)c1.N#Cc1ccccc1O
CC(=O)Cl.CCOc1cc(CC(=O)NC(CO)c2ccccc2N2CCCCC2)ccc1C(=O)OCc1ccccc1
Cn1ccc2ccc(I)cc21.c1c[nH]cn1
CCCCCCCCCCCCNC(=O)c1ccc(C=O)cc1.CCCCc1oc2ccccc2c1CN
COC(=O)c1ccc(-c2cc(CCNC(C)=O)c3cc(OC)ccc3c2)cc1
COc1ccc(COc2ccc(CNc3ccc(I)cc3[N+](=O)[O-])cc2OC)cc1
Cc1cc(C(F)(F)F)cc(Cl)n1.[NH4+]
C#CC(C)(C)OC(C)Cl.CN(C)C(=O)Nc1ccc(O)c(Cl)c1
CC(C)(C)OC(=O)N[C@]1(C(=O)NS(=O)(=O)c2cccc3cc[nH]c23)C[C@H]1C1CC1
Cc1c(C=O)[nH]c2c1C(=O)N(CC(O)CN1CCOCC1)CCC2.O=C1Cc2cc(Br)ccc2N1
Cc1c(N)cc(F)c2cccnc12.S=C(Cl)Cl
O=C(O)c1ccc(Cl)nn1
CCOC(=O)CBr.Cc1ccc2[nH]c(C)c(Sc3ccc(Cl)cc3)c2c1
O=C(O)CCC(=O)c1ccc(-c2cccc(Cl)c2)cc1
CC(O)CCCCCCOCc1cc(C(F)(F)F)cc(C(F)(F)F)c1
COc1cc(F)c(C#N)c(F)c1.OCC(F)(F)F
Cn1c(=O)n(-c2ccc(C(C)(C)C#N)nc2)c2c3cc(Br)ccc3ncc21.OB(O)c1cccnc1
COc1ccc(S(=O)(=O)N2C(=O)C(NCC(=O)O)(c3ccccc3OC)c3cc(Cl)ccc32)c(OC(F)(F)F)c1.c1cc(N2CCNCC2)ccn1
N.OCc1c(-c2ccc(F)cc2)nc2cnc(Br)cn12
CC(=O)N1c2ccccc2NC(=O)[C@@H](NC(=O)[C@H](C)N(C)C(=O)OC(C)(C)C)[C@@H]1C.Cc1ccc2ccccc2c1CCl
C#CCCC1(C2CCCC2)CC(=O)C(Cl)C(=O)O1.Oc1cccc(I)c1
CCC(Oc1ccc(C(C)(C)CC)cc1C(C)(C)CC)C(=O)Nc1c(Cl)cc(NC(=O)c2ccccc2)c(O)c1[N+](=O)[O-]
COc1c(C)ccc2c1CC(Oc1ccc([N+](=O)[O-])cc1)C2=O
O=C1CC2CCC(C1)C2.O=C1Nc2ccccc2C2(CCNCC2)O1
O=C(O)c1cc(Cl)ccc1I
CCCCc1nc(C)n(-c2ncc(OCc3ccccc3)cn2)c(=O)c1Cc1ccc(-c2ccccc2C#N)cc1
Fc1cc(Br)cc(Br)c1.OCc1ccccc1
Cc1cccc(C(=O)N[C@@H](CC(C)C)C(=O)O)c1.NCCO
CC(=O)N(CCCN1C(=O)c2ccccc2C1=O)c1ccc(-c2cc(=O)c3c(N)ccc(F)c3o2)cc1
COc1cc2c(Nc3ccc(Cl)cc3F)ncnc2cc1O.Cc1cc(N(C)CCO)cc(C)n1
CN(CC(=O)O)C(=O)OC(C)(C)C.N#Cc1cccnc1N1CCNCC1
CCOC(=O)c1ccc(-c2cc(NC(=O)C3CCCCC3)ccc2Cl)cc1
COC(=O)C(C)Oc1ccc(O)cc1.Fc1cc(Cl)cnc1F
O=Cc1c(Cl)cccc1Br.OB(O)c1ccncc1
CCC1CC(CCCC(N)=O)CC1c1nnc2cnc3[nH]ccc3n12
C[O-].Cc1cc(Cl)nc(Cl)c1
BrCCOC1CCCCO1.C=C(c1ccc(O)cc1)c1cccc(Br)c1
COC(=O)CC#N.O=C1CCOC2(CCCC2)C1
CC(C)(C)OC(=O)N[C@H](Cc1ccc(Cl)cc1)C(=O)O.C[C@H]1CNCCN1c1ncnc2c1[C@H](C)CC2
CC(=O)N1CCN(c2ccc(N)c(C#N)c2)CC1.Clc1ncc(Cl)c(-c2cnc3ccccn23)n1
COC(=O)C(CO)(CO)c1cc(Br)c(OCc2ccccc2)c(C=O)c1.COCOc1ccc(F)cc1B(O)O
Brc1ccc2c(c1)C(N1CCC3(CC1)OCCO3)c1ccccc1CO2
CCCCO.CS(=O)c1cc(C(=O)O)cc(N)c1Cl
BrCc1ccccc1.OCC1C2CCC(O2)C1Cc1cc(F)ccc1O
CCCCCN(C(=O)C(F)(F)F)c1ccc2c(c1)C(C)(C)CCC2(C)C
CC(C)(C)OC(=O)N[C@@H](CCCCNC(=O)OCc1ccccc1N=[N+]=[N-])C(=O)O.N#CCBr
CCC=Cc1cccc(C)n1
CCI.Cc1c(C(=O)O)[nH]c2ccc([N+](=O)[O-])cc12
COC(=O)c1cccc2oc(C)cc12
C#CCN1C(=O)C(F)(F)Oc2cc(F)c(N)cc21.O=C1OC(=O)C2=C1CCCC2
CC(C)(C)OC(=O)CCNC(=O)c1cc2c(Nc3ccc(-c4ccccc4)cc3)cncc2s1
Cc1noc(NS(=O)(=O)c2ccsc2C=O)c1Cl.SCCCS
CCOC(=O)CBr.O=C1Nc2ccccc2CCCC1N1C(=O)c2ccccc2C1=O
COc1ncccc1B(O)O.Cc1cccc(C)c1CNc1cc(Br)cn2c(C)c(C)nc12
CN.Cn1nnc(CCl)n1
CCCC(C(=O)OC)c1c(C)nc(N2CCc3ccccc3C2)nc1-c1ccc(C)cc1
NCCc1cccc(O)c1.O=Cc1ccccc1
O=C(CCl)c1ccccc1.O=C(O[C@H]1CN2CCC1CC2)C(c1ccccc1)N1CCCCCC1
BrCc1ccccc1.CCCCCCCCCCCCCCCCC(O)C(=O)O
Cc1nc2c(o1)CCc1ccccc1C2OCC(=O)OC(C)(C)C
COc1ccc2ncc(=O)n(CCCCOCc3ccccc3)c2n1
CC(C)N1CCCN(C(=O)c2ccc(C=O)cc2)CC1.[Mg+]C1CCCCC1
CC(=O)O.Nc1ccc(C(=O)O)c(F)c1
OCCCCN1CCOCC1
COC(=O)CC(c1ccc(F)c(OC)c1)C1CC1
Brc1cnc2nc(N3CCNCC3)c3nncn3c2c1.[C-]#N
CCOCCOc1ccc(O)cc1.ClCC1CO1
CCCC(=O)Oc1cc2oc(=O)c(C(=O)NCC(=O)OCc3ccccc3)cc2cc1Cl
CCCCCS(=O)(=O)NC(=O)/C=C/c1ccc(OCCOC)cc1Oc1ncc(Cl)cc1Cl
CCn1cc(CN(C)C(=O)OCc2ccccc2)c2ccccc21
Cc1ccc(C(F)(F)c2noc([C@H]3CC[C@H](NC(=O)OC(C)(C)C)C3)n2)cc1
CCCC#Cc1cnc(NC(=O)C(C)(C)C)cc1C
C[C@H](C(=O)OC(C)(C)C)[C@@H](C)NC(=O)c1nc(C#N)c2cc(Oc3ccccc3)ccc2c1O
CC(C)OC(=O)N1CCC(Oc2ncnc3c2CCN3c2ccc(Br)cc2F)CC1.N#C[Cu]
CC(C)(C)OC(=O)N[C@H]1CC[C@H](C(=O)O/N=C(\N)C(F)(F)c2ccccc2)C1
COc1cc(C)c(C(=O)CCC(=O)O)c(O)c1OC
CNC.CS(=O)(=O)OCCCC#Cc1ccc2c(-c3ccc(Br)cc3)nsc2c1
CCOC(=O)c1ccc(-c2ccc(OCC3CCN(CC4(C(F)(F)F)CCC4)CC3)nc2)cc1F
C=O.OC1(c2ccc(F)c(F)c2)CCNC1
CNC.CNc1nc(-c2cccc(NC(=O)c3ccc(C(=O)O)cc3)c2)c2cc(OC)c(OC)cc2n1
COC(=O)[C@@]12C[C@H]1C=CCCCCC[C@H](N)C(=O)N1C[C@H](Oc3nc(-c4cc(C)nn4C)nc4ccsc34)C[C@H]1C(=O)N2.O=C(O)CC1CC1
CCCN(CCN1CCNCC1)C1CCc2c(O)cccc2C1.O=C(O)c1cc2ccccc2[nH]1
O=C(O)c1cc2ncc(Br)cn2n1.c1cc(-c2nnc3n2CCNC3)co1
CNCCN(C)C.COc1ccc2c(Nc3c(Cl)cncc3Cl)cc(=O)[nH]c2c1OCCCCCCCl
CC(C)(C)OC(=O)N1[C@H](C(=O)O)C[C@H]2C[C@H]21.NC1CCCCC1
CCOC(=O)C(CC(C)=O)C(=O)c1ccccc1.Nc1cccc(I)c1
O=[N+]([O-])c1ccc(Oc2cccc3occc23)c(Cl)c1
O=C1Cc2cccc(Cl)c2N1.O=Cc1ccc2cccccc1-2
C#CCBr.OC(/C=C/c1ccccc1)(Cn1cncn1)c1ccc(Oc2ccc(Cl)cc2)cc1Cl
O=C(O)C1CN(Cc2ccccc2)CC1c1ccc(Cl)c(Cl)c1.O=C1N[C@@H](Cc2ccccc2)CO1
CC(C)CC(C(=O)NN(CC(C)C)C(=O)CN1CCCC1)[C@H](CC=Cc1ccccc1)C(=O)NOC1CCCCO1
CCOC(=O)C(=O)c1csc(N)n1.O=C=NCc1cccc(F)c1
C1COCCN1.Fc1ccc(C2=NOC(Cn3ccnn3)C2)cc1F
CI.CSc1c(CC(=O)OC(C)C)cc(C)c2c1[nH]c1ccccc12
CCOC(=O)c1nnc(N)s1.NC1CC1
COCOc1ccc(N2CC[C@@H](OC(C)=O)C2=O)nc1Cc1ccccc1
CC(C)(C)OC(=O)c1nc(-c2ccc(Cl)cc2)c(-c2ccc(Cl)cc2)nc1C(=O)O.NCC(O)c1ccccc1
CC(=O)N1CCc2nc(Nc3ccc(-c4cnco4)cc3)nc(OS(=O)(=O)C(F)(F)F)c2C1.OCC1CCCNC1
Cn1cc(N)cn1.O=C(Cl)Oc1ccccc1
CC(C)(C)OC(=O)NCC(=O)O.COc1cc2nccc(Oc3ccc(NC(=O)c4c(C)n(C[C@@H](C)O)n(-c5ccccc5)c4=O)cc3F)c2cc1OC
COC(=O)N(Cc1cc(C(F)(F)F)cc(C(F)(F)F)c1)C1CC(CCOCc2ccccc2)N(C(=O)C(F)(F)F)c2ccc(C(F)(F)F)cc21
CC(C)N(C(=O)c1cc2c(cc1C(F)(F)F)OC(C)(C)C(=O)N2CCN)[C@@H]1CCCN(C(=O)OC(C)(C)C)C1.CCC(=O)C(F)(F)F
CC1CCC(C(C)C)C(O)C1.Cc1ccc(S(=O)(=O)Cl)cc1
COC(=O)c1ccc(N2C(C)CC(=O)N2CCCN2CCN(c3cc(C)ccn3)CC2)cc1
CCOC(=O)C(C)(C)CCOc1ccc(NC(C)=O)c(N)c1.ClCc1ccc(Cl)cc1Cl
C=CCN(C)c1nn(Cc2ccc(OC)cc2)cc1C(=O)N(C)OC.C=C[Mg+]
N#Cc1ccc(NC2CCNCC2)nn1.O=Cc1ccc(C(F)(F)F)cc1
COC(=O)c1c(CS(=O)(=O)c2ccccc2/C=C\CN2CCCCC2)ccc(-c2ccoc2)c1OC
CCc1nc(C)c(C(=O)Nc2ccc(Br)cc2)o1.COC(=O)CC12CCC(c3ccc(B4OC(C)(C)C(C)(C)O4)cc3)(CC1)OC2
C/C(=C\C(=O)O)c1ccc(CC(C)C)cc1.C1CCN(C[C@@H]2CCCN2)CC1
COc1cc(C=O)ccc1Oc1ccc(C(N)=O)cn1.Cc1ccc(CCN)cc1
COc1cc(-n2cnc3oc(-c4ccc(Cl)cc4)cc3c2=O)ccc1O[Si](C)(C)C(C)(C)C
CC(C)(C)OC(=O)CCSCc1cccc(C(=O)Nc2ccc(OC3CCOCC3)cc2-c2cc(C(=O)NCc3cccc(C(F)(F)F)c3)ccn2)c1
CCNC(=O)c1ccc(N2CCNCC2)c(Cl)c1.CCOc1cc(C=O)cc2c1OC(C)C(=O)N2
CC(C)(C)OC(=O)NCc1ccc(NC(=O)C(C)(C)C)cc1
NCCCCOn1cc(CN2CCCCC2)cn1.O=S1(=O)N=C(Cl)c2ccccc21
CC1(C)CC(O)CC(C)(C)N1.CCCCCCCCCCCCBr
COC(=O)c1cc(Br)ccc1N
CC(C)(C)CCNC(=O)Nc1cc(B2OC(C)(C)C(C)(C)O2)c(F)cc1F.CNc1ncc2cc(Br)c(C)nc2n1
Cc1nc(CCc2conc2-c2ccccn2)sc1C(=O)O.NC1CCOCC1
CN(c1nccc(-n2cnc3ccccc32)n1)C1CCCNC1.O=C=Nc1cccc2ccccc12
CCOC(=O)CBr.O=c1[nH]c2ccccc2cc1-c1ccccc1
CI.COC(OC)[C@@]1(C)Oc2ccc([N+](=O)[O-])cc2[C@H](n2c(=NC#N)[nH]c3ccccc32)[C@H]1O
O=C(O)Cc1ccc(-n2nc(C(F)(F)F)c3c2CCCC3)cc1.c1ccc(C2CCCN2)cc1
Cc1nc2cc(OCC(O)CN3CCN(C(=O)OC(C)(C)C)CC3)ccc2s1
CNC.O=C(O)c1nc(Cl)ccc1C(F)(F)F
CC(C)(C)OC(=O)N[C@@H](Cc1cc(F)cc(F)c1)c1ncccc1-c1ccc(Cl)cc1
CCOC(=O)c1ccc(Oc2ccc3c(c2)COB3O)cc1OC
CC1CCCC(N2CCCC2)C1.CCI
CC(C)c1csc(C(=O)N2CCOC3(CCNCC3)C2)n1.OCCc1cccc(CBr)c1
N#CC1CN2CCC1CC2
N#CCCCCOc1ccc(C=Cc2ccncc2)cc1.[N-]=[N+]=[N-]
CN(C)C1CCN(c2ccc(NC(=O)N3CC=C(B4OC(C)(C)C(C)(C)O4)CC3)cc2)C1.CSc1cccc(Br)c1
CCOC(=O)c1cnn2c(N)c(-c3ccc([N+](=O)[O-])cc3)cnc12
COc1ccc(NC(=O)OCc2ccccc2)cc1S(=O)(=O)N1CCC(N2CCC(C)CC2)CC1
C=CC[C@H](NC(=O)OC(C)(C)C)/C(C)=C/COC(=O)c1ccccc1
Clc1ccc(CBr)cc1.O=c1cc(O)cnn1C1CCCCO1
COc1cccc(B(O)O)c1.O=C(O)CCc1cccc(OCc2ccc(Cl)c(OC(F)(F)F)c2)c1
Brc1ccc2ccccc2c1.O=[N+]([O-])c1ccc(S)cc1
BrCc1cccc(I)c1.NC(=O)NC1NC(=O)NC1=O
CC(C)(C)OC(=O)NCCC(=O)Nc1cccc(-c2cc(-c3ccccc3O)nc(NC(=O)c3ccccc3)c2C#N)c1
CCOC(=O)C(NC(=O)OC(C)(C)C)C(=O)C1CCCCC1
CC(=O)OC(C(=O)OCc1ccccc1)C1CC1
CCI.O=C1NCC2(CCN(Cc3ccccc3)CC2)O1
NC1CC2CN(c3ccc(OC(F)(F)F)cc3)C(=O)C2C1.O=S(=O)(Cl)c1ccccc1Cl
CCOC(=O)c1cc(-c2ccc([N+](=O)[O-])cc2)cnc1C
C[C@H]1CN(c2c(C=O)cc(C#C[Si](C)(C)C)c(F)c2F)C[C@@H](C)O1
CCC(=C(c1ccc(O)cc1)c1ccc(O)cc1)c1ccc(/C=C/C(=O)OC(C)(C)C)cc1
CC(C)(C)OC(=O)Nc1cccc(Br)c1.CON(C)C(=O)c1cc(Cl)ccc1N
CC(C)N(Cc1ccc(C(=O)N2CCNCC2)cc1)C(C)C.O=S(=O)(Cl)c1ccc2cc(Br)ccc2c1
C1CCNCC1.Cc1cc(Cl)nc(C)[n+]1[O-]
CC(C)N.Fc1ccc(C#Cc2ccnc(Cl)n2)cc1
CCc1nnn([C@@H]2C=C[C@H](n3cnc4c(Cl)nc(Cl)nc43)C2)n1.NCC(c1ccccc1)c1ccccc1
COc1cc2c(cc1[N+](=O)[O-])N(C(C)=O)CC2
COC(=O)[C@@H]1CCN(Cc2sc(NC(C)=O)nc2CCc2ccc(N/C(=N/C(=O)OC(C)(C)C)NC(=O)OC(C)(C)C)cc2)C1
CC(N)(CO)CO.ClC/C=C/c1ccc(C#Cc2ccc(-c3ccc(Cl)cc3)cn2)cc1
CCC1(c2cccc(O)c2)CCCCN(C)C1=O.N#Cc1ccc(C(O)c2cccnc2)cc1F
C=C(C)CC(C(=O)OC)c1cc(-c2ccc(C(F)(F)F)cc2)nc(-c2ccc(C(F)(F)F)cc2)c1
Clc1ccc([C@@H]2O[C@H](COCc3ccccc3)[C@@H](OCc3ccccc3)[C@H](OCc3ccccc3)[C@H]2OCc2ccccc2)cc1Cc1ccc(Br)s1.N#Cc1cccc(B(O)O)c1
CN1CC(Cl)C(=O)Nc2ccccc21.O=C1NC(=O)c2ccccc21
CCC=O.COc1cccc2c1CC(NCCCCc1c[nH]c3ccc(F)cc13)CO2
BrC(Br)(Br)Br.OCCCCCCCCCCCSCCC(F)(F)F
CC(C)(C)OC(=O)N1CCC(N2CCN(CCF)CC2)CC1
CCOP(C)(=O)c1ccccc1[N+](=O)[O-]
CC(=O)[O-].c1ccc(-c2ccco2)cc1
CCOC(=O)c1c(Br)ccnc1Cl.C[O-]
Cc1nc(C(=O)O)c(-c2ccccc2)s1.c1cc2c(cc1N1CCNCC1)CCN(C1CCC1)CC2
CC(C)(C)OC(=O)NCC[C@@H](Oc1cc(Cl)c(F)cc1C#N)c1ccoc1
Cc1ccccc1CBr.O=C(c1ccccc1)c1cnc2c(C(F)(F)F)cccc2c1-c1cccc(O)c1
C#Cc1cccc(N)c1.COCCOc1ccc2ncc(C#N)c(Cl)c2c1OCCOC
CCOC(=O)C1(NC(=O)c2cccc(C)c2C=CC2CC2)Cc2ccccc2C1
FC(F)(F)c1cc[nH]n1.O=[N+]([O-])c1ccc(CBr)cc1OCc1ccccc1
CC(C)(C)c1ccc(C=O)cc1.FC(F)(F)c1nnc2ccc(N3CCNCC3)nn12
CC(C)(C)OC(=O)Nc1cc(N2CCOCC2)c(C(F)(F)F)cc1N.CCOC(=O)CC(=O)c1cccc(-n2cnnc2)c1
Cc1nn(-c2c(Cl)cc(C(F)(F)F)cc2Cl)cc1C#C[Si](C)(C)C
C(=NC1CCCCC1)=NC1CCCCC1.COc1ccc(C2=N[C@H](C(=O)O)CS2)c(OC)c1
Cc1cccc(C)c1N=C=O.Nc1cc2ccccc2cc1C(=O)N(CC(=O)OCc1ccccc1)C1CCCC1
C=CCNCC=C.CC1c2ccccc2CCON1C(=O)Cl
CN1CCN(S(=O)(=O)c2cc(Br)cnc2Cl)CC1.C[O-]
CCOC(=O)CP(=O)(OCC)OCC.COc1cc(C)c(C=O)c(C)c1C
CC(C)Cc1cccc(C(=O)O)c1.NCc1ccccc1
CC(=O)N1CCC(CO)CC1.CS(=O)(=O)Cl
COCCCCC#Cc1ccc([C@@H]2CC[C@](N)(C(=O)OC)C2)cc1
CC1Cc2c(ncnc2Oc2ccc3c(ccn3C(=O)Nc3cccc(C(F)(F)F)c3)c2)CN1.COC(=O)CBr
CN1CCN(Cc2ccc(C(=O)Cl)cc2C(F)(F)F)CC1.Cc1ccc(N)cc1N
NC(=O)CBr.O=S(=O)(c1ccc(F)cc1)[C@@]1(c2ccc(C(F)(C(F)(F)F)C(F)(F)F)cc2)CCNC1
Nc1cccc(-c2c(Cc3ccccc3)nnc3c(Cl)cccc23)c1.O=Cc1cc(Cl)ccc1C(F)(F)F
CC(C)(C)OC(=O)N[C@H]1CC[C@H](C(=O)O)CC1.NC1CC1
CC(C)(C)OC(=O)N1CCOC(c2cc(C#N)cc(N)c2Cl)C1.COc1ccc(CN(c2nc(Cl)nn3c(C#N)cnc23)C2CC2)cc1
CCOC(=O)CCc1ccc2c(c1)NCCN2C(=O)Cc1ccc(NC(=O)Nc2ccccc2C)c(OC)c1
CC(C)(C)OC(=O)N1CC(N)C1.COC(=O)c1ccc2c(c1)CC(C)(C)C(c1cccc(C(=O)O)c1)N2
O=C(O)c1cc(N2CCCC2=O)cc([N+](=O)[O-])c1
CNC(=O)c1ccc(B2OC(C)(C)C(C)(C)O2)cn1.Cc1ccc2c(c1)c1c(n2-c2cccc(Br)c2)CCN(C)C1
CC(C)(C)OC(=O)N1CCCC(CNc2ccccc2)C1.CCN=C=O
CN(c1ccccc1Br)C1CCNCC1.O=C(O)CNC(=O)c1ccc(-c2ccccc2)cc1
CCOC(=O)C1(c2ccc(B3OC(C)(C)C(C)(C)O3)cc2)CC1.Cc1noc(-c2ccc(Br)cc2)c1CO
CC1(C)COC2(CC[C@H](C[C@@H](C(=O)O)c3ccc(S(=O)(=O)C4CC4)c(C4CC4)c3)C2)OC1
CN(C)C=O.C[C@@]12CCOCC1C1(COC(N)=N1)c1cc(O)ccc1C2
NC1CCN(Cc2ccccc2)CC1.O=C(Cl)c1ccc(Cl)cc1
CS(=O)(=O)OCC(OC1CCCCO1)c1ccc(Cl)cc1
Fc1cc(Br)cc(Oc2c(Cl)ccc(CBr)c2F)c1Cl.[N-]=[N+]=[N-]
CCOC(=O)CCCn1c(Cl)nc2c(Cl)ccc(C(CC)CC)c21.Nc1ccc(OC(F)(F)F)cc1Br
ClCc1coc(-c2cccs2)n1.Oc1cccc(CCCn2ccnc2)c1
Cc1c(-c2ccccc2)n(Cc2ccccc2)c2cc(-c3ccc(O)cc3)ccc12.N#CCBr
CC(C)c1noc(N2CCC(OS(C)(=O)=O)CC2)n1.Fc1cc2[nH]ccc2cc1Br
CCN(NC(=O)OC(C)(C)C)C(=O)c1nnn[nH]1
C[Si](C)(C)N=[N+]=[N-].N#CCc1cccc(OCc2ccccc2)c1
CCCCCCc1cccc(-c2nc(I)c(C(=O)N3CCC(N4CCC[C@@H]4CO)CC3)n2C)c1.OB(O)c1cccnc1
O=C(NCc1ccccc1)c1ccc(-c2nc3ccccc3n2-c2ccc(OC3CCCCO3)cc2)cc1
Nc1ccc2ncsc2c1.O=C(Cl)c1cccc(NC(=O)c2ccccc2)c1
CN(C)CCN.O=C(O)C1CN(C(=O)c2nc3c(C(F)(F)F)cc(-c4ccoc4)cn3c2Cl)CC1c1ccccc1
CC(=O)CCCC#N.[Mg+]C1CCCC1
Nc1cc(Cl)sc1S(N)(=O)=O.S=C=NC1CCCCC1
N#CBr.O=C1CNCCN1Cc1ccc(F)cc1
Cc1cc(C)nc(N)n1.Cc1ccc(-c2nc3c(Cl)cc(Cl)cn3c2CCl)cc1
CC(Oc1cccc(C=Cc2ccc3ccc(Cl)cc3n2)c1)C(=O)O.CCN(CC)CC
COC(=O)c1cc(O)ccc1NS(=O)(=O)c1ccc(C)cc1.N#Cc1cc(F)ccc1[N+](=O)[O-]
Cc1cc(OCCN2CCCC2=O)cc(C)c1-c1cccc(CNc2ccc(CCC(=O)OC(C)(C)C)c(F)c2)c1
CC(C)(C)OC(=O)NCCNC(=O)c1cccc(CSc2nc(N)c(C#N)c(-c3ccccc3)c2C#N)c1
CCOC(=O)CCc1ccc2c(c1)nc(N)c1ncc(CCc3ccc(O)cc3C)cc12.CCOP(=O)(OCC)C(F)(F)CCCBr
C#CC(O)CCCCCCCC.CCCC[SnH](CCCC)CCCC
CC1(C)CC(=O)c2c(C(F)(F)F)nn(-c3ccc(C(N)=O)c(N[C@H]4CCCC[C@@H]4OC(=O)CNC(=O)OC(C)(C)C)c3)c2C1
Nc1ccc(S(F)(F)(F)(F)F)cc1Br.O=C([O-])[O-]
COC(=O)c1ccc(-c2nc(Cl)c3c(C)c(C)sc3n2)cc1.NCc1ccc2c(c1)OCO2
O=[N+]([O-])c1cccc(-c2ncnc3[nH]cc(Br)c23)c1
C[C@@H]1CCCN[C@@H]1CNc1nc2cc(Cl)ccc2o1.Cc1ccc(-c2cncs2)c(C(=O)O)c1
CCCC(O)CC(=O)OCC
Cn1cncc1C(=O)Cl.O=C(C[C@@H]1CCNC1)Nc1ccc2cc1CCc1cncc(c1)Nc1ncc(Cl)c(n1)N2
Fc1ccc(N2CCNCC2)c(F)c1.Nc1nc(Cl)c2ccn(CCBr)c2n1
COC(=O)c1cc(Br)oc1C.COc1ccc(B(O)O)cn1
CCN.COC(=O)c1cccnc1Cl
CC(C)(C)OC(=O)N1CCC(=O)CC1.N#Cc1ccc(O)c(N)c1
CON(C)C(=O)CNC(=O)OC(C)(C)C
Nc1ccc2nc(NC3CCc4cc(F)ccc43)ccc2c1.O=C(O)CN1CCOCC1
CCc1cc2c(N3CCNCC3)nc(SCC(=O)OC)nc2s1.CN(C)c1cc(C(=O)O)nc(N(C)C)n1
COC(=O)c1cc(COc2ccc([N+](=O)[O-])cc2)co1
COC1=C(OC)C(=O)C(Cc2ccc(OC(C)=O)c(C(=O)O)c2)=C(C)C1=O.Nc1cccnc1Cl
Cc1cc([C@@H](C)N)ncc1NS(C)(=O)=O.O=C(O)c1ccc2cc(C(F)(F)F)ccc2c1
NC(=O)c1ccc(C(=O)OCc2ccccc2)cc1NC1CCCCC1
CCN.O=Cc1cc(C(F)(F)F)ccc1Br
O=C(CSCCOc1ccccc1)NNC(=O)c1ccc(O)cc1
CC(=O)C=C(C)CCC=C(C)C
O=C(O)COCCc1ccc(Cl)cc1
CCOC(=O)c1cn(CCO)c2ncc(Br)cc2c1=O.CS(=O)(=O)Cl
CC(C)(C)OC(=O)NCC(=O)N1CCC[C@H]1C(=O)O.Nc1cn2cc(Br)sc2n1
CCCn1c(=O)c2[nH]c(C34CCCC(C(=O)O)(CCC3)C4)nc2n(CCC)c1=O
COc1ccnc(-c2ccc(C)cc2C(=O)O)n1.C[C@@H]1CCCN[C@@H]1CNc1ccc(C(F)(F)F)cn1
CC(C)[C@H]1COC(=O)N1c1ccnc(N[C@@H](C)c2ccc(CN3CCN(C(=O)OCc4ccccc4)CC3)cc2)n1
CCOC(=O)c1cnc(Nc2ccccc2)nc1
NC1CC1.O=C(O)CNc1nc(-c2ccc(F)cc2)cs1
COc1ccc(CON=C(c2cc(C)cc(C#N)c2)c2[nH]c(=O)[nH]c(=O)c2C(C)C)cc1.Fc1cc(CBr)ccn1
BrCCCCCBr.Cc1nc(-c2ccccc2)c(-c2ccccc2)[nH]1
Nc1nccc(-c2c(-c3ccc(F)cc3)ncn2C2CCNC2)n1
Nc1cc(-c2cnco2)cc(-c2cnco2)c1.O=C(Cl)Oc1ccccc1
COC(=O)C1(C)CCN(C(=O)OC(C)(C)C)CC1
Cc1ccccc1C(=O)c1ccc(Nc2ccccc2NC(=O)CCC(=O)O)cc1Cl.NCC(O)CO
Nc1cc(Cl)ccc1[N+](=O)[O-]
C=CC(=O)OC(C)(C)C.Oc1ccc(C(=C2CCCCCC2)c2ccc(Br)c(F)c2)cc1
BrCCCc1ccccc1.CCOC(=O)Nc1cc(-c2ccc(OC)cc2)nn(CC=Cc2ccc(Cl)cc2)c1=O
Cc1cccc(Br)c1.Oc1ccc(F)cc1
COC(=O)c1ccccc1-c1ccc(CBr)cc1.Cc1ccnc2[nH]c(C3CC3)nc12
CCOC(=O)C(C)(C)Cc1c(SC(C)(C)C)c2cc(O)ccc2n1Cc1ccc(Cl)cc1.ClCc1cccnc1
CCc1cc(CC(=O)OC)ccc1OCc1ccc2ccccc2n1
CC(=O)c1cc(Cl)ccc1O.CN1CCN(S(=O)(=O)c2cccc(C(=O)NN)c2)CC1
N[C@H]1CO[C@@H](C(c2ccccc2)c2ccccc2)C[C@@H]1O.O=Cc1ccc2[nH]ccc2c1
N#CC=P(c1ccccc1)(c1ccccc1)c1ccccc1.O=Cc1ccccc1C=O
CC(C)C[C@H](NC(=O)[C@H](Cc1ccccc1)NC(=O)c1cnccn1)B1O[C@@H]2C[C@@H]3C[C@@H](C3(C)C)[C@]2(C)O1.OBO
Cc1nc(-c2ccc(F)cc2)c(-c2ccncn2)n1C1CCN(C(=O)OC(C)(C)C)CC1
Nc1ccc2c(c1)CC(=O)N2.O=Cc1ccc2[nH]nnc2c1
NS(=O)(=O)c1ccc(F)c(Cl)c1.OCC1(F)CCOCC1
CCOC(=O)C[C@@H](NC(=O)CN)c1cc(C)cc(C)c1O.O=C(O)c1cc(NC2=NCC(F)CN2)cc([N+](=O)[O-])c1
C1CCNC1.CC(C)N1CC[C@H](Oc2ccc3[nH]c(C(=O)O)cc3c2)C1
CC1=CCC(C(=O)O)OC1
BrC(Br)(Br)Br.OCc1ccc(C(F)(F)F)cc1Cl
O=C(Nc1cccc(C(F)(F)F)c1)c1cccc(B(O)O)c1.Oc1nccc2ccc(Br)cc12
O=C([O-])[O-].O=C1c2cccnc2C2CN(S(=O)(=O)c3ccc(C(F)(F)F)cc3Br)CCN12
COc1ccc2[nH]ncc2c1
CC[C@@H](C)O.N#Cc1cc(C=O)ccc1F
CCOC(=O)NCC(C(C)=O)C(=O)OCC
CNC.O=C(C=CCBr)N1CCc2c(sc3ncnc(Nc4ccc(F)c(Cl)c4)c23)C1
Brc1cccc2c1C1(COc3cc4c(cc31)CCO4)CN2Cc1ccccn1.OB(O)c1cncnc1
CC1CN(S(=O)(=O)c2ccc(C(=O)O)cc2)CC(C)O1.Nc1ccc(Cl)c(-c2ccccn2)c1
O=C1Cc2[nH]c3cc(F)ccc3c2CCN1
CC(C)(C)c1ccc2c(c1)CC(C=O)C2.OCCO
BrCc1ccc(Br)cc1.CC(C)(C)OC(=O)N1CCNCC1
ClCC1CO1.O=C(NCCO)NCc1ccccc1O
CC(C)(C)OC(=O)N1CCNCC1.Cc1nc(-c2ccc(Br)cc2)no1
CC(O)c1ccccn1.Cn1ccc(NC(=O)c2cc(O)c3c(c2)OC(C)(C)C3)n1
CCO.O=C(O)c1ccc2c(c1)C(=O)CC(c1ccccc1)=N2
CN(C)c1nc(Cl)nc2c1CN(C(=O)OC(C)(C)C)C2
COc1ccc2c(c1C1CCN(C(=O)OC(C)(C)C)CC1)O/C(=C\c1n[nH]c3ccccc13)C2=O
CC(CSC(=O)c1ccccc1)C(=O)N1Cc2ccccc2C[C@H]1C(=O)OC(C)(C)C
C[C@H]1CN(C2COC2)CCN1c1ccc(Nc2cc(-c3ccnc(N4CCn5c(cc6c5CCCC6)C4)c3C=O)cn(C)c2=O)nc1
CC(=Cc1ccc(C)cc1)CBr.Cc1cc(O)c(C)c(C)c1NC=O
COc1cc(B2OC(C)(C)C(C)(C)O2)ccc1NC(=O)c1cc2ccccc2n1C.Nc1ncnc2c1c(I)nn2CCCN1CCOCC1
COc1ccc(C(=O)c2ccc(C#N)cc2)cc1.O=C1CCCCCC1
Nc1nc(-c2ccc(C(=O)NC3CC3)cc2)cs1.O=C(O)C1CS[C@H](c2ccccc2)N1C(=O)OCc1ccccc1
CC(C)(C)OC(=O)N[C@@H](CO)C(=O)O.CC(C)C[C@H](NC(=O)c1cc2ccccc2s1)C(=O)N1CCNCC1
CN.O=C(Cl)N1CC(Oc2ccccc2Cl)C1
CNCC(O)c1cccnc1.COCCOCc1c(CCl)sc2c(=O)c(C(=O)NCc3ccc(Cl)cc3)cn(C)c12
Nc1nccn2c(C3CCN(C(=O)OCc4ccccc4)CC3)nc(-c3cc4ccccc4[nH]3)c12
CC(C)(C)OC(=O)N1Cc2nn3cc(Br)cnc3c2C1
COc1cccc(-c2cccc(Oc3nc(OC)cc(OC)n3)c2C(=O)OCc2ccccc2)n1
COCc1ccc(C(=O)Nc2cccnc2C(=O)NCC2CCCCN2C(=O)OC(C)(C)C)c2ccccc12
CC(C)(C)C(=O)Cl.Nc1cccc(N2CCN(c3ncnc4ccc(-c5cnn(C(c6ccccc6)(c6ccccc6)c6ccccc6)c5)cc34)CC2)c1
CC(C)(C)OC(=O)N1CCCC(N)C1c1ccccc1.COc1cc(OC)c(CC(F)(F)F)cc1C=O
CC(C#N)Cc1cccc(C=O)c1.O=C1N=C(NC2CCCCC2)C2(CCNCC2)N1c1cccc(F)c1
COC(=O)C(Cc1ccc(OCCN(C)c2nc3ccccc3o2)cc1)Sc1ccc(Cl)cc1
C[C@H](CO)Nc1nc(SCc2cccc(F)c2F)nc2c1sc(=O)n2C1CCCCO1
CC(C(=O)O)c1ccc(F)cc1.COc1ccc(CCN)cc1
CCN=C=O.Nc1c(C(O)(C(F)(F)F)C(F)(F)F)ccc2c1CCC2
CC(C)(CCOS(C)(=O)=O)S(=O)(=O)c1cccc(C(F)(F)F)c1.[N-]=[N+]=[N-]
Nc1ccc(Cl)cc1C(=O)c1ccccc1F.O=[N+]([O-])c1ccc(S(=O)(=O)Cl)cc1
CCO.COc1ccc(C(=O)O)cc1N
CC(C)(C)[S@](N)=O.Cc1cc(C=O)ncc1OCc1ccc(F)cc1
CCOC(=O)CCc1ccc(OCc2ccco2)cc1Oc1ncc(C(F)(F)F)cc1Cl
O=[N+]([O-])c1ccc(F)cc1Br.OB(O)c1ccc(Cl)cc1Cl
O=[N+]([O-])c1ccccc1Oc1ccnc2ccccc12
Clc1cncc(Cl)n1.N[C@@H](CO)c1ccccc1
CC(C)(C)c1ccc(O)cc1.CCCCl
CC(C)(c1ccc(Cl)cc1)c1cccnc1COS(C)(=O)=O.Cc1cnc(CNCCCCN(C(=O)OC(C)(C)C)C2CC2)c(C)c1
CC1(c2ccsc2)OCC(=O)Nc2ccc(-c3ccc(C#N)[nH]3)cc21.CI
BrCc1ccccc1.Oc1cccc(O)c1
COC(=O)c1ccc(C)c2c1ccn2C(C)C
CC(C)(C)OC(=O)N[C@H]1C[C@H](CN=[N+]=[N-])C1
Nc1cc(Cl)c(I)cc1N.OB(O)c1cccc(Cl)c1Cl
CCOC(=O)c1ccc(C)c(O)c1.Cc1cccc(C)c1CCl
CCOCCN.O=[N+]([O-])c1ccccc1Cl
Cc1ncccc1Oc1ccc(N)cn1.Clc1nccc2c(-n3cccc3)cccc12
N#CC1(c2cccc(C(=O)O)c2Cl)CC1.N#Cc1c(Oc2cc(N)c(F)cc2Cl)ccc2nc(NC(=O)C3CC3)sc12
O=C(NC(c1ccsc1)C1CCC1)c1ccc2[nH]nc(I)c2c1.OB(O)c1ccc(N2CCOCC2)cc1
CC(C)(C)N1C(=O)C(Cl)=C(c2ccccc2)S1(=O)=O.NC1CCN(c2ncc(C(F)(F)F)cc2Cl)CC1
CN(C)c1ccccc1CCl.Sc1ncnc2ccccc12
C[C@@H](C(=O)O)N(C)C(=O)OC(C)(C)C.N[C@H](C(=O)N1C[C@H]2C[C@@H](O)CN2C[C@H]1C(=O)N[C@@H]1CCOc2ccccc21)C1CCC(F)(F)CC1
ClCCCBr.O=C1COc2ccccc2N1
COC(=O)CC(N)Cc1cc(F)c(F)cc1F
CC(=O)C(=O)O.CC(C(=O)NC(C(=O)N1CCC2NCC(COc3ccc(F)c(F)c3)C21)C(C)(C)C)N(C)C(=O)OC(C)(C)C
C[C@H](NC(=O)OCc1ccccc1)C(=O)O.Nn1cccc1
CC(C)(C)Cc1cc(C(=O)O)no1.CC(C)(C)N
CN(CCBr)C(c1ccccc1)(c1ccccc1)c1ccccc1.OC(c1ccc(F)cc1)(c1ccc(F)cc1)C1CCNCC1
CCOC(=O)Cc1cnc(-c2ccc(C(CC)(CC)c3ccc(/C=C/C(O)(C(F)(F)F)C(F)(F)F)c(C)c3)cc2C)nc1
COC(=O)c1ccc(I)cc1OC
CC(C)N1Cc2c(NCc3cc4ccccc4cn3)nc(Cl)nc2C1=O.C[C@H]1CNCCN1C(=O)OC(C)(C)C
CC(=O)OCC(CCn1cnc2c(Cl)nc(N)nc21)COC(C)=O
Brc1cccc(-c2ccccc2)c1.COC(=O)c1cccc(Sc2c(C)[nH]c3cc(Cl)ccc23)c1
CCCCCCCCCCCCCCCCNc1ccc(C(=O)O)c(F)c1.OCC(O)CI
O=C(COCc1ccccc1)Nc1ccc2cc(-c3ccccc3)[nH]c(=O)c2c1
CCOC(=O)Cn1nc(-c2ccccc2)nc1CCc1nc2c(OC)ccc(C)n2n1
CCI.O=C(NC1CCCC(c2nc3ccccc3[nH]2)C1)c1ccc2c(c1)OCCO2
Cc1cc(C2CC2)cnc1N1CCN(C(=O)c2ccc(Br)cc2C#N)CC1.O=S1(=O)CCCCN1
Nc1ccc(F)c(F)c1.O=C(O)CN1C(=O)C(c2ccc(Cl)cc2)=NC12CCOCC2
CC#CCOc1cc(Cl)ncn1.NCC(F)(F)C(F)(F)F
CC(C)(C)OC(=O)N1CCNCC1.Clc1ncc(Br)cn1
CC1(C)CC(Nc2nc(Cl)ncc2F)CC2CCC(=O)N21.Cn1nnn(-c2cc(N)c(F)cc2C2CC2)c1=O
COc1nc(Cl)cc(NN=C(C)c2ccc(N(C)C)cc2)n1.OB(O)c1ccccc1
BrCCCBr.O=C1C(=Nc2cccc(C(F)(F)F)c2)c2ccccc2N1c1ccc(O)cc1
CC(C)(C#N)c1cccc(C(=O)O)c1.Nc1cccc(Oc2ccc([N+](=O)[O-])cc2)c1
Clc1cncc(N2CCNCC2)n1.OCc1ccsc1
COCc1c(C(C)C)nc(N(C)C)c(C(=O)OC)c1-c1ccc(F)cc1
Cc1cc(C(=O)O)[nH]c1C=C1C(=O)Nc2ccccc21.NCCCCc1ccccc1
CC[C@H](C)[C@@H](CNCc1cccc2ccccc12)NC(=O)Cc1cncn1Cc1ccc(C#N)cc1.COC(=O)Cl
CC(C)[C@H](NC(=O)CNC(=O)[C@@H]1CCCN1C(=O)[C@@H](NC(=O)OCc1ccccc1)C(C)C)C(=O)O.COC(=O)CN
CCN=C=O.NC(=O)[C@H]1[C@@H]2C=C[C@@H](C2)[C@H]1Nc1c(Cl)cnc2[nH]c(-c3cnn(C4CCNCC4)c3)nc12
O=C(N[C@@H](Cc1ccc2ccccc2c1)C(=O)Nc1ccc(I)cc1F)OCC1c2ccccc2-c2ccccc21
CCC1SC(=O)N(Cc2ccc(N)cc2)N=C1c1ccc(OC)c(OC)c1.O=C(Cl)C(F)(F)F
CC(C)(C)OC(=O)C12CCC(N)(CC1)CC2.N#C[C@@H]1CCCN1C(=O)CBr
COC(=O)c1ccc(OCCCO/N=C/c2ccc(C(C)(C)C)cc2)cc1NC(=O)c1ccc(-c2ccccc2)cc1
COC(=O)c1cc(NC(=O)CCCCCl)cc([N+](=O)[O-])c1
Clc1ccc(Cl)nn1.OO
CC(C)(C)OC(=O)Nc1cc(O)c(Cl)cc1F.O=[N+]([O-])c1ccc(Cl)nc1
CS(=O)(=O)Cl.NC(=O)c1c(NC(=O)Cn2cc(CCO)c(C(F)(F)F)n2)sc2c1CCCC2
Cc1cccc(C)c1CNc1cc(C(=O)N(C)C)nc2c(CO)c(C)[nH]c12
O=C1N(c2ccc(OCC(F)(F)F)cc2)CC2C[C@H](O)CN12
CC=O.Cn1nc(C(F)(F)C(F)(F)F)c(C(F)(F)F)c1NC(=O)c1cccc(N)c1F
C1COCCN1.Cc1cc(F)ccc1[N+](=O)[O-]
CN(C1=NC(=O)C(=Cc2ccc3c(cnn3Cc3ccc(Cl)cc3C(F)(F)F)c2)S1)C1CCNCC1.COCCBr
Cc1ccc(O)c(C=O)n1.[Mg+]c1ccccc1
CC(Nc1c(/C=C/c2ccc(Br)cc2)c(=O)c1=O)C(C)(C)C.[C-]#N
FC(F)(F)c1ccc2c(c1)CNC2.O=C(O)CCCN1CCC(c2ccccc2)(c2ccccc2)C1=O
CC(C)(C)OC(=O)N1CCOCC1c1nc(-c2cccc(Cl)c2)no1
CC#CCOc1cc(Cl)ncn1.N#Cc1cccc(O)c1
CC(C)CNC(=O)C1CC(S(=O)(=O)c2ccccc2F)C(c2ccccc2F)N1C(=O)CNC(=O)Nc1cccc(C(=O)OCc2ccccc2)c1
CCOC(=O)Cl.COc1cc(OC)c(-c2cc3ccccc3[nH]2)cc1/C=C/C(=O)c1ccc(S(N)(=O)=O)cc1
O=C(O)Cc1cn(CC2CC2)c2ccc(Br)cc12.OB(O)c1cccs1
CC(C)=CCC/C(C)=C/CBr.N#Cc1nc2ccc(O)cc2s1
CN1CCNCC1.COc1nc2cc(Cl)ccc2nc1Cl
O=C(c1cc(F)cc(F)c1)C(O)c1cccc(OC(F)F)c1
CCCCCCCCCCCCO.O=C=NS(=O)(=O)Cl
CCN(CCCNC(=O)OCc1ccccc1)Cc1ccccc1OC
O=C(Cl)c1ccccc1.OC(Cn1ccnc1)c1ccc2ccccc2c1
Cc1ccc(F)c(NC(=O)[C@@H]2Cc3cccnc3N2C(=O)[C@@H](NC(=O)[C@H](C)N(C)C(=O)OC(C)(C)C)C(C)C)c1
COC(=O)c1ccc(-c2ccc(OC)c(Br)c2)c(C)c1.OCc1cc(C(F)(F)F)ccc1Cl
O=Cc1cc(Br)cs1.OB(O)c1ccc(OC(F)(F)F)cc1
C=C[C@H]1CN(C(=O)OC(C)(C)C)CC[C@H]1CC(=O)N(C)OC
CCNCC.Cc1sc2cc(OCCCCBr)ccc2c1-c1ccc(Br)cc1
FCCBr.O=[N+]([O-])c1ccc(O[C@@H]2CCNC2)nc1
OCCBr.Oc1ccc(Br)cc1
CN1CCNCC1.COC(=O)Cn1c(=O)sc2ncc(Cl)cc21
COc1cccc([C@H]2CCC[C@H](NCc3ccccc3)C2)c1
CCC(=O)Nc1cccc(C#N)c1.Fc1cccc(CBr)c1
Nc1ccccc1.O=C(O)c1ccc(C(F)(F)F)nc1Cl
O=C1c2ccccc2C(=O)N1C[C@H]1CC[C@H](Nc2nccc(-n3nnc4ccccc43)n2)CC1
Cc1cc(C)cc(-c2nc(N)sc2-c2ccncc2)c1.O=C(Cl)c1ccncc1
CC(C)(C#N)c1cccc(C(=O)Nc2cc(Oc3ccc4nc(N)sc4n3)c(Cl)cc2F)c1.COCC(=O)Cl
CC(C)(C)OC(=O)N1CC[C@@H](CN)C1.O=[N+]([O-])c1cccc(Br)c1F
Brc1c(-c2ccccc2)nc2n1-c1cccnc1Nc1ccccc1-2.CC(C)(C)OC(=O)NC1(c2ccc(B3OC(C)(C)C(C)(C)O3)cc2)CCC1
CC(NC(=O)OCc1ccccc1)C(C)NC(=O)c1ccccc1O
CCOC(=O)/C=C/c1ccc(OCCOC)cc1Oc1ncc(C(F)(F)F)cc1Cl
CC(=O)Cl.Oc1cccc(C2(OCC(F)(F)F)OOC23C2CC4CC(C2)CC3C4)c1
CC(C)(C)OC(=O)N1CCC(O)(c2ccc(Cl)cc2)CC1.CI
CC1(C)OB(c2ccc(N3C[C@H](Cn4ccnn4)OC3=O)cc2F)OC1(C)C.Cc1cn(-c2ccc(Br)c(C)n2)nn1
CN[C@H]1CC[C@H](OCCCCBr)CC1.O=S(=O)(Cl)c1ccc(F)c(F)c1
CC(C)(C)OC(=O)NCCCCO.COCOc1c(C(=O)OC)c(O)cc2ccccc12
CI.O=C1Nc2ccccc2Nc2ccccc21
COC(=O)c1cc(F)cc2c1NC(c1cccc(N3CCCC3)c1)CC2(C)C
CC1(C)NC(C)(C)N(CCCCOCc2ccccc2)C1=O
O=CO.[NH3+]CCNC(=O)c1cnn2cc(Cc3ccc(Br)cc3)cnc12
CCN(CC)C(=O)Cc1c(-c2ccc(O)cc2)nn2c(C)cc(C)nc12.Cc1ccc(S(=O)(=O)OCCO)cc1
Cc1nc(B2OC(C)(C)C(C)(C)O2)cs1.O=C(Nc1cc2ccc(Br)cc2cn1)C1CC1
CCOC(=O)c1nc(Br)c2nc(C(C)(C)C)sc2c1O.[C-]#N
CN1CCNCC1.COC(=O)C1C2CCC(O2)C1C(=O)O
O=C(O)Cc1cccc2ccccc12.OCCOCCO
CCOC(=O)C=P(c1ccccc1)(c1ccccc1)c1ccccc1.O=C1OC(=O)c2cc(Cl)c(Cl)cc21
Cc1ccc2c(c1)C1(COc3cc4c(cc31)OCCO4)C(=O)N2.FC(F)(F)c1cccnc1CCl
CC(C)c1nc(CCO)n(Cc2ccccc2[N+](=O)[O-])c1Sc1cc(Cl)cc(Cl)c1
CCCn1c(C)c(-c2ccncc2)c2cc(OC(C)(C)C(=O)O)ccc21.NC1CCCCC1
COCCN.COc1ccc(-c2nn3c(Cl)cccc3c2-c2ccnc(NC3CCCC3)n2)cc1
CNC.COc1ccc2c(OCc3nnc4ccc(-c5ccc(C(=O)Cl)s5)nn34)ccnc2c1
COc1cc(OC2CCN(C)CC2)c2c(Nc3ccc4[nH]ccc4c3)ncnc2c1.N#Cc1ccccc1CCl
CC(C)(COc1nc(N2CCOCC2)ccc1NC(=O)c1coc2c1C(=O)NCC2)OCc1ccccc1
Brc1ccc(Cn2ccnc2)cn1.Nc1cccc(B(O)O)c1
N#Cc1ccc2c(c1)c(-c1ccc3cc(OCCN4CCCC4)ccc3c1)nn2C1CCCCO1
BrCCOCc1ccccc1.CC1(C)OCC(CO)O1
C[Si](C)(C)CCOCn1cc(F)c(=O)n(CCCCl)c1=O.Fc1ccc(N2CCNCC2)c(OCC(F)(F)F)c1
CI.Cc1c(SC(F)F)ccc(N(C)C(=O)NC(=O)c2c(F)cccc2F)c1C
C[Si](C)(C)C#Cc1cncc(C#N)c1.Fc1ccc(I)cc1Cl
Cc1ccc(Br)c2c1C(C(C)C)N(C(=O)CNCC1(O)CCCCC1)CC2
CCOC(=O)C=P(c1ccccc1)(c1ccccc1)c1ccccc1.O=CCc1ccc(Br)cc1
Cc1cc(C2=NOC(c3cc(Cl)cc(Cl)c3)(C(F)(F)F)C2=NO)ccc1C(=O)OC(C)(C)C
CC(C)(C)OC(=O)NN(c1nc(C#N)ncc1Br)C1CCOCC1
NCc1ccc2c(c1)CN(C1CCC(=O)NC1=O)C2=O.O=C(Cl)N1CCOCC1
Cc1ccc([N+](=O)[O-])cc1C(=O)NS(C)(=O)=O
CCOC(=O)Cc1ccc2sc(=O)[nH]c2c1
N.O=C(O)C1CCN(CCCOc2ccc(-n3nc4ccccc4c3Cl)cc2)CC1
CC(C)(C)c1ccc(CNCCc2cc(F)cc(C(F)(F)F)c2)cc1.O=C(O)c1cc(C(F)(F)F)cc(Cl)c1F
CCOC(=O)c1coc2cc(Br)ccc12.O=C1NC(=O)c2ccccc21
Clc1ccnc(Cl)n1.O=C(NCCCCCCc1c[nH]c2ccccc12)NCc1cccnc1
Cc1nc(-c2cnc(Br)cn2)sc1C(=O)NCc1ccccc1.OB(O)/C=C/Cc1ccccc1
CC(C)(C)OC(=O)N=C(N1CC(CNC(=O)OC(C)(C)C)C1)N(Cc1cnn(C[C@H]2NC(=O)[C@H]2N)n1)C(=O)OC(C)(C)C.CC(C)(C)OC(=O)Nc1nc(/C(=N/OC2(C(=O)OC(c3ccccc3)c3ccccc3)CC2)C(=O)O)cs1
CC(C)(C)OC(=O)OC(=O)OC(C)(C)C.CC(C)(N)c1cc(C(=O)O)cc(C(F)(F)F)c1
CC(C)(C)OC(=O)N[C@@H]1CCNC1.O=C(O)c1cc(-c2ccc(O)cc2)nc2[nH]ncc12
CCOC(=O)c1cnn(C)c1NC(=O)c1ccc(Br)cc1
CC1CNCCN1Cc1ccccc1.O=C(Nc1cnccn1)N1c2nc(Cl)ccc2N2CC[C@H]1C2
C=C(C)c1cccc(C(C)(C)N)c1
COc1cccc2c1CC(CC(=O)O)C1(C2)OCCO1
CCCCOCCOc1ccc(-c2cc(/C=C(\C)C(=O)OCC)c3c(c2)CCCN3C)cc1
COC(=O)c1cc(I)cc(C#N)c1
CNC(=O)c1c(-c2ccccn2)c(C(C)N)nc2ccc(F)cc12.N#Cc1c(N)ncnc1Cl
CC(C)N.Fc1cc(F)c(-c2c(Cl)nc3nccnc3c2Cl)c(F)c1
NC1CCN(CCn2c(=O)ccc3c(F)cc(F)cc32)CC1.O=C(O)C1COc2ccccc2O1
COC(=O)CCc1cccc(CNCc2ccc3c(c2)OCO3)c1.O=S(=O)(Cl)c1ccccc1
CNC.CS(=O)(=O)OCCc1cnn(-c2cc(C#N)ccn2)c1OCc1ccc(F)cc1
COC(=O)c1ccc(C(=O)OCc2ccccc2)cc1F
COC(=O)C(C)Br.Oc1ccc(Oc2ncc(Cl)cc2Cl)cc1
Cc1c(N)cccc1-c1cnc(C(N)=O)c2[nH]c3cc(NC(=O)OCC[Si](C)(C)C)ccc3c12.O=Cc1ccc(Cl)cc1C(=O)O
CCCCCC1CCC(C2CCC(C(=O)O)CC2)CC1.OCCCBr
C=CCOC(=O)N1CCc2nnc(NN)cc2C1.CC(C)=O
FC1(F)CCNC1.O=C(O)c1ccncc1NC(=O)c1nc(C2CC2)ccc1Nc1cncnc1
CC(C)(C)OC(=O)N1CCc2cccc3c2[C@H](CN3)C1.OB(O)C1CC1
CC(=O)Cl.CC(C)(C)OC(=O)NCCO
Cc1ccc(Br)cc1C=O.OB(O)c1ccncc1
CC(C)(C)O.O=CC1=C[C@H]2CC(O)O[C@H]2C1
Nc1cc(Br)cc(F)c1N.O=CO
